# Supplementary material for: SiRCle (Signature Regulatory Clustering) model integration reveals mechanisms of phenotype regulation in renal cancer
Source: Genome Med. 2024 Dec 4;16:144. doi: 10.1186/s13073-024-01415-3 (PMC11616309; doi:10.1186/s13073-024-01415-3)
Supplement: Supplementary file 2 — Additional file 2: Table S1 Clinical information of patients from each study. Sheet 1: DNA methylation clinical data from TCGA for ccRCC. Sheet 2: Protein clinical and aliquot data from CPTAC for ccRCC. Sheet 3: RNA clinical data from TCGA for ccRCC. Sheet 4: DNA methylation clinical data from TCGA for PanCan. Sheet 5: Protein clinical and aliquot data from CPTAC for PanCan. Sheet 6: RNA clinical data from TCGA for PanCan. [file 13073_2024_1415_MOESM2_ESM.xlsx]

## Sheet: DNA_Methylation
SafeCases	Sample	TumorStage	Stage	AgeYears	CaseFiles	CaseFileCounts	Case ID	Cases Submitter ID	Related Entities	Annotation	Genomic and Imaging Data Resource	Ethnicity	Gender	Race	Morphology	Primary Diagnosis	Site of Resection or Biopsy	Tissue or Organ of Origin	Tumor Grade	Tumor Stage	Age at Diagnosis	Classification of Tumor	Days to Recurrence	Disease Type	Primary Site	Program Name	Project Name	Status	Cause of Death	Days to Birth	Days to Death	Vital Status	Year of Birth	Year of Death	Days to Last Follow Up	Days to Last Known Disease Status	Last Known Disease Status	Progression or Recurrence	Prior Malignancy	AJCC Clinical M	AJCC Clinical N	AJCC Clinical Stage	AJCC Clinical T	AJCC Pathologic M	AJCC Pathologic N	AJCC Pathologic Stage	AJCC Pathologic T	AJCC Staging System Edition	Ann Arbor B Symptoms
C3L.00791	C3L.00791_Tumor_CpG_ClearCellRenalCellCarcinoma_8abdf51c.4a0f.405d.bf78.db4f2e272011	Stage III	Late	-76	C3L.00791_Tumor_RNA_ClearCellRenalCellCarcinoma_2c3d90ce.2f4d.42bc.baa4.e01052a73b67|C3L.00791_Tumor_CpG_ClearCellRenalCellCarcinoma_8abdf51c.4a0f.405d.bf78.db4f2e272011	2	dae8930e-1fb8-11e9-b7f8-0a80fada099c	C3L-00791			GDC: https://portal.gdc.cancer.gov/cases/ad9a7ce1-9f9e-4092-8eae-493297289022;TCIA: https://doi.org/10.7937/K9/TCIA.2018.OBLAMN27	Not Reported	Male	White	8312/3	Renal cell carcinoma, NOS	Kidney, NOS	Kidney, NOS	G3	Not Reported	27902	Not Reported		Clear Cell Renal Cell Carcinoma	Kidney	Clinical Proteomic Tumor Analysis Consortium	CPTAC3 Discovery and Confirmatory	Qualified		-27902		Alive	1940		708	708	Tumor free	No	not reported	Not Reported	Not Reported	Not Reported	Not Reported	Not Reported	Not Reported	Stage III	Not Reported	7th	Not Reported
C3L.00360	C3L.00360_Normal_CpG_ClearCellRenalCellCarcinoma_090aad73.4d8e.48c9.a7e6.45ba22cf5b95	Stage II	Early	-72	C3L.00360_Tumor_RNA_ClearCellRenalCellCarcinoma_9d1b8061.5732.4eef.b95e.fe49e7a50d9d|C3L.00360_Normal_RNA_ClearCellRenalCellCarcinoma_8bc5ea45.df4d.4a4d.8864.78482b147ed8|C3L.00360_Normal_CpG_ClearCellRenalCellCarcinoma_090aad73.4d8e.48c9.a7e6.45ba22cf5b95|C3L.00360_Tumor_CpG_ClearCellRenalCellCarcinoma_75b4e01f.3ef1.4e75.bef8.94c1caf8f544	4	bf7ade95-1fb8-11e9-b7f8-0a80fada099c	C3L-00360			GDC: https://portal.gdc.cancer.gov/cases/b1114673-0f13-4265-98d8-21c5714d91a4;TCIA: https://doi.org/10.7937/K9/TCIA.2018.OBLAMN27	Not Hispanic or Latino	Male	White	8312/3	Renal cell carcinoma, NOS	Kidney, NOS	Kidney, NOS	G3	Not Reported	26395	Not Reported		Clear Cell Renal Cell Carcinoma	Kidney	Clinical Proteomic Tumor Analysis Consortium	CPTAC3 Discovery and Confirmatory	Qualified		-26395		Alive	1944		1780	1780	Tumor free	No	not reported	Not Reported	Not Reported	Not Reported	Not Reported	Not Reported	Not Reported	Stage II	Not Reported	7th	Not Reported
C3L.00360	C3L.00360_Tumor_CpG_ClearCellRenalCellCarcinoma_75b4e01f.3ef1.4e75.bef8.94c1caf8f544	Stage II	Early	-72	C3L.00360_Tumor_RNA_ClearCellRenalCellCarcinoma_9d1b8061.5732.4eef.b95e.fe49e7a50d9d|C3L.00360_Normal_RNA_ClearCellRenalCellCarcinoma_8bc5ea45.df4d.4a4d.8864.78482b147ed8|C3L.00360_Normal_CpG_ClearCellRenalCellCarcinoma_090aad73.4d8e.48c9.a7e6.45ba22cf5b95|C3L.00360_Tumor_CpG_ClearCellRenalCellCarcinoma_75b4e01f.3ef1.4e75.bef8.94c1caf8f544	4	bf7ade95-1fb8-11e9-b7f8-0a80fada099c	C3L-00360			GDC: https://portal.gdc.cancer.gov/cases/b1114673-0f13-4265-98d8-21c5714d91a4;TCIA: https://doi.org/10.7937/K9/TCIA.2018.OBLAMN27	Not Hispanic or Latino	Male	White	8312/3	Renal cell carcinoma, NOS	Kidney, NOS	Kidney, NOS	G3	Not Reported	26395	Not Reported		Clear Cell Renal Cell Carcinoma	Kidney	Clinical Proteomic Tumor Analysis Consortium	CPTAC3 Discovery and Confirmatory	Qualified		-26395		Alive	1944		1780	1780	Tumor free	No	not reported	Not Reported	Not Reported	Not Reported	Not Reported	Not Reported	Not Reported	Stage II	Not Reported	7th	Not Reported
C3L.00097	C3L.00097_Tumor_CpG_ClearCellRenalCellCarcinoma_11632ff2.78b5.4ea4.9877.9f0b8b19d8b5	Stage I	Early	-59	C3L.00097_Normal_RNA_ClearCellRenalCellCarcinoma_adf11d76.29a7.4294.9e4f.e20386c9ab1d|C3L.00097_Tumor_RNA_ClearCellRenalCellCarcinoma_89e44cb8.e015.478d.a13f.83686ea2c107|C3L.00097_Tumor_CpG_ClearCellRenalCellCarcinoma_11632ff2.78b5.4ea4.9877.9f0b8b19d8b5	3	b76d3749-1fb8-11e9-b7f8-0a80fada099c	C3L-00097			GDC: https://portal.gdc.cancer.gov/cases/275b8372-f1bb-4291-8778-506d4b93c55c;TCIA: https://doi.org/10.7937/K9/TCIA.2018.OBLAMN27	Not Hispanic or Latino	Male	White	8312/3	Renal cell carcinoma, NOS	Kidney, NOS	Kidney, NOS	G2	Not Reported	21624	Not Reported		Clear Cell Renal Cell Carcinoma	Kidney	Clinical Proteomic Tumor Analysis Consortium	CPTAC3 Discovery and Confirmatory	Qualified		-21624		Alive	1957		1735	1735	Tumor free	No	not reported	Not Reported	Not Reported	Not Reported	Not Reported	Not Reported	Not Reported	Stage I	Not Reported	7th	Not Reported
C3L.00583	C3L.00583_Tumor_CpG_ClearCellRenalCellCarcinoma_9bab4af1.2902.42a8.94db.7c43feea526e	Stage I	Early	-55	C3L.00583_Tumor_RNA_ClearCellRenalCellCarcinoma_3b92a25f.4897.44e8.825f.eaf0a9e4d7c2|C3L.00583_Tumor_RNA_ClearCellRenalCellCarcinoma_1cb74b70.1e62.48e4.b516.a0783a529c6b|C3L.00583_Tumor_RNA_ClearCellRenalCellCarcinoma_9f2a0f5e.1549.4d40.b345.02a953a0e5df|C3L.00583_Normal_RNA_ClearCellRenalCellCarcinoma_72e851d6.01ff.4647.8d77.db52ac5243dc|C3L.00583_Tumor_CpG_ClearCellRenalCellCarcinoma_9bab4af1.2…	8	cc8a63fd-1fb8-11e9-b7f8-0a80fada099c	C3L-00583			GDC: https://portal.gdc.cancer.gov/cases/da4a0eed-b755-49b8-96ae-31d3d396862c;TCIA: https://doi.org/10.7937/K9/TCIA.2018.OBLAMN27	Hispanic or Latino	Male	White	8312/3	Renal cell carcinoma, NOS	Kidney, NOS	Kidney, NOS	G3	Not Reported	20237			Clear Cell Renal Cell Carcinoma	Kidney	Clinical Proteomic Tumor Analysis Consortium	CPTAC3 Discovery and Confirmatory	Qualified		-20237		Alive	1961		301	301	Tumor free	No								Stage I		7th
C3L.00583	C3L.00583_Normal_CpG_ClearCellRenalCellCarcinoma_68128b57.1963.4ad6.8da9.e0c4949dba8d	Stage I	Early	-55	C3L.00583_Tumor_RNA_ClearCellRenalCellCarcinoma_3b92a25f.4897.44e8.825f.eaf0a9e4d7c2|C3L.00583_Tumor_RNA_ClearCellRenalCellCarcinoma_1cb74b70.1e62.48e4.b516.a0783a529c6b|C3L.00583_Tumor_RNA_ClearCellRenalCellCarcinoma_9f2a0f5e.1549.4d40.b345.02a953a0e5df|C3L.00583_Normal_RNA_ClearCellRenalCellCarcinoma_72e851d6.01ff.4647.8d77.db52ac5243dc|C3L.00583_Tumor_CpG_ClearCellRenalCellCarcinoma_9bab4af1.2…	8	cc8a63fd-1fb8-11e9-b7f8-0a80fada099c	C3L-00583			GDC: https://portal.gdc.cancer.gov/cases/da4a0eed-b755-49b8-96ae-31d3d396862c;TCIA: https://doi.org/10.7937/K9/TCIA.2018.OBLAMN27	Hispanic or Latino	Male	White	8312/3	Renal cell carcinoma, NOS	Kidney, NOS	Kidney, NOS	G3	Not Reported	20237			Clear Cell Renal Cell Carcinoma	Kidney	Clinical Proteomic Tumor Analysis Consortium	CPTAC3 Discovery and Confirmatory	Qualified		-20237		Alive	1961		301	301	Tumor free	No								Stage I		7th
C3L.00814	C3L.00814_Normal_CpG_ClearCellRenalCellCarcinoma_b0b9095d.5200.42d0.8b8c.fb7bc7a3b1a5	Stage I	Early	-83	C3L.00814_Tumor_RNA_ClearCellRenalCellCarcinoma_7f41524c.570b.4e79.ba51.984a3b603523|C3L.00814_Normal_RNA_ClearCellRenalCellCarcinoma_0f9d7f41.885c.4929.83cd.33fce57a5aa9|C3L.00814_Normal_CpG_ClearCellRenalCellCarcinoma_b0b9095d.5200.42d0.8b8c.fb7bc7a3b1a5|C3L.00814_Tumor_CpG_ClearCellRenalCellCarcinoma_179f5d4e.adf3.46e3.bfff.200888fa6276	4	e63a8d1a-1fb8-11e9-b7f8-0a80fada099c	C3L-00814			GDC: https://portal.gdc.cancer.gov/cases/e8bc3792-92f6-4924-8047-9f805afb4b04;TCIA: https://doi.org/10.7937/K9/TCIA.2018.OBLAMN27	Not Reported	Male	Not Reported	8312/3	Renal cell carcinoma, NOS	Kidney, NOS	Kidney, NOS	G2	Not Reported	30635	Not Reported		Clear Cell Renal Cell Carcinoma	Kidney	Clinical Proteomic Tumor Analysis Consortium	CPTAC3 Discovery and Confirmatory	Qualified		-30635		Alive	1933		15	15	Unknown tumor status	Not Reported	not reported	Not Reported	Not Reported	Not Reported	Not Reported	Not Reported	Not Reported	Stage I	Not Reported	7th	Not Reported
C3L.00814	C3L.00814_Tumor_CpG_ClearCellRenalCellCarcinoma_179f5d4e.adf3.46e3.bfff.200888fa6276	Stage I	Early	-83	C3L.00814_Tumor_RNA_ClearCellRenalCellCarcinoma_7f41524c.570b.4e79.ba51.984a3b603523|C3L.00814_Normal_RNA_ClearCellRenalCellCarcinoma_0f9d7f41.885c.4929.83cd.33fce57a5aa9|C3L.00814_Normal_CpG_ClearCellRenalCellCarcinoma_b0b9095d.5200.42d0.8b8c.fb7bc7a3b1a5|C3L.00814_Tumor_CpG_ClearCellRenalCellCarcinoma_179f5d4e.adf3.46e3.bfff.200888fa6276	4	e63a8d1a-1fb8-11e9-b7f8-0a80fada099c	C3L-00814			GDC: https://portal.gdc.cancer.gov/cases/e8bc3792-92f6-4924-8047-9f805afb4b04;TCIA: https://doi.org/10.7937/K9/TCIA.2018.OBLAMN27	Not Reported	Male	Not Reported	8312/3	Renal cell carcinoma, NOS	Kidney, NOS	Kidney, NOS	G2	Not Reported	30635	Not Reported		Clear Cell Renal Cell Carcinoma	Kidney	Clinical Proteomic Tumor Analysis Consortium	CPTAC3 Discovery and Confirmatory	Qualified		-30635		Alive	1933		15	15	Unknown tumor status	Not Reported	not reported	Not Reported	Not Reported	Not Reported	Not Reported	Not Reported	Not Reported	Stage I	Not Reported	7th	Not Reported
C3N.00733	C3N.00733_Normal_CpG_ClearCellRenalCellCarcinoma_8e82d6f3.1755.489d.b25c.e0e2421ee196	Stage III	Late	-56	C3N.00733_Tumor_RNA_ClearCellRenalCellCarcinoma_3313bcc5.8507.48c9.9eef.f6ba316883ec|C3N.00733_Tumor_RNA_ClearCellRenalCellCarcinoma_f178c76a.8401.46ec.bbcd.5e4ce20199e7|C3N.00733_Normal_RNA_ClearCellRenalCellCarcinoma_04576474.40e5.4d4e.a5ff.3bd9d5047897|C3N.00733_Tumor_RNA_ClearCellRenalCellCarcinoma_ce25fd85.7b64.4e38.a870.fabefb13aa34|C3N.00733_Normal_CpG_ClearCellRenalCellCarcinoma_8e82d6f3.…	8	91b4e8bc-1fb9-11e9-b7f8-0a80fada099c	C3N-00733			GDC: https://portal.gdc.cancer.gov/cases/25863969-852d-408e-bd62-98e0df9e4b3a;TCIA: https://doi.org/10.7937/K9/TCIA.2018.OBLAMN27	Not Hispanic or Latino	Male	White	8312/3	Renal cell carcinoma, NOS	Kidney, NOS	Kidney, NOS	G2	Not Reported	20507			Clear Cell Renal Cell Carcinoma	Kidney	Clinical Proteomic Tumor Analysis Consortium	CPTAC3 Discovery and Confirmatory	Qualified		-20507		Alive	1960		1464	1464	Tumor free	No								Stage III		7th
C3N.00733	C3N.00733_Tumor_CpG_ClearCellRenalCellCarcinoma_000f2054.afac.4b51.ab1f.05844b105e2d	Stage III	Late	-56	C3N.00733_Tumor_RNA_ClearCellRenalCellCarcinoma_3313bcc5.8507.48c9.9eef.f6ba316883ec|C3N.00733_Tumor_RNA_ClearCellRenalCellCarcinoma_f178c76a.8401.46ec.bbcd.5e4ce20199e7|C3N.00733_Normal_RNA_ClearCellRenalCellCarcinoma_04576474.40e5.4d4e.a5ff.3bd9d5047897|C3N.00733_Tumor_RNA_ClearCellRenalCellCarcinoma_ce25fd85.7b64.4e38.a870.fabefb13aa34|C3N.00733_Normal_CpG_ClearCellRenalCellCarcinoma_8e82d6f3.…	8	91b4e8bc-1fb9-11e9-b7f8-0a80fada099c	C3N-00733			GDC: https://portal.gdc.cancer.gov/cases/25863969-852d-408e-bd62-98e0df9e4b3a;TCIA: https://doi.org/10.7937/K9/TCIA.2018.OBLAMN27	Not Hispanic or Latino	Male	White	8312/3	Renal cell carcinoma, NOS	Kidney, NOS	Kidney, NOS	G2	Not Reported	20507			Clear Cell Renal Cell Carcinoma	Kidney	Clinical Proteomic Tumor Analysis Consortium	CPTAC3 Discovery and Confirmatory	Qualified		-20507		Alive	1960		1464	1464	Tumor free	No								Stage III		7th
C3N.01220	C3N.01220_Tumor_CpG_ClearCellRenalCellCarcinoma_506d28b9.0570.45ed.9334.c6dcc784d67b	Stage IV	Late	-51	C3N.01220_Tumor_RNA_ClearCellRenalCellCarcinoma_55814191.d0f3.42e5.99eb.51f180e16651|C3N.01220_Normal_RNA_ClearCellRenalCellCarcinoma_e73880e9.d389.490f.b6a6.c2995e7da0b7|C3N.01220_Tumor_RNA_ClearCellRenalCellCarcinoma_56bb236f.205c.4753.aad4.abd10d6ddcfc|C3N.01220_Tumor_RNA_ClearCellRenalCellCarcinoma_aed49365.437c.4209.919a.8229788a0620|C3N.01220_Tumor_CpG_ClearCellRenalCellCarcinoma_506d28b9.0…	8	a90d356a-1fb9-11e9-b7f8-0a80fada099c	C3N-01220			GDC: https://portal.gdc.cancer.gov/cases/c6c75c5d-b3c9-4918-8dc2-02849933cd3c;TCIA: https://doi.org/10.7937/K9/TCIA.2018.OBLAMN27	Not Reported	Male	Other	8312/3	Renal cell carcinoma, NOS	Kidney, NOS	Kidney, NOS	G4	Not Reported	18748			Clear Cell Renal Cell Carcinoma	Kidney	Clinical Proteomic Tumor Analysis Consortium	CPTAC3 Discovery and Confirmatory	Qualified	Cancer Related	-18748	633	Dead	1965	2018	633	633	With tumor	No								Stage IV		7th
C3N.01220	C3N.01220_Normal_CpG_ClearCellRenalCellCarcinoma_27874222.c3d3.463f.87d8.a353befd12d6	Stage IV	Late	-51	C3N.01220_Tumor_RNA_ClearCellRenalCellCarcinoma_55814191.d0f3.42e5.99eb.51f180e16651|C3N.01220_Normal_RNA_ClearCellRenalCellCarcinoma_e73880e9.d389.490f.b6a6.c2995e7da0b7|C3N.01220_Tumor_RNA_ClearCellRenalCellCarcinoma_56bb236f.205c.4753.aad4.abd10d6ddcfc|C3N.01220_Tumor_RNA_ClearCellRenalCellCarcinoma_aed49365.437c.4209.919a.8229788a0620|C3N.01220_Tumor_CpG_ClearCellRenalCellCarcinoma_506d28b9.0…	8	a90d356a-1fb9-11e9-b7f8-0a80fada099c	C3N-01220			GDC: https://portal.gdc.cancer.gov/cases/c6c75c5d-b3c9-4918-8dc2-02849933cd3c;TCIA: https://doi.org/10.7937/K9/TCIA.2018.OBLAMN27	Not Reported	Male	Other	8312/3	Renal cell carcinoma, NOS	Kidney, NOS	Kidney, NOS	G4	Not Reported	18748			Clear Cell Renal Cell Carcinoma	Kidney	Clinical Proteomic Tumor Analysis Consortium	CPTAC3 Discovery and Confirmatory	Qualified	Cancer Related	-18748	633	Dead	1965	2018	633	633	With tumor	No								Stage IV		7th
C3L.00096	C3L.00096_Tumor_CpG_ClearCellRenalCellCarcinoma_bc1f715b.fd39.4ec8.848f.6a8f516360ce	Stage IV	Late	-52	C3L.00096_Normal_RNA_ClearCellRenalCellCarcinoma_fb1d704d.1f1d.4f37.9279.a207e6e71966|C3L.00096_Tumor_RNA_ClearCellRenalCellCarcinoma_a3564e96.4824.4b38.8479.37e2d617f1ff|C3L.00096_Tumor_CpG_ClearCellRenalCellCarcinoma_bc1f715b.fd39.4ec8.848f.6a8f516360ce|C3L.00096_Normal_CpG_ClearCellRenalCellCarcinoma_e2aac331.0cda.426a.826e.f7b0cf89fe06	4	b5d88141-1fb8-11e9-b7f8-0a80fada099c	C3L-00096			GDC: https://portal.gdc.cancer.gov/cases/d52a195d-7d63-4eb6-81c2-3c473ba57979;TCIA: https://doi.org/10.7937/K9/TCIA.2018.OBLAMN27	Not Hispanic or Latino	Male	White	8312/3	Renal cell carcinoma, NOS	Kidney, NOS	Kidney, NOS	G4	Not Reported	19180	Not Reported		Clear Cell Renal Cell Carcinoma	Kidney	Clinical Proteomic Tumor Analysis Consortium	CPTAC3 Discovery and Confirmatory	Qualified	Unknown	-19180	71	Dead	1963	2016	68	71	With tumor	No	not reported	Not Reported	Not Reported	Not Reported	Not Reported	Not Reported	Not Reported	Stage IV	Not Reported	7th	Not Reported
C3L.00096	C3L.00096_Normal_CpG_ClearCellRenalCellCarcinoma_e2aac331.0cda.426a.826e.f7b0cf89fe06	Stage IV	Late	-52	C3L.00096_Normal_RNA_ClearCellRenalCellCarcinoma_fb1d704d.1f1d.4f37.9279.a207e6e71966|C3L.00096_Tumor_RNA_ClearCellRenalCellCarcinoma_a3564e96.4824.4b38.8479.37e2d617f1ff|C3L.00096_Tumor_CpG_ClearCellRenalCellCarcinoma_bc1f715b.fd39.4ec8.848f.6a8f516360ce|C3L.00096_Normal_CpG_ClearCellRenalCellCarcinoma_e2aac331.0cda.426a.826e.f7b0cf89fe06	4	b5d88141-1fb8-11e9-b7f8-0a80fada099c	C3L-00096			GDC: https://portal.gdc.cancer.gov/cases/d52a195d-7d63-4eb6-81c2-3c473ba57979;TCIA: https://doi.org/10.7937/K9/TCIA.2018.OBLAMN27	Not Hispanic or Latino	Male	White	8312/3	Renal cell carcinoma, NOS	Kidney, NOS	Kidney, NOS	G4	Not Reported	19180	Not Reported		Clear Cell Renal Cell Carcinoma	Kidney	Clinical Proteomic Tumor Analysis Consortium	CPTAC3 Discovery and Confirmatory	Qualified	Unknown	-19180	71	Dead	1963	2016	68	71	With tumor	No	not reported	Not Reported	Not Reported	Not Reported	Not Reported	Not Reported	Not Reported	Stage IV	Not Reported	7th	Not Reported
C3L.00790	C3L.00790_Tumor_CpG_ClearCellRenalCellCarcinoma_2baf6395.56ae.478e.9809.d557544f8fbf	Stage I	Early	-44	C3L.00790_Tumor_RNA_ClearCellRenalCellCarcinoma_82c75558.fd2b.4af1.96a7.353d144fb5ee|C3L.00790_Tumor_CpG_ClearCellRenalCellCarcinoma_2baf6395.56ae.478e.9809.d557544f8fbf	2	d95673ac-1fb8-11e9-b7f8-0a80fada099c	C3L-00790			GDC: https://portal.gdc.cancer.gov/cases/f7d27f30-33bc-4261-9192-9e6c31416859;TCIA: https://doi.org/10.7937/K9/TCIA.2018.OBLAMN27	Not Reported	Male	White	8312/3	Renal cell carcinoma, NOS	Kidney, NOS	Kidney, NOS	G2	Not Reported	16335	Not Reported		Clear Cell Renal Cell Carcinoma	Kidney	Clinical Proteomic Tumor Analysis Consortium	CPTAC3 Discovery and Confirmatory	Qualified		-16335		Alive	1972		441	441	Tumor free	No	not reported	Not Reported	Not Reported	Not Reported	Not Reported	Not Reported	Not Reported	Stage I	Not Reported	7th	Not Reported
C3N.01176	C3N.01176_Tumor_CpG_ClearCellRenalCellCarcinoma_dcededa7.0aa9.4a69.a54a.fcbdadaf7139	Stage III	Late	-71	C3N.01176_Tumor_RNA_ClearCellRenalCellCarcinoma_f42a7ccb.5460.4663.a0a6.848fc6edf6ef|C3N.01176_Normal_RNA_ClearCellRenalCellCarcinoma_cff3f980.1108.4ddf.adb9.986b660fdade|C3N.01176_Tumor_CpG_ClearCellRenalCellCarcinoma_dcededa7.0aa9.4a69.a54a.fcbdadaf7139|C3N.01176_Normal_CpG_ClearCellRenalCellCarcinoma_249309dd.cef8.4671.8385.29489269c09e	4	9d8e171a-1fb9-11e9-b7f8-0a80fada099c	C3N-01176			GDC: https://portal.gdc.cancer.gov/cases/629dc6f4-9e1c-4265-9fd6-838ca8222792;TCIA: https://doi.org/10.7937/K9/TCIA.2018.OBLAMN27	Not Reported	Male	White	8312/3	Renal cell carcinoma, NOS	Kidney, NOS	Kidney, NOS	G2	Not Reported	25950	Not Reported		Clear Cell Renal Cell Carcinoma	Kidney	Clinical Proteomic Tumor Analysis Consortium	CPTAC3 Discovery and Confirmatory	Qualified		-25950		Alive	1945		1710	1710	With tumor	No	not reported	Not Reported	Not Reported	Not Reported	Not Reported	Not Reported	Not Reported	Stage III	Not Reported	7th	Not Reported
C3N.01176	C3N.01176_Normal_CpG_ClearCellRenalCellCarcinoma_249309dd.cef8.4671.8385.29489269c09e	Stage III	Late	-71	C3N.01176_Tumor_RNA_ClearCellRenalCellCarcinoma_f42a7ccb.5460.4663.a0a6.848fc6edf6ef|C3N.01176_Normal_RNA_ClearCellRenalCellCarcinoma_cff3f980.1108.4ddf.adb9.986b660fdade|C3N.01176_Tumor_CpG_ClearCellRenalCellCarcinoma_dcededa7.0aa9.4a69.a54a.fcbdadaf7139|C3N.01176_Normal_CpG_ClearCellRenalCellCarcinoma_249309dd.cef8.4671.8385.29489269c09e	4	9d8e171a-1fb9-11e9-b7f8-0a80fada099c	C3N-01176			GDC: https://portal.gdc.cancer.gov/cases/629dc6f4-9e1c-4265-9fd6-838ca8222792;TCIA: https://doi.org/10.7937/K9/TCIA.2018.OBLAMN27	Not Reported	Male	White	8312/3	Renal cell carcinoma, NOS	Kidney, NOS	Kidney, NOS	G2	Not Reported	25950	Not Reported		Clear Cell Renal Cell Carcinoma	Kidney	Clinical Proteomic Tumor Analysis Consortium	CPTAC3 Discovery and Confirmatory	Qualified		-25950		Alive	1945		1710	1710	With tumor	No	not reported	Not Reported	Not Reported	Not Reported	Not Reported	Not Reported	Not Reported	Stage III	Not Reported	7th	Not Reported
C3N.00305	C3N.00305_Tumor_CpG_ClearCellRenalCellCarcinoma_d2382268.9642.4e71.bc61.29702946d3b3	Stage I	Early	-60	C3N.00305_Tumor_RNA_ClearCellRenalCellCarcinoma_f515a1fc.0b36.4cd0.87b4.f6d6b5ea7925|C3N.00305_Tumor_CpG_ClearCellRenalCellCarcinoma_d2382268.9642.4e71.bc61.29702946d3b3	2	71a049ed-1fb9-11e9-b7f8-0a80fada099c	C3N-00305			GDC: https://portal.gdc.cancer.gov/cases/e897318d-6d4d-4bcb-8a47-332a2070aab7;TCIA: https://doi.org/10.7937/K9/TCIA.2018.OBLAMN27	Not Reported	Female	White	8312/3	Renal cell carcinoma, NOS	Kidney, NOS	Kidney, NOS	G1	Not Reported	21957	Not Reported		Clear Cell Renal Cell Carcinoma	Kidney	Clinical Proteomic Tumor Analysis Consortium	CPTAC3 Discovery and Confirmatory	Qualified		-21957		Alive	1956		1913	1913	Tumor free	No	not reported	Not Reported	Not Reported	Not Reported	Not Reported	Not Reported	Not Reported	Stage I	Not Reported	7th	Not Reported
C3N.00149	C3N.00149_Tumor_CpG_ClearCellRenalCellCarcinoma_fdf273cc.d6dd.4466.b15e.44d019931a1c	Stage IV	Late	-68	C3N.00149_Tumor_RNA_ClearCellRenalCellCarcinoma_663fd178.9d7b.4b5f.8e7f.37f26e190419|C3N.00149_Tumor_RNA_ClearCellRenalCellCarcinoma_de7df320.efc0.4750.a438.9b8a2e8b84a5|C3N.00149_Normal_RNA_ClearCellRenalCellCarcinoma_b23a7f7e.3113.4489.8abe.5acbc13d9078|C3N.00149_Tumor_RNA_ClearCellRenalCellCarcinoma_76a4320f.5e8a.4475.9103.d6e1000de06c|C3N.00149_Tumor_CpG_ClearCellRenalCellCarcinoma_fdf273cc.d…	8	61ea104e-1fb9-11e9-b7f8-0a80fada099c	C3N-00149			GDC: https://portal.gdc.cancer.gov/cases/5cb7b327-5f17-44a8-aed3-989a1a99e780;TCIA: https://doi.org/10.7937/K9/TCIA.2018.OBLAMN27	Not Reported	Female	White	8312/3	Renal cell carcinoma, NOS	Kidney, NOS	Kidney, NOS	G3	Not Reported	24990			Clear Cell Renal Cell Carcinoma	Kidney	Clinical Proteomic Tumor Analysis Consortium	CPTAC3 Discovery and Confirmatory	Qualified		-24990		Alive	1948		-8	-8	Unknown tumor status	Not Reported								Stage IV		7th
C3N.00149	C3N.00149_Normal_CpG_ClearCellRenalCellCarcinoma_6d1717b5.e787.4132.bfda.7aeacfe24ac4	Stage IV	Late	-68	C3N.00149_Tumor_RNA_ClearCellRenalCellCarcinoma_663fd178.9d7b.4b5f.8e7f.37f26e190419|C3N.00149_Tumor_RNA_ClearCellRenalCellCarcinoma_de7df320.efc0.4750.a438.9b8a2e8b84a5|C3N.00149_Normal_RNA_ClearCellRenalCellCarcinoma_b23a7f7e.3113.4489.8abe.5acbc13d9078|C3N.00149_Tumor_RNA_ClearCellRenalCellCarcinoma_76a4320f.5e8a.4475.9103.d6e1000de06c|C3N.00149_Tumor_CpG_ClearCellRenalCellCarcinoma_fdf273cc.d…	8	61ea104e-1fb9-11e9-b7f8-0a80fada099c	C3N-00149			GDC: https://portal.gdc.cancer.gov/cases/5cb7b327-5f17-44a8-aed3-989a1a99e780;TCIA: https://doi.org/10.7937/K9/TCIA.2018.OBLAMN27	Not Reported	Female	White	8312/3	Renal cell carcinoma, NOS	Kidney, NOS	Kidney, NOS	G3	Not Reported	24990			Clear Cell Renal Cell Carcinoma	Kidney	Clinical Proteomic Tumor Analysis Consortium	CPTAC3 Discovery and Confirmatory	Qualified		-24990		Alive	1948		-8	-8	Unknown tumor status	Not Reported								Stage IV		7th
C3N.00491	C3N.00491_Tumor_CpG_ClearCellRenalCellCarcinoma_cbe805cb.6536.4122.8325.9ba8cb86040a	Stage IV	Late	-54	C3N.00491_Tumor_RNA_ClearCellRenalCellCarcinoma_a86e8453.08b7.4772.aaf4.01d2e8f40da4|C3N.00491_Normal_RNA_ClearCellRenalCellCarcinoma_7d63425b.9386.44c1.9c28.bea3f206531d|C3N.00491_Tumor_CpG_ClearCellRenalCellCarcinoma_cbe805cb.6536.4122.8325.9ba8cb86040a|C3N.00491_Normal_CpG_ClearCellRenalCellCarcinoma_9a568100.fddc.4608.b432.1f7bea4810aa	4	85de9e26-1fb9-11e9-b7f8-0a80fada099c	C3N-00491			GDC: https://portal.gdc.cancer.gov/cases/88e0ed05-4414-44f2-a983-93f7f6c2dc8c;TCIA: https://doi.org/10.7937/K9/TCIA.2018.OBLAMN27	Not Reported	Male	White	8312/3	Renal cell carcinoma, NOS	Kidney, NOS	Kidney, NOS	G2	Not Reported	19779	Not Reported		Clear Cell Renal Cell Carcinoma	Kidney	Clinical Proteomic Tumor Analysis Consortium	CPTAC3 Discovery and Confirmatory	Qualified		-19779	99	Dead	1962	2016	77	99	With tumor	Not Reported	not reported	Not Reported	Not Reported	Not Reported	Not Reported	Not Reported	Not Reported	Stage IV	Not Reported	7th	Not Reported
C3N.00491	C3N.00491_Normal_CpG_ClearCellRenalCellCarcinoma_9a568100.fddc.4608.b432.1f7bea4810aa	Stage IV	Late	-54	C3N.00491_Tumor_RNA_ClearCellRenalCellCarcinoma_a86e8453.08b7.4772.aaf4.01d2e8f40da4|C3N.00491_Normal_RNA_ClearCellRenalCellCarcinoma_7d63425b.9386.44c1.9c28.bea3f206531d|C3N.00491_Tumor_CpG_ClearCellRenalCellCarcinoma_cbe805cb.6536.4122.8325.9ba8cb86040a|C3N.00491_Normal_CpG_ClearCellRenalCellCarcinoma_9a568100.fddc.4608.b432.1f7bea4810aa	4	85de9e26-1fb9-11e9-b7f8-0a80fada099c	C3N-00491			GDC: https://portal.gdc.cancer.gov/cases/88e0ed05-4414-44f2-a983-93f7f6c2dc8c;TCIA: https://doi.org/10.7937/K9/TCIA.2018.OBLAMN27	Not Reported	Male	White	8312/3	Renal cell carcinoma, NOS	Kidney, NOS	Kidney, NOS	G2	Not Reported	19779	Not Reported		Clear Cell Renal Cell Carcinoma	Kidney	Clinical Proteomic Tumor Analysis Consortium	CPTAC3 Discovery and Confirmatory	Qualified		-19779	99	Dead	1962	2016	77	99	With tumor	Not Reported	not reported	Not Reported	Not Reported	Not Reported	Not Reported	Not Reported	Not Reported	Stage IV	Not Reported	7th	Not Reported
C3N.00494	C3N.00494_Tumor_CpG_ClearCellRenalCellCarcinoma_679fde57.64e7.4262.97fb.fa666f7236bc	Stage I	Early	-66	C3N.00494_Normal_RNA_ClearCellRenalCellCarcinoma_a7383b03.8311.44b9.9f0b.7ab67265bc90|C3N.00494_Tumor_RNA_ClearCellRenalCellCarcinoma_96489043.4e62.4c15.a41b.3874a2fda117|C3N.00494_Tumor_RNA_ClearCellRenalCellCarcinoma_3557e62d.1361.409f.840d.52f0592496f8|C3N.00494_Tumor_RNA_ClearCellRenalCellCarcinoma_2392bdc2.751d.44eb.8e96.31d7ee843b14|C3N.00494_Tumor_CpG_ClearCellRenalCellCarcinoma_679fde57.6…	8	8966aab1-1fb9-11e9-b7f8-0a80fada099c	C3N-00494			GDC: https://portal.gdc.cancer.gov/cases/239a5fbb-0145-46f6-8ec3-2a96a04011dd;TCIA: https://doi.org/10.7937/K9/TCIA.2018.OBLAMN27	Not Reported	Male	White	8312/3	Renal cell carcinoma, NOS	Kidney, NOS	Kidney, NOS	G2	Not Reported	24122			Clear Cell Renal Cell Carcinoma	Kidney	Clinical Proteomic Tumor Analysis Consortium	CPTAC3 Discovery and Confirmatory	Qualified		-24122		Alive	1950		1786	1786	Tumor free	No								Stage I		7th
C3N.00494	C3N.00494_Normal_CpG_ClearCellRenalCellCarcinoma_2c31f454.60c9.45a9.8fc2.62ce2f780c70	Stage I	Early	-66	C3N.00494_Normal_RNA_ClearCellRenalCellCarcinoma_a7383b03.8311.44b9.9f0b.7ab67265bc90|C3N.00494_Tumor_RNA_ClearCellRenalCellCarcinoma_96489043.4e62.4c15.a41b.3874a2fda117|C3N.00494_Tumor_RNA_ClearCellRenalCellCarcinoma_3557e62d.1361.409f.840d.52f0592496f8|C3N.00494_Tumor_RNA_ClearCellRenalCellCarcinoma_2392bdc2.751d.44eb.8e96.31d7ee843b14|C3N.00494_Tumor_CpG_ClearCellRenalCellCarcinoma_679fde57.6…	8	8966aab1-1fb9-11e9-b7f8-0a80fada099c	C3N-00494			GDC: https://portal.gdc.cancer.gov/cases/239a5fbb-0145-46f6-8ec3-2a96a04011dd;TCIA: https://doi.org/10.7937/K9/TCIA.2018.OBLAMN27	Not Reported	Male	White	8312/3	Renal cell carcinoma, NOS	Kidney, NOS	Kidney, NOS	G2	Not Reported	24122			Clear Cell Renal Cell Carcinoma	Kidney	Clinical Proteomic Tumor Analysis Consortium	CPTAC3 Discovery and Confirmatory	Qualified		-24122		Alive	1950		1786	1786	Tumor free	No								Stage I		7th
C3L.00907	C3L.00907_Tumor_CpG_ClearCellRenalCellCarcinoma_2aedf2e4.ad19.4d0e.b1d6.a0cf38f08ea0	Stage I	Early	-55	C3L.00907_Normal_RNA_ClearCellRenalCellCarcinoma_ff35024d.0cfa.4cd0.b835.eb2bd7430390|C3L.00907_Tumor_RNA_ClearCellRenalCellCarcinoma_4e894ea9.875e.46fe.80b1.1a605636a848|C3L.00907_Tumor_RNA_ClearCellRenalCellCarcinoma_ffa253ae.7402.4c50.9f5f.d8cb39e46057|C3L.00907_Tumor_RNA_ClearCellRenalCellCarcinoma_154017fa.8ca7.43b6.b417.86b9890083f0|C3L.00907_Tumor_CpG_ClearCellRenalCellCarcinoma_2aedf2e4.a…	8	ecd1a90e-1fb8-11e9-b7f8-0a80fada099c	C3L-00907			GDC: https://portal.gdc.cancer.gov/cases/17e6c62f-cc0c-4e13-a80c-f9bd6c2cfb0d;TCIA: https://doi.org/10.7937/K9/TCIA.2018.OBLAMN27	Not Hispanic or Latino	Male	White	8312/3	Renal cell carcinoma, NOS	Kidney, NOS	Kidney, NOS	G2	Not Reported	20369			Clear Cell Renal Cell Carcinoma	Kidney	Clinical Proteomic Tumor Analysis Consortium	CPTAC3 Discovery and Confirmatory	Qualified		-20369		Alive	1961		1791	1791	Tumor free	No								Stage I		7th
C3L.00907	C3L.00907_Normal_CpG_ClearCellRenalCellCarcinoma_dddd3ed8.2b12.4c04.b730.3e6b542eed9d	Stage I	Early	-55	C3L.00907_Normal_RNA_ClearCellRenalCellCarcinoma_ff35024d.0cfa.4cd0.b835.eb2bd7430390|C3L.00907_Tumor_RNA_ClearCellRenalCellCarcinoma_4e894ea9.875e.46fe.80b1.1a605636a848|C3L.00907_Tumor_RNA_ClearCellRenalCellCarcinoma_ffa253ae.7402.4c50.9f5f.d8cb39e46057|C3L.00907_Tumor_RNA_ClearCellRenalCellCarcinoma_154017fa.8ca7.43b6.b417.86b9890083f0|C3L.00907_Tumor_CpG_ClearCellRenalCellCarcinoma_2aedf2e4.a…	8	ecd1a90e-1fb8-11e9-b7f8-0a80fada099c	C3L-00907			GDC: https://portal.gdc.cancer.gov/cases/17e6c62f-cc0c-4e13-a80c-f9bd6c2cfb0d;TCIA: https://doi.org/10.7937/K9/TCIA.2018.OBLAMN27	Not Hispanic or Latino	Male	White	8312/3	Renal cell carcinoma, NOS	Kidney, NOS	Kidney, NOS	G2	Not Reported	20369			Clear Cell Renal Cell Carcinoma	Kidney	Clinical Proteomic Tumor Analysis Consortium	CPTAC3 Discovery and Confirmatory	Qualified		-20369		Alive	1961		1791	1791	Tumor free	No								Stage I		7th
C3N.01179	C3N.01179_Tumor_CpG_ClearCellRenalCellCarcinoma_a1a06be4.47f1.406b.8bdd.5610049d3b2c	Stage III	Late	-72	C3N.01179_Normal_RNA_ClearCellRenalCellCarcinoma_4dcc7963.52c6.42d4.b604.4c2061fbdd5e|C3N.01179_Tumor_RNA_ClearCellRenalCellCarcinoma_7dd1e40d.bc90.43e3.8afc.3c8179e71a1b|C3N.01179_Tumor_CpG_ClearCellRenalCellCarcinoma_a1a06be4.47f1.406b.8bdd.5610049d3b2c|C3N.01179_Normal_CpG_ClearCellRenalCellCarcinoma_91a53855.280c.4cee.8674.52aa5fc500c1	4	a0f46ace-1fb9-11e9-b7f8-0a80fada099c	C3N-01179			GDC: https://portal.gdc.cancer.gov/cases/000ead0d-abf5-4606-be04-1ea31b999840;TCIA: https://doi.org/10.7937/K9/TCIA.2018.OBLAMN27	Not Reported	Male	White	8312/3	Renal cell carcinoma, NOS	Kidney, NOS	Kidney, NOS	G2	Not Reported	26483	Not Reported		Clear Cell Renal Cell Carcinoma	Kidney	Clinical Proteomic Tumor Analysis Consortium	CPTAC3 Discovery and Confirmatory	Qualified		-26483		Alive	1944		1816	1816	Tumor free	No	not reported	Not Reported	Not Reported	Not Reported	Not Reported	Not Reported	Not Reported	Stage III	Not Reported	7th	Not Reported
C3N.01179	C3N.01179_Normal_CpG_ClearCellRenalCellCarcinoma_91a53855.280c.4cee.8674.52aa5fc500c1	Stage III	Late	-72	C3N.01179_Normal_RNA_ClearCellRenalCellCarcinoma_4dcc7963.52c6.42d4.b604.4c2061fbdd5e|C3N.01179_Tumor_RNA_ClearCellRenalCellCarcinoma_7dd1e40d.bc90.43e3.8afc.3c8179e71a1b|C3N.01179_Tumor_CpG_ClearCellRenalCellCarcinoma_a1a06be4.47f1.406b.8bdd.5610049d3b2c|C3N.01179_Normal_CpG_ClearCellRenalCellCarcinoma_91a53855.280c.4cee.8674.52aa5fc500c1	4	a0f46ace-1fb9-11e9-b7f8-0a80fada099c	C3N-01179			GDC: https://portal.gdc.cancer.gov/cases/000ead0d-abf5-4606-be04-1ea31b999840;TCIA: https://doi.org/10.7937/K9/TCIA.2018.OBLAMN27	Not Reported	Male	White	8312/3	Renal cell carcinoma, NOS	Kidney, NOS	Kidney, NOS	G2	Not Reported	26483	Not Reported		Clear Cell Renal Cell Carcinoma	Kidney	Clinical Proteomic Tumor Analysis Consortium	CPTAC3 Discovery and Confirmatory	Qualified		-26483		Alive	1944		1816	1816	Tumor free	No	not reported	Not Reported	Not Reported	Not Reported	Not Reported	Not Reported	Not Reported	Stage III	Not Reported	7th	Not Reported
C3L.00418	C3L.00418_Normal_CpG_ClearCellRenalCellCarcinoma_c840b2ae.31d1.4ac4.bd37.0b008f716981	Stage III	Late	-56	C3L.00418_Tumor_RNA_ClearCellRenalCellCarcinoma_faf2fb0c.0452.4bbe.9993.69a054947997|C3L.00418_Tumor_RNA_ClearCellRenalCellCarcinoma_a57639f0.8812.4cf2.9b35.40e4d0b090d8|C3L.00418_Normal_RNA_ClearCellRenalCellCarcinoma_5482eefc.597d.4051.9a01.02b1625d4842|C3L.00418_Tumor_RNA_ClearCellRenalCellCarcinoma_78cb0234.8207.4b02.92c6.824e61da96f9|C3L.00418_Normal_CpG_ClearCellRenalCellCarcinoma_c840b2ae.…	8	c455fb22-1fb8-11e9-b7f8-0a80fada099c	C3L-00418			GDC: https://portal.gdc.cancer.gov/cases/1afc3a78-4e91-485c-93e1-43f17738f530;TCIA: https://doi.org/10.7937/K9/TCIA.2018.OBLAMN27	Not Hispanic or Latino	Female	White	8312/3	Renal cell carcinoma, NOS	Kidney, NOS	Kidney, NOS	G2	Not Reported	20747			Clear Cell Renal Cell Carcinoma	Kidney	Clinical Proteomic Tumor Analysis Consortium	CPTAC3 Discovery and Confirmatory	Qualified		-20747		Alive	1959		1714	1714	Tumor free	No								Stage III		7th
C3L.00418	C3L.00418_Tumor_CpG_ClearCellRenalCellCarcinoma_5f58e2a5.2bcc.4c9d.9da2.64fcf168eed3	Stage III	Late	-56	C3L.00418_Tumor_RNA_ClearCellRenalCellCarcinoma_faf2fb0c.0452.4bbe.9993.69a054947997|C3L.00418_Tumor_RNA_ClearCellRenalCellCarcinoma_a57639f0.8812.4cf2.9b35.40e4d0b090d8|C3L.00418_Normal_RNA_ClearCellRenalCellCarcinoma_5482eefc.597d.4051.9a01.02b1625d4842|C3L.00418_Tumor_RNA_ClearCellRenalCellCarcinoma_78cb0234.8207.4b02.92c6.824e61da96f9|C3L.00418_Normal_CpG_ClearCellRenalCellCarcinoma_c840b2ae.…	8	c455fb22-1fb8-11e9-b7f8-0a80fada099c	C3L-00418			GDC: https://portal.gdc.cancer.gov/cases/1afc3a78-4e91-485c-93e1-43f17738f530;TCIA: https://doi.org/10.7937/K9/TCIA.2018.OBLAMN27	Not Hispanic or Latino	Female	White	8312/3	Renal cell carcinoma, NOS	Kidney, NOS	Kidney, NOS	G2	Not Reported	20747			Clear Cell Renal Cell Carcinoma	Kidney	Clinical Proteomic Tumor Analysis Consortium	CPTAC3 Discovery and Confirmatory	Qualified		-20747		Alive	1959		1714	1714	Tumor free	No								Stage III		7th
C3L.00910	C3L.00910_Normal_CpG_ClearCellRenalCellCarcinoma_54323a70.dae9.4a8b.bd7c.1f2978f6cc0e	Stage I	Early	-75	C3L.00910_Normal_RNA_ClearCellRenalCellCarcinoma_fdffe429.7b2b.421e.8e10.9ac67cc7c1f7|C3L.00910_Tumor_RNA_ClearCellRenalCellCarcinoma_711502cf.374d.44ac.acb8.1927f3043bfb|C3L.00910_Normal_CpG_ClearCellRenalCellCarcinoma_54323a70.dae9.4a8b.bd7c.1f2978f6cc0e|C3L.00910_Tumor_CpG_ClearCellRenalCellCarcinoma_0d2cdcf5.bc83.481f.98ca.9cf1f264c065	4	effb1654-1fb8-11e9-b7f8-0a80fada099c	C3L-00910			GDC: https://portal.gdc.cancer.gov/cases/aa62b9ec-062b-41c9-abb4-c7217f259c06;TCIA: https://doi.org/10.7937/K9/TCIA.2018.OBLAMN27	Not Hispanic or Latino	Female	White	8312/3	Renal cell carcinoma, NOS	Kidney, NOS	Kidney, NOS	G3	Not Reported	27654	Not Reported		Clear Cell Renal Cell Carcinoma	Kidney	Clinical Proteomic Tumor Analysis Consortium	CPTAC3 Discovery and Confirmatory	Qualified		-27654		Alive	1941		1797	1797	Tumor free	No	not reported	Not Reported	Not Reported	Not Reported	Not Reported	Not Reported	Not Reported	Stage I	Not Reported	7th	Not Reported
C3L.00910	C3L.00910_Tumor_CpG_ClearCellRenalCellCarcinoma_0d2cdcf5.bc83.481f.98ca.9cf1f264c065	Stage I	Early	-75	C3L.00910_Normal_RNA_ClearCellRenalCellCarcinoma_fdffe429.7b2b.421e.8e10.9ac67cc7c1f7|C3L.00910_Tumor_RNA_ClearCellRenalCellCarcinoma_711502cf.374d.44ac.acb8.1927f3043bfb|C3L.00910_Normal_CpG_ClearCellRenalCellCarcinoma_54323a70.dae9.4a8b.bd7c.1f2978f6cc0e|C3L.00910_Tumor_CpG_ClearCellRenalCellCarcinoma_0d2cdcf5.bc83.481f.98ca.9cf1f264c065	4	effb1654-1fb8-11e9-b7f8-0a80fada099c	C3L-00910			GDC: https://portal.gdc.cancer.gov/cases/aa62b9ec-062b-41c9-abb4-c7217f259c06;TCIA: https://doi.org/10.7937/K9/TCIA.2018.OBLAMN27	Not Hispanic or Latino	Female	White	8312/3	Renal cell carcinoma, NOS	Kidney, NOS	Kidney, NOS	G3	Not Reported	27654	Not Reported		Clear Cell Renal Cell Carcinoma	Kidney	Clinical Proteomic Tumor Analysis Consortium	CPTAC3 Discovery and Confirmatory	Qualified		-27654		Alive	1941		1797	1797	Tumor free	No	not reported	Not Reported	Not Reported	Not Reported	Not Reported	Not Reported	Not Reported	Stage I	Not Reported	7th	Not Reported
C3L.01603	C3L.01603_Tumor_CpG_ClearCellRenalCellCarcinoma_76eee61d.c2f3.4473.bfc8.7adaccacbb11	Stage I	Early	-63	C3L.01603_Tumor_RNA_ClearCellRenalCellCarcinoma_688a9166.8a2d.4a64.92b7.708457d0de06|C3L.01603_Tumor_RNA_ClearCellRenalCellCarcinoma_8763ffdf.989a.4bef.b1b1.4914ad768e0f|C3L.01603_Normal_RNA_ClearCellRenalCellCarcinoma_fb9eb7a7.c670.4961.aeb4.037a59871ca3|C3L.01603_Tumor_RNA_ClearCellRenalCellCarcinoma_205851ba.0054.40e0.9131.0d1e80ee245b|C3L.01603_Tumor_CpG_ClearCellRenalCellCarcinoma_76eee61d.c…	8	241693ab-1fb9-11e9-b7f8-0a80fada099c	C3L-01603			GDC: https://portal.gdc.cancer.gov/cases/2f9e1f15-769a-43e3-a68d-dde243883422;TCIA: https://doi.org/10.7937/K9/TCIA.2018.OBLAMN27	Not Hispanic or Latino	Male	White	8312/3	Renal cell carcinoma, NOS	Kidney, NOS	Kidney, NOS	G2	Not Reported	23226			Clear Cell Renal Cell Carcinoma	Kidney	Clinical Proteomic Tumor Analysis Consortium	CPTAC3 Discovery and Confirmatory	Qualified		-23226		Alive	1953		1765	1765	Tumor free	No								Stage I		7th
C3L.01603	C3L.01603_Normal_CpG_ClearCellRenalCellCarcinoma_879a9c0e.25ba.47da.a95c.0d1b679bed01	Stage I	Early	-63	C3L.01603_Tumor_RNA_ClearCellRenalCellCarcinoma_688a9166.8a2d.4a64.92b7.708457d0de06|C3L.01603_Tumor_RNA_ClearCellRenalCellCarcinoma_8763ffdf.989a.4bef.b1b1.4914ad768e0f|C3L.01603_Normal_RNA_ClearCellRenalCellCarcinoma_fb9eb7a7.c670.4961.aeb4.037a59871ca3|C3L.01603_Tumor_RNA_ClearCellRenalCellCarcinoma_205851ba.0054.40e0.9131.0d1e80ee245b|C3L.01603_Tumor_CpG_ClearCellRenalCellCarcinoma_76eee61d.c…	8	241693ab-1fb9-11e9-b7f8-0a80fada099c	C3L-01603			GDC: https://portal.gdc.cancer.gov/cases/2f9e1f15-769a-43e3-a68d-dde243883422;TCIA: https://doi.org/10.7937/K9/TCIA.2018.OBLAMN27	Not Hispanic or Latino	Male	White	8312/3	Renal cell carcinoma, NOS	Kidney, NOS	Kidney, NOS	G2	Not Reported	23226			Clear Cell Renal Cell Carcinoma	Kidney	Clinical Proteomic Tumor Analysis Consortium	CPTAC3 Discovery and Confirmatory	Qualified		-23226		Alive	1953		1765	1765	Tumor free	No								Stage I		7th
C3L.01283	C3L.01283_Tumor_CpG_ClearCellRenalCellCarcinoma_5e1bf6b7.4059.4bf5.a3b5.196a855f7e0b	Stage I	Early	-37	C3L.01283_Tumor_RNA_ClearCellRenalCellCarcinoma_ef650535.b0f6.48a0.a0c2.e9a2aa6b64c5|C3L.01283_Tumor_CpG_ClearCellRenalCellCarcinoma_5e1bf6b7.4059.4bf5.a3b5.196a855f7e0b	2	0c06c8bd-1fb9-11e9-b7f8-0a80fada099c	C3L-01283			GDC: https://portal.gdc.cancer.gov/cases/3348ec86-9b46-4f5b-85ad-1a126385b695;TCIA: https://doi.org/10.7937/K9/TCIA.2018.OBLAMN27	Hispanic or Latino	Male	White	8312/3	Renal cell carcinoma, NOS	Kidney, NOS	Kidney, NOS	G3	Not Reported	13526	Not Reported		Clear Cell Renal Cell Carcinoma	Kidney	Clinical Proteomic Tumor Analysis Consortium	CPTAC3 Discovery and Confirmatory	Qualified		-13526		Alive	1980		735	735	Tumor free	No	not reported	Not Reported	Not Reported	Not Reported	Not Reported	Not Reported	Not Reported	Stage I	Not Reported	7th	Not Reported
C3L.00766	C3L.00766_Tumor_CpG_ClearCellRenalCellCarcinoma_b777c432.6046.4083.8c52.f5ea49ba0d2e	Stage I	Early	-57	C3L.00766_Tumor_RNA_ClearCellRenalCellCarcinoma_00b9f60c.9de0.4edd.8ec4.8582a615c226|C3L.00766_Tumor_CpG_ClearCellRenalCellCarcinoma_b777c432.6046.4083.8c52.f5ea49ba0d2e	2	d610d697-1fb8-11e9-b7f8-0a80fada099c	C3L-00766			GDC: https://portal.gdc.cancer.gov/cases/03222b71-46a2-4bb4-ba2e-bcc9e658328c;TCIA: https://doi.org/10.7937/K9/TCIA.2018.OBLAMN27	Not Hispanic or Latino	Female	White	8312/3	Renal cell carcinoma, NOS	Kidney, NOS	Kidney, NOS	G2	Not Reported	20879	Not Reported		Clear Cell Renal Cell Carcinoma	Kidney	Clinical Proteomic Tumor Analysis Consortium	CPTAC3 Discovery and Confirmatory	Qualified		-20879		Alive	1959		266	266	Tumor free	Not Reported	not reported	Not Reported	Not Reported	Not Reported	Not Reported	Not Reported	Not Reported	Stage I	Not Reported	7th	Not Reported
C3N.00852	C3N.00852_Tumor_CpG_ClearCellRenalCellCarcinoma_6cfba0b7.5349.410b.a46f.264dc26b496b	Stage III	Late	-62	C3N.00852_Tumor_RNA_ClearCellRenalCellCarcinoma_60feefe9.a2f0.4593.8764.1101d7946098|C3N.00852_Tumor_RNA_ClearCellRenalCellCarcinoma_aa56422c.57d7.49af.9f8a.bd004ddc08fd|C3N.00852_Normal_RNA_ClearCellRenalCellCarcinoma_9a779d4a.a55a.4c38.8651.e4defa2be2a2|C3N.00852_Tumor_RNA_ClearCellRenalCellCarcinoma_a2870b51.7228.4234.89a8.ac7457f01b0c|C3N.00852_Normal_CpG_ClearCellRenalCellCarcinoma_8f5578ce.…	8	987b103d-1fb9-11e9-b7f8-0a80fada099c	C3N-00852			GDC: https://portal.gdc.cancer.gov/cases/61d83f5b-b534-44b0-9d0b-668c4e0a08ef;TCIA: https://doi.org/10.7937/K9/TCIA.2018.OBLAMN27	Not Reported	Male	Other	8312/3	Renal cell carcinoma, NOS	Kidney, NOS	Kidney, NOS	G3	Not Reported	22718			Clear Cell Renal Cell Carcinoma	Kidney	Clinical Proteomic Tumor Analysis Consortium	CPTAC3 Discovery and Confirmatory	Qualified		-22718		Alive	1954		620	620	Tumor free	No								Stage III		7th
C3N.00834	C3N.00834_Tumor_CpG_ClearCellRenalCellCarcinoma_197e8225.1be9.4a70.b4f8.d8d1fdeb7e13	Stage I	Early	-65	C3N.00834_Tumor_RNA_ClearCellRenalCellCarcinoma_f2b939fa.4cf0.4493.9447.3383c66341b9|C3N.00834_Normal_RNA_ClearCellRenalCellCarcinoma_759fdfd9.8191.4a29.bbe2.873b9dd4942f|C3N.00834_Tumor_CpG_ClearCellRenalCellCarcinoma_197e8225.1be9.4a70.b4f8.d8d1fdeb7e13|C3N.00834_Normal_CpG_ClearCellRenalCellCarcinoma_b8860d06.e47c.4c4b.b11e.e52acf6a7b69	4	96d4ed52-1fb9-11e9-b7f8-0a80fada099c	C3N-00834			GDC: https://portal.gdc.cancer.gov/cases/c5e1950a-e724-4d42-bd0d-fb474921e04e;TCIA: https://doi.org/10.7937/K9/TCIA.2018.OBLAMN27	Not Reported	Male	White	8312/3	Renal cell carcinoma, NOS	Kidney, NOS	Kidney, NOS	G1	Not Reported	23908	Not Reported		Clear Cell Renal Cell Carcinoma	Kidney	Clinical Proteomic Tumor Analysis Consortium	CPTAC3 Discovery and Confirmatory	Qualified		-23908		Alive	1951		1755	1755	Tumor free	No	not reported	Not Reported	Not Reported	Not Reported	Not Reported	Not Reported	Not Reported	Stage I	Not Reported	7th	Not Reported
C3N.00834	C3N.00834_Normal_CpG_ClearCellRenalCellCarcinoma_b8860d06.e47c.4c4b.b11e.e52acf6a7b69	Stage I	Early	-65	C3N.00834_Tumor_RNA_ClearCellRenalCellCarcinoma_f2b939fa.4cf0.4493.9447.3383c66341b9|C3N.00834_Normal_RNA_ClearCellRenalCellCarcinoma_759fdfd9.8191.4a29.bbe2.873b9dd4942f|C3N.00834_Tumor_CpG_ClearCellRenalCellCarcinoma_197e8225.1be9.4a70.b4f8.d8d1fdeb7e13|C3N.00834_Normal_CpG_ClearCellRenalCellCarcinoma_b8860d06.e47c.4c4b.b11e.e52acf6a7b69	4	96d4ed52-1fb9-11e9-b7f8-0a80fada099c	C3N-00834			GDC: https://portal.gdc.cancer.gov/cases/c5e1950a-e724-4d42-bd0d-fb474921e04e;TCIA: https://doi.org/10.7937/K9/TCIA.2018.OBLAMN27	Not Reported	Male	White	8312/3	Renal cell carcinoma, NOS	Kidney, NOS	Kidney, NOS	G1	Not Reported	23908	Not Reported		Clear Cell Renal Cell Carcinoma	Kidney	Clinical Proteomic Tumor Analysis Consortium	CPTAC3 Discovery and Confirmatory	Qualified		-23908		Alive	1951		1755	1755	Tumor free	No	not reported	Not Reported	Not Reported	Not Reported	Not Reported	Not Reported	Not Reported	Stage I	Not Reported	7th	Not Reported
C3N.00380	C3N.00380_Tumor_CpG_ClearCellRenalCellCarcinoma_73d4935d.3495.4f47.9e0b.1bf1ea70ff46	Stage I	Early	-57	C3N.00380_Tumor_RNA_ClearCellRenalCellCarcinoma_86fa315e.a54f.444c.825c.fb85ba21b843|C3N.00380_Tumor_CpG_ClearCellRenalCellCarcinoma_73d4935d.3495.4f47.9e0b.1bf1ea70ff46	2	7f6a0cac-1fb9-11e9-b7f8-0a80fada099c	C3N-00380			GDC: https://portal.gdc.cancer.gov/cases/57b28192-8454-4ec2-914e-9228456d8648;TCIA: https://doi.org/10.7937/K9/TCIA.2018.OBLAMN27	Not Reported	Female	Other	8312/3	Renal cell carcinoma, NOS	Kidney, NOS	Kidney, NOS	G2	Not Reported	20938	Not Reported		Clear Cell Renal Cell Carcinoma	Kidney	Clinical Proteomic Tumor Analysis Consortium	CPTAC3 Discovery and Confirmatory	Qualified		-20938		Alive	1959		662	662	Tumor free	No	not reported	Not Reported	Not Reported	Not Reported	Not Reported	Not Reported	Not Reported	Stage I	Not Reported	7th	Not Reported
C3N.00831	C3N.00831_Normal_CpG_ClearCellRenalCellCarcinoma_a74acfa7.49d5.4d32.9f3c.dcc0ce257952	Stage II	Early	-52	C3N.00831_Tumor_RNA_ClearCellRenalCellCarcinoma_904c815f.5fab.46bd.8071.2b0e4468abc2|C3N.00831_Normal_RNA_ClearCellRenalCellCarcinoma_6cd23221.89b9.4d6f.8e02.f5539802fb8d|C3N.00831_Normal_CpG_ClearCellRenalCellCarcinoma_a74acfa7.49d5.4d32.9f3c.dcc0ce257952|C3N.00831_Tumor_CpG_ClearCellRenalCellCarcinoma_eefb6f48.a661.43c9.bce8.3a7e4b962db8	4	9361a39d-1fb9-11e9-b7f8-0a80fada099c	C3N-00831			GDC: https://portal.gdc.cancer.gov/cases/58858fd8-7092-491b-b324-a7ce3b0bc2f1;TCIA: https://doi.org/10.7937/K9/TCIA.2018.OBLAMN27	Not Reported	Male	White	8312/3	Renal cell carcinoma, NOS	Kidney, NOS	Kidney, NOS	G2	Not Reported	19085	Not Reported		Clear Cell Renal Cell Carcinoma	Kidney	Clinical Proteomic Tumor Analysis Consortium	CPTAC3 Discovery and Confirmatory	Qualified	Cancer Related	-19085	452	Dead	1964	2017	374	452	With tumor	Yes	not reported	Not Reported	Not Reported	Not Reported	Not Reported	Not Reported	Not Reported	Stage II	Not Reported	7th	Not Reported
C3N.00831	C3N.00831_Tumor_CpG_ClearCellRenalCellCarcinoma_eefb6f48.a661.43c9.bce8.3a7e4b962db8	Stage II	Early	-52	C3N.00831_Tumor_RNA_ClearCellRenalCellCarcinoma_904c815f.5fab.46bd.8071.2b0e4468abc2|C3N.00831_Normal_RNA_ClearCellRenalCellCarcinoma_6cd23221.89b9.4d6f.8e02.f5539802fb8d|C3N.00831_Normal_CpG_ClearCellRenalCellCarcinoma_a74acfa7.49d5.4d32.9f3c.dcc0ce257952|C3N.00831_Tumor_CpG_ClearCellRenalCellCarcinoma_eefb6f48.a661.43c9.bce8.3a7e4b962db8	4	9361a39d-1fb9-11e9-b7f8-0a80fada099c	C3N-00831			GDC: https://portal.gdc.cancer.gov/cases/58858fd8-7092-491b-b324-a7ce3b0bc2f1;TCIA: https://doi.org/10.7937/K9/TCIA.2018.OBLAMN27	Not Reported	Male	White	8312/3	Renal cell carcinoma, NOS	Kidney, NOS	Kidney, NOS	G2	Not Reported	19085	Not Reported		Clear Cell Renal Cell Carcinoma	Kidney	Clinical Proteomic Tumor Analysis Consortium	CPTAC3 Discovery and Confirmatory	Qualified	Cancer Related	-19085	452	Dead	1964	2017	374	452	With tumor	Yes	not reported	Not Reported	Not Reported	Not Reported	Not Reported	Not Reported	Not Reported	Stage II	Not Reported	7th	Not Reported
C3N.00150	C3N.00150_Normal_CpG_ClearCellRenalCellCarcinoma_2bad92a1.f3d9.4504.b96d.37994f669f07	Stage IV	Late	-55	C3N.00150_Tumor_RNA_ClearCellRenalCellCarcinoma_7566dad5.67ec.4e31.8c03.f0e45ba40716|C3N.00150_Tumor_RNA_ClearCellRenalCellCarcinoma_478f46e6.c941.4a8e.a575.64aeb65af5ea|C3N.00150_Normal_RNA_ClearCellRenalCellCarcinoma_571d5646.fa92.4b7e.9f2f.12da84d521cd|C3N.00150_Tumor_RNA_ClearCellRenalCellCarcinoma_7ca338be.f39b.4f3a.85b1.e5d8f332a15c|C3N.00150_Tumor_RNA_ClearCellRenalCellCarcinoma_930fcf08.b…	10	6386852c-1fb9-11e9-b7f8-0a80fada099c	C3N-00150			GDC: https://portal.gdc.cancer.gov/cases/6ff701cd-7efc-4bac-93a6-7b27d2974d89;TCIA: https://doi.org/10.7937/K9/TCIA.2018.OBLAMN27	Not Reported	Female	White	8312/3	Renal cell carcinoma, NOS	Kidney, NOS	Kidney, NOS	G3	Not Reported	20286			Clear Cell Renal Cell Carcinoma	Kidney	Clinical Proteomic Tumor Analysis Consortium	CPTAC3 Discovery and Confirmatory	Qualified		-20286		Alive	1961		-7	-7	Unknown tumor status	Not Reported								Stage IV		7th
C3N.00150	C3N.00150_Tumor_CpG_ClearCellRenalCellCarcinoma_fda956a7.e7dc.4e91.8f42.ce4665d0946c	Stage IV	Late	-55	C3N.00150_Tumor_RNA_ClearCellRenalCellCarcinoma_7566dad5.67ec.4e31.8c03.f0e45ba40716|C3N.00150_Tumor_RNA_ClearCellRenalCellCarcinoma_478f46e6.c941.4a8e.a575.64aeb65af5ea|C3N.00150_Normal_RNA_ClearCellRenalCellCarcinoma_571d5646.fa92.4b7e.9f2f.12da84d521cd|C3N.00150_Tumor_RNA_ClearCellRenalCellCarcinoma_7ca338be.f39b.4f3a.85b1.e5d8f332a15c|C3N.00150_Tumor_RNA_ClearCellRenalCellCarcinoma_930fcf08.b…	10	6386852c-1fb9-11e9-b7f8-0a80fada099c	C3N-00150			GDC: https://portal.gdc.cancer.gov/cases/6ff701cd-7efc-4bac-93a6-7b27d2974d89;TCIA: https://doi.org/10.7937/K9/TCIA.2018.OBLAMN27	Not Reported	Female	White	8312/3	Renal cell carcinoma, NOS	Kidney, NOS	Kidney, NOS	G3	Not Reported	20286			Clear Cell Renal Cell Carcinoma	Kidney	Clinical Proteomic Tumor Analysis Consortium	CPTAC3 Discovery and Confirmatory	Qualified		-20286		Alive	1961		-7	-7	Unknown tumor status	Not Reported								Stage IV		7th
C3L.00088	C3L.00088_Normal_CpG_ClearCellRenalCellCarcinoma_ccb9352a.74bf.44f8.aa28.b63eefe9e0af	Stage III	Late	-72	C3L.00088_Tumor_RNA_ClearCellRenalCellCarcinoma_3ee99878.e7a8.41b6.a259.19f4bb30d148|C3L.00088_Normal_RNA_ClearCellRenalCellCarcinoma_79012a0c.fb83.445d.b76f.c077abaa09f0|C3L.00088_Normal_CpG_ClearCellRenalCellCarcinoma_ccb9352a.74bf.44f8.aa28.b63eefe9e0af|C3L.00088_Tumor_CpG_ClearCellRenalCellCarcinoma_73f91aac.4f44.4c50.8efb.565213520c6b	4	b445c2be-1fb8-11e9-b7f8-0a80fada099c	C3L-00088			GDC: https://portal.gdc.cancer.gov/cases/9619589a-2dd4-4678-bf42-5e79f6bebd77;TCIA: https://doi.org/10.7937/K9/TCIA.2018.OBLAMN27	Not Hispanic or Latino	Male	White	8312/3	Renal cell carcinoma, NOS	Kidney, NOS	Kidney, NOS	G2	Not Reported	26509	Not Reported		Clear Cell Renal Cell Carcinoma	Kidney	Clinical Proteomic Tumor Analysis Consortium	CPTAC3 Discovery and Confirmatory	Qualified	Infection	-26509	694	Dead	1943	2018	687	694	Tumor free	No	not reported	Not Reported	Not Reported	Not Reported	Not Reported	Not Reported	Not Reported	Stage III	Not Reported	7th	Not Reported
C3L.01885	C3L.01885_Normal_CpG_ClearCellRenalCellCarcinoma_3d442fe2.ba67.469b.abab.b916c331ef5b	Stage I	Early	-67	C3L.01885_Normal_RNA_ClearCellRenalCellCarcinoma_3d97b2f2.76af.4b83.b3fd.99ca12884591|C3L.01885_Tumor_RNA_ClearCellRenalCellCarcinoma_04e474d6.06df.4bee.8e24.d2b82c623047|C3L.01885_Normal_CpG_ClearCellRenalCellCarcinoma_3d442fe2.ba67.469b.abab.b916c331ef5b|C3L.01885_Tumor_CpG_ClearCellRenalCellCarcinoma_dc2116ee.36db.4872.a1fc.11634d0a90cc	4	3346ca6e-1fb9-11e9-b7f8-0a80fada099c	C3L-01885			GDC: https://portal.gdc.cancer.gov/cases/4ae395b9-0a62-40dc-b476-ad60aa70991a;TCIA: https://doi.org/10.7937/K9/TCIA.2018.OBLAMN27	Not Hispanic or Latino	Male	White	8312/3	Renal cell carcinoma, NOS	Kidney, NOS	Kidney, NOS	G2	Not Reported	24752	Not Reported		Clear Cell Renal Cell Carcinoma	Kidney	Clinical Proteomic Tumor Analysis Consortium	CPTAC3 Discovery and Confirmatory	Qualified		-24752		Alive	1949		342	342	Tumor free	No	not reported	Not Reported	Not Reported	Not Reported	Not Reported	Not Reported	Not Reported	Stage I	Not Reported	7th	Not Reported
C3L.00902	C3L.00902_Normal_CpG_ClearCellRenalCellCarcinoma_e28d3f5e.1d0a.4bd2.9727.d22dc2ac3c64	Stage I	Early	-69	C3L.00902_Normal_RNA_ClearCellRenalCellCarcinoma_3ff2a86e.0754.42ff.bbbc.c48fc3c52fe0|C3L.00902_Tumor_RNA_ClearCellRenalCellCarcinoma_7591edea.ffb0.4d69.a2c8.2dd1d8e4a9ae|C3L.00902_Normal_CpG_ClearCellRenalCellCarcinoma_e28d3f5e.1d0a.4bd2.9727.d22dc2ac3c64|C3L.00902_Tumor_CpG_ClearCellRenalCellCarcinoma_3b1694af.2393.4df7.a0da.c7e840eb4a76	4	eb3dc37a-1fb8-11e9-b7f8-0a80fada099c	C3L-00902			GDC: https://portal.gdc.cancer.gov/cases/fd2ff719-f1d6-43d1-a7b3-8e4e67da89ee;TCIA: https://doi.org/10.7937/K9/TCIA.2018.OBLAMN27	Not Hispanic or Latino	Female	White	8312/3	Renal cell carcinoma, NOS	Kidney, NOS	Kidney, NOS	G1	Not Reported	25512	Not Reported		Clear Cell Renal Cell Carcinoma	Kidney	Clinical Proteomic Tumor Analysis Consortium	CPTAC3 Discovery and Confirmatory	Qualified		-25512		Alive	1947		1791	1791	Tumor free	No	not reported	Not Reported	Not Reported	Not Reported	Not Reported	Not Reported	Not Reported	Stage I	Not Reported	7th	Not Reported
C3L.00902	C3L.00902_Tumor_CpG_ClearCellRenalCellCarcinoma_3b1694af.2393.4df7.a0da.c7e840eb4a76	Stage I	Early	-69	C3L.00902_Normal_RNA_ClearCellRenalCellCarcinoma_3ff2a86e.0754.42ff.bbbc.c48fc3c52fe0|C3L.00902_Tumor_RNA_ClearCellRenalCellCarcinoma_7591edea.ffb0.4d69.a2c8.2dd1d8e4a9ae|C3L.00902_Normal_CpG_ClearCellRenalCellCarcinoma_e28d3f5e.1d0a.4bd2.9727.d22dc2ac3c64|C3L.00902_Tumor_CpG_ClearCellRenalCellCarcinoma_3b1694af.2393.4df7.a0da.c7e840eb4a76	4	eb3dc37a-1fb8-11e9-b7f8-0a80fada099c	C3L-00902			GDC: https://portal.gdc.cancer.gov/cases/fd2ff719-f1d6-43d1-a7b3-8e4e67da89ee;TCIA: https://doi.org/10.7937/K9/TCIA.2018.OBLAMN27	Not Hispanic or Latino	Female	White	8312/3	Renal cell carcinoma, NOS	Kidney, NOS	Kidney, NOS	G1	Not Reported	25512	Not Reported		Clear Cell Renal Cell Carcinoma	Kidney	Clinical Proteomic Tumor Analysis Consortium	CPTAC3 Discovery and Confirmatory	Qualified		-25512		Alive	1947		1791	1791	Tumor free	No	not reported	Not Reported	Not Reported	Not Reported	Not Reported	Not Reported	Not Reported	Stage I	Not Reported	7th	Not Reported
C3L.00011	C3L.00011_Tumor_CpG_ClearCellRenalCellCarcinoma_27e9a013.a5c1.4552.aa12.3f2aeb0a6e02	Stage IV	Late	-63	C3L.00011_Tumor_RNA_ClearCellRenalCellCarcinoma_38999274.4c4d.432b.9ed8.c17fd2308bdc|C3L.00011_Normal_RNA_ClearCellRenalCellCarcinoma_c86026a8.2f4a.46f3.bccf.1cb49ada2480|C3L.00011_Tumor_CpG_ClearCellRenalCellCarcinoma_27e9a013.a5c1.4552.aa12.3f2aeb0a6e02|C3L.00011_Normal_CpG_ClearCellRenalCellCarcinoma_3180e131.2b51.4c9a.8e49.dc713ff6db07	4	af7c2225-1fb8-11e9-b7f8-0a80fada099c	C3L-00011			GDC: https://portal.gdc.cancer.gov/cases/b69c9d3a-4691-4073-be53-c1bc43248fdd;TCIA: https://doi.org/10.7937/K9/TCIA.2018.OBLAMN27	Not Hispanic or Latino	Female	White	8312/3	Renal cell carcinoma, NOS	Kidney, NOS	Kidney, NOS	G4	Not Reported	23307	Not Reported		Clear Cell Renal Cell Carcinoma	Kidney	Clinical Proteomic Tumor Analysis Consortium	CPTAC3 Discovery and Confirmatory	Qualified	Cancer Related	-23307	241	Dead	1952	2016	229	241	With tumor	No	not reported	Not Reported	Not Reported	Not Reported	Not Reported	Not Reported	Not Reported	Stage IV	Not Reported	7th	Not Reported
C3L.00011	C3L.00011_Normal_CpG_ClearCellRenalCellCarcinoma_3180e131.2b51.4c9a.8e49.dc713ff6db07	Stage IV	Late	-63	C3L.00011_Tumor_RNA_ClearCellRenalCellCarcinoma_38999274.4c4d.432b.9ed8.c17fd2308bdc|C3L.00011_Normal_RNA_ClearCellRenalCellCarcinoma_c86026a8.2f4a.46f3.bccf.1cb49ada2480|C3L.00011_Tumor_CpG_ClearCellRenalCellCarcinoma_27e9a013.a5c1.4552.aa12.3f2aeb0a6e02|C3L.00011_Normal_CpG_ClearCellRenalCellCarcinoma_3180e131.2b51.4c9a.8e49.dc713ff6db07	4	af7c2225-1fb8-11e9-b7f8-0a80fada099c	C3L-00011			GDC: https://portal.gdc.cancer.gov/cases/b69c9d3a-4691-4073-be53-c1bc43248fdd;TCIA: https://doi.org/10.7937/K9/TCIA.2018.OBLAMN27	Not Hispanic or Latino	Female	White	8312/3	Renal cell carcinoma, NOS	Kidney, NOS	Kidney, NOS	G4	Not Reported	23307	Not Reported		Clear Cell Renal Cell Carcinoma	Kidney	Clinical Proteomic Tumor Analysis Consortium	CPTAC3 Discovery and Confirmatory	Qualified	Cancer Related	-23307	241	Dead	1952	2016	229	241	With tumor	No	not reported	Not Reported	Not Reported	Not Reported	Not Reported	Not Reported	Not Reported	Stage IV	Not Reported	7th	Not Reported
C3L.01313	C3L.01313_Tumor_CpG_ClearCellRenalCellCarcinoma_ba56543d.f3b2.45d6.86b1.53170fc04dd0	Stage III	Late	-63	C3L.01313_Normal_RNA_ClearCellRenalCellCarcinoma_f1bc1766.cb5c.41b4.989c.dee51be75a0e|C3L.01313_Tumor_RNA_ClearCellRenalCellCarcinoma_a2225721.c49c.435d.a82a.c40d942a3d73|C3L.01313_Tumor_CpG_ClearCellRenalCellCarcinoma_ba56543d.f3b2.45d6.86b1.53170fc04dd0|C3L.01313_Normal_CpG_ClearCellRenalCellCarcinoma_c7b285fa.31f5.4572.b66b.6987b5a82528	4	14074e8f-1fb9-11e9-b7f8-0a80fada099c	C3L-01313			GDC: https://portal.gdc.cancer.gov/cases/e80deff0-6d18-4093-8d6d-ee481e4d06ac;TCIA: https://doi.org/10.7937/K9/TCIA.2018.OBLAMN27	Not Hispanic or Latino	Male	White	8312/3	Renal cell carcinoma, NOS	Kidney, NOS	Kidney, NOS	G4	Not Reported	23275	Not Reported		Clear Cell Renal Cell Carcinoma	Kidney	Clinical Proteomic Tumor Analysis Consortium	CPTAC3 Discovery and Confirmatory	Qualified	Cancer Related	-23275	1229	Dead	1953	2020	1229	1229	With tumor	Yes	not reported	Not Reported	Not Reported	Not Reported	Not Reported	Not Reported	Not Reported	Stage III	Not Reported	7th	Not Reported
C3L.01313	C3L.01313_Normal_CpG_ClearCellRenalCellCarcinoma_c7b285fa.31f5.4572.b66b.6987b5a82528	Stage III	Late	-63	C3L.01313_Normal_RNA_ClearCellRenalCellCarcinoma_f1bc1766.cb5c.41b4.989c.dee51be75a0e|C3L.01313_Tumor_RNA_ClearCellRenalCellCarcinoma_a2225721.c49c.435d.a82a.c40d942a3d73|C3L.01313_Tumor_CpG_ClearCellRenalCellCarcinoma_ba56543d.f3b2.45d6.86b1.53170fc04dd0|C3L.01313_Normal_CpG_ClearCellRenalCellCarcinoma_c7b285fa.31f5.4572.b66b.6987b5a82528	4	14074e8f-1fb9-11e9-b7f8-0a80fada099c	C3L-01313			GDC: https://portal.gdc.cancer.gov/cases/e80deff0-6d18-4093-8d6d-ee481e4d06ac;TCIA: https://doi.org/10.7937/K9/TCIA.2018.OBLAMN27	Not Hispanic or Latino	Male	White	8312/3	Renal cell carcinoma, NOS	Kidney, NOS	Kidney, NOS	G4	Not Reported	23275	Not Reported		Clear Cell Renal Cell Carcinoma	Kidney	Clinical Proteomic Tumor Analysis Consortium	CPTAC3 Discovery and Confirmatory	Qualified	Cancer Related	-23275	1229	Dead	1953	2020	1229	1229	With tumor	Yes	not reported	Not Reported	Not Reported	Not Reported	Not Reported	Not Reported	Not Reported	Stage III	Not Reported	7th	Not Reported
C3N.01361	C3N.01361_Normal_CpG_ClearCellRenalCellCarcinoma_07d15522.2324.4d82.accf.6c90706f8f77	Stage I	Early	-48	C3N.01361_Normal_RNA_ClearCellRenalCellCarcinoma_90d4e3ec.160b.4c1f.b47a.50fbe0c303ae|C3N.01361_Tumor_RNA_ClearCellRenalCellCarcinoma_5b5cc4b1.90e1.4411.bc14.2ad13f2aa9da|C3N.01361_Normal_CpG_ClearCellRenalCellCarcinoma_07d15522.2324.4d82.accf.6c90706f8f77|C3N.01361_Tumor_CpG_ClearCellRenalCellCarcinoma_ca17f8f8.e0ef.443f.8fc5.0cac985892a3	4	ac5af110-1fb9-11e9-b7f8-0a80fada099c	C3N-01361			GDC: https://portal.gdc.cancer.gov/cases/2cb6ca17-edc8-4b84-896b-dc8a3aca5e25;TCIA: https://doi.org/10.7937/K9/TCIA.2018.OBLAMN27	Not Reported	Male	White	8312/3	Renal cell carcinoma, NOS	Kidney, NOS	Kidney, NOS	G2	Not Reported	17562	Not Reported		Clear Cell Renal Cell Carcinoma	Kidney	Clinical Proteomic Tumor Analysis Consortium	CPTAC3 Discovery and Confirmatory	Qualified		-17562		Alive	1968		1811	1811	Tumor free	No	not reported	Not Reported	Not Reported	Not Reported	Not Reported	Not Reported	Not Reported	Stage I	Not Reported	7th	Not Reported
C3N.01361	C3N.01361_Tumor_CpG_ClearCellRenalCellCarcinoma_ca17f8f8.e0ef.443f.8fc5.0cac985892a3	Stage I	Early	-48	C3N.01361_Normal_RNA_ClearCellRenalCellCarcinoma_90d4e3ec.160b.4c1f.b47a.50fbe0c303ae|C3N.01361_Tumor_RNA_ClearCellRenalCellCarcinoma_5b5cc4b1.90e1.4411.bc14.2ad13f2aa9da|C3N.01361_Normal_CpG_ClearCellRenalCellCarcinoma_07d15522.2324.4d82.accf.6c90706f8f77|C3N.01361_Tumor_CpG_ClearCellRenalCellCarcinoma_ca17f8f8.e0ef.443f.8fc5.0cac985892a3	4	ac5af110-1fb9-11e9-b7f8-0a80fada099c	C3N-01361			GDC: https://portal.gdc.cancer.gov/cases/2cb6ca17-edc8-4b84-896b-dc8a3aca5e25;TCIA: https://doi.org/10.7937/K9/TCIA.2018.OBLAMN27	Not Reported	Male	White	8312/3	Renal cell carcinoma, NOS	Kidney, NOS	Kidney, NOS	G2	Not Reported	17562	Not Reported		Clear Cell Renal Cell Carcinoma	Kidney	Clinical Proteomic Tumor Analysis Consortium	CPTAC3 Discovery and Confirmatory	Qualified		-17562		Alive	1968		1811	1811	Tumor free	No	not reported	Not Reported	Not Reported	Not Reported	Not Reported	Not Reported	Not Reported	Stage I	Not Reported	7th	Not Reported
C3L.01607	C3L.01607_Tumor_CpG_ClearCellRenalCellCarcinoma_863bfca6.33f6.43a4.8537.15debdddb243	Stage III	Late	-83	C3L.01607_Tumor_RNA_ClearCellRenalCellCarcinoma_0effee03.c6d7.45b6.8740.99add36d7bd2|C3L.01607_Tumor_RNA_ClearCellRenalCellCarcinoma_5c12f652.05cf.48e5.9019.4f968181452e|C3L.01607_Normal_RNA_ClearCellRenalCellCarcinoma_f6b97dd3.ca6a.4cbb.bf2d.667c9146ed58|C3L.01607_Tumor_RNA_ClearCellRenalCellCarcinoma_67af4ca5.a6e3.43b4.818c.74a971498bb3|C3L.01607_Tumor_CpG_ClearCellRenalCellCarcinoma_863bfca6.3…	8	25e420f4-1fb9-11e9-b7f8-0a80fada099c	C3L-01607			GDC: https://portal.gdc.cancer.gov/cases/6fd49593-9498-4ca5-80f1-4e7ef6b75a66;TCIA: https://doi.org/10.7937/K9/TCIA.2018.OBLAMN27	Not Hispanic or Latino	Male	White	8312/3	Renal cell carcinoma, NOS	Kidney, NOS	Kidney, NOS	G3	Not Reported	30462			Clear Cell Renal Cell Carcinoma	Kidney	Clinical Proteomic Tumor Analysis Consortium	CPTAC3 Discovery and Confirmatory	Qualified		-30462		Alive	1933		1794	1794	Tumor free	No								Stage III		7th
C3L.01607	C3L.01607_Normal_CpG_ClearCellRenalCellCarcinoma_7b699ab5.cd9c.410c.9af7.6ca8e9d3f637	Stage III	Late	-83	C3L.01607_Tumor_RNA_ClearCellRenalCellCarcinoma_0effee03.c6d7.45b6.8740.99add36d7bd2|C3L.01607_Tumor_RNA_ClearCellRenalCellCarcinoma_5c12f652.05cf.48e5.9019.4f968181452e|C3L.01607_Normal_RNA_ClearCellRenalCellCarcinoma_f6b97dd3.ca6a.4cbb.bf2d.667c9146ed58|C3L.01607_Tumor_RNA_ClearCellRenalCellCarcinoma_67af4ca5.a6e3.43b4.818c.74a971498bb3|C3L.01607_Tumor_CpG_ClearCellRenalCellCarcinoma_863bfca6.3…	8	25e420f4-1fb9-11e9-b7f8-0a80fada099c	C3L-01607			GDC: https://portal.gdc.cancer.gov/cases/6fd49593-9498-4ca5-80f1-4e7ef6b75a66;TCIA: https://doi.org/10.7937/K9/TCIA.2018.OBLAMN27	Not Hispanic or Latino	Male	White	8312/3	Renal cell carcinoma, NOS	Kidney, NOS	Kidney, NOS	G3	Not Reported	30462			Clear Cell Renal Cell Carcinoma	Kidney	Clinical Proteomic Tumor Analysis Consortium	CPTAC3 Discovery and Confirmatory	Qualified		-30462		Alive	1933		1794	1794	Tumor free	No								Stage III		7th
C3L.00917	C3L.00917_Normal_CpG_ClearCellRenalCellCarcinoma_9c1fd689.e8b7.4c2f.8aaa.878025c737c9	Stage I	Early	-37	C3L.00917_Tumor_RNA_ClearCellRenalCellCarcinoma_9973477b.7e81.434c.bec0.ce063a68fa66|C3L.00917_Normal_RNA_ClearCellRenalCellCarcinoma_0b1925c1.e9ee.44a4.b4fe.173fb040b261|C3L.00917_Normal_CpG_ClearCellRenalCellCarcinoma_9c1fd689.e8b7.4c2f.8aaa.878025c737c9|C3L.00917_Tumor_CpG_ClearCellRenalCellCarcinoma_bc9e25b2.e196.4971.8533.3d39ac2f5b49	4	f1909c4f-1fb8-11e9-b7f8-0a80fada099c	C3L-00917			GDC: https://portal.gdc.cancer.gov/cases/30bf3778-fb08-4568-b6d2-dbcb5d2b1ee6;TCIA: https://doi.org/10.7937/K9/TCIA.2018.OBLAMN27	Hispanic or Latino	Male	White	8312/3	Renal cell carcinoma, NOS	Kidney, NOS	Kidney, NOS	G3	Not Reported	13840	Not Reported		Clear Cell Renal Cell Carcinoma	Kidney	Clinical Proteomic Tumor Analysis Consortium	CPTAC3 Discovery and Confirmatory	Qualified		-13840		Alive	1978		1783	1783	Tumor free	No	not reported	Not Reported	Not Reported	Not Reported	Not Reported	Not Reported	Not Reported	Stage I	Not Reported	7th	Not Reported
C3L.00917	C3L.00917_Tumor_CpG_ClearCellRenalCellCarcinoma_bc9e25b2.e196.4971.8533.3d39ac2f5b49	Stage I	Early	-37	C3L.00917_Tumor_RNA_ClearCellRenalCellCarcinoma_9973477b.7e81.434c.bec0.ce063a68fa66|C3L.00917_Normal_RNA_ClearCellRenalCellCarcinoma_0b1925c1.e9ee.44a4.b4fe.173fb040b261|C3L.00917_Normal_CpG_ClearCellRenalCellCarcinoma_9c1fd689.e8b7.4c2f.8aaa.878025c737c9|C3L.00917_Tumor_CpG_ClearCellRenalCellCarcinoma_bc9e25b2.e196.4971.8533.3d39ac2f5b49	4	f1909c4f-1fb8-11e9-b7f8-0a80fada099c	C3L-00917			GDC: https://portal.gdc.cancer.gov/cases/30bf3778-fb08-4568-b6d2-dbcb5d2b1ee6;TCIA: https://doi.org/10.7937/K9/TCIA.2018.OBLAMN27	Hispanic or Latino	Male	White	8312/3	Renal cell carcinoma, NOS	Kidney, NOS	Kidney, NOS	G3	Not Reported	13840	Not Reported		Clear Cell Renal Cell Carcinoma	Kidney	Clinical Proteomic Tumor Analysis Consortium	CPTAC3 Discovery and Confirmatory	Qualified		-13840		Alive	1978		1783	1783	Tumor free	No	not reported	Not Reported	Not Reported	Not Reported	Not Reported	Not Reported	Not Reported	Stage I	Not Reported	7th	Not Reported
C3N.01522	C3N.01522_Tumor_CpG_ClearCellRenalCellCarcinoma_28b6c094.4e38.465d.a9eb.093c29e2cb37	Stage I	Early	-80	C3N.01522_Tumor_RNA_ClearCellRenalCellCarcinoma_3e9809c3.3e48.4f7f.bc89.ff5ba1124cc3|C3N.01522_Tumor_RNA_ClearCellRenalCellCarcinoma_9a1f80b6.acb9.44e9.aee4.96f2a466f0a0|C3N.01522_Tumor_RNA_ClearCellRenalCellCarcinoma_ef64b6ef.036e.44e3.b697.70233fde1f57|C3N.01522_Normal_RNA_ClearCellRenalCellCarcinoma_6b1a033b.a3b6.4635.9702.b82ea7cbd3cd|C3N.01522_Tumor_CpG_ClearCellRenalCellCarcinoma_28b6c094.4…	8	ae0489d0-1fb9-11e9-b7f8-0a80fada099c	C3N-01522			GDC: https://portal.gdc.cancer.gov/cases/8be8aafe-ccd7-437f-aa68-09c4bc248d1d;TCIA: https://doi.org/10.7937/K9/TCIA.2018.OBLAMN27	Not Reported	Male	Other	8312/3	Renal cell carcinoma, NOS	Kidney, NOS	Kidney, NOS	G2	Not Reported	29350			Clear Cell Renal Cell Carcinoma	Kidney	Clinical Proteomic Tumor Analysis Consortium	CPTAC3 Discovery and Confirmatory	Qualified		-29350		Alive	1936		692	692	Tumor free	No								Stage I		7th
C3N.01522	C3N.01522_Normal_CpG_ClearCellRenalCellCarcinoma_188827ac.9111.4ea3.893b.69db11d8f223	Stage I	Early	-80	C3N.01522_Tumor_RNA_ClearCellRenalCellCarcinoma_3e9809c3.3e48.4f7f.bc89.ff5ba1124cc3|C3N.01522_Tumor_RNA_ClearCellRenalCellCarcinoma_9a1f80b6.acb9.44e9.aee4.96f2a466f0a0|C3N.01522_Tumor_RNA_ClearCellRenalCellCarcinoma_ef64b6ef.036e.44e3.b697.70233fde1f57|C3N.01522_Normal_RNA_ClearCellRenalCellCarcinoma_6b1a033b.a3b6.4635.9702.b82ea7cbd3cd|C3N.01522_Tumor_CpG_ClearCellRenalCellCarcinoma_28b6c094.4…	8	ae0489d0-1fb9-11e9-b7f8-0a80fada099c	C3N-01522			GDC: https://portal.gdc.cancer.gov/cases/8be8aafe-ccd7-437f-aa68-09c4bc248d1d;TCIA: https://doi.org/10.7937/K9/TCIA.2018.OBLAMN27	Not Reported	Male	Other	8312/3	Renal cell carcinoma, NOS	Kidney, NOS	Kidney, NOS	G2	Not Reported	29350			Clear Cell Renal Cell Carcinoma	Kidney	Clinical Proteomic Tumor Analysis Consortium	CPTAC3 Discovery and Confirmatory	Qualified		-29350		Alive	1936		692	692	Tumor free	No								Stage I		7th
C3L.00799	C3L.00799_Tumor_CpG_ClearCellRenalCellCarcinoma_1f575f4a.cef3.4e87.be27.dee8d7b20b71	Stage I	Early	-41	C3L.00799_Tumor_RNA_ClearCellRenalCellCarcinoma_bd131248.9c81.459c.bb13.0bebf47ea9e1|C3L.00799_Tumor_CpG_ClearCellRenalCellCarcinoma_1f575f4a.cef3.4e87.be27.dee8d7b20b71	2	dfc9d964-1fb8-11e9-b7f8-0a80fada099c	C3L-00799			GDC: https://portal.gdc.cancer.gov/cases/54803fe4-6b87-4a4d-bb22-de20342e8929;TCIA: https://doi.org/10.7937/K9/TCIA.2018.OBLAMN27	Not Hispanic or Latino	Male	White	8312/3	Renal cell carcinoma, NOS	Kidney, NOS	Kidney, NOS	G2	Not Reported	15150	Not Reported		Clear Cell Renal Cell Carcinoma	Kidney	Clinical Proteomic Tumor Analysis Consortium	CPTAC3 Discovery and Confirmatory	Qualified		-15150		Alive	1975		495	495	Tumor free	Not Reported	not reported	Not Reported	Not Reported	Not Reported	Not Reported	Not Reported	Not Reported	Stage I	Not Reported	7th	Not Reported
C3L.00607	C3L.00607_Normal_CpG_ClearCellRenalCellCarcinoma_6b0c2bd5.dbc2.40b3.beb8.2aea9f496b86	Stage III	Late	-66	C3L.00607_Tumor_RNA_ClearCellRenalCellCarcinoma_835c09cf.9cdc.4c47.99b1.288c070391db|C3L.00607_Normal_RNA_ClearCellRenalCellCarcinoma_f1190749.35c8.466d.ad8b.27da450ce093|C3L.00607_Normal_CpG_ClearCellRenalCellCarcinoma_6b0c2bd5.dbc2.40b3.beb8.2aea9f496b86|C3L.00607_Tumor_CpG_ClearCellRenalCellCarcinoma_b59eb468.b7d7.4b16.920b.c2af9029655f	4	cfd3d3fd-1fb8-11e9-b7f8-0a80fada099c	C3L-00607			GDC: https://portal.gdc.cancer.gov/cases/b2c111c5-13ad-4144-a799-7d4b188c14d9;TCIA: https://doi.org/10.7937/K9/TCIA.2018.OBLAMN27	Not Hispanic or Latino	Male	White	8312/3	Renal cell carcinoma, NOS	Kidney, NOS	Kidney, NOS	G3	Not Reported	24311	Not Reported		Clear Cell Renal Cell Carcinoma	Kidney	Clinical Proteomic Tumor Analysis Consortium	CPTAC3 Discovery and Confirmatory	Qualified	Cancer Related	-24311	781	Dead	1950	2018	781	781	With tumor	Yes	not reported	Not Reported	Not Reported	Not Reported	Not Reported	Not Reported	Not Reported	Stage III	Not Reported	7th	Not Reported
C3L.00607	C3L.00607_Tumor_CpG_ClearCellRenalCellCarcinoma_b59eb468.b7d7.4b16.920b.c2af9029655f	Stage III	Late	-66	C3L.00607_Tumor_RNA_ClearCellRenalCellCarcinoma_835c09cf.9cdc.4c47.99b1.288c070391db|C3L.00607_Normal_RNA_ClearCellRenalCellCarcinoma_f1190749.35c8.466d.ad8b.27da450ce093|C3L.00607_Normal_CpG_ClearCellRenalCellCarcinoma_6b0c2bd5.dbc2.40b3.beb8.2aea9f496b86|C3L.00607_Tumor_CpG_ClearCellRenalCellCarcinoma_b59eb468.b7d7.4b16.920b.c2af9029655f	4	cfd3d3fd-1fb8-11e9-b7f8-0a80fada099c	C3L-00607			GDC: https://portal.gdc.cancer.gov/cases/b2c111c5-13ad-4144-a799-7d4b188c14d9;TCIA: https://doi.org/10.7937/K9/TCIA.2018.OBLAMN27	Not Hispanic or Latino	Male	White	8312/3	Renal cell carcinoma, NOS	Kidney, NOS	Kidney, NOS	G3	Not Reported	24311	Not Reported		Clear Cell Renal Cell Carcinoma	Kidney	Clinical Proteomic Tumor Analysis Consortium	CPTAC3 Discovery and Confirmatory	Qualified	Cancer Related	-24311	781	Dead	1950	2018	781	781	With tumor	Yes	not reported	Not Reported	Not Reported	Not Reported	Not Reported	Not Reported	Not Reported	Stage III	Not Reported	7th	Not Reported
C3N.01213	C3N.01213_Tumor_CpG_ClearCellRenalCellCarcinoma_b5e50868.0897.40d1.b6ef.35883e5c83ad	Stage III	Late	-68	C3N.01213_Tumor_RNA_ClearCellRenalCellCarcinoma_a96ebd62.9502.4e53.ba2e.d3fd0b7d7fb6|C3N.01213_Tumor_CpG_ClearCellRenalCellCarcinoma_b5e50868.0897.40d1.b6ef.35883e5c83ad	2	a5cc95b2-1fb9-11e9-b7f8-0a80fada099c	C3N-01213			GDC: https://portal.gdc.cancer.gov/cases/6ca8c6e0-50f3-4008-a9c0-cbfe4e984690;TCIA: https://doi.org/10.7937/K9/TCIA.2018.OBLAMN27	Not Reported	Male	Other	8312/3	Renal cell carcinoma, NOS	Kidney, NOS	Kidney, NOS	G1	Not Reported	24944	Not Reported		Clear Cell Renal Cell Carcinoma	Kidney	Clinical Proteomic Tumor Analysis Consortium	CPTAC3 Discovery and Confirmatory	Qualified		-24944		Alive	1948		654	654	Tumor free	No	not reported	Not Reported	Not Reported	Not Reported	Not Reported	Not Reported	Not Reported	Stage III	Not Reported	7th	Not Reported
C3N.00437	C3N.00437_Tumor_CpG_ClearCellRenalCellCarcinoma_3c072bbd.b7a6.4192.b053.c313293d5cfc	Stage III	Late	-69	C3N.00437_Tumor_RNA_ClearCellRenalCellCarcinoma_070d8faa.9c6e.4a68.bc6b.e6333941232a|C3N.00437_Tumor_RNA_ClearCellRenalCellCarcinoma_6bb9e61f.a72d.4e2a.925c.7c781a52eeb4|C3N.00437_Tumor_RNA_ClearCellRenalCellCarcinoma_d5e8c0e3.d67e.42c5.b2b1.eded8e775e4e|C3N.00437_Tumor_CpG_ClearCellRenalCellCarcinoma_3c072bbd.b7a6.4192.b053.c313293d5cfc|C3N.00437_Tumor_CpG_ClearCellRenalCellCarcinoma_c53fe0d7.f6…	7	84411cf7-1fb9-11e9-b7f8-0a80fada099c	C3N-00437			GDC: https://portal.gdc.cancer.gov/cases/36ce8a6b-42e9-4a12-8c7a-16124104224b;TCIA: https://doi.org/10.7937/K9/TCIA.2018.OBLAMN27	Not Reported	Female	White	8312/3	Renal cell carcinoma, NOS	Kidney, NOS	Kidney, NOS	G3	Not Reported	25495			Clear Cell Renal Cell Carcinoma	Kidney	Clinical Proteomic Tumor Analysis Consortium	CPTAC3 Discovery and Confirmatory	Qualified	Unknown	-25495	1637	Dead	1946	2021	1637	1637	Tumor free	No								Stage III		7th
C3N.00437	C3N.00437_Normal_CpG_ClearCellRenalCellCarcinoma_f7e3b5e1.2e85.4538.adac.c8edb01cc313	Stage III	Late	-69	C3N.00437_Tumor_RNA_ClearCellRenalCellCarcinoma_070d8faa.9c6e.4a68.bc6b.e6333941232a|C3N.00437_Tumor_RNA_ClearCellRenalCellCarcinoma_6bb9e61f.a72d.4e2a.925c.7c781a52eeb4|C3N.00437_Tumor_RNA_ClearCellRenalCellCarcinoma_d5e8c0e3.d67e.42c5.b2b1.eded8e775e4e|C3N.00437_Tumor_CpG_ClearCellRenalCellCarcinoma_3c072bbd.b7a6.4192.b053.c313293d5cfc|C3N.00437_Tumor_CpG_ClearCellRenalCellCarcinoma_c53fe0d7.f6…	7	84411cf7-1fb9-11e9-b7f8-0a80fada099c	C3N-00437			GDC: https://portal.gdc.cancer.gov/cases/36ce8a6b-42e9-4a12-8c7a-16124104224b;TCIA: https://doi.org/10.7937/K9/TCIA.2018.OBLAMN27	Not Reported	Female	White	8312/3	Renal cell carcinoma, NOS	Kidney, NOS	Kidney, NOS	G3	Not Reported	25495			Clear Cell Renal Cell Carcinoma	Kidney	Clinical Proteomic Tumor Analysis Consortium	CPTAC3 Discovery and Confirmatory	Qualified	Unknown	-25495	1637	Dead	1946	2021	1637	1637	Tumor free	No								Stage III		7th
C3N.00168	C3N.00168_Normal_CpG_ClearCellRenalCellCarcinoma_97e7194b.5346.4664.b092.9f4610508a98	Stage I	Early	-47	C3N.00168_Normal_RNA_ClearCellRenalCellCarcinoma_f9fc142b.fc10.404b.a155.a99425478d16|C3N.00168_Tumor_RNA_ClearCellRenalCellCarcinoma_3a3a8fef.ba1a.4c73.98f4.4b4d620055a5|C3N.00168_Tumor_RNA_ClearCellRenalCellCarcinoma_7c1e7768.456a.424e.bfe0.9ddba6117e88|C3N.00168_Tumor_RNA_ClearCellRenalCellCarcinoma_e33244f6.cda4.4201.bcb4.54517d6c5933|C3N.00168_Tumor_RNA_ClearCellRenalCellCarcinoma_16fa687a.c…	10	675d0c38-1fb9-11e9-b7f8-0a80fada099c	C3N-00168			GDC: https://portal.gdc.cancer.gov/cases/2d1ffb7e-8600-4d11-8a65-f27558c3ecfb;TCIA: https://doi.org/10.7937/K9/TCIA.2018.OBLAMN27	Not Reported	Male	Asian	8312/3	Renal cell carcinoma, NOS	Kidney, NOS	Kidney, NOS	G3	Not Reported	17349			Clear Cell Renal Cell Carcinoma	Kidney	Clinical Proteomic Tumor Analysis Consortium	CPTAC3 Discovery and Confirmatory	Qualified		-17349		Alive	1969		826	826	Tumor free	No								Stage I		7th
C3N.00168	C3N.00168_Tumor_CpG_ClearCellRenalCellCarcinoma_0db63e24.cd7d.41de.b60c.9fb852e85c0c	Stage I	Early	-47	C3N.00168_Normal_RNA_ClearCellRenalCellCarcinoma_f9fc142b.fc10.404b.a155.a99425478d16|C3N.00168_Tumor_RNA_ClearCellRenalCellCarcinoma_3a3a8fef.ba1a.4c73.98f4.4b4d620055a5|C3N.00168_Tumor_RNA_ClearCellRenalCellCarcinoma_7c1e7768.456a.424e.bfe0.9ddba6117e88|C3N.00168_Tumor_RNA_ClearCellRenalCellCarcinoma_e33244f6.cda4.4201.bcb4.54517d6c5933|C3N.00168_Tumor_RNA_ClearCellRenalCellCarcinoma_16fa687a.c…	10	675d0c38-1fb9-11e9-b7f8-0a80fada099c	C3N-00168			GDC: https://portal.gdc.cancer.gov/cases/2d1ffb7e-8600-4d11-8a65-f27558c3ecfb;TCIA: https://doi.org/10.7937/K9/TCIA.2018.OBLAMN27	Not Reported	Male	Asian	8312/3	Renal cell carcinoma, NOS	Kidney, NOS	Kidney, NOS	G3	Not Reported	17349			Clear Cell Renal Cell Carcinoma	Kidney	Clinical Proteomic Tumor Analysis Consortium	CPTAC3 Discovery and Confirmatory	Qualified		-17349		Alive	1969		826	826	Tumor free	No								Stage I		7th
C3L.00561	C3L.00561_Tumor_CpG_ClearCellRenalCellCarcinoma_71bee3b5.704f.4929.8dc1.593fd8778aa3	Stage III	Late	-50	C3L.00561_Normal_RNA_ClearCellRenalCellCarcinoma_d47c8de3.3eab.4e46.ac23.b89da9743b0c|C3L.00561_Tumor_RNA_ClearCellRenalCellCarcinoma_6bbb2da9.1ed4.4aa0.866d.92e63fb9fe40|C3L.00561_Tumor_CpG_ClearCellRenalCellCarcinoma_71bee3b5.704f.4929.8dc1.593fd8778aa3	3	c9556afa-1fb8-11e9-b7f8-0a80fada099c	C3L-00561			GDC: https://portal.gdc.cancer.gov/cases/bf2c7bd9-65d7-41af-84b5-41ffe6693547;TCIA: https://doi.org/10.7937/K9/TCIA.2018.OBLAMN27	Not Hispanic or Latino	Male	White	8312/3	Renal cell carcinoma, NOS	Kidney, NOS	Kidney, NOS	G4	Not Reported	18481	Not Reported		Clear Cell Renal Cell Carcinoma	Kidney	Clinical Proteomic Tumor Analysis Consortium	CPTAC3 Discovery and Confirmatory	Qualified		-18481		Alive	1966		1796	1796	With tumor	Yes	not reported	Not Reported	Not Reported	Not Reported	Not Reported	Not Reported	Not Reported	Stage III	Not Reported	7th	Not Reported
C3L.00026	C3L.00026_Normal_CpG_ClearCellRenalCellCarcinoma_614efd17.7265.4688.b4aa.5f6eb973c755	Stage I	Early	-65	C3L.00026_Normal_RNA_ClearCellRenalCellCarcinoma_ccffd93a.f930.4c6c.b13c.f517e915d8cc|C3L.00026_Tumor_RNA_ClearCellRenalCellCarcinoma_9d1c97cb.2808.4cf0.b9f4.8cceab5fc4c8|C3L.00026_Normal_CpG_ClearCellRenalCellCarcinoma_614efd17.7265.4688.b4aa.5f6eb973c755|C3L.00026_Tumor_CpG_ClearCellRenalCellCarcinoma_35290724.3619.47b5.b891.0ce2b98cba76	4	b118086f-1fb8-11e9-b7f8-0a80fada099c	C3L-00026			GDC: https://portal.gdc.cancer.gov/cases/3866385e-13e2-4372-8201-287df9f58e5e;TCIA: https://doi.org/10.7937/K9/TCIA.2018.OBLAMN27	Not Hispanic or Latino	Female	White	8312/3	Renal cell carcinoma, NOS	Kidney, NOS	Kidney, NOS	G3	Not Reported	23881	Not Reported		Clear Cell Renal Cell Carcinoma	Kidney	Clinical Proteomic Tumor Analysis Consortium	CPTAC3 Discovery and Confirmatory	Qualified		-23881		Alive	1950		1769	1769	Tumor free	No	not reported	Not Reported	Not Reported	Not Reported	Not Reported	Not Reported	Not Reported	Stage I	Not Reported	7th	Not Reported
C3L.00026	C3L.00026_Tumor_CpG_ClearCellRenalCellCarcinoma_35290724.3619.47b5.b891.0ce2b98cba76	Stage I	Early	-65	C3L.00026_Normal_RNA_ClearCellRenalCellCarcinoma_ccffd93a.f930.4c6c.b13c.f517e915d8cc|C3L.00026_Tumor_RNA_ClearCellRenalCellCarcinoma_9d1c97cb.2808.4cf0.b9f4.8cceab5fc4c8|C3L.00026_Normal_CpG_ClearCellRenalCellCarcinoma_614efd17.7265.4688.b4aa.5f6eb973c755|C3L.00026_Tumor_CpG_ClearCellRenalCellCarcinoma_35290724.3619.47b5.b891.0ce2b98cba76	4	b118086f-1fb8-11e9-b7f8-0a80fada099c	C3L-00026			GDC: https://portal.gdc.cancer.gov/cases/3866385e-13e2-4372-8201-287df9f58e5e;TCIA: https://doi.org/10.7937/K9/TCIA.2018.OBLAMN27	Not Hispanic or Latino	Female	White	8312/3	Renal cell carcinoma, NOS	Kidney, NOS	Kidney, NOS	G3	Not Reported	23881	Not Reported		Clear Cell Renal Cell Carcinoma	Kidney	Clinical Proteomic Tumor Analysis Consortium	CPTAC3 Discovery and Confirmatory	Qualified		-23881		Alive	1950		1769	1769	Tumor free	No	not reported	Not Reported	Not Reported	Not Reported	Not Reported	Not Reported	Not Reported	Stage I	Not Reported	7th	Not Reported
C3L.00416	C3L.00416_Normal_CpG_ClearCellRenalCellCarcinoma_3e68820b.fa06.4d5f.b39d.6cef678870e7	Stage III	Late	-62	C3L.00416_Normal_RNA_ClearCellRenalCellCarcinoma_5980787a.35c6.44ab.8286.f263f647586d|C3L.00416_Tumor_RNA_ClearCellRenalCellCarcinoma_bac1e305.1d80.42cb.a4bd.8404d6745cab|C3L.00416_Normal_CpG_ClearCellRenalCellCarcinoma_3e68820b.fa06.4d5f.b39d.6cef678870e7|C3L.00416_Tumor_CpG_ClearCellRenalCellCarcinoma_967c1496.dec2.4483.8649.86c7ad6e669a	4	c2b91945-1fb8-11e9-b7f8-0a80fada099c	C3L-00416			GDC: https://portal.gdc.cancer.gov/cases/fba6ddb5-f291-409c-9389-82e4637d62c0;TCIA: https://doi.org/10.7937/K9/TCIA.2018.OBLAMN27	Not Hispanic or Latino	Male	White	8312/3	Renal cell carcinoma, NOS	Kidney, NOS	Kidney, NOS	G4	Not Reported	22653	Not Reported		Clear Cell Renal Cell Carcinoma	Kidney	Clinical Proteomic Tumor Analysis Consortium	CPTAC3 Discovery and Confirmatory	Qualified		-22653		Alive	1954		608	608	Tumor free	Not Reported	not reported	Not Reported	Not Reported	Not Reported	Not Reported	Not Reported	Not Reported	Stage III	Not Reported	7th	Not Reported
C3L.00416	C3L.00416_Tumor_CpG_ClearCellRenalCellCarcinoma_967c1496.dec2.4483.8649.86c7ad6e669a	Stage III	Late	-62	C3L.00416_Normal_RNA_ClearCellRenalCellCarcinoma_5980787a.35c6.44ab.8286.f263f647586d|C3L.00416_Tumor_RNA_ClearCellRenalCellCarcinoma_bac1e305.1d80.42cb.a4bd.8404d6745cab|C3L.00416_Normal_CpG_ClearCellRenalCellCarcinoma_3e68820b.fa06.4d5f.b39d.6cef678870e7|C3L.00416_Tumor_CpG_ClearCellRenalCellCarcinoma_967c1496.dec2.4483.8649.86c7ad6e669a	4	c2b91945-1fb8-11e9-b7f8-0a80fada099c	C3L-00416			GDC: https://portal.gdc.cancer.gov/cases/fba6ddb5-f291-409c-9389-82e4637d62c0;TCIA: https://doi.org/10.7937/K9/TCIA.2018.OBLAMN27	Not Hispanic or Latino	Male	White	8312/3	Renal cell carcinoma, NOS	Kidney, NOS	Kidney, NOS	G4	Not Reported	22653	Not Reported		Clear Cell Renal Cell Carcinoma	Kidney	Clinical Proteomic Tumor Analysis Consortium	CPTAC3 Discovery and Confirmatory	Qualified		-22653		Alive	1954		608	608	Tumor free	Not Reported	not reported	Not Reported	Not Reported	Not Reported	Not Reported	Not Reported	Not Reported	Stage III	Not Reported	7th	Not Reported
C3L.01836	C3L.01836_Normal_CpG_ClearCellRenalCellCarcinoma_1f499479.6bcd.4464.ac4e.d69fa9675c4f	Stage I	Early	-47	C3L.01836_Tumor_RNA_ClearCellRenalCellCarcinoma_bb335fe9.aa95.458d.b3aa.b6873ca3c9e0|C3L.01836_Tumor_RNA_ClearCellRenalCellCarcinoma_cc22abde.d923.4cbc.abb3.e6373d8abfbf|C3L.01836_Tumor_RNA_ClearCellRenalCellCarcinoma_8ce59b59.a909.40ff.8237.08d26fa261e1|C3L.01836_Normal_RNA_ClearCellRenalCellCarcinoma_c740ff46.f774.42d0.b780.f153d0f42ac1|C3L.01836_Normal_CpG_ClearCellRenalCellCarcinoma_1f499479.…	8	2c9d2692-1fb9-11e9-b7f8-0a80fada099c	C3L-01836			GDC: https://portal.gdc.cancer.gov/cases/36361a20-f41c-4a56-aba6-1060d2ae0182;TCIA: https://doi.org/10.7937/K9/TCIA.2018.OBLAMN27	Not Hispanic or Latino	Male	White	8312/3	Renal cell carcinoma, NOS	Kidney, NOS	Kidney, NOS	G3	Not Reported	17215			Clear Cell Renal Cell Carcinoma	Kidney	Clinical Proteomic Tumor Analysis Consortium	CPTAC3 Discovery and Confirmatory	Qualified		-17215		Alive	1970		1575	1575	Tumor free	No								Stage I		7th
C3L.01836	C3L.01836_Tumor_CpG_ClearCellRenalCellCarcinoma_64917ef2.810f.41c0.b114.0e6d1e04d8ed	Stage I	Early	-47	C3L.01836_Tumor_RNA_ClearCellRenalCellCarcinoma_bb335fe9.aa95.458d.b3aa.b6873ca3c9e0|C3L.01836_Tumor_RNA_ClearCellRenalCellCarcinoma_cc22abde.d923.4cbc.abb3.e6373d8abfbf|C3L.01836_Tumor_RNA_ClearCellRenalCellCarcinoma_8ce59b59.a909.40ff.8237.08d26fa261e1|C3L.01836_Normal_RNA_ClearCellRenalCellCarcinoma_c740ff46.f774.42d0.b780.f153d0f42ac1|C3L.01836_Normal_CpG_ClearCellRenalCellCarcinoma_1f499479.…	8	2c9d2692-1fb9-11e9-b7f8-0a80fada099c	C3L-01836			GDC: https://portal.gdc.cancer.gov/cases/36361a20-f41c-4a56-aba6-1060d2ae0182;TCIA: https://doi.org/10.7937/K9/TCIA.2018.OBLAMN27	Not Hispanic or Latino	Male	White	8312/3	Renal cell carcinoma, NOS	Kidney, NOS	Kidney, NOS	G3	Not Reported	17215			Clear Cell Renal Cell Carcinoma	Kidney	Clinical Proteomic Tumor Analysis Consortium	CPTAC3 Discovery and Confirmatory	Qualified		-17215		Alive	1970		1575	1575	Tumor free	No								Stage I		7th
C3L.01861	C3L.01861_Tumor_CpG_ClearCellRenalCellCarcinoma_a152757b.5345.499f.b9e4.c814877abf7d	Stage I	Early	-57	C3L.01861_Normal_RNA_ClearCellRenalCellCarcinoma_493de183.91a7.4a7d.911a.92cf2d8ab56b|C3L.01861_Tumor_RNA_ClearCellRenalCellCarcinoma_411254d1.97ca.431d.9642.809df5a88841|C3L.01861_Tumor_RNA_ClearCellRenalCellCarcinoma_32d8a136.2ed4.41fc.b65c.df9b09162280|C3L.01861_Tumor_RNA_ClearCellRenalCellCarcinoma_19d19ec9.0969.4304.8b3c.38002bc728e3|C3L.01861_Tumor_CpG_ClearCellRenalCellCarcinoma_a152757b.5…	8	2e6540fd-1fb9-11e9-b7f8-0a80fada099c	C3L-01861			GDC: https://portal.gdc.cancer.gov/cases/5690ba19-ef88-4bce-b275-27f715cc44d4;TCIA: https://doi.org/10.7937/K9/TCIA.2018.OBLAMN27	Not Hispanic or Latino	Male	White	8312/3	Renal cell carcinoma, NOS	Kidney, NOS	Kidney, NOS	G3	Not Reported	20974			Clear Cell Renal Cell Carcinoma	Kidney	Clinical Proteomic Tumor Analysis Consortium	CPTAC3 Discovery and Confirmatory	Qualified		-20974		Alive	1959		1761	1761	Tumor free	No								Stage I		7th
C3L.01861	C3L.01861_Normal_CpG_ClearCellRenalCellCarcinoma_dd2d7736.cdd9.4c22.9056.2f418a49c9c0	Stage I	Early	-57	C3L.01861_Normal_RNA_ClearCellRenalCellCarcinoma_493de183.91a7.4a7d.911a.92cf2d8ab56b|C3L.01861_Tumor_RNA_ClearCellRenalCellCarcinoma_411254d1.97ca.431d.9642.809df5a88841|C3L.01861_Tumor_RNA_ClearCellRenalCellCarcinoma_32d8a136.2ed4.41fc.b65c.df9b09162280|C3L.01861_Tumor_RNA_ClearCellRenalCellCarcinoma_19d19ec9.0969.4304.8b3c.38002bc728e3|C3L.01861_Tumor_CpG_ClearCellRenalCellCarcinoma_a152757b.5…	8	2e6540fd-1fb9-11e9-b7f8-0a80fada099c	C3L-01861			GDC: https://portal.gdc.cancer.gov/cases/5690ba19-ef88-4bce-b275-27f715cc44d4;TCIA: https://doi.org/10.7937/K9/TCIA.2018.OBLAMN27	Not Hispanic or Latino	Male	White	8312/3	Renal cell carcinoma, NOS	Kidney, NOS	Kidney, NOS	G3	Not Reported	20974			Clear Cell Renal Cell Carcinoma	Kidney	Clinical Proteomic Tumor Analysis Consortium	CPTAC3 Discovery and Confirmatory	Qualified		-20974		Alive	1959		1761	1761	Tumor free	No								Stage I		7th
C3N.00177	C3N.00177_Tumor_CpG_ClearCellRenalCellCarcinoma_090b8e44.f6cd.448e.bc87.8ef3fbe2edd0	Stage III	Late	-52	C3N.00177_Tumor_RNA_ClearCellRenalCellCarcinoma_04377025.2149.426e.afe1.0c5d99971cee|C3N.00177_Tumor_RNA_ClearCellRenalCellCarcinoma_64a60c7c.00f7.4d25.ba66.620c9b8f89ae|C3N.00177_Tumor_RNA_ClearCellRenalCellCarcinoma_69dcb6ce.7102.44c8.9d39.0f6d444ca7ba|C3N.00177_Normal_RNA_ClearCellRenalCellCarcinoma_3419ef02.f1d6.442c.8e4b.97f94540f650|C3N.00177_Tumor_CpG_ClearCellRenalCellCarcinoma_090b8e44.f…	8	695400f2-1fb9-11e9-b7f8-0a80fada099c	C3N-00177			GDC: https://portal.gdc.cancer.gov/cases/2219ac15-3505-4a31-bf22-72f17c670f3e;TCIA: https://doi.org/10.7937/K9/TCIA.2018.OBLAMN27	Not Reported	Male	Asian	8312/3	Renal cell carcinoma, NOS	Kidney, NOS	Kidney, NOS	G2	Not Reported	19161			Clear Cell Renal Cell Carcinoma	Kidney	Clinical Proteomic Tumor Analysis Consortium	CPTAC3 Discovery and Confirmatory	Qualified		-19161		Alive	1964		841	841	Tumor free	No								Stage III		7th
C3N.00177	C3N.00177_Normal_CpG_ClearCellRenalCellCarcinoma_9b42b597.75fb.4c5e.8c2d.ef6790eb1861	Stage III	Late	-52	C3N.00177_Tumor_RNA_ClearCellRenalCellCarcinoma_04377025.2149.426e.afe1.0c5d99971cee|C3N.00177_Tumor_RNA_ClearCellRenalCellCarcinoma_64a60c7c.00f7.4d25.ba66.620c9b8f89ae|C3N.00177_Tumor_RNA_ClearCellRenalCellCarcinoma_69dcb6ce.7102.44c8.9d39.0f6d444ca7ba|C3N.00177_Normal_RNA_ClearCellRenalCellCarcinoma_3419ef02.f1d6.442c.8e4b.97f94540f650|C3N.00177_Tumor_CpG_ClearCellRenalCellCarcinoma_090b8e44.f…	8	695400f2-1fb9-11e9-b7f8-0a80fada099c	C3N-00177			GDC: https://portal.gdc.cancer.gov/cases/2219ac15-3505-4a31-bf22-72f17c670f3e;TCIA: https://doi.org/10.7937/K9/TCIA.2018.OBLAMN27	Not Reported	Male	Asian	8312/3	Renal cell carcinoma, NOS	Kidney, NOS	Kidney, NOS	G2	Not Reported	19161			Clear Cell Renal Cell Carcinoma	Kidney	Clinical Proteomic Tumor Analysis Consortium	CPTAC3 Discovery and Confirmatory	Qualified		-19161		Alive	1964		841	841	Tumor free	No								Stage III		7th
C3N.01649	C3N.01649_Tumor_CpG_ClearCellRenalCellCarcinoma_bec83eb7.f3d3.427d.8f0f.644562b33b13	Stage III	Late	-52	C3N.01649_Normal_RNA_ClearCellRenalCellCarcinoma_9bb66af0.6fc4.4e65.bda8.01b4b57bc085|C3N.01649_Tumor_RNA_ClearCellRenalCellCarcinoma_edfe6a60.cd79.4fa2.9dcc.c4518dad099b|C3N.01649_Tumor_CpG_ClearCellRenalCellCarcinoma_bec83eb7.f3d3.427d.8f0f.644562b33b13|C3N.01649_Normal_CpG_ClearCellRenalCellCarcinoma_96f3fef5.7f12.4570.96f8.41f0cabc8a63	4	b6b4f9ee-1fb9-11e9-b7f8-0a80fada099c	C3N-01649			GDC: https://portal.gdc.cancer.gov/cases/31828179-fd00-4918-96b7-01b7c894e22d;TCIA: https://doi.org/10.7937/K9/TCIA.2018.OBLAMN27	Not Reported	Male	White	8312/3	Renal cell carcinoma, NOS	Kidney, NOS	Kidney, NOS	G2	Not Reported	18993	Not Reported		Clear Cell Renal Cell Carcinoma	Kidney	Clinical Proteomic Tumor Analysis Consortium	CPTAC3 Discovery and Confirmatory	Qualified		-18993		Alive	1965		1943	1943	Tumor free	No	not reported	Not Reported	Not Reported	Not Reported	Not Reported	Not Reported	Not Reported	Stage III	Not Reported	7th	Not Reported
C3N.01649	C3N.01649_Normal_CpG_ClearCellRenalCellCarcinoma_96f3fef5.7f12.4570.96f8.41f0cabc8a63	Stage III	Late	-52	C3N.01649_Normal_RNA_ClearCellRenalCellCarcinoma_9bb66af0.6fc4.4e65.bda8.01b4b57bc085|C3N.01649_Tumor_RNA_ClearCellRenalCellCarcinoma_edfe6a60.cd79.4fa2.9dcc.c4518dad099b|C3N.01649_Tumor_CpG_ClearCellRenalCellCarcinoma_bec83eb7.f3d3.427d.8f0f.644562b33b13|C3N.01649_Normal_CpG_ClearCellRenalCellCarcinoma_96f3fef5.7f12.4570.96f8.41f0cabc8a63	4	b6b4f9ee-1fb9-11e9-b7f8-0a80fada099c	C3N-01649			GDC: https://portal.gdc.cancer.gov/cases/31828179-fd00-4918-96b7-01b7c894e22d;TCIA: https://doi.org/10.7937/K9/TCIA.2018.OBLAMN27	Not Reported	Male	White	8312/3	Renal cell carcinoma, NOS	Kidney, NOS	Kidney, NOS	G2	Not Reported	18993	Not Reported		Clear Cell Renal Cell Carcinoma	Kidney	Clinical Proteomic Tumor Analysis Consortium	CPTAC3 Discovery and Confirmatory	Qualified		-18993		Alive	1965		1943	1943	Tumor free	No	not reported	Not Reported	Not Reported	Not Reported	Not Reported	Not Reported	Not Reported	Stage III	Not Reported	7th	Not Reported
C3N.01646	C3N.01646_Tumor_CpG_ClearCellRenalCellCarcinoma_22ceb2bd.ba6c.4162.8140.b7a2eb99f62a	Stage III	Late	-69	C3N.01646_Tumor_RNA_ClearCellRenalCellCarcinoma_cf0e36d4.c610.4dfe.9c0e.2297c1b9fbc0|C3N.01646_Normal_RNA_ClearCellRenalCellCarcinoma_1fc9bba3.e6dd.4173.8884.1f3ce6df3cf6|C3N.01646_Tumor_CpG_ClearCellRenalCellCarcinoma_22ceb2bd.ba6c.4162.8140.b7a2eb99f62a|C3N.01646_Normal_CpG_ClearCellRenalCellCarcinoma_d22bfd2b.3dc7.41ab.9068.c77dc4311270	4	b325c35f-1fb9-11e9-b7f8-0a80fada099c	C3N-01646			GDC: https://portal.gdc.cancer.gov/cases/dcad7486-2ab4-4f96-9be2-3b6af807fde0;TCIA: https://doi.org/10.7937/K9/TCIA.2018.OBLAMN27	Not Reported	Male	White	8312/3	Renal cell carcinoma, NOS	Kidney, NOS	Kidney, NOS	G3	Not Reported	25523	Not Reported		Clear Cell Renal Cell Carcinoma	Kidney	Clinical Proteomic Tumor Analysis Consortium	CPTAC3 Discovery and Confirmatory	Qualified		-25523		Alive	1947		1952	1952	Tumor free	No	not reported	Not Reported	Not Reported	Not Reported	Not Reported	Not Reported	Not Reported	Stage III	Not Reported	7th	Not Reported
C3N.01646	C3N.01646_Normal_CpG_ClearCellRenalCellCarcinoma_d22bfd2b.3dc7.41ab.9068.c77dc4311270	Stage III	Late	-69	C3N.01646_Tumor_RNA_ClearCellRenalCellCarcinoma_cf0e36d4.c610.4dfe.9c0e.2297c1b9fbc0|C3N.01646_Normal_RNA_ClearCellRenalCellCarcinoma_1fc9bba3.e6dd.4173.8884.1f3ce6df3cf6|C3N.01646_Tumor_CpG_ClearCellRenalCellCarcinoma_22ceb2bd.ba6c.4162.8140.b7a2eb99f62a|C3N.01646_Normal_CpG_ClearCellRenalCellCarcinoma_d22bfd2b.3dc7.41ab.9068.c77dc4311270	4	b325c35f-1fb9-11e9-b7f8-0a80fada099c	C3N-01646			GDC: https://portal.gdc.cancer.gov/cases/dcad7486-2ab4-4f96-9be2-3b6af807fde0;TCIA: https://doi.org/10.7937/K9/TCIA.2018.OBLAMN27	Not Reported	Male	White	8312/3	Renal cell carcinoma, NOS	Kidney, NOS	Kidney, NOS	G3	Not Reported	25523	Not Reported		Clear Cell Renal Cell Carcinoma	Kidney	Clinical Proteomic Tumor Analysis Consortium	CPTAC3 Discovery and Confirmatory	Qualified		-25523		Alive	1947		1952	1952	Tumor free	No	not reported	Not Reported	Not Reported	Not Reported	Not Reported	Not Reported	Not Reported	Stage III	Not Reported	7th	Not Reported
C3N.00573	C3N.00573_Tumor_CpG_ClearCellRenalCellCarcinoma_4d423945.40d8.4ce3.852f.c292b18fb393	Stage II	Early	-61	C3N.00573_Normal_RNA_ClearCellRenalCellCarcinoma_278cd3c5.e027.4c1c.ab2c.7e2dad159358|C3N.00573_Tumor_RNA_ClearCellRenalCellCarcinoma_02cf6a27.378c.4c13.bf88.667aef7e36c3|C3N.00573_Tumor_RNA_ClearCellRenalCellCarcinoma_e52e8cc8.c04e.40ff.b712.65cfd613c999|C3N.00573_Tumor_RNA_ClearCellRenalCellCarcinoma_79fa0bb9.e900.4886.a7b8.7b609c9c060a|C3N.00573_Tumor_RNA_ClearCellRenalCellCarcinoma_e4781ea5.7…	10	8cbd7a01-1fb9-11e9-b7f8-0a80fada099c	C3N-00573			GDC: https://portal.gdc.cancer.gov/cases/a0d5a7b2-4c7f-4d19-bda1-1357d3b1d72b;TCIA: https://doi.org/10.7937/K9/TCIA.2018.OBLAMN27	Not Reported	Male	Asian	8312/3	Renal cell carcinoma, NOS	Kidney, NOS	Kidney, NOS	G2	Not Reported	22407			Clear Cell Renal Cell Carcinoma	Kidney	Clinical Proteomic Tumor Analysis Consortium	CPTAC3 Discovery and Confirmatory	Qualified		-22407		Alive	1955		6	6	Unknown tumor status	Not Reported								Stage II		7th
C3N.00573	C3N.00573_Normal_CpG_ClearCellRenalCellCarcinoma_0d2821f8.8f1f.4163.8304.c3739670347d	Stage II	Early	-61	C3N.00573_Normal_RNA_ClearCellRenalCellCarcinoma_278cd3c5.e027.4c1c.ab2c.7e2dad159358|C3N.00573_Tumor_RNA_ClearCellRenalCellCarcinoma_02cf6a27.378c.4c13.bf88.667aef7e36c3|C3N.00573_Tumor_RNA_ClearCellRenalCellCarcinoma_e52e8cc8.c04e.40ff.b712.65cfd613c999|C3N.00573_Tumor_RNA_ClearCellRenalCellCarcinoma_79fa0bb9.e900.4886.a7b8.7b609c9c060a|C3N.00573_Tumor_RNA_ClearCellRenalCellCarcinoma_e4781ea5.7…	10	8cbd7a01-1fb9-11e9-b7f8-0a80fada099c	C3N-00573			GDC: https://portal.gdc.cancer.gov/cases/a0d5a7b2-4c7f-4d19-bda1-1357d3b1d72b;TCIA: https://doi.org/10.7937/K9/TCIA.2018.OBLAMN27	Not Reported	Male	Asian	8312/3	Renal cell carcinoma, NOS	Kidney, NOS	Kidney, NOS	G2	Not Reported	22407			Clear Cell Renal Cell Carcinoma	Kidney	Clinical Proteomic Tumor Analysis Consortium	CPTAC3 Discovery and Confirmatory	Qualified		-22407		Alive	1955		6	6	Unknown tumor status	Not Reported								Stage II		7th
C3L.00369	C3L.00369_Tumor_CpG_ClearCellRenalCellCarcinoma_74acccaf.f960.44ef.91bf.27d595f69fec	Stage III	Late	-89	C3L.00369_Tumor_RNA_ClearCellRenalCellCarcinoma_75549541.aeea.46b4.9f32.239138655fec|C3L.00369_Tumor_RNA_ClearCellRenalCellCarcinoma_8ee2656b.2544.4869.8c78.e24dbbc77f12|C3L.00369_Normal_RNA_ClearCellRenalCellCarcinoma_2faf48df.d997.4d37.a2e4.dc10173eec79|C3L.00369_Tumor_RNA_ClearCellRenalCellCarcinoma_11bb1416.a269.4efe.bb46.65e6c6335260|C3L.00369_Tumor_CpG_ClearCellRenalCellCarcinoma_74acccaf.f…	8	c1195940-1fb8-11e9-b7f8-0a80fada099c	C3L-00369			GDC: https://portal.gdc.cancer.gov/cases/454eec93-31fa-4b28-8cce-dfaf87c6cf44;TCIA: https://doi.org/10.7937/K9/TCIA.2018.OBLAMN27	Not Hispanic or Latino	Male	White	8312/3	Renal cell carcinoma, NOS	Kidney, NOS	Kidney, NOS	G2	Not Reported	32848			Clear Cell Renal Cell Carcinoma	Kidney	Clinical Proteomic Tumor Analysis Consortium	CPTAC3 Discovery and Confirmatory	Qualified	Cancer Related	-32848	91	Dead	1926	2016	91	91	With tumor	No								Stage III		7th
C3L.00369	C3L.00369_Normal_CpG_ClearCellRenalCellCarcinoma_6b80d95a.51f3.4fd3.b44f.c1775f38fe9a	Stage III	Late	-89	C3L.00369_Tumor_RNA_ClearCellRenalCellCarcinoma_75549541.aeea.46b4.9f32.239138655fec|C3L.00369_Tumor_RNA_ClearCellRenalCellCarcinoma_8ee2656b.2544.4869.8c78.e24dbbc77f12|C3L.00369_Normal_RNA_ClearCellRenalCellCarcinoma_2faf48df.d997.4d37.a2e4.dc10173eec79|C3L.00369_Tumor_RNA_ClearCellRenalCellCarcinoma_11bb1416.a269.4efe.bb46.65e6c6335260|C3L.00369_Tumor_CpG_ClearCellRenalCellCarcinoma_74acccaf.f…	8	c1195940-1fb8-11e9-b7f8-0a80fada099c	C3L-00369			GDC: https://portal.gdc.cancer.gov/cases/454eec93-31fa-4b28-8cce-dfaf87c6cf44;TCIA: https://doi.org/10.7937/K9/TCIA.2018.OBLAMN27	Not Hispanic or Latino	Male	White	8312/3	Renal cell carcinoma, NOS	Kidney, NOS	Kidney, NOS	G2	Not Reported	32848			Clear Cell Renal Cell Carcinoma	Kidney	Clinical Proteomic Tumor Analysis Consortium	CPTAC3 Discovery and Confirmatory	Qualified	Cancer Related	-32848	91	Dead	1926	2016	91	91	With tumor	No								Stage III		7th
C3L.01302	C3L.01302_Normal_CpG_ClearCellRenalCellCarcinoma_6e8f7301.1e6e.43c3.96d9.469a7aa46f2f	Stage III	Late	-71	C3L.01302_Normal_RNA_ClearCellRenalCellCarcinoma_12db1599.ae6a.4345.930e.6783c24023ad|C3L.01302_Tumor_RNA_ClearCellRenalCellCarcinoma_d5041c8b.e53b.4cd9.a199.958e412eb9a3|C3L.01302_Normal_CpG_ClearCellRenalCellCarcinoma_6e8f7301.1e6e.43c3.96d9.469a7aa46f2f|C3L.01302_Tumor_CpG_ClearCellRenalCellCarcinoma_0382a12f.88b6.4829.b76e.93464aae09fe	4	12689277-1fb9-11e9-b7f8-0a80fada099c	C3L-01302			GDC: https://portal.gdc.cancer.gov/cases/e8b0327e-7721-4310-9382-1c57c62c8b73;TCIA: https://doi.org/10.7937/K9/TCIA.2018.OBLAMN27	Not Hispanic or Latino	Female	White	8312/3	Renal cell carcinoma, NOS	Kidney, NOS	Kidney, NOS	G4	Not Reported	26084	Not Reported		Clear Cell Renal Cell Carcinoma	Kidney	Clinical Proteomic Tumor Analysis Consortium	CPTAC3 Discovery and Confirmatory	Qualified	Unknown	-26084	55	Dead	1945	2017	53	55	Tumor free	No	not reported	Not Reported	Not Reported	Not Reported	Not Reported	Not Reported	Not Reported	Stage III	Not Reported	7th	Not Reported
C3L.01302	C3L.01302_Tumor_CpG_ClearCellRenalCellCarcinoma_0382a12f.88b6.4829.b76e.93464aae09fe	Stage III	Late	-71	C3L.01302_Normal_RNA_ClearCellRenalCellCarcinoma_12db1599.ae6a.4345.930e.6783c24023ad|C3L.01302_Tumor_RNA_ClearCellRenalCellCarcinoma_d5041c8b.e53b.4cd9.a199.958e412eb9a3|C3L.01302_Normal_CpG_ClearCellRenalCellCarcinoma_6e8f7301.1e6e.43c3.96d9.469a7aa46f2f|C3L.01302_Tumor_CpG_ClearCellRenalCellCarcinoma_0382a12f.88b6.4829.b76e.93464aae09fe	4	12689277-1fb9-11e9-b7f8-0a80fada099c	C3L-01302			GDC: https://portal.gdc.cancer.gov/cases/e8b0327e-7721-4310-9382-1c57c62c8b73;TCIA: https://doi.org/10.7937/K9/TCIA.2018.OBLAMN27	Not Hispanic or Latino	Female	White	8312/3	Renal cell carcinoma, NOS	Kidney, NOS	Kidney, NOS	G4	Not Reported	26084	Not Reported		Clear Cell Renal Cell Carcinoma	Kidney	Clinical Proteomic Tumor Analysis Consortium	CPTAC3 Discovery and Confirmatory	Qualified	Unknown	-26084	55	Dead	1945	2017	53	55	Tumor free	No	not reported	Not Reported	Not Reported	Not Reported	Not Reported	Not Reported	Not Reported	Stage III	Not Reported	7th	Not Reported
C3L.00004	C3L.00004_Tumor_CpG_ClearCellRenalCellCarcinoma_51db405c.2aaa.4cdd.a9b2.95a01e4b74d5	Stage III	Late	-72	C3L.00004_Normal_RNA_ClearCellRenalCellCarcinoma_16587c5c.8bdc.48ec.b1db.11d225f15115|C3L.00004_Tumor_RNA_ClearCellRenalCellCarcinoma_406ce387.c5b5.461a.a178.bc8cb402aade|C3L.00004_Tumor_CpG_ClearCellRenalCellCarcinoma_51db405c.2aaa.4cdd.a9b2.95a01e4b74d5|C3L.00004_Normal_CpG_ClearCellRenalCellCarcinoma_4984b173.8c53.47fa.a01e.71b73311daea	4	ac4960f0-1fb8-11e9-b7f8-0a80fada099c	C3L-00004			GDC: https://portal.gdc.cancer.gov/cases/52153098-f1b2-47fe-ba4e-88ce6d51a6ca;TCIA: https://doi.org/10.7937/K9/TCIA.2018.OBLAMN27	Not Hispanic or Latino	Male	White	8312/3	Renal cell carcinoma, NOS	Kidney, NOS	Kidney, NOS	G3	Not Reported	26409	Not Reported		Clear Cell Renal Cell Carcinoma	Kidney	Clinical Proteomic Tumor Analysis Consortium	CPTAC3 Discovery and Confirmatory	Qualified		-26409		Alive	1943		384	384	Tumor free	No	not reported	Not Reported	Not Reported	Not Reported	Not Reported	Not Reported	Not Reported	Stage III	Not Reported	7th	Not Reported
C3L.00004	C3L.00004_Normal_CpG_ClearCellRenalCellCarcinoma_4984b173.8c53.47fa.a01e.71b73311daea	Stage III	Late	-72	C3L.00004_Normal_RNA_ClearCellRenalCellCarcinoma_16587c5c.8bdc.48ec.b1db.11d225f15115|C3L.00004_Tumor_RNA_ClearCellRenalCellCarcinoma_406ce387.c5b5.461a.a178.bc8cb402aade|C3L.00004_Tumor_CpG_ClearCellRenalCellCarcinoma_51db405c.2aaa.4cdd.a9b2.95a01e4b74d5|C3L.00004_Normal_CpG_ClearCellRenalCellCarcinoma_4984b173.8c53.47fa.a01e.71b73311daea	4	ac4960f0-1fb8-11e9-b7f8-0a80fada099c	C3L-00004			GDC: https://portal.gdc.cancer.gov/cases/52153098-f1b2-47fe-ba4e-88ce6d51a6ca;TCIA: https://doi.org/10.7937/K9/TCIA.2018.OBLAMN27	Not Hispanic or Latino	Male	White	8312/3	Renal cell carcinoma, NOS	Kidney, NOS	Kidney, NOS	G3	Not Reported	26409	Not Reported		Clear Cell Renal Cell Carcinoma	Kidney	Clinical Proteomic Tumor Analysis Consortium	CPTAC3 Discovery and Confirmatory	Qualified		-26409		Alive	1943		384	384	Tumor free	No	not reported	Not Reported	Not Reported	Not Reported	Not Reported	Not Reported	Not Reported	Stage III	Not Reported	7th	Not Reported
C3L.01286	C3L.01286_Normal_CpG_ClearCellRenalCellCarcinoma_61156595.ce3a.40d4.a31b.eb1915ed9708	Stage III	Late	-58	C3L.01286_Normal_RNA_ClearCellRenalCellCarcinoma_5d0ee7d1.2cda.4c27.a0db.3837ced512c8|C3L.01286_Tumor_RNA_ClearCellRenalCellCarcinoma_35f4a21a.a299.4cc2.a5b6.421b1be931b2|C3L.01286_Tumor_RNA_ClearCellRenalCellCarcinoma_35121379.c42c.4d60.9ca8.00803a92e295|C3L.01286_Tumor_RNA_ClearCellRenalCellCarcinoma_09b68eb6.0e45.4a1c.8cff.8d8858da94b8|C3L.01286_Normal_CpG_ClearCellRenalCellCarcinoma_61156595.…	8	0d99be24-1fb9-11e9-b7f8-0a80fada099c	C3L-01286			GDC: https://portal.gdc.cancer.gov/cases/8a2a211f-4ef7-4aa8-bef3-ba3c2803661d;TCIA: https://doi.org/10.7937/K9/TCIA.2018.OBLAMN27	Not Hispanic or Latino	Male	White	8312/3	Renal cell carcinoma, NOS	Kidney, NOS	Kidney, NOS	G3	Not Reported	21429			Clear Cell Renal Cell Carcinoma	Kidney	Clinical Proteomic Tumor Analysis Consortium	CPTAC3 Discovery and Confirmatory	Qualified	Cancer Related	-21429	1028	Dead	1958	2019	1028	1028	With tumor	Yes								Stage III		7th
C3L.01286	C3L.01286_Tumor_CpG_ClearCellRenalCellCarcinoma_a1c05cef.62ea.4f4f.ab4a.ae80264ba370	Stage III	Late	-58	C3L.01286_Normal_RNA_ClearCellRenalCellCarcinoma_5d0ee7d1.2cda.4c27.a0db.3837ced512c8|C3L.01286_Tumor_RNA_ClearCellRenalCellCarcinoma_35f4a21a.a299.4cc2.a5b6.421b1be931b2|C3L.01286_Tumor_RNA_ClearCellRenalCellCarcinoma_35121379.c42c.4d60.9ca8.00803a92e295|C3L.01286_Tumor_RNA_ClearCellRenalCellCarcinoma_09b68eb6.0e45.4a1c.8cff.8d8858da94b8|C3L.01286_Normal_CpG_ClearCellRenalCellCarcinoma_61156595.…	8	0d99be24-1fb9-11e9-b7f8-0a80fada099c	C3L-01286			GDC: https://portal.gdc.cancer.gov/cases/8a2a211f-4ef7-4aa8-bef3-ba3c2803661d;TCIA: https://doi.org/10.7937/K9/TCIA.2018.OBLAMN27	Not Hispanic or Latino	Male	White	8312/3	Renal cell carcinoma, NOS	Kidney, NOS	Kidney, NOS	G3	Not Reported	21429			Clear Cell Renal Cell Carcinoma	Kidney	Clinical Proteomic Tumor Analysis Consortium	CPTAC3 Discovery and Confirmatory	Qualified	Cancer Related	-21429	1028	Dead	1958	2019	1028	1028	With tumor	Yes								Stage III		7th
C3N.00244	C3N.00244_Normal_CpG_ClearCellRenalCellCarcinoma_ba356d27.4085.4fce.a21a.0ae3d6d470a3	Stage I	Early	-46	C3N.00244_Tumor_RNA_ClearCellRenalCellCarcinoma_37a3a69b.0c2d.4f4f.96c4.5fe22b8bf4e5|C3N.00244_Normal_RNA_ClearCellRenalCellCarcinoma_4e540860.9685.406e.9c0b.85d7e4d69938|C3N.00244_Normal_CpG_ClearCellRenalCellCarcinoma_ba356d27.4085.4fce.a21a.0ae3d6d470a3|C3N.00244_Tumor_CpG_ClearCellRenalCellCarcinoma_4150bc7d.dba6.4bb9.8843.a69e7457fc7b	4	6e67aadb-1fb9-11e9-b7f8-0a80fada099c	C3N-00244			GDC: https://portal.gdc.cancer.gov/cases/e46562b6-3f3e-4886-ade9-43a35cc05c79;TCIA: https://doi.org/10.7937/K9/TCIA.2018.OBLAMN27	Not Hispanic or Latino	Male	White	8312/3	Renal cell carcinoma, NOS	Kidney, NOS	Kidney, NOS	G2	Not Reported	16873	Not Reported		Clear Cell Renal Cell Carcinoma	Kidney	Clinical Proteomic Tumor Analysis Consortium	CPTAC3 Discovery and Confirmatory	Qualified		-16873		Alive	1970		728	728	Tumor free	Not Reported	not reported	Not Reported	Not Reported	Not Reported	Not Reported	Not Reported	Not Reported	Stage I	Not Reported	7th	Not Reported
C3N.00242	C3N.00242_Normal_CpG_ClearCellRenalCellCarcinoma_bea8e997.203d.4389.a7e5.cc63107b018d	Stage I	Early	-69	C3N.00242_Normal_RNA_ClearCellRenalCellCarcinoma_6a7bdab4.0a4f.4564.8804.210355a98be1|C3N.00242_Tumor_RNA_ClearCellRenalCellCarcinoma_c0991fe6.062f.4f42.83e9.67189bb0573a|C3N.00242_Normal_CpG_ClearCellRenalCellCarcinoma_bea8e997.203d.4389.a7e5.cc63107b018d|C3N.00242_Tumor_CpG_ClearCellRenalCellCarcinoma_e686d20c.9ca0.459c.995d.3897303c313e	4	6ca0d37c-1fb9-11e9-b7f8-0a80fada099c	C3N-00242			GDC: https://portal.gdc.cancer.gov/cases/c43e357e-8156-4999-8972-d6c007a88033;TCIA: https://doi.org/10.7937/K9/TCIA.2018.OBLAMN27	Not Hispanic or Latino	Male	White	8312/3	Renal cell carcinoma, NOS	Kidney, NOS	Kidney, NOS	G2	Not Reported	25345	Not Reported		Clear Cell Renal Cell Carcinoma	Kidney	Clinical Proteomic Tumor Analysis Consortium	CPTAC3 Discovery and Confirmatory	Qualified		-25345		Alive	1947		1793	1793	Tumor free	No	not reported	Not Reported	Not Reported	Not Reported	Not Reported	Not Reported	Not Reported	Stage I	Not Reported	7th	Not Reported
C3L.00908	C3L.00908_Tumor_CpG_ClearCellRenalCellCarcinoma_0f6a2c85.0f55.428b.b17d.1e0479c2033c	Stage II	Early	-60	C3L.00908_Tumor_RNA_ClearCellRenalCellCarcinoma_b2de6248.2c6c.4324.afcd.30f0b99f27b8|C3L.00908_Normal_RNA_ClearCellRenalCellCarcinoma_1caffc0d.6f72.4f9a.b213.6f9ff9fd61a6|C3L.00908_Tumor_CpG_ClearCellRenalCellCarcinoma_0f6a2c85.0f55.428b.b17d.1e0479c2033c|C3L.00908_Tumor_CpG_ClearCellRenalCellCarcinoma_420f36ff.c1eb.4150.a1b6.e10893c5749b|C3L.00908_Normal_CpG_ClearCellRenalCellCarcinoma_46afb674.…	5	ee6b0cb5-1fb8-11e9-b7f8-0a80fada099c	C3L-00908			GDC: https://portal.gdc.cancer.gov/cases/763e0702-8379-4b5e-95d1-a84f412c51e7;TCIA: https://doi.org/10.7937/K9/TCIA.2018.OBLAMN27	Not Hispanic or Latino	Female	White	8312/3	Renal cell carcinoma, NOS	Kidney, NOS	Kidney, NOS	G3	Not Reported	22179			Clear Cell Renal Cell Carcinoma	Kidney	Clinical Proteomic Tumor Analysis Consortium	CPTAC3 Discovery and Confirmatory	Qualified		-22179		Alive	1956		1785	1785	With tumor	Yes								Stage II		7th
C3L.00908	C3L.00908_Normal_CpG_ClearCellRenalCellCarcinoma_46afb674.8190.4a0d.a13e.6f1a63d8449e	Stage II	Early	-60	C3L.00908_Tumor_RNA_ClearCellRenalCellCarcinoma_b2de6248.2c6c.4324.afcd.30f0b99f27b8|C3L.00908_Normal_RNA_ClearCellRenalCellCarcinoma_1caffc0d.6f72.4f9a.b213.6f9ff9fd61a6|C3L.00908_Tumor_CpG_ClearCellRenalCellCarcinoma_0f6a2c85.0f55.428b.b17d.1e0479c2033c|C3L.00908_Tumor_CpG_ClearCellRenalCellCarcinoma_420f36ff.c1eb.4150.a1b6.e10893c5749b|C3L.00908_Normal_CpG_ClearCellRenalCellCarcinoma_46afb674.…	5	ee6b0cb5-1fb8-11e9-b7f8-0a80fada099c	C3L-00908			GDC: https://portal.gdc.cancer.gov/cases/763e0702-8379-4b5e-95d1-a84f412c51e7;TCIA: https://doi.org/10.7937/K9/TCIA.2018.OBLAMN27	Not Hispanic or Latino	Female	White	8312/3	Renal cell carcinoma, NOS	Kidney, NOS	Kidney, NOS	G3	Not Reported	22179			Clear Cell Renal Cell Carcinoma	Kidney	Clinical Proteomic Tumor Analysis Consortium	CPTAC3 Discovery and Confirmatory	Qualified		-22179		Alive	1956		1785	1785	With tumor	Yes								Stage II		7th
C3N.00577	C3N.00577_Tumor_CpG_ClearCellRenalCellCarcinoma_94c3ebc6.5985.4030.99c4.9ebe9f4baabd	Stage IV	Late	-72	C3N.00577_Normal_RNA_ClearCellRenalCellCarcinoma_dfd503a2.2024.4b28.9549.f3c66249ae2c|C3N.00577_Tumor_RNA_ClearCellRenalCellCarcinoma_3dc452dd.f092.47cc.be52.53148a6f8815|C3N.00577_Tumor_RNA_ClearCellRenalCellCarcinoma_7bc4dc9e.867a.49ad.a5ab.37cb52913ccd|C3N.00577_Tumor_RNA_ClearCellRenalCellCarcinoma_e80d76b3.1b4c.4e54.a4fb.f3271cae277b|C3N.00577_Tumor_RNA_ClearCellRenalCellCarcinoma_63f9f7fb.d…	10	8e59b323-1fb9-11e9-b7f8-0a80fada099c	C3N-00577			GDC: https://portal.gdc.cancer.gov/cases/262b9dfc-3d6e-4e7d-9469-b9bae4f82393;TCIA: https://doi.org/10.7937/K9/TCIA.2018.OBLAMN27	Not Reported	Male	Asian	8312/3	Renal cell carcinoma, NOS	Kidney, NOS	Kidney, NOS	G3	Not Reported	26555			Clear Cell Renal Cell Carcinoma	Kidney	Clinical Proteomic Tumor Analysis Consortium	CPTAC3 Discovery and Confirmatory	Qualified		-26555		Alive	1944		397	397	Tumor free	No								Stage IV		7th
C3N.00577	C3N.00577_Normal_CpG_ClearCellRenalCellCarcinoma_4cfe158f.8fa0.48fa.b45b.530c34c81a0a	Stage IV	Late	-72	C3N.00577_Normal_RNA_ClearCellRenalCellCarcinoma_dfd503a2.2024.4b28.9549.f3c66249ae2c|C3N.00577_Tumor_RNA_ClearCellRenalCellCarcinoma_3dc452dd.f092.47cc.be52.53148a6f8815|C3N.00577_Tumor_RNA_ClearCellRenalCellCarcinoma_7bc4dc9e.867a.49ad.a5ab.37cb52913ccd|C3N.00577_Tumor_RNA_ClearCellRenalCellCarcinoma_e80d76b3.1b4c.4e54.a4fb.f3271cae277b|C3N.00577_Tumor_RNA_ClearCellRenalCellCarcinoma_63f9f7fb.d…	10	8e59b323-1fb9-11e9-b7f8-0a80fada099c	C3N-00577			GDC: https://portal.gdc.cancer.gov/cases/262b9dfc-3d6e-4e7d-9469-b9bae4f82393;TCIA: https://doi.org/10.7937/K9/TCIA.2018.OBLAMN27	Not Reported	Male	Asian	8312/3	Renal cell carcinoma, NOS	Kidney, NOS	Kidney, NOS	G3	Not Reported	26555			Clear Cell Renal Cell Carcinoma	Kidney	Clinical Proteomic Tumor Analysis Consortium	CPTAC3 Discovery and Confirmatory	Qualified		-26555		Alive	1944		397	397	Tumor free	No								Stage IV		7th
C3L.00447	C3L.00447_Tumor_CpG_ClearCellRenalCellCarcinoma_ea5d2e0c.f188.45ea.ad3e.cab5b85f4fed	Stage I	Early	-35	C3L.00447_Normal_RNA_ClearCellRenalCellCarcinoma_e4a148e6.13c5.468c.8e5c.0056a8ffc89c|C3L.00447_Tumor_RNA_ClearCellRenalCellCarcinoma_bb0ed629.9b5c.40cc.909e.7fa8d55732d1|C3L.00447_Tumor_RNA_ClearCellRenalCellCarcinoma_4f7431a1.9d52.4109.bc96.c83d81e0bbe6|C3L.00447_Tumor_RNA_ClearCellRenalCellCarcinoma_b238e50e.1e5c.4f1d.8ea7.785e8eeb5047|C3L.00447_Tumor_CpG_ClearCellRenalCellCarcinoma_ea5d2e0c.f…	8	c5f8631d-1fb8-11e9-b7f8-0a80fada099c	C3L-00447			GDC: https://portal.gdc.cancer.gov/cases/8220be9e-ca4d-4a48-b48a-06c0b223700e;TCIA: https://doi.org/10.7937/K9/TCIA.2018.OBLAMN27	Not Hispanic or Latino	Male	White	8312/3	Renal cell carcinoma, NOS	Kidney, NOS	Kidney, NOS	G3	Not Reported	12822			Clear Cell Renal Cell Carcinoma	Kidney	Clinical Proteomic Tumor Analysis Consortium	CPTAC3 Discovery and Confirmatory	Qualified		-12822		Alive	1981		671	671	Tumor free	No								Stage I		7th
C3L.00447	C3L.00447_Normal_CpG_ClearCellRenalCellCarcinoma_097be1fe.4552.4ef1.9038.f06637cc59cf	Stage I	Early	-35	C3L.00447_Normal_RNA_ClearCellRenalCellCarcinoma_e4a148e6.13c5.468c.8e5c.0056a8ffc89c|C3L.00447_Tumor_RNA_ClearCellRenalCellCarcinoma_bb0ed629.9b5c.40cc.909e.7fa8d55732d1|C3L.00447_Tumor_RNA_ClearCellRenalCellCarcinoma_4f7431a1.9d52.4109.bc96.c83d81e0bbe6|C3L.00447_Tumor_RNA_ClearCellRenalCellCarcinoma_b238e50e.1e5c.4f1d.8ea7.785e8eeb5047|C3L.00447_Tumor_CpG_ClearCellRenalCellCarcinoma_ea5d2e0c.f…	8	c5f8631d-1fb8-11e9-b7f8-0a80fada099c	C3L-00447			GDC: https://portal.gdc.cancer.gov/cases/8220be9e-ca4d-4a48-b48a-06c0b223700e;TCIA: https://doi.org/10.7937/K9/TCIA.2018.OBLAMN27	Not Hispanic or Latino	Male	White	8312/3	Renal cell carcinoma, NOS	Kidney, NOS	Kidney, NOS	G3	Not Reported	12822			Clear Cell Renal Cell Carcinoma	Kidney	Clinical Proteomic Tumor Analysis Consortium	CPTAC3 Discovery and Confirmatory	Qualified		-12822		Alive	1981		671	671	Tumor free	No								Stage I		7th
C3N.00646	C3N.00646_Tumor_CpG_ClearCellRenalCellCarcinoma_b6612326.2f33.4fe5.9396.f5442af750bb	Stage I	Early	-57	C3N.00646_Tumor_RNA_ClearCellRenalCellCarcinoma_b1283ef1.7172.4d22.993b.664ece47a81e|C3N.00646_Tumor_RNA_ClearCellRenalCellCarcinoma_9060e2e0.bbe3.49cd.888a.d445e0264b6e|C3N.00646_Tumor_RNA_ClearCellRenalCellCarcinoma_9d75afeb.ad38.4993.8def.70f6137ae78f|C3N.00646_Tumor_RNA_ClearCellRenalCellCarcinoma_b587a77b.2eb2.463c.8089.b82a5bf6d3ff|C3N.00646_Normal_RNA_ClearCellRenalCellCarcinoma_08e8766d.b…	10	901a5db5-1fb9-11e9-b7f8-0a80fada099c	C3N-00646			GDC: https://portal.gdc.cancer.gov/cases/68daae26-f752-43de-bf53-a0737e50d00e;TCIA: https://doi.org/10.7937/K9/TCIA.2018.OBLAMN27	Not Reported	Female	White	8312/3	Renal cell carcinoma, NOS	Kidney, NOS	Kidney, NOS	G2	Not Reported	21144			Clear Cell Renal Cell Carcinoma	Kidney	Clinical Proteomic Tumor Analysis Consortium	CPTAC3 Discovery and Confirmatory	Qualified		-21144		Alive	1959		-6	-6	Unknown tumor status	Not Reported								Stage I		7th
C3N.00646	C3N.00646_Normal_CpG_ClearCellRenalCellCarcinoma_4c67cc9c.bccb.4c32.a134.6cfc77093d40	Stage I	Early	-57	C3N.00646_Tumor_RNA_ClearCellRenalCellCarcinoma_b1283ef1.7172.4d22.993b.664ece47a81e|C3N.00646_Tumor_RNA_ClearCellRenalCellCarcinoma_9060e2e0.bbe3.49cd.888a.d445e0264b6e|C3N.00646_Tumor_RNA_ClearCellRenalCellCarcinoma_9d75afeb.ad38.4993.8def.70f6137ae78f|C3N.00646_Tumor_RNA_ClearCellRenalCellCarcinoma_b587a77b.2eb2.463c.8089.b82a5bf6d3ff|C3N.00646_Normal_RNA_ClearCellRenalCellCarcinoma_08e8766d.b…	10	901a5db5-1fb9-11e9-b7f8-0a80fada099c	C3N-00646			GDC: https://portal.gdc.cancer.gov/cases/68daae26-f752-43de-bf53-a0737e50d00e;TCIA: https://doi.org/10.7937/K9/TCIA.2018.OBLAMN27	Not Reported	Female	White	8312/3	Renal cell carcinoma, NOS	Kidney, NOS	Kidney, NOS	G2	Not Reported	21144			Clear Cell Renal Cell Carcinoma	Kidney	Clinical Proteomic Tumor Analysis Consortium	CPTAC3 Discovery and Confirmatory	Qualified		-21144		Alive	1959		-6	-6	Unknown tumor status	Not Reported								Stage I		7th
C3L.01288	C3L.01288_Tumor_CpG_ClearCellRenalCellCarcinoma_08fc4b2b.40fd.4a81.bc17.f8b1415de771	Stage I	Early	-70	C3L.01288_Tumor_RNA_ClearCellRenalCellCarcinoma_c449f931.da5e.48af.918a.4e0516a2bdb9|C3L.01288_Tumor_CpG_ClearCellRenalCellCarcinoma_08fc4b2b.40fd.4a81.bc17.f8b1415de771	2	10c9e898-1fb9-11e9-b7f8-0a80fada099c	C3L-01288			GDC: https://portal.gdc.cancer.gov/cases/83cb7840-8d02-408d-a7c2-b446f991cfa3;TCIA: https://doi.org/10.7937/K9/TCIA.2018.OBLAMN27	Not Hispanic or Latino	Female	White	8312/3	Renal cell carcinoma, NOS	Kidney, NOS	Kidney, NOS	G1	Not Reported	25898	Not Reported	1416	Clear Cell Renal Cell Carcinoma	Kidney	Clinical Proteomic Tumor Analysis Consortium	CPTAC3 Discovery and Confirmatory	Qualified		-25898		Alive	1946		1800	1800	With tumor	Yes	not reported	Not Reported	Not Reported	Not Reported	Not Reported	Not Reported	Not Reported	Stage I	Not Reported	7th	Not Reported
C3N.00314	C3N.00314_Normal_CpG_ClearCellRenalCellCarcinoma_ac8c004e.3755.4b6b.8768.7822798a3042	Stage I	Early	-79	C3N.00314_Normal_RNA_ClearCellRenalCellCarcinoma_ceb6acc2.1367.4f4e.92f5.0cba14b5c646|C3N.00314_Tumor_RNA_ClearCellRenalCellCarcinoma_62023b38.7d19.4402.b950.b2f6fcf0e857|C3N.00314_Tumor_RNA_ClearCellRenalCellCarcinoma_64522fed.283b.42db.a7e6.bb435c1fd1e8|C3N.00314_Tumor_RNA_ClearCellRenalCellCarcinoma_663b2cae.6d8a.42ba.8300.eda51d3877bf|C3N.00314_Tumor_RNA_ClearCellRenalCellCarcinoma_c118864b.7…	10	78a71616-1fb9-11e9-b7f8-0a80fada099c	C3N-00314			GDC: https://portal.gdc.cancer.gov/cases/3fe419a9-e0a7-49b5-bdf5-caa2a06aa82b;TCIA: https://doi.org/10.7937/K9/TCIA.2018.OBLAMN27	Not Reported	Male	White	8312/3	Renal cell carcinoma, NOS	Kidney, NOS	Kidney, NOS	G2	Not Reported	28865			Clear Cell Renal Cell Carcinoma	Kidney	Clinical Proteomic Tumor Analysis Consortium	CPTAC3 Discovery and Confirmatory	Qualified		-28865	126	Dead	1937	2016	62	126	With tumor	Yes								Stage I		7th
C3N.00314	C3N.00314_Tumor_CpG_ClearCellRenalCellCarcinoma_463fba1b.3f2d.46d5.9730.c3bba6257c5f	Stage I	Early	-79	C3N.00314_Normal_RNA_ClearCellRenalCellCarcinoma_ceb6acc2.1367.4f4e.92f5.0cba14b5c646|C3N.00314_Tumor_RNA_ClearCellRenalCellCarcinoma_62023b38.7d19.4402.b950.b2f6fcf0e857|C3N.00314_Tumor_RNA_ClearCellRenalCellCarcinoma_64522fed.283b.42db.a7e6.bb435c1fd1e8|C3N.00314_Tumor_RNA_ClearCellRenalCellCarcinoma_663b2cae.6d8a.42ba.8300.eda51d3877bf|C3N.00314_Tumor_RNA_ClearCellRenalCellCarcinoma_c118864b.7…	10	78a71616-1fb9-11e9-b7f8-0a80fada099c	C3N-00314			GDC: https://portal.gdc.cancer.gov/cases/3fe419a9-e0a7-49b5-bdf5-caa2a06aa82b;TCIA: https://doi.org/10.7937/K9/TCIA.2018.OBLAMN27	Not Reported	Male	White	8312/3	Renal cell carcinoma, NOS	Kidney, NOS	Kidney, NOS	G2	Not Reported	28865			Clear Cell Renal Cell Carcinoma	Kidney	Clinical Proteomic Tumor Analysis Consortium	CPTAC3 Discovery and Confirmatory	Qualified		-28865	126	Dead	1937	2016	62	126	With tumor	Yes								Stage I		7th
C3N.00310	C3N.00310_Tumor_CpG_ClearCellRenalCellCarcinoma_972729a5.5cf4.410a.b533.6cd99e1d2625	Stage III	Late	-84	C3N.00310_Tumor_RNA_ClearCellRenalCellCarcinoma_1bdc5261.333f.4d22.b8b2.bf952b535c64|C3N.00310_Tumor_RNA_ClearCellRenalCellCarcinoma_edbaa692.8820.4f24.9ed6.9472397127f2|C3N.00310_Normal_RNA_ClearCellRenalCellCarcinoma_bb8106de.bfa5.4676.b044.18d8f47e6ce3|C3N.00310_Tumor_RNA_ClearCellRenalCellCarcinoma_1778c7ba.f830.442a.a0e1.459a6c046846|C3N.00310_Tumor_RNA_ClearCellRenalCellCarcinoma_050fe1aa.e…	10	73b649eb-1fb9-11e9-b7f8-0a80fada099c	C3N-00310			GDC: https://portal.gdc.cancer.gov/cases/2f344e9f-478a-40a2-99c9-3435fd0b9bbe;TCIA: https://doi.org/10.7937/K9/TCIA.2018.OBLAMN27	Not Reported	Male	White	8312/3	Renal cell carcinoma, NOS	Kidney, NOS	Kidney, NOS	G2	Not Reported	31016			Clear Cell Renal Cell Carcinoma	Kidney	Clinical Proteomic Tumor Analysis Consortium	CPTAC3 Discovery and Confirmatory	Qualified	Infection	-31016	1623	Dead	1931	2020	1623	1623	Tumor free	No								Stage III		7th
C3N.00310	C3N.00310_Normal_CpG_ClearCellRenalCellCarcinoma_5825d35e.5cef.4570.bed0.9f8b4726df8d	Stage III	Late	-84	C3N.00310_Tumor_RNA_ClearCellRenalCellCarcinoma_1bdc5261.333f.4d22.b8b2.bf952b535c64|C3N.00310_Tumor_RNA_ClearCellRenalCellCarcinoma_edbaa692.8820.4f24.9ed6.9472397127f2|C3N.00310_Normal_RNA_ClearCellRenalCellCarcinoma_bb8106de.bfa5.4676.b044.18d8f47e6ce3|C3N.00310_Tumor_RNA_ClearCellRenalCellCarcinoma_1778c7ba.f830.442a.a0e1.459a6c046846|C3N.00310_Tumor_RNA_ClearCellRenalCellCarcinoma_050fe1aa.e…	10	73b649eb-1fb9-11e9-b7f8-0a80fada099c	C3N-00310			GDC: https://portal.gdc.cancer.gov/cases/2f344e9f-478a-40a2-99c9-3435fd0b9bbe;TCIA: https://doi.org/10.7937/K9/TCIA.2018.OBLAMN27	Not Reported	Male	White	8312/3	Renal cell carcinoma, NOS	Kidney, NOS	Kidney, NOS	G2	Not Reported	31016			Clear Cell Renal Cell Carcinoma	Kidney	Clinical Proteomic Tumor Analysis Consortium	CPTAC3 Discovery and Confirmatory	Qualified	Infection	-31016	1623	Dead	1931	2020	1623	1623	Tumor free	No								Stage III		7th
C3L.00448	C3L.00448_Tumor_CpG_ClearCellRenalCellCarcinoma_8bc5cce8.568c.487c.9d12.3b8b6f674dce	Stage I	Early	-66	C3L.00448_Normal_RNA_ClearCellRenalCellCarcinoma_f42d13ea.40f9.4d78.83f0.5617757df177|C3L.00448_Tumor_RNA_ClearCellRenalCellCarcinoma_63c75582.88ad.4f2f.a1c4.a9ae2d279c10|C3L.00448_Tumor_CpG_ClearCellRenalCellCarcinoma_8bc5cce8.568c.487c.9d12.3b8b6f674dce|C3L.00448_Normal_CpG_ClearCellRenalCellCarcinoma_6129d5d0.174c.454f.be02.0e7060e1f485	4	c78d3ad0-1fb8-11e9-b7f8-0a80fada099c	C3L-00448			GDC: https://portal.gdc.cancer.gov/cases/66a96642-003e-4c56-9a48-adc3ea90292d;TCIA: https://doi.org/10.7937/K9/TCIA.2018.OBLAMN27	Not Hispanic or Latino	Male	White	8312/3	Renal cell carcinoma, NOS	Kidney, NOS	Kidney, NOS	G2	Not Reported	24253	Not Reported		Clear Cell Renal Cell Carcinoma	Kidney	Clinical Proteomic Tumor Analysis Consortium	CPTAC3 Discovery and Confirmatory	Qualified		-24253		Alive	1950		1758	1758	Tumor free	No	not reported	Not Reported	Not Reported	Not Reported	Not Reported	Not Reported	Not Reported	Stage I	Not Reported	7th	Not Reported
C3L.00448	C3L.00448_Normal_CpG_ClearCellRenalCellCarcinoma_6129d5d0.174c.454f.be02.0e7060e1f485	Stage I	Early	-66	C3L.00448_Normal_RNA_ClearCellRenalCellCarcinoma_f42d13ea.40f9.4d78.83f0.5617757df177|C3L.00448_Tumor_RNA_ClearCellRenalCellCarcinoma_63c75582.88ad.4f2f.a1c4.a9ae2d279c10|C3L.00448_Tumor_CpG_ClearCellRenalCellCarcinoma_8bc5cce8.568c.487c.9d12.3b8b6f674dce|C3L.00448_Normal_CpG_ClearCellRenalCellCarcinoma_6129d5d0.174c.454f.be02.0e7060e1f485	4	c78d3ad0-1fb8-11e9-b7f8-0a80fada099c	C3L-00448			GDC: https://portal.gdc.cancer.gov/cases/66a96642-003e-4c56-9a48-adc3ea90292d;TCIA: https://doi.org/10.7937/K9/TCIA.2018.OBLAMN27	Not Hispanic or Latino	Male	White	8312/3	Renal cell carcinoma, NOS	Kidney, NOS	Kidney, NOS	G2	Not Reported	24253	Not Reported		Clear Cell Renal Cell Carcinoma	Kidney	Clinical Proteomic Tumor Analysis Consortium	CPTAC3 Discovery and Confirmatory	Qualified		-24253		Alive	1950		1758	1758	Tumor free	No	not reported	Not Reported	Not Reported	Not Reported	Not Reported	Not Reported	Not Reported	Stage I	Not Reported	7th	Not Reported
C3L.00606	C3L.00606_Tumor_CpG_ClearCellRenalCellCarcinoma_0de5c891.d0ba.4e8b.9260.a92a3ecf444d	Stage III	Late	-75	C3L.00606_Normal_RNA_ClearCellRenalCellCarcinoma_00f8b5fa.e195.42bd.a3a7.95a97a33aea6|C3L.00606_Tumor_RNA_ClearCellRenalCellCarcinoma_f3e7a961.5085.41fb.9979.933721343b79|C3L.00606_Tumor_RNA_ClearCellRenalCellCarcinoma_64132227.2107.4fbf.bd11.bc4561214ae4|C3L.00606_Tumor_RNA_ClearCellRenalCellCarcinoma_797abce7.1cd8.414f.a055.16f1ab94d2d7|C3L.00606_Tumor_CpG_ClearCellRenalCellCarcinoma_0de5c891.d…	8	ce22af84-1fb8-11e9-b7f8-0a80fada099c	C3L-00606			GDC: https://portal.gdc.cancer.gov/cases/12246e82-cb5f-4b7e-a6bd-a120e000db49;TCIA: https://doi.org/10.7937/K9/TCIA.2018.OBLAMN27	Not Hispanic or Latino	Female	White	8312/3	Renal cell carcinoma, NOS	Kidney, NOS	Kidney, NOS	G3	Not Reported	27636			Clear Cell Renal Cell Carcinoma	Kidney	Clinical Proteomic Tumor Analysis Consortium	CPTAC3 Discovery and Confirmatory	Qualified	Cancer Related	-27636	1045	Dead	1941	2019	1045	1045	With tumor	Yes								Stage III		7th
C3L.00606	C3L.00606_Normal_CpG_ClearCellRenalCellCarcinoma_6d254fb6.28c2.4dff.b9c9.f0360b064179	Stage III	Late	-75	C3L.00606_Normal_RNA_ClearCellRenalCellCarcinoma_00f8b5fa.e195.42bd.a3a7.95a97a33aea6|C3L.00606_Tumor_RNA_ClearCellRenalCellCarcinoma_f3e7a961.5085.41fb.9979.933721343b79|C3L.00606_Tumor_RNA_ClearCellRenalCellCarcinoma_64132227.2107.4fbf.bd11.bc4561214ae4|C3L.00606_Tumor_RNA_ClearCellRenalCellCarcinoma_797abce7.1cd8.414f.a055.16f1ab94d2d7|C3L.00606_Tumor_CpG_ClearCellRenalCellCarcinoma_0de5c891.d…	8	ce22af84-1fb8-11e9-b7f8-0a80fada099c	C3L-00606			GDC: https://portal.gdc.cancer.gov/cases/12246e82-cb5f-4b7e-a6bd-a120e000db49;TCIA: https://doi.org/10.7937/K9/TCIA.2018.OBLAMN27	Not Hispanic or Latino	Female	White	8312/3	Renal cell carcinoma, NOS	Kidney, NOS	Kidney, NOS	G3	Not Reported	27636			Clear Cell Renal Cell Carcinoma	Kidney	Clinical Proteomic Tumor Analysis Consortium	CPTAC3 Discovery and Confirmatory	Qualified	Cancer Related	-27636	1045	Dead	1941	2019	1045	1045	With tumor	Yes								Stage III		7th
C3L.00079	C3L.00079_Normal_CpG_ClearCellRenalCellCarcinoma_c7184675.8647.4c82.96f4.b6fb175b1c68	Stage III	Late	-49	C3L.00079_Tumor_RNA_ClearCellRenalCellCarcinoma_d4f92d5c.ae0d.42b4.9e66.b4f0cd94d4a5|C3L.00079_Normal_CpG_ClearCellRenalCellCarcinoma_c7184675.8647.4c82.96f4.b6fb175b1c68|C3L.00079_Tumor_CpG_ClearCellRenalCellCarcinoma_2cb81f71.19c0.48f6.9ce8.44a92b5675ab	3	b2aeaffe-1fb8-11e9-b7f8-0a80fada099c	C3L-00079			GDC: https://portal.gdc.cancer.gov/cases/929e18d5-41fa-4ee2-957f-2812e4501b93;TCIA: https://doi.org/10.7937/K9/TCIA.2018.OBLAMN27	Not Hispanic or Latino	Male	White	8312/3	Renal cell carcinoma, NOS	Kidney, NOS	Kidney, NOS	G3	Not Reported	18021	Not Reported		Clear Cell Renal Cell Carcinoma	Kidney	Clinical Proteomic Tumor Analysis Consortium	CPTAC3 Discovery and Confirmatory	Qualified	Cancer Related	-18021	274	Dead	1967	2017	245	274	With tumor	Not Reported	not reported	Not Reported	Not Reported	Not Reported	Not Reported	Not Reported	Not Reported	Stage III	Not Reported	7th	Not Reported
C3L.00079	C3L.00079_Tumor_CpG_ClearCellRenalCellCarcinoma_2cb81f71.19c0.48f6.9ce8.44a92b5675ab	Stage III	Late	-49	C3L.00079_Tumor_RNA_ClearCellRenalCellCarcinoma_d4f92d5c.ae0d.42b4.9e66.b4f0cd94d4a5|C3L.00079_Normal_CpG_ClearCellRenalCellCarcinoma_c7184675.8647.4c82.96f4.b6fb175b1c68|C3L.00079_Tumor_CpG_ClearCellRenalCellCarcinoma_2cb81f71.19c0.48f6.9ce8.44a92b5675ab	3	b2aeaffe-1fb8-11e9-b7f8-0a80fada099c	C3L-00079			GDC: https://portal.gdc.cancer.gov/cases/929e18d5-41fa-4ee2-957f-2812e4501b93;TCIA: https://doi.org/10.7937/K9/TCIA.2018.OBLAMN27	Not Hispanic or Latino	Male	White	8312/3	Renal cell carcinoma, NOS	Kidney, NOS	Kidney, NOS	G3	Not Reported	18021	Not Reported		Clear Cell Renal Cell Carcinoma	Kidney	Clinical Proteomic Tumor Analysis Consortium	CPTAC3 Discovery and Confirmatory	Qualified	Cancer Related	-18021	274	Dead	1967	2017	245	274	With tumor	Not Reported	not reported	Not Reported	Not Reported	Not Reported	Not Reported	Not Reported	Not Reported	Stage III	Not Reported	7th	Not Reported
C3L.00813	C3L.00813_Tumor_CpG_ClearCellRenalCellCarcinoma_536d7cc9.96f2.4bf9.b653.639742dc7b6e	Stage III	Late	-61	C3L.00813_Tumor_RNA_ClearCellRenalCellCarcinoma_895268f6.d513.4bd8.b625.e6a23a99f215|C3L.00813_Tumor_CpG_ClearCellRenalCellCarcinoma_536d7cc9.96f2.4bf9.b653.639742dc7b6e	2	e4a0071d-1fb8-11e9-b7f8-0a80fada099c	C3L-00813			GDC: https://portal.gdc.cancer.gov/cases/aec84142-419a-45c2-8aff-dfeec5065447;TCIA: https://doi.org/10.7937/K9/TCIA.2018.OBLAMN27	Not Reported	Male	White	8312/3	Renal cell carcinoma, NOS	Kidney, NOS	Kidney, NOS	G3	Not Reported	22521	Not Reported		Clear Cell Renal Cell Carcinoma	Kidney	Clinical Proteomic Tumor Analysis Consortium	CPTAC3 Discovery and Confirmatory	Qualified		-22521		Alive	1955		13	13	Tumor free	No	not reported	Not Reported	Not Reported	Not Reported	Not Reported	Not Reported	Not Reported	Stage III	Not Reported	7th	Not Reported
C3L.00610	C3L.00610_Tumor_CpG_ClearCellRenalCellCarcinoma_550c4d51.c003.4583.a7e0.74ca2d0487c0	Stage I	Early	-57	C3L.00610_Tumor_RNA_ClearCellRenalCellCarcinoma_c98dc71b.9f88.41e2.a5ce.d855869903ab|C3L.00610_Tumor_CpG_ClearCellRenalCellCarcinoma_550c4d51.c003.4583.a7e0.74ca2d0487c0	2	d1f00743-1fb8-11e9-b7f8-0a80fada099c	C3L-00610			GDC: https://portal.gdc.cancer.gov/cases/872dc350-1ca9-4910-a76e-e244d9636f46;TCIA: https://doi.org/10.7937/K9/TCIA.2018.OBLAMN27	Not Hispanic or Latino	Female	White	8312/3	Renal cell carcinoma, NOS	Kidney, NOS	Kidney, NOS	G3	Not Reported	20900	Not Reported		Clear Cell Renal Cell Carcinoma	Kidney	Clinical Proteomic Tumor Analysis Consortium	CPTAC3 Discovery and Confirmatory	Qualified		-20900		Alive	1959		1472	1472	Tumor free	No	not reported	Not Reported	Not Reported	Not Reported	Not Reported	Not Reported	Not Reported	Stage I	Not Reported	7th	Not Reported
C3N.01524	C3N.01524_Tumor_CpG_ClearCellRenalCellCarcinoma_343470ae.b20d.4770.861d.2d5eb22ff635	Stage II	Early	-61	C3N.01524_Tumor_RNA_ClearCellRenalCellCarcinoma_8edd2ab4.377e.4d07.879b.b6bac439a29d|C3N.01524_Normal_RNA_ClearCellRenalCellCarcinoma_b27245c6.412c.45c3.b4e5.f7464580097b|C3N.01524_Tumor_RNA_ClearCellRenalCellCarcinoma_aa366c5f.98b2.4a47.928a.13ab6fd3f752|C3N.01524_Tumor_RNA_ClearCellRenalCellCarcinoma_7429fb83.2d3a.4a47.82f5.533984cb517c|C3N.01524_Tumor_CpG_ClearCellRenalCellCarcinoma_343470ae.b…	8	aff10fc2-1fb9-11e9-b7f8-0a80fada099c	C3N-01524			GDC: https://portal.gdc.cancer.gov/cases/5657645b-d839-4035-8e69-2a9c78232cdf;TCIA: https://doi.org/10.7937/K9/TCIA.2018.OBLAMN27	Not Reported	Male	Other	8312/3	Renal cell carcinoma, NOS	Kidney, NOS	Kidney, NOS	G3	Not Reported	22558			Clear Cell Renal Cell Carcinoma	Kidney	Clinical Proteomic Tumor Analysis Consortium	CPTAC3 Discovery and Confirmatory	Qualified		-22558		Alive	1955		694	694	Tumor free	No								Stage II		7th
C3N.01524	C3N.01524_Normal_CpG_ClearCellRenalCellCarcinoma_e80e40f4.cc15.4896.9d0b.867a736f2ee3	Stage II	Early	-61	C3N.01524_Tumor_RNA_ClearCellRenalCellCarcinoma_8edd2ab4.377e.4d07.879b.b6bac439a29d|C3N.01524_Normal_RNA_ClearCellRenalCellCarcinoma_b27245c6.412c.45c3.b4e5.f7464580097b|C3N.01524_Tumor_RNA_ClearCellRenalCellCarcinoma_aa366c5f.98b2.4a47.928a.13ab6fd3f752|C3N.01524_Tumor_RNA_ClearCellRenalCellCarcinoma_7429fb83.2d3a.4a47.82f5.533984cb517c|C3N.01524_Tumor_CpG_ClearCellRenalCellCarcinoma_343470ae.b…	8	aff10fc2-1fb9-11e9-b7f8-0a80fada099c	C3N-01524			GDC: https://portal.gdc.cancer.gov/cases/5657645b-d839-4035-8e69-2a9c78232cdf;TCIA: https://doi.org/10.7937/K9/TCIA.2018.OBLAMN27	Not Reported	Male	Other	8312/3	Renal cell carcinoma, NOS	Kidney, NOS	Kidney, NOS	G3	Not Reported	22558			Clear Cell Renal Cell Carcinoma	Kidney	Clinical Proteomic Tumor Analysis Consortium	CPTAC3 Discovery and Confirmatory	Qualified		-22558		Alive	1955		694	694	Tumor free	No								Stage II		7th
C3N.01261	C3N.01261_Tumor_CpG_ClearCellRenalCellCarcinoma_747eb28c.abe2.46be.8a77.d15742d1ee92	Stage I	Early	-68	C3N.01261_Normal_RNA_ClearCellRenalCellCarcinoma_7d5225de.0c8c.4477.8191.86ffc762ec77|C3N.01261_Tumor_RNA_ClearCellRenalCellCarcinoma_9e71a1e8.2375.43ff.a3de.f44ca91af760|C3N.01261_Tumor_RNA_ClearCellRenalCellCarcinoma_cbabcb66.6756.4b65.a18f.e973219d680e|C3N.01261_Tumor_RNA_ClearCellRenalCellCarcinoma_f95b72e3.6e51.46f6.b43a.6fc63d1e72fc|C3N.01261_Tumor_CpG_ClearCellRenalCellCarcinoma_747eb28c.a…	8	aaa7336a-1fb9-11e9-b7f8-0a80fada099c	C3N-01261			GDC: https://portal.gdc.cancer.gov/cases/d2ba6170-58a2-424f-974d-403af8f2f6e5;TCIA: https://doi.org/10.7937/K9/TCIA.2018.OBLAMN27	Not Reported	Male	Other	8312/3	Renal cell carcinoma, NOS	Kidney, NOS	Kidney, NOS	G1	Not Reported	24825			Clear Cell Renal Cell Carcinoma	Kidney	Clinical Proteomic Tumor Analysis Consortium	CPTAC3 Discovery and Confirmatory	Qualified		-24825		Alive	1949		680	680	Tumor free	No								Stage I		7th
C3N.01261	C3N.01261_Normal_CpG_ClearCellRenalCellCarcinoma_30512bb7.a253.4b27.9cf1.8db9fb9b9833	Stage I	Early	-68	C3N.01261_Normal_RNA_ClearCellRenalCellCarcinoma_7d5225de.0c8c.4477.8191.86ffc762ec77|C3N.01261_Tumor_RNA_ClearCellRenalCellCarcinoma_9e71a1e8.2375.43ff.a3de.f44ca91af760|C3N.01261_Tumor_RNA_ClearCellRenalCellCarcinoma_cbabcb66.6756.4b65.a18f.e973219d680e|C3N.01261_Tumor_RNA_ClearCellRenalCellCarcinoma_f95b72e3.6e51.46f6.b43a.6fc63d1e72fc|C3N.01261_Tumor_CpG_ClearCellRenalCellCarcinoma_747eb28c.a…	8	aaa7336a-1fb9-11e9-b7f8-0a80fada099c	C3N-01261			GDC: https://portal.gdc.cancer.gov/cases/d2ba6170-58a2-424f-974d-403af8f2f6e5;TCIA: https://doi.org/10.7937/K9/TCIA.2018.OBLAMN27	Not Reported	Male	Other	8312/3	Renal cell carcinoma, NOS	Kidney, NOS	Kidney, NOS	G1	Not Reported	24825			Clear Cell Renal Cell Carcinoma	Kidney	Clinical Proteomic Tumor Analysis Consortium	CPTAC3 Discovery and Confirmatory	Qualified		-24825		Alive	1949		680	680	Tumor free	No								Stage I		7th
C3N.00194	C3N.00194_Tumor_CpG_ClearCellRenalCellCarcinoma_5e7d18bf.30e6.4dd2.88e3.92d5c4c8fcc3	Stage IV	Late	-51	C3N.00194_Tumor_RNA_ClearCellRenalCellCarcinoma_71ea835e.68f4.4336.ac3b.b123bc5573ac|C3N.00194_Tumor_RNA_ClearCellRenalCellCarcinoma_af711817.c9df.4b3c.b4aa.cde58de8eba4|C3N.00194_Normal_RNA_ClearCellRenalCellCarcinoma_322cb12f.00ca.490e.8cdb.709c8a023d02|C3N.00194_Tumor_RNA_ClearCellRenalCellCarcinoma_c8f39987.c32c.49dd.99fd.367557c77d4d|C3N.00194_Tumor_CpG_ClearCellRenalCellCarcinoma_5e7d18bf.3…	8	6aeed922-1fb9-11e9-b7f8-0a80fada099c	C3N-00194			GDC: https://portal.gdc.cancer.gov/cases/40311512-c531-402f-900a-222e4572296e;TCIA: https://doi.org/10.7937/K9/TCIA.2018.OBLAMN27	Not Hispanic or Latino	Female	White	8312/3	Renal cell carcinoma, NOS	Kidney, NOS	Kidney, NOS	G3	Not Reported	18885			Clear Cell Renal Cell Carcinoma	Kidney	Clinical Proteomic Tumor Analysis Consortium	CPTAC3 Discovery and Confirmatory	Qualified		-18885		Alive	1964		208	208	With tumor	Yes								Stage IV		7th
C3N.00194	C3N.00194_Normal_CpG_ClearCellRenalCellCarcinoma_216beb35.06fb.43e8.9b35.ea6ef7fe438c	Stage IV	Late	-51	C3N.00194_Tumor_RNA_ClearCellRenalCellCarcinoma_71ea835e.68f4.4336.ac3b.b123bc5573ac|C3N.00194_Tumor_RNA_ClearCellRenalCellCarcinoma_af711817.c9df.4b3c.b4aa.cde58de8eba4|C3N.00194_Normal_RNA_ClearCellRenalCellCarcinoma_322cb12f.00ca.490e.8cdb.709c8a023d02|C3N.00194_Tumor_RNA_ClearCellRenalCellCarcinoma_c8f39987.c32c.49dd.99fd.367557c77d4d|C3N.00194_Tumor_CpG_ClearCellRenalCellCarcinoma_5e7d18bf.3…	8	6aeed922-1fb9-11e9-b7f8-0a80fada099c	C3N-00194			GDC: https://portal.gdc.cancer.gov/cases/40311512-c531-402f-900a-222e4572296e;TCIA: https://doi.org/10.7937/K9/TCIA.2018.OBLAMN27	Not Hispanic or Latino	Female	White	8312/3	Renal cell carcinoma, NOS	Kidney, NOS	Kidney, NOS	G3	Not Reported	18885			Clear Cell Renal Cell Carcinoma	Kidney	Clinical Proteomic Tumor Analysis Consortium	CPTAC3 Discovery and Confirmatory	Qualified		-18885		Alive	1964		208	208	With tumor	Yes								Stage IV		7th
C3N.00495	C3N.00495_Tumor_CpG_ClearCellRenalCellCarcinoma_892f9dff.f076.4aed.96a5.bf9a7701709a	Stage I	Early	-67	C3N.00495_Tumor_RNA_ClearCellRenalCellCarcinoma_bbb108c0.c962.4ae6.b510.c4bdcedcc47c|C3N.00495_Normal_RNA_ClearCellRenalCellCarcinoma_2c934e92.d2c4.4c9d.924c.16803dd4ed41|C3N.00495_Tumor_CpG_ClearCellRenalCellCarcinoma_892f9dff.f076.4aed.96a5.bf9a7701709a|C3N.00495_Normal_CpG_ClearCellRenalCellCarcinoma_5cd1ea19.e056.4742.a210.e89f92f7361b	4	8b0fd240-1fb9-11e9-b7f8-0a80fada099c	C3N-00495			GDC: https://portal.gdc.cancer.gov/cases/d4224b25-86fd-4f09-ad0c-f6bdf1e0018a;TCIA: https://doi.org/10.7937/K9/TCIA.2018.OBLAMN27	Not Reported	Male	White	8312/3	Renal cell carcinoma, NOS	Kidney, NOS	Kidney, NOS	G2	Not Reported	24624	Not Reported		Clear Cell Renal Cell Carcinoma	Kidney	Clinical Proteomic Tumor Analysis Consortium	CPTAC3 Discovery and Confirmatory	Qualified		-24624		Alive	1949		1779	1779	Tumor free	No	not reported	Not Reported	Not Reported	Not Reported	Not Reported	Not Reported	Not Reported	Stage I	Not Reported	7th	Not Reported
C3N.00495	C3N.00495_Normal_CpG_ClearCellRenalCellCarcinoma_5cd1ea19.e056.4742.a210.e89f92f7361b	Stage I	Early	-67	C3N.00495_Tumor_RNA_ClearCellRenalCellCarcinoma_bbb108c0.c962.4ae6.b510.c4bdcedcc47c|C3N.00495_Normal_RNA_ClearCellRenalCellCarcinoma_2c934e92.d2c4.4c9d.924c.16803dd4ed41|C3N.00495_Tumor_CpG_ClearCellRenalCellCarcinoma_892f9dff.f076.4aed.96a5.bf9a7701709a|C3N.00495_Normal_CpG_ClearCellRenalCellCarcinoma_5cd1ea19.e056.4742.a210.e89f92f7361b	4	8b0fd240-1fb9-11e9-b7f8-0a80fada099c	C3N-00495			GDC: https://portal.gdc.cancer.gov/cases/d4224b25-86fd-4f09-ad0c-f6bdf1e0018a;TCIA: https://doi.org/10.7937/K9/TCIA.2018.OBLAMN27	Not Reported	Male	White	8312/3	Renal cell carcinoma, NOS	Kidney, NOS	Kidney, NOS	G2	Not Reported	24624	Not Reported		Clear Cell Renal Cell Carcinoma	Kidney	Clinical Proteomic Tumor Analysis Consortium	CPTAC3 Discovery and Confirmatory	Qualified		-24624		Alive	1949		1779	1779	Tumor free	No	not reported	Not Reported	Not Reported	Not Reported	Not Reported	Not Reported	Not Reported	Stage I	Not Reported	7th	Not Reported
C3N.00148	C3N.00148_Tumor_CpG_ClearCellRenalCellCarcinoma_644e3c2c.7e3b.4ad1.880f.62b41c71ccc9	Stage I	Early	-52	C3N.00148_Tumor_RNA_ClearCellRenalCellCarcinoma_12355205.4cdc.4462.aab5.bc715845c061|C3N.00148_Normal_RNA_ClearCellRenalCellCarcinoma_b7368835.2b00.4014.b5a0.6fcdf2ac6e9a|C3N.00148_Tumor_RNA_ClearCellRenalCellCarcinoma_874a88ca.032c.4af2.a22c.e6ba222ac7fc|C3N.00148_Tumor_RNA_ClearCellRenalCellCarcinoma_6eb2afdd.e1f8.4803.80d6.29ea2ba27bde|C3N.00148_Tumor_RNA_ClearCellRenalCellCarcinoma_655b010a.6…	10	6039aa8e-1fb9-11e9-b7f8-0a80fada099c	C3N-00148			GDC: https://portal.gdc.cancer.gov/cases/0625c920-3378-4eee-b53f-650e4192d29b;TCIA: https://doi.org/10.7937/K9/TCIA.2018.OBLAMN27	Not Reported	Male	White	8312/3	Renal cell carcinoma, NOS	Kidney, NOS	Kidney, NOS	G2	Not Reported	19314			Clear Cell Renal Cell Carcinoma	Kidney	Clinical Proteomic Tumor Analysis Consortium	CPTAC3 Discovery and Confirmatory	Qualified		-19314		Alive	1964		-9	-9	Unknown tumor status	Not Reported								Stage I		7th
C3N.00148	C3N.00148_Normal_CpG_ClearCellRenalCellCarcinoma_32d1978f.0490.42a8.92f1.ba9278b82ccd	Stage I	Early	-52	C3N.00148_Tumor_RNA_ClearCellRenalCellCarcinoma_12355205.4cdc.4462.aab5.bc715845c061|C3N.00148_Normal_RNA_ClearCellRenalCellCarcinoma_b7368835.2b00.4014.b5a0.6fcdf2ac6e9a|C3N.00148_Tumor_RNA_ClearCellRenalCellCarcinoma_874a88ca.032c.4af2.a22c.e6ba222ac7fc|C3N.00148_Tumor_RNA_ClearCellRenalCellCarcinoma_6eb2afdd.e1f8.4803.80d6.29ea2ba27bde|C3N.00148_Tumor_RNA_ClearCellRenalCellCarcinoma_655b010a.6…	10	6039aa8e-1fb9-11e9-b7f8-0a80fada099c	C3N-00148			GDC: https://portal.gdc.cancer.gov/cases/0625c920-3378-4eee-b53f-650e4192d29b;TCIA: https://doi.org/10.7937/K9/TCIA.2018.OBLAMN27	Not Reported	Male	White	8312/3	Renal cell carcinoma, NOS	Kidney, NOS	Kidney, NOS	G2	Not Reported	19314			Clear Cell Renal Cell Carcinoma	Kidney	Clinical Proteomic Tumor Analysis Consortium	CPTAC3 Discovery and Confirmatory	Qualified		-19314		Alive	1964		-9	-9	Unknown tumor status	Not Reported								Stage I		7th
C3N.01651	C3N.01651_Tumor_CpG_ClearCellRenalCellCarcinoma_8b00e0c4.afb9.47c6.bdf7.9d1dfbcd0af1	Stage II	Early	-58	C3N.01651_Normal_RNA_ClearCellRenalCellCarcinoma_ca283a5e.d744.4125.abc3.59860891038b|C3N.01651_Tumor_RNA_ClearCellRenalCellCarcinoma_8294eb7d.9f85.4ccc.a894.e89f3df249d6|C3N.01651_Tumor_CpG_ClearCellRenalCellCarcinoma_8b00e0c4.afb9.47c6.bdf7.9d1dfbcd0af1|C3N.01651_Normal_CpG_ClearCellRenalCellCarcinoma_2d324fe8.40b6.4e5f.8f03.a9669607ca61	4	b8514a40-1fb9-11e9-b7f8-0a80fada099c	C3N-01651			GDC: https://portal.gdc.cancer.gov/cases/947a6de8-a1fe-41f3-9568-2311f9fa341b;TCIA: https://doi.org/10.7937/K9/TCIA.2018.OBLAMN27	Not Reported	Male	White	8312/3	Renal cell carcinoma, NOS	Kidney, NOS	Kidney, NOS	G3	Not Reported	21464	Not Reported		Clear Cell Renal Cell Carcinoma	Kidney	Clinical Proteomic Tumor Analysis Consortium	CPTAC3 Discovery and Confirmatory	Qualified		-21464		Alive	1958		1942	1942	With tumor	Yes	not reported	Not Reported	Not Reported	Not Reported	Not Reported	Not Reported	Not Reported	Stage II	Not Reported	7th	Not Reported
C3N.01651	C3N.01651_Normal_CpG_ClearCellRenalCellCarcinoma_2d324fe8.40b6.4e5f.8f03.a9669607ca61	Stage II	Early	-58	C3N.01651_Normal_RNA_ClearCellRenalCellCarcinoma_ca283a5e.d744.4125.abc3.59860891038b|C3N.01651_Tumor_RNA_ClearCellRenalCellCarcinoma_8294eb7d.9f85.4ccc.a894.e89f3df249d6|C3N.01651_Tumor_CpG_ClearCellRenalCellCarcinoma_8b00e0c4.afb9.47c6.bdf7.9d1dfbcd0af1|C3N.01651_Normal_CpG_ClearCellRenalCellCarcinoma_2d324fe8.40b6.4e5f.8f03.a9669607ca61	4	b8514a40-1fb9-11e9-b7f8-0a80fada099c	C3N-01651			GDC: https://portal.gdc.cancer.gov/cases/947a6de8-a1fe-41f3-9568-2311f9fa341b;TCIA: https://doi.org/10.7937/K9/TCIA.2018.OBLAMN27	Not Reported	Male	White	8312/3	Renal cell carcinoma, NOS	Kidney, NOS	Kidney, NOS	G3	Not Reported	21464	Not Reported		Clear Cell Renal Cell Carcinoma	Kidney	Clinical Proteomic Tumor Analysis Consortium	CPTAC3 Discovery and Confirmatory	Qualified		-21464		Alive	1958		1942	1942	With tumor	Yes	not reported	Not Reported	Not Reported	Not Reported	Not Reported	Not Reported	Not Reported	Stage II	Not Reported	7th	Not Reported
C3L.00796	C3L.00796_Tumor_CpG_ClearCellRenalCellCarcinoma_f04e6ad8.2e27.4726.a3f7.47896fdc9a88	Stage I	Early	-67	C3L.00796_Tumor_RNA_ClearCellRenalCellCarcinoma_dfae4a6a.4972.42f2.87b8.a5d0351eb4ac|C3L.00796_Tumor_CpG_ClearCellRenalCellCarcinoma_f04e6ad8.2e27.4726.a3f7.47896fdc9a88	2	de178b14-1fb8-11e9-b7f8-0a80fada099c	C3L-00796			GDC: https://portal.gdc.cancer.gov/cases/75196629-c99b-475e-ac48-da4385b66b2f;TCIA: https://doi.org/10.7937/K9/TCIA.2018.OBLAMN27	Not Reported	Male	White	8312/3	Renal cell carcinoma, NOS	Kidney, NOS	Kidney, NOS	G2	Not Reported	24549	Not Reported		Clear Cell Renal Cell Carcinoma	Kidney	Clinical Proteomic Tumor Analysis Consortium	CPTAC3 Discovery and Confirmatory	Qualified		-24549		Alive	1949		333	333	Tumor free	No	not reported	Not Reported	Not Reported	Not Reported	Not Reported	Not Reported	Not Reported	Stage I	Not Reported	7th	Not Reported
C3L.01553	C3L.01553_Tumor_CpG_ClearCellRenalCellCarcinoma_10de5f4d.7fe3.4a08.b1ff.fc0b9f5efa1c	Stage I	Early	-59	C3L.01553_Tumor_RNA_ClearCellRenalCellCarcinoma_9e8e4fc1.5db8.4121.9670.7c1d48bb47a7|C3L.01553_Tumor_CpG_ClearCellRenalCellCarcinoma_10de5f4d.7fe3.4a08.b1ff.fc0b9f5efa1c	2	1f4311cb-1fb9-11e9-b7f8-0a80fada099c	C3L-01553			GDC: https://portal.gdc.cancer.gov/cases/c6ae1472-04d0-45cd-aa7c-f56e3d7aa8a3;TCIA: https://doi.org/10.7937/K9/TCIA.2018.OBLAMN27	Not Reported	Male	White	8312/3	Renal cell carcinoma, NOS	Kidney, NOS	Kidney, NOS	G2	Not Reported	21899	Not Reported		Clear Cell Renal Cell Carcinoma	Kidney	Clinical Proteomic Tumor Analysis Consortium	CPTAC3 Discovery and Confirmatory	Qualified		-21899		Alive	1957		384	384	Tumor free	Not Reported	not reported	Not Reported	Not Reported	Not Reported	Not Reported	Not Reported	Not Reported	Stage I	Not Reported	7th	Not Reported
C3N.00315	C3N.00315_Tumor_CpG_ClearCellRenalCellCarcinoma_9d381981.b1e3.4b12.8624.7589db7a6bba	Stage I	Early	-69	C3N.00315_Tumor_RNA_ClearCellRenalCellCarcinoma_1c9dab07.5857.4e3a.9069.d2e13d10329f|C3N.00315_Tumor_CpG_ClearCellRenalCellCarcinoma_9d381981.b1e3.4b12.8624.7589db7a6bba	2	7a618496-1fb9-11e9-b7f8-0a80fada099c	C3N-00315			GDC: https://portal.gdc.cancer.gov/cases/77817c88-77e1-4ff0-a24e-21ca2942ba3a;TCIA: https://doi.org/10.7937/K9/TCIA.2018.OBLAMN27	Not Reported	Male	White	8312/3	Renal cell carcinoma, NOS	Kidney, NOS	Kidney, NOS	G3	Not Reported	25193	Not Reported		Clear Cell Renal Cell Carcinoma	Kidney	Clinical Proteomic Tumor Analysis Consortium	CPTAC3 Discovery and Confirmatory	Qualified		-25193		Alive	1947		1861	1861	Tumor free	No	not reported	Not Reported	Not Reported	Not Reported	Not Reported	Not Reported	Not Reported	Stage I	Not Reported	7th	Not Reported
C3N.00390	C3N.00390_Tumor_CpG_ClearCellRenalCellCarcinoma_506f31a0.f8c7.4edb.bbb6.c35d8d70c62b	Stage IV	Late	-58	C3N.00390_Tumor_RNA_ClearCellRenalCellCarcinoma_83da66fe.ba12.4208.a90f.058d504b3077|C3N.00390_Tumor_RNA_ClearCellRenalCellCarcinoma_e1be0608.2e39.4638.b9cb.1fb50feeabf3|C3N.00390_Normal_RNA_ClearCellRenalCellCarcinoma_03ff4fe3.f2b1.4207.b3e4.4b960edd9809|C3N.00390_Tumor_RNA_ClearCellRenalCellCarcinoma_3bc2cd60.d56d.4820.b6b7.6d68f6ee9a3c|C3N.00390_Tumor_RNA_ClearCellRenalCellCarcinoma_a4465b5f.c…	10	810c2c81-1fb9-11e9-b7f8-0a80fada099c	C3N-00390			GDC: https://portal.gdc.cancer.gov/cases/a7b5ecd7-d16b-4c41-87d7-881c3d53d185;TCIA: https://doi.org/10.7937/K9/TCIA.2018.OBLAMN27	Not Reported	Male	Other	8312/3	Renal cell carcinoma, NOS	Kidney, NOS	Kidney, NOS	G2	Not Reported	21263			Clear Cell Renal Cell Carcinoma	Kidney	Clinical Proteomic Tumor Analysis Consortium	CPTAC3 Discovery and Confirmatory	Qualified		-21263		Alive	1958		687	687	With tumor	No								Stage IV		7th
C3N.00390	C3N.00390_Normal_CpG_ClearCellRenalCellCarcinoma_5dc76c18.5e0d.4c1f.b077.a57b6a690ecc	Stage IV	Late	-58	C3N.00390_Tumor_RNA_ClearCellRenalCellCarcinoma_83da66fe.ba12.4208.a90f.058d504b3077|C3N.00390_Tumor_RNA_ClearCellRenalCellCarcinoma_e1be0608.2e39.4638.b9cb.1fb50feeabf3|C3N.00390_Normal_RNA_ClearCellRenalCellCarcinoma_03ff4fe3.f2b1.4207.b3e4.4b960edd9809|C3N.00390_Tumor_RNA_ClearCellRenalCellCarcinoma_3bc2cd60.d56d.4820.b6b7.6d68f6ee9a3c|C3N.00390_Tumor_RNA_ClearCellRenalCellCarcinoma_a4465b5f.c…	10	810c2c81-1fb9-11e9-b7f8-0a80fada099c	C3N-00390			GDC: https://portal.gdc.cancer.gov/cases/a7b5ecd7-d16b-4c41-87d7-881c3d53d185;TCIA: https://doi.org/10.7937/K9/TCIA.2018.OBLAMN27	Not Reported	Male	Other	8312/3	Renal cell carcinoma, NOS	Kidney, NOS	Kidney, NOS	G2	Not Reported	21263			Clear Cell Renal Cell Carcinoma	Kidney	Clinical Proteomic Tumor Analysis Consortium	CPTAC3 Discovery and Confirmatory	Qualified		-21263		Alive	1958		687	687	With tumor	No								Stage IV		7th
C3N.01214	C3N.01214_Normal_CpG_ClearCellRenalCellCarcinoma_8b1352ae.1385.4215.a7d3.591424c7fd27	Stage II	Early	-60	C3N.01214_Tumor_RNA_ClearCellRenalCellCarcinoma_1f7fa426.cb9c.4fde.95fd.6096156034a2|C3N.01214_Tumor_RNA_ClearCellRenalCellCarcinoma_21f64288.f296.4822.bbdb.d4eb627bd800|C3N.01214_Normal_RNA_ClearCellRenalCellCarcinoma_423efac1.8b47.479c.a383.25827389aebf|C3N.01214_Tumor_RNA_ClearCellRenalCellCarcinoma_aa9e34d4.46cd.4b86.887f.0d806c1459a0|C3N.01214_Normal_CpG_ClearCellRenalCellCarcinoma_8b1352ae.…	7	a767e303-1fb9-11e9-b7f8-0a80fada099c	C3N-01214			GDC: https://portal.gdc.cancer.gov/cases/f674a0fe-66bc-4b0f-a12c-e025655f8a64;TCIA: https://doi.org/10.7937/K9/TCIA.2018.OBLAMN27	Not Reported	Male	Other	8312/3	Renal cell carcinoma, NOS	Kidney, NOS	Kidney, NOS	G2	Not Reported	22241			Clear Cell Renal Cell Carcinoma	Kidney	Clinical Proteomic Tumor Analysis Consortium	CPTAC3 Discovery and Confirmatory	Qualified		-22241		Alive	1956		653	653	Tumor free	No								Stage II		7th
C3N.01214	C3N.01214_Tumor_CpG_ClearCellRenalCellCarcinoma_cf80bb9b.987d.43fc.a977.55c9e0f308a1	Stage II	Early	-60	C3N.01214_Tumor_RNA_ClearCellRenalCellCarcinoma_1f7fa426.cb9c.4fde.95fd.6096156034a2|C3N.01214_Tumor_RNA_ClearCellRenalCellCarcinoma_21f64288.f296.4822.bbdb.d4eb627bd800|C3N.01214_Normal_RNA_ClearCellRenalCellCarcinoma_423efac1.8b47.479c.a383.25827389aebf|C3N.01214_Tumor_RNA_ClearCellRenalCellCarcinoma_aa9e34d4.46cd.4b86.887f.0d806c1459a0|C3N.01214_Normal_CpG_ClearCellRenalCellCarcinoma_8b1352ae.…	7	a767e303-1fb9-11e9-b7f8-0a80fada099c	C3N-01214			GDC: https://portal.gdc.cancer.gov/cases/f674a0fe-66bc-4b0f-a12c-e025655f8a64;TCIA: https://doi.org/10.7937/K9/TCIA.2018.OBLAMN27	Not Reported	Male	Other	8312/3	Renal cell carcinoma, NOS	Kidney, NOS	Kidney, NOS	G2	Not Reported	22241			Clear Cell Renal Cell Carcinoma	Kidney	Clinical Proteomic Tumor Analysis Consortium	CPTAC3 Discovery and Confirmatory	Qualified		-22241		Alive	1956		653	653	Tumor free	No								Stage II		7th
C3N.00953	C3N.00953_Tumor_CpG_ClearCellRenalCellCarcinoma_2bdfac51.9521.4881.83e5.6d89d852f8c7	Stage II	Early	-41	C3N.00953_Tumor_RNA_ClearCellRenalCellCarcinoma_068976c6.8b97.4abd.b87f.4f453050285d|C3N.00953_Tumor_RNA_ClearCellRenalCellCarcinoma_32fde02f.b550.4680.a2d5.32153097ff21|C3N.00953_Tumor_RNA_ClearCellRenalCellCarcinoma_dcf72985.1920.46b0.b8d8.8e976364edbf|C3N.00953_Tumor_CpG_ClearCellRenalCellCarcinoma_5f57402a.8ac4.4996.87e1.615a1dc93fc6|C3N.00953_Tumor_CpG_ClearCellRenalCellCarcinoma_2bdfac51.95…	5	9a4966c2-1fb9-11e9-b7f8-0a80fada099c	C3N-00953			GDC: https://portal.gdc.cancer.gov/cases/1570eaf1-9b92-4506-9df0-9ae9a704a731;TCIA: https://doi.org/10.7937/K9/TCIA.2018.OBLAMN27	Not Hispanic or Latino	Male	Asian	8312/3	Renal cell carcinoma, NOS	Kidney, NOS	Kidney, NOS	G3	Not Reported	15137			Clear Cell Renal Cell Carcinoma	Kidney	Clinical Proteomic Tumor Analysis Consortium	CPTAC3 Discovery and Confirmatory	Qualified		-15137		Alive	1975		1785	1785	Tumor free	No								Stage II		7th
C3N.01178	C3N.01178_Tumor_CpG_ClearCellRenalCellCarcinoma_3c1235e7.ae94.45d2.b63b.85838dc13af9	Stage III	Late	-58	C3N.01178_Tumor_RNA_ClearCellRenalCellCarcinoma_87e47189.6b3d.4fbe.aa17.a6327158df90|C3N.01178_Normal_RNA_ClearCellRenalCellCarcinoma_406af10a.a0c1.4c71.b5f4.cf8c8dbe6038|C3N.01178_Tumor_CpG_ClearCellRenalCellCarcinoma_3c1235e7.ae94.45d2.b63b.85838dc13af9|C3N.01178_Normal_CpG_ClearCellRenalCellCarcinoma_4da90a7d.3575.47f2.b7c1.e48f544ec60c	4	9f588023-1fb9-11e9-b7f8-0a80fada099c	C3N-01178			GDC: https://portal.gdc.cancer.gov/cases/5ecaec09-4b90-4b14-beeb-1d419d299a83;TCIA: https://doi.org/10.7937/K9/TCIA.2018.OBLAMN27	Not Reported	Female	White	8312/3	Renal cell carcinoma, NOS	Kidney, NOS	Kidney, NOS	G2	Not Reported	21476	Not Reported		Clear Cell Renal Cell Carcinoma	Kidney	Clinical Proteomic Tumor Analysis Consortium	CPTAC3 Discovery and Confirmatory	Qualified		-21476		Alive	1958		1703	1703	Tumor free	No	not reported	Not Reported	Not Reported	Not Reported	Not Reported	Not Reported	Not Reported	Stage III	Not Reported	7th	Not Reported
C3N.01178	C3N.01178_Normal_CpG_ClearCellRenalCellCarcinoma_4da90a7d.3575.47f2.b7c1.e48f544ec60c	Stage III	Late	-58	C3N.01178_Tumor_RNA_ClearCellRenalCellCarcinoma_87e47189.6b3d.4fbe.aa17.a6327158df90|C3N.01178_Normal_RNA_ClearCellRenalCellCarcinoma_406af10a.a0c1.4c71.b5f4.cf8c8dbe6038|C3N.01178_Tumor_CpG_ClearCellRenalCellCarcinoma_3c1235e7.ae94.45d2.b63b.85838dc13af9|C3N.01178_Normal_CpG_ClearCellRenalCellCarcinoma_4da90a7d.3575.47f2.b7c1.e48f544ec60c	4	9f588023-1fb9-11e9-b7f8-0a80fada099c	C3N-01178			GDC: https://portal.gdc.cancer.gov/cases/5ecaec09-4b90-4b14-beeb-1d419d299a83;TCIA: https://doi.org/10.7937/K9/TCIA.2018.OBLAMN27	Not Reported	Female	White	8312/3	Renal cell carcinoma, NOS	Kidney, NOS	Kidney, NOS	G2	Not Reported	21476	Not Reported		Clear Cell Renal Cell Carcinoma	Kidney	Clinical Proteomic Tumor Analysis Consortium	CPTAC3 Discovery and Confirmatory	Qualified		-21476		Alive	1958		1703	1703	Tumor free	No	not reported	Not Reported	Not Reported	Not Reported	Not Reported	Not Reported	Not Reported	Stage III	Not Reported	7th	Not Reported
C3L.00765	C3L.00765_Tumor_CpG_ClearCellRenalCellCarcinoma_765a63e0.3f66.4807.bda8.c6c8e8b52b44	Stage I	Early	-61	C3L.00765_Tumor_RNA_ClearCellRenalCellCarcinoma_b22cce67.ac75.44d7.9131.af281213fa00|C3L.00765_Tumor_CpG_ClearCellRenalCellCarcinoma_765a63e0.3f66.4807.bda8.c6c8e8b52b44	2	d43bcf73-1fb8-11e9-b7f8-0a80fada099c	C3L-00765			GDC: https://portal.gdc.cancer.gov/cases/761cab85-b6f0-474c-b6ee-ddcd6e36a425;TCIA: https://doi.org/10.7937/K9/TCIA.2018.OBLAMN27	Not Reported	Female	White	8312/3	Renal cell carcinoma, NOS	Kidney, NOS	Kidney, NOS	G2	Not Reported	22351	Not Reported		Clear Cell Renal Cell Carcinoma	Kidney	Clinical Proteomic Tumor Analysis Consortium	CPTAC3 Discovery and Confirmatory	Qualified		-22351		Alive	1955		1414	1414	Tumor free	No	not reported	Not Reported	Not Reported	Not Reported	Not Reported	Not Reported	Not Reported	Stage I	Not Reported	7th	Not Reported
C3N.01808	C3N.01808_Normal_CpG_ClearCellRenalCellCarcinoma_90c333fa.7ce0.4575.b597.20d0f91ad27d	Stage I	Early	-47	C3N.01808_Normal_RNA_ClearCellRenalCellCarcinoma_fb74e04f.41a6.4be2.ae2d.a1f810e9ee93|C3N.01808_Tumor_RNA_ClearCellRenalCellCarcinoma_e3334b25.841a.4f7f.a2b8.58b42a93b10d|C3N.01808_Tumor_CpG_ClearCellRenalCellCarcinoma_093f490a.97cb.4255.a317.b631315ccf9c|C3N.01808_Normal_CpG_ClearCellRenalCellCarcinoma_90c333fa.7ce0.4575.b597.20d0f91ad27d	4	c31ccaca-1fb9-11e9-b7f8-0a80fada099c	C3N-01808			GDC: https://portal.gdc.cancer.gov/cases/36ae1bce-49a9-4818-8529-94ae62a1b0c2;TCIA: https://doi.org/10.7937/K9/TCIA.2018.OBLAMN27	Not Hispanic or Latino	Male	White	8312/3	Renal cell carcinoma, NOS	Kidney, NOS	Kidney, NOS	G2	Not Reported	17422	Not Reported		Clear Cell Renal Cell Carcinoma	Kidney	Clinical Proteomic Tumor Analysis Consortium	CPTAC3 Discovery and Confirmatory	Qualified		-17422		Alive	1969		778	778	Tumor free	Not Reported	not reported	Not Reported	Not Reported	Not Reported	Not Reported	Not Reported	Not Reported	Stage I	Not Reported	7th	Not Reported
C3L.00581	C3L.00581_Tumor_CpG_ClearCellRenalCellCarcinoma_f80d16b8.719c.4a09.82cf.70b5e99cef81	Stage II	Early	-52	C3L.00581_Tumor_RNA_ClearCellRenalCellCarcinoma_5739acaf.d44e.4e16.a6de.76e120d02d23|C3L.00581_Normal_RNA_ClearCellRenalCellCarcinoma_880100bf.236e.4ed3.9b14.abb2a00582b1|C3L.00581_Tumor_RNA_ClearCellRenalCellCarcinoma_8aa7a9d8.cfc4.4ca8.9428.dab7c7abe42e|C3L.00581_Tumor_RNA_ClearCellRenalCellCarcinoma_09cd8793.96af.4ab5.bc44.5ab5f5d1ac70|C3L.00581_Tumor_CpG_ClearCellRenalCellCarcinoma_f80d16b8.7…	8	caf0e98e-1fb8-11e9-b7f8-0a80fada099c	C3L-00581			GDC: https://portal.gdc.cancer.gov/cases/80d14fd9-4413-4fce-9d75-f7ec4711e285;TCIA: https://doi.org/10.7937/K9/TCIA.2018.OBLAMN27	Not Hispanic or Latino	Male	White	8312/3	Renal cell carcinoma, NOS	Kidney, NOS	Kidney, NOS	G2	Not Reported	19213			Clear Cell Renal Cell Carcinoma	Kidney	Clinical Proteomic Tumor Analysis Consortium	CPTAC3 Discovery and Confirmatory	Qualified		-19213	1230	Dead	1964	2020	1230	1230	With tumor	Yes								Stage II		7th
C3L.00581	C3L.00581_Normal_CpG_ClearCellRenalCellCarcinoma_f2b3255c.72b7.4968.bb50.a77eec065289	Stage II	Early	-52	C3L.00581_Tumor_RNA_ClearCellRenalCellCarcinoma_5739acaf.d44e.4e16.a6de.76e120d02d23|C3L.00581_Normal_RNA_ClearCellRenalCellCarcinoma_880100bf.236e.4ed3.9b14.abb2a00582b1|C3L.00581_Tumor_RNA_ClearCellRenalCellCarcinoma_8aa7a9d8.cfc4.4ca8.9428.dab7c7abe42e|C3L.00581_Tumor_RNA_ClearCellRenalCellCarcinoma_09cd8793.96af.4ab5.bc44.5ab5f5d1ac70|C3L.00581_Tumor_CpG_ClearCellRenalCellCarcinoma_f80d16b8.7…	8	caf0e98e-1fb8-11e9-b7f8-0a80fada099c	C3L-00581			GDC: https://portal.gdc.cancer.gov/cases/80d14fd9-4413-4fce-9d75-f7ec4711e285;TCIA: https://doi.org/10.7937/K9/TCIA.2018.OBLAMN27	Not Hispanic or Latino	Male	White	8312/3	Renal cell carcinoma, NOS	Kidney, NOS	Kidney, NOS	G2	Not Reported	19213			Clear Cell Renal Cell Carcinoma	Kidney	Clinical Proteomic Tumor Analysis Consortium	CPTAC3 Discovery and Confirmatory	Qualified		-19213	1230	Dead	1964	2020	1230	1230	With tumor	Yes								Stage II		7th
C3L.01882	C3L.01882_Normal_CpG_ClearCellRenalCellCarcinoma_e0d5d5f2.8e44.450d.95b1.f613c6a59217	Stage I	Early	-48	C3L.01882_Normal_RNA_ClearCellRenalCellCarcinoma_9467fa58.38b3.4050.88d5.2ec5ee887f05|C3L.01882_Tumor_RNA_ClearCellRenalCellCarcinoma_66d25217.cf4d.42e4.aaf6.a90fe82d6c56|C3L.01882_Tumor_CpG_ClearCellRenalCellCarcinoma_ee047d1d.90fb.4811.b6d4.17ddf192e6f5|C3L.01882_Normal_CpG_ClearCellRenalCellCarcinoma_e0d5d5f2.8e44.450d.95b1.f613c6a59217	4	31acb306-1fb9-11e9-b7f8-0a80fada099c	C3L-01882			GDC: https://portal.gdc.cancer.gov/cases/6e8374c8-7868-4eb0-9408-c99665cb3f5c;TCIA: https://doi.org/10.7937/K9/TCIA.2018.OBLAMN27	Not Hispanic or Latino	Male	White	8312/3	Renal cell carcinoma, NOS	Kidney, NOS	Kidney, NOS	G2	Not Reported	17820	Not Reported		Clear Cell Renal Cell Carcinoma	Kidney	Clinical Proteomic Tumor Analysis Consortium	CPTAC3 Discovery and Confirmatory	Qualified		-17820		Alive	1968		350	350	Tumor free	No	not reported	Not Reported	Not Reported	Not Reported	Not Reported	Not Reported	Not Reported	Stage I	Not Reported	7th	Not Reported
C3L.01560	C3L.01560_Tumor_CpG_ClearCellRenalCellCarcinoma_2b147f28.8dc6.4465.a3a2.de7ff2f4c9de	Stage I	Early	-54	C3L.01560_Tumor_RNA_ClearCellRenalCellCarcinoma_64c53ea7.1d58.4679.838d.8d29c2ee5ab8|C3L.01560_Tumor_CpG_ClearCellRenalCellCarcinoma_2b147f28.8dc6.4465.a3a2.de7ff2f4c9de	2	227bf2e8-1fb9-11e9-b7f8-0a80fada099c	C3L-01560			GDC: https://portal.gdc.cancer.gov/cases/800efda7-bc75-47ed-bfc6-479f5aaa1d68;TCIA: https://doi.org/10.7937/K9/TCIA.2018.OBLAMN27	Not Reported	Female	White	8312/3	Renal cell carcinoma, NOS	Kidney, NOS	Kidney, NOS	G3	Not Reported	19752	Not Reported		Clear Cell Renal Cell Carcinoma	Kidney	Clinical Proteomic Tumor Analysis Consortium	CPTAC3 Discovery and Confirmatory	Qualified		-19752		Alive	1963		250	250	Tumor free	No	not reported	Not Reported	Not Reported	Not Reported	Not Reported	Not Reported	Not Reported	Stage I	Not Reported	7th	Not Reported
C3L.00800	C3L.00800_Tumor_CpG_ClearCellRenalCellCarcinoma_77069357.359c.42fc.bff4.9b2a94c563a5	Stage I	Early	-41	C3L.00800_Tumor_RNA_ClearCellRenalCellCarcinoma_ae7051bd.e4af.46d7.9f0b.efb079c472d6|C3L.00800_Tumor_CpG_ClearCellRenalCellCarcinoma_77069357.359c.42fc.bff4.9b2a94c563a5	2	e169f383-1fb8-11e9-b7f8-0a80fada099c	C3L-00800			GDC: https://portal.gdc.cancer.gov/cases/1256a2fe-44c4-4019-a5bc-d188e3c76079;TCIA: https://doi.org/10.7937/K9/TCIA.2018.OBLAMN27	Not Reported	Male	White	8312/3	Renal cell carcinoma, NOS	Kidney, NOS	Kidney, NOS	G2	Not Reported	15279	Not Reported		Clear Cell Renal Cell Carcinoma	Kidney	Clinical Proteomic Tumor Analysis Consortium	CPTAC3 Discovery and Confirmatory	Qualified		-15279		Alive	1975		344	344	Tumor free	No	not reported	Not Reported	Not Reported	Not Reported	Not Reported	Not Reported	Not Reported	Stage I	Not Reported	7th	Not Reported
C3L.01281	C3L.01281_Normal_CpG_ClearCellRenalCellCarcinoma_a56b4d1c.8fc0.45d2.acee.e7c9e054226c	Stage IV	Late	-66	C3L.01281_Tumor_RNA_ClearCellRenalCellCarcinoma_2dfafc4f.de00.4ee1.95a0.9ee66518769b|C3L.01281_Normal_RNA_ClearCellRenalCellCarcinoma_d9b29481.18a5.48d0.87b0.db0c125e1e75|C3L.01281_Normal_CpG_ClearCellRenalCellCarcinoma_a56b4d1c.8fc0.45d2.acee.e7c9e054226c|C3L.01281_Tumor_CpG_ClearCellRenalCellCarcinoma_f5063450.84fc.451f.a52e.e94e66dffa45	4	0a72ab09-1fb9-11e9-b7f8-0a80fada099c	C3L-01281			GDC: https://portal.gdc.cancer.gov/cases/b13abb7a-7188-4e06-8b8b-381dfd63e03c;TCIA: https://doi.org/10.7937/K9/TCIA.2018.OBLAMN27	Not Hispanic or Latino	Male	White	8312/3	Renal cell carcinoma, NOS	Kidney, NOS	Kidney, NOS	G4	Not Reported	24243	Not Reported		Clear Cell Renal Cell Carcinoma	Kidney	Clinical Proteomic Tumor Analysis Consortium	CPTAC3 Discovery and Confirmatory	Qualified		-24243		Alive	1950		1779	1779	With tumor	Yes	not reported	Not Reported	Not Reported	Not Reported	Not Reported	Not Reported	Not Reported	Stage IV	Not Reported	7th	Not Reported
C3L.00792	C3L.00792_Tumor_CpG_ClearCellRenalCellCarcinoma_eaab7045.b810.4e9d.8afc.11c2e020cb2d	Stage II	Early	-90	C3L.00792_Tumor_RNA_ClearCellRenalCellCarcinoma_c643d8b0.12a0.4078.8248.6d5f046eb14d|C3L.00792_Tumor_CpG_ClearCellRenalCellCarcinoma_eaab7045.b810.4e9d.8afc.11c2e020cb2d	2	dc7bd788-1fb8-11e9-b7f8-0a80fada099c	C3L-00792			GDC: https://portal.gdc.cancer.gov/cases/022c3490-811c-4f82-ad9b-8004a3df7e5c;TCIA: https://doi.org/10.7937/K9/TCIA.2018.OBLAMN27	Not Reported	Female	White	8312/3	Renal cell carcinoma, NOS	Kidney, NOS	Kidney, NOS	G3	Not Reported	32872	Not Reported		Clear Cell Renal Cell Carcinoma	Kidney	Clinical Proteomic Tumor Analysis Consortium	CPTAC3 Discovery and Confirmatory	Qualified		-32872		Alive	1926		1419	1419	Tumor free	No	not reported	Not Reported	Not Reported	Not Reported	Not Reported	Not Reported	Not Reported	Stage II	Not Reported	7th	Not Reported
C3L.00812	C3L.00812_Tumor_CpG_ClearCellRenalCellCarcinoma_2db8ac0f.41eb.409c.8daf.23b63ec52a3c	Stage I	Early	-74	C3L.00812_Tumor_RNA_ClearCellRenalCellCarcinoma_9a0056fd.eaa4.41ad.b251.0ad607bace87|C3L.00812_Tumor_CpG_ClearCellRenalCellCarcinoma_2db8ac0f.41eb.409c.8daf.23b63ec52a3c	2	e30c24ef-1fb8-11e9-b7f8-0a80fada099c	C3L-00812			GDC: https://portal.gdc.cancer.gov/cases/221170d3-5b24-46ea-b9a7-38e0991b29a7;TCIA: https://doi.org/10.7937/K9/TCIA.2018.OBLAMN27	Not Reported	Male	White	8312/3	Renal cell carcinoma, NOS	Kidney, NOS	Kidney, NOS	G2	Not Reported	27323	Not Reported		Clear Cell Renal Cell Carcinoma	Kidney	Clinical Proteomic Tumor Analysis Consortium	CPTAC3 Discovery and Confirmatory	Qualified		-27323		Alive	1942		8	8	Unknown tumor status	Not Reported	not reported	Not Reported	Not Reported	Not Reported	Not Reported	Not Reported	Not Reported	Stage I	Not Reported	7th	Not Reported
C3N.00320	C3N.00320_Tumor_CpG_ClearCellRenalCellCarcinoma_2623e4bd.d9f7.4610.b52a.c91f5a4fcace	Stage III	Late	-67	C3N.00320_Tumor_RNA_ClearCellRenalCellCarcinoma_0f9c0fdd.33ff.455b.8e55.6bd8881cdaa2|C3N.00320_Tumor_RNA_ClearCellRenalCellCarcinoma_8463af3b.5a87.4e27.aa94.3c8c8a8df91a|C3N.00320_Tumor_RNA_ClearCellRenalCellCarcinoma_842891fd.f1e4.4baa.9e37.f84f715d48c8|C3N.00320_Tumor_RNA_ClearCellRenalCellCarcinoma_d157a87d.b0d8.423d.b745.7e9fbc427b3b|C3N.00320_Tumor_CpG_ClearCellRenalCellCarcinoma_2623e4bd.d9…	9	7d95243f-1fb9-11e9-b7f8-0a80fada099c	C3N-00320			GDC: https://portal.gdc.cancer.gov/cases/ceae0345-0b5a-475f-8133-5fffcb81f3d0;TCIA: https://doi.org/10.7937/K9/TCIA.2018.OBLAMN27	Not Reported	Male	White	8312/3	Renal cell carcinoma, NOS	Kidney, NOS	Kidney, NOS	G2	Not Reported	24594			Clear Cell Renal Cell Carcinoma	Kidney	Clinical Proteomic Tumor Analysis Consortium	CPTAC3 Discovery and Confirmatory	Qualified		-24594		Alive	1949		1849	1849	Tumor free	No								Stage III		7th
C3N.00320	C3N.00320_Normal_CpG_ClearCellRenalCellCarcinoma_cd3ccf39.fae7.4997.9381.0543d80d1d0f	Stage III	Late	-67	C3N.00320_Tumor_RNA_ClearCellRenalCellCarcinoma_0f9c0fdd.33ff.455b.8e55.6bd8881cdaa2|C3N.00320_Tumor_RNA_ClearCellRenalCellCarcinoma_8463af3b.5a87.4e27.aa94.3c8c8a8df91a|C3N.00320_Tumor_RNA_ClearCellRenalCellCarcinoma_842891fd.f1e4.4baa.9e37.f84f715d48c8|C3N.00320_Tumor_RNA_ClearCellRenalCellCarcinoma_d157a87d.b0d8.423d.b745.7e9fbc427b3b|C3N.00320_Tumor_CpG_ClearCellRenalCellCarcinoma_2623e4bd.d9…	9	7d95243f-1fb9-11e9-b7f8-0a80fada099c	C3N-00320			GDC: https://portal.gdc.cancer.gov/cases/ceae0345-0b5a-475f-8133-5fffcb81f3d0;TCIA: https://doi.org/10.7937/K9/TCIA.2018.OBLAMN27	Not Reported	Male	White	8312/3	Renal cell carcinoma, NOS	Kidney, NOS	Kidney, NOS	G2	Not Reported	24594			Clear Cell Renal Cell Carcinoma	Kidney	Clinical Proteomic Tumor Analysis Consortium	CPTAC3 Discovery and Confirmatory	Qualified		-24594		Alive	1949		1849	1849	Tumor free	No								Stage III		7th
C3N.00317	C3N.00317_Tumor_CpG_ClearCellRenalCellCarcinoma_82d0af83.c4f4.427e.8364.162fb21aa0a7	Stage I	Early	-74	C3N.00317_Tumor_RNA_ClearCellRenalCellCarcinoma_1f02d75a.ff39.4984.bb49.62379969c77f|C3N.00317_Tumor_RNA_ClearCellRenalCellCarcinoma_5c1a4047.7785.438a.88ab.c7fd6fc1e3fe|C3N.00317_Tumor_CpG_ClearCellRenalCellCarcinoma_82d0af83.c4f4.427e.8364.162fb21aa0a7|C3N.00317_Tumor_CpG_ClearCellRenalCellCarcinoma_6c87bc1e.6cca.4c8c.b7d6.cf1b3bcf6309|C3N.00317_Normal_CpG_ClearCellRenalCellCarcinoma_2f08d232.7…	5	7bfae873-1fb9-11e9-b7f8-0a80fada099c	C3N-00317			GDC: https://portal.gdc.cancer.gov/cases/0d81506b-7823-4ef2-8c94-d8fa624a51a1;TCIA: https://doi.org/10.7937/K9/TCIA.2018.OBLAMN27	Not Reported	Female	White	8312/3	Renal cell carcinoma, NOS	Kidney, NOS	Kidney, NOS	G2	Not Reported	27092			Clear Cell Renal Cell Carcinoma	Kidney	Clinical Proteomic Tumor Analysis Consortium	CPTAC3 Discovery and Confirmatory	Qualified	Unknown	-27092	1363	Dead	1942	2020	1363	1363	Tumor free	No								Stage I		7th
C3N.00317	C3N.00317_Normal_CpG_ClearCellRenalCellCarcinoma_2f08d232.7cb9.4c61.bc18.a9d28fd4dbda	Stage I	Early	-74	C3N.00317_Tumor_RNA_ClearCellRenalCellCarcinoma_1f02d75a.ff39.4984.bb49.62379969c77f|C3N.00317_Tumor_RNA_ClearCellRenalCellCarcinoma_5c1a4047.7785.438a.88ab.c7fd6fc1e3fe|C3N.00317_Tumor_CpG_ClearCellRenalCellCarcinoma_82d0af83.c4f4.427e.8364.162fb21aa0a7|C3N.00317_Tumor_CpG_ClearCellRenalCellCarcinoma_6c87bc1e.6cca.4c8c.b7d6.cf1b3bcf6309|C3N.00317_Normal_CpG_ClearCellRenalCellCarcinoma_2f08d232.7…	5	7bfae873-1fb9-11e9-b7f8-0a80fada099c	C3N-00317			GDC: https://portal.gdc.cancer.gov/cases/0d81506b-7823-4ef2-8c94-d8fa624a51a1;TCIA: https://doi.org/10.7937/K9/TCIA.2018.OBLAMN27	Not Reported	Female	White	8312/3	Renal cell carcinoma, NOS	Kidney, NOS	Kidney, NOS	G2	Not Reported	27092			Clear Cell Renal Cell Carcinoma	Kidney	Clinical Proteomic Tumor Analysis Consortium	CPTAC3 Discovery and Confirmatory	Qualified	Unknown	-27092	1363	Dead	1942	2020	1363	1363	Tumor free	No								Stage I		7th
C3N.00312	C3N.00312_Tumor_CpG_ClearCellRenalCellCarcinoma_e310770c.e738.48b8.b11a.a8e0504135a6	Stage III	Late	-68	C3N.00312_Tumor_RNA_ClearCellRenalCellCarcinoma_57354a0c.c9ab.4f4b.a29f.590cb395ef2c|C3N.00312_Tumor_RNA_ClearCellRenalCellCarcinoma_96b1e7c1.3dab.4179.a9df.071bc221a889|C3N.00312_Tumor_RNA_ClearCellRenalCellCarcinoma_9d0f414e.3513.4732.829b.f736d879e44f|C3N.00312_Tumor_RNA_ClearCellRenalCellCarcinoma_97d0eefd.44be.4d58.892a.74e361a09eb4|C3N.00312_Tumor_CpG_ClearCellRenalCellCarcinoma_e310770c.e7…	9	754db279-1fb9-11e9-b7f8-0a80fada099c	C3N-00312			GDC: https://portal.gdc.cancer.gov/cases/5a88652c-cc2f-44c8-9e61-e89d46222743;TCIA: https://doi.org/10.7937/K9/TCIA.2018.OBLAMN27	Not Reported	Male	White	8312/3	Renal cell carcinoma, NOS	Kidney, NOS	Kidney, NOS	G3	Not Reported	25123			Clear Cell Renal Cell Carcinoma	Kidney	Clinical Proteomic Tumor Analysis Consortium	CPTAC3 Discovery and Confirmatory	Qualified		-25123		Alive	1947		1888	1888	Tumor free	Yes								Stage III		7th
C3N.00312	C3N.00312_Normal_CpG_ClearCellRenalCellCarcinoma_6e6beaf4.a46f.4567.924b.e5f7faa3f67c	Stage III	Late	-68	C3N.00312_Tumor_RNA_ClearCellRenalCellCarcinoma_57354a0c.c9ab.4f4b.a29f.590cb395ef2c|C3N.00312_Tumor_RNA_ClearCellRenalCellCarcinoma_96b1e7c1.3dab.4179.a9df.071bc221a889|C3N.00312_Tumor_RNA_ClearCellRenalCellCarcinoma_9d0f414e.3513.4732.829b.f736d879e44f|C3N.00312_Tumor_RNA_ClearCellRenalCellCarcinoma_97d0eefd.44be.4d58.892a.74e361a09eb4|C3N.00312_Tumor_CpG_ClearCellRenalCellCarcinoma_e310770c.e7…	9	754db279-1fb9-11e9-b7f8-0a80fada099c	C3N-00312			GDC: https://portal.gdc.cancer.gov/cases/5a88652c-cc2f-44c8-9e61-e89d46222743;TCIA: https://doi.org/10.7937/K9/TCIA.2018.OBLAMN27	Not Reported	Male	White	8312/3	Renal cell carcinoma, NOS	Kidney, NOS	Kidney, NOS	G3	Not Reported	25123			Clear Cell Renal Cell Carcinoma	Kidney	Clinical Proteomic Tumor Analysis Consortium	CPTAC3 Discovery and Confirmatory	Qualified		-25123		Alive	1947		1888	1888	Tumor free	Yes								Stage III		7th
C3L.01287	C3L.01287_Tumor_CpG_ClearCellRenalCellCarcinoma_1fa71de4.ccbd.4f90.9ce3.81872adca96d	Stage IV	Late	-60	C3L.01287_Tumor_RNA_ClearCellRenalCellCarcinoma_11e07160.6ff4.4572.bdee.39a717cdc5f4|C3L.01287_Tumor_RNA_ClearCellRenalCellCarcinoma_e3fca10d.7db2.466e.a36b.2b9068473cab|C3L.01287_Tumor_RNA_ClearCellRenalCellCarcinoma_106d67a3.4847.425b.a151.4e92d0e82e69|C3L.01287_Normal_RNA_ClearCellRenalCellCarcinoma_892729b1.548f.4787.be57.a1d350fa3a5b|C3L.01287_Tumor_CpG_ClearCellRenalCellCarcinoma_1fa71de4.c…	7	0f345723-1fb9-11e9-b7f8-0a80fada099c	C3L-01287			GDC: https://portal.gdc.cancer.gov/cases/538424a8-0d56-4d6f-806a-19a0630c9d83;TCIA: https://doi.org/10.7937/K9/TCIA.2018.OBLAMN27	Not Hispanic or Latino	Male	White	8312/3	Renal cell carcinoma, NOS	Kidney, NOS	Kidney, NOS	G4	Not Reported	22045			Clear Cell Renal Cell Carcinoma	Kidney	Clinical Proteomic Tumor Analysis Consortium	CPTAC3 Discovery and Confirmatory	Qualified		-22045	633	Dead	1956	2018	630	633	With tumor	No								Stage IV		7th
C3L.00010	C3L.00010_Tumor_CpG_ClearCellRenalCellCarcinoma_1f24ea02.1016.45b1.860d.528d38c76293	Stage I	Early	-30	C3L.00010_Normal_RNA_ClearCellRenalCellCarcinoma_5091b0a2.836f.4410.adff.e92fb10f73c2|C3L.00010_Tumor_RNA_ClearCellRenalCellCarcinoma_64054d3f.0ff8.4772.9bdd.f939ae5375c0|C3L.00010_Tumor_CpG_ClearCellRenalCellCarcinoma_1f24ea02.1016.45b1.860d.528d38c76293|C3L.00010_Normal_CpG_ClearCellRenalCellCarcinoma_58504865.75e9.45a1.8f2e.eddadb8cc3a9	4	ade302cd-1fb8-11e9-b7f8-0a80fada099c	C3L-00010			GDC: https://portal.gdc.cancer.gov/cases/21b33512-73c8-4d7f-a6ce-a07133b9c1ed;TCIA: https://doi.org/10.7937/K9/TCIA.2018.OBLAMN27	Not Hispanic or Latino	Male	White	8312/3	Renal cell carcinoma, NOS	Kidney, NOS	Kidney, NOS	G3	Not Reported	11025	Not Reported		Clear Cell Renal Cell Carcinoma	Kidney	Clinical Proteomic Tumor Analysis Consortium	CPTAC3 Discovery and Confirmatory	Qualified		-11025		Alive	1986		896	896	Tumor free	No	not reported	Not Reported	Not Reported	Not Reported	Not Reported	Not Reported	Not Reported	Stage I	Not Reported	7th	Not Reported
C3L.00010	C3L.00010_Normal_CpG_ClearCellRenalCellCarcinoma_58504865.75e9.45a1.8f2e.eddadb8cc3a9	Stage I	Early	-30	C3L.00010_Normal_RNA_ClearCellRenalCellCarcinoma_5091b0a2.836f.4410.adff.e92fb10f73c2|C3L.00010_Tumor_RNA_ClearCellRenalCellCarcinoma_64054d3f.0ff8.4772.9bdd.f939ae5375c0|C3L.00010_Tumor_CpG_ClearCellRenalCellCarcinoma_1f24ea02.1016.45b1.860d.528d38c76293|C3L.00010_Normal_CpG_ClearCellRenalCellCarcinoma_58504865.75e9.45a1.8f2e.eddadb8cc3a9	4	ade302cd-1fb8-11e9-b7f8-0a80fada099c	C3L-00010			GDC: https://portal.gdc.cancer.gov/cases/21b33512-73c8-4d7f-a6ce-a07133b9c1ed;TCIA: https://doi.org/10.7937/K9/TCIA.2018.OBLAMN27	Not Hispanic or Latino	Male	White	8312/3	Renal cell carcinoma, NOS	Kidney, NOS	Kidney, NOS	G3	Not Reported	11025	Not Reported		Clear Cell Renal Cell Carcinoma	Kidney	Clinical Proteomic Tumor Analysis Consortium	CPTAC3 Discovery and Confirmatory	Qualified		-11025		Alive	1986		896	896	Tumor free	No	not reported	Not Reported	Not Reported	Not Reported	Not Reported	Not Reported	Not Reported	Stage I	Not Reported	7th	Not Reported
C3N.01200	C3N.01200_Normal_CpG_ClearCellRenalCellCarcinoma_cc625db7.cc57.4dbd.a855.a139cbaa008a	Stage IV	Late	-56	C3N.01200_Tumor_RNA_ClearCellRenalCellCarcinoma_b96247db.6f2a.4d26.9ac4.142e1c079e0e|C3N.01200_Tumor_RNA_ClearCellRenalCellCarcinoma_d12e199e.8471.4f60.8da2.2b479db61ab4|C3N.01200_Normal_RNA_ClearCellRenalCellCarcinoma_93c8678d.7afd.4be2.92cb.c39ad7701b43|C3N.01200_Tumor_RNA_ClearCellRenalCellCarcinoma_c54a604e.9379.46f1.938c.e2d09f8538d8|C3N.01200_Tumor_RNA_ClearCellRenalCellCarcinoma_ceb4dd9b.6…	12	a4300f90-1fb9-11e9-b7f8-0a80fada099c	C3N-01200			GDC: https://portal.gdc.cancer.gov/cases/9ff6d022-6e23-4f44-a480-1b61929e6ee3;TCIA: https://doi.org/10.7937/K9/TCIA.2018.OBLAMN27	Not Reported	Female	Other	8312/3	Renal cell carcinoma, NOS	Kidney, NOS	Kidney, NOS	G3	Not Reported	20550			Clear Cell Renal Cell Carcinoma	Kidney	Clinical Proteomic Tumor Analysis Consortium	CPTAC3 Discovery and Confirmatory	Qualified	Cancer Related	-20550	47	Dead	1960	2017	47	47	With tumor	No								Stage IV		7th
C3N.01200	C3N.01200_Tumor_CpG_ClearCellRenalCellCarcinoma_4a5f232d.ab72.43ba.b3ee.08714288ae44	Stage IV	Late	-56	C3N.01200_Tumor_RNA_ClearCellRenalCellCarcinoma_b96247db.6f2a.4d26.9ac4.142e1c079e0e|C3N.01200_Tumor_RNA_ClearCellRenalCellCarcinoma_d12e199e.8471.4f60.8da2.2b479db61ab4|C3N.01200_Normal_RNA_ClearCellRenalCellCarcinoma_93c8678d.7afd.4be2.92cb.c39ad7701b43|C3N.01200_Tumor_RNA_ClearCellRenalCellCarcinoma_c54a604e.9379.46f1.938c.e2d09f8538d8|C3N.01200_Tumor_RNA_ClearCellRenalCellCarcinoma_ceb4dd9b.6…	12	a4300f90-1fb9-11e9-b7f8-0a80fada099c	C3N-01200			GDC: https://portal.gdc.cancer.gov/cases/9ff6d022-6e23-4f44-a480-1b61929e6ee3;TCIA: https://doi.org/10.7937/K9/TCIA.2018.OBLAMN27	Not Reported	Female	Other	8312/3	Renal cell carcinoma, NOS	Kidney, NOS	Kidney, NOS	G3	Not Reported	20550			Clear Cell Renal Cell Carcinoma	Kidney	Clinical Proteomic Tumor Analysis Consortium	CPTAC3 Discovery and Confirmatory	Qualified	Cancer Related	-20550	47	Dead	1960	2017	47	47	With tumor	No								Stage IV		7th
C3L.00103	C3L.00103_Tumor_CpG_ClearCellRenalCellCarcinoma_e553ce7e.33bf.46e3.90bf.c9cb2f644cb9	Stage III	Late	-56	C3L.00103_Tumor_RNA_ClearCellRenalCellCarcinoma_935091b2.f133.47ec.8fde.133b094f33ba|C3L.00103_Tumor_RNA_ClearCellRenalCellCarcinoma_296b34a4.f33b.409b.a564.4353643c0c31|C3L.00103_Tumor_RNA_ClearCellRenalCellCarcinoma_a546437c.4839.4853.93c6.f0f106f1cb93|C3L.00103_Normal_RNA_ClearCellRenalCellCarcinoma_57dbc5d5.0209.4730.a0ba.35baf389cef4|C3L.00103_Tumor_CpG_ClearCellRenalCellCarcinoma_e553ce7e.3…	8	b9017fed-1fb8-11e9-b7f8-0a80fada099c	C3L-00103			GDC: https://portal.gdc.cancer.gov/cases/f53d22a7-314a-48c0-b8b1-9799149ccc1e;TCIA: https://doi.org/10.7937/K9/TCIA.2018.OBLAMN27	Not Hispanic or Latino	Male	White	8312/3	Renal cell carcinoma, NOS	Kidney, NOS	Kidney, NOS	G3	Not Reported	20598			Clear Cell Renal Cell Carcinoma	Kidney	Clinical Proteomic Tumor Analysis Consortium	CPTAC3 Discovery and Confirmatory	Qualified	Cancer Related	-20598	1659	Dead	1960	2021	1659	1659	With tumor	Yes								Stage III		7th
C3L.00103	C3L.00103_Normal_CpG_ClearCellRenalCellCarcinoma_a07ebc6e.d2e5.4a80.9cd9.421fc9595cd5	Stage III	Late	-56	C3L.00103_Tumor_RNA_ClearCellRenalCellCarcinoma_935091b2.f133.47ec.8fde.133b094f33ba|C3L.00103_Tumor_RNA_ClearCellRenalCellCarcinoma_296b34a4.f33b.409b.a564.4353643c0c31|C3L.00103_Tumor_RNA_ClearCellRenalCellCarcinoma_a546437c.4839.4853.93c6.f0f106f1cb93|C3L.00103_Normal_RNA_ClearCellRenalCellCarcinoma_57dbc5d5.0209.4730.a0ba.35baf389cef4|C3L.00103_Tumor_CpG_ClearCellRenalCellCarcinoma_e553ce7e.3…	8	b9017fed-1fb8-11e9-b7f8-0a80fada099c	C3L-00103			GDC: https://portal.gdc.cancer.gov/cases/f53d22a7-314a-48c0-b8b1-9799149ccc1e;TCIA: https://doi.org/10.7937/K9/TCIA.2018.OBLAMN27	Not Hispanic or Latino	Male	White	8312/3	Renal cell carcinoma, NOS	Kidney, NOS	Kidney, NOS	G3	Not Reported	20598			Clear Cell Renal Cell Carcinoma	Kidney	Clinical Proteomic Tumor Analysis Consortium	CPTAC3 Discovery and Confirmatory	Qualified	Cancer Related	-20598	1659	Dead	1960	2021	1659	1659	With tumor	Yes								Stage III		7th
C3L.00817	C3L.00817_Tumor_CpG_ClearCellRenalCellCarcinoma_548d82ec.fd47.410a.b2f0.dbf1caeb9562	Stage I	Early	-80	C3L.00817_Tumor_RNA_ClearCellRenalCellCarcinoma_9e5ce1d4.2751.4872.bf8f.991b28f8a8d8|C3L.00817_Tumor_CpG_ClearCellRenalCellCarcinoma_548d82ec.fd47.410a.b2f0.dbf1caeb9562	2	e9ac28c9-1fb8-11e9-b7f8-0a80fada099c	C3L-00817			GDC: https://portal.gdc.cancer.gov/cases/ad688008-ae8d-4bfd-99ab-24998a2c248c;TCIA: https://doi.org/10.7937/K9/TCIA.2018.OBLAMN27	Not Reported	Male	White	8312/3	Renal cell carcinoma, NOS	Kidney, NOS	Kidney, NOS	G2	Not Reported	29511	Not Reported		Clear Cell Renal Cell Carcinoma	Kidney	Clinical Proteomic Tumor Analysis Consortium	CPTAC3 Discovery and Confirmatory	Qualified		-29511		Alive	1936		1365	1365	Tumor free	No	not reported	Not Reported	Not Reported	Not Reported	Not Reported	Not Reported	Not Reported	Stage I	Not Reported	7th	Not Reported
C3L.01557	C3L.01557_Tumor_CpG_ClearCellRenalCellCarcinoma_3b8be50a.f04a.4d86.b70f.af4e873e0e79	Stage III	Late	-51	C3L.01557_Tumor_RNA_ClearCellRenalCellCarcinoma_470b07b9.b544.479a.a2c5.39e3176dfc6d|C3L.01557_Tumor_CpG_ClearCellRenalCellCarcinoma_3b8be50a.f04a.4d86.b70f.af4e873e0e79	2	20e173fc-1fb9-11e9-b7f8-0a80fada099c	C3L-01557			GDC: https://portal.gdc.cancer.gov/cases/c954ffd0-f64f-4cee-a802-48e0960f7910;TCIA: https://doi.org/10.7937/K9/TCIA.2018.OBLAMN27	Not Reported	Male	Black or African American	8312/3	Renal cell carcinoma, NOS	Kidney, NOS	Kidney, NOS	G3	Not Reported	18652	Not Reported		Clear Cell Renal Cell Carcinoma	Kidney	Clinical Proteomic Tumor Analysis Consortium	CPTAC3 Discovery and Confirmatory	Qualified		-18652		Alive	1966		329	329	Tumor free	No	not reported	Not Reported	Not Reported	Not Reported	Not Reported	Not Reported	Not Reported	Stage III	Not Reported	7th	Not Reported
C3N.00154	C3N.00154_Tumor_CpG_ClearCellRenalCellCarcinoma_f88d3a36.bb80.40db.83c9.88f56b4da0a5	Stage II	Early	-68	C3N.00154_Tumor_RNA_ClearCellRenalCellCarcinoma_872bad3a.5f4a.48fb.9310.ffbc7927972a|C3N.00154_Tumor_CpG_ClearCellRenalCellCarcinoma_f88d3a36.bb80.40db.83c9.88f56b4da0a5	2	65556ece-1fb9-11e9-b7f8-0a80fada099c	C3N-00154			GDC: https://portal.gdc.cancer.gov/cases/1eaa044d-6d5c-462d-90f4-60b5280c5c7a;TCIA: https://doi.org/10.7937/K9/TCIA.2018.OBLAMN27	Not Reported	Male	White	8312/3	Renal cell carcinoma, NOS	Kidney, NOS	Kidney, NOS	G3	Not Reported	25116	Not Reported		Clear Cell Renal Cell Carcinoma	Kidney	Clinical Proteomic Tumor Analysis Consortium	CPTAC3 Discovery and Confirmatory	Qualified		-25116		Alive	1948		-7	-7	Unknown tumor status	Not Reported	not reported	Not Reported	Not Reported	Not Reported	Not Reported	Not Reported	Not Reported	Stage II	Not Reported	7th	Not Reported
[truncated: 269 more columns]

## Sheet: Protein
Aliquot ID	Aliquot Submitter ID	Sample ID	Sample Submitter ID	Case ID_protein	Case Submitter ID	Project Name_protein	Sample Type	Primary Site_protein	Disease Type_protein	Aliquot Is Ref	Aliquot Status	Aliquot Quantity	Aliquot Volume	Amount	Analyte Type	Concentration	Case Status	Sample Status	Sample Is Ref	Biospecimen Anatomic Site	Composition	Current Weight	Days To Collection	Days To Sample Procurement	Diagnosis Pathologically Confirmed	Freezing Method	Initial Weight	Intermediate Dimension	Longest Dimension	Method Of Sample Procurement	Pathology Report UUID	Preservation Method	Sample Type id	Sample Ordinal	Shortest Dimension	Time Between Clamping And Freezing	Time Between Excision and Freezing	Tissue Collection Type	Tissue Type	Tumor Code	Tumor Code ID	Tumor Descriptor	Program Name_protein	TumorStage	Stage	AgeYears	CaseFiles	CaseFileCounts	Case ID
67338432-2053-11e9-b7f8-0a80fada099c	CPT0001550001	63fb3588-204c-11e9-b7f8-0a80fada099c	C3L-00004-06	ac4960f0-1fb8-11e9-b7f8-0a80fada099c	C3L-00004	CPTAC3 Discovery and Confirmatory	Solid Tissue Normal	Kidney	Clear Cell Renal Cell Carcinoma	No	Qualified				Protein		Qualified	Qualified	No		Solid Tissue					LN2	252					Snap Frozen					22		Normal				Clinical Proteomic Tumor Analysis Consortium	Stage III	Late	-72	C3L.00004_Normal_RNA_ClearCellRenalCellCarcinoma_16587c5c.8bdc.48ec.b1db.11d225f15115|C3L.00004_Tumor_RNA_ClearCellRenalCellCarcinoma_406ce387.c5b5.461a.a178.bc8cb402aade|C3L.00004_Tumor_CpG_ClearCellRenalCellCarcinoma_51db405c.2aaa.4cdd.a9b2.95a01e4b74d5|C3L.00004_Normal_CpG_ClearCellRenalCellCarcinoma_4984b173.8c53.47fa.a01e.71b73311daea	4	ac4960f0-1fb8-11e9-b7f8-0a80fada099c
664fbd43-2053-11e9-b7f8-0a80fada099c	CPT0001540009	6240511e-204c-11e9-b7f8-0a80fada099c	C3L-00004-01	ac4960f0-1fb8-11e9-b7f8-0a80fada099c	C3L-00004	CPTAC3 Discovery and Confirmatory	Primary Tumor	Kidney	Clear Cell Renal Cell Carcinoma	No	Qualified				Protein		Qualified	Qualified	No		Solid Tissue					LN2	484					Snap Frozen					21		Tumor				Clinical Proteomic Tumor Analysis Consortium	Stage III	Late	-72	C3L.00004_Normal_RNA_ClearCellRenalCellCarcinoma_16587c5c.8bdc.48ec.b1db.11d225f15115|C3L.00004_Tumor_RNA_ClearCellRenalCellCarcinoma_406ce387.c5b5.461a.a178.bc8cb402aade|C3L.00004_Tumor_CpG_ClearCellRenalCellCarcinoma_51db405c.2aaa.4cdd.a9b2.95a01e4b74d5|C3L.00004_Normal_CpG_ClearCellRenalCellCarcinoma_4984b173.8c53.47fa.a01e.71b73311daea	4	ac4960f0-1fb8-11e9-b7f8-0a80fada099c
5e5ff060-2053-11e9-b7f8-0a80fada099c	CPT0001230001	688b503e-204c-11e9-b7f8-0a80fada099c	C3L-00010-06	ade302cd-1fb8-11e9-b7f8-0a80fada099c	C3L-00010	CPTAC3 Discovery and Confirmatory	Solid Tissue Normal	Kidney	Clear Cell Renal Cell Carcinoma	No	Qualified				Protein		Qualified	Qualified	No		Solid Tissue					LN2	223					Snap Frozen					17		Normal				Clinical Proteomic Tumor Analysis Consortium	Stage I	Early	-30	C3L.00010_Normal_RNA_ClearCellRenalCellCarcinoma_5091b0a2.836f.4410.adff.e92fb10f73c2|C3L.00010_Tumor_RNA_ClearCellRenalCellCarcinoma_64054d3f.0ff8.4772.9bdd.f939ae5375c0|C3L.00010_Tumor_CpG_ClearCellRenalCellCarcinoma_1f24ea02.1016.45b1.860d.528d38c76293|C3L.00010_Normal_CpG_ClearCellRenalCellCarcinoma_58504865.75e9.45a1.8f2e.eddadb8cc3a9	4	ade302cd-1fb8-11e9-b7f8-0a80fada099c
5d7f24a7-2053-11e9-b7f8-0a80fada099c	CPT0001220008	65eefbda-204c-11e9-b7f8-0a80fada099c	C3L-00010-01	ade302cd-1fb8-11e9-b7f8-0a80fada099c	C3L-00010	CPTAC3 Discovery and Confirmatory	Primary Tumor	Kidney	Clear Cell Renal Cell Carcinoma	No	Qualified				Protein		Qualified	Qualified	No		Solid Tissue					LN2	575					Snap Frozen					17		Tumor				Clinical Proteomic Tumor Analysis Consortium	Stage I	Early	-30	C3L.00010_Normal_RNA_ClearCellRenalCellCarcinoma_5091b0a2.836f.4410.adff.e92fb10f73c2|C3L.00010_Tumor_RNA_ClearCellRenalCellCarcinoma_64054d3f.0ff8.4772.9bdd.f939ae5375c0|C3L.00010_Tumor_CpG_ClearCellRenalCellCarcinoma_1f24ea02.1016.45b1.860d.528d38c76293|C3L.00010_Normal_CpG_ClearCellRenalCellCarcinoma_58504865.75e9.45a1.8f2e.eddadb8cc3a9	4	ade302cd-1fb8-11e9-b7f8-0a80fada099c
614e3482-2053-11e9-b7f8-0a80fada099c	CPT0001340003	6a3e4388-204c-11e9-b7f8-0a80fada099c	C3L-00011-01	af7c2225-1fb8-11e9-b7f8-0a80fada099c	C3L-00011	CPTAC3 Discovery and Confirmatory	Primary Tumor	Kidney	Clear Cell Renal Cell Carcinoma	No	Qualified				Protein		Qualified	Qualified	No		Solid Tissue					LN2	272					Snap Frozen					18		Tumor				Clinical Proteomic Tumor Analysis Consortium	Stage IV	Late	-63	C3L.00011_Tumor_RNA_ClearCellRenalCellCarcinoma_38999274.4c4d.432b.9ed8.c17fd2308bdc|C3L.00011_Normal_RNA_ClearCellRenalCellCarcinoma_c86026a8.2f4a.46f3.bccf.1cb49ada2480|C3L.00011_Tumor_CpG_ClearCellRenalCellCarcinoma_27e9a013.a5c1.4552.aa12.3f2aeb0a6e02|C3L.00011_Normal_CpG_ClearCellRenalCellCarcinoma_3180e131.2b51.4c9a.8e49.dc713ff6db07	4	af7c2225-1fb8-11e9-b7f8-0a80fada099c
64ddd86c-2053-11e9-b7f8-0a80fada099c	CPT0001510001	6fded9f7-204c-11e9-b7f8-0a80fada099c	C3L-00026-06	b118086f-1fb8-11e9-b7f8-0a80fada099c	C3L-00026	CPTAC3 Discovery and Confirmatory	Solid Tissue Normal	Kidney	Clear Cell Renal Cell Carcinoma	No	Qualified				Protein		Qualified	Qualified	No		Solid Tissue					LN2	212					Snap Frozen				26	13		Normal				Clinical Proteomic Tumor Analysis Consortium	Stage I	Early	-65	C3L.00026_Normal_RNA_ClearCellRenalCellCarcinoma_ccffd93a.f930.4c6c.b13c.f517e915d8cc|C3L.00026_Tumor_RNA_ClearCellRenalCellCarcinoma_9d1c97cb.2808.4cf0.b9f4.8cceab5fc4c8|C3L.00026_Normal_CpG_ClearCellRenalCellCarcinoma_614efd17.7265.4688.b4aa.5f6eb973c755|C3L.00026_Tumor_CpG_ClearCellRenalCellCarcinoma_35290724.3619.47b5.b891.0ce2b98cba76	4	b118086f-1fb8-11e9-b7f8-0a80fada099c
6338743e-2053-11e9-b7f8-0a80fada099c	CPT0001500009	6e266f02-204c-11e9-b7f8-0a80fada099c	C3L-00026-01	b118086f-1fb8-11e9-b7f8-0a80fada099c	C3L-00026	CPTAC3 Discovery and Confirmatory	Primary Tumor	Kidney	Clear Cell Renal Cell Carcinoma	No	Qualified				Protein		Qualified	Qualified	No		Solid Tissue					LN2	212					Snap Frozen				26	13		Tumor				Clinical Proteomic Tumor Analysis Consortium	Stage I	Early	-65	C3L.00026_Normal_RNA_ClearCellRenalCellCarcinoma_ccffd93a.f930.4c6c.b13c.f517e915d8cc|C3L.00026_Tumor_RNA_ClearCellRenalCellCarcinoma_9d1c97cb.2808.4cf0.b9f4.8cceab5fc4c8|C3L.00026_Normal_CpG_ClearCellRenalCellCarcinoma_614efd17.7265.4688.b4aa.5f6eb973c755|C3L.00026_Tumor_CpG_ClearCellRenalCellCarcinoma_35290724.3619.47b5.b891.0ce2b98cba76	4	b118086f-1fb8-11e9-b7f8-0a80fada099c
6070affc-2053-11e9-b7f8-0a80fada099c	CPT0001270001	73982b96-204c-11e9-b7f8-0a80fada099c	C3L-00079-06	b2aeaffe-1fb8-11e9-b7f8-0a80fada099c	C3L-00079	CPTAC3 Discovery and Confirmatory	Solid Tissue Normal	Kidney	Clear Cell Renal Cell Carcinoma	No	Qualified				Protein		Qualified	Qualified	No		Solid Tissue					LN2	363					Snap Frozen					28		Normal				Clinical Proteomic Tumor Analysis Consortium	Stage III	Late	-49	C3L.00079_Tumor_RNA_ClearCellRenalCellCarcinoma_d4f92d5c.ae0d.42b4.9e66.b4f0cd94d4a5|C3L.00079_Normal_CpG_ClearCellRenalCellCarcinoma_c7184675.8647.4c82.96f4.b6fb175b1c68|C3L.00079_Tumor_CpG_ClearCellRenalCellCarcinoma_2cb81f71.19c0.48f6.9ce8.44a92b5675ab	3	b2aeaffe-1fb8-11e9-b7f8-0a80fada099c
5f6434ad-2053-11e9-b7f8-0a80fada099c	CPT0001260009	71bc0515-204c-11e9-b7f8-0a80fada099c	C3L-00079-01	b2aeaffe-1fb8-11e9-b7f8-0a80fada099c	C3L-00079	CPTAC3 Discovery and Confirmatory	Primary Tumor	Kidney	Clear Cell Renal Cell Carcinoma	No	Qualified				Protein		Qualified	Qualified	No		Solid Tissue					LN2	675					Snap Frozen					28		Tumor				Clinical Proteomic Tumor Analysis Consortium	Stage III	Late	-49	C3L.00079_Tumor_RNA_ClearCellRenalCellCarcinoma_d4f92d5c.ae0d.42b4.9e66.b4f0cd94d4a5|C3L.00079_Normal_CpG_ClearCellRenalCellCarcinoma_c7184675.8647.4c82.96f4.b6fb175b1c68|C3L.00079_Tumor_CpG_ClearCellRenalCellCarcinoma_2cb81f71.19c0.48f6.9ce8.44a92b5675ab	3	b2aeaffe-1fb8-11e9-b7f8-0a80fada099c
53751736-2053-11e9-b7f8-0a80fada099c	CPT0000870016	75353fcb-204c-11e9-b7f8-0a80fada099c	C3L-00088-01	b445c2be-1fb8-11e9-b7f8-0a80fada099c	C3L-00088	CPTAC3 Discovery and Confirmatory	Primary Tumor	Kidney	Clear Cell Renal Cell Carcinoma	No	Qualified				Protein		Qualified	Qualified	No		Solid Tissue					LN2	306					Snap Frozen					29		Tumor				Clinical Proteomic Tumor Analysis Consortium	Stage III	Late	-72	C3L.00088_Tumor_RNA_ClearCellRenalCellCarcinoma_3ee99878.e7a8.41b6.a259.19f4bb30d148|C3L.00088_Normal_RNA_ClearCellRenalCellCarcinoma_79012a0c.fb83.445d.b76f.c077abaa09f0|C3L.00088_Normal_CpG_ClearCellRenalCellCarcinoma_ccb9352a.74bf.44f8.aa28.b63eefe9e0af|C3L.00088_Tumor_CpG_ClearCellRenalCellCarcinoma_73f91aac.4f44.4c50.8efb.565213520c6b	4	b445c2be-1fb8-11e9-b7f8-0a80fada099c
5a79f564-2053-11e9-b7f8-0a80fada099c	CPT0001180009	787def6b-204c-11e9-b7f8-0a80fada099c	C3L-00096-01	b5d88141-1fb8-11e9-b7f8-0a80fada099c	C3L-00096	CPTAC3 Discovery and Confirmatory	Primary Tumor	Kidney	Clear Cell Renal Cell Carcinoma	No	Qualified				Protein		Qualified	Qualified	No		Solid Tissue					LN2	537					Snap Frozen					23		Tumor				Clinical Proteomic Tumor Analysis Consortium	Stage IV	Late	-52	C3L.00096_Normal_RNA_ClearCellRenalCellCarcinoma_fb1d704d.1f1d.4f37.9279.a207e6e71966|C3L.00096_Tumor_RNA_ClearCellRenalCellCarcinoma_a3564e96.4824.4b38.8479.37e2d617f1ff|C3L.00096_Tumor_CpG_ClearCellRenalCellCarcinoma_bc1f715b.fd39.4ec8.848f.6a8f516360ce|C3L.00096_Normal_CpG_ClearCellRenalCellCarcinoma_e2aac331.0cda.426a.826e.f7b0cf89fe06	4	b5d88141-1fb8-11e9-b7f8-0a80fada099c
5bb1ff66-2053-11e9-b7f8-0a80fada099c	CPT0001190001	7a6c3d64-204c-11e9-b7f8-0a80fada099c	C3L-00096-06	b5d88141-1fb8-11e9-b7f8-0a80fada099c	C3L-00096	CPTAC3 Discovery and Confirmatory	Solid Tissue Normal	Kidney	Clear Cell Renal Cell Carcinoma	No	Qualified				Protein		Qualified	Qualified	No		Solid Tissue					LN2	524					Snap Frozen					23		Normal				Clinical Proteomic Tumor Analysis Consortium	Stage IV	Late	-52	C3L.00096_Normal_RNA_ClearCellRenalCellCarcinoma_fb1d704d.1f1d.4f37.9279.a207e6e71966|C3L.00096_Tumor_RNA_ClearCellRenalCellCarcinoma_a3564e96.4824.4b38.8479.37e2d617f1ff|C3L.00096_Tumor_CpG_ClearCellRenalCellCarcinoma_bc1f715b.fd39.4ec8.848f.6a8f516360ce|C3L.00096_Normal_CpG_ClearCellRenalCellCarcinoma_e2aac331.0cda.426a.826e.f7b0cf89fe06	4	b5d88141-1fb8-11e9-b7f8-0a80fada099c
4d459888-2053-11e9-b7f8-0a80fada099c	CPT0000780007	7be7a634-204c-11e9-b7f8-0a80fada099c	C3L-00097-01	b76d3749-1fb8-11e9-b7f8-0a80fada099c	C3L-00097	CPTAC3 Discovery and Confirmatory	Primary Tumor	Kidney	Clear Cell Renal Cell Carcinoma	No	Qualified				Protein		Qualified	Qualified	No		Solid Tissue					LN2	218					Snap Frozen					25		Tumor				Clinical Proteomic Tumor Analysis Consortium	Stage I	Early	-59	C3L.00097_Normal_RNA_ClearCellRenalCellCarcinoma_adf11d76.29a7.4294.9e4f.e20386c9ab1d|C3L.00097_Tumor_RNA_ClearCellRenalCellCarcinoma_89e44cb8.e015.478d.a13f.83686ea2c107|C3L.00097_Tumor_CpG_ClearCellRenalCellCarcinoma_11632ff2.78b5.4ea4.9877.9f0b8b19d8b5	3	b76d3749-1fb8-11e9-b7f8-0a80fada099c
45faaa52-2053-11e9-b7f8-0a80fada099c	CPT0000640003	7fa0d903-204c-11e9-b7f8-0a80fada099c	C3L-00103-02	b9017fed-1fb8-11e9-b7f8-0a80fada099c	C3L-00103	CPTAC3 Discovery and Confirmatory	Primary Tumor	Kidney	Clear Cell Renal Cell Carcinoma	No	Qualified				Protein		Qualified	Qualified	No	Kidney	Solid Tissue			0	Yes	LN2	201			Tumor Resection		Snap Frozen	11	2					Tumor				Clinical Proteomic Tumor Analysis Consortium	Stage III	Late	-56	C3L.00103_Tumor_RNA_ClearCellRenalCellCarcinoma_935091b2.f133.47ec.8fde.133b094f33ba|C3L.00103_Tumor_RNA_ClearCellRenalCellCarcinoma_296b34a4.f33b.409b.a564.4353643c0c31|C3L.00103_Tumor_RNA_ClearCellRenalCellCarcinoma_a546437c.4839.4853.93c6.f0f106f1cb93|C3L.00103_Normal_RNA_ClearCellRenalCellCarcinoma_57dbc5d5.0209.4730.a0ba.35baf389cef4|C3L.00103_Tumor_CpG_ClearCellRenalCellCarcinoma_e553ce7e.3…	8	b9017fed-1fb8-11e9-b7f8-0a80fada099c
48b575ca-2053-11e9-b7f8-0a80fada099c	CPT0000660001	8165afd5-204c-11e9-b7f8-0a80fada099c	C3L-00103-06	b9017fed-1fb8-11e9-b7f8-0a80fada099c	C3L-00103	CPTAC3 Discovery and Confirmatory	Solid Tissue Normal	Kidney	Clear Cell Renal Cell Carcinoma	No	Qualified				Protein		Qualified	Qualified	No		Solid Tissue					LN2	148					Snap Frozen					23		Normal				Clinical Proteomic Tumor Analysis Consortium	Stage III	Late	-56	C3L.00103_Tumor_RNA_ClearCellRenalCellCarcinoma_935091b2.f133.47ec.8fde.133b094f33ba|C3L.00103_Tumor_RNA_ClearCellRenalCellCarcinoma_296b34a4.f33b.409b.a564.4353643c0c31|C3L.00103_Tumor_RNA_ClearCellRenalCellCarcinoma_a546437c.4839.4853.93c6.f0f106f1cb93|C3L.00103_Normal_RNA_ClearCellRenalCellCarcinoma_57dbc5d5.0209.4730.a0ba.35baf389cef4|C3L.00103_Tumor_CpG_ClearCellRenalCellCarcinoma_e553ce7e.3…	8	b9017fed-1fb8-11e9-b7f8-0a80fada099c
cb92eb25-2053-11e9-b7f8-0a80fada099c	CPT0066470004	8498ede7-204c-11e9-b7f8-0a80fada099c	C3L-00183-03, C3L-00183-05	bc4ae19c-1fb8-11e9-b7f8-0a80fada099c	C3L-00183	CPTAC3 Discovery and Confirmatory	Primary Tumor	Kidney	Clear Cell Renal Cell Carcinoma	No	Qualified				Protein		Qualified	Qualified	No		Solid Tissue					LN2						Snap Frozen							Tumor				Clinical Proteomic Tumor Analysis Consortium	Stage III	Late	-33	C3L.00183_Tumor_RNA_ClearCellRenalCellCarcinoma_5e8bd413.a481.40f2.8af9.61f7b911f3b3|C3L.00183_Tumor_CpG_ClearCellRenalCellCarcinoma_78669117.afd7.4340.852f.9ebebf34a722	2	bc4ae19c-1fb8-11e9-b7f8-0a80fada099c
cab02680-2053-11e9-b7f8-0a80fada099c	CPT0066430001	82def6f7-204c-11e9-b7f8-0a80fada099c	C3L-00183-02	bc4ae19c-1fb8-11e9-b7f8-0a80fada099c	C3L-00183	CPTAC3 Discovery and Confirmatory	Solid Tissue Normal	Kidney	Clear Cell Renal Cell Carcinoma	No	Qualified				Protein		Qualified	Qualified	No		Solid Tissue					LN2	71					Snap Frozen					30		Normal				Clinical Proteomic Tumor Analysis Consortium	Stage III	Late	-33	C3L.00183_Tumor_RNA_ClearCellRenalCellCarcinoma_5e8bd413.a481.40f2.8af9.61f7b911f3b3|C3L.00183_Tumor_CpG_ClearCellRenalCellCarcinoma_78669117.afd7.4340.852f.9ebebf34a722	2	bc4ae19c-1fb8-11e9-b7f8-0a80fada099c
6a6c6e30-2053-11e9-b7f8-0a80fada099c	CPT0002370001	89b29b3b-204c-11e9-b7f8-0a80fada099c	C3L-00360-06	bf7ade95-1fb8-11e9-b7f8-0a80fada099c	C3L-00360	CPTAC3 Discovery and Confirmatory	Solid Tissue Normal	Kidney	Clear Cell Renal Cell Carcinoma	No	Qualified				Protein		Qualified	Qualified	No		Solid Tissue					LN2	220					Snap Frozen					20		Normal				Clinical Proteomic Tumor Analysis Consortium	Stage II	Early	-72	C3L.00360_Tumor_RNA_ClearCellRenalCellCarcinoma_9d1b8061.5732.4eef.b95e.fe49e7a50d9d|C3L.00360_Normal_RNA_ClearCellRenalCellCarcinoma_8bc5ea45.df4d.4a4d.8864.78482b147ed8|C3L.00360_Normal_CpG_ClearCellRenalCellCarcinoma_090aad73.4d8e.48c9.a7e6.45ba22cf5b95|C3L.00360_Tumor_CpG_ClearCellRenalCellCarcinoma_75b4e01f.3ef1.4e75.bef8.94c1caf8f544	4	bf7ade95-1fb8-11e9-b7f8-0a80fada099c
6925bdc4-2053-11e9-b7f8-0a80fada099c	CPT0002350011	87e49ce8-204c-11e9-b7f8-0a80fada099c	C3L-00360-01	bf7ade95-1fb8-11e9-b7f8-0a80fada099c	C3L-00360	CPTAC3 Discovery and Confirmatory	Primary Tumor	Kidney	Clear Cell Renal Cell Carcinoma	No	Qualified				Protein		Qualified	Qualified	No		Solid Tissue					LN2	267					Snap Frozen					20		Tumor				Clinical Proteomic Tumor Analysis Consortium	Stage II	Early	-72	C3L.00360_Tumor_RNA_ClearCellRenalCellCarcinoma_9d1b8061.5732.4eef.b95e.fe49e7a50d9d|C3L.00360_Normal_RNA_ClearCellRenalCellCarcinoma_8bc5ea45.df4d.4a4d.8864.78482b147ed8|C3L.00360_Normal_CpG_ClearCellRenalCellCarcinoma_090aad73.4d8e.48c9.a7e6.45ba22cf5b95|C3L.00360_Tumor_CpG_ClearCellRenalCellCarcinoma_75b4e01f.3ef1.4e75.bef8.94c1caf8f544	4	bf7ade95-1fb8-11e9-b7f8-0a80fada099c
6cd5f341-2053-11e9-b7f8-0a80fada099c	CPT0006440003	8b83ea22-204c-11e9-b7f8-0a80fada099c	C3L-00369-01	c1195940-1fb8-11e9-b7f8-0a80fada099c	C3L-00369	CPTAC3 Discovery and Confirmatory	Primary Tumor	Kidney	Clear Cell Renal Cell Carcinoma	No	Qualified				Protein		Qualified	Qualified	No	Kidney	Solid Tissue			0	Yes	LN2	300			Tumor Resection		Snap Frozen	11	1					Tumor				Clinical Proteomic Tumor Analysis Consortium	Stage III	Late	-89	C3L.00369_Tumor_RNA_ClearCellRenalCellCarcinoma_75549541.aeea.46b4.9f32.239138655fec|C3L.00369_Tumor_RNA_ClearCellRenalCellCarcinoma_8ee2656b.2544.4869.8c78.e24dbbc77f12|C3L.00369_Normal_RNA_ClearCellRenalCellCarcinoma_2faf48df.d997.4d37.a2e4.dc10173eec79|C3L.00369_Tumor_RNA_ClearCellRenalCellCarcinoma_11bb1416.a269.4efe.bb46.65e6c6335260|C3L.00369_Tumor_CpG_ClearCellRenalCellCarcinoma_74acccaf.f…	8	c1195940-1fb8-11e9-b7f8-0a80fada099c
6f2a42d9-2053-11e9-b7f8-0a80fada099c	CPT0006530001	8d0f0479-204c-11e9-b7f8-0a80fada099c	C3L-00369-06	c1195940-1fb8-11e9-b7f8-0a80fada099c	C3L-00369	CPTAC3 Discovery and Confirmatory	Solid Tissue Normal	Kidney	Clear Cell Renal Cell Carcinoma	No	Qualified				Protein		Qualified	Qualified	No		Solid Tissue					LN2	264					Snap Frozen					26		Normal				Clinical Proteomic Tumor Analysis Consortium	Stage III	Late	-89	C3L.00369_Tumor_RNA_ClearCellRenalCellCarcinoma_75549541.aeea.46b4.9f32.239138655fec|C3L.00369_Tumor_RNA_ClearCellRenalCellCarcinoma_8ee2656b.2544.4869.8c78.e24dbbc77f12|C3L.00369_Normal_RNA_ClearCellRenalCellCarcinoma_2faf48df.d997.4d37.a2e4.dc10173eec79|C3L.00369_Tumor_RNA_ClearCellRenalCellCarcinoma_11bb1416.a269.4efe.bb46.65e6c6335260|C3L.00369_Tumor_CpG_ClearCellRenalCellCarcinoma_74acccaf.f…	8	c1195940-1fb8-11e9-b7f8-0a80fada099c
858dc2df-2053-11e9-b7f8-0a80fada099c	CPT0010110003	8e8ff266-204c-11e9-b7f8-0a80fada099c	C3L-00416-02	c2b91945-1fb8-11e9-b7f8-0a80fada099c	C3L-00416	CPTAC3 Discovery and Confirmatory	Primary Tumor	Kidney	Clear Cell Renal Cell Carcinoma	No	Qualified				Protein		Qualified	Qualified	No		Solid Tissue					LN2	448					Snap Frozen					19		Tumor				Clinical Proteomic Tumor Analysis Consortium	Stage III	Late	-62	C3L.00416_Normal_RNA_ClearCellRenalCellCarcinoma_5980787a.35c6.44ab.8286.f263f647586d|C3L.00416_Tumor_RNA_ClearCellRenalCellCarcinoma_bac1e305.1d80.42cb.a4bd.8404d6745cab|C3L.00416_Normal_CpG_ClearCellRenalCellCarcinoma_3e68820b.fa06.4d5f.b39d.6cef678870e7|C3L.00416_Tumor_CpG_ClearCellRenalCellCarcinoma_967c1496.dec2.4483.8649.86c7ad6e669a	4	c2b91945-1fb8-11e9-b7f8-0a80fada099c
8659f104-2053-11e9-b7f8-0a80fada099c	CPT0010120001	908fbac8-204c-11e9-b7f8-0a80fada099c	C3L-00416-06	c2b91945-1fb8-11e9-b7f8-0a80fada099c	C3L-00416	CPTAC3 Discovery and Confirmatory	Solid Tissue Normal	Kidney	Clear Cell Renal Cell Carcinoma	No	Qualified				Protein		Qualified	Qualified	No		Solid Tissue					LN2	634					Snap Frozen					19		Normal				Clinical Proteomic Tumor Analysis Consortium	Stage III	Late	-62	C3L.00416_Normal_RNA_ClearCellRenalCellCarcinoma_5980787a.35c6.44ab.8286.f263f647586d|C3L.00416_Tumor_RNA_ClearCellRenalCellCarcinoma_bac1e305.1d80.42cb.a4bd.8404d6745cab|C3L.00416_Normal_CpG_ClearCellRenalCellCarcinoma_3e68820b.fa06.4d5f.b39d.6cef678870e7|C3L.00416_Tumor_CpG_ClearCellRenalCellCarcinoma_967c1496.dec2.4483.8649.86c7ad6e669a	4	c2b91945-1fb8-11e9-b7f8-0a80fada099c
712733c4-2053-11e9-b7f8-0a80fada099c	CPT0006630003	92755b36-204c-11e9-b7f8-0a80fada099c	C3L-00418-01	c455fb22-1fb8-11e9-b7f8-0a80fada099c	C3L-00418	CPTAC3 Discovery and Confirmatory	Primary Tumor	Kidney	Clear Cell Renal Cell Carcinoma	No	Qualified				Protein		Qualified	Qualified	No	Kidney	Solid Tissue			0	Yes	LN2	428			Tumor Resection		Snap Frozen	11	1					Tumor				Clinical Proteomic Tumor Analysis Consortium	Stage III	Late	-56	C3L.00418_Tumor_RNA_ClearCellRenalCellCarcinoma_faf2fb0c.0452.4bbe.9993.69a054947997|C3L.00418_Tumor_RNA_ClearCellRenalCellCarcinoma_a57639f0.8812.4cf2.9b35.40e4d0b090d8|C3L.00418_Normal_RNA_ClearCellRenalCellCarcinoma_5482eefc.597d.4051.9a01.02b1625d4842|C3L.00418_Tumor_RNA_ClearCellRenalCellCarcinoma_78cb0234.8207.4b02.92c6.824e61da96f9|C3L.00418_Normal_CpG_ClearCellRenalCellCarcinoma_c840b2ae.…	8	c455fb22-1fb8-11e9-b7f8-0a80fada099c
7cb022cf-2053-11e9-b7f8-0a80fada099c	CPT0006900003	9630dc9f-204c-11e9-b7f8-0a80fada099c	C3L-00447-02	c5f8631d-1fb8-11e9-b7f8-0a80fada099c	C3L-00447	CPTAC3 Discovery and Confirmatory	Primary Tumor	Kidney	Clear Cell Renal Cell Carcinoma	No	Qualified				Protein		Qualified	Qualified	No	Kidney	Solid Tissue			0	Yes	LN2	332			Tumor Resection		Snap Frozen	11	2					Tumor				Clinical Proteomic Tumor Analysis Consortium	Stage I	Early	-35	C3L.00447_Normal_RNA_ClearCellRenalCellCarcinoma_e4a148e6.13c5.468c.8e5c.0056a8ffc89c|C3L.00447_Tumor_RNA_ClearCellRenalCellCarcinoma_bb0ed629.9b5c.40cc.909e.7fa8d55732d1|C3L.00447_Tumor_RNA_ClearCellRenalCellCarcinoma_4f7431a1.9d52.4109.bc96.c83d81e0bbe6|C3L.00447_Tumor_RNA_ClearCellRenalCellCarcinoma_b238e50e.1e5c.4f1d.8ea7.785e8eeb5047|C3L.00447_Tumor_CpG_ClearCellRenalCellCarcinoma_ea5d2e0c.f…	8	c5f8631d-1fb8-11e9-b7f8-0a80fada099c
885ec533-2053-11e9-b7f8-0a80fada099c	CPT0010170001	9b7e4c21-204c-11e9-b7f8-0a80fada099c	C3L-00448-06	c78d3ad0-1fb8-11e9-b7f8-0a80fada099c	C3L-00448	CPTAC3 Discovery and Confirmatory	Solid Tissue Normal	Kidney	Clear Cell Renal Cell Carcinoma	No	Qualified				Protein		Qualified	Qualified	No		Solid Tissue					LN2	249					Snap Frozen				29	17		Normal				Clinical Proteomic Tumor Analysis Consortium	Stage I	Early	-66	C3L.00448_Normal_RNA_ClearCellRenalCellCarcinoma_f42d13ea.40f9.4d78.83f0.5617757df177|C3L.00448_Tumor_RNA_ClearCellRenalCellCarcinoma_63c75582.88ad.4f2f.a1c4.a9ae2d279c10|C3L.00448_Tumor_CpG_ClearCellRenalCellCarcinoma_8bc5cce8.568c.487c.9d12.3b8b6f674dce|C3L.00448_Normal_CpG_ClearCellRenalCellCarcinoma_6129d5d0.174c.454f.be02.0e7060e1f485	4	c78d3ad0-1fb8-11e9-b7f8-0a80fada099c
87624ed1-2053-11e9-b7f8-0a80fada099c	CPT0010160003	996c819b-204c-11e9-b7f8-0a80fada099c	C3L-00448-01	c78d3ad0-1fb8-11e9-b7f8-0a80fada099c	C3L-00448	CPTAC3 Discovery and Confirmatory	Primary Tumor	Kidney	Clear Cell Renal Cell Carcinoma	No	Qualified				Protein		Qualified	Qualified	No		Solid Tissue					LN2	259					Snap Frozen				29	17		Tumor				Clinical Proteomic Tumor Analysis Consortium	Stage I	Early	-66	C3L.00448_Normal_RNA_ClearCellRenalCellCarcinoma_f42d13ea.40f9.4d78.83f0.5617757df177|C3L.00448_Tumor_RNA_ClearCellRenalCellCarcinoma_63c75582.88ad.4f2f.a1c4.a9ae2d279c10|C3L.00448_Tumor_CpG_ClearCellRenalCellCarcinoma_8bc5cce8.568c.487c.9d12.3b8b6f674dce|C3L.00448_Normal_CpG_ClearCellRenalCellCarcinoma_6129d5d0.174c.454f.be02.0e7060e1f485	4	c78d3ad0-1fb8-11e9-b7f8-0a80fada099c
ae4c8249-2053-11e9-b7f8-0a80fada099c	CPT0023350003	9d3cd667-204c-11e9-b7f8-0a80fada099c	C3L-00561-01	c9556afa-1fb8-11e9-b7f8-0a80fada099c	C3L-00561	CPTAC3 Discovery and Confirmatory	Primary Tumor	Kidney	Clear Cell Renal Cell Carcinoma	No	Qualified				Protein		Qualified	Qualified	No		Solid Tissue					LN2	426					Snap Frozen					18		Tumor				Clinical Proteomic Tumor Analysis Consortium	Stage III	Late	-50	C3L.00561_Normal_RNA_ClearCellRenalCellCarcinoma_d47c8de3.3eab.4e46.ac23.b89da9743b0c|C3L.00561_Tumor_RNA_ClearCellRenalCellCarcinoma_6bbb2da9.1ed4.4aa0.866d.92e63fb9fe40|C3L.00561_Tumor_CpG_ClearCellRenalCellCarcinoma_71bee3b5.704f.4929.8dc1.593fd8778aa3	3	c9556afa-1fb8-11e9-b7f8-0a80fada099c
7f64a7c8-2053-11e9-b7f8-0a80fada099c	CPT0007470001	a390c4b5-204c-11e9-b7f8-0a80fada099c	C3L-00581-06	caf0e98e-1fb8-11e9-b7f8-0a80fada099c	C3L-00581	CPTAC3 Discovery and Confirmatory	Solid Tissue Normal	Kidney	Clear Cell Renal Cell Carcinoma	No	Qualified				Protein		Qualified	Qualified	No		Solid Tissue					LN2	404					Snap Frozen					20		Normal				Clinical Proteomic Tumor Analysis Consortium	Stage II	Early	-52	C3L.00581_Tumor_RNA_ClearCellRenalCellCarcinoma_5739acaf.d44e.4e16.a6de.76e120d02d23|C3L.00581_Normal_RNA_ClearCellRenalCellCarcinoma_880100bf.236e.4ed3.9b14.abb2a00582b1|C3L.00581_Tumor_RNA_ClearCellRenalCellCarcinoma_8aa7a9d8.cfc4.4ca8.9428.dab7c7abe42e|C3L.00581_Tumor_RNA_ClearCellRenalCellCarcinoma_09cd8793.96af.4ab5.bc44.5ab5f5d1ac70|C3L.00581_Tumor_CpG_ClearCellRenalCellCarcinoma_f80d16b8.7…	8	caf0e98e-1fb8-11e9-b7f8-0a80fada099c
7e98f5d2-2053-11e9-b7f8-0a80fada099c	CPT0007320003	a1a3a269-204c-11e9-b7f8-0a80fada099c	C3L-00581-01	caf0e98e-1fb8-11e9-b7f8-0a80fada099c	C3L-00581	CPTAC3 Discovery and Confirmatory	Primary Tumor	Kidney	Clear Cell Renal Cell Carcinoma	No	Qualified				Protein		Qualified	Qualified	No	Kidney	Solid Tissue			0	Yes	LN2	373			Tumor Resection		Snap Frozen	11	1					Tumor				Clinical Proteomic Tumor Analysis Consortium	Stage II	Early	-52	C3L.00581_Tumor_RNA_ClearCellRenalCellCarcinoma_5739acaf.d44e.4e16.a6de.76e120d02d23|C3L.00581_Normal_RNA_ClearCellRenalCellCarcinoma_880100bf.236e.4ed3.9b14.abb2a00582b1|C3L.00581_Tumor_RNA_ClearCellRenalCellCarcinoma_8aa7a9d8.cfc4.4ca8.9428.dab7c7abe42e|C3L.00581_Tumor_RNA_ClearCellRenalCellCarcinoma_09cd8793.96af.4ab5.bc44.5ab5f5d1ac70|C3L.00581_Tumor_CpG_ClearCellRenalCellCarcinoma_f80d16b8.7…	8	caf0e98e-1fb8-11e9-b7f8-0a80fada099c
a8451484-2053-11e9-b7f8-0a80fada099c	CPT0019130003	a51fb8fe-204c-11e9-b7f8-0a80fada099c	C3L-00583-01	cc8a63fd-1fb8-11e9-b7f8-0a80fada099c	C3L-00583	CPTAC3 Discovery and Confirmatory	Primary Tumor	Kidney	Clear Cell Renal Cell Carcinoma	No	Qualified				Protein		Qualified	Qualified	No	Kidney	Solid Tissue			0	Yes	LN2	348			Tumor Resection		Snap Frozen	11	1					Tumor				Clinical Proteomic Tumor Analysis Consortium	Stage I	Early	-55	C3L.00583_Tumor_RNA_ClearCellRenalCellCarcinoma_3b92a25f.4897.44e8.825f.eaf0a9e4d7c2|C3L.00583_Tumor_RNA_ClearCellRenalCellCarcinoma_1cb74b70.1e62.48e4.b516.a0783a529c6b|C3L.00583_Tumor_RNA_ClearCellRenalCellCarcinoma_9f2a0f5e.1549.4d40.b345.02a953a0e5df|C3L.00583_Normal_RNA_ClearCellRenalCellCarcinoma_72e851d6.01ff.4647.8d77.db52ac5243dc|C3L.00583_Tumor_CpG_ClearCellRenalCellCarcinoma_9bab4af1.2…	8	cc8a63fd-1fb8-11e9-b7f8-0a80fada099c
a946e1bf-2053-11e9-b7f8-0a80fada099c	CPT0019160001	a6e9da6a-204c-11e9-b7f8-0a80fada099c	C3L-00583-06	cc8a63fd-1fb8-11e9-b7f8-0a80fada099c	C3L-00583	CPTAC3 Discovery and Confirmatory	Solid Tissue Normal	Kidney	Clear Cell Renal Cell Carcinoma	No	Qualified				Protein		Qualified	Qualified	No		Solid Tissue					LN2	283					Snap Frozen					26		Normal				Clinical Proteomic Tumor Analysis Consortium	Stage I	Early	-55	C3L.00583_Tumor_RNA_ClearCellRenalCellCarcinoma_3b92a25f.4897.44e8.825f.eaf0a9e4d7c2|C3L.00583_Tumor_RNA_ClearCellRenalCellCarcinoma_1cb74b70.1e62.48e4.b516.a0783a529c6b|C3L.00583_Tumor_RNA_ClearCellRenalCellCarcinoma_9f2a0f5e.1549.4d40.b345.02a953a0e5df|C3L.00583_Normal_RNA_ClearCellRenalCellCarcinoma_72e851d6.01ff.4647.8d77.db52ac5243dc|C3L.00583_Tumor_CpG_ClearCellRenalCellCarcinoma_9bab4af1.2…	8	cc8a63fd-1fb8-11e9-b7f8-0a80fada099c
ec75810f-2053-11e9-b7f8-0a80fada099c	CPT0079270003	a8b3330a-204c-11e9-b7f8-0a80fada099c	C3L-00606-01	ce22af84-1fb8-11e9-b7f8-0a80fada099c	C3L-00606	CPTAC3 Discovery and Confirmatory	Primary Tumor	Kidney	Clear Cell Renal Cell Carcinoma	No	Qualified				Protein		Qualified	Qualified	No	Kidney	Solid Tissue			0	Yes	LN2	438			Tumor Resection		Snap Frozen	11	1					Tumor				Clinical Proteomic Tumor Analysis Consortium	Stage III	Late	-75	C3L.00606_Normal_RNA_ClearCellRenalCellCarcinoma_00f8b5fa.e195.42bd.a3a7.95a97a33aea6|C3L.00606_Tumor_RNA_ClearCellRenalCellCarcinoma_f3e7a961.5085.41fb.9979.933721343b79|C3L.00606_Tumor_RNA_ClearCellRenalCellCarcinoma_64132227.2107.4fbf.bd11.bc4561214ae4|C3L.00606_Tumor_RNA_ClearCellRenalCellCarcinoma_797abce7.1cd8.414f.a055.16f1ab94d2d7|C3L.00606_Tumor_CpG_ClearCellRenalCellCarcinoma_0de5c891.d…	8	ce22af84-1fb8-11e9-b7f8-0a80fada099c
ed591c66-2053-11e9-b7f8-0a80fada099c	CPT0079300001	aa660472-204c-11e9-b7f8-0a80fada099c	C3L-00606-06	ce22af84-1fb8-11e9-b7f8-0a80fada099c	C3L-00606	CPTAC3 Discovery and Confirmatory	Solid Tissue Normal	Kidney	Clear Cell Renal Cell Carcinoma	No	Qualified				Protein		Qualified	Qualified	No		Solid Tissue					LN2	349					Snap Frozen					16		Normal				Clinical Proteomic Tumor Analysis Consortium	Stage III	Late	-75	C3L.00606_Normal_RNA_ClearCellRenalCellCarcinoma_00f8b5fa.e195.42bd.a3a7.95a97a33aea6|C3L.00606_Tumor_RNA_ClearCellRenalCellCarcinoma_f3e7a961.5085.41fb.9979.933721343b79|C3L.00606_Tumor_RNA_ClearCellRenalCellCarcinoma_64132227.2107.4fbf.bd11.bc4561214ae4|C3L.00606_Tumor_RNA_ClearCellRenalCellCarcinoma_797abce7.1cd8.414f.a055.16f1ab94d2d7|C3L.00606_Tumor_CpG_ClearCellRenalCellCarcinoma_0de5c891.d…	8	ce22af84-1fb8-11e9-b7f8-0a80fada099c
b3af4a84-2053-11e9-b7f8-0a80fada099c	CPT0025050003	ac9d0ff9-204c-11e9-b7f8-0a80fada099c	C3L-00607-01	cfd3d3fd-1fb8-11e9-b7f8-0a80fada099c	C3L-00607	CPTAC3 Discovery and Confirmatory	Primary Tumor	Kidney	Clear Cell Renal Cell Carcinoma	No	Qualified				Protein		Qualified	Qualified	No		Solid Tissue					LN2	230					Snap Frozen					15		Tumor				Clinical Proteomic Tumor Analysis Consortium	Stage III	Late	-66	C3L.00607_Tumor_RNA_ClearCellRenalCellCarcinoma_835c09cf.9cdc.4c47.99b1.288c070391db|C3L.00607_Normal_RNA_ClearCellRenalCellCarcinoma_f1190749.35c8.466d.ad8b.27da450ce093|C3L.00607_Normal_CpG_ClearCellRenalCellCarcinoma_6b0c2bd5.dbc2.40b3.beb8.2aea9f496b86|C3L.00607_Tumor_CpG_ClearCellRenalCellCarcinoma_b59eb468.b7d7.4b16.920b.c2af9029655f	4	cfd3d3fd-1fb8-11e9-b7f8-0a80fada099c
b483c688-2053-11e9-b7f8-0a80fada099c	CPT0025060001	ae645749-204c-11e9-b7f8-0a80fada099c	C3L-00607-02	cfd3d3fd-1fb8-11e9-b7f8-0a80fada099c	C3L-00607	CPTAC3 Discovery and Confirmatory	Solid Tissue Normal	Kidney	Clear Cell Renal Cell Carcinoma	No	Qualified				Protein		Qualified	Qualified	No		Solid Tissue					LN2	170					Snap Frozen					19		Normal				Clinical Proteomic Tumor Analysis Consortium	Stage III	Late	-66	C3L.00607_Tumor_RNA_ClearCellRenalCellCarcinoma_835c09cf.9cdc.4c47.99b1.288c070391db|C3L.00607_Normal_RNA_ClearCellRenalCellCarcinoma_f1190749.35c8.466d.ad8b.27da450ce093|C3L.00607_Normal_CpG_ClearCellRenalCellCarcinoma_6b0c2bd5.dbc2.40b3.beb8.2aea9f496b86|C3L.00607_Tumor_CpG_ClearCellRenalCellCarcinoma_b59eb468.b7d7.4b16.920b.c2af9029655f	4	cfd3d3fd-1fb8-11e9-b7f8-0a80fada099c
b5826276-2053-11e9-b7f8-0a80fada099c	CPT0025110003	b018dc5e-204c-11e9-b7f8-0a80fada099c	C3L-00610-01	d1f00743-1fb8-11e9-b7f8-0a80fada099c	C3L-00610	CPTAC3 Discovery and Confirmatory	Primary Tumor	Kidney	Clear Cell Renal Cell Carcinoma	No	Qualified				Protein		Qualified	Qualified	No		Solid Tissue					LN2	350					Snap Frozen					12		Tumor				Clinical Proteomic Tumor Analysis Consortium	Stage I	Early	-57	C3L.00610_Tumor_RNA_ClearCellRenalCellCarcinoma_c98dc71b.9f88.41e2.a5ce.d855869903ab|C3L.00610_Tumor_CpG_ClearCellRenalCellCarcinoma_550c4d51.c003.4583.a7e0.74ca2d0487c0	2	d1f00743-1fb8-11e9-b7f8-0a80fada099c
a3197bc4-2053-11e9-b7f8-0a80fada099c	CPT0015910003	b223c344-204c-11e9-b7f8-0a80fada099c	C3L-00765-01	d43bcf73-1fb8-11e9-b7f8-0a80fada099c	C3L-00765	CPTAC3 Discovery and Confirmatory	Primary Tumor	Kidney	Clear Cell Renal Cell Carcinoma	No	Qualified				Protein		Qualified	Qualified	No		Solid Tissue					LN2	230					Snap Frozen					17		Tumor				Clinical Proteomic Tumor Analysis Consortium	Stage I	Early	-61	C3L.00765_Tumor_RNA_ClearCellRenalCellCarcinoma_b22cce67.ac75.44d7.9131.af281213fa00|C3L.00765_Tumor_CpG_ClearCellRenalCellCarcinoma_765a63e0.3f66.4807.bda8.c6c8e8b52b44	2	d43bcf73-1fb8-11e9-b7f8-0a80fada099c
b64adca6-2053-11e9-b7f8-0a80fada099c	CPT0025170003	b3d4c7a4-204c-11e9-b7f8-0a80fada099c	C3L-00766-01	d610d697-1fb8-11e9-b7f8-0a80fada099c	C3L-00766	CPTAC3 Discovery and Confirmatory	Primary Tumor	Kidney	Clear Cell Renal Cell Carcinoma	No	Qualified				Protein		Qualified	Qualified	No		Solid Tissue					LN2	230					Snap Frozen					9		Tumor				Clinical Proteomic Tumor Analysis Consortium	Stage I	Early	-57	C3L.00766_Tumor_RNA_ClearCellRenalCellCarcinoma_00b9f60c.9de0.4edd.8ec4.8582a615c226|C3L.00766_Tumor_CpG_ClearCellRenalCellCarcinoma_b777c432.6046.4083.8c52.f5ea49ba0d2e	2	d610d697-1fb8-11e9-b7f8-0a80fada099c
c59c0fac-2053-11e9-b7f8-0a80fada099c	CPT0065690003	b5760324-204c-11e9-b7f8-0a80fada099c	C3L-00790-01	d95673ac-1fb8-11e9-b7f8-0a80fada099c	C3L-00790	CPTAC3 Discovery and Confirmatory	Primary Tumor	Kidney	Clear Cell Renal Cell Carcinoma	No	Qualified				Protein		Qualified	Qualified	No		Solid Tissue					LN2	240					Snap Frozen					13		Tumor				Clinical Proteomic Tumor Analysis Consortium	Stage I	Early	-44	C3L.00790_Tumor_RNA_ClearCellRenalCellCarcinoma_82c75558.fd2b.4af1.96a7.353d144fb5ee|C3L.00790_Tumor_CpG_ClearCellRenalCellCarcinoma_2baf6395.56ae.478e.9809.d557544f8fbf	2	d95673ac-1fb8-11e9-b7f8-0a80fada099c
bd34fbb3-2053-11e9-b7f8-0a80fada099c	CPT0026410003	b72322c6-204c-11e9-b7f8-0a80fada099c	C3L-00791-01	dae8930e-1fb8-11e9-b7f8-0a80fada099c	C3L-00791	CPTAC3 Discovery and Confirmatory	Primary Tumor	Kidney	Clear Cell Renal Cell Carcinoma	No	Qualified				Protein		Qualified	Qualified	No		Solid Tissue					LN2	220					Snap Frozen					13		Tumor				Clinical Proteomic Tumor Analysis Consortium	Stage III	Late	-76	C3L.00791_Tumor_RNA_ClearCellRenalCellCarcinoma_2c3d90ce.2f4d.42bc.baa4.e01052a73b67|C3L.00791_Tumor_CpG_ClearCellRenalCellCarcinoma_8abdf51c.4a0f.405d.bf78.db4f2e272011	2	dae8930e-1fb8-11e9-b7f8-0a80fada099c
9e2bb964-2053-11e9-b7f8-0a80fada099c	CPT0015730003	bb1f3990-204c-11e9-b7f8-0a80fada099c	C3L-00792-01	dc7bd788-1fb8-11e9-b7f8-0a80fada099c	C3L-00792	CPTAC3 Discovery and Confirmatory	Primary Tumor	Kidney	Clear Cell Renal Cell Carcinoma	No	Qualified				Protein		Qualified	Qualified	No		Solid Tissue					LN2	200					Snap Frozen					17		Tumor				Clinical Proteomic Tumor Analysis Consortium	Stage II	Early	-90	C3L.00792_Tumor_RNA_ClearCellRenalCellCarcinoma_c643d8b0.12a0.4078.8248.6d5f046eb14d|C3L.00792_Tumor_CpG_ClearCellRenalCellCarcinoma_eaab7045.b810.4e9d.8afc.11c2e020cb2d	2	dc7bd788-1fb8-11e9-b7f8-0a80fada099c
c675a936-2053-11e9-b7f8-0a80fada099c	CPT0065750003	bcd1ba03-204c-11e9-b7f8-0a80fada099c	C3L-00796-01	de178b14-1fb8-11e9-b7f8-0a80fada099c	C3L-00796	CPTAC3 Discovery and Confirmatory	Primary Tumor	Kidney	Clear Cell Renal Cell Carcinoma	No	Qualified				Protein		Qualified	Qualified	No		Solid Tissue					LN2	200					Snap Frozen					17		Tumor				Clinical Proteomic Tumor Analysis Consortium	Stage I	Early	-67	C3L.00796_Tumor_RNA_ClearCellRenalCellCarcinoma_dfae4a6a.4972.42f2.87b8.a5d0351eb4ac|C3L.00796_Tumor_CpG_ClearCellRenalCellCarcinoma_f04e6ad8.2e27.4726.a3f7.47896fdc9a88	2	de178b14-1fb8-11e9-b7f8-0a80fada099c
b7183efe-2053-11e9-b7f8-0a80fada099c	CPT0025230003	be9debc1-204c-11e9-b7f8-0a80fada099c	C3L-00799-01	dfc9d964-1fb8-11e9-b7f8-0a80fada099c	C3L-00799	CPTAC3 Discovery and Confirmatory	Primary Tumor	Kidney	Clear Cell Renal Cell Carcinoma	No	Qualified				Protein		Qualified	Qualified	No		Solid Tissue					LN2	230					Snap Frozen					9		Tumor				Clinical Proteomic Tumor Analysis Consortium	Stage I	Early	-41	C3L.00799_Tumor_RNA_ClearCellRenalCellCarcinoma_bd131248.9c81.459c.bb13.0bebf47ea9e1|C3L.00799_Tumor_CpG_ClearCellRenalCellCarcinoma_1f575f4a.cef3.4e87.be27.dee8d7b20b71	2	dfc9d964-1fb8-11e9-b7f8-0a80fada099c
b7ebe6a4-2053-11e9-b7f8-0a80fada099c	CPT0025290003	c08cbe25-204c-11e9-b7f8-0a80fada099c	C3L-00800-01	e169f383-1fb8-11e9-b7f8-0a80fada099c	C3L-00800	CPTAC3 Discovery and Confirmatory	Primary Tumor	Kidney	Clear Cell Renal Cell Carcinoma	No	Qualified				Protein		Qualified	Qualified	No		Solid Tissue					LN2	200					Snap Frozen					19		Tumor				Clinical Proteomic Tumor Analysis Consortium	Stage I	Early	-41	C3L.00800_Tumor_RNA_ClearCellRenalCellCarcinoma_ae7051bd.e4af.46d7.9f0b.efb079c472d6|C3L.00800_Tumor_CpG_ClearCellRenalCellCarcinoma_77069357.359c.42fc.bff4.9b2a94c563a5	2	e169f383-1fb8-11e9-b7f8-0a80fada099c
b8cd9dff-2053-11e9-b7f8-0a80fada099c	CPT0025350003	c263ed01-204c-11e9-b7f8-0a80fada099c	C3L-00812-01	e30c24ef-1fb8-11e9-b7f8-0a80fada099c	C3L-00812	CPTAC3 Discovery and Confirmatory	Primary Tumor	Kidney	Clear Cell Renal Cell Carcinoma	No	Qualified				Protein		Qualified	Qualified	No		Solid Tissue					LN2	200					Snap Frozen					18		Tumor				Clinical Proteomic Tumor Analysis Consortium	Stage I	Early	-74	C3L.00812_Tumor_RNA_ClearCellRenalCellCarcinoma_9a0056fd.eaa4.41ad.b251.0ad607bace87|C3L.00812_Tumor_CpG_ClearCellRenalCellCarcinoma_2db8ac0f.41eb.409c.8daf.23b63ec52a3c	2	e30c24ef-1fb8-11e9-b7f8-0a80fada099c
9f0ef73c-2053-11e9-b7f8-0a80fada099c	CPT0015810003	c4393499-204c-11e9-b7f8-0a80fada099c	C3L-00813-01	e4a0071d-1fb8-11e9-b7f8-0a80fada099c	C3L-00813	CPTAC3 Discovery and Confirmatory	Primary Tumor	Kidney	Clear Cell Renal Cell Carcinoma	No	Qualified				Protein		Qualified	Qualified	No		Solid Tissue					LN2	220					Snap Frozen					16		Tumor				Clinical Proteomic Tumor Analysis Consortium	Stage III	Late	-61	C3L.00813_Tumor_RNA_ClearCellRenalCellCarcinoma_895268f6.d513.4bd8.b625.e6a23a99f215|C3L.00813_Tumor_CpG_ClearCellRenalCellCarcinoma_536d7cc9.96f2.4bf9.b653.639742dc7b6e	2	e4a0071d-1fb8-11e9-b7f8-0a80fada099c
c8117eba-2053-11e9-b7f8-0a80fada099c	CPT0065820001	c85b0efd-204c-11e9-b7f8-0a80fada099c	C3L-00814-02	e63a8d1a-1fb8-11e9-b7f8-0a80fada099c	C3L-00814	CPTAC3 Discovery and Confirmatory	Solid Tissue Normal	Kidney	Clear Cell Renal Cell Carcinoma	No	Qualified				Protein		Qualified	Qualified	No		Solid Tissue					LN2	100					Snap Frozen					13		Normal				Clinical Proteomic Tumor Analysis Consortium	Stage I	Early	-83	C3L.00814_Tumor_RNA_ClearCellRenalCellCarcinoma_7f41524c.570b.4e79.ba51.984a3b603523|C3L.00814_Normal_RNA_ClearCellRenalCellCarcinoma_0f9d7f41.885c.4929.83cd.33fce57a5aa9|C3L.00814_Normal_CpG_ClearCellRenalCellCarcinoma_b0b9095d.5200.42d0.8b8c.fb7bc7a3b1a5|C3L.00814_Tumor_CpG_ClearCellRenalCellCarcinoma_179f5d4e.adf3.46e3.bfff.200888fa6276	4	e63a8d1a-1fb8-11e9-b7f8-0a80fada099c
c742f8ec-2053-11e9-b7f8-0a80fada099c	CPT0065810003	c65c174d-204c-11e9-b7f8-0a80fada099c	C3L-00814-01	e63a8d1a-1fb8-11e9-b7f8-0a80fada099c	C3L-00814	CPTAC3 Discovery and Confirmatory	Primary Tumor	Kidney	Clear Cell Renal Cell Carcinoma	No	Qualified				Protein		Qualified	Qualified	No		Solid Tissue					LN2	230					Snap Frozen					12		Tumor				Clinical Proteomic Tumor Analysis Consortium	Stage I	Early	-83	C3L.00814_Tumor_RNA_ClearCellRenalCellCarcinoma_7f41524c.570b.4e79.ba51.984a3b603523|C3L.00814_Normal_RNA_ClearCellRenalCellCarcinoma_0f9d7f41.885c.4929.83cd.33fce57a5aa9|C3L.00814_Normal_CpG_ClearCellRenalCellCarcinoma_b0b9095d.5200.42d0.8b8c.fb7bc7a3b1a5|C3L.00814_Tumor_CpG_ClearCellRenalCellCarcinoma_179f5d4e.adf3.46e3.bfff.200888fa6276	4	e63a8d1a-1fb8-11e9-b7f8-0a80fada099c
c8e39c2a-2053-11e9-b7f8-0a80fada099c	CPT0065870003	ca2fe14a-204c-11e9-b7f8-0a80fada099c	C3L-00817-01	e9ac28c9-1fb8-11e9-b7f8-0a80fada099c	C3L-00817	CPTAC3 Discovery and Confirmatory	Primary Tumor	Kidney	Clear Cell Renal Cell Carcinoma	No	Qualified				Protein		Qualified	Qualified	No		Solid Tissue					LN2	210					Snap Frozen					25		Tumor				Clinical Proteomic Tumor Analysis Consortium	Stage I	Early	-80	C3L.00817_Tumor_RNA_ClearCellRenalCellCarcinoma_9e5ce1d4.2751.4872.bf8f.991b28f8a8d8|C3L.00817_Tumor_CpG_ClearCellRenalCellCarcinoma_548d82ec.fd47.410a.b2f0.dbf1caeb9562	2	e9ac28c9-1fb8-11e9-b7f8-0a80fada099c
bf9ec79a-2053-11e9-b7f8-0a80fada099c	CPT0063330001	d4ecbd48-204c-11e9-b7f8-0a80fada099c	C3L-00902-06	eb3dc37a-1fb8-11e9-b7f8-0a80fada099c	C3L-00902	CPTAC3 Discovery and Confirmatory	Solid Tissue Normal	Kidney	Clear Cell Renal Cell Carcinoma	No	Qualified				Protein		Qualified	Qualified	No		Solid Tissue					LN2	310					Snap Frozen					19		Normal				Clinical Proteomic Tumor Analysis Consortium	Stage I	Early	-69	C3L.00902_Normal_RNA_ClearCellRenalCellCarcinoma_3ff2a86e.0754.42ff.bbbc.c48fc3c52fe0|C3L.00902_Tumor_RNA_ClearCellRenalCellCarcinoma_7591edea.ffb0.4d69.a2c8.2dd1d8e4a9ae|C3L.00902_Normal_CpG_ClearCellRenalCellCarcinoma_e28d3f5e.1d0a.4bd2.9727.d22dc2ac3c64|C3L.00902_Tumor_CpG_ClearCellRenalCellCarcinoma_3b1694af.2393.4df7.a0da.c7e840eb4a76	4	eb3dc37a-1fb8-11e9-b7f8-0a80fada099c
bed318fc-2053-11e9-b7f8-0a80fada099c	CPT0063320003	ccb725f4-204c-11e9-b7f8-0a80fada099c	C3L-00902-02	eb3dc37a-1fb8-11e9-b7f8-0a80fada099c	C3L-00902	CPTAC3 Discovery and Confirmatory	Primary Tumor	Kidney	Clear Cell Renal Cell Carcinoma	No	Qualified				Protein		Qualified	Qualified	No		Solid Tissue					LN2	474					Snap Frozen					19		Tumor				Clinical Proteomic Tumor Analysis Consortium	Stage I	Early	-69	C3L.00902_Normal_RNA_ClearCellRenalCellCarcinoma_3ff2a86e.0754.42ff.bbbc.c48fc3c52fe0|C3L.00902_Tumor_RNA_ClearCellRenalCellCarcinoma_7591edea.ffb0.4d69.a2c8.2dd1d8e4a9ae|C3L.00902_Normal_CpG_ClearCellRenalCellCarcinoma_e28d3f5e.1d0a.4bd2.9727.d22dc2ac3c64|C3L.00902_Tumor_CpG_ClearCellRenalCellCarcinoma_3b1694af.2393.4df7.a0da.c7e840eb4a76	4	eb3dc37a-1fb8-11e9-b7f8-0a80fada099c
c21a6173-2053-11e9-b7f8-0a80fada099c	CPT0064370003	d6f7be55-204c-11e9-b7f8-0a80fada099c	C3L-00907-01	ecd1a90e-1fb8-11e9-b7f8-0a80fada099c	C3L-00907	CPTAC3 Discovery and Confirmatory	Primary Tumor	Kidney	Clear Cell Renal Cell Carcinoma	No	Qualified				Protein		Qualified	Qualified	No	Kidney	Solid Tissue			-4	Yes	LN2	900			Tumor Resection		Snap Frozen	11	1					Tumor				Clinical Proteomic Tumor Analysis Consortium	Stage I	Early	-55	C3L.00907_Normal_RNA_ClearCellRenalCellCarcinoma_ff35024d.0cfa.4cd0.b835.eb2bd7430390|C3L.00907_Tumor_RNA_ClearCellRenalCellCarcinoma_4e894ea9.875e.46fe.80b1.1a605636a848|C3L.00907_Tumor_RNA_ClearCellRenalCellCarcinoma_ffa253ae.7402.4c50.9f5f.d8cb39e46057|C3L.00907_Tumor_RNA_ClearCellRenalCellCarcinoma_154017fa.8ca7.43b6.b417.86b9890083f0|C3L.00907_Tumor_CpG_ClearCellRenalCellCarcinoma_2aedf2e4.a…	8	ecd1a90e-1fb8-11e9-b7f8-0a80fada099c
c2e473d7-2053-11e9-b7f8-0a80fada099c	CPT0064400001	d8ec6129-204c-11e9-b7f8-0a80fada099c	C3L-00907-06	ecd1a90e-1fb8-11e9-b7f8-0a80fada099c	C3L-00907	CPTAC3 Discovery and Confirmatory	Solid Tissue Normal	Kidney	Clear Cell Renal Cell Carcinoma	No	Qualified				Protein		Qualified	Qualified	No		Solid Tissue					LN2	600					Snap Frozen					25		Normal				Clinical Proteomic Tumor Analysis Consortium	Stage I	Early	-55	C3L.00907_Normal_RNA_ClearCellRenalCellCarcinoma_ff35024d.0cfa.4cd0.b835.eb2bd7430390|C3L.00907_Tumor_RNA_ClearCellRenalCellCarcinoma_4e894ea9.875e.46fe.80b1.1a605636a848|C3L.00907_Tumor_RNA_ClearCellRenalCellCarcinoma_ffa253ae.7402.4c50.9f5f.d8cb39e46057|C3L.00907_Tumor_RNA_ClearCellRenalCellCarcinoma_154017fa.8ca7.43b6.b417.86b9890083f0|C3L.00907_Tumor_CpG_ClearCellRenalCellCarcinoma_2aedf2e4.a…	8	ecd1a90e-1fb8-11e9-b7f8-0a80fada099c
fb835187-2053-11e9-b7f8-0a80fada099c	CPT0086360003	da93e2c6-204c-11e9-b7f8-0a80fada099c	C3L-00908-03	ee6b0cb5-1fb8-11e9-b7f8-0a80fada099c	C3L-00908	CPTAC3 Discovery and Confirmatory	Primary Tumor	Kidney	Clear Cell Renal Cell Carcinoma	No	Qualified				Protein		Qualified	Qualified	No		Solid Tissue					LN2	196					Snap Frozen					17		Tumor				Clinical Proteomic Tumor Analysis Consortium	Stage II	Early	-60	C3L.00908_Tumor_RNA_ClearCellRenalCellCarcinoma_b2de6248.2c6c.4324.afcd.30f0b99f27b8|C3L.00908_Normal_RNA_ClearCellRenalCellCarcinoma_1caffc0d.6f72.4f9a.b213.6f9ff9fd61a6|C3L.00908_Tumor_CpG_ClearCellRenalCellCarcinoma_0f6a2c85.0f55.428b.b17d.1e0479c2033c|C3L.00908_Tumor_CpG_ClearCellRenalCellCarcinoma_420f36ff.c1eb.4150.a1b6.e10893c5749b|C3L.00908_Normal_CpG_ClearCellRenalCellCarcinoma_46afb674.…	5	ee6b0cb5-1fb8-11e9-b7f8-0a80fada099c
fc4fb74c-2053-11e9-b7f8-0a80fada099c	CPT0086370003	dc2b8047-204c-11e9-b7f8-0a80fada099c	C3L-00908-06	ee6b0cb5-1fb8-11e9-b7f8-0a80fada099c	C3L-00908	CPTAC3 Discovery and Confirmatory	Solid Tissue Normal	Kidney	Clear Cell Renal Cell Carcinoma	No	Qualified				Protein		Qualified	Qualified	No		Solid Tissue					LN2	303					Snap Frozen					17		Normal				Clinical Proteomic Tumor Analysis Consortium	Stage II	Early	-60	C3L.00908_Tumor_RNA_ClearCellRenalCellCarcinoma_b2de6248.2c6c.4324.afcd.30f0b99f27b8|C3L.00908_Normal_RNA_ClearCellRenalCellCarcinoma_1caffc0d.6f72.4f9a.b213.6f9ff9fd61a6|C3L.00908_Tumor_CpG_ClearCellRenalCellCarcinoma_0f6a2c85.0f55.428b.b17d.1e0479c2033c|C3L.00908_Tumor_CpG_ClearCellRenalCellCarcinoma_420f36ff.c1eb.4150.a1b6.e10893c5749b|C3L.00908_Normal_CpG_ClearCellRenalCellCarcinoma_46afb674.…	5	ee6b0cb5-1fb8-11e9-b7f8-0a80fada099c
81442959-2053-11e9-b7f8-0a80fada099c	CPT0007870001	e0af77cb-204c-11e9-b7f8-0a80fada099c	C3L-00910-06	effb1654-1fb8-11e9-b7f8-0a80fada099c	C3L-00910	CPTAC3 Discovery and Confirmatory	Solid Tissue Normal	Kidney	Clear Cell Renal Cell Carcinoma	No	Qualified				Protein		Qualified	Qualified	No		Solid Tissue					LN2	427					Snap Frozen					17		Normal				Clinical Proteomic Tumor Analysis Consortium	Stage I	Early	-75	C3L.00910_Normal_RNA_ClearCellRenalCellCarcinoma_fdffe429.7b2b.421e.8e10.9ac67cc7c1f7|C3L.00910_Tumor_RNA_ClearCellRenalCellCarcinoma_711502cf.374d.44ac.acb8.1927f3043bfb|C3L.00910_Normal_CpG_ClearCellRenalCellCarcinoma_54323a70.dae9.4a8b.bd7c.1f2978f6cc0e|C3L.00910_Tumor_CpG_ClearCellRenalCellCarcinoma_0d2cdcf5.bc83.481f.98ca.9cf1f264c065	4	effb1654-1fb8-11e9-b7f8-0a80fada099c
803029c0-2053-11e9-b7f8-0a80fada099c	CPT0007860003	ddfe36d0-204c-11e9-b7f8-0a80fada099c	C3L-00910-02	effb1654-1fb8-11e9-b7f8-0a80fada099c	C3L-00910	CPTAC3 Discovery and Confirmatory	Primary Tumor	Kidney	Clear Cell Renal Cell Carcinoma	No	Qualified				Protein		Qualified	Qualified	No		Solid Tissue					LN2	604					Snap Frozen					17		Tumor				Clinical Proteomic Tumor Analysis Consortium	Stage I	Early	-75	C3L.00910_Normal_RNA_ClearCellRenalCellCarcinoma_fdffe429.7b2b.421e.8e10.9ac67cc7c1f7|C3L.00910_Tumor_RNA_ClearCellRenalCellCarcinoma_711502cf.374d.44ac.acb8.1927f3043bfb|C3L.00910_Normal_CpG_ClearCellRenalCellCarcinoma_54323a70.dae9.4a8b.bd7c.1f2978f6cc0e|C3L.00910_Tumor_CpG_ClearCellRenalCellCarcinoma_0d2cdcf5.bc83.481f.98ca.9cf1f264c065	4	effb1654-1fb8-11e9-b7f8-0a80fada099c
b0e49b69-2053-11e9-b7f8-0a80fada099c	CPT0023710001	e47b6ab6-204c-11e9-b7f8-0a80fada099c	C3L-00917-06	f1909c4f-1fb8-11e9-b7f8-0a80fada099c	C3L-00917	CPTAC3 Discovery and Confirmatory	Solid Tissue Normal	Kidney	Clear Cell Renal Cell Carcinoma	No	Qualified				Protein		Qualified	Qualified	No		Solid Tissue					LN2	235					Snap Frozen					18		Normal				Clinical Proteomic Tumor Analysis Consortium	Stage I	Early	-37	C3L.00917_Tumor_RNA_ClearCellRenalCellCarcinoma_9973477b.7e81.434c.bec0.ce063a68fa66|C3L.00917_Normal_RNA_ClearCellRenalCellCarcinoma_0b1925c1.e9ee.44a4.b4fe.173fb040b261|C3L.00917_Normal_CpG_ClearCellRenalCellCarcinoma_9c1fd689.e8b7.4c2f.8aaa.878025c737c9|C3L.00917_Tumor_CpG_ClearCellRenalCellCarcinoma_bc9e25b2.e196.4971.8533.3d39ac2f5b49	4	f1909c4f-1fb8-11e9-b7f8-0a80fada099c
b0138f4b-2053-11e9-b7f8-0a80fada099c	CPT0023690003	e2be63e9-204c-11e9-b7f8-0a80fada099c	C3L-00917-01	f1909c4f-1fb8-11e9-b7f8-0a80fada099c	C3L-00917	CPTAC3 Discovery and Confirmatory	Primary Tumor	Kidney	Clear Cell Renal Cell Carcinoma	No	Qualified				Protein		Qualified	Qualified	No		Solid Tissue					LN2	289					Snap Frozen					18		Tumor				Clinical Proteomic Tumor Analysis Consortium	Stage I	Early	-37	C3L.00917_Tumor_RNA_ClearCellRenalCellCarcinoma_9973477b.7e81.434c.bec0.ce063a68fa66|C3L.00917_Normal_RNA_ClearCellRenalCellCarcinoma_0b1925c1.e9ee.44a4.b4fe.173fb040b261|C3L.00917_Normal_CpG_ClearCellRenalCellCarcinoma_9c1fd689.e8b7.4c2f.8aaa.878025c737c9|C3L.00917_Tumor_CpG_ClearCellRenalCellCarcinoma_bc9e25b2.e196.4971.8533.3d39ac2f5b49	4	f1909c4f-1fb8-11e9-b7f8-0a80fada099c
f1509b20-2053-11e9-b7f8-0a80fada099c	CPT0079480003	e611d742-204c-11e9-b7f8-0a80fada099c	C3L-01281-01	0a72ab09-1fb9-11e9-b7f8-0a80fada099c	C3L-01281	CPTAC3 Discovery and Confirmatory	Primary Tumor	Kidney	Clear Cell Renal Cell Carcinoma	No	Qualified				Protein		Qualified	Qualified	No		Solid Tissue					LN2	261					Snap Frozen					29		Tumor				Clinical Proteomic Tumor Analysis Consortium	Stage IV	Late	-66	C3L.01281_Tumor_RNA_ClearCellRenalCellCarcinoma_2dfafc4f.de00.4ee1.95a0.9ee66518769b|C3L.01281_Normal_RNA_ClearCellRenalCellCarcinoma_d9b29481.18a5.48d0.87b0.db0c125e1e75|C3L.01281_Normal_CpG_ClearCellRenalCellCarcinoma_a56b4d1c.8fc0.45d2.acee.e7c9e054226c|C3L.01281_Tumor_CpG_ClearCellRenalCellCarcinoma_f5063450.84fc.451f.a52e.e94e66dffa45	4	0a72ab09-1fb9-11e9-b7f8-0a80fada099c
f221a71b-2053-11e9-b7f8-0a80fada099c	CPT0079510001	e7c6ab7a-204c-11e9-b7f8-0a80fada099c	C3L-01281-06	0a72ab09-1fb9-11e9-b7f8-0a80fada099c	C3L-01281	CPTAC3 Discovery and Confirmatory	Solid Tissue Normal	Kidney	Clear Cell Renal Cell Carcinoma	No	Qualified				Protein		Qualified	Qualified	No		Solid Tissue					LN2	399					Snap Frozen					29		Normal				Clinical Proteomic Tumor Analysis Consortium	Stage IV	Late	-66	C3L.01281_Tumor_RNA_ClearCellRenalCellCarcinoma_2dfafc4f.de00.4ee1.95a0.9ee66518769b|C3L.01281_Normal_RNA_ClearCellRenalCellCarcinoma_d9b29481.18a5.48d0.87b0.db0c125e1e75|C3L.01281_Normal_CpG_ClearCellRenalCellCarcinoma_a56b4d1c.8fc0.45d2.acee.e7c9e054226c|C3L.01281_Tumor_CpG_ClearCellRenalCellCarcinoma_f5063450.84fc.451f.a52e.e94e66dffa45	4	0a72ab09-1fb9-11e9-b7f8-0a80fada099c
ee7c02f9-2053-11e9-b7f8-0a80fada099c	CPT0079380003	e9f56258-204c-11e9-b7f8-0a80fada099c	C3L-01283-01	0c06c8bd-1fb9-11e9-b7f8-0a80fada099c	C3L-01283	CPTAC3 Discovery and Confirmatory	Primary Tumor	Kidney	Clear Cell Renal Cell Carcinoma	No	Qualified				Protein		Qualified	Qualified	No		Solid Tissue					LN2	290					Snap Frozen				28	19		Tumor				Clinical Proteomic Tumor Analysis Consortium	Stage I	Early	-37	C3L.01283_Tumor_RNA_ClearCellRenalCellCarcinoma_ef650535.b0f6.48a0.a0c2.e9a2aa6b64c5|C3L.01283_Tumor_CpG_ClearCellRenalCellCarcinoma_5e1bf6b7.4059.4bf5.a3b5.196a855f7e0b	2	0c06c8bd-1fb9-11e9-b7f8-0a80fada099c
012c44e4-2054-11e9-b7f8-0a80fada099c	CPT0086950003	ebe5374c-204c-11e9-b7f8-0a80fada099c	C3L-01286-02	0d99be24-1fb9-11e9-b7f8-0a80fada099c	C3L-01286	CPTAC3 Discovery and Confirmatory	Primary Tumor	Kidney	Clear Cell Renal Cell Carcinoma	No	Qualified				Protein		Qualified	Qualified	No	Kidney	Solid Tissue			0	Yes	LN2	350			Tumor Resection		Snap Frozen	11	2					Tumor				Clinical Proteomic Tumor Analysis Consortium	Stage III	Late	-58	C3L.01286_Normal_RNA_ClearCellRenalCellCarcinoma_5d0ee7d1.2cda.4c27.a0db.3837ced512c8|C3L.01286_Tumor_RNA_ClearCellRenalCellCarcinoma_35f4a21a.a299.4cc2.a5b6.421b1be931b2|C3L.01286_Tumor_RNA_ClearCellRenalCellCarcinoma_35121379.c42c.4d60.9ca8.00803a92e295|C3L.01286_Tumor_RNA_ClearCellRenalCellCarcinoma_09b68eb6.0e45.4a1c.8cff.8d8858da94b8|C3L.01286_Normal_CpG_ClearCellRenalCellCarcinoma_61156595.…	8	0d99be24-1fb9-11e9-b7f8-0a80fada099c
01f9a8a7-2054-11e9-b7f8-0a80fada099c	CPT0086970003	edd548f5-204c-11e9-b7f8-0a80fada099c	C3L-01286-06	0d99be24-1fb9-11e9-b7f8-0a80fada099c	C3L-01286	CPTAC3 Discovery and Confirmatory	Solid Tissue Normal	Kidney	Clear Cell Renal Cell Carcinoma	No	Qualified				Protein		Qualified	Qualified	No		Solid Tissue					LN2	296					Snap Frozen					30		Normal				Clinical Proteomic Tumor Analysis Consortium	Stage III	Late	-58	C3L.01286_Normal_RNA_ClearCellRenalCellCarcinoma_5d0ee7d1.2cda.4c27.a0db.3837ced512c8|C3L.01286_Tumor_RNA_ClearCellRenalCellCarcinoma_35f4a21a.a299.4cc2.a5b6.421b1be931b2|C3L.01286_Tumor_RNA_ClearCellRenalCellCarcinoma_35121379.c42c.4d60.9ca8.00803a92e295|C3L.01286_Tumor_RNA_ClearCellRenalCellCarcinoma_09b68eb6.0e45.4a1c.8cff.8d8858da94b8|C3L.01286_Normal_CpG_ClearCellRenalCellCarcinoma_61156595.…	8	0d99be24-1fb9-11e9-b7f8-0a80fada099c
ef59c2bc-2053-11e9-b7f8-0a80fada099c	CPT0079410003	f0d4bf39-204c-11e9-b7f8-0a80fada099c	C3L-01287-02	0f345723-1fb9-11e9-b7f8-0a80fada099c	C3L-01287	CPTAC3 Discovery and Confirmatory	Primary Tumor	Kidney	Clear Cell Renal Cell Carcinoma	No	Qualified				Protein		Qualified	Qualified	No	Kidney	Solid Tissue			0	Yes	LN2	440			Tumor Resection		Snap Frozen	11	2					Tumor				Clinical Proteomic Tumor Analysis Consortium	Stage IV	Late	-60	C3L.01287_Tumor_RNA_ClearCellRenalCellCarcinoma_11e07160.6ff4.4572.bdee.39a717cdc5f4|C3L.01287_Tumor_RNA_ClearCellRenalCellCarcinoma_e3fca10d.7db2.466e.a36b.2b9068473cab|C3L.01287_Tumor_RNA_ClearCellRenalCellCarcinoma_106d67a3.4847.425b.a151.4e92d0e82e69|C3L.01287_Normal_RNA_ClearCellRenalCellCarcinoma_892729b1.548f.4787.be57.a1d350fa3a5b|C3L.01287_Tumor_CpG_ClearCellRenalCellCarcinoma_1fa71de4.c…	7	0f345723-1fb9-11e9-b7f8-0a80fada099c
f02c5363-2053-11e9-b7f8-0a80fada099c	CPT0079430001	f2a7a3cf-204c-11e9-b7f8-0a80fada099c	C3L-01287-06	0f345723-1fb9-11e9-b7f8-0a80fada099c	C3L-01287	CPTAC3 Discovery and Confirmatory	Solid Tissue Normal	Kidney	Clear Cell Renal Cell Carcinoma	No	Qualified				Protein		Qualified	Qualified	No		Solid Tissue					LN2	289					Snap Frozen					26		Normal				Clinical Proteomic Tumor Analysis Consortium	Stage IV	Late	-60	C3L.01287_Tumor_RNA_ClearCellRenalCellCarcinoma_11e07160.6ff4.4572.bdee.39a717cdc5f4|C3L.01287_Tumor_RNA_ClearCellRenalCellCarcinoma_e3fca10d.7db2.466e.a36b.2b9068473cab|C3L.01287_Tumor_RNA_ClearCellRenalCellCarcinoma_106d67a3.4847.425b.a151.4e92d0e82e69|C3L.01287_Normal_RNA_ClearCellRenalCellCarcinoma_892729b1.548f.4787.be57.a1d350fa3a5b|C3L.01287_Tumor_CpG_ClearCellRenalCellCarcinoma_1fa71de4.c…	7	0f345723-1fb9-11e9-b7f8-0a80fada099c
eb78ba07-2053-11e9-b7f8-0a80fada099c	CPT0079230003	f63a7ca4-204c-11e9-b7f8-0a80fada099c	C3L-01288-02	10c9e898-1fb9-11e9-b7f8-0a80fada099c	C3L-01288	CPTAC3 Discovery and Confirmatory	Primary Tumor	Kidney	Clear Cell Renal Cell Carcinoma	No	Qualified				Protein		Qualified	Qualified	No		Solid Tissue					LN2	211					Snap Frozen				27	16		Tumor				Clinical Proteomic Tumor Analysis Consortium	Stage I	Early	-70	C3L.01288_Tumor_RNA_ClearCellRenalCellCarcinoma_c449f931.da5e.48af.918a.4e0516a2bdb9|C3L.01288_Tumor_CpG_ClearCellRenalCellCarcinoma_08fc4b2b.40fd.4a81.bc17.f8b1415de771	2	10c9e898-1fb9-11e9-b7f8-0a80fada099c
c06bd10b-2053-11e9-b7f8-0a80fada099c	CPT0063630003	f7b570ea-204c-11e9-b7f8-0a80fada099c	C3L-01302-03	12689277-1fb9-11e9-b7f8-0a80fada099c	C3L-01302	CPTAC3 Discovery and Confirmatory	Primary Tumor	Kidney	Clear Cell Renal Cell Carcinoma	No	Qualified				Protein		Qualified	Qualified	No		Solid Tissue					LN2	334					Snap Frozen					18		Tumor				Clinical Proteomic Tumor Analysis Consortium	Stage III	Late	-71	C3L.01302_Normal_RNA_ClearCellRenalCellCarcinoma_12db1599.ae6a.4345.930e.6783c24023ad|C3L.01302_Tumor_RNA_ClearCellRenalCellCarcinoma_d5041c8b.e53b.4cd9.a199.958e412eb9a3|C3L.01302_Normal_CpG_ClearCellRenalCellCarcinoma_6e8f7301.1e6e.43c3.96d9.469a7aa46f2f|C3L.01302_Tumor_CpG_ClearCellRenalCellCarcinoma_0382a12f.88b6.4829.b76e.93464aae09fe	4	12689277-1fb9-11e9-b7f8-0a80fada099c
c14a1860-2053-11e9-b7f8-0a80fada099c	CPT0063640001	f9d222d1-204c-11e9-b7f8-0a80fada099c	C3L-01302-06	12689277-1fb9-11e9-b7f8-0a80fada099c	C3L-01302	CPTAC3 Discovery and Confirmatory	Solid Tissue Normal	Kidney	Clear Cell Renal Cell Carcinoma	No	Qualified				Protein		Qualified	Qualified	No		Solid Tissue					LN2	259					Snap Frozen					18		Normal				Clinical Proteomic Tumor Analysis Consortium	Stage III	Late	-71	C3L.01302_Normal_RNA_ClearCellRenalCellCarcinoma_12db1599.ae6a.4345.930e.6783c24023ad|C3L.01302_Tumor_RNA_ClearCellRenalCellCarcinoma_d5041c8b.e53b.4cd9.a199.958e412eb9a3|C3L.01302_Normal_CpG_ClearCellRenalCellCarcinoma_6e8f7301.1e6e.43c3.96d9.469a7aa46f2f|C3L.01302_Tumor_CpG_ClearCellRenalCellCarcinoma_0382a12f.88b6.4829.b76e.93464aae09fe	4	12689277-1fb9-11e9-b7f8-0a80fada099c
fe57f949-2053-11e9-b7f8-0a80fada099c	CPT0086830003	fdece182-204c-11e9-b7f8-0a80fada099c	C3L-01313-06	14074e8f-1fb9-11e9-b7f8-0a80fada099c	C3L-01313	CPTAC3 Discovery and Confirmatory	Solid Tissue Normal	Kidney	Clear Cell Renal Cell Carcinoma	No	Qualified				Protein		Qualified	Qualified	No		Solid Tissue					LN2	390					Snap Frozen					21		Normal				Clinical Proteomic Tumor Analysis Consortium	Stage III	Late	-63	C3L.01313_Normal_RNA_ClearCellRenalCellCarcinoma_f1bc1766.cb5c.41b4.989c.dee51be75a0e|C3L.01313_Tumor_RNA_ClearCellRenalCellCarcinoma_a2225721.c49c.435d.a82a.c40d942a3d73|C3L.01313_Tumor_CpG_ClearCellRenalCellCarcinoma_ba56543d.f3b2.45d6.86b1.53170fc04dd0|C3L.01313_Normal_CpG_ClearCellRenalCellCarcinoma_c7b285fa.31f5.4572.b66b.6987b5a82528	4	14074e8f-1fb9-11e9-b7f8-0a80fada099c
fd90e5e8-2053-11e9-b7f8-0a80fada099c	CPT0086820003	fbfa1f47-204c-11e9-b7f8-0a80fada099c	C3L-01313-03	14074e8f-1fb9-11e9-b7f8-0a80fada099c	C3L-01313	CPTAC3 Discovery and Confirmatory	Primary Tumor	Kidney	Clear Cell Renal Cell Carcinoma	No	Qualified				Protein		Qualified	Qualified	No		Solid Tissue					LN2	370					Snap Frozen					21		Tumor				Clinical Proteomic Tumor Analysis Consortium	Stage III	Late	-63	C3L.01313_Normal_RNA_ClearCellRenalCellCarcinoma_f1bc1766.cb5c.41b4.989c.dee51be75a0e|C3L.01313_Tumor_RNA_ClearCellRenalCellCarcinoma_a2225721.c49c.435d.a82a.c40d942a3d73|C3L.01313_Tumor_CpG_ClearCellRenalCellCarcinoma_ba56543d.f3b2.45d6.86b1.53170fc04dd0|C3L.01313_Normal_CpG_ClearCellRenalCellCarcinoma_c7b285fa.31f5.4572.b66b.6987b5a82528	4	14074e8f-1fb9-11e9-b7f8-0a80fada099c
d35bf686-2053-11e9-b7f8-0a80fada099c	CPT0071150004	00b54352-204d-11e9-b7f8-0a80fada099c	C3L-01352-01, C3L-01352-02	15a3cb22-1fb9-11e9-b7f8-0a80fada099c	C3L-01352	CPTAC3 Discovery and Confirmatory	Primary Tumor	Kidney	Clear Cell Renal Cell Carcinoma	No	Qualified				Protein		Qualified	Qualified	No		Solid Tissue					LN2						Snap Frozen							Tumor				Clinical Proteomic Tumor Analysis Consortium	Stage I	Early	-76	C3L.01352_Tumor_RNA_ClearCellRenalCellCarcinoma_1fd46b4a.9d2f.4d59.81d4.99868d5b45f3|C3L.01352_Tumor_CpG_ClearCellRenalCellCarcinoma_f4cd7f7e.2f35.4595.a46b.b7198177dc3f	2	15a3cb22-1fb9-11e9-b7f8-0a80fada099c
c9de158e-2053-11e9-b7f8-0a80fada099c	CPT0065930003	02c6815b-204d-11e9-b7f8-0a80fada099c	C3L-01553-01	1f4311cb-1fb9-11e9-b7f8-0a80fada099c	C3L-01553	CPTAC3 Discovery and Confirmatory	Primary Tumor	Kidney	Clear Cell Renal Cell Carcinoma	No	Qualified				Protein		Qualified	Qualified	No		Solid Tissue					LN2	200					Snap Frozen					15		Tumor				Clinical Proteomic Tumor Analysis Consortium	Stage I	Early	-59	C3L.01553_Tumor_RNA_ClearCellRenalCellCarcinoma_9e8e4fc1.5db8.4121.9670.7c1d48bb47a7|C3L.01553_Tumor_CpG_ClearCellRenalCellCarcinoma_10de5f4d.7fe3.4a08.b1ff.fc0b9f5efa1c	2	1f4311cb-1fb9-11e9-b7f8-0a80fada099c
f97c38c6-2053-11e9-b7f8-0a80fada099c	CPT0085670003	04d55a38-204d-11e9-b7f8-0a80fada099c	C3L-01557-01	20e173fc-1fb9-11e9-b7f8-0a80fada099c	C3L-01557	CPTAC3 Discovery and Confirmatory	Primary Tumor	Kidney	Clear Cell Renal Cell Carcinoma	No	Qualified				Protein		Qualified	Qualified	No		Solid Tissue					LN2	220					Snap Frozen					19		Tumor				Clinical Proteomic Tumor Analysis Consortium	Stage III	Late	-51	C3L.01557_Tumor_RNA_ClearCellRenalCellCarcinoma_470b07b9.b544.479a.a2c5.39e3176dfc6d|C3L.01557_Tumor_CpG_ClearCellRenalCellCarcinoma_3b8be50a.f04a.4d86.b70f.af4e873e0e79	2	20e173fc-1fb9-11e9-b7f8-0a80fada099c
faad7a51-2053-11e9-b7f8-0a80fada099c	CPT0086030003	06e1bb9f-204d-11e9-b7f8-0a80fada099c	C3L-01560-01	227bf2e8-1fb9-11e9-b7f8-0a80fada099c	C3L-01560	CPTAC3 Discovery and Confirmatory	Primary Tumor	Kidney	Clear Cell Renal Cell Carcinoma	No	Qualified				Protein		Qualified	Qualified	No		Solid Tissue					LN2	200					Snap Frozen					14		Tumor				Clinical Proteomic Tumor Analysis Consortium	Stage I	Early	-54	C3L.01560_Tumor_RNA_ClearCellRenalCellCarcinoma_64c53ea7.1d58.4679.838d.8d29c2ee5ab8|C3L.01560_Tumor_CpG_ClearCellRenalCellCarcinoma_2b147f28.8dc6.4465.a3a2.de7ff2f4c9de	2	227bf2e8-1fb9-11e9-b7f8-0a80fada099c
0310b558-2054-11e9-b7f8-0a80fada099c	CPT0087040003	089c445b-204d-11e9-b7f8-0a80fada099c	C3L-01603-03	241693ab-1fb9-11e9-b7f8-0a80fada099c	C3L-01603	CPTAC3 Discovery and Confirmatory	Primary Tumor	Kidney	Clear Cell Renal Cell Carcinoma	No	Qualified				Protein		Qualified	Qualified	No	Kidney	Solid Tissue			-6	Yes	LN2	246			Tumor Resection		Snap Frozen	11	3					Tumor				Clinical Proteomic Tumor Analysis Consortium	Stage I	Early	-63	C3L.01603_Tumor_RNA_ClearCellRenalCellCarcinoma_688a9166.8a2d.4a64.92b7.708457d0de06|C3L.01603_Tumor_RNA_ClearCellRenalCellCarcinoma_8763ffdf.989a.4bef.b1b1.4914ad768e0f|C3L.01603_Normal_RNA_ClearCellRenalCellCarcinoma_fb9eb7a7.c670.4961.aeb4.037a59871ca3|C3L.01603_Tumor_RNA_ClearCellRenalCellCarcinoma_205851ba.0054.40e0.9131.0d1e80ee245b|C3L.01603_Tumor_CpG_ClearCellRenalCellCarcinoma_76eee61d.c…	8	241693ab-1fb9-11e9-b7f8-0a80fada099c
1486f626-2054-11e9-b7f8-0a80fada099c	CPT0092190003	0f3cfc89-204d-11e9-b7f8-0a80fada099c	C3L-01607-06	25e420f4-1fb9-11e9-b7f8-0a80fada099c	C3L-01607	CPTAC3 Discovery and Confirmatory	Solid Tissue Normal	Kidney	Clear Cell Renal Cell Carcinoma	No	Qualified				Protein		Qualified	Qualified	No		Solid Tissue					LN2	571					Snap Frozen					19		Normal				Clinical Proteomic Tumor Analysis Consortium	Stage III	Late	-83	C3L.01607_Tumor_RNA_ClearCellRenalCellCarcinoma_0effee03.c6d7.45b6.8740.99add36d7bd2|C3L.01607_Tumor_RNA_ClearCellRenalCellCarcinoma_5c12f652.05cf.48e5.9019.4f968181452e|C3L.01607_Normal_RNA_ClearCellRenalCellCarcinoma_f6b97dd3.ca6a.4cbb.bf2d.667c9146ed58|C3L.01607_Tumor_RNA_ClearCellRenalCellCarcinoma_67af4ca5.a6e3.43b4.818c.74a971498bb3|C3L.01607_Tumor_CpG_ClearCellRenalCellCarcinoma_863bfca6.3…	8	25e420f4-1fb9-11e9-b7f8-0a80fada099c
13b0b0f4-2054-11e9-b7f8-0a80fada099c	CPT0092160003	0d0146ba-204d-11e9-b7f8-0a80fada099c	C3L-01607-01	25e420f4-1fb9-11e9-b7f8-0a80fada099c	C3L-01607	CPTAC3 Discovery and Confirmatory	Primary Tumor	Kidney	Clear Cell Renal Cell Carcinoma	No	Qualified				Protein		Qualified	Qualified	No	Kidney	Solid Tissue			0	Yes	LN2	455			Tumor Resection		Snap Frozen	11	1					Tumor				Clinical Proteomic Tumor Analysis Consortium	Stage III	Late	-83	C3L.01607_Tumor_RNA_ClearCellRenalCellCarcinoma_0effee03.c6d7.45b6.8740.99add36d7bd2|C3L.01607_Tumor_RNA_ClearCellRenalCellCarcinoma_5c12f652.05cf.48e5.9019.4f968181452e|C3L.01607_Normal_RNA_ClearCellRenalCellCarcinoma_f6b97dd3.ca6a.4cbb.bf2d.667c9146ed58|C3L.01607_Tumor_RNA_ClearCellRenalCellCarcinoma_67af4ca5.a6e3.43b4.818c.74a971498bb3|C3L.01607_Tumor_CpG_ClearCellRenalCellCarcinoma_863bfca6.3…	8	25e420f4-1fb9-11e9-b7f8-0a80fada099c
0064556c-2054-11e9-b7f8-0a80fada099c	CPT0086890003	149392b0-204d-11e9-b7f8-0a80fada099c	C3L-01836-06	2c9d2692-1fb9-11e9-b7f8-0a80fada099c	C3L-01836	CPTAC3 Discovery and Confirmatory	Solid Tissue Normal	Kidney	Clear Cell Renal Cell Carcinoma	No	Qualified				Protein		Qualified	Qualified	No		Solid Tissue					LN2	623					Snap Frozen					28		Normal				Clinical Proteomic Tumor Analysis Consortium	Stage I	Early	-47	C3L.01836_Tumor_RNA_ClearCellRenalCellCarcinoma_bb335fe9.aa95.458d.b3aa.b6873ca3c9e0|C3L.01836_Tumor_RNA_ClearCellRenalCellCarcinoma_cc22abde.d923.4cbc.abb3.e6373d8abfbf|C3L.01836_Tumor_RNA_ClearCellRenalCellCarcinoma_8ce59b59.a909.40ff.8237.08d26fa261e1|C3L.01836_Normal_RNA_ClearCellRenalCellCarcinoma_c740ff46.f774.42d0.b780.f153d0f42ac1|C3L.01836_Normal_CpG_ClearCellRenalCellCarcinoma_1f499479.…	8	2c9d2692-1fb9-11e9-b7f8-0a80fada099c
ff9881af-2053-11e9-b7f8-0a80fada099c	CPT0086870003	122d192d-204d-11e9-b7f8-0a80fada099c	C3L-01836-02	2c9d2692-1fb9-11e9-b7f8-0a80fada099c	C3L-01836	CPTAC3 Discovery and Confirmatory	Primary Tumor	Kidney	Clear Cell Renal Cell Carcinoma	No	Qualified				Protein		Qualified	Qualified	No	Kidney	Solid Tissue			-6	Yes	LN2	195			Tumor Resection		Snap Frozen	11	2					Tumor				Clinical Proteomic Tumor Analysis Consortium	Stage I	Early	-47	C3L.01836_Tumor_RNA_ClearCellRenalCellCarcinoma_bb335fe9.aa95.458d.b3aa.b6873ca3c9e0|C3L.01836_Tumor_RNA_ClearCellRenalCellCarcinoma_cc22abde.d923.4cbc.abb3.e6373d8abfbf|C3L.01836_Tumor_RNA_ClearCellRenalCellCarcinoma_8ce59b59.a909.40ff.8237.08d26fa261e1|C3L.01836_Normal_RNA_ClearCellRenalCellCarcinoma_c740ff46.f774.42d0.b780.f153d0f42ac1|C3L.01836_Normal_CpG_ClearCellRenalCellCarcinoma_1f499479.…	8	2c9d2692-1fb9-11e9-b7f8-0a80fada099c
15d31398-2054-11e9-b7f8-0a80fada099c	CPT0092290003	16524cb1-204d-11e9-b7f8-0a80fada099c	C3L-01861-02	2e6540fd-1fb9-11e9-b7f8-0a80fada099c	C3L-01861	CPTAC3 Discovery and Confirmatory	Primary Tumor	Kidney	Clear Cell Renal Cell Carcinoma	No	Qualified				Protein		Qualified	Qualified	No	Kidney	Solid Tissue			0	Yes	LN2	218			Tumor Resection		Snap Frozen	11	2					Tumor				Clinical Proteomic Tumor Analysis Consortium	Stage I	Early	-57	C3L.01861_Normal_RNA_ClearCellRenalCellCarcinoma_493de183.91a7.4a7d.911a.92cf2d8ab56b|C3L.01861_Tumor_RNA_ClearCellRenalCellCarcinoma_411254d1.97ca.431d.9642.809df5a88841|C3L.01861_Tumor_RNA_ClearCellRenalCellCarcinoma_32d8a136.2ed4.41fc.b65c.df9b09162280|C3L.01861_Tumor_RNA_ClearCellRenalCellCarcinoma_19d19ec9.0969.4304.8b3c.38002bc728e3|C3L.01861_Tumor_CpG_ClearCellRenalCellCarcinoma_a152757b.5…	8	2e6540fd-1fb9-11e9-b7f8-0a80fada099c
17d44044-2054-11e9-b7f8-0a80fada099c	CPT0092730003	1a057d68-204d-11e9-b7f8-0a80fada099c	C3L-01882-01	31acb306-1fb9-11e9-b7f8-0a80fada099c	C3L-01882	CPTAC3 Discovery and Confirmatory	Primary Tumor	Kidney	Clear Cell Renal Cell Carcinoma	No	Qualified				Protein		Qualified	Qualified	No		Solid Tissue					LN2	284					Snap Frozen				30	19		Tumor				Clinical Proteomic Tumor Analysis Consortium	Stage I	Early	-48	C3L.01882_Normal_RNA_ClearCellRenalCellCarcinoma_9467fa58.38b3.4050.88d5.2ec5ee887f05|C3L.01882_Tumor_RNA_ClearCellRenalCellCarcinoma_66d25217.cf4d.42e4.aaf6.a90fe82d6c56|C3L.01882_Tumor_CpG_ClearCellRenalCellCarcinoma_ee047d1d.90fb.4811.b6d4.17ddf192e6f5|C3L.01882_Normal_CpG_ClearCellRenalCellCarcinoma_e0d5d5f2.8e44.450d.95b1.f613c6a59217	4	31acb306-1fb9-11e9-b7f8-0a80fada099c
189cdaa0-2054-11e9-b7f8-0a80fada099c	CPT0092740003	1c17b4c6-204d-11e9-b7f8-0a80fada099c	C3L-01882-06	31acb306-1fb9-11e9-b7f8-0a80fada099c	C3L-01882	CPTAC3 Discovery and Confirmatory	Solid Tissue Normal	Kidney	Clear Cell Renal Cell Carcinoma	No	Qualified				Protein		Qualified	Qualified	No		Solid Tissue					LN2	257					Snap Frozen				30	19		Normal				Clinical Proteomic Tumor Analysis Consortium	Stage I	Early	-48	C3L.01882_Normal_RNA_ClearCellRenalCellCarcinoma_9467fa58.38b3.4050.88d5.2ec5ee887f05|C3L.01882_Tumor_RNA_ClearCellRenalCellCarcinoma_66d25217.cf4d.42e4.aaf6.a90fe82d6c56|C3L.01882_Tumor_CpG_ClearCellRenalCellCarcinoma_ee047d1d.90fb.4811.b6d4.17ddf192e6f5|C3L.01882_Normal_CpG_ClearCellRenalCellCarcinoma_e0d5d5f2.8e44.450d.95b1.f613c6a59217	4	31acb306-1fb9-11e9-b7f8-0a80fada099c
19d0521c-2054-11e9-b7f8-0a80fada099c	CPT0092790003	1e4475ff-204d-11e9-b7f8-0a80fada099c	C3L-01885-03	3346ca6e-1fb9-11e9-b7f8-0a80fada099c	C3L-01885	CPTAC3 Discovery and Confirmatory	Primary Tumor	Kidney	Clear Cell Renal Cell Carcinoma	No	Qualified				Protein		Qualified	Qualified	No		Solid Tissue					LN2	212					Snap Frozen					27		Tumor				Clinical Proteomic Tumor Analysis Consortium	Stage I	Early	-67	C3L.01885_Normal_RNA_ClearCellRenalCellCarcinoma_3d97b2f2.76af.4b83.b3fd.99ca12884591|C3L.01885_Tumor_RNA_ClearCellRenalCellCarcinoma_04e474d6.06df.4bee.8e24.d2b82c623047|C3L.01885_Normal_CpG_ClearCellRenalCellCarcinoma_3d442fe2.ba67.469b.abab.b916c331ef5b|C3L.01885_Tumor_CpG_ClearCellRenalCellCarcinoma_dc2116ee.36db.4872.a1fc.11634d0a90cc	4	3346ca6e-1fb9-11e9-b7f8-0a80fada099c
f2ea2af7-2053-11e9-b7f8-0a80fada099c	CPT0081600003	21acc511-204d-11e9-b7f8-0a80fada099c	C3N-00148-03	6039aa8e-1fb9-11e9-b7f8-0a80fada099c	C3N-00148	CPTAC3 Discovery and Confirmatory	Primary Tumor	Kidney	Clear Cell Renal Cell Carcinoma	No	Qualified				Protein		Qualified	Qualified	No	Kidney	Solid Tissue			-9	Yes	LN2	1990			Tumor Resection		Snap Frozen	11	3					Tumor				Clinical Proteomic Tumor Analysis Consortium	Stage I	Early	-52	C3N.00148_Tumor_RNA_ClearCellRenalCellCarcinoma_12355205.4cdc.4462.aab5.bc715845c061|C3N.00148_Normal_RNA_ClearCellRenalCellCarcinoma_b7368835.2b00.4014.b5a0.6fcdf2ac6e9a|C3N.00148_Tumor_RNA_ClearCellRenalCellCarcinoma_874a88ca.032c.4af2.a22c.e6ba222ac7fc|C3N.00148_Tumor_RNA_ClearCellRenalCellCarcinoma_6eb2afdd.e1f8.4803.80d6.29ea2ba27bde|C3N.00148_Tumor_RNA_ClearCellRenalCellCarcinoma_655b010a.6…	10	6039aa8e-1fb9-11e9-b7f8-0a80fada099c
f77520ee-2053-11e9-b7f8-0a80fada099c	CPT0084560003	2623bd28-204d-11e9-b7f8-0a80fada099c	C3N-00149-02	61ea104e-1fb9-11e9-b7f8-0a80fada099c	C3N-00149	CPTAC3 Discovery and Confirmatory	Primary Tumor	Kidney	Clear Cell Renal Cell Carcinoma	No	Qualified				Protein		Qualified	Qualified	No	Kidney	Solid Tissue			-8	Yes	LN2	400			Tumor Resection		Snap Frozen	11	2					Tumor				Clinical Proteomic Tumor Analysis Consortium	Stage IV	Late	-68	C3N.00149_Tumor_RNA_ClearCellRenalCellCarcinoma_663fd178.9d7b.4b5f.8e7f.37f26e190419|C3N.00149_Tumor_RNA_ClearCellRenalCellCarcinoma_de7df320.efc0.4750.a438.9b8a2e8b84a5|C3N.00149_Normal_RNA_ClearCellRenalCellCarcinoma_b23a7f7e.3113.4489.8abe.5acbc13d9078|C3N.00149_Tumor_RNA_ClearCellRenalCellCarcinoma_76a4320f.5e8a.4475.9103.d6e1000de06c|C3N.00149_Tumor_CpG_ClearCellRenalCellCarcinoma_fdf273cc.d…	8	61ea104e-1fb9-11e9-b7f8-0a80fada099c
f854c681-2053-11e9-b7f8-0a80fada099c	CPT0084590001	27cb601d-204d-11e9-b7f8-0a80fada099c	C3N-00149-06	61ea104e-1fb9-11e9-b7f8-0a80fada099c	C3N-00149	CPTAC3 Discovery and Confirmatory	Solid Tissue Normal	Kidney	Clear Cell Renal Cell Carcinoma	No	Qualified				Protein		Qualified	Qualified	No		Solid Tissue					LN2	570					Snap Frozen				30	15		Normal				Clinical Proteomic Tumor Analysis Consortium	Stage IV	Late	-68	C3N.00149_Tumor_RNA_ClearCellRenalCellCarcinoma_663fd178.9d7b.4b5f.8e7f.37f26e190419|C3N.00149_Tumor_RNA_ClearCellRenalCellCarcinoma_de7df320.efc0.4750.a438.9b8a2e8b84a5|C3N.00149_Normal_RNA_ClearCellRenalCellCarcinoma_b23a7f7e.3113.4489.8abe.5acbc13d9078|C3N.00149_Tumor_RNA_ClearCellRenalCellCarcinoma_76a4320f.5e8a.4475.9103.d6e1000de06c|C3N.00149_Tumor_CpG_ClearCellRenalCellCarcinoma_fdf273cc.d…	8	61ea104e-1fb9-11e9-b7f8-0a80fada099c
cc5d8c5e-2053-11e9-b7f8-0a80fada099c	CPT0066480003	2964fdc0-204d-11e9-b7f8-0a80fada099c	C3N-00150-01	6386852c-1fb9-11e9-b7f8-0a80fada099c	C3N-00150	CPTAC3 Discovery and Confirmatory	Primary Tumor	Kidney	Clear Cell Renal Cell Carcinoma	No	Qualified				Protein		Qualified	Qualified	No	Kidney	Solid Tissue			-7	Yes	LN2	1000			Tumor Resection		Snap Frozen	11	1					Tumor				Clinical Proteomic Tumor Analysis Consortium	Stage IV	Late	-55	C3N.00150_Tumor_RNA_ClearCellRenalCellCarcinoma_7566dad5.67ec.4e31.8c03.f0e45ba40716|C3N.00150_Tumor_RNA_ClearCellRenalCellCarcinoma_478f46e6.c941.4a8e.a575.64aeb65af5ea|C3N.00150_Normal_RNA_ClearCellRenalCellCarcinoma_571d5646.fa92.4b7e.9f2f.12da84d521cd|C3N.00150_Tumor_RNA_ClearCellRenalCellCarcinoma_7ca338be.f39b.4f3a.85b1.e5d8f332a15c|C3N.00150_Tumor_RNA_ClearCellRenalCellCarcinoma_930fcf08.b…	10	6386852c-1fb9-11e9-b7f8-0a80fada099c
cd83e35b-2053-11e9-b7f8-0a80fada099c	CPT0066520001	2b2b1036-204d-11e9-b7f8-0a80fada099c	C3N-00150-06	6386852c-1fb9-11e9-b7f8-0a80fada099c	C3N-00150	CPTAC3 Discovery and Confirmatory	Solid Tissue Normal	Kidney	Clear Cell Renal Cell Carcinoma	No	Qualified				Protein		Qualified	Qualified	No		Solid Tissue					LN2	1000					Snap Frozen				27	14		Normal				Clinical Proteomic Tumor Analysis Consortium	Stage IV	Late	-55	C3N.00150_Tumor_RNA_ClearCellRenalCellCarcinoma_7566dad5.67ec.4e31.8c03.f0e45ba40716|C3N.00150_Tumor_RNA_ClearCellRenalCellCarcinoma_478f46e6.c941.4a8e.a575.64aeb65af5ea|C3N.00150_Normal_RNA_ClearCellRenalCellCarcinoma_571d5646.fa92.4b7e.9f2f.12da84d521cd|C3N.00150_Tumor_RNA_ClearCellRenalCellCarcinoma_7ca338be.f39b.4f3a.85b1.e5d8f332a15c|C3N.00150_Tumor_RNA_ClearCellRenalCellCarcinoma_930fcf08.b…	10	6386852c-1fb9-11e9-b7f8-0a80fada099c
f4c2fe53-2053-11e9-b7f8-0a80fada099c	CPT0081880003	2d0994b2-204d-11e9-b7f8-0a80fada099c	C3N-00154-04	65556ece-1fb9-11e9-b7f8-0a80fada099c	C3N-00154	CPTAC3 Discovery and Confirmatory	Primary Tumor	Kidney	Clear Cell Renal Cell Carcinoma	No	Qualified				Protein		Qualified	Qualified	No		Solid Tissue					LN2	810					Snap Frozen				25	7		Tumor				Clinical Proteomic Tumor Analysis Consortium	Stage II	Early	-68	C3N.00154_Tumor_RNA_ClearCellRenalCellCarcinoma_872bad3a.5f4a.48fb.9310.ffbc7927972a|C3N.00154_Tumor_CpG_ClearCellRenalCellCarcinoma_f88d3a36.bb80.40db.83c9.88f56b4da0a5	2	65556ece-1fb9-11e9-b7f8-0a80fada099c
aa1c3fef-2053-11e9-b7f8-0a80fada099c	CPT0019990003	2edad2f4-204d-11e9-b7f8-0a80fada099c	C3N-00168-02	675d0c38-1fb9-11e9-b7f8-0a80fada099c	C3N-00168	CPTAC3 Discovery and Confirmatory	Primary Tumor	Kidney	Clear Cell Renal Cell Carcinoma	No	Qualified				Protein		Qualified	Qualified	No	Kidney	Solid Tissue			-2	Yes	LN2	250			Tumor Resection		Snap Frozen	11	2					Tumor				Clinical Proteomic Tumor Analysis Consortium	Stage I	Early	-47	C3N.00168_Normal_RNA_ClearCellRenalCellCarcinoma_f9fc142b.fc10.404b.a155.a99425478d16|C3N.00168_Tumor_RNA_ClearCellRenalCellCarcinoma_3a3a8fef.ba1a.4c73.98f4.4b4d620055a5|C3N.00168_Tumor_RNA_ClearCellRenalCellCarcinoma_7c1e7768.456a.424e.bfe0.9ddba6117e88|C3N.00168_Tumor_RNA_ClearCellRenalCellCarcinoma_e33244f6.cda4.4201.bcb4.54517d6c5933|C3N.00168_Tumor_RNA_ClearCellRenalCellCarcinoma_16fa687a.c…	10	675d0c38-1fb9-11e9-b7f8-0a80fada099c
aae4af3e-2053-11e9-b7f8-0a80fada099c	CPT0020020001	31a9e5e0-204d-11e9-b7f8-0a80fada099c	C3N-00168-06	675d0c38-1fb9-11e9-b7f8-0a80fada099c	C3N-00168	CPTAC3 Discovery and Confirmatory	Solid Tissue Normal	Kidney	Clear Cell Renal Cell Carcinoma	No	Qualified				Protein		Qualified	Qualified	No		Solid Tissue					LN2	200					Snap Frozen				24	4		Normal				Clinical Proteomic Tumor Analysis Consortium	Stage I	Early	-47	C3N.00168_Normal_RNA_ClearCellRenalCellCarcinoma_f9fc142b.fc10.404b.a155.a99425478d16|C3N.00168_Tumor_RNA_ClearCellRenalCellCarcinoma_3a3a8fef.ba1a.4c73.98f4.4b4d620055a5|C3N.00168_Tumor_RNA_ClearCellRenalCellCarcinoma_7c1e7768.456a.424e.bfe0.9ddba6117e88|C3N.00168_Tumor_RNA_ClearCellRenalCellCarcinoma_e33244f6.cda4.4201.bcb4.54517d6c5933|C3N.00168_Tumor_RNA_ClearCellRenalCellCarcinoma_16fa687a.c…	10	675d0c38-1fb9-11e9-b7f8-0a80fada099c
abb2dce4-2053-11e9-b7f8-0a80fada099c	CPT0020120003	3434a355-204d-11e9-b7f8-0a80fada099c	C3N-00177-03	695400f2-1fb9-11e9-b7f8-0a80fada099c	C3N-00177	CPTAC3 Discovery and Confirmatory	Primary Tumor	Kidney	Clear Cell Renal Cell Carcinoma	No	Qualified				Protein		Qualified	Qualified	No	Kidney	Solid Tissue			-2	Yes	LN2	200			Tumor Resection		Snap Frozen	11	3					Tumor				Clinical Proteomic Tumor Analysis Consortium	Stage III	Late	-52	C3N.00177_Tumor_RNA_ClearCellRenalCellCarcinoma_04377025.2149.426e.afe1.0c5d99971cee|C3N.00177_Tumor_RNA_ClearCellRenalCellCarcinoma_64a60c7c.00f7.4d25.ba66.620c9b8f89ae|C3N.00177_Tumor_RNA_ClearCellRenalCellCarcinoma_69dcb6ce.7102.44c8.9d39.0f6d444ca7ba|C3N.00177_Normal_RNA_ClearCellRenalCellCarcinoma_3419ef02.f1d6.442c.8e4b.97f94540f650|C3N.00177_Tumor_CpG_ClearCellRenalCellCarcinoma_090b8e44.f…	8	695400f2-1fb9-11e9-b7f8-0a80fada099c
acb06978-2053-11e9-b7f8-0a80fada099c	CPT0020130001	368e55fb-204d-11e9-b7f8-0a80fada099c	C3N-00177-06	695400f2-1fb9-11e9-b7f8-0a80fada099c	C3N-00177	CPTAC3 Discovery and Confirmatory	Solid Tissue Normal	Kidney	Clear Cell Renal Cell Carcinoma	No	Qualified				Protein		Qualified	Qualified	No		Solid Tissue					LN2	200					Snap Frozen				30	15		Normal				Clinical Proteomic Tumor Analysis Consortium	Stage III	Late	-52	C3N.00177_Tumor_RNA_ClearCellRenalCellCarcinoma_04377025.2149.426e.afe1.0c5d99971cee|C3N.00177_Tumor_RNA_ClearCellRenalCellCarcinoma_64a60c7c.00f7.4d25.ba66.620c9b8f89ae|C3N.00177_Tumor_RNA_ClearCellRenalCellCarcinoma_69dcb6ce.7102.44c8.9d39.0f6d444ca7ba|C3N.00177_Normal_RNA_ClearCellRenalCellCarcinoma_3419ef02.f1d6.442c.8e4b.97f94540f650|C3N.00177_Tumor_CpG_ClearCellRenalCellCarcinoma_090b8e44.f…	8	695400f2-1fb9-11e9-b7f8-0a80fada099c
9927a7f6-2053-11e9-b7f8-0a80fada099c	CPT0014160003	389044ec-204d-11e9-b7f8-0a80fada099c	C3N-00194-02	6aeed922-1fb9-11e9-b7f8-0a80fada099c	C3N-00194	CPTAC3 Discovery and Confirmatory	Primary Tumor	Kidney	Clear Cell Renal Cell Carcinoma	No	Qualified				Protein		Qualified	Qualified	No	Kidney	Solid Tissue			-1	Yes	LN2	231			Tumor Resection		Snap Frozen	11	2					Tumor				Clinical Proteomic Tumor Analysis Consortium	Stage IV	Late	-51	C3N.00194_Tumor_RNA_ClearCellRenalCellCarcinoma_71ea835e.68f4.4336.ac3b.b123bc5573ac|C3N.00194_Tumor_RNA_ClearCellRenalCellCarcinoma_af711817.c9df.4b3c.b4aa.cde58de8eba4|C3N.00194_Normal_RNA_ClearCellRenalCellCarcinoma_322cb12f.00ca.490e.8cdb.709c8a023d02|C3N.00194_Tumor_RNA_ClearCellRenalCellCarcinoma_c8f39987.c32c.49dd.99fd.367557c77d4d|C3N.00194_Tumor_CpG_ClearCellRenalCellCarcinoma_5e7d18bf.3…	8	6aeed922-1fb9-11e9-b7f8-0a80fada099c
97637c91-2053-11e9-b7f8-0a80fada099c	CPT0014130001	3a5dd901-204d-11e9-b7f8-0a80fada099c	C3N-00194-06	6aeed922-1fb9-11e9-b7f8-0a80fada099c	C3N-00194	CPTAC3 Discovery and Confirmatory	Solid Tissue Normal	Kidney	Clear Cell Renal Cell Carcinoma	No	Qualified				Protein		Qualified	Qualified	No		Solid Tissue					LN2	149					Snap Frozen					26		Normal				Clinical Proteomic Tumor Analysis Consortium	Stage IV	Late	-51	C3N.00194_Tumor_RNA_ClearCellRenalCellCarcinoma_71ea835e.68f4.4336.ac3b.b123bc5573ac|C3N.00194_Tumor_RNA_ClearCellRenalCellCarcinoma_af711817.c9df.4b3c.b4aa.cde58de8eba4|C3N.00194_Normal_RNA_ClearCellRenalCellCarcinoma_322cb12f.00ca.490e.8cdb.709c8a023d02|C3N.00194_Tumor_RNA_ClearCellRenalCellCarcinoma_c8f39987.c32c.49dd.99fd.367557c77d4d|C3N.00194_Tumor_CpG_ClearCellRenalCellCarcinoma_5e7d18bf.3…	8	6aeed922-1fb9-11e9-b7f8-0a80fada099c
9c7750a9-2053-11e9-b7f8-0a80fada099c	CPT0014470001	3e85d49d-204d-11e9-b7f8-0a80fada099c	C3N-00242-06	6ca0d37c-1fb9-11e9-b7f8-0a80fada099c	C3N-00242	CPTAC3 Discovery and Confirmatory	Solid Tissue Normal	Kidney	Clear Cell Renal Cell Carcinoma	No	Qualified				Protein		Qualified	Qualified	No		Solid Tissue					LN2	329					Snap Frozen					25		Normal				Clinical Proteomic Tumor Analysis Consortium	Stage I	Early	-69	C3N.00242_Normal_RNA_ClearCellRenalCellCarcinoma_6a7bdab4.0a4f.4564.8804.210355a98be1|C3N.00242_Tumor_RNA_ClearCellRenalCellCarcinoma_c0991fe6.062f.4f42.83e9.67189bb0573a|C3N.00242_Normal_CpG_ClearCellRenalCellCarcinoma_bea8e997.203d.4389.a7e5.cc63107b018d|C3N.00242_Tumor_CpG_ClearCellRenalCellCarcinoma_e686d20c.9ca0.459c.995d.3897303c313e	4	6ca0d37c-1fb9-11e9-b7f8-0a80fada099c
9ba114ad-2053-11e9-b7f8-0a80fada099c	CPT0014450004	3c78841a-204d-11e9-b7f8-0a80fada099c	C3N-00242-01, C3N-00242-02	6ca0d37c-1fb9-11e9-b7f8-0a80fada099c	C3N-00242	CPTAC3 Discovery and Confirmatory	Primary Tumor	Kidney	Clear Cell Renal Cell Carcinoma	No	Qualified				Protein		Qualified	Qualified	No		Solid Tissue					LN2						Snap Frozen							Tumor				Clinical Proteomic Tumor Analysis Consortium	Stage I	Early	-69	C3N.00242_Normal_RNA_ClearCellRenalCellCarcinoma_6a7bdab4.0a4f.4564.8804.210355a98be1|C3N.00242_Tumor_RNA_ClearCellRenalCellCarcinoma_c0991fe6.062f.4f42.83e9.67189bb0573a|C3N.00242_Normal_CpG_ClearCellRenalCellCarcinoma_bea8e997.203d.4389.a7e5.cc63107b018d|C3N.00242_Tumor_CpG_ClearCellRenalCellCarcinoma_e686d20c.9ca0.459c.995d.3897303c313e	4	6ca0d37c-1fb9-11e9-b7f8-0a80fada099c
99f0a620-2053-11e9-b7f8-0a80fada099c	CPT0014350001	41fed6c6-204d-11e9-b7f8-0a80fada099c	C3N-00244-06	6e67aadb-1fb9-11e9-b7f8-0a80fada099c	C3N-00244	CPTAC3 Discovery and Confirmatory	Solid Tissue Normal	Kidney	Clear Cell Renal Cell Carcinoma	No	Qualified				Protein		Qualified	Qualified	No		Solid Tissue					LN2	91.9					Snap Frozen					28		Normal				Clinical Proteomic Tumor Analysis Consortium	Stage I	Early	-46	C3N.00244_Tumor_RNA_ClearCellRenalCellCarcinoma_37a3a69b.0c2d.4f4f.96c4.5fe22b8bf4e5|C3N.00244_Normal_RNA_ClearCellRenalCellCarcinoma_4e540860.9685.406e.9c0b.85d7e4d69938|C3N.00244_Normal_CpG_ClearCellRenalCellCarcinoma_ba356d27.4085.4fce.a21a.0ae3d6d470a3|C3N.00244_Tumor_CpG_ClearCellRenalCellCarcinoma_4150bc7d.dba6.4bb9.8843.a69e7457fc7b	4	6e67aadb-1fb9-11e9-b7f8-0a80fada099c
9ad19a79-2053-11e9-b7f8-0a80fada099c	CPT0014370004	40350dbe-204d-11e9-b7f8-0a80fada099c	C3N-00244-01, C3N-00244-02, C3N-00244-03	6e67aadb-1fb9-11e9-b7f8-0a80fada099c	C3N-00244	CPTAC3 Discovery and Confirmatory	Primary Tumor	Kidney	Clear Cell Renal Cell Carcinoma	No	Qualified				Protein		Qualified	Qualified	No		Solid Tissue					LN2						Snap Frozen							Tumor				Clinical Proteomic Tumor Analysis Consortium	Stage I	Early	-46	C3N.00244_Tumor_RNA_ClearCellRenalCellCarcinoma_37a3a69b.0c2d.4f4f.96c4.5fe22b8bf4e5|C3N.00244_Normal_RNA_ClearCellRenalCellCarcinoma_4e540860.9685.406e.9c0b.85d7e4d69938|C3N.00244_Normal_CpG_ClearCellRenalCellCarcinoma_ba356d27.4085.4fce.a21a.0ae3d6d470a3|C3N.00244_Tumor_CpG_ClearCellRenalCellCarcinoma_4150bc7d.dba6.4bb9.8843.a69e7457fc7b	4	6e67aadb-1fb9-11e9-b7f8-0a80fada099c
ba9a14f6-2053-11e9-b7f8-0a80fada099c	CPT0025610001	45cf164e-204d-11e9-b7f8-0a80fada099c	C3N-00246-06	7001a54f-1fb9-11e9-b7f8-0a80fada099c	C3N-00246	CPTAC3 Discovery and Confirmatory	Solid Tissue Normal	Kidney	Clear Cell Renal Cell Carcinoma	No	Qualified				Protein		Qualified	Qualified	No		Solid Tissue					LN2	51					Snap Frozen					31		Normal				Clinical Proteomic Tumor Analysis Consortium	Stage I	Early	-44	C3N.00246_Tumor_RNA_ClearCellRenalCellCarcinoma_8c954a93.e849.49e1.af63.8bdbaef073b5|C3N.00246_Tumor_CpG_ClearCellRenalCellCarcinoma_ca240ab5.c484.41eb.9df1.9eaf6ce680c6	2	7001a54f-1fb9-11e9-b7f8-0a80fada099c
b99be172-2053-11e9-b7f8-0a80fada099c	CPT0025580004	444dba93-204d-11e9-b7f8-0a80fada099c	C3N-00246-01, C3N-00246-02, C3N-00246-03	7001a54f-1fb9-11e9-b7f8-0a80fada099c	C3N-00246	CPTAC3 Discovery and Confirmatory	Primary Tumor	Kidney	Clear Cell Renal Cell Carcinoma	No	Qualified				Protein		Qualified	Qualified	No		Solid Tissue					LN2						Snap Frozen							Tumor				Clinical Proteomic Tumor Analysis Consortium	Stage I	Early	-44	C3N.00246_Tumor_RNA_ClearCellRenalCellCarcinoma_8c954a93.e849.49e1.af63.8bdbaef073b5|C3N.00246_Tumor_CpG_ClearCellRenalCellCarcinoma_ca240ab5.c484.41eb.9df1.9eaf6ce680c6	2	7001a54f-1fb9-11e9-b7f8-0a80fada099c
89331156-2053-11e9-b7f8-0a80fada099c	CPT0011240003	491bfee6-204d-11e9-b7f8-0a80fada099c	C3N-00305-02	71a049ed-1fb9-11e9-b7f8-0a80fada099c	C3N-00305	CPTAC3 Discovery and Confirmatory	Primary Tumor	Kidney	Clear Cell Renal Cell Carcinoma	No	Qualified				Protein		Qualified	Qualified	No		Solid Tissue					LN2	430					Snap Frozen					5		Tumor				Clinical Proteomic Tumor Analysis Consortium	Stage I	Early	-60	C3N.00305_Tumor_RNA_ClearCellRenalCellCarcinoma_f515a1fc.0b36.4cd0.87b4.f6d6b5ea7925|C3N.00305_Tumor_CpG_ClearCellRenalCellCarcinoma_d2382268.9642.4e71.bc61.29702946d3b3	2	71a049ed-1fb9-11e9-b7f8-0a80fada099c
820e7e1f-2053-11e9-b7f8-0a80fada099c	CPT0009000003	4bf5eb59-204d-11e9-b7f8-0a80fada099c	C3N-00310-03	73b649eb-1fb9-11e9-b7f8-0a80fada099c	C3N-00310	CPTAC3 Discovery and Confirmatory	Primary Tumor	Kidney	Clear Cell Renal Cell Carcinoma	No	Qualified				Protein		Qualified	Qualified	No	Kidney	Solid Tissue			-14	Yes	LN2	498			Tumor Resection		Snap Frozen	11	3					Tumor				Clinical Proteomic Tumor Analysis Consortium	Stage III	Late	-84	C3N.00310_Tumor_RNA_ClearCellRenalCellCarcinoma_1bdc5261.333f.4d22.b8b2.bf952b535c64|C3N.00310_Tumor_RNA_ClearCellRenalCellCarcinoma_edbaa692.8820.4f24.9ed6.9472397127f2|C3N.00310_Normal_RNA_ClearCellRenalCellCarcinoma_bb8106de.bfa5.4676.b044.18d8f47e6ce3|C3N.00310_Tumor_RNA_ClearCellRenalCellCarcinoma_1778c7ba.f830.442a.a0e1.459a6c046846|C3N.00310_Tumor_RNA_ClearCellRenalCellCarcinoma_050fe1aa.e…	10	73b649eb-1fb9-11e9-b7f8-0a80fada099c
82f7a76b-2053-11e9-b7f8-0a80fada099c	CPT0009020003	4eef9ce2-204d-11e9-b7f8-0a80fada099c	C3N-00310-05	73b649eb-1fb9-11e9-b7f8-0a80fada099c	C3N-00310	CPTAC3 Discovery and Confirmatory	Solid Tissue Normal	Kidney	Clear Cell Renal Cell Carcinoma	No	Qualified				Protein		Qualified	Qualified	No		Solid Tissue					LN2	507					Snap Frozen					14		Normal				Clinical Proteomic Tumor Analysis Consortium	Stage III	Late	-84	C3N.00310_Tumor_RNA_ClearCellRenalCellCarcinoma_1bdc5261.333f.4d22.b8b2.bf952b535c64|C3N.00310_Tumor_RNA_ClearCellRenalCellCarcinoma_edbaa692.8820.4f24.9ed6.9472397127f2|C3N.00310_Normal_RNA_ClearCellRenalCellCarcinoma_bb8106de.bfa5.4676.b044.18d8f47e6ce3|C3N.00310_Tumor_RNA_ClearCellRenalCellCarcinoma_1778c7ba.f830.442a.a0e1.459a6c046846|C3N.00310_Tumor_RNA_ClearCellRenalCellCarcinoma_050fe1aa.e…	10	73b649eb-1fb9-11e9-b7f8-0a80fada099c
848b99fe-2053-11e9-b7f8-0a80fada099c	CPT0009080003	538887c1-204d-11e9-b7f8-0a80fada099c	C3N-00312-05	754db279-1fb9-11e9-b7f8-0a80fada099c	C3N-00312	CPTAC3 Discovery and Confirmatory	Solid Tissue Normal	Kidney	Clear Cell Renal Cell Carcinoma	No	Qualified				Protein		Qualified	Qualified	No		Solid Tissue					LN2	648					Snap Frozen					4		Normal				Clinical Proteomic Tumor Analysis Consortium	Stage III	Late	-68	C3N.00312_Tumor_RNA_ClearCellRenalCellCarcinoma_57354a0c.c9ab.4f4b.a29f.590cb395ef2c|C3N.00312_Tumor_RNA_ClearCellRenalCellCarcinoma_96b1e7c1.3dab.4179.a9df.071bc221a889|C3N.00312_Tumor_RNA_ClearCellRenalCellCarcinoma_9d0f414e.3513.4732.829b.f736d879e44f|C3N.00312_Tumor_RNA_ClearCellRenalCellCarcinoma_97d0eefd.44be.4d58.892a.74e361a09eb4|C3N.00312_Tumor_CpG_ClearCellRenalCellCarcinoma_e310770c.e7…	9	754db279-1fb9-11e9-b7f8-0a80fada099c
83c4063e-2053-11e9-b7f8-0a80fada099c	CPT0009060003	518199e6-204d-11e9-b7f8-0a80fada099c	C3N-00312-03	754db279-1fb9-11e9-b7f8-0a80fada099c	C3N-00312	CPTAC3 Discovery and Confirmatory	Primary Tumor	Kidney	Clear Cell Renal Cell Carcinoma	No	Qualified				Protein		Qualified	Qualified	No	Kidney	Solid Tissue			-10	Yes	LN2	585			Tumor Resection		Snap Frozen	11	3					Tumor				Clinical Proteomic Tumor Analysis Consortium	Stage III	Late	-68	C3N.00312_Tumor_RNA_ClearCellRenalCellCarcinoma_57354a0c.c9ab.4f4b.a29f.590cb395ef2c|C3N.00312_Tumor_RNA_ClearCellRenalCellCarcinoma_96b1e7c1.3dab.4179.a9df.071bc221a889|C3N.00312_Tumor_RNA_ClearCellRenalCellCarcinoma_9d0f414e.3513.4732.829b.f736d879e44f|C3N.00312_Tumor_RNA_ClearCellRenalCellCarcinoma_97d0eefd.44be.4d58.892a.74e361a09eb4|C3N.00312_Tumor_CpG_ClearCellRenalCellCarcinoma_e310770c.e7…	9	754db279-1fb9-11e9-b7f8-0a80fada099c
8b0601ba-2053-11e9-b7f8-0a80fada099c	CPT0012080003	5831d54a-204d-11e9-b7f8-0a80fada099c	C3N-00314-04	78a71616-1fb9-11e9-b7f8-0a80fada099c	C3N-00314	CPTAC3 Discovery and Confirmatory	Primary Tumor	Kidney	Clear Cell Renal Cell Carcinoma	No	Qualified				Protein		Qualified	Qualified	No	Kidney	Solid Tissue			-14	Yes	LN2	480			Tumor Resection		Snap Frozen	11	4					Tumor				Clinical Proteomic Tumor Analysis Consortium	Stage I	Early	-79	C3N.00314_Normal_RNA_ClearCellRenalCellCarcinoma_ceb6acc2.1367.4f4e.92f5.0cba14b5c646|C3N.00314_Tumor_RNA_ClearCellRenalCellCarcinoma_62023b38.7d19.4402.b950.b2f6fcf0e857|C3N.00314_Tumor_RNA_ClearCellRenalCellCarcinoma_64522fed.283b.42db.a7e6.bb435c1fd1e8|C3N.00314_Tumor_RNA_ClearCellRenalCellCarcinoma_663b2cae.6d8a.42ba.8300.eda51d3877bf|C3N.00314_Tumor_RNA_ClearCellRenalCellCarcinoma_c118864b.7…	10	78a71616-1fb9-11e9-b7f8-0a80fada099c
8bd79931-2053-11e9-b7f8-0a80fada099c	CPT0012090003	5acf035a-204d-11e9-b7f8-0a80fada099c	C3N-00314-05	78a71616-1fb9-11e9-b7f8-0a80fada099c	C3N-00314	CPTAC3 Discovery and Confirmatory	Solid Tissue Normal	Kidney	Clear Cell Renal Cell Carcinoma	No	Qualified				Protein		Qualified	Qualified	No		Solid Tissue					LN2	424					Snap Frozen					14		Normal				Clinical Proteomic Tumor Analysis Consortium	Stage I	Early	-79	C3N.00314_Normal_RNA_ClearCellRenalCellCarcinoma_ceb6acc2.1367.4f4e.92f5.0cba14b5c646|C3N.00314_Tumor_RNA_ClearCellRenalCellCarcinoma_62023b38.7d19.4402.b950.b2f6fcf0e857|C3N.00314_Tumor_RNA_ClearCellRenalCellCarcinoma_64522fed.283b.42db.a7e6.bb435c1fd1e8|C3N.00314_Tumor_RNA_ClearCellRenalCellCarcinoma_663b2cae.6d8a.42ba.8300.eda51d3877bf|C3N.00314_Tumor_RNA_ClearCellRenalCellCarcinoma_c118864b.7…	10	78a71616-1fb9-11e9-b7f8-0a80fada099c
8d29bd68-2053-11e9-b7f8-0a80fada099c	CPT0012180003	5c73da50-204d-11e9-b7f8-0a80fada099c	C3N-00315-03	7a618496-1fb9-11e9-b7f8-0a80fada099c	C3N-00315	CPTAC3 Discovery and Confirmatory	Primary Tumor	Kidney	Clear Cell Renal Cell Carcinoma	No	Qualified				Protein		Qualified	Qualified	No		Solid Tissue					LN2	397					Snap Frozen					5		Tumor				Clinical Proteomic Tumor Analysis Consortium	Stage I	Early	-69	C3N.00315_Tumor_RNA_ClearCellRenalCellCarcinoma_1c9dab07.5857.4e3a.9069.d2e13d10329f|C3N.00315_Tumor_CpG_ClearCellRenalCellCarcinoma_9d381981.b1e3.4b12.8624.7589db7a6bba	2	7a618496-1fb9-11e9-b7f8-0a80fada099c
8df23afe-2053-11e9-b7f8-0a80fada099c	CPT0012280003	5e4a6fe0-204d-11e9-b7f8-0a80fada099c	C3N-00317-04	7bfae873-1fb9-11e9-b7f8-0a80fada099c	C3N-00317	CPTAC3 Discovery and Confirmatory	Primary Tumor	Kidney	Clear Cell Renal Cell Carcinoma	No	Qualified				Protein		Qualified	Qualified	No	Kidney	Solid Tissue			-10	Yes	LN2	369			Tumor Resection		Snap Frozen	11	4					Tumor				Clinical Proteomic Tumor Analysis Consortium	Stage I	Early	-74	C3N.00317_Tumor_RNA_ClearCellRenalCellCarcinoma_1f02d75a.ff39.4984.bb49.62379969c77f|C3N.00317_Tumor_RNA_ClearCellRenalCellCarcinoma_5c1a4047.7785.438a.88ab.c7fd6fc1e3fe|C3N.00317_Tumor_CpG_ClearCellRenalCellCarcinoma_82d0af83.c4f4.427e.8364.162fb21aa0a7|C3N.00317_Tumor_CpG_ClearCellRenalCellCarcinoma_6c87bc1e.6cca.4c8c.b7d6.cf1b3bcf6309|C3N.00317_Normal_CpG_ClearCellRenalCellCarcinoma_2f08d232.7…	5	7bfae873-1fb9-11e9-b7f8-0a80fada099c
8eba312d-2053-11e9-b7f8-0a80fada099c	CPT0012290003	603229bf-204d-11e9-b7f8-0a80fada099c	C3N-00317-05	7bfae873-1fb9-11e9-b7f8-0a80fada099c	C3N-00317	CPTAC3 Discovery and Confirmatory	Solid Tissue Normal	Kidney	Clear Cell Renal Cell Carcinoma	No	Qualified				Protein		Qualified	Qualified	No		Solid Tissue					LN2	316					Snap Frozen					15		Normal				Clinical Proteomic Tumor Analysis Consortium	Stage I	Early	-74	C3N.00317_Tumor_RNA_ClearCellRenalCellCarcinoma_1f02d75a.ff39.4984.bb49.62379969c77f|C3N.00317_Tumor_RNA_ClearCellRenalCellCarcinoma_5c1a4047.7785.438a.88ab.c7fd6fc1e3fe|C3N.00317_Tumor_CpG_ClearCellRenalCellCarcinoma_82d0af83.c4f4.427e.8364.162fb21aa0a7|C3N.00317_Tumor_CpG_ClearCellRenalCellCarcinoma_6c87bc1e.6cca.4c8c.b7d6.cf1b3bcf6309|C3N.00317_Normal_CpG_ClearCellRenalCellCarcinoma_2f08d232.7…	5	7bfae873-1fb9-11e9-b7f8-0a80fada099c
8f93f6ea-2053-11e9-b7f8-0a80fada099c	CPT0012370003	622ad8f3-204d-11e9-b7f8-0a80fada099c	C3N-00320-02	7d95243f-1fb9-11e9-b7f8-0a80fada099c	C3N-00320	CPTAC3 Discovery and Confirmatory	Primary Tumor	Kidney	Clear Cell Renal Cell Carcinoma	No	Qualified				Protein		Qualified	Qualified	No	Kidney	Solid Tissue			-7	Yes	LN2	411			Tumor Resection		Snap Frozen	11	2					Tumor				Clinical Proteomic Tumor Analysis Consortium	Stage III	Late	-67	C3N.00320_Tumor_RNA_ClearCellRenalCellCarcinoma_0f9c0fdd.33ff.455b.8e55.6bd8881cdaa2|C3N.00320_Tumor_RNA_ClearCellRenalCellCarcinoma_8463af3b.5a87.4e27.aa94.3c8c8a8df91a|C3N.00320_Tumor_RNA_ClearCellRenalCellCarcinoma_842891fd.f1e4.4baa.9e37.f84f715d48c8|C3N.00320_Tumor_RNA_ClearCellRenalCellCarcinoma_d157a87d.b0d8.423d.b745.7e9fbc427b3b|C3N.00320_Tumor_CpG_ClearCellRenalCellCarcinoma_2623e4bd.d9…	9	7d95243f-1fb9-11e9-b7f8-0a80fada099c
ad7cbcee-2053-11e9-b7f8-0a80fada099c	CPT0021240003	65fe3a4f-204d-11e9-b7f8-0a80fada099c	C3N-00380-01	7f6a0cac-1fb9-11e9-b7f8-0a80fada099c	C3N-00380	CPTAC3 Discovery and Confirmatory	Primary Tumor	Kidney	Clear Cell Renal Cell Carcinoma	No	Qualified				Protein		Qualified	Qualified	No		Solid Tissue					LN2	500					Snap Frozen				24	10		Tumor				Clinical Proteomic Tumor Analysis Consortium	Stage I	Early	-57	C3N.00380_Tumor_RNA_ClearCellRenalCellCarcinoma_86fa315e.a54f.444c.825c.fb85ba21b843|C3N.00380_Tumor_CpG_ClearCellRenalCellCarcinoma_73d4935d.3495.4f47.9e0b.1bf1ea70ff46	2	7f6a0cac-1fb9-11e9-b7f8-0a80fada099c
a3e44d5a-2053-11e9-b7f8-0a80fada099c	CPT0017410003	67b64ec8-204d-11e9-b7f8-0a80fada099c	C3N-00390-02	810c2c81-1fb9-11e9-b7f8-0a80fada099c	C3N-00390	CPTAC3 Discovery and Confirmatory	Primary Tumor	Kidney	Clear Cell Renal Cell Carcinoma	No	Qualified				Protein		Qualified	Qualified	No	Kidney	Solid Tissue			-6	Yes	LN2	415			Tumor Resection		Snap Frozen	11	2					Tumor				Clinical Proteomic Tumor Analysis Consortium	Stage IV	Late	-58	C3N.00390_Tumor_RNA_ClearCellRenalCellCarcinoma_83da66fe.ba12.4208.a90f.058d504b3077|C3N.00390_Tumor_RNA_ClearCellRenalCellCarcinoma_e1be0608.2e39.4638.b9cb.1fb50feeabf3|C3N.00390_Normal_RNA_ClearCellRenalCellCarcinoma_03ff4fe3.f2b1.4207.b3e4.4b960edd9809|C3N.00390_Tumor_RNA_ClearCellRenalCellCarcinoma_3bc2cd60.d56d.4820.b6b7.6d68f6ee9a3c|C3N.00390_Tumor_RNA_ClearCellRenalCellCarcinoma_a4465b5f.c…	10	810c2c81-1fb9-11e9-b7f8-0a80fada099c
a4bb44a7-2053-11e9-b7f8-0a80fada099c	CPT0017450001	69f24452-204d-11e9-b7f8-0a80fada099c	C3N-00390-06	810c2c81-1fb9-11e9-b7f8-0a80fada099c	C3N-00390	CPTAC3 Discovery and Confirmatory	Solid Tissue Normal	Kidney	Clear Cell Renal Cell Carcinoma	No	Qualified				Protein		Qualified	Qualified	No		Solid Tissue					LN2	180					Snap Frozen				23	9		Normal				Clinical Proteomic Tumor Analysis Consortium	Stage IV	Late	-58	C3N.00390_Tumor_RNA_ClearCellRenalCellCarcinoma_83da66fe.ba12.4208.a90f.058d504b3077|C3N.00390_Tumor_RNA_ClearCellRenalCellCarcinoma_e1be0608.2e39.4638.b9cb.1fb50feeabf3|C3N.00390_Normal_RNA_ClearCellRenalCellCarcinoma_03ff4fe3.f2b1.4207.b3e4.4b960edd9809|C3N.00390_Tumor_RNA_ClearCellRenalCellCarcinoma_3bc2cd60.d56d.4820.b6b7.6d68f6ee9a3c|C3N.00390_Tumor_RNA_ClearCellRenalCellCarcinoma_a4465b5f.c…	10	810c2c81-1fb9-11e9-b7f8-0a80fada099c
91598dae-2053-11e9-b7f8-0a80fada099c	CPT0012570003	724088e6-204d-11e9-b7f8-0a80fada099c	C3N-00437-05	84411cf7-1fb9-11e9-b7f8-0a80fada099c	C3N-00437	CPTAC3 Discovery and Confirmatory	Solid Tissue Normal	Kidney	Clear Cell Renal Cell Carcinoma	No	Qualified				Protein		Qualified	Qualified	No		Solid Tissue					LN2	486					Snap Frozen					5		Normal				Clinical Proteomic Tumor Analysis Consortium	Stage III	Late	-69	C3N.00437_Tumor_RNA_ClearCellRenalCellCarcinoma_070d8faa.9c6e.4a68.bc6b.e6333941232a|C3N.00437_Tumor_RNA_ClearCellRenalCellCarcinoma_6bb9e61f.a72d.4e2a.925c.7c781a52eeb4|C3N.00437_Tumor_RNA_ClearCellRenalCellCarcinoma_d5e8c0e3.d67e.42c5.b2b1.eded8e775e4e|C3N.00437_Tumor_CpG_ClearCellRenalCellCarcinoma_3c072bbd.b7a6.4192.b053.c313293d5cfc|C3N.00437_Tumor_CpG_ClearCellRenalCellCarcinoma_c53fe0d7.f6…	7	84411cf7-1fb9-11e9-b7f8-0a80fada099c
905f7baa-2053-11e9-b7f8-0a80fada099c	CPT0012550003	705881d9-204d-11e9-b7f8-0a80fada099c	C3N-00437-02	84411cf7-1fb9-11e9-b7f8-0a80fada099c	C3N-00437	CPTAC3 Discovery and Confirmatory	Primary Tumor	Kidney	Clear Cell Renal Cell Carcinoma	No	Qualified				Protein		Qualified	Qualified	No	Kidney	Solid Tissue			-7	Yes	LN2	395			Tumor Resection		Snap Frozen	11	2					Tumor				Clinical Proteomic Tumor Analysis Consortium	Stage III	Late	-69	C3N.00437_Tumor_RNA_ClearCellRenalCellCarcinoma_070d8faa.9c6e.4a68.bc6b.e6333941232a|C3N.00437_Tumor_RNA_ClearCellRenalCellCarcinoma_6bb9e61f.a72d.4e2a.925c.7c781a52eeb4|C3N.00437_Tumor_RNA_ClearCellRenalCellCarcinoma_d5e8c0e3.d67e.42c5.b2b1.eded8e775e4e|C3N.00437_Tumor_CpG_ClearCellRenalCellCarcinoma_3c072bbd.b7a6.4192.b053.c313293d5cfc|C3N.00437_Tumor_CpG_ClearCellRenalCellCarcinoma_c53fe0d7.f6…	7	84411cf7-1fb9-11e9-b7f8-0a80fada099c
92f01328-2053-11e9-b7f8-0a80fada099c	CPT0012670003	767653ca-204d-11e9-b7f8-0a80fada099c	C3N-00491-05	85de9e26-1fb9-11e9-b7f8-0a80fada099c	C3N-00491	CPTAC3 Discovery and Confirmatory	Primary Tumor	Kidney	Clear Cell Renal Cell Carcinoma	No	Qualified				Protein		Qualified	Qualified	No		Solid Tissue					LN2	299					Snap Frozen					18		Tumor				Clinical Proteomic Tumor Analysis Consortium	Stage IV	Late	-54	C3N.00491_Tumor_RNA_ClearCellRenalCellCarcinoma_a86e8453.08b7.4772.aaf4.01d2e8f40da4|C3N.00491_Normal_RNA_ClearCellRenalCellCarcinoma_7d63425b.9386.44c1.9c28.bea3f206531d|C3N.00491_Tumor_CpG_ClearCellRenalCellCarcinoma_cbe805cb.6536.4122.8325.9ba8cb86040a|C3N.00491_Normal_CpG_ClearCellRenalCellCarcinoma_9a568100.fddc.4608.b432.1f7bea4810aa	4	85de9e26-1fb9-11e9-b7f8-0a80fada099c
92258546-2053-11e9-b7f8-0a80fada099c	CPT0012640003	74ccdefc-204d-11e9-b7f8-0a80fada099c	C3N-00491-02	85de9e26-1fb9-11e9-b7f8-0a80fada099c	C3N-00491	CPTAC3 Discovery and Confirmatory	Solid Tissue Normal	Kidney	Clear Cell Renal Cell Carcinoma	No	Qualified				Protein		Qualified	Qualified	No		Solid Tissue					LN2	318					Snap Frozen					18		Normal				Clinical Proteomic Tumor Analysis Consortium	Stage IV	Late	-54	C3N.00491_Tumor_RNA_ClearCellRenalCellCarcinoma_a86e8453.08b7.4772.aaf4.01d2e8f40da4|C3N.00491_Normal_RNA_ClearCellRenalCellCarcinoma_7d63425b.9386.44c1.9c28.bea3f206531d|C3N.00491_Tumor_CpG_ClearCellRenalCellCarcinoma_cbe805cb.6536.4122.8325.9ba8cb86040a|C3N.00491_Normal_CpG_ClearCellRenalCellCarcinoma_9a568100.fddc.4608.b432.1f7bea4810aa	4	85de9e26-1fb9-11e9-b7f8-0a80fada099c
95bc5c0c-2053-11e9-b7f8-0a80fada099c	CPT0012920003	9176bb5d-204d-11e9-b7f8-0a80fada099c	C3N-00494-05	8966aab1-1fb9-11e9-b7f8-0a80fada099c	C3N-00494	CPTAC3 Discovery and Confirmatory	Solid Tissue Normal	Kidney	Clear Cell Renal Cell Carcinoma	No	Qualified				Protein		Qualified	Qualified	No		Solid Tissue					LN2	270					Snap Frozen					19		Normal				Clinical Proteomic Tumor Analysis Consortium	Stage I	Early	-66	C3N.00494_Normal_RNA_ClearCellRenalCellCarcinoma_a7383b03.8311.44b9.9f0b.7ab67265bc90|C3N.00494_Tumor_RNA_ClearCellRenalCellCarcinoma_96489043.4e62.4c15.a41b.3874a2fda117|C3N.00494_Tumor_RNA_ClearCellRenalCellCarcinoma_3557e62d.1361.409f.840d.52f0592496f8|C3N.00494_Tumor_RNA_ClearCellRenalCellCarcinoma_2392bdc2.751d.44eb.8e96.31d7ee843b14|C3N.00494_Tumor_CpG_ClearCellRenalCellCarcinoma_679fde57.6…	8	8966aab1-1fb9-11e9-b7f8-0a80fada099c
94ba8798-2053-11e9-b7f8-0a80fada099c	CPT0012900004	8f2dcc7e-204d-11e9-b7f8-0a80fada099c	C3N-00494-02, C3N-00494-03	8966aab1-1fb9-11e9-b7f8-0a80fada099c	C3N-00494	CPTAC3 Discovery and Confirmatory	Primary Tumor	Kidney	Clear Cell Renal Cell Carcinoma	No	Qualified				Protein		Qualified	Qualified	No	Kidney	Solid Tissue			-7	Yes	LN2				Tumor Resection		Snap Frozen	11						Tumor				Clinical Proteomic Tumor Analysis Consortium	Stage I	Early	-66	C3N.00494_Normal_RNA_ClearCellRenalCellCarcinoma_a7383b03.8311.44b9.9f0b.7ab67265bc90|C3N.00494_Tumor_RNA_ClearCellRenalCellCarcinoma_96489043.4e62.4c15.a41b.3874a2fda117|C3N.00494_Tumor_RNA_ClearCellRenalCellCarcinoma_3557e62d.1361.409f.840d.52f0592496f8|C3N.00494_Tumor_RNA_ClearCellRenalCellCarcinoma_2392bdc2.751d.44eb.8e96.31d7ee843b14|C3N.00494_Tumor_CpG_ClearCellRenalCellCarcinoma_679fde57.6…	8	8966aab1-1fb9-11e9-b7f8-0a80fada099c
df94912b-2053-11e9-b7f8-0a80fada099c	CPT0078510003	937aa65b-204d-11e9-b7f8-0a80fada099c	C3N-00495-01	8b0fd240-1fb9-11e9-b7f8-0a80fada099c	C3N-00495	CPTAC3 Discovery and Confirmatory	Primary Tumor	Kidney	Clear Cell Renal Cell Carcinoma	No	Qualified				Protein		Qualified	Qualified	No		Solid Tissue					LN2	332					Snap Frozen					12		Tumor				Clinical Proteomic Tumor Analysis Consortium	Stage I	Early	-67	C3N.00495_Tumor_RNA_ClearCellRenalCellCarcinoma_bbb108c0.c962.4ae6.b510.c4bdcedcc47c|C3N.00495_Normal_RNA_ClearCellRenalCellCarcinoma_2c934e92.d2c4.4c9d.924c.16803dd4ed41|C3N.00495_Tumor_CpG_ClearCellRenalCellCarcinoma_892f9dff.f076.4aed.96a5.bf9a7701709a|C3N.00495_Normal_CpG_ClearCellRenalCellCarcinoma_5cd1ea19.e056.4742.a210.e89f92f7361b	4	8b0fd240-1fb9-11e9-b7f8-0a80fada099c
d06075c2-2053-11e9-b7f8-0a80fada099c	CPT0069010001	99d0348d-204d-11e9-b7f8-0a80fada099c	C3N-00573-06	8cbd7a01-1fb9-11e9-b7f8-0a80fada099c	C3N-00573	CPTAC3 Discovery and Confirmatory	Solid Tissue Normal	Kidney	Clear Cell Renal Cell Carcinoma	No	Qualified				Protein		Qualified	Qualified	No		Solid Tissue					LN2	300					Snap Frozen				24	9		Normal				Clinical Proteomic Tumor Analysis Consortium	Stage II	Early	-61	C3N.00573_Normal_RNA_ClearCellRenalCellCarcinoma_278cd3c5.e027.4c1c.ab2c.7e2dad159358|C3N.00573_Tumor_RNA_ClearCellRenalCellCarcinoma_02cf6a27.378c.4c13.bf88.667aef7e36c3|C3N.00573_Tumor_RNA_ClearCellRenalCellCarcinoma_e52e8cc8.c04e.40ff.b712.65cfd613c999|C3N.00573_Tumor_RNA_ClearCellRenalCellCarcinoma_79fa0bb9.e900.4886.a7b8.7b609c9c060a|C3N.00573_Tumor_RNA_ClearCellRenalCellCarcinoma_e4781ea5.7…	10	8cbd7a01-1fb9-11e9-b7f8-0a80fada099c
ce7c37fb-2053-11e9-b7f8-0a80fada099c	CPT0069000003	980e537b-204d-11e9-b7f8-0a80fada099c	C3N-00573-04	8cbd7a01-1fb9-11e9-b7f8-0a80fada099c	C3N-00573	CPTAC3 Discovery and Confirmatory	Primary Tumor	Kidney	Clear Cell Renal Cell Carcinoma	No	Qualified				Protein		Qualified	Qualified	No	Kidney	Solid Tissue			-1	Yes	LN2	300			Tumor Resection		Snap Frozen	11	4					Tumor				Clinical Proteomic Tumor Analysis Consortium	Stage II	Early	-61	C3N.00573_Normal_RNA_ClearCellRenalCellCarcinoma_278cd3c5.e027.4c1c.ab2c.7e2dad159358|C3N.00573_Tumor_RNA_ClearCellRenalCellCarcinoma_02cf6a27.378c.4c13.bf88.667aef7e36c3|C3N.00573_Tumor_RNA_ClearCellRenalCellCarcinoma_e52e8cc8.c04e.40ff.b712.65cfd613c999|C3N.00573_Tumor_RNA_ClearCellRenalCellCarcinoma_79fa0bb9.e900.4886.a7b8.7b609c9c060a|C3N.00573_Tumor_RNA_ClearCellRenalCellCarcinoma_e4781ea5.7…	10	8cbd7a01-1fb9-11e9-b7f8-0a80fada099c
d12f7891-2053-11e9-b7f8-0a80fada099c	CPT0069160003	9b69ad2d-204d-11e9-b7f8-0a80fada099c	C3N-00577-02	8e59b323-1fb9-11e9-b7f8-0a80fada099c	C3N-00577	CPTAC3 Discovery and Confirmatory	Primary Tumor	Kidney	Clear Cell Renal Cell Carcinoma	No	Qualified				Protein		Qualified	Qualified	No	Kidney	Solid Tissue			0	Yes	LN2	300			Tumor Resection		Snap Frozen	11	2					Tumor				Clinical Proteomic Tumor Analysis Consortium	Stage IV	Late	-72	C3N.00577_Normal_RNA_ClearCellRenalCellCarcinoma_dfd503a2.2024.4b28.9549.f3c66249ae2c|C3N.00577_Tumor_RNA_ClearCellRenalCellCarcinoma_3dc452dd.f092.47cc.be52.53148a6f8815|C3N.00577_Tumor_RNA_ClearCellRenalCellCarcinoma_7bc4dc9e.867a.49ad.a5ab.37cb52913ccd|C3N.00577_Tumor_RNA_ClearCellRenalCellCarcinoma_e80d76b3.1b4c.4e54.a4fb.f3271cae277b|C3N.00577_Tumor_RNA_ClearCellRenalCellCarcinoma_63f9f7fb.d…	10	8e59b323-1fb9-11e9-b7f8-0a80fada099c
d278fe80-2053-11e9-b7f8-0a80fada099c	CPT0069190001	9e72e587-204d-11e9-b7f8-0a80fada099c	C3N-00577-06	8e59b323-1fb9-11e9-b7f8-0a80fada099c	C3N-00577	CPTAC3 Discovery and Confirmatory	Solid Tissue Normal	Kidney	Clear Cell Renal Cell Carcinoma	No	Qualified				Protein		Qualified	Qualified	No		Solid Tissue					LN2	300					Snap Frozen				23	5		Normal				Clinical Proteomic Tumor Analysis Consortium	Stage IV	Late	-72	C3N.00577_Normal_RNA_ClearCellRenalCellCarcinoma_dfd503a2.2024.4b28.9549.f3c66249ae2c|C3N.00577_Tumor_RNA_ClearCellRenalCellCarcinoma_3dc452dd.f092.47cc.be52.53148a6f8815|C3N.00577_Tumor_RNA_ClearCellRenalCellCarcinoma_7bc4dc9e.867a.49ad.a5ab.37cb52913ccd|C3N.00577_Tumor_RNA_ClearCellRenalCellCarcinoma_e80d76b3.1b4c.4e54.a4fb.f3271cae277b|C3N.00577_Tumor_RNA_ClearCellRenalCellCarcinoma_63f9f7fb.d…	10	8e59b323-1fb9-11e9-b7f8-0a80fada099c
f6a1ab36-2053-11e9-b7f8-0a80fada099c	CPT0082010001	a238b6ee-204d-11e9-b7f8-0a80fada099c	C3N-00646-06	901a5db5-1fb9-11e9-b7f8-0a80fada099c	C3N-00646	CPTAC3 Discovery and Confirmatory	Solid Tissue Normal	Kidney	Clear Cell Renal Cell Carcinoma	No	Qualified				Protein		Qualified	Qualified	No		Solid Tissue					LN2	1970					Snap Frozen				30	25		Normal				Clinical Proteomic Tumor Analysis Consortium	Stage I	Early	-57	C3N.00646_Tumor_RNA_ClearCellRenalCellCarcinoma_b1283ef1.7172.4d22.993b.664ece47a81e|C3N.00646_Tumor_RNA_ClearCellRenalCellCarcinoma_9060e2e0.bbe3.49cd.888a.d445e0264b6e|C3N.00646_Tumor_RNA_ClearCellRenalCellCarcinoma_9d75afeb.ad38.4993.8def.70f6137ae78f|C3N.00646_Tumor_RNA_ClearCellRenalCellCarcinoma_b587a77b.2eb2.463c.8089.b82a5bf6d3ff|C3N.00646_Normal_RNA_ClearCellRenalCellCarcinoma_08e8766d.b…	10	901a5db5-1fb9-11e9-b7f8-0a80fada099c
f5916838-2053-11e9-b7f8-0a80fada099c	CPT0081990003	a07f6826-204d-11e9-b7f8-0a80fada099c	C3N-00646-03	901a5db5-1fb9-11e9-b7f8-0a80fada099c	C3N-00646	CPTAC3 Discovery and Confirmatory	Primary Tumor	Kidney	Clear Cell Renal Cell Carcinoma	No	Qualified				Protein		Qualified	Qualified	No	Kidney	Solid Tissue			-6	Yes	LN2	1970			Tumor Resection		Snap Frozen	11	3					Tumor				Clinical Proteomic Tumor Analysis Consortium	Stage I	Early	-57	C3N.00646_Tumor_RNA_ClearCellRenalCellCarcinoma_b1283ef1.7172.4d22.993b.664ece47a81e|C3N.00646_Tumor_RNA_ClearCellRenalCellCarcinoma_9060e2e0.bbe3.49cd.888a.d445e0264b6e|C3N.00646_Tumor_RNA_ClearCellRenalCellCarcinoma_9d75afeb.ad38.4993.8def.70f6137ae78f|C3N.00646_Tumor_RNA_ClearCellRenalCellCarcinoma_b587a77b.2eb2.463c.8089.b82a5bf6d3ff|C3N.00646_Normal_RNA_ClearCellRenalCellCarcinoma_08e8766d.b…	10	901a5db5-1fb9-11e9-b7f8-0a80fada099c
bb9861c9-2053-11e9-b7f8-0a80fada099c	CPT0025880003	a3b10dc8-204d-11e9-b7f8-0a80fada099c	C3N-00733-01	91b4e8bc-1fb9-11e9-b7f8-0a80fada099c	C3N-00733	CPTAC3 Discovery and Confirmatory	Primary Tumor	Kidney	Clear Cell Renal Cell Carcinoma	No	Qualified				Protein		Qualified	Qualified	No	Kidney	Solid Tissue			0	Yes	LN2	540			Tumor Resection		Snap Frozen	11	1					Tumor				Clinical Proteomic Tumor Analysis Consortium	Stage III	Late	-56	C3N.00733_Tumor_RNA_ClearCellRenalCellCarcinoma_3313bcc5.8507.48c9.9eef.f6ba316883ec|C3N.00733_Tumor_RNA_ClearCellRenalCellCarcinoma_f178c76a.8401.46ec.bbcd.5e4ce20199e7|C3N.00733_Normal_RNA_ClearCellRenalCellCarcinoma_04576474.40e5.4d4e.a5ff.3bd9d5047897|C3N.00733_Tumor_RNA_ClearCellRenalCellCarcinoma_ce25fd85.7b64.4e38.a870.fabefb13aa34|C3N.00733_Normal_CpG_ClearCellRenalCellCarcinoma_8e82d6f3.…	8	91b4e8bc-1fb9-11e9-b7f8-0a80fada099c
bc6a904a-2053-11e9-b7f8-0a80fada099c	CPT0025920001	a56c79c3-204d-11e9-b7f8-0a80fada099c	C3N-00733-06	91b4e8bc-1fb9-11e9-b7f8-0a80fada099c	C3N-00733	CPTAC3 Discovery and Confirmatory	Solid Tissue Normal	Kidney	Clear Cell Renal Cell Carcinoma	No	Qualified				Protein		Qualified	Qualified	No		Solid Tissue					LN2	163					Snap Frozen					26		Normal				Clinical Proteomic Tumor Analysis Consortium	Stage III	Late	-56	C3N.00733_Tumor_RNA_ClearCellRenalCellCarcinoma_3313bcc5.8507.48c9.9eef.f6ba316883ec|C3N.00733_Tumor_RNA_ClearCellRenalCellCarcinoma_f178c76a.8401.46ec.bbcd.5e4ce20199e7|C3N.00733_Normal_RNA_ClearCellRenalCellCarcinoma_04576474.40e5.4d4e.a5ff.3bd9d5047897|C3N.00733_Tumor_RNA_ClearCellRenalCellCarcinoma_ce25fd85.7b64.4e38.a870.fabefb13aa34|C3N.00733_Normal_CpG_ClearCellRenalCellCarcinoma_8e82d6f3.…	8	91b4e8bc-1fb9-11e9-b7f8-0a80fada099c
0f88aa0f-2054-11e9-b7f8-0a80fada099c	CPT0089020003	a72b75d4-204d-11e9-b7f8-0a80fada099c	C3N-00831-01	9361a39d-1fb9-11e9-b7f8-0a80fada099c	C3N-00831	CPTAC3 Discovery and Confirmatory	Primary Tumor	Kidney	Clear Cell Renal Cell Carcinoma	No	Qualified				Protein		Qualified	Qualified	No		Solid Tissue					LN2	196					Snap Frozen					15		Tumor				Clinical Proteomic Tumor Analysis Consortium	Stage II	Early	-52	C3N.00831_Tumor_RNA_ClearCellRenalCellCarcinoma_904c815f.5fab.46bd.8071.2b0e4468abc2|C3N.00831_Normal_RNA_ClearCellRenalCellCarcinoma_6cd23221.89b9.4d6f.8e02.f5539802fb8d|C3N.00831_Normal_CpG_ClearCellRenalCellCarcinoma_a74acfa7.49d5.4d32.9f3c.dcc0ce257952|C3N.00831_Tumor_CpG_ClearCellRenalCellCarcinoma_eefb6f48.a661.43c9.bce8.3a7e4b962db8	4	9361a39d-1fb9-11e9-b7f8-0a80fada099c
10c8f4d7-2054-11e9-b7f8-0a80fada099c	CPT0089040001	a9114454-204d-11e9-b7f8-0a80fada099c	C3N-00831-05	9361a39d-1fb9-11e9-b7f8-0a80fada099c	C3N-00831	CPTAC3 Discovery and Confirmatory	Solid Tissue Normal	Kidney	Clear Cell Renal Cell Carcinoma	No	Qualified				Protein		Qualified	Qualified	No		Solid Tissue					LN2	405					Snap Frozen					15		Normal				Clinical Proteomic Tumor Analysis Consortium	Stage II	Early	-52	C3N.00831_Tumor_RNA_ClearCellRenalCellCarcinoma_904c815f.5fab.46bd.8071.2b0e4468abc2|C3N.00831_Normal_RNA_ClearCellRenalCellCarcinoma_6cd23221.89b9.4d6f.8e02.f5539802fb8d|C3N.00831_Normal_CpG_ClearCellRenalCellCarcinoma_a74acfa7.49d5.4d32.9f3c.dcc0ce257952|C3N.00831_Tumor_CpG_ClearCellRenalCellCarcinoma_eefb6f48.a661.43c9.bce8.3a7e4b962db8	4	9361a39d-1fb9-11e9-b7f8-0a80fada099c
e47c3dce-2053-11e9-b7f8-0a80fada099c	CPT0078830003	ac3baed1-204d-11e9-b7f8-0a80fada099c	C3N-00834-01	96d4ed52-1fb9-11e9-b7f8-0a80fada099c	C3N-00834	CPTAC3 Discovery and Confirmatory	Primary Tumor	Kidney	Clear Cell Renal Cell Carcinoma	No	Qualified				Protein		Qualified	Qualified	No		Solid Tissue					LN2	208					Snap Frozen					15		Tumor				Clinical Proteomic Tumor Analysis Consortium	Stage I	Early	-65	C3N.00834_Tumor_RNA_ClearCellRenalCellCarcinoma_f2b939fa.4cf0.4493.9447.3383c66341b9|C3N.00834_Normal_RNA_ClearCellRenalCellCarcinoma_759fdfd9.8191.4a29.bbe2.873b9dd4942f|C3N.00834_Tumor_CpG_ClearCellRenalCellCarcinoma_197e8225.1be9.4a70.b4f8.d8d1fdeb7e13|C3N.00834_Normal_CpG_ClearCellRenalCellCarcinoma_b8860d06.e47c.4c4b.b11e.e52acf6a7b69	4	96d4ed52-1fb9-11e9-b7f8-0a80fada099c
e554c1bc-2053-11e9-b7f8-0a80fada099c	CPT0078840001	aded59d8-204d-11e9-b7f8-0a80fada099c	C3N-00834-05	96d4ed52-1fb9-11e9-b7f8-0a80fada099c	C3N-00834	CPTAC3 Discovery and Confirmatory	Solid Tissue Normal	Kidney	Clear Cell Renal Cell Carcinoma	No	Qualified				Protein		Qualified	Qualified	No		Solid Tissue					LN2	585					Snap Frozen					15		Normal				Clinical Proteomic Tumor Analysis Consortium	Stage I	Early	-65	C3N.00834_Tumor_RNA_ClearCellRenalCellCarcinoma_f2b939fa.4cf0.4493.9447.3383c66341b9|C3N.00834_Normal_RNA_ClearCellRenalCellCarcinoma_759fdfd9.8191.4a29.bbe2.873b9dd4942f|C3N.00834_Tumor_CpG_ClearCellRenalCellCarcinoma_197e8225.1be9.4a70.b4f8.d8d1fdeb7e13|C3N.00834_Normal_CpG_ClearCellRenalCellCarcinoma_b8860d06.e47c.4c4b.b11e.e52acf6a7b69	4	96d4ed52-1fb9-11e9-b7f8-0a80fada099c
b1accc22-2053-11e9-b7f8-0a80fada099c	CPT0024670003	afbd986d-204d-11e9-b7f8-0a80fada099c	C3N-00852-03	987b103d-1fb9-11e9-b7f8-0a80fada099c	C3N-00852	CPTAC3 Discovery and Confirmatory	Primary Tumor	Kidney	Clear Cell Renal Cell Carcinoma	No	Qualified				Protein		Qualified	Qualified	No	Kidney	Solid Tissue			-8	Yes	LN2	415			Tumor Resection		Snap Frozen	11	3					Tumor				Clinical Proteomic Tumor Analysis Consortium	Stage III	Late	-62	C3N.00852_Tumor_RNA_ClearCellRenalCellCarcinoma_60feefe9.a2f0.4593.8764.1101d7946098|C3N.00852_Tumor_RNA_ClearCellRenalCellCarcinoma_aa56422c.57d7.49af.9f8a.bd004ddc08fd|C3N.00852_Normal_RNA_ClearCellRenalCellCarcinoma_9a779d4a.a55a.4c38.8651.e4defa2be2a2|C3N.00852_Tumor_RNA_ClearCellRenalCellCarcinoma_a2870b51.7228.4234.89a8.ac7457f01b0c|C3N.00852_Normal_CpG_ClearCellRenalCellCarcinoma_8f5578ce.…	8	987b103d-1fb9-11e9-b7f8-0a80fada099c
b27dfff1-2053-11e9-b7f8-0a80fada099c	CPT0024680001	b1d3f574-204d-11e9-b7f8-0a80fada099c	C3N-00852-06	987b103d-1fb9-11e9-b7f8-0a80fada099c	C3N-00852	CPTAC3 Discovery and Confirmatory	Solid Tissue Normal	Kidney	Clear Cell Renal Cell Carcinoma	No	Qualified				Protein		Qualified	Qualified	No		Solid Tissue					LN2	210					Snap Frozen				25	10		Normal				Clinical Proteomic Tumor Analysis Consortium	Stage III	Late	-62	C3N.00852_Tumor_RNA_ClearCellRenalCellCarcinoma_60feefe9.a2f0.4593.8764.1101d7946098|C3N.00852_Tumor_RNA_ClearCellRenalCellCarcinoma_aa56422c.57d7.49af.9f8a.bd004ddc08fd|C3N.00852_Normal_RNA_ClearCellRenalCellCarcinoma_9a779d4a.a55a.4c38.8651.e4defa2be2a2|C3N.00852_Tumor_RNA_ClearCellRenalCellCarcinoma_a2870b51.7228.4234.89a8.ac7457f01b0c|C3N.00852_Normal_CpG_ClearCellRenalCellCarcinoma_8f5578ce.…	8	987b103d-1fb9-11e9-b7f8-0a80fada099c
c40d7a9a-2053-11e9-b7f8-0a80fada099c	CPT0065430003	b3e4b8b4-204d-11e9-b7f8-0a80fada099c	C3N-00953-02	9a4966c2-1fb9-11e9-b7f8-0a80fada099c	C3N-00953	CPTAC3 Discovery and Confirmatory	Primary Tumor	Kidney	Clear Cell Renal Cell Carcinoma	No	Qualified				Protein		Qualified	Qualified	No	Kidney	Solid Tissue			0	Yes	LN2	252			Tumor Resection		Snap Frozen	11	2					Tumor				Clinical Proteomic Tumor Analysis Consortium	Stage II	Early	-41	C3N.00953_Tumor_RNA_ClearCellRenalCellCarcinoma_068976c6.8b97.4abd.b87f.4f453050285d|C3N.00953_Tumor_RNA_ClearCellRenalCellCarcinoma_32fde02f.b550.4680.a2d5.32153097ff21|C3N.00953_Tumor_RNA_ClearCellRenalCellCarcinoma_dcf72985.1920.46b0.b8d8.8e976364edbf|C3N.00953_Tumor_CpG_ClearCellRenalCellCarcinoma_5f57402a.8ac4.4996.87e1.615a1dc93fc6|C3N.00953_Tumor_CpG_ClearCellRenalCellCarcinoma_2bdfac51.95…	5	9a4966c2-1fb9-11e9-b7f8-0a80fada099c
e61fac48-2053-11e9-b7f8-0a80fada099c	CPT0078930003	bb1024a6-204d-11e9-b7f8-0a80fada099c	C3N-01176-01	9d8e171a-1fb9-11e9-b7f8-0a80fada099c	C3N-01176	CPTAC3 Discovery and Confirmatory	Primary Tumor	Kidney	Clear Cell Renal Cell Carcinoma	No	Qualified				Protein		Qualified	Qualified	No		Solid Tissue					LN2	418					Snap Frozen					23		Tumor				Clinical Proteomic Tumor Analysis Consortium	Stage III	Late	-71	C3N.01176_Tumor_RNA_ClearCellRenalCellCarcinoma_f42a7ccb.5460.4663.a0a6.848fc6edf6ef|C3N.01176_Normal_RNA_ClearCellRenalCellCarcinoma_cff3f980.1108.4ddf.adb9.986b660fdade|C3N.01176_Tumor_CpG_ClearCellRenalCellCarcinoma_dcededa7.0aa9.4a69.a54a.fcbdadaf7139|C3N.01176_Normal_CpG_ClearCellRenalCellCarcinoma_249309dd.cef8.4671.8385.29489269c09e	4	9d8e171a-1fb9-11e9-b7f8-0a80fada099c
e6eb058b-2053-11e9-b7f8-0a80fada099c	CPT0078940001	bc93c54c-204d-11e9-b7f8-0a80fada099c	C3N-01176-05	9d8e171a-1fb9-11e9-b7f8-0a80fada099c	C3N-01176	CPTAC3 Discovery and Confirmatory	Solid Tissue Normal	Kidney	Clear Cell Renal Cell Carcinoma	No	Qualified				Protein		Qualified	Qualified	No		Solid Tissue					LN2	545					Snap Frozen					23		Normal				Clinical Proteomic Tumor Analysis Consortium	Stage III	Late	-71	C3N.01176_Tumor_RNA_ClearCellRenalCellCarcinoma_f42a7ccb.5460.4663.a0a6.848fc6edf6ef|C3N.01176_Normal_RNA_ClearCellRenalCellCarcinoma_cff3f980.1108.4ddf.adb9.986b660fdade|C3N.01176_Tumor_CpG_ClearCellRenalCellCarcinoma_dcededa7.0aa9.4a69.a54a.fcbdadaf7139|C3N.01176_Normal_CpG_ClearCellRenalCellCarcinoma_249309dd.cef8.4671.8385.29489269c09e	4	9d8e171a-1fb9-11e9-b7f8-0a80fada099c
e8ef690e-2053-11e9-b7f8-0a80fada099c	CPT0079000001	c02d012f-204d-11e9-b7f8-0a80fada099c	C3N-01178-05	9f588023-1fb9-11e9-b7f8-0a80fada099c	C3N-01178	CPTAC3 Discovery and Confirmatory	Solid Tissue Normal	Kidney	Clear Cell Renal Cell Carcinoma	No	Qualified				Protein		Qualified	Qualified	No		Solid Tissue					LN2	418					Snap Frozen					8		Normal				Clinical Proteomic Tumor Analysis Consortium	Stage III	Late	-58	C3N.01178_Tumor_RNA_ClearCellRenalCellCarcinoma_87e47189.6b3d.4fbe.aa17.a6327158df90|C3N.01178_Normal_RNA_ClearCellRenalCellCarcinoma_406af10a.a0c1.4c71.b5f4.cf8c8dbe6038|C3N.01178_Tumor_CpG_ClearCellRenalCellCarcinoma_3c1235e7.ae94.45d2.b63b.85838dc13af9|C3N.01178_Normal_CpG_ClearCellRenalCellCarcinoma_4da90a7d.3575.47f2.b7c1.e48f544ec60c	4	9f588023-1fb9-11e9-b7f8-0a80fada099c
e7ebb428-2053-11e9-b7f8-0a80fada099c	CPT0078990003	be50c407-204d-11e9-b7f8-0a80fada099c	C3N-01178-02	9f588023-1fb9-11e9-b7f8-0a80fada099c	C3N-01178	CPTAC3 Discovery and Confirmatory	Primary Tumor	Kidney	Clear Cell Renal Cell Carcinoma	No	Qualified				Protein		Qualified	Qualified	No		Solid Tissue					LN2	512					Snap Frozen					8		Tumor				Clinical Proteomic Tumor Analysis Consortium	Stage III	Late	-58	C3N.01178_Tumor_RNA_ClearCellRenalCellCarcinoma_87e47189.6b3d.4fbe.aa17.a6327158df90|C3N.01178_Normal_RNA_ClearCellRenalCellCarcinoma_406af10a.a0c1.4c71.b5f4.cf8c8dbe6038|C3N.01178_Tumor_CpG_ClearCellRenalCellCarcinoma_3c1235e7.ae94.45d2.b63b.85838dc13af9|C3N.01178_Normal_CpG_ClearCellRenalCellCarcinoma_4da90a7d.3575.47f2.b7c1.e48f544ec60c	4	9f588023-1fb9-11e9-b7f8-0a80fada099c
0d281254-2054-11e9-b7f8-0a80fada099c	CPT0088900003	c1d76bd7-204d-11e9-b7f8-0a80fada099c	C3N-01179-01	a0f46ace-1fb9-11e9-b7f8-0a80fada099c	C3N-01179	CPTAC3 Discovery and Confirmatory	Primary Tumor	Kidney	Clear Cell Renal Cell Carcinoma	No	Qualified				Protein		Qualified	Qualified	No		Solid Tissue					LN2	240					Snap Frozen					8		Tumor				Clinical Proteomic Tumor Analysis Consortium	Stage III	Late	-72	C3N.01179_Normal_RNA_ClearCellRenalCellCarcinoma_4dcc7963.52c6.42d4.b604.4c2061fbdd5e|C3N.01179_Tumor_RNA_ClearCellRenalCellCarcinoma_7dd1e40d.bc90.43e3.8afc.3c8179e71a1b|C3N.01179_Tumor_CpG_ClearCellRenalCellCarcinoma_a1a06be4.47f1.406b.8bdd.5610049d3b2c|C3N.01179_Normal_CpG_ClearCellRenalCellCarcinoma_91a53855.280c.4cee.8674.52aa5fc500c1	4	a0f46ace-1fb9-11e9-b7f8-0a80fada099c
d539e2ef-2053-11e9-b7f8-0a80fada099c	CPT0075170001	cb02100c-204d-11e9-b7f8-0a80fada099c	C3N-01200-06	a4300f90-1fb9-11e9-b7f8-0a80fada099c	C3N-01200	CPTAC3 Discovery and Confirmatory	Solid Tissue Normal	Kidney	Clear Cell Renal Cell Carcinoma	No	Qualified				Protein		Qualified	Qualified	No		Solid Tissue					LN2	200					Snap Frozen				21	11		Normal				Clinical Proteomic Tumor Analysis Consortium	Stage IV	Late	-56	C3N.01200_Tumor_RNA_ClearCellRenalCellCarcinoma_b96247db.6f2a.4d26.9ac4.142e1c079e0e|C3N.01200_Tumor_RNA_ClearCellRenalCellCarcinoma_d12e199e.8471.4f60.8da2.2b479db61ab4|C3N.01200_Normal_RNA_ClearCellRenalCellCarcinoma_93c8678d.7afd.4be2.92cb.c39ad7701b43|C3N.01200_Tumor_RNA_ClearCellRenalCellCarcinoma_c54a604e.9379.46f1.938c.e2d09f8538d8|C3N.01200_Tumor_RNA_ClearCellRenalCellCarcinoma_ceb4dd9b.6…	12	a4300f90-1fb9-11e9-b7f8-0a80fada099c
d471cfe4-2053-11e9-b7f8-0a80fada099c	CPT0075130003	c8988ee6-204d-11e9-b7f8-0a80fada099c	C3N-01200-02	a4300f90-1fb9-11e9-b7f8-0a80fada099c	C3N-01200	CPTAC3 Discovery and Confirmatory	Primary Tumor	Kidney	Clear Cell Renal Cell Carcinoma	No	Qualified				Protein		Qualified	Qualified	No	Kidney	Solid Tissue			-9	Yes	LN2	410			Tumor Resection		Snap Frozen	11	2					Tumor				Clinical Proteomic Tumor Analysis Consortium	Stage IV	Late	-56	C3N.01200_Tumor_RNA_ClearCellRenalCellCarcinoma_b96247db.6f2a.4d26.9ac4.142e1c079e0e|C3N.01200_Tumor_RNA_ClearCellRenalCellCarcinoma_d12e199e.8471.4f60.8da2.2b479db61ab4|C3N.01200_Normal_RNA_ClearCellRenalCellCarcinoma_93c8678d.7afd.4be2.92cb.c39ad7701b43|C3N.01200_Tumor_RNA_ClearCellRenalCellCarcinoma_c54a604e.9379.46f1.938c.e2d09f8538d8|C3N.01200_Tumor_RNA_ClearCellRenalCellCarcinoma_ceb4dd9b.6…	12	a4300f90-1fb9-11e9-b7f8-0a80fada099c
d7af16f2-2053-11e9-b7f8-0a80fada099c	CPT0075720003	cd078adc-204d-11e9-b7f8-0a80fada099c	C3N-01213-01	a5cc95b2-1fb9-11e9-b7f8-0a80fada099c	C3N-01213	CPTAC3 Discovery and Confirmatory	Primary Tumor	Kidney	Clear Cell Renal Cell Carcinoma	No	Qualified				Protein		Qualified	Qualified	No		Solid Tissue					LN2	500					Snap Frozen				24	10		Tumor				Clinical Proteomic Tumor Analysis Consortium	Stage III	Late	-68	C3N.01213_Tumor_RNA_ClearCellRenalCellCarcinoma_a96ebd62.9502.4e53.ba2e.d3fd0b7d7fb6|C3N.01213_Tumor_CpG_ClearCellRenalCellCarcinoma_b5e50868.0897.40d1.b6ef.35883e5c83ad	2	a5cc95b2-1fb9-11e9-b7f8-0a80fada099c
d6e1efd5-2053-11e9-b7f8-0a80fada099c	CPT0075570001	d0f841b6-204d-11e9-b7f8-0a80fada099c	C3N-01214-06	a767e303-1fb9-11e9-b7f8-0a80fada099c	C3N-01214	CPTAC3 Discovery and Confirmatory	Solid Tissue Normal	Kidney	Clear Cell Renal Cell Carcinoma	No	Qualified				Protein		Qualified	Qualified	No		Solid Tissue					LN2	250					Snap Frozen				20	9		Normal				Clinical Proteomic Tumor Analysis Consortium	Stage II	Early	-60	C3N.01214_Tumor_RNA_ClearCellRenalCellCarcinoma_1f7fa426.cb9c.4fde.95fd.6096156034a2|C3N.01214_Tumor_RNA_ClearCellRenalCellCarcinoma_21f64288.f296.4822.bbdb.d4eb627bd800|C3N.01214_Normal_RNA_ClearCellRenalCellCarcinoma_423efac1.8b47.479c.a383.25827389aebf|C3N.01214_Tumor_RNA_ClearCellRenalCellCarcinoma_aa9e34d4.46cd.4b86.887f.0d806c1459a0|C3N.01214_Normal_CpG_ClearCellRenalCellCarcinoma_8b1352ae.…	7	a767e303-1fb9-11e9-b7f8-0a80fada099c
d60222d3-2053-11e9-b7f8-0a80fada099c	CPT0075560003	ce7f8464-204d-11e9-b7f8-0a80fada099c	C3N-01214-03	a767e303-1fb9-11e9-b7f8-0a80fada099c	C3N-01214	CPTAC3 Discovery and Confirmatory	Primary Tumor	Kidney	Clear Cell Renal Cell Carcinoma	No	Qualified				Protein		Qualified	Qualified	No	Kidney	Solid Tissue			-6	Yes	LN2	420			Tumor Resection		Snap Frozen	11	3					Tumor				Clinical Proteomic Tumor Analysis Consortium	Stage II	Early	-60	C3N.01214_Tumor_RNA_ClearCellRenalCellCarcinoma_1f7fa426.cb9c.4fde.95fd.6096156034a2|C3N.01214_Tumor_RNA_ClearCellRenalCellCarcinoma_21f64288.f296.4822.bbdb.d4eb627bd800|C3N.01214_Normal_RNA_ClearCellRenalCellCarcinoma_423efac1.8b47.479c.a383.25827389aebf|C3N.01214_Tumor_RNA_ClearCellRenalCellCarcinoma_aa9e34d4.46cd.4b86.887f.0d806c1459a0|C3N.01214_Normal_CpG_ClearCellRenalCellCarcinoma_8b1352ae.…	7	a767e303-1fb9-11e9-b7f8-0a80fada099c
d87f3759-2053-11e9-b7f8-0a80fada099c	CPT0076330003	d2c3464f-204d-11e9-b7f8-0a80fada099c	C3N-01220-02	a90d356a-1fb9-11e9-b7f8-0a80fada099c	C3N-01220	CPTAC3 Discovery and Confirmatory	Primary Tumor	Kidney	Clear Cell Renal Cell Carcinoma	No	Qualified				Protein		Qualified	Qualified	No	Kidney	Solid Tissue			-9	Yes	LN2	500			Tumor Resection		Snap Frozen	11	2					Tumor				Clinical Proteomic Tumor Analysis Consortium	Stage IV	Late	-51	C3N.01220_Tumor_RNA_ClearCellRenalCellCarcinoma_55814191.d0f3.42e5.99eb.51f180e16651|C3N.01220_Normal_RNA_ClearCellRenalCellCarcinoma_e73880e9.d389.490f.b6a6.c2995e7da0b7|C3N.01220_Tumor_RNA_ClearCellRenalCellCarcinoma_56bb236f.205c.4753.aad4.abd10d6ddcfc|C3N.01220_Tumor_RNA_ClearCellRenalCellCarcinoma_aed49365.437c.4209.919a.8229788a0620|C3N.01220_Tumor_CpG_ClearCellRenalCellCarcinoma_506d28b9.0…	8	a90d356a-1fb9-11e9-b7f8-0a80fada099c
d9591f45-2053-11e9-b7f8-0a80fada099c	CPT0076350001	d447f891-204d-11e9-b7f8-0a80fada099c	C3N-01220-06	a90d356a-1fb9-11e9-b7f8-0a80fada099c	C3N-01220	CPTAC3 Discovery and Confirmatory	Solid Tissue Normal	Kidney	Clear Cell Renal Cell Carcinoma	No	Qualified				Protein		Qualified	Qualified	No		Solid Tissue					LN2	210					Snap Frozen				24	12		Normal				Clinical Proteomic Tumor Analysis Consortium	Stage IV	Late	-51	C3N.01220_Tumor_RNA_ClearCellRenalCellCarcinoma_55814191.d0f3.42e5.99eb.51f180e16651|C3N.01220_Normal_RNA_ClearCellRenalCellCarcinoma_e73880e9.d389.490f.b6a6.c2995e7da0b7|C3N.01220_Tumor_RNA_ClearCellRenalCellCarcinoma_56bb236f.205c.4753.aad4.abd10d6ddcfc|C3N.01220_Tumor_RNA_ClearCellRenalCellCarcinoma_aed49365.437c.4209.919a.8229788a0620|C3N.01220_Tumor_CpG_ClearCellRenalCellCarcinoma_506d28b9.0…	8	a90d356a-1fb9-11e9-b7f8-0a80fada099c
dd849244-2053-11e9-b7f8-0a80fada099c	CPT0077490003	d6d4053d-204d-11e9-b7f8-0a80fada099c	C3N-01261-03	aaa7336a-1fb9-11e9-b7f8-0a80fada099c	C3N-01261	CPTAC3 Discovery and Confirmatory	Primary Tumor	Kidney	Clear Cell Renal Cell Carcinoma	No	Qualified				Protein		Qualified	Qualified	No	Kidney	Solid Tissue			-3	Yes	LN2	560			Tumor Resection		Snap Frozen	11	3					Tumor				Clinical Proteomic Tumor Analysis Consortium	Stage I	Early	-68	C3N.01261_Normal_RNA_ClearCellRenalCellCarcinoma_7d5225de.0c8c.4477.8191.86ffc762ec77|C3N.01261_Tumor_RNA_ClearCellRenalCellCarcinoma_9e71a1e8.2375.43ff.a3de.f44ca91af760|C3N.01261_Tumor_RNA_ClearCellRenalCellCarcinoma_cbabcb66.6756.4b65.a18f.e973219d680e|C3N.01261_Tumor_RNA_ClearCellRenalCellCarcinoma_f95b72e3.6e51.46f6.b43a.6fc63d1e72fc|C3N.01261_Tumor_CpG_ClearCellRenalCellCarcinoma_747eb28c.a…	8	aaa7336a-1fb9-11e9-b7f8-0a80fada099c
0b618083-2054-11e9-b7f8-0a80fada099c	CPT0088760003	da72df9c-204d-11e9-b7f8-0a80fada099c	C3N-01361-01	ac5af110-1fb9-11e9-b7f8-0a80fada099c	C3N-01361	CPTAC3 Discovery and Confirmatory	Primary Tumor	Kidney	Clear Cell Renal Cell Carcinoma	No	Qualified				Protein		Qualified	Qualified	No		Solid Tissue					LN2	223					Snap Frozen					6		Tumor				Clinical Proteomic Tumor Analysis Consortium	Stage I	Early	-48	C3N.01361_Normal_RNA_ClearCellRenalCellCarcinoma_90d4e3ec.160b.4c1f.b47a.50fbe0c303ae|C3N.01361_Tumor_RNA_ClearCellRenalCellCarcinoma_5b5cc4b1.90e1.4411.bc14.2ad13f2aa9da|C3N.01361_Normal_CpG_ClearCellRenalCellCarcinoma_07d15522.2324.4d82.accf.6c90706f8f77|C3N.01361_Tumor_CpG_ClearCellRenalCellCarcinoma_ca17f8f8.e0ef.443f.8fc5.0cac985892a3	4	ac5af110-1fb9-11e9-b7f8-0a80fada099c
0c2d72c8-2054-11e9-b7f8-0a80fada099c	CPT0088780001	dcc57217-204d-11e9-b7f8-0a80fada099c	C3N-01361-06	ac5af110-1fb9-11e9-b7f8-0a80fada099c	C3N-01361	CPTAC3 Discovery and Confirmatory	Solid Tissue Normal	Kidney	Clear Cell Renal Cell Carcinoma	No	Qualified				Protein		Qualified	Qualified	No		Solid Tissue					LN2	475					Snap Frozen					6		Normal				Clinical Proteomic Tumor Analysis Consortium	Stage I	Early	-48	C3N.01361_Normal_RNA_ClearCellRenalCellCarcinoma_90d4e3ec.160b.4c1f.b47a.50fbe0c303ae|C3N.01361_Tumor_RNA_ClearCellRenalCellCarcinoma_5b5cc4b1.90e1.4411.bc14.2ad13f2aa9da|C3N.01361_Normal_CpG_ClearCellRenalCellCarcinoma_07d15522.2324.4d82.accf.6c90706f8f77|C3N.01361_Tumor_CpG_ClearCellRenalCellCarcinoma_ca17f8f8.e0ef.443f.8fc5.0cac985892a3	4	ac5af110-1fb9-11e9-b7f8-0a80fada099c
da2cf998-2053-11e9-b7f8-0a80fada099c	CPT0077110003	dec911f0-204d-11e9-b7f8-0a80fada099c	C3N-01522-01	ae0489d0-1fb9-11e9-b7f8-0a80fada099c	C3N-01522	CPTAC3 Discovery and Confirmatory	Primary Tumor	Kidney	Clear Cell Renal Cell Carcinoma	No	Qualified				Protein		Qualified	Qualified	No	Kidney	Solid Tissue			-5	Yes	LN2	500			Tumor Resection		Snap Frozen	11	1					Tumor				Clinical Proteomic Tumor Analysis Consortium	Stage I	Early	-80	C3N.01522_Tumor_RNA_ClearCellRenalCellCarcinoma_3e9809c3.3e48.4f7f.bc89.ff5ba1124cc3|C3N.01522_Tumor_RNA_ClearCellRenalCellCarcinoma_9a1f80b6.acb9.44e9.aee4.96f2a466f0a0|C3N.01522_Tumor_RNA_ClearCellRenalCellCarcinoma_ef64b6ef.036e.44e3.b697.70233fde1f57|C3N.01522_Normal_RNA_ClearCellRenalCellCarcinoma_6b1a033b.a3b6.4635.9702.b82ea7cbd3cd|C3N.01522_Tumor_CpG_ClearCellRenalCellCarcinoma_28b6c094.4…	8	ae0489d0-1fb9-11e9-b7f8-0a80fada099c
dbf3270e-2053-11e9-b7f8-0a80fada099c	CPT0077310003	e25b44ca-204d-11e9-b7f8-0a80fada099c	C3N-01524-03	aff10fc2-1fb9-11e9-b7f8-0a80fada099c	C3N-01524	CPTAC3 Discovery and Confirmatory	Primary Tumor	Kidney	Clear Cell Renal Cell Carcinoma	No	Qualified				Protein		Qualified	Qualified	No	Kidney	Solid Tissue			-6	Yes	LN2	550			Tumor Resection		Snap Frozen	11	3					Tumor				Clinical Proteomic Tumor Analysis Consortium	Stage II	Early	-61	C3N.01524_Tumor_RNA_ClearCellRenalCellCarcinoma_8edd2ab4.377e.4d07.879b.b6bac439a29d|C3N.01524_Normal_RNA_ClearCellRenalCellCarcinoma_b27245c6.412c.45c3.b4e5.f7464580097b|C3N.01524_Tumor_RNA_ClearCellRenalCellCarcinoma_aa366c5f.98b2.4a47.928a.13ab6fd3f752|C3N.01524_Tumor_RNA_ClearCellRenalCellCarcinoma_7429fb83.2d3a.4a47.82f5.533984cb517c|C3N.01524_Tumor_CpG_ClearCellRenalCellCarcinoma_343470ae.b…	8	aff10fc2-1fb9-11e9-b7f8-0a80fada099c
dcbb61d1-2053-11e9-b7f8-0a80fada099c	CPT0077320001	e46343f9-204d-11e9-b7f8-0a80fada099c	C3N-01524-06	aff10fc2-1fb9-11e9-b7f8-0a80fada099c	C3N-01524	CPTAC3 Discovery and Confirmatory	Solid Tissue Normal	Kidney	Clear Cell Renal Cell Carcinoma	No	Qualified				Protein		Qualified	Qualified	No		Solid Tissue					LN2	210					Snap Frozen				24	11		Normal				Clinical Proteomic Tumor Analysis Consortium	Stage II	Early	-61	C3N.01524_Tumor_RNA_ClearCellRenalCellCarcinoma_8edd2ab4.377e.4d07.879b.b6bac439a29d|C3N.01524_Normal_RNA_ClearCellRenalCellCarcinoma_b27245c6.412c.45c3.b4e5.f7464580097b|C3N.01524_Tumor_RNA_ClearCellRenalCellCarcinoma_aa366c5f.98b2.4a47.928a.13ab6fd3f752|C3N.01524_Tumor_RNA_ClearCellRenalCellCarcinoma_7429fb83.2d3a.4a47.82f5.533984cb517c|C3N.01524_Tumor_CpG_ClearCellRenalCellCarcinoma_343470ae.b…	8	aff10fc2-1fb9-11e9-b7f8-0a80fada099c
057b25a7-2054-11e9-b7f8-0a80fada099c	CPT0088500001	e872e924-204d-11e9-b7f8-0a80fada099c	C3N-01646-10	b325c35f-1fb9-11e9-b7f8-0a80fada099c	C3N-01646	CPTAC3 Discovery and Confirmatory	Solid Tissue Normal	Kidney	Clear Cell Renal Cell Carcinoma	No	Qualified				Protein		Qualified	Qualified	No		Solid Tissue					LN2	256					Snap Frozen					20		Normal				Clinical Proteomic Tumor Analysis Consortium	Stage III	Late	-69	C3N.01646_Tumor_RNA_ClearCellRenalCellCarcinoma_cf0e36d4.c610.4dfe.9c0e.2297c1b9fbc0|C3N.01646_Normal_RNA_ClearCellRenalCellCarcinoma_1fc9bba3.e6dd.4173.8884.1f3ce6df3cf6|C3N.01646_Tumor_CpG_ClearCellRenalCellCarcinoma_22ceb2bd.ba6c.4162.8140.b7a2eb99f62a|C3N.01646_Normal_CpG_ClearCellRenalCellCarcinoma_d22bfd2b.3dc7.41ab.9068.c77dc4311270	4	b325c35f-1fb9-11e9-b7f8-0a80fada099c
04b2aee8-2054-11e9-b7f8-0a80fada099c	CPT0088480003	e6d1a940-204d-11e9-b7f8-0a80fada099c	C3N-01646-01	b325c35f-1fb9-11e9-b7f8-0a80fada099c	C3N-01646	CPTAC3 Discovery and Confirmatory	Primary Tumor	Kidney	Clear Cell Renal Cell Carcinoma	No	Qualified				Protein		Qualified	Qualified	No		Solid Tissue					LN2	303					Snap Frozen					20		Tumor				Clinical Proteomic Tumor Analysis Consortium	Stage III	Late	-69	C3N.01646_Tumor_RNA_ClearCellRenalCellCarcinoma_cf0e36d4.c610.4dfe.9c0e.2297c1b9fbc0|C3N.01646_Normal_RNA_ClearCellRenalCellCarcinoma_1fc9bba3.e6dd.4173.8884.1f3ce6df3cf6|C3N.01646_Tumor_CpG_ClearCellRenalCellCarcinoma_22ceb2bd.ba6c.4162.8140.b7a2eb99f62a|C3N.01646_Normal_CpG_ClearCellRenalCellCarcinoma_d22bfd2b.3dc7.41ab.9068.c77dc4311270	4	b325c35f-1fb9-11e9-b7f8-0a80fada099c
08b7e712-2054-11e9-b7f8-0a80fada099c	CPT0088640003	f09033ee-204d-11e9-b7f8-0a80fada099c	C3N-01649-10	b6b4f9ee-1fb9-11e9-b7f8-0a80fada099c	C3N-01649	CPTAC3 Discovery and Confirmatory	Solid Tissue Normal	Kidney	Clear Cell Renal Cell Carcinoma	No	Qualified				Protein		Qualified	Qualified	No		Solid Tissue					LN2	301					Snap Frozen					29		Normal				Clinical Proteomic Tumor Analysis Consortium	Stage III	Late	-52	C3N.01649_Normal_RNA_ClearCellRenalCellCarcinoma_9bb66af0.6fc4.4e65.bda8.01b4b57bc085|C3N.01649_Tumor_RNA_ClearCellRenalCellCarcinoma_edfe6a60.cd79.4fa2.9dcc.c4518dad099b|C3N.01649_Tumor_CpG_ClearCellRenalCellCarcinoma_bec83eb7.f3d3.427d.8f0f.644562b33b13|C3N.01649_Normal_CpG_ClearCellRenalCellCarcinoma_96f3fef5.7f12.4570.96f8.41f0cabc8a63	4	b6b4f9ee-1fb9-11e9-b7f8-0a80fada099c
07e62862-2054-11e9-b7f8-0a80fada099c	CPT0088630003	ee937d7d-204d-11e9-b7f8-0a80fada099c	C3N-01649-02	b6b4f9ee-1fb9-11e9-b7f8-0a80fada099c	C3N-01649	CPTAC3 Discovery and Confirmatory	Primary Tumor	Kidney	Clear Cell Renal Cell Carcinoma	No	Qualified				Protein		Qualified	Qualified	No		Solid Tissue					LN2	228					Snap Frozen					29		Tumor				Clinical Proteomic Tumor Analysis Consortium	Stage III	Late	-52	C3N.01649_Normal_RNA_ClearCellRenalCellCarcinoma_9bb66af0.6fc4.4e65.bda8.01b4b57bc085|C3N.01649_Tumor_RNA_ClearCellRenalCellCarcinoma_edfe6a60.cd79.4fa2.9dcc.c4518dad099b|C3N.01649_Tumor_CpG_ClearCellRenalCellCarcinoma_bec83eb7.f3d3.427d.8f0f.644562b33b13|C3N.01649_Normal_CpG_ClearCellRenalCellCarcinoma_96f3fef5.7f12.4570.96f8.41f0cabc8a63	4	b6b4f9ee-1fb9-11e9-b7f8-0a80fada099c
0986e931-2054-11e9-b7f8-0a80fada099c	CPT0088690003	f24761ae-204d-11e9-b7f8-0a80fada099c	C3N-01651-01	b8514a40-1fb9-11e9-b7f8-0a80fada099c	C3N-01651	CPTAC3 Discovery and Confirmatory	Primary Tumor	Kidney	Clear Cell Renal Cell Carcinoma	No	Qualified				Protein		Qualified	Qualified	No		Solid Tissue					LN2	287					Snap Frozen					22		Tumor				Clinical Proteomic Tumor Analysis Consortium	Stage II	Early	-58	C3N.01651_Normal_RNA_ClearCellRenalCellCarcinoma_ca283a5e.d744.4125.abc3.59860891038b|C3N.01651_Tumor_RNA_ClearCellRenalCellCarcinoma_8294eb7d.9f85.4ccc.a894.e89f3df249d6|C3N.01651_Tumor_CpG_ClearCellRenalCellCarcinoma_8b00e0c4.afb9.47c6.bdf7.9d1dfbcd0af1|C3N.01651_Normal_CpG_ClearCellRenalCellCarcinoma_2d324fe8.40b6.4e5f.8f03.a9669607ca61	4	b8514a40-1fb9-11e9-b7f8-0a80fada099c
12e9e8fc-2054-11e9-b7f8-0a80fada099c	CPT0089480003	f7ff6095-204d-11e9-b7f8-0a80fada099c	C3N-01808-06	c31ccaca-1fb9-11e9-b7f8-0a80fada099c	C3N-01808	CPTAC3 Discovery and Confirmatory	Solid Tissue Normal	Kidney	Clear Cell Renal Cell Carcinoma	No	Qualified				Protein		Qualified	Qualified	No		Solid Tissue					LN2	195					Snap Frozen					29		Normal				Clinical Proteomic Tumor Analysis Consortium	Stage I	Early	-47	C3N.01808_Normal_RNA_ClearCellRenalCellCarcinoma_fb74e04f.41a6.4be2.ae2d.a1f810e9ee93|C3N.01808_Tumor_RNA_ClearCellRenalCellCarcinoma_e3334b25.841a.4f7f.a2b8.58b42a93b10d|C3N.01808_Tumor_CpG_ClearCellRenalCellCarcinoma_093f490a.97cb.4255.a317.b631315ccf9c|C3N.01808_Normal_CpG_ClearCellRenalCellCarcinoma_90c333fa.7ce0.4575.b597.20d0f91ad27d	4	c31ccaca-1fb9-11e9-b7f8-0a80fada099c
1191606f-2054-11e9-b7f8-0a80fada099c	CPT0089460004	f5f2482d-204d-11e9-b7f8-0a80fada099c	C3N-01808-02, C3N-01808-03	c31ccaca-1fb9-11e9-b7f8-0a80fada099c	C3N-01808	CPTAC3 Discovery and Confirmatory	Primary Tumor	Kidney	Clear Cell Renal Cell Carcinoma	No	Qualified				Protein		Qualified	Qualified	No		Solid Tissue					LN2						Snap Frozen							Tumor				Clinical Proteomic Tumor Analysis Consortium	Stage I	Early	-47	C3N.01808_Normal_RNA_ClearCellRenalCellCarcinoma_fb74e04f.41a6.4be2.ae2d.a1f810e9ee93|C3N.01808_Tumor_RNA_ClearCellRenalCellCarcinoma_e3334b25.841a.4f7f.a2b8.58b42a93b10d|C3N.01808_Tumor_CpG_ClearCellRenalCellCarcinoma_093f490a.97cb.4255.a317.b631315ccf9c|C3N.01808_Normal_CpG_ClearCellRenalCellCarcinoma_90c333fa.7ce0.4575.b597.20d0f91ad27d	4	c31ccaca-1fb9-11e9-b7f8-0a80fada099c
[truncated: 314 more columns]

## Sheet: RNA
SafeCases	Sample	TumorStage	Stage	AgeYears	CaseFiles	CaseFileCounts	Case ID	Cases Submitter ID	Related Entities	Annotation	Genomic and Imaging Data Resource	Ethnicity	Gender	Race	Morphology	Primary Diagnosis	Site of Resection or Biopsy	Tissue or Organ of Origin	Tumor Grade	Tumor Stage	Age at Diagnosis	Classification of Tumor	Days to Recurrence	Disease Type	Primary Site	Program Name	Project Name	Status	Cause of Death	Days to Birth	Days to Death	Vital Status	Year of Birth	Year of Death	Days to Last Follow Up	Days to Last Known Disease Status	Last Known Disease Status	Progression or Recurrence	Prior Malignancy	AJCC Clinical M	AJCC Clinical N	AJCC Clinical Stage	AJCC Clinical T	AJCC Pathologic M	AJCC Pathologic N	AJCC Pathologic Stage	AJCC Pathologic T	AJCC Staging System Edition	Ann Arbor B Symptoms
C3L.00791	C3L.00791_Tumor_RNA_ClearCellRenalCellCarcinoma_2c3d90ce.2f4d.42bc.baa4.e01052a73b67	Stage III	Late	-76	C3L.00791_Tumor_RNA_ClearCellRenalCellCarcinoma_2c3d90ce.2f4d.42bc.baa4.e01052a73b67|C3L.00791_Tumor_CpG_ClearCellRenalCellCarcinoma_8abdf51c.4a0f.405d.bf78.db4f2e272011	2	dae8930e-1fb8-11e9-b7f8-0a80fada099c	C3L-00791			GDC: https://portal.gdc.cancer.gov/cases/ad9a7ce1-9f9e-4092-8eae-493297289022;TCIA: https://doi.org/10.7937/K9/TCIA.2018.OBLAMN27	Not Reported	Male	White	8312/3	Renal cell carcinoma, NOS	Kidney, NOS	Kidney, NOS	G3	Not Reported	27902	Not Reported		Clear Cell Renal Cell Carcinoma	Kidney	Clinical Proteomic Tumor Analysis Consortium	CPTAC3 Discovery and Confirmatory	Qualified		-27902		Alive	1940		708	708	Tumor free	No	not reported	Not Reported	Not Reported	Not Reported	Not Reported	Not Reported	Not Reported	Stage III	Not Reported	7th	Not Reported
C3L.00360	C3L.00360_Tumor_RNA_ClearCellRenalCellCarcinoma_9d1b8061.5732.4eef.b95e.fe49e7a50d9d	Stage II	Early	-72	C3L.00360_Tumor_RNA_ClearCellRenalCellCarcinoma_9d1b8061.5732.4eef.b95e.fe49e7a50d9d|C3L.00360_Normal_RNA_ClearCellRenalCellCarcinoma_8bc5ea45.df4d.4a4d.8864.78482b147ed8|C3L.00360_Normal_CpG_ClearCellRenalCellCarcinoma_090aad73.4d8e.48c9.a7e6.45ba22cf5b95|C3L.00360_Tumor_CpG_ClearCellRenalCellCarcinoma_75b4e01f.3ef1.4e75.bef8.94c1caf8f544	4	bf7ade95-1fb8-11e9-b7f8-0a80fada099c	C3L-00360			GDC: https://portal.gdc.cancer.gov/cases/b1114673-0f13-4265-98d8-21c5714d91a4;TCIA: https://doi.org/10.7937/K9/TCIA.2018.OBLAMN27	Not Hispanic or Latino	Male	White	8312/3	Renal cell carcinoma, NOS	Kidney, NOS	Kidney, NOS	G3	Not Reported	26395	Not Reported		Clear Cell Renal Cell Carcinoma	Kidney	Clinical Proteomic Tumor Analysis Consortium	CPTAC3 Discovery and Confirmatory	Qualified		-26395		Alive	1944		1780	1780	Tumor free	No	not reported	Not Reported	Not Reported	Not Reported	Not Reported	Not Reported	Not Reported	Stage II	Not Reported	7th	Not Reported
C3L.00360	C3L.00360_Normal_RNA_ClearCellRenalCellCarcinoma_8bc5ea45.df4d.4a4d.8864.78482b147ed8	Stage II	Early	-72	C3L.00360_Tumor_RNA_ClearCellRenalCellCarcinoma_9d1b8061.5732.4eef.b95e.fe49e7a50d9d|C3L.00360_Normal_RNA_ClearCellRenalCellCarcinoma_8bc5ea45.df4d.4a4d.8864.78482b147ed8|C3L.00360_Normal_CpG_ClearCellRenalCellCarcinoma_090aad73.4d8e.48c9.a7e6.45ba22cf5b95|C3L.00360_Tumor_CpG_ClearCellRenalCellCarcinoma_75b4e01f.3ef1.4e75.bef8.94c1caf8f544	4	bf7ade95-1fb8-11e9-b7f8-0a80fada099c	C3L-00360			GDC: https://portal.gdc.cancer.gov/cases/b1114673-0f13-4265-98d8-21c5714d91a4;TCIA: https://doi.org/10.7937/K9/TCIA.2018.OBLAMN27	Not Hispanic or Latino	Male	White	8312/3	Renal cell carcinoma, NOS	Kidney, NOS	Kidney, NOS	G3	Not Reported	26395	Not Reported		Clear Cell Renal Cell Carcinoma	Kidney	Clinical Proteomic Tumor Analysis Consortium	CPTAC3 Discovery and Confirmatory	Qualified		-26395		Alive	1944		1780	1780	Tumor free	No	not reported	Not Reported	Not Reported	Not Reported	Not Reported	Not Reported	Not Reported	Stage II	Not Reported	7th	Not Reported
C3L.00097	C3L.00097_Normal_RNA_ClearCellRenalCellCarcinoma_adf11d76.29a7.4294.9e4f.e20386c9ab1d	Stage I	Early	-59	C3L.00097_Normal_RNA_ClearCellRenalCellCarcinoma_adf11d76.29a7.4294.9e4f.e20386c9ab1d|C3L.00097_Tumor_RNA_ClearCellRenalCellCarcinoma_89e44cb8.e015.478d.a13f.83686ea2c107|C3L.00097_Tumor_CpG_ClearCellRenalCellCarcinoma_11632ff2.78b5.4ea4.9877.9f0b8b19d8b5	3	b76d3749-1fb8-11e9-b7f8-0a80fada099c	C3L-00097			GDC: https://portal.gdc.cancer.gov/cases/275b8372-f1bb-4291-8778-506d4b93c55c;TCIA: https://doi.org/10.7937/K9/TCIA.2018.OBLAMN27	Not Hispanic or Latino	Male	White	8312/3	Renal cell carcinoma, NOS	Kidney, NOS	Kidney, NOS	G2	Not Reported	21624	Not Reported		Clear Cell Renal Cell Carcinoma	Kidney	Clinical Proteomic Tumor Analysis Consortium	CPTAC3 Discovery and Confirmatory	Qualified		-21624		Alive	1957		1735	1735	Tumor free	No	not reported	Not Reported	Not Reported	Not Reported	Not Reported	Not Reported	Not Reported	Stage I	Not Reported	7th	Not Reported
C3L.00097	C3L.00097_Tumor_RNA_ClearCellRenalCellCarcinoma_89e44cb8.e015.478d.a13f.83686ea2c107	Stage I	Early	-59	C3L.00097_Normal_RNA_ClearCellRenalCellCarcinoma_adf11d76.29a7.4294.9e4f.e20386c9ab1d|C3L.00097_Tumor_RNA_ClearCellRenalCellCarcinoma_89e44cb8.e015.478d.a13f.83686ea2c107|C3L.00097_Tumor_CpG_ClearCellRenalCellCarcinoma_11632ff2.78b5.4ea4.9877.9f0b8b19d8b5	3	b76d3749-1fb8-11e9-b7f8-0a80fada099c	C3L-00097			GDC: https://portal.gdc.cancer.gov/cases/275b8372-f1bb-4291-8778-506d4b93c55c;TCIA: https://doi.org/10.7937/K9/TCIA.2018.OBLAMN27	Not Hispanic or Latino	Male	White	8312/3	Renal cell carcinoma, NOS	Kidney, NOS	Kidney, NOS	G2	Not Reported	21624	Not Reported		Clear Cell Renal Cell Carcinoma	Kidney	Clinical Proteomic Tumor Analysis Consortium	CPTAC3 Discovery and Confirmatory	Qualified		-21624		Alive	1957		1735	1735	Tumor free	No	not reported	Not Reported	Not Reported	Not Reported	Not Reported	Not Reported	Not Reported	Stage I	Not Reported	7th	Not Reported
C3L.00583	C3L.00583_Tumor_RNA_ClearCellRenalCellCarcinoma_3b92a25f.4897.44e8.825f.eaf0a9e4d7c2	Stage I	Early	-55	C3L.00583_Tumor_RNA_ClearCellRenalCellCarcinoma_3b92a25f.4897.44e8.825f.eaf0a9e4d7c2|C3L.00583_Tumor_RNA_ClearCellRenalCellCarcinoma_1cb74b70.1e62.48e4.b516.a0783a529c6b|C3L.00583_Tumor_RNA_ClearCellRenalCellCarcinoma_9f2a0f5e.1549.4d40.b345.02a953a0e5df|C3L.00583_Normal_RNA_ClearCellRenalCellCarcinoma_72e851d6.01ff.4647.8d77.db52ac5243dc|C3L.00583_Tumor_CpG_ClearCellRenalCellCarcinoma_9bab4af1.2…	8	cc8a63fd-1fb8-11e9-b7f8-0a80fada099c	C3L-00583			GDC: https://portal.gdc.cancer.gov/cases/da4a0eed-b755-49b8-96ae-31d3d396862c;TCIA: https://doi.org/10.7937/K9/TCIA.2018.OBLAMN27	Hispanic or Latino	Male	White	8312/3	Renal cell carcinoma, NOS	Kidney, NOS	Kidney, NOS	G3	Not Reported	20237			Clear Cell Renal Cell Carcinoma	Kidney	Clinical Proteomic Tumor Analysis Consortium	CPTAC3 Discovery and Confirmatory	Qualified		-20237		Alive	1961		301	301	Tumor free	No								Stage I		7th
C3L.00583	C3L.00583_Normal_RNA_ClearCellRenalCellCarcinoma_72e851d6.01ff.4647.8d77.db52ac5243dc	Stage I	Early	-55	C3L.00583_Tumor_RNA_ClearCellRenalCellCarcinoma_3b92a25f.4897.44e8.825f.eaf0a9e4d7c2|C3L.00583_Tumor_RNA_ClearCellRenalCellCarcinoma_1cb74b70.1e62.48e4.b516.a0783a529c6b|C3L.00583_Tumor_RNA_ClearCellRenalCellCarcinoma_9f2a0f5e.1549.4d40.b345.02a953a0e5df|C3L.00583_Normal_RNA_ClearCellRenalCellCarcinoma_72e851d6.01ff.4647.8d77.db52ac5243dc|C3L.00583_Tumor_CpG_ClearCellRenalCellCarcinoma_9bab4af1.2…	8	cc8a63fd-1fb8-11e9-b7f8-0a80fada099c	C3L-00583			GDC: https://portal.gdc.cancer.gov/cases/da4a0eed-b755-49b8-96ae-31d3d396862c;TCIA: https://doi.org/10.7937/K9/TCIA.2018.OBLAMN27	Hispanic or Latino	Male	White	8312/3	Renal cell carcinoma, NOS	Kidney, NOS	Kidney, NOS	G3	Not Reported	20237			Clear Cell Renal Cell Carcinoma	Kidney	Clinical Proteomic Tumor Analysis Consortium	CPTAC3 Discovery and Confirmatory	Qualified		-20237		Alive	1961		301	301	Tumor free	No								Stage I		7th
C3L.00814	C3L.00814_Tumor_RNA_ClearCellRenalCellCarcinoma_7f41524c.570b.4e79.ba51.984a3b603523	Stage I	Early	-83	C3L.00814_Tumor_RNA_ClearCellRenalCellCarcinoma_7f41524c.570b.4e79.ba51.984a3b603523|C3L.00814_Normal_RNA_ClearCellRenalCellCarcinoma_0f9d7f41.885c.4929.83cd.33fce57a5aa9|C3L.00814_Normal_CpG_ClearCellRenalCellCarcinoma_b0b9095d.5200.42d0.8b8c.fb7bc7a3b1a5|C3L.00814_Tumor_CpG_ClearCellRenalCellCarcinoma_179f5d4e.adf3.46e3.bfff.200888fa6276	4	e63a8d1a-1fb8-11e9-b7f8-0a80fada099c	C3L-00814			GDC: https://portal.gdc.cancer.gov/cases/e8bc3792-92f6-4924-8047-9f805afb4b04;TCIA: https://doi.org/10.7937/K9/TCIA.2018.OBLAMN27	Not Reported	Male	Not Reported	8312/3	Renal cell carcinoma, NOS	Kidney, NOS	Kidney, NOS	G2	Not Reported	30635	Not Reported		Clear Cell Renal Cell Carcinoma	Kidney	Clinical Proteomic Tumor Analysis Consortium	CPTAC3 Discovery and Confirmatory	Qualified		-30635		Alive	1933		15	15	Unknown tumor status	Not Reported	not reported	Not Reported	Not Reported	Not Reported	Not Reported	Not Reported	Not Reported	Stage I	Not Reported	7th	Not Reported
C3L.00814	C3L.00814_Normal_RNA_ClearCellRenalCellCarcinoma_0f9d7f41.885c.4929.83cd.33fce57a5aa9	Stage I	Early	-83	C3L.00814_Tumor_RNA_ClearCellRenalCellCarcinoma_7f41524c.570b.4e79.ba51.984a3b603523|C3L.00814_Normal_RNA_ClearCellRenalCellCarcinoma_0f9d7f41.885c.4929.83cd.33fce57a5aa9|C3L.00814_Normal_CpG_ClearCellRenalCellCarcinoma_b0b9095d.5200.42d0.8b8c.fb7bc7a3b1a5|C3L.00814_Tumor_CpG_ClearCellRenalCellCarcinoma_179f5d4e.adf3.46e3.bfff.200888fa6276	4	e63a8d1a-1fb8-11e9-b7f8-0a80fada099c	C3L-00814			GDC: https://portal.gdc.cancer.gov/cases/e8bc3792-92f6-4924-8047-9f805afb4b04;TCIA: https://doi.org/10.7937/K9/TCIA.2018.OBLAMN27	Not Reported	Male	Not Reported	8312/3	Renal cell carcinoma, NOS	Kidney, NOS	Kidney, NOS	G2	Not Reported	30635	Not Reported		Clear Cell Renal Cell Carcinoma	Kidney	Clinical Proteomic Tumor Analysis Consortium	CPTAC3 Discovery and Confirmatory	Qualified		-30635		Alive	1933		15	15	Unknown tumor status	Not Reported	not reported	Not Reported	Not Reported	Not Reported	Not Reported	Not Reported	Not Reported	Stage I	Not Reported	7th	Not Reported
C3N.00733	C3N.00733_Tumor_RNA_ClearCellRenalCellCarcinoma_3313bcc5.8507.48c9.9eef.f6ba316883ec	Stage III	Late	-56	C3N.00733_Tumor_RNA_ClearCellRenalCellCarcinoma_3313bcc5.8507.48c9.9eef.f6ba316883ec|C3N.00733_Tumor_RNA_ClearCellRenalCellCarcinoma_f178c76a.8401.46ec.bbcd.5e4ce20199e7|C3N.00733_Normal_RNA_ClearCellRenalCellCarcinoma_04576474.40e5.4d4e.a5ff.3bd9d5047897|C3N.00733_Tumor_RNA_ClearCellRenalCellCarcinoma_ce25fd85.7b64.4e38.a870.fabefb13aa34|C3N.00733_Normal_CpG_ClearCellRenalCellCarcinoma_8e82d6f3.…	8	91b4e8bc-1fb9-11e9-b7f8-0a80fada099c	C3N-00733			GDC: https://portal.gdc.cancer.gov/cases/25863969-852d-408e-bd62-98e0df9e4b3a;TCIA: https://doi.org/10.7937/K9/TCIA.2018.OBLAMN27	Not Hispanic or Latino	Male	White	8312/3	Renal cell carcinoma, NOS	Kidney, NOS	Kidney, NOS	G2	Not Reported	20507			Clear Cell Renal Cell Carcinoma	Kidney	Clinical Proteomic Tumor Analysis Consortium	CPTAC3 Discovery and Confirmatory	Qualified		-20507		Alive	1960		1464	1464	Tumor free	No								Stage III		7th
C3N.00733	C3N.00733_Normal_RNA_ClearCellRenalCellCarcinoma_04576474.40e5.4d4e.a5ff.3bd9d5047897	Stage III	Late	-56	C3N.00733_Tumor_RNA_ClearCellRenalCellCarcinoma_3313bcc5.8507.48c9.9eef.f6ba316883ec|C3N.00733_Tumor_RNA_ClearCellRenalCellCarcinoma_f178c76a.8401.46ec.bbcd.5e4ce20199e7|C3N.00733_Normal_RNA_ClearCellRenalCellCarcinoma_04576474.40e5.4d4e.a5ff.3bd9d5047897|C3N.00733_Tumor_RNA_ClearCellRenalCellCarcinoma_ce25fd85.7b64.4e38.a870.fabefb13aa34|C3N.00733_Normal_CpG_ClearCellRenalCellCarcinoma_8e82d6f3.…	8	91b4e8bc-1fb9-11e9-b7f8-0a80fada099c	C3N-00733			GDC: https://portal.gdc.cancer.gov/cases/25863969-852d-408e-bd62-98e0df9e4b3a;TCIA: https://doi.org/10.7937/K9/TCIA.2018.OBLAMN27	Not Hispanic or Latino	Male	White	8312/3	Renal cell carcinoma, NOS	Kidney, NOS	Kidney, NOS	G2	Not Reported	20507			Clear Cell Renal Cell Carcinoma	Kidney	Clinical Proteomic Tumor Analysis Consortium	CPTAC3 Discovery and Confirmatory	Qualified		-20507		Alive	1960		1464	1464	Tumor free	No								Stage III		7th
C3N.01220	C3N.01220_Tumor_RNA_ClearCellRenalCellCarcinoma_55814191.d0f3.42e5.99eb.51f180e16651	Stage IV	Late	-51	C3N.01220_Tumor_RNA_ClearCellRenalCellCarcinoma_55814191.d0f3.42e5.99eb.51f180e16651|C3N.01220_Normal_RNA_ClearCellRenalCellCarcinoma_e73880e9.d389.490f.b6a6.c2995e7da0b7|C3N.01220_Tumor_RNA_ClearCellRenalCellCarcinoma_56bb236f.205c.4753.aad4.abd10d6ddcfc|C3N.01220_Tumor_RNA_ClearCellRenalCellCarcinoma_aed49365.437c.4209.919a.8229788a0620|C3N.01220_Tumor_CpG_ClearCellRenalCellCarcinoma_506d28b9.0…	8	a90d356a-1fb9-11e9-b7f8-0a80fada099c	C3N-01220			GDC: https://portal.gdc.cancer.gov/cases/c6c75c5d-b3c9-4918-8dc2-02849933cd3c;TCIA: https://doi.org/10.7937/K9/TCIA.2018.OBLAMN27	Not Reported	Male	Other	8312/3	Renal cell carcinoma, NOS	Kidney, NOS	Kidney, NOS	G4	Not Reported	18748			Clear Cell Renal Cell Carcinoma	Kidney	Clinical Proteomic Tumor Analysis Consortium	CPTAC3 Discovery and Confirmatory	Qualified	Cancer Related	-18748	633	Dead	1965	2018	633	633	With tumor	No								Stage IV		7th
C3N.01220	C3N.01220_Normal_RNA_ClearCellRenalCellCarcinoma_e73880e9.d389.490f.b6a6.c2995e7da0b7	Stage IV	Late	-51	C3N.01220_Tumor_RNA_ClearCellRenalCellCarcinoma_55814191.d0f3.42e5.99eb.51f180e16651|C3N.01220_Normal_RNA_ClearCellRenalCellCarcinoma_e73880e9.d389.490f.b6a6.c2995e7da0b7|C3N.01220_Tumor_RNA_ClearCellRenalCellCarcinoma_56bb236f.205c.4753.aad4.abd10d6ddcfc|C3N.01220_Tumor_RNA_ClearCellRenalCellCarcinoma_aed49365.437c.4209.919a.8229788a0620|C3N.01220_Tumor_CpG_ClearCellRenalCellCarcinoma_506d28b9.0…	8	a90d356a-1fb9-11e9-b7f8-0a80fada099c	C3N-01220			GDC: https://portal.gdc.cancer.gov/cases/c6c75c5d-b3c9-4918-8dc2-02849933cd3c;TCIA: https://doi.org/10.7937/K9/TCIA.2018.OBLAMN27	Not Reported	Male	Other	8312/3	Renal cell carcinoma, NOS	Kidney, NOS	Kidney, NOS	G4	Not Reported	18748			Clear Cell Renal Cell Carcinoma	Kidney	Clinical Proteomic Tumor Analysis Consortium	CPTAC3 Discovery and Confirmatory	Qualified	Cancer Related	-18748	633	Dead	1965	2018	633	633	With tumor	No								Stage IV		7th
C3L.00096	C3L.00096_Normal_RNA_ClearCellRenalCellCarcinoma_fb1d704d.1f1d.4f37.9279.a207e6e71966	Stage IV	Late	-52	C3L.00096_Normal_RNA_ClearCellRenalCellCarcinoma_fb1d704d.1f1d.4f37.9279.a207e6e71966|C3L.00096_Tumor_RNA_ClearCellRenalCellCarcinoma_a3564e96.4824.4b38.8479.37e2d617f1ff|C3L.00096_Tumor_CpG_ClearCellRenalCellCarcinoma_bc1f715b.fd39.4ec8.848f.6a8f516360ce|C3L.00096_Normal_CpG_ClearCellRenalCellCarcinoma_e2aac331.0cda.426a.826e.f7b0cf89fe06	4	b5d88141-1fb8-11e9-b7f8-0a80fada099c	C3L-00096			GDC: https://portal.gdc.cancer.gov/cases/d52a195d-7d63-4eb6-81c2-3c473ba57979;TCIA: https://doi.org/10.7937/K9/TCIA.2018.OBLAMN27	Not Hispanic or Latino	Male	White	8312/3	Renal cell carcinoma, NOS	Kidney, NOS	Kidney, NOS	G4	Not Reported	19180	Not Reported		Clear Cell Renal Cell Carcinoma	Kidney	Clinical Proteomic Tumor Analysis Consortium	CPTAC3 Discovery and Confirmatory	Qualified	Unknown	-19180	71	Dead	1963	2016	68	71	With tumor	No	not reported	Not Reported	Not Reported	Not Reported	Not Reported	Not Reported	Not Reported	Stage IV	Not Reported	7th	Not Reported
C3L.00096	C3L.00096_Tumor_RNA_ClearCellRenalCellCarcinoma_a3564e96.4824.4b38.8479.37e2d617f1ff	Stage IV	Late	-52	C3L.00096_Normal_RNA_ClearCellRenalCellCarcinoma_fb1d704d.1f1d.4f37.9279.a207e6e71966|C3L.00096_Tumor_RNA_ClearCellRenalCellCarcinoma_a3564e96.4824.4b38.8479.37e2d617f1ff|C3L.00096_Tumor_CpG_ClearCellRenalCellCarcinoma_bc1f715b.fd39.4ec8.848f.6a8f516360ce|C3L.00096_Normal_CpG_ClearCellRenalCellCarcinoma_e2aac331.0cda.426a.826e.f7b0cf89fe06	4	b5d88141-1fb8-11e9-b7f8-0a80fada099c	C3L-00096			GDC: https://portal.gdc.cancer.gov/cases/d52a195d-7d63-4eb6-81c2-3c473ba57979;TCIA: https://doi.org/10.7937/K9/TCIA.2018.OBLAMN27	Not Hispanic or Latino	Male	White	8312/3	Renal cell carcinoma, NOS	Kidney, NOS	Kidney, NOS	G4	Not Reported	19180	Not Reported		Clear Cell Renal Cell Carcinoma	Kidney	Clinical Proteomic Tumor Analysis Consortium	CPTAC3 Discovery and Confirmatory	Qualified	Unknown	-19180	71	Dead	1963	2016	68	71	With tumor	No	not reported	Not Reported	Not Reported	Not Reported	Not Reported	Not Reported	Not Reported	Stage IV	Not Reported	7th	Not Reported
C3L.00790	C3L.00790_Tumor_RNA_ClearCellRenalCellCarcinoma_82c75558.fd2b.4af1.96a7.353d144fb5ee	Stage I	Early	-44	C3L.00790_Tumor_RNA_ClearCellRenalCellCarcinoma_82c75558.fd2b.4af1.96a7.353d144fb5ee|C3L.00790_Tumor_CpG_ClearCellRenalCellCarcinoma_2baf6395.56ae.478e.9809.d557544f8fbf	2	d95673ac-1fb8-11e9-b7f8-0a80fada099c	C3L-00790			GDC: https://portal.gdc.cancer.gov/cases/f7d27f30-33bc-4261-9192-9e6c31416859;TCIA: https://doi.org/10.7937/K9/TCIA.2018.OBLAMN27	Not Reported	Male	White	8312/3	Renal cell carcinoma, NOS	Kidney, NOS	Kidney, NOS	G2	Not Reported	16335	Not Reported		Clear Cell Renal Cell Carcinoma	Kidney	Clinical Proteomic Tumor Analysis Consortium	CPTAC3 Discovery and Confirmatory	Qualified		-16335		Alive	1972		441	441	Tumor free	No	not reported	Not Reported	Not Reported	Not Reported	Not Reported	Not Reported	Not Reported	Stage I	Not Reported	7th	Not Reported
C3N.01176	C3N.01176_Tumor_RNA_ClearCellRenalCellCarcinoma_f42a7ccb.5460.4663.a0a6.848fc6edf6ef	Stage III	Late	-71	C3N.01176_Tumor_RNA_ClearCellRenalCellCarcinoma_f42a7ccb.5460.4663.a0a6.848fc6edf6ef|C3N.01176_Normal_RNA_ClearCellRenalCellCarcinoma_cff3f980.1108.4ddf.adb9.986b660fdade|C3N.01176_Tumor_CpG_ClearCellRenalCellCarcinoma_dcededa7.0aa9.4a69.a54a.fcbdadaf7139|C3N.01176_Normal_CpG_ClearCellRenalCellCarcinoma_249309dd.cef8.4671.8385.29489269c09e	4	9d8e171a-1fb9-11e9-b7f8-0a80fada099c	C3N-01176			GDC: https://portal.gdc.cancer.gov/cases/629dc6f4-9e1c-4265-9fd6-838ca8222792;TCIA: https://doi.org/10.7937/K9/TCIA.2018.OBLAMN27	Not Reported	Male	White	8312/3	Renal cell carcinoma, NOS	Kidney, NOS	Kidney, NOS	G2	Not Reported	25950	Not Reported		Clear Cell Renal Cell Carcinoma	Kidney	Clinical Proteomic Tumor Analysis Consortium	CPTAC3 Discovery and Confirmatory	Qualified		-25950		Alive	1945		1710	1710	With tumor	No	not reported	Not Reported	Not Reported	Not Reported	Not Reported	Not Reported	Not Reported	Stage III	Not Reported	7th	Not Reported
C3N.01176	C3N.01176_Normal_RNA_ClearCellRenalCellCarcinoma_cff3f980.1108.4ddf.adb9.986b660fdade	Stage III	Late	-71	C3N.01176_Tumor_RNA_ClearCellRenalCellCarcinoma_f42a7ccb.5460.4663.a0a6.848fc6edf6ef|C3N.01176_Normal_RNA_ClearCellRenalCellCarcinoma_cff3f980.1108.4ddf.adb9.986b660fdade|C3N.01176_Tumor_CpG_ClearCellRenalCellCarcinoma_dcededa7.0aa9.4a69.a54a.fcbdadaf7139|C3N.01176_Normal_CpG_ClearCellRenalCellCarcinoma_249309dd.cef8.4671.8385.29489269c09e	4	9d8e171a-1fb9-11e9-b7f8-0a80fada099c	C3N-01176			GDC: https://portal.gdc.cancer.gov/cases/629dc6f4-9e1c-4265-9fd6-838ca8222792;TCIA: https://doi.org/10.7937/K9/TCIA.2018.OBLAMN27	Not Reported	Male	White	8312/3	Renal cell carcinoma, NOS	Kidney, NOS	Kidney, NOS	G2	Not Reported	25950	Not Reported		Clear Cell Renal Cell Carcinoma	Kidney	Clinical Proteomic Tumor Analysis Consortium	CPTAC3 Discovery and Confirmatory	Qualified		-25950		Alive	1945		1710	1710	With tumor	No	not reported	Not Reported	Not Reported	Not Reported	Not Reported	Not Reported	Not Reported	Stage III	Not Reported	7th	Not Reported
C3N.00305	C3N.00305_Tumor_RNA_ClearCellRenalCellCarcinoma_f515a1fc.0b36.4cd0.87b4.f6d6b5ea7925	Stage I	Early	-60	C3N.00305_Tumor_RNA_ClearCellRenalCellCarcinoma_f515a1fc.0b36.4cd0.87b4.f6d6b5ea7925|C3N.00305_Tumor_CpG_ClearCellRenalCellCarcinoma_d2382268.9642.4e71.bc61.29702946d3b3	2	71a049ed-1fb9-11e9-b7f8-0a80fada099c	C3N-00305			GDC: https://portal.gdc.cancer.gov/cases/e897318d-6d4d-4bcb-8a47-332a2070aab7;TCIA: https://doi.org/10.7937/K9/TCIA.2018.OBLAMN27	Not Reported	Female	White	8312/3	Renal cell carcinoma, NOS	Kidney, NOS	Kidney, NOS	G1	Not Reported	21957	Not Reported		Clear Cell Renal Cell Carcinoma	Kidney	Clinical Proteomic Tumor Analysis Consortium	CPTAC3 Discovery and Confirmatory	Qualified		-21957		Alive	1956		1913	1913	Tumor free	No	not reported	Not Reported	Not Reported	Not Reported	Not Reported	Not Reported	Not Reported	Stage I	Not Reported	7th	Not Reported
C3N.00149	C3N.00149_Tumor_RNA_ClearCellRenalCellCarcinoma_663fd178.9d7b.4b5f.8e7f.37f26e190419	Stage IV	Late	-68	C3N.00149_Tumor_RNA_ClearCellRenalCellCarcinoma_663fd178.9d7b.4b5f.8e7f.37f26e190419|C3N.00149_Tumor_RNA_ClearCellRenalCellCarcinoma_de7df320.efc0.4750.a438.9b8a2e8b84a5|C3N.00149_Normal_RNA_ClearCellRenalCellCarcinoma_b23a7f7e.3113.4489.8abe.5acbc13d9078|C3N.00149_Tumor_RNA_ClearCellRenalCellCarcinoma_76a4320f.5e8a.4475.9103.d6e1000de06c|C3N.00149_Tumor_CpG_ClearCellRenalCellCarcinoma_fdf273cc.d…	8	61ea104e-1fb9-11e9-b7f8-0a80fada099c	C3N-00149			GDC: https://portal.gdc.cancer.gov/cases/5cb7b327-5f17-44a8-aed3-989a1a99e780;TCIA: https://doi.org/10.7937/K9/TCIA.2018.OBLAMN27	Not Reported	Female	White	8312/3	Renal cell carcinoma, NOS	Kidney, NOS	Kidney, NOS	G3	Not Reported	24990			Clear Cell Renal Cell Carcinoma	Kidney	Clinical Proteomic Tumor Analysis Consortium	CPTAC3 Discovery and Confirmatory	Qualified		-24990		Alive	1948		-8	-8	Unknown tumor status	Not Reported								Stage IV		7th
C3N.00149	C3N.00149_Normal_RNA_ClearCellRenalCellCarcinoma_b23a7f7e.3113.4489.8abe.5acbc13d9078	Stage IV	Late	-68	C3N.00149_Tumor_RNA_ClearCellRenalCellCarcinoma_663fd178.9d7b.4b5f.8e7f.37f26e190419|C3N.00149_Tumor_RNA_ClearCellRenalCellCarcinoma_de7df320.efc0.4750.a438.9b8a2e8b84a5|C3N.00149_Normal_RNA_ClearCellRenalCellCarcinoma_b23a7f7e.3113.4489.8abe.5acbc13d9078|C3N.00149_Tumor_RNA_ClearCellRenalCellCarcinoma_76a4320f.5e8a.4475.9103.d6e1000de06c|C3N.00149_Tumor_CpG_ClearCellRenalCellCarcinoma_fdf273cc.d…	8	61ea104e-1fb9-11e9-b7f8-0a80fada099c	C3N-00149			GDC: https://portal.gdc.cancer.gov/cases/5cb7b327-5f17-44a8-aed3-989a1a99e780;TCIA: https://doi.org/10.7937/K9/TCIA.2018.OBLAMN27	Not Reported	Female	White	8312/3	Renal cell carcinoma, NOS	Kidney, NOS	Kidney, NOS	G3	Not Reported	24990			Clear Cell Renal Cell Carcinoma	Kidney	Clinical Proteomic Tumor Analysis Consortium	CPTAC3 Discovery and Confirmatory	Qualified		-24990		Alive	1948		-8	-8	Unknown tumor status	Not Reported								Stage IV		7th
C3N.00491	C3N.00491_Tumor_RNA_ClearCellRenalCellCarcinoma_a86e8453.08b7.4772.aaf4.01d2e8f40da4	Stage IV	Late	-54	C3N.00491_Tumor_RNA_ClearCellRenalCellCarcinoma_a86e8453.08b7.4772.aaf4.01d2e8f40da4|C3N.00491_Normal_RNA_ClearCellRenalCellCarcinoma_7d63425b.9386.44c1.9c28.bea3f206531d|C3N.00491_Tumor_CpG_ClearCellRenalCellCarcinoma_cbe805cb.6536.4122.8325.9ba8cb86040a|C3N.00491_Normal_CpG_ClearCellRenalCellCarcinoma_9a568100.fddc.4608.b432.1f7bea4810aa	4	85de9e26-1fb9-11e9-b7f8-0a80fada099c	C3N-00491			GDC: https://portal.gdc.cancer.gov/cases/88e0ed05-4414-44f2-a983-93f7f6c2dc8c;TCIA: https://doi.org/10.7937/K9/TCIA.2018.OBLAMN27	Not Reported	Male	White	8312/3	Renal cell carcinoma, NOS	Kidney, NOS	Kidney, NOS	G2	Not Reported	19779	Not Reported		Clear Cell Renal Cell Carcinoma	Kidney	Clinical Proteomic Tumor Analysis Consortium	CPTAC3 Discovery and Confirmatory	Qualified		-19779	99	Dead	1962	2016	77	99	With tumor	Not Reported	not reported	Not Reported	Not Reported	Not Reported	Not Reported	Not Reported	Not Reported	Stage IV	Not Reported	7th	Not Reported
C3N.00494	C3N.00494_Normal_RNA_ClearCellRenalCellCarcinoma_a7383b03.8311.44b9.9f0b.7ab67265bc90	Stage I	Early	-66	C3N.00494_Normal_RNA_ClearCellRenalCellCarcinoma_a7383b03.8311.44b9.9f0b.7ab67265bc90|C3N.00494_Tumor_RNA_ClearCellRenalCellCarcinoma_96489043.4e62.4c15.a41b.3874a2fda117|C3N.00494_Tumor_RNA_ClearCellRenalCellCarcinoma_3557e62d.1361.409f.840d.52f0592496f8|C3N.00494_Tumor_RNA_ClearCellRenalCellCarcinoma_2392bdc2.751d.44eb.8e96.31d7ee843b14|C3N.00494_Tumor_CpG_ClearCellRenalCellCarcinoma_679fde57.6…	8	8966aab1-1fb9-11e9-b7f8-0a80fada099c	C3N-00494			GDC: https://portal.gdc.cancer.gov/cases/239a5fbb-0145-46f6-8ec3-2a96a04011dd;TCIA: https://doi.org/10.7937/K9/TCIA.2018.OBLAMN27	Not Reported	Male	White	8312/3	Renal cell carcinoma, NOS	Kidney, NOS	Kidney, NOS	G2	Not Reported	24122			Clear Cell Renal Cell Carcinoma	Kidney	Clinical Proteomic Tumor Analysis Consortium	CPTAC3 Discovery and Confirmatory	Qualified		-24122		Alive	1950		1786	1786	Tumor free	No								Stage I		7th
C3N.00494	C3N.00494_Tumor_RNA_ClearCellRenalCellCarcinoma_96489043.4e62.4c15.a41b.3874a2fda117	Stage I	Early	-66	C3N.00494_Normal_RNA_ClearCellRenalCellCarcinoma_a7383b03.8311.44b9.9f0b.7ab67265bc90|C3N.00494_Tumor_RNA_ClearCellRenalCellCarcinoma_96489043.4e62.4c15.a41b.3874a2fda117|C3N.00494_Tumor_RNA_ClearCellRenalCellCarcinoma_3557e62d.1361.409f.840d.52f0592496f8|C3N.00494_Tumor_RNA_ClearCellRenalCellCarcinoma_2392bdc2.751d.44eb.8e96.31d7ee843b14|C3N.00494_Tumor_CpG_ClearCellRenalCellCarcinoma_679fde57.6…	8	8966aab1-1fb9-11e9-b7f8-0a80fada099c	C3N-00494			GDC: https://portal.gdc.cancer.gov/cases/239a5fbb-0145-46f6-8ec3-2a96a04011dd;TCIA: https://doi.org/10.7937/K9/TCIA.2018.OBLAMN27	Not Reported	Male	White	8312/3	Renal cell carcinoma, NOS	Kidney, NOS	Kidney, NOS	G2	Not Reported	24122			Clear Cell Renal Cell Carcinoma	Kidney	Clinical Proteomic Tumor Analysis Consortium	CPTAC3 Discovery and Confirmatory	Qualified		-24122		Alive	1950		1786	1786	Tumor free	No								Stage I		7th
C3L.00907	C3L.00907_Normal_RNA_ClearCellRenalCellCarcinoma_ff35024d.0cfa.4cd0.b835.eb2bd7430390	Stage I	Early	-55	C3L.00907_Normal_RNA_ClearCellRenalCellCarcinoma_ff35024d.0cfa.4cd0.b835.eb2bd7430390|C3L.00907_Tumor_RNA_ClearCellRenalCellCarcinoma_4e894ea9.875e.46fe.80b1.1a605636a848|C3L.00907_Tumor_RNA_ClearCellRenalCellCarcinoma_ffa253ae.7402.4c50.9f5f.d8cb39e46057|C3L.00907_Tumor_RNA_ClearCellRenalCellCarcinoma_154017fa.8ca7.43b6.b417.86b9890083f0|C3L.00907_Tumor_CpG_ClearCellRenalCellCarcinoma_2aedf2e4.a…	8	ecd1a90e-1fb8-11e9-b7f8-0a80fada099c	C3L-00907			GDC: https://portal.gdc.cancer.gov/cases/17e6c62f-cc0c-4e13-a80c-f9bd6c2cfb0d;TCIA: https://doi.org/10.7937/K9/TCIA.2018.OBLAMN27	Not Hispanic or Latino	Male	White	8312/3	Renal cell carcinoma, NOS	Kidney, NOS	Kidney, NOS	G2	Not Reported	20369			Clear Cell Renal Cell Carcinoma	Kidney	Clinical Proteomic Tumor Analysis Consortium	CPTAC3 Discovery and Confirmatory	Qualified		-20369		Alive	1961		1791	1791	Tumor free	No								Stage I		7th
C3L.00907	C3L.00907_Tumor_RNA_ClearCellRenalCellCarcinoma_4e894ea9.875e.46fe.80b1.1a605636a848	Stage I	Early	-55	C3L.00907_Normal_RNA_ClearCellRenalCellCarcinoma_ff35024d.0cfa.4cd0.b835.eb2bd7430390|C3L.00907_Tumor_RNA_ClearCellRenalCellCarcinoma_4e894ea9.875e.46fe.80b1.1a605636a848|C3L.00907_Tumor_RNA_ClearCellRenalCellCarcinoma_ffa253ae.7402.4c50.9f5f.d8cb39e46057|C3L.00907_Tumor_RNA_ClearCellRenalCellCarcinoma_154017fa.8ca7.43b6.b417.86b9890083f0|C3L.00907_Tumor_CpG_ClearCellRenalCellCarcinoma_2aedf2e4.a…	8	ecd1a90e-1fb8-11e9-b7f8-0a80fada099c	C3L-00907			GDC: https://portal.gdc.cancer.gov/cases/17e6c62f-cc0c-4e13-a80c-f9bd6c2cfb0d;TCIA: https://doi.org/10.7937/K9/TCIA.2018.OBLAMN27	Not Hispanic or Latino	Male	White	8312/3	Renal cell carcinoma, NOS	Kidney, NOS	Kidney, NOS	G2	Not Reported	20369			Clear Cell Renal Cell Carcinoma	Kidney	Clinical Proteomic Tumor Analysis Consortium	CPTAC3 Discovery and Confirmatory	Qualified		-20369		Alive	1961		1791	1791	Tumor free	No								Stage I		7th
C3N.01179	C3N.01179_Normal_RNA_ClearCellRenalCellCarcinoma_4dcc7963.52c6.42d4.b604.4c2061fbdd5e	Stage III	Late	-72	C3N.01179_Normal_RNA_ClearCellRenalCellCarcinoma_4dcc7963.52c6.42d4.b604.4c2061fbdd5e|C3N.01179_Tumor_RNA_ClearCellRenalCellCarcinoma_7dd1e40d.bc90.43e3.8afc.3c8179e71a1b|C3N.01179_Tumor_CpG_ClearCellRenalCellCarcinoma_a1a06be4.47f1.406b.8bdd.5610049d3b2c|C3N.01179_Normal_CpG_ClearCellRenalCellCarcinoma_91a53855.280c.4cee.8674.52aa5fc500c1	4	a0f46ace-1fb9-11e9-b7f8-0a80fada099c	C3N-01179			GDC: https://portal.gdc.cancer.gov/cases/000ead0d-abf5-4606-be04-1ea31b999840;TCIA: https://doi.org/10.7937/K9/TCIA.2018.OBLAMN27	Not Reported	Male	White	8312/3	Renal cell carcinoma, NOS	Kidney, NOS	Kidney, NOS	G2	Not Reported	26483	Not Reported		Clear Cell Renal Cell Carcinoma	Kidney	Clinical Proteomic Tumor Analysis Consortium	CPTAC3 Discovery and Confirmatory	Qualified		-26483		Alive	1944		1816	1816	Tumor free	No	not reported	Not Reported	Not Reported	Not Reported	Not Reported	Not Reported	Not Reported	Stage III	Not Reported	7th	Not Reported
C3N.01179	C3N.01179_Tumor_RNA_ClearCellRenalCellCarcinoma_7dd1e40d.bc90.43e3.8afc.3c8179e71a1b	Stage III	Late	-72	C3N.01179_Normal_RNA_ClearCellRenalCellCarcinoma_4dcc7963.52c6.42d4.b604.4c2061fbdd5e|C3N.01179_Tumor_RNA_ClearCellRenalCellCarcinoma_7dd1e40d.bc90.43e3.8afc.3c8179e71a1b|C3N.01179_Tumor_CpG_ClearCellRenalCellCarcinoma_a1a06be4.47f1.406b.8bdd.5610049d3b2c|C3N.01179_Normal_CpG_ClearCellRenalCellCarcinoma_91a53855.280c.4cee.8674.52aa5fc500c1	4	a0f46ace-1fb9-11e9-b7f8-0a80fada099c	C3N-01179			GDC: https://portal.gdc.cancer.gov/cases/000ead0d-abf5-4606-be04-1ea31b999840;TCIA: https://doi.org/10.7937/K9/TCIA.2018.OBLAMN27	Not Reported	Male	White	8312/3	Renal cell carcinoma, NOS	Kidney, NOS	Kidney, NOS	G2	Not Reported	26483	Not Reported		Clear Cell Renal Cell Carcinoma	Kidney	Clinical Proteomic Tumor Analysis Consortium	CPTAC3 Discovery and Confirmatory	Qualified		-26483		Alive	1944		1816	1816	Tumor free	No	not reported	Not Reported	Not Reported	Not Reported	Not Reported	Not Reported	Not Reported	Stage III	Not Reported	7th	Not Reported
C3L.00418	C3L.00418_Tumor_RNA_ClearCellRenalCellCarcinoma_faf2fb0c.0452.4bbe.9993.69a054947997	Stage III	Late	-56	C3L.00418_Tumor_RNA_ClearCellRenalCellCarcinoma_faf2fb0c.0452.4bbe.9993.69a054947997|C3L.00418_Tumor_RNA_ClearCellRenalCellCarcinoma_a57639f0.8812.4cf2.9b35.40e4d0b090d8|C3L.00418_Normal_RNA_ClearCellRenalCellCarcinoma_5482eefc.597d.4051.9a01.02b1625d4842|C3L.00418_Tumor_RNA_ClearCellRenalCellCarcinoma_78cb0234.8207.4b02.92c6.824e61da96f9|C3L.00418_Normal_CpG_ClearCellRenalCellCarcinoma_c840b2ae.…	8	c455fb22-1fb8-11e9-b7f8-0a80fada099c	C3L-00418			GDC: https://portal.gdc.cancer.gov/cases/1afc3a78-4e91-485c-93e1-43f17738f530;TCIA: https://doi.org/10.7937/K9/TCIA.2018.OBLAMN27	Not Hispanic or Latino	Female	White	8312/3	Renal cell carcinoma, NOS	Kidney, NOS	Kidney, NOS	G2	Not Reported	20747			Clear Cell Renal Cell Carcinoma	Kidney	Clinical Proteomic Tumor Analysis Consortium	CPTAC3 Discovery and Confirmatory	Qualified		-20747		Alive	1959		1714	1714	Tumor free	No								Stage III		7th
C3L.00418	C3L.00418_Normal_RNA_ClearCellRenalCellCarcinoma_5482eefc.597d.4051.9a01.02b1625d4842	Stage III	Late	-56	C3L.00418_Tumor_RNA_ClearCellRenalCellCarcinoma_faf2fb0c.0452.4bbe.9993.69a054947997|C3L.00418_Tumor_RNA_ClearCellRenalCellCarcinoma_a57639f0.8812.4cf2.9b35.40e4d0b090d8|C3L.00418_Normal_RNA_ClearCellRenalCellCarcinoma_5482eefc.597d.4051.9a01.02b1625d4842|C3L.00418_Tumor_RNA_ClearCellRenalCellCarcinoma_78cb0234.8207.4b02.92c6.824e61da96f9|C3L.00418_Normal_CpG_ClearCellRenalCellCarcinoma_c840b2ae.…	8	c455fb22-1fb8-11e9-b7f8-0a80fada099c	C3L-00418			GDC: https://portal.gdc.cancer.gov/cases/1afc3a78-4e91-485c-93e1-43f17738f530;TCIA: https://doi.org/10.7937/K9/TCIA.2018.OBLAMN27	Not Hispanic or Latino	Female	White	8312/3	Renal cell carcinoma, NOS	Kidney, NOS	Kidney, NOS	G2	Not Reported	20747			Clear Cell Renal Cell Carcinoma	Kidney	Clinical Proteomic Tumor Analysis Consortium	CPTAC3 Discovery and Confirmatory	Qualified		-20747		Alive	1959		1714	1714	Tumor free	No								Stage III		7th
C3L.00910	C3L.00910_Normal_RNA_ClearCellRenalCellCarcinoma_fdffe429.7b2b.421e.8e10.9ac67cc7c1f7	Stage I	Early	-75	C3L.00910_Normal_RNA_ClearCellRenalCellCarcinoma_fdffe429.7b2b.421e.8e10.9ac67cc7c1f7|C3L.00910_Tumor_RNA_ClearCellRenalCellCarcinoma_711502cf.374d.44ac.acb8.1927f3043bfb|C3L.00910_Normal_CpG_ClearCellRenalCellCarcinoma_54323a70.dae9.4a8b.bd7c.1f2978f6cc0e|C3L.00910_Tumor_CpG_ClearCellRenalCellCarcinoma_0d2cdcf5.bc83.481f.98ca.9cf1f264c065	4	effb1654-1fb8-11e9-b7f8-0a80fada099c	C3L-00910			GDC: https://portal.gdc.cancer.gov/cases/aa62b9ec-062b-41c9-abb4-c7217f259c06;TCIA: https://doi.org/10.7937/K9/TCIA.2018.OBLAMN27	Not Hispanic or Latino	Female	White	8312/3	Renal cell carcinoma, NOS	Kidney, NOS	Kidney, NOS	G3	Not Reported	27654	Not Reported		Clear Cell Renal Cell Carcinoma	Kidney	Clinical Proteomic Tumor Analysis Consortium	CPTAC3 Discovery and Confirmatory	Qualified		-27654		Alive	1941		1797	1797	Tumor free	No	not reported	Not Reported	Not Reported	Not Reported	Not Reported	Not Reported	Not Reported	Stage I	Not Reported	7th	Not Reported
C3L.00910	C3L.00910_Tumor_RNA_ClearCellRenalCellCarcinoma_711502cf.374d.44ac.acb8.1927f3043bfb	Stage I	Early	-75	C3L.00910_Normal_RNA_ClearCellRenalCellCarcinoma_fdffe429.7b2b.421e.8e10.9ac67cc7c1f7|C3L.00910_Tumor_RNA_ClearCellRenalCellCarcinoma_711502cf.374d.44ac.acb8.1927f3043bfb|C3L.00910_Normal_CpG_ClearCellRenalCellCarcinoma_54323a70.dae9.4a8b.bd7c.1f2978f6cc0e|C3L.00910_Tumor_CpG_ClearCellRenalCellCarcinoma_0d2cdcf5.bc83.481f.98ca.9cf1f264c065	4	effb1654-1fb8-11e9-b7f8-0a80fada099c	C3L-00910			GDC: https://portal.gdc.cancer.gov/cases/aa62b9ec-062b-41c9-abb4-c7217f259c06;TCIA: https://doi.org/10.7937/K9/TCIA.2018.OBLAMN27	Not Hispanic or Latino	Female	White	8312/3	Renal cell carcinoma, NOS	Kidney, NOS	Kidney, NOS	G3	Not Reported	27654	Not Reported		Clear Cell Renal Cell Carcinoma	Kidney	Clinical Proteomic Tumor Analysis Consortium	CPTAC3 Discovery and Confirmatory	Qualified		-27654		Alive	1941		1797	1797	Tumor free	No	not reported	Not Reported	Not Reported	Not Reported	Not Reported	Not Reported	Not Reported	Stage I	Not Reported	7th	Not Reported
C3L.01603	C3L.01603_Tumor_RNA_ClearCellRenalCellCarcinoma_688a9166.8a2d.4a64.92b7.708457d0de06	Stage I	Early	-63	C3L.01603_Tumor_RNA_ClearCellRenalCellCarcinoma_688a9166.8a2d.4a64.92b7.708457d0de06|C3L.01603_Tumor_RNA_ClearCellRenalCellCarcinoma_8763ffdf.989a.4bef.b1b1.4914ad768e0f|C3L.01603_Normal_RNA_ClearCellRenalCellCarcinoma_fb9eb7a7.c670.4961.aeb4.037a59871ca3|C3L.01603_Tumor_RNA_ClearCellRenalCellCarcinoma_205851ba.0054.40e0.9131.0d1e80ee245b|C3L.01603_Tumor_CpG_ClearCellRenalCellCarcinoma_76eee61d.c…	8	241693ab-1fb9-11e9-b7f8-0a80fada099c	C3L-01603			GDC: https://portal.gdc.cancer.gov/cases/2f9e1f15-769a-43e3-a68d-dde243883422;TCIA: https://doi.org/10.7937/K9/TCIA.2018.OBLAMN27	Not Hispanic or Latino	Male	White	8312/3	Renal cell carcinoma, NOS	Kidney, NOS	Kidney, NOS	G2	Not Reported	23226			Clear Cell Renal Cell Carcinoma	Kidney	Clinical Proteomic Tumor Analysis Consortium	CPTAC3 Discovery and Confirmatory	Qualified		-23226		Alive	1953		1765	1765	Tumor free	No								Stage I		7th
C3L.01603	C3L.01603_Normal_RNA_ClearCellRenalCellCarcinoma_fb9eb7a7.c670.4961.aeb4.037a59871ca3	Stage I	Early	-63	C3L.01603_Tumor_RNA_ClearCellRenalCellCarcinoma_688a9166.8a2d.4a64.92b7.708457d0de06|C3L.01603_Tumor_RNA_ClearCellRenalCellCarcinoma_8763ffdf.989a.4bef.b1b1.4914ad768e0f|C3L.01603_Normal_RNA_ClearCellRenalCellCarcinoma_fb9eb7a7.c670.4961.aeb4.037a59871ca3|C3L.01603_Tumor_RNA_ClearCellRenalCellCarcinoma_205851ba.0054.40e0.9131.0d1e80ee245b|C3L.01603_Tumor_CpG_ClearCellRenalCellCarcinoma_76eee61d.c…	8	241693ab-1fb9-11e9-b7f8-0a80fada099c	C3L-01603			GDC: https://portal.gdc.cancer.gov/cases/2f9e1f15-769a-43e3-a68d-dde243883422;TCIA: https://doi.org/10.7937/K9/TCIA.2018.OBLAMN27	Not Hispanic or Latino	Male	White	8312/3	Renal cell carcinoma, NOS	Kidney, NOS	Kidney, NOS	G2	Not Reported	23226			Clear Cell Renal Cell Carcinoma	Kidney	Clinical Proteomic Tumor Analysis Consortium	CPTAC3 Discovery and Confirmatory	Qualified		-23226		Alive	1953		1765	1765	Tumor free	No								Stage I		7th
C3L.01283	C3L.01283_Tumor_RNA_ClearCellRenalCellCarcinoma_ef650535.b0f6.48a0.a0c2.e9a2aa6b64c5	Stage I	Early	-37	C3L.01283_Tumor_RNA_ClearCellRenalCellCarcinoma_ef650535.b0f6.48a0.a0c2.e9a2aa6b64c5|C3L.01283_Tumor_CpG_ClearCellRenalCellCarcinoma_5e1bf6b7.4059.4bf5.a3b5.196a855f7e0b	2	0c06c8bd-1fb9-11e9-b7f8-0a80fada099c	C3L-01283			GDC: https://portal.gdc.cancer.gov/cases/3348ec86-9b46-4f5b-85ad-1a126385b695;TCIA: https://doi.org/10.7937/K9/TCIA.2018.OBLAMN27	Hispanic or Latino	Male	White	8312/3	Renal cell carcinoma, NOS	Kidney, NOS	Kidney, NOS	G3	Not Reported	13526	Not Reported		Clear Cell Renal Cell Carcinoma	Kidney	Clinical Proteomic Tumor Analysis Consortium	CPTAC3 Discovery and Confirmatory	Qualified		-13526		Alive	1980		735	735	Tumor free	No	not reported	Not Reported	Not Reported	Not Reported	Not Reported	Not Reported	Not Reported	Stage I	Not Reported	7th	Not Reported
C3L.00766	C3L.00766_Tumor_RNA_ClearCellRenalCellCarcinoma_00b9f60c.9de0.4edd.8ec4.8582a615c226	Stage I	Early	-57	C3L.00766_Tumor_RNA_ClearCellRenalCellCarcinoma_00b9f60c.9de0.4edd.8ec4.8582a615c226|C3L.00766_Tumor_CpG_ClearCellRenalCellCarcinoma_b777c432.6046.4083.8c52.f5ea49ba0d2e	2	d610d697-1fb8-11e9-b7f8-0a80fada099c	C3L-00766			GDC: https://portal.gdc.cancer.gov/cases/03222b71-46a2-4bb4-ba2e-bcc9e658328c;TCIA: https://doi.org/10.7937/K9/TCIA.2018.OBLAMN27	Not Hispanic or Latino	Female	White	8312/3	Renal cell carcinoma, NOS	Kidney, NOS	Kidney, NOS	G2	Not Reported	20879	Not Reported		Clear Cell Renal Cell Carcinoma	Kidney	Clinical Proteomic Tumor Analysis Consortium	CPTAC3 Discovery and Confirmatory	Qualified		-20879		Alive	1959		266	266	Tumor free	Not Reported	not reported	Not Reported	Not Reported	Not Reported	Not Reported	Not Reported	Not Reported	Stage I	Not Reported	7th	Not Reported
C3N.00852	C3N.00852_Tumor_RNA_ClearCellRenalCellCarcinoma_60feefe9.a2f0.4593.8764.1101d7946098	Stage III	Late	-62	C3N.00852_Tumor_RNA_ClearCellRenalCellCarcinoma_60feefe9.a2f0.4593.8764.1101d7946098|C3N.00852_Tumor_RNA_ClearCellRenalCellCarcinoma_aa56422c.57d7.49af.9f8a.bd004ddc08fd|C3N.00852_Normal_RNA_ClearCellRenalCellCarcinoma_9a779d4a.a55a.4c38.8651.e4defa2be2a2|C3N.00852_Tumor_RNA_ClearCellRenalCellCarcinoma_a2870b51.7228.4234.89a8.ac7457f01b0c|C3N.00852_Normal_CpG_ClearCellRenalCellCarcinoma_8f5578ce.…	8	987b103d-1fb9-11e9-b7f8-0a80fada099c	C3N-00852			GDC: https://portal.gdc.cancer.gov/cases/61d83f5b-b534-44b0-9d0b-668c4e0a08ef;TCIA: https://doi.org/10.7937/K9/TCIA.2018.OBLAMN27	Not Reported	Male	Other	8312/3	Renal cell carcinoma, NOS	Kidney, NOS	Kidney, NOS	G3	Not Reported	22718			Clear Cell Renal Cell Carcinoma	Kidney	Clinical Proteomic Tumor Analysis Consortium	CPTAC3 Discovery and Confirmatory	Qualified		-22718		Alive	1954		620	620	Tumor free	No								Stage III		7th
C3N.00852	C3N.00852_Normal_RNA_ClearCellRenalCellCarcinoma_9a779d4a.a55a.4c38.8651.e4defa2be2a2	Stage III	Late	-62	C3N.00852_Tumor_RNA_ClearCellRenalCellCarcinoma_60feefe9.a2f0.4593.8764.1101d7946098|C3N.00852_Tumor_RNA_ClearCellRenalCellCarcinoma_aa56422c.57d7.49af.9f8a.bd004ddc08fd|C3N.00852_Normal_RNA_ClearCellRenalCellCarcinoma_9a779d4a.a55a.4c38.8651.e4defa2be2a2|C3N.00852_Tumor_RNA_ClearCellRenalCellCarcinoma_a2870b51.7228.4234.89a8.ac7457f01b0c|C3N.00852_Normal_CpG_ClearCellRenalCellCarcinoma_8f5578ce.…	8	987b103d-1fb9-11e9-b7f8-0a80fada099c	C3N-00852			GDC: https://portal.gdc.cancer.gov/cases/61d83f5b-b534-44b0-9d0b-668c4e0a08ef;TCIA: https://doi.org/10.7937/K9/TCIA.2018.OBLAMN27	Not Reported	Male	Other	8312/3	Renal cell carcinoma, NOS	Kidney, NOS	Kidney, NOS	G3	Not Reported	22718			Clear Cell Renal Cell Carcinoma	Kidney	Clinical Proteomic Tumor Analysis Consortium	CPTAC3 Discovery and Confirmatory	Qualified		-22718		Alive	1954		620	620	Tumor free	No								Stage III		7th
C3N.00834	C3N.00834_Tumor_RNA_ClearCellRenalCellCarcinoma_f2b939fa.4cf0.4493.9447.3383c66341b9	Stage I	Early	-65	C3N.00834_Tumor_RNA_ClearCellRenalCellCarcinoma_f2b939fa.4cf0.4493.9447.3383c66341b9|C3N.00834_Normal_RNA_ClearCellRenalCellCarcinoma_759fdfd9.8191.4a29.bbe2.873b9dd4942f|C3N.00834_Tumor_CpG_ClearCellRenalCellCarcinoma_197e8225.1be9.4a70.b4f8.d8d1fdeb7e13|C3N.00834_Normal_CpG_ClearCellRenalCellCarcinoma_b8860d06.e47c.4c4b.b11e.e52acf6a7b69	4	96d4ed52-1fb9-11e9-b7f8-0a80fada099c	C3N-00834			GDC: https://portal.gdc.cancer.gov/cases/c5e1950a-e724-4d42-bd0d-fb474921e04e;TCIA: https://doi.org/10.7937/K9/TCIA.2018.OBLAMN27	Not Reported	Male	White	8312/3	Renal cell carcinoma, NOS	Kidney, NOS	Kidney, NOS	G1	Not Reported	23908	Not Reported		Clear Cell Renal Cell Carcinoma	Kidney	Clinical Proteomic Tumor Analysis Consortium	CPTAC3 Discovery and Confirmatory	Qualified		-23908		Alive	1951		1755	1755	Tumor free	No	not reported	Not Reported	Not Reported	Not Reported	Not Reported	Not Reported	Not Reported	Stage I	Not Reported	7th	Not Reported
C3N.00834	C3N.00834_Normal_RNA_ClearCellRenalCellCarcinoma_759fdfd9.8191.4a29.bbe2.873b9dd4942f	Stage I	Early	-65	C3N.00834_Tumor_RNA_ClearCellRenalCellCarcinoma_f2b939fa.4cf0.4493.9447.3383c66341b9|C3N.00834_Normal_RNA_ClearCellRenalCellCarcinoma_759fdfd9.8191.4a29.bbe2.873b9dd4942f|C3N.00834_Tumor_CpG_ClearCellRenalCellCarcinoma_197e8225.1be9.4a70.b4f8.d8d1fdeb7e13|C3N.00834_Normal_CpG_ClearCellRenalCellCarcinoma_b8860d06.e47c.4c4b.b11e.e52acf6a7b69	4	96d4ed52-1fb9-11e9-b7f8-0a80fada099c	C3N-00834			GDC: https://portal.gdc.cancer.gov/cases/c5e1950a-e724-4d42-bd0d-fb474921e04e;TCIA: https://doi.org/10.7937/K9/TCIA.2018.OBLAMN27	Not Reported	Male	White	8312/3	Renal cell carcinoma, NOS	Kidney, NOS	Kidney, NOS	G1	Not Reported	23908	Not Reported		Clear Cell Renal Cell Carcinoma	Kidney	Clinical Proteomic Tumor Analysis Consortium	CPTAC3 Discovery and Confirmatory	Qualified		-23908		Alive	1951		1755	1755	Tumor free	No	not reported	Not Reported	Not Reported	Not Reported	Not Reported	Not Reported	Not Reported	Stage I	Not Reported	7th	Not Reported
C3N.00380	C3N.00380_Tumor_RNA_ClearCellRenalCellCarcinoma_86fa315e.a54f.444c.825c.fb85ba21b843	Stage I	Early	-57	C3N.00380_Tumor_RNA_ClearCellRenalCellCarcinoma_86fa315e.a54f.444c.825c.fb85ba21b843|C3N.00380_Tumor_CpG_ClearCellRenalCellCarcinoma_73d4935d.3495.4f47.9e0b.1bf1ea70ff46	2	7f6a0cac-1fb9-11e9-b7f8-0a80fada099c	C3N-00380			GDC: https://portal.gdc.cancer.gov/cases/57b28192-8454-4ec2-914e-9228456d8648;TCIA: https://doi.org/10.7937/K9/TCIA.2018.OBLAMN27	Not Reported	Female	Other	8312/3	Renal cell carcinoma, NOS	Kidney, NOS	Kidney, NOS	G2	Not Reported	20938	Not Reported		Clear Cell Renal Cell Carcinoma	Kidney	Clinical Proteomic Tumor Analysis Consortium	CPTAC3 Discovery and Confirmatory	Qualified		-20938		Alive	1959		662	662	Tumor free	No	not reported	Not Reported	Not Reported	Not Reported	Not Reported	Not Reported	Not Reported	Stage I	Not Reported	7th	Not Reported
C3N.00831	C3N.00831_Tumor_RNA_ClearCellRenalCellCarcinoma_904c815f.5fab.46bd.8071.2b0e4468abc2	Stage II	Early	-52	C3N.00831_Tumor_RNA_ClearCellRenalCellCarcinoma_904c815f.5fab.46bd.8071.2b0e4468abc2|C3N.00831_Normal_RNA_ClearCellRenalCellCarcinoma_6cd23221.89b9.4d6f.8e02.f5539802fb8d|C3N.00831_Normal_CpG_ClearCellRenalCellCarcinoma_a74acfa7.49d5.4d32.9f3c.dcc0ce257952|C3N.00831_Tumor_CpG_ClearCellRenalCellCarcinoma_eefb6f48.a661.43c9.bce8.3a7e4b962db8	4	9361a39d-1fb9-11e9-b7f8-0a80fada099c	C3N-00831			GDC: https://portal.gdc.cancer.gov/cases/58858fd8-7092-491b-b324-a7ce3b0bc2f1;TCIA: https://doi.org/10.7937/K9/TCIA.2018.OBLAMN27	Not Reported	Male	White	8312/3	Renal cell carcinoma, NOS	Kidney, NOS	Kidney, NOS	G2	Not Reported	19085	Not Reported		Clear Cell Renal Cell Carcinoma	Kidney	Clinical Proteomic Tumor Analysis Consortium	CPTAC3 Discovery and Confirmatory	Qualified	Cancer Related	-19085	452	Dead	1964	2017	374	452	With tumor	Yes	not reported	Not Reported	Not Reported	Not Reported	Not Reported	Not Reported	Not Reported	Stage II	Not Reported	7th	Not Reported
C3N.00831	C3N.00831_Normal_RNA_ClearCellRenalCellCarcinoma_6cd23221.89b9.4d6f.8e02.f5539802fb8d	Stage II	Early	-52	C3N.00831_Tumor_RNA_ClearCellRenalCellCarcinoma_904c815f.5fab.46bd.8071.2b0e4468abc2|C3N.00831_Normal_RNA_ClearCellRenalCellCarcinoma_6cd23221.89b9.4d6f.8e02.f5539802fb8d|C3N.00831_Normal_CpG_ClearCellRenalCellCarcinoma_a74acfa7.49d5.4d32.9f3c.dcc0ce257952|C3N.00831_Tumor_CpG_ClearCellRenalCellCarcinoma_eefb6f48.a661.43c9.bce8.3a7e4b962db8	4	9361a39d-1fb9-11e9-b7f8-0a80fada099c	C3N-00831			GDC: https://portal.gdc.cancer.gov/cases/58858fd8-7092-491b-b324-a7ce3b0bc2f1;TCIA: https://doi.org/10.7937/K9/TCIA.2018.OBLAMN27	Not Reported	Male	White	8312/3	Renal cell carcinoma, NOS	Kidney, NOS	Kidney, NOS	G2	Not Reported	19085	Not Reported		Clear Cell Renal Cell Carcinoma	Kidney	Clinical Proteomic Tumor Analysis Consortium	CPTAC3 Discovery and Confirmatory	Qualified	Cancer Related	-19085	452	Dead	1964	2017	374	452	With tumor	Yes	not reported	Not Reported	Not Reported	Not Reported	Not Reported	Not Reported	Not Reported	Stage II	Not Reported	7th	Not Reported
C3N.00150	C3N.00150_Tumor_RNA_ClearCellRenalCellCarcinoma_7566dad5.67ec.4e31.8c03.f0e45ba40716	Stage IV	Late	-55	C3N.00150_Tumor_RNA_ClearCellRenalCellCarcinoma_7566dad5.67ec.4e31.8c03.f0e45ba40716|C3N.00150_Tumor_RNA_ClearCellRenalCellCarcinoma_478f46e6.c941.4a8e.a575.64aeb65af5ea|C3N.00150_Normal_RNA_ClearCellRenalCellCarcinoma_571d5646.fa92.4b7e.9f2f.12da84d521cd|C3N.00150_Tumor_RNA_ClearCellRenalCellCarcinoma_7ca338be.f39b.4f3a.85b1.e5d8f332a15c|C3N.00150_Tumor_RNA_ClearCellRenalCellCarcinoma_930fcf08.b…	10	6386852c-1fb9-11e9-b7f8-0a80fada099c	C3N-00150			GDC: https://portal.gdc.cancer.gov/cases/6ff701cd-7efc-4bac-93a6-7b27d2974d89;TCIA: https://doi.org/10.7937/K9/TCIA.2018.OBLAMN27	Not Reported	Female	White	8312/3	Renal cell carcinoma, NOS	Kidney, NOS	Kidney, NOS	G3	Not Reported	20286			Clear Cell Renal Cell Carcinoma	Kidney	Clinical Proteomic Tumor Analysis Consortium	CPTAC3 Discovery and Confirmatory	Qualified		-20286		Alive	1961		-7	-7	Unknown tumor status	Not Reported								Stage IV		7th
C3N.00150	C3N.00150_Normal_RNA_ClearCellRenalCellCarcinoma_571d5646.fa92.4b7e.9f2f.12da84d521cd	Stage IV	Late	-55	C3N.00150_Tumor_RNA_ClearCellRenalCellCarcinoma_7566dad5.67ec.4e31.8c03.f0e45ba40716|C3N.00150_Tumor_RNA_ClearCellRenalCellCarcinoma_478f46e6.c941.4a8e.a575.64aeb65af5ea|C3N.00150_Normal_RNA_ClearCellRenalCellCarcinoma_571d5646.fa92.4b7e.9f2f.12da84d521cd|C3N.00150_Tumor_RNA_ClearCellRenalCellCarcinoma_7ca338be.f39b.4f3a.85b1.e5d8f332a15c|C3N.00150_Tumor_RNA_ClearCellRenalCellCarcinoma_930fcf08.b…	10	6386852c-1fb9-11e9-b7f8-0a80fada099c	C3N-00150			GDC: https://portal.gdc.cancer.gov/cases/6ff701cd-7efc-4bac-93a6-7b27d2974d89;TCIA: https://doi.org/10.7937/K9/TCIA.2018.OBLAMN27	Not Reported	Female	White	8312/3	Renal cell carcinoma, NOS	Kidney, NOS	Kidney, NOS	G3	Not Reported	20286			Clear Cell Renal Cell Carcinoma	Kidney	Clinical Proteomic Tumor Analysis Consortium	CPTAC3 Discovery and Confirmatory	Qualified		-20286		Alive	1961		-7	-7	Unknown tumor status	Not Reported								Stage IV		7th
C3L.00088	C3L.00088_Normal_RNA_ClearCellRenalCellCarcinoma_79012a0c.fb83.445d.b76f.c077abaa09f0	Stage III	Late	-72	C3L.00088_Tumor_RNA_ClearCellRenalCellCarcinoma_3ee99878.e7a8.41b6.a259.19f4bb30d148|C3L.00088_Normal_RNA_ClearCellRenalCellCarcinoma_79012a0c.fb83.445d.b76f.c077abaa09f0|C3L.00088_Normal_CpG_ClearCellRenalCellCarcinoma_ccb9352a.74bf.44f8.aa28.b63eefe9e0af|C3L.00088_Tumor_CpG_ClearCellRenalCellCarcinoma_73f91aac.4f44.4c50.8efb.565213520c6b	4	b445c2be-1fb8-11e9-b7f8-0a80fada099c	C3L-00088			GDC: https://portal.gdc.cancer.gov/cases/9619589a-2dd4-4678-bf42-5e79f6bebd77;TCIA: https://doi.org/10.7937/K9/TCIA.2018.OBLAMN27	Not Hispanic or Latino	Male	White	8312/3	Renal cell carcinoma, NOS	Kidney, NOS	Kidney, NOS	G2	Not Reported	26509	Not Reported		Clear Cell Renal Cell Carcinoma	Kidney	Clinical Proteomic Tumor Analysis Consortium	CPTAC3 Discovery and Confirmatory	Qualified	Infection	-26509	694	Dead	1943	2018	687	694	Tumor free	No	not reported	Not Reported	Not Reported	Not Reported	Not Reported	Not Reported	Not Reported	Stage III	Not Reported	7th	Not Reported
C3L.01885	C3L.01885_Normal_RNA_ClearCellRenalCellCarcinoma_3d97b2f2.76af.4b83.b3fd.99ca12884591	Stage I	Early	-67	C3L.01885_Normal_RNA_ClearCellRenalCellCarcinoma_3d97b2f2.76af.4b83.b3fd.99ca12884591|C3L.01885_Tumor_RNA_ClearCellRenalCellCarcinoma_04e474d6.06df.4bee.8e24.d2b82c623047|C3L.01885_Normal_CpG_ClearCellRenalCellCarcinoma_3d442fe2.ba67.469b.abab.b916c331ef5b|C3L.01885_Tumor_CpG_ClearCellRenalCellCarcinoma_dc2116ee.36db.4872.a1fc.11634d0a90cc	4	3346ca6e-1fb9-11e9-b7f8-0a80fada099c	C3L-01885			GDC: https://portal.gdc.cancer.gov/cases/4ae395b9-0a62-40dc-b476-ad60aa70991a;TCIA: https://doi.org/10.7937/K9/TCIA.2018.OBLAMN27	Not Hispanic or Latino	Male	White	8312/3	Renal cell carcinoma, NOS	Kidney, NOS	Kidney, NOS	G2	Not Reported	24752	Not Reported		Clear Cell Renal Cell Carcinoma	Kidney	Clinical Proteomic Tumor Analysis Consortium	CPTAC3 Discovery and Confirmatory	Qualified		-24752		Alive	1949		342	342	Tumor free	No	not reported	Not Reported	Not Reported	Not Reported	Not Reported	Not Reported	Not Reported	Stage I	Not Reported	7th	Not Reported
C3L.01885	C3L.01885_Tumor_RNA_ClearCellRenalCellCarcinoma_04e474d6.06df.4bee.8e24.d2b82c623047	Stage I	Early	-67	C3L.01885_Normal_RNA_ClearCellRenalCellCarcinoma_3d97b2f2.76af.4b83.b3fd.99ca12884591|C3L.01885_Tumor_RNA_ClearCellRenalCellCarcinoma_04e474d6.06df.4bee.8e24.d2b82c623047|C3L.01885_Normal_CpG_ClearCellRenalCellCarcinoma_3d442fe2.ba67.469b.abab.b916c331ef5b|C3L.01885_Tumor_CpG_ClearCellRenalCellCarcinoma_dc2116ee.36db.4872.a1fc.11634d0a90cc	4	3346ca6e-1fb9-11e9-b7f8-0a80fada099c	C3L-01885			GDC: https://portal.gdc.cancer.gov/cases/4ae395b9-0a62-40dc-b476-ad60aa70991a;TCIA: https://doi.org/10.7937/K9/TCIA.2018.OBLAMN27	Not Hispanic or Latino	Male	White	8312/3	Renal cell carcinoma, NOS	Kidney, NOS	Kidney, NOS	G2	Not Reported	24752	Not Reported		Clear Cell Renal Cell Carcinoma	Kidney	Clinical Proteomic Tumor Analysis Consortium	CPTAC3 Discovery and Confirmatory	Qualified		-24752		Alive	1949		342	342	Tumor free	No	not reported	Not Reported	Not Reported	Not Reported	Not Reported	Not Reported	Not Reported	Stage I	Not Reported	7th	Not Reported
C3L.00902	C3L.00902_Normal_RNA_ClearCellRenalCellCarcinoma_3ff2a86e.0754.42ff.bbbc.c48fc3c52fe0	Stage I	Early	-69	C3L.00902_Normal_RNA_ClearCellRenalCellCarcinoma_3ff2a86e.0754.42ff.bbbc.c48fc3c52fe0|C3L.00902_Tumor_RNA_ClearCellRenalCellCarcinoma_7591edea.ffb0.4d69.a2c8.2dd1d8e4a9ae|C3L.00902_Normal_CpG_ClearCellRenalCellCarcinoma_e28d3f5e.1d0a.4bd2.9727.d22dc2ac3c64|C3L.00902_Tumor_CpG_ClearCellRenalCellCarcinoma_3b1694af.2393.4df7.a0da.c7e840eb4a76	4	eb3dc37a-1fb8-11e9-b7f8-0a80fada099c	C3L-00902			GDC: https://portal.gdc.cancer.gov/cases/fd2ff719-f1d6-43d1-a7b3-8e4e67da89ee;TCIA: https://doi.org/10.7937/K9/TCIA.2018.OBLAMN27	Not Hispanic or Latino	Female	White	8312/3	Renal cell carcinoma, NOS	Kidney, NOS	Kidney, NOS	G1	Not Reported	25512	Not Reported		Clear Cell Renal Cell Carcinoma	Kidney	Clinical Proteomic Tumor Analysis Consortium	CPTAC3 Discovery and Confirmatory	Qualified		-25512		Alive	1947		1791	1791	Tumor free	No	not reported	Not Reported	Not Reported	Not Reported	Not Reported	Not Reported	Not Reported	Stage I	Not Reported	7th	Not Reported
C3L.00902	C3L.00902_Tumor_RNA_ClearCellRenalCellCarcinoma_7591edea.ffb0.4d69.a2c8.2dd1d8e4a9ae	Stage I	Early	-69	C3L.00902_Normal_RNA_ClearCellRenalCellCarcinoma_3ff2a86e.0754.42ff.bbbc.c48fc3c52fe0|C3L.00902_Tumor_RNA_ClearCellRenalCellCarcinoma_7591edea.ffb0.4d69.a2c8.2dd1d8e4a9ae|C3L.00902_Normal_CpG_ClearCellRenalCellCarcinoma_e28d3f5e.1d0a.4bd2.9727.d22dc2ac3c64|C3L.00902_Tumor_CpG_ClearCellRenalCellCarcinoma_3b1694af.2393.4df7.a0da.c7e840eb4a76	4	eb3dc37a-1fb8-11e9-b7f8-0a80fada099c	C3L-00902			GDC: https://portal.gdc.cancer.gov/cases/fd2ff719-f1d6-43d1-a7b3-8e4e67da89ee;TCIA: https://doi.org/10.7937/K9/TCIA.2018.OBLAMN27	Not Hispanic or Latino	Female	White	8312/3	Renal cell carcinoma, NOS	Kidney, NOS	Kidney, NOS	G1	Not Reported	25512	Not Reported		Clear Cell Renal Cell Carcinoma	Kidney	Clinical Proteomic Tumor Analysis Consortium	CPTAC3 Discovery and Confirmatory	Qualified		-25512		Alive	1947		1791	1791	Tumor free	No	not reported	Not Reported	Not Reported	Not Reported	Not Reported	Not Reported	Not Reported	Stage I	Not Reported	7th	Not Reported
C3L.00011	C3L.00011_Normal_RNA_ClearCellRenalCellCarcinoma_c86026a8.2f4a.46f3.bccf.1cb49ada2480	Stage IV	Late	-63	C3L.00011_Tumor_RNA_ClearCellRenalCellCarcinoma_38999274.4c4d.432b.9ed8.c17fd2308bdc|C3L.00011_Normal_RNA_ClearCellRenalCellCarcinoma_c86026a8.2f4a.46f3.bccf.1cb49ada2480|C3L.00011_Tumor_CpG_ClearCellRenalCellCarcinoma_27e9a013.a5c1.4552.aa12.3f2aeb0a6e02|C3L.00011_Normal_CpG_ClearCellRenalCellCarcinoma_3180e131.2b51.4c9a.8e49.dc713ff6db07	4	af7c2225-1fb8-11e9-b7f8-0a80fada099c	C3L-00011			GDC: https://portal.gdc.cancer.gov/cases/b69c9d3a-4691-4073-be53-c1bc43248fdd;TCIA: https://doi.org/10.7937/K9/TCIA.2018.OBLAMN27	Not Hispanic or Latino	Female	White	8312/3	Renal cell carcinoma, NOS	Kidney, NOS	Kidney, NOS	G4	Not Reported	23307	Not Reported		Clear Cell Renal Cell Carcinoma	Kidney	Clinical Proteomic Tumor Analysis Consortium	CPTAC3 Discovery and Confirmatory	Qualified	Cancer Related	-23307	241	Dead	1952	2016	229	241	With tumor	No	not reported	Not Reported	Not Reported	Not Reported	Not Reported	Not Reported	Not Reported	Stage IV	Not Reported	7th	Not Reported
C3L.01313	C3L.01313_Normal_RNA_ClearCellRenalCellCarcinoma_f1bc1766.cb5c.41b4.989c.dee51be75a0e	Stage III	Late	-63	C3L.01313_Normal_RNA_ClearCellRenalCellCarcinoma_f1bc1766.cb5c.41b4.989c.dee51be75a0e|C3L.01313_Tumor_RNA_ClearCellRenalCellCarcinoma_a2225721.c49c.435d.a82a.c40d942a3d73|C3L.01313_Tumor_CpG_ClearCellRenalCellCarcinoma_ba56543d.f3b2.45d6.86b1.53170fc04dd0|C3L.01313_Normal_CpG_ClearCellRenalCellCarcinoma_c7b285fa.31f5.4572.b66b.6987b5a82528	4	14074e8f-1fb9-11e9-b7f8-0a80fada099c	C3L-01313			GDC: https://portal.gdc.cancer.gov/cases/e80deff0-6d18-4093-8d6d-ee481e4d06ac;TCIA: https://doi.org/10.7937/K9/TCIA.2018.OBLAMN27	Not Hispanic or Latino	Male	White	8312/3	Renal cell carcinoma, NOS	Kidney, NOS	Kidney, NOS	G4	Not Reported	23275	Not Reported		Clear Cell Renal Cell Carcinoma	Kidney	Clinical Proteomic Tumor Analysis Consortium	CPTAC3 Discovery and Confirmatory	Qualified	Cancer Related	-23275	1229	Dead	1953	2020	1229	1229	With tumor	Yes	not reported	Not Reported	Not Reported	Not Reported	Not Reported	Not Reported	Not Reported	Stage III	Not Reported	7th	Not Reported
C3L.01313	C3L.01313_Tumor_RNA_ClearCellRenalCellCarcinoma_a2225721.c49c.435d.a82a.c40d942a3d73	Stage III	Late	-63	C3L.01313_Normal_RNA_ClearCellRenalCellCarcinoma_f1bc1766.cb5c.41b4.989c.dee51be75a0e|C3L.01313_Tumor_RNA_ClearCellRenalCellCarcinoma_a2225721.c49c.435d.a82a.c40d942a3d73|C3L.01313_Tumor_CpG_ClearCellRenalCellCarcinoma_ba56543d.f3b2.45d6.86b1.53170fc04dd0|C3L.01313_Normal_CpG_ClearCellRenalCellCarcinoma_c7b285fa.31f5.4572.b66b.6987b5a82528	4	14074e8f-1fb9-11e9-b7f8-0a80fada099c	C3L-01313			GDC: https://portal.gdc.cancer.gov/cases/e80deff0-6d18-4093-8d6d-ee481e4d06ac;TCIA: https://doi.org/10.7937/K9/TCIA.2018.OBLAMN27	Not Hispanic or Latino	Male	White	8312/3	Renal cell carcinoma, NOS	Kidney, NOS	Kidney, NOS	G4	Not Reported	23275	Not Reported		Clear Cell Renal Cell Carcinoma	Kidney	Clinical Proteomic Tumor Analysis Consortium	CPTAC3 Discovery and Confirmatory	Qualified	Cancer Related	-23275	1229	Dead	1953	2020	1229	1229	With tumor	Yes	not reported	Not Reported	Not Reported	Not Reported	Not Reported	Not Reported	Not Reported	Stage III	Not Reported	7th	Not Reported
C3N.01361	C3N.01361_Normal_RNA_ClearCellRenalCellCarcinoma_90d4e3ec.160b.4c1f.b47a.50fbe0c303ae	Stage I	Early	-48	C3N.01361_Normal_RNA_ClearCellRenalCellCarcinoma_90d4e3ec.160b.4c1f.b47a.50fbe0c303ae|C3N.01361_Tumor_RNA_ClearCellRenalCellCarcinoma_5b5cc4b1.90e1.4411.bc14.2ad13f2aa9da|C3N.01361_Normal_CpG_ClearCellRenalCellCarcinoma_07d15522.2324.4d82.accf.6c90706f8f77|C3N.01361_Tumor_CpG_ClearCellRenalCellCarcinoma_ca17f8f8.e0ef.443f.8fc5.0cac985892a3	4	ac5af110-1fb9-11e9-b7f8-0a80fada099c	C3N-01361			GDC: https://portal.gdc.cancer.gov/cases/2cb6ca17-edc8-4b84-896b-dc8a3aca5e25;TCIA: https://doi.org/10.7937/K9/TCIA.2018.OBLAMN27	Not Reported	Male	White	8312/3	Renal cell carcinoma, NOS	Kidney, NOS	Kidney, NOS	G2	Not Reported	17562	Not Reported		Clear Cell Renal Cell Carcinoma	Kidney	Clinical Proteomic Tumor Analysis Consortium	CPTAC3 Discovery and Confirmatory	Qualified		-17562		Alive	1968		1811	1811	Tumor free	No	not reported	Not Reported	Not Reported	Not Reported	Not Reported	Not Reported	Not Reported	Stage I	Not Reported	7th	Not Reported
C3N.01361	C3N.01361_Tumor_RNA_ClearCellRenalCellCarcinoma_5b5cc4b1.90e1.4411.bc14.2ad13f2aa9da	Stage I	Early	-48	C3N.01361_Normal_RNA_ClearCellRenalCellCarcinoma_90d4e3ec.160b.4c1f.b47a.50fbe0c303ae|C3N.01361_Tumor_RNA_ClearCellRenalCellCarcinoma_5b5cc4b1.90e1.4411.bc14.2ad13f2aa9da|C3N.01361_Normal_CpG_ClearCellRenalCellCarcinoma_07d15522.2324.4d82.accf.6c90706f8f77|C3N.01361_Tumor_CpG_ClearCellRenalCellCarcinoma_ca17f8f8.e0ef.443f.8fc5.0cac985892a3	4	ac5af110-1fb9-11e9-b7f8-0a80fada099c	C3N-01361			GDC: https://portal.gdc.cancer.gov/cases/2cb6ca17-edc8-4b84-896b-dc8a3aca5e25;TCIA: https://doi.org/10.7937/K9/TCIA.2018.OBLAMN27	Not Reported	Male	White	8312/3	Renal cell carcinoma, NOS	Kidney, NOS	Kidney, NOS	G2	Not Reported	17562	Not Reported		Clear Cell Renal Cell Carcinoma	Kidney	Clinical Proteomic Tumor Analysis Consortium	CPTAC3 Discovery and Confirmatory	Qualified		-17562		Alive	1968		1811	1811	Tumor free	No	not reported	Not Reported	Not Reported	Not Reported	Not Reported	Not Reported	Not Reported	Stage I	Not Reported	7th	Not Reported
C3L.01607	C3L.01607_Tumor_RNA_ClearCellRenalCellCarcinoma_0effee03.c6d7.45b6.8740.99add36d7bd2	Stage III	Late	-83	C3L.01607_Tumor_RNA_ClearCellRenalCellCarcinoma_0effee03.c6d7.45b6.8740.99add36d7bd2|C3L.01607_Tumor_RNA_ClearCellRenalCellCarcinoma_5c12f652.05cf.48e5.9019.4f968181452e|C3L.01607_Normal_RNA_ClearCellRenalCellCarcinoma_f6b97dd3.ca6a.4cbb.bf2d.667c9146ed58|C3L.01607_Tumor_RNA_ClearCellRenalCellCarcinoma_67af4ca5.a6e3.43b4.818c.74a971498bb3|C3L.01607_Tumor_CpG_ClearCellRenalCellCarcinoma_863bfca6.3…	8	25e420f4-1fb9-11e9-b7f8-0a80fada099c	C3L-01607			GDC: https://portal.gdc.cancer.gov/cases/6fd49593-9498-4ca5-80f1-4e7ef6b75a66;TCIA: https://doi.org/10.7937/K9/TCIA.2018.OBLAMN27	Not Hispanic or Latino	Male	White	8312/3	Renal cell carcinoma, NOS	Kidney, NOS	Kidney, NOS	G3	Not Reported	30462			Clear Cell Renal Cell Carcinoma	Kidney	Clinical Proteomic Tumor Analysis Consortium	CPTAC3 Discovery and Confirmatory	Qualified		-30462		Alive	1933		1794	1794	Tumor free	No								Stage III		7th
C3L.01607	C3L.01607_Normal_RNA_ClearCellRenalCellCarcinoma_f6b97dd3.ca6a.4cbb.bf2d.667c9146ed58	Stage III	Late	-83	C3L.01607_Tumor_RNA_ClearCellRenalCellCarcinoma_0effee03.c6d7.45b6.8740.99add36d7bd2|C3L.01607_Tumor_RNA_ClearCellRenalCellCarcinoma_5c12f652.05cf.48e5.9019.4f968181452e|C3L.01607_Normal_RNA_ClearCellRenalCellCarcinoma_f6b97dd3.ca6a.4cbb.bf2d.667c9146ed58|C3L.01607_Tumor_RNA_ClearCellRenalCellCarcinoma_67af4ca5.a6e3.43b4.818c.74a971498bb3|C3L.01607_Tumor_CpG_ClearCellRenalCellCarcinoma_863bfca6.3…	8	25e420f4-1fb9-11e9-b7f8-0a80fada099c	C3L-01607			GDC: https://portal.gdc.cancer.gov/cases/6fd49593-9498-4ca5-80f1-4e7ef6b75a66;TCIA: https://doi.org/10.7937/K9/TCIA.2018.OBLAMN27	Not Hispanic or Latino	Male	White	8312/3	Renal cell carcinoma, NOS	Kidney, NOS	Kidney, NOS	G3	Not Reported	30462			Clear Cell Renal Cell Carcinoma	Kidney	Clinical Proteomic Tumor Analysis Consortium	CPTAC3 Discovery and Confirmatory	Qualified		-30462		Alive	1933		1794	1794	Tumor free	No								Stage III		7th
C3L.00917	C3L.00917_Tumor_RNA_ClearCellRenalCellCarcinoma_9973477b.7e81.434c.bec0.ce063a68fa66	Stage I	Early	-37	C3L.00917_Tumor_RNA_ClearCellRenalCellCarcinoma_9973477b.7e81.434c.bec0.ce063a68fa66|C3L.00917_Normal_RNA_ClearCellRenalCellCarcinoma_0b1925c1.e9ee.44a4.b4fe.173fb040b261|C3L.00917_Normal_CpG_ClearCellRenalCellCarcinoma_9c1fd689.e8b7.4c2f.8aaa.878025c737c9|C3L.00917_Tumor_CpG_ClearCellRenalCellCarcinoma_bc9e25b2.e196.4971.8533.3d39ac2f5b49	4	f1909c4f-1fb8-11e9-b7f8-0a80fada099c	C3L-00917			GDC: https://portal.gdc.cancer.gov/cases/30bf3778-fb08-4568-b6d2-dbcb5d2b1ee6;TCIA: https://doi.org/10.7937/K9/TCIA.2018.OBLAMN27	Hispanic or Latino	Male	White	8312/3	Renal cell carcinoma, NOS	Kidney, NOS	Kidney, NOS	G3	Not Reported	13840	Not Reported		Clear Cell Renal Cell Carcinoma	Kidney	Clinical Proteomic Tumor Analysis Consortium	CPTAC3 Discovery and Confirmatory	Qualified		-13840		Alive	1978		1783	1783	Tumor free	No	not reported	Not Reported	Not Reported	Not Reported	Not Reported	Not Reported	Not Reported	Stage I	Not Reported	7th	Not Reported
C3L.00917	C3L.00917_Normal_RNA_ClearCellRenalCellCarcinoma_0b1925c1.e9ee.44a4.b4fe.173fb040b261	Stage I	Early	-37	C3L.00917_Tumor_RNA_ClearCellRenalCellCarcinoma_9973477b.7e81.434c.bec0.ce063a68fa66|C3L.00917_Normal_RNA_ClearCellRenalCellCarcinoma_0b1925c1.e9ee.44a4.b4fe.173fb040b261|C3L.00917_Normal_CpG_ClearCellRenalCellCarcinoma_9c1fd689.e8b7.4c2f.8aaa.878025c737c9|C3L.00917_Tumor_CpG_ClearCellRenalCellCarcinoma_bc9e25b2.e196.4971.8533.3d39ac2f5b49	4	f1909c4f-1fb8-11e9-b7f8-0a80fada099c	C3L-00917			GDC: https://portal.gdc.cancer.gov/cases/30bf3778-fb08-4568-b6d2-dbcb5d2b1ee6;TCIA: https://doi.org/10.7937/K9/TCIA.2018.OBLAMN27	Hispanic or Latino	Male	White	8312/3	Renal cell carcinoma, NOS	Kidney, NOS	Kidney, NOS	G3	Not Reported	13840	Not Reported		Clear Cell Renal Cell Carcinoma	Kidney	Clinical Proteomic Tumor Analysis Consortium	CPTAC3 Discovery and Confirmatory	Qualified		-13840		Alive	1978		1783	1783	Tumor free	No	not reported	Not Reported	Not Reported	Not Reported	Not Reported	Not Reported	Not Reported	Stage I	Not Reported	7th	Not Reported
C3N.01522	C3N.01522_Tumor_RNA_ClearCellRenalCellCarcinoma_3e9809c3.3e48.4f7f.bc89.ff5ba1124cc3	Stage I	Early	-80	C3N.01522_Tumor_RNA_ClearCellRenalCellCarcinoma_3e9809c3.3e48.4f7f.bc89.ff5ba1124cc3|C3N.01522_Tumor_RNA_ClearCellRenalCellCarcinoma_9a1f80b6.acb9.44e9.aee4.96f2a466f0a0|C3N.01522_Tumor_RNA_ClearCellRenalCellCarcinoma_ef64b6ef.036e.44e3.b697.70233fde1f57|C3N.01522_Normal_RNA_ClearCellRenalCellCarcinoma_6b1a033b.a3b6.4635.9702.b82ea7cbd3cd|C3N.01522_Tumor_CpG_ClearCellRenalCellCarcinoma_28b6c094.4…	8	ae0489d0-1fb9-11e9-b7f8-0a80fada099c	C3N-01522			GDC: https://portal.gdc.cancer.gov/cases/8be8aafe-ccd7-437f-aa68-09c4bc248d1d;TCIA: https://doi.org/10.7937/K9/TCIA.2018.OBLAMN27	Not Reported	Male	Other	8312/3	Renal cell carcinoma, NOS	Kidney, NOS	Kidney, NOS	G2	Not Reported	29350			Clear Cell Renal Cell Carcinoma	Kidney	Clinical Proteomic Tumor Analysis Consortium	CPTAC3 Discovery and Confirmatory	Qualified		-29350		Alive	1936		692	692	Tumor free	No								Stage I		7th
C3N.01522	C3N.01522_Normal_RNA_ClearCellRenalCellCarcinoma_6b1a033b.a3b6.4635.9702.b82ea7cbd3cd	Stage I	Early	-80	C3N.01522_Tumor_RNA_ClearCellRenalCellCarcinoma_3e9809c3.3e48.4f7f.bc89.ff5ba1124cc3|C3N.01522_Tumor_RNA_ClearCellRenalCellCarcinoma_9a1f80b6.acb9.44e9.aee4.96f2a466f0a0|C3N.01522_Tumor_RNA_ClearCellRenalCellCarcinoma_ef64b6ef.036e.44e3.b697.70233fde1f57|C3N.01522_Normal_RNA_ClearCellRenalCellCarcinoma_6b1a033b.a3b6.4635.9702.b82ea7cbd3cd|C3N.01522_Tumor_CpG_ClearCellRenalCellCarcinoma_28b6c094.4…	8	ae0489d0-1fb9-11e9-b7f8-0a80fada099c	C3N-01522			GDC: https://portal.gdc.cancer.gov/cases/8be8aafe-ccd7-437f-aa68-09c4bc248d1d;TCIA: https://doi.org/10.7937/K9/TCIA.2018.OBLAMN27	Not Reported	Male	Other	8312/3	Renal cell carcinoma, NOS	Kidney, NOS	Kidney, NOS	G2	Not Reported	29350			Clear Cell Renal Cell Carcinoma	Kidney	Clinical Proteomic Tumor Analysis Consortium	CPTAC3 Discovery and Confirmatory	Qualified		-29350		Alive	1936		692	692	Tumor free	No								Stage I		7th
C3L.00799	C3L.00799_Tumor_RNA_ClearCellRenalCellCarcinoma_bd131248.9c81.459c.bb13.0bebf47ea9e1	Stage I	Early	-41	C3L.00799_Tumor_RNA_ClearCellRenalCellCarcinoma_bd131248.9c81.459c.bb13.0bebf47ea9e1|C3L.00799_Tumor_CpG_ClearCellRenalCellCarcinoma_1f575f4a.cef3.4e87.be27.dee8d7b20b71	2	dfc9d964-1fb8-11e9-b7f8-0a80fada099c	C3L-00799			GDC: https://portal.gdc.cancer.gov/cases/54803fe4-6b87-4a4d-bb22-de20342e8929;TCIA: https://doi.org/10.7937/K9/TCIA.2018.OBLAMN27	Not Hispanic or Latino	Male	White	8312/3	Renal cell carcinoma, NOS	Kidney, NOS	Kidney, NOS	G2	Not Reported	15150	Not Reported		Clear Cell Renal Cell Carcinoma	Kidney	Clinical Proteomic Tumor Analysis Consortium	CPTAC3 Discovery and Confirmatory	Qualified		-15150		Alive	1975		495	495	Tumor free	Not Reported	not reported	Not Reported	Not Reported	Not Reported	Not Reported	Not Reported	Not Reported	Stage I	Not Reported	7th	Not Reported
C3L.00607	C3L.00607_Tumor_RNA_ClearCellRenalCellCarcinoma_835c09cf.9cdc.4c47.99b1.288c070391db	Stage III	Late	-66	C3L.00607_Tumor_RNA_ClearCellRenalCellCarcinoma_835c09cf.9cdc.4c47.99b1.288c070391db|C3L.00607_Normal_RNA_ClearCellRenalCellCarcinoma_f1190749.35c8.466d.ad8b.27da450ce093|C3L.00607_Normal_CpG_ClearCellRenalCellCarcinoma_6b0c2bd5.dbc2.40b3.beb8.2aea9f496b86|C3L.00607_Tumor_CpG_ClearCellRenalCellCarcinoma_b59eb468.b7d7.4b16.920b.c2af9029655f	4	cfd3d3fd-1fb8-11e9-b7f8-0a80fada099c	C3L-00607			GDC: https://portal.gdc.cancer.gov/cases/b2c111c5-13ad-4144-a799-7d4b188c14d9;TCIA: https://doi.org/10.7937/K9/TCIA.2018.OBLAMN27	Not Hispanic or Latino	Male	White	8312/3	Renal cell carcinoma, NOS	Kidney, NOS	Kidney, NOS	G3	Not Reported	24311	Not Reported		Clear Cell Renal Cell Carcinoma	Kidney	Clinical Proteomic Tumor Analysis Consortium	CPTAC3 Discovery and Confirmatory	Qualified	Cancer Related	-24311	781	Dead	1950	2018	781	781	With tumor	Yes	not reported	Not Reported	Not Reported	Not Reported	Not Reported	Not Reported	Not Reported	Stage III	Not Reported	7th	Not Reported
C3L.00607	C3L.00607_Normal_RNA_ClearCellRenalCellCarcinoma_f1190749.35c8.466d.ad8b.27da450ce093	Stage III	Late	-66	C3L.00607_Tumor_RNA_ClearCellRenalCellCarcinoma_835c09cf.9cdc.4c47.99b1.288c070391db|C3L.00607_Normal_RNA_ClearCellRenalCellCarcinoma_f1190749.35c8.466d.ad8b.27da450ce093|C3L.00607_Normal_CpG_ClearCellRenalCellCarcinoma_6b0c2bd5.dbc2.40b3.beb8.2aea9f496b86|C3L.00607_Tumor_CpG_ClearCellRenalCellCarcinoma_b59eb468.b7d7.4b16.920b.c2af9029655f	4	cfd3d3fd-1fb8-11e9-b7f8-0a80fada099c	C3L-00607			GDC: https://portal.gdc.cancer.gov/cases/b2c111c5-13ad-4144-a799-7d4b188c14d9;TCIA: https://doi.org/10.7937/K9/TCIA.2018.OBLAMN27	Not Hispanic or Latino	Male	White	8312/3	Renal cell carcinoma, NOS	Kidney, NOS	Kidney, NOS	G3	Not Reported	24311	Not Reported		Clear Cell Renal Cell Carcinoma	Kidney	Clinical Proteomic Tumor Analysis Consortium	CPTAC3 Discovery and Confirmatory	Qualified	Cancer Related	-24311	781	Dead	1950	2018	781	781	With tumor	Yes	not reported	Not Reported	Not Reported	Not Reported	Not Reported	Not Reported	Not Reported	Stage III	Not Reported	7th	Not Reported
C3N.01213	C3N.01213_Tumor_RNA_ClearCellRenalCellCarcinoma_a96ebd62.9502.4e53.ba2e.d3fd0b7d7fb6	Stage III	Late	-68	C3N.01213_Tumor_RNA_ClearCellRenalCellCarcinoma_a96ebd62.9502.4e53.ba2e.d3fd0b7d7fb6|C3N.01213_Tumor_CpG_ClearCellRenalCellCarcinoma_b5e50868.0897.40d1.b6ef.35883e5c83ad	2	a5cc95b2-1fb9-11e9-b7f8-0a80fada099c	C3N-01213			GDC: https://portal.gdc.cancer.gov/cases/6ca8c6e0-50f3-4008-a9c0-cbfe4e984690;TCIA: https://doi.org/10.7937/K9/TCIA.2018.OBLAMN27	Not Reported	Male	Other	8312/3	Renal cell carcinoma, NOS	Kidney, NOS	Kidney, NOS	G1	Not Reported	24944	Not Reported		Clear Cell Renal Cell Carcinoma	Kidney	Clinical Proteomic Tumor Analysis Consortium	CPTAC3 Discovery and Confirmatory	Qualified		-24944		Alive	1948		654	654	Tumor free	No	not reported	Not Reported	Not Reported	Not Reported	Not Reported	Not Reported	Not Reported	Stage III	Not Reported	7th	Not Reported
C3N.00437	C3N.00437_Tumor_RNA_ClearCellRenalCellCarcinoma_070d8faa.9c6e.4a68.bc6b.e6333941232a	Stage III	Late	-69	C3N.00437_Tumor_RNA_ClearCellRenalCellCarcinoma_070d8faa.9c6e.4a68.bc6b.e6333941232a|C3N.00437_Tumor_RNA_ClearCellRenalCellCarcinoma_6bb9e61f.a72d.4e2a.925c.7c781a52eeb4|C3N.00437_Tumor_RNA_ClearCellRenalCellCarcinoma_d5e8c0e3.d67e.42c5.b2b1.eded8e775e4e|C3N.00437_Tumor_CpG_ClearCellRenalCellCarcinoma_3c072bbd.b7a6.4192.b053.c313293d5cfc|C3N.00437_Tumor_CpG_ClearCellRenalCellCarcinoma_c53fe0d7.f6…	7	84411cf7-1fb9-11e9-b7f8-0a80fada099c	C3N-00437			GDC: https://portal.gdc.cancer.gov/cases/36ce8a6b-42e9-4a12-8c7a-16124104224b;TCIA: https://doi.org/10.7937/K9/TCIA.2018.OBLAMN27	Not Reported	Female	White	8312/3	Renal cell carcinoma, NOS	Kidney, NOS	Kidney, NOS	G3	Not Reported	25495			Clear Cell Renal Cell Carcinoma	Kidney	Clinical Proteomic Tumor Analysis Consortium	CPTAC3 Discovery and Confirmatory	Qualified	Unknown	-25495	1637	Dead	1946	2021	1637	1637	Tumor free	No								Stage III		7th
C3N.00168	C3N.00168_Normal_RNA_ClearCellRenalCellCarcinoma_f9fc142b.fc10.404b.a155.a99425478d16	Stage I	Early	-47	C3N.00168_Normal_RNA_ClearCellRenalCellCarcinoma_f9fc142b.fc10.404b.a155.a99425478d16|C3N.00168_Tumor_RNA_ClearCellRenalCellCarcinoma_3a3a8fef.ba1a.4c73.98f4.4b4d620055a5|C3N.00168_Tumor_RNA_ClearCellRenalCellCarcinoma_7c1e7768.456a.424e.bfe0.9ddba6117e88|C3N.00168_Tumor_RNA_ClearCellRenalCellCarcinoma_e33244f6.cda4.4201.bcb4.54517d6c5933|C3N.00168_Tumor_RNA_ClearCellRenalCellCarcinoma_16fa687a.c…	10	675d0c38-1fb9-11e9-b7f8-0a80fada099c	C3N-00168			GDC: https://portal.gdc.cancer.gov/cases/2d1ffb7e-8600-4d11-8a65-f27558c3ecfb;TCIA: https://doi.org/10.7937/K9/TCIA.2018.OBLAMN27	Not Reported	Male	Asian	8312/3	Renal cell carcinoma, NOS	Kidney, NOS	Kidney, NOS	G3	Not Reported	17349			Clear Cell Renal Cell Carcinoma	Kidney	Clinical Proteomic Tumor Analysis Consortium	CPTAC3 Discovery and Confirmatory	Qualified		-17349		Alive	1969		826	826	Tumor free	No								Stage I		7th
C3N.00168	C3N.00168_Tumor_RNA_ClearCellRenalCellCarcinoma_3a3a8fef.ba1a.4c73.98f4.4b4d620055a5	Stage I	Early	-47	C3N.00168_Normal_RNA_ClearCellRenalCellCarcinoma_f9fc142b.fc10.404b.a155.a99425478d16|C3N.00168_Tumor_RNA_ClearCellRenalCellCarcinoma_3a3a8fef.ba1a.4c73.98f4.4b4d620055a5|C3N.00168_Tumor_RNA_ClearCellRenalCellCarcinoma_7c1e7768.456a.424e.bfe0.9ddba6117e88|C3N.00168_Tumor_RNA_ClearCellRenalCellCarcinoma_e33244f6.cda4.4201.bcb4.54517d6c5933|C3N.00168_Tumor_RNA_ClearCellRenalCellCarcinoma_16fa687a.c…	10	675d0c38-1fb9-11e9-b7f8-0a80fada099c	C3N-00168			GDC: https://portal.gdc.cancer.gov/cases/2d1ffb7e-8600-4d11-8a65-f27558c3ecfb;TCIA: https://doi.org/10.7937/K9/TCIA.2018.OBLAMN27	Not Reported	Male	Asian	8312/3	Renal cell carcinoma, NOS	Kidney, NOS	Kidney, NOS	G3	Not Reported	17349			Clear Cell Renal Cell Carcinoma	Kidney	Clinical Proteomic Tumor Analysis Consortium	CPTAC3 Discovery and Confirmatory	Qualified		-17349		Alive	1969		826	826	Tumor free	No								Stage I		7th
C3L.00561	C3L.00561_Normal_RNA_ClearCellRenalCellCarcinoma_d47c8de3.3eab.4e46.ac23.b89da9743b0c	Stage III	Late	-50	C3L.00561_Normal_RNA_ClearCellRenalCellCarcinoma_d47c8de3.3eab.4e46.ac23.b89da9743b0c|C3L.00561_Tumor_RNA_ClearCellRenalCellCarcinoma_6bbb2da9.1ed4.4aa0.866d.92e63fb9fe40|C3L.00561_Tumor_CpG_ClearCellRenalCellCarcinoma_71bee3b5.704f.4929.8dc1.593fd8778aa3	3	c9556afa-1fb8-11e9-b7f8-0a80fada099c	C3L-00561			GDC: https://portal.gdc.cancer.gov/cases/bf2c7bd9-65d7-41af-84b5-41ffe6693547;TCIA: https://doi.org/10.7937/K9/TCIA.2018.OBLAMN27	Not Hispanic or Latino	Male	White	8312/3	Renal cell carcinoma, NOS	Kidney, NOS	Kidney, NOS	G4	Not Reported	18481	Not Reported		Clear Cell Renal Cell Carcinoma	Kidney	Clinical Proteomic Tumor Analysis Consortium	CPTAC3 Discovery and Confirmatory	Qualified		-18481		Alive	1966		1796	1796	With tumor	Yes	not reported	Not Reported	Not Reported	Not Reported	Not Reported	Not Reported	Not Reported	Stage III	Not Reported	7th	Not Reported
C3L.00561	C3L.00561_Tumor_RNA_ClearCellRenalCellCarcinoma_6bbb2da9.1ed4.4aa0.866d.92e63fb9fe40	Stage III	Late	-50	C3L.00561_Normal_RNA_ClearCellRenalCellCarcinoma_d47c8de3.3eab.4e46.ac23.b89da9743b0c|C3L.00561_Tumor_RNA_ClearCellRenalCellCarcinoma_6bbb2da9.1ed4.4aa0.866d.92e63fb9fe40|C3L.00561_Tumor_CpG_ClearCellRenalCellCarcinoma_71bee3b5.704f.4929.8dc1.593fd8778aa3	3	c9556afa-1fb8-11e9-b7f8-0a80fada099c	C3L-00561			GDC: https://portal.gdc.cancer.gov/cases/bf2c7bd9-65d7-41af-84b5-41ffe6693547;TCIA: https://doi.org/10.7937/K9/TCIA.2018.OBLAMN27	Not Hispanic or Latino	Male	White	8312/3	Renal cell carcinoma, NOS	Kidney, NOS	Kidney, NOS	G4	Not Reported	18481	Not Reported		Clear Cell Renal Cell Carcinoma	Kidney	Clinical Proteomic Tumor Analysis Consortium	CPTAC3 Discovery and Confirmatory	Qualified		-18481		Alive	1966		1796	1796	With tumor	Yes	not reported	Not Reported	Not Reported	Not Reported	Not Reported	Not Reported	Not Reported	Stage III	Not Reported	7th	Not Reported
C3L.00026	C3L.00026_Normal_RNA_ClearCellRenalCellCarcinoma_ccffd93a.f930.4c6c.b13c.f517e915d8cc	Stage I	Early	-65	C3L.00026_Normal_RNA_ClearCellRenalCellCarcinoma_ccffd93a.f930.4c6c.b13c.f517e915d8cc|C3L.00026_Tumor_RNA_ClearCellRenalCellCarcinoma_9d1c97cb.2808.4cf0.b9f4.8cceab5fc4c8|C3L.00026_Normal_CpG_ClearCellRenalCellCarcinoma_614efd17.7265.4688.b4aa.5f6eb973c755|C3L.00026_Tumor_CpG_ClearCellRenalCellCarcinoma_35290724.3619.47b5.b891.0ce2b98cba76	4	b118086f-1fb8-11e9-b7f8-0a80fada099c	C3L-00026			GDC: https://portal.gdc.cancer.gov/cases/3866385e-13e2-4372-8201-287df9f58e5e;TCIA: https://doi.org/10.7937/K9/TCIA.2018.OBLAMN27	Not Hispanic or Latino	Female	White	8312/3	Renal cell carcinoma, NOS	Kidney, NOS	Kidney, NOS	G3	Not Reported	23881	Not Reported		Clear Cell Renal Cell Carcinoma	Kidney	Clinical Proteomic Tumor Analysis Consortium	CPTAC3 Discovery and Confirmatory	Qualified		-23881		Alive	1950		1769	1769	Tumor free	No	not reported	Not Reported	Not Reported	Not Reported	Not Reported	Not Reported	Not Reported	Stage I	Not Reported	7th	Not Reported
C3L.00026	C3L.00026_Tumor_RNA_ClearCellRenalCellCarcinoma_9d1c97cb.2808.4cf0.b9f4.8cceab5fc4c8	Stage I	Early	-65	C3L.00026_Normal_RNA_ClearCellRenalCellCarcinoma_ccffd93a.f930.4c6c.b13c.f517e915d8cc|C3L.00026_Tumor_RNA_ClearCellRenalCellCarcinoma_9d1c97cb.2808.4cf0.b9f4.8cceab5fc4c8|C3L.00026_Normal_CpG_ClearCellRenalCellCarcinoma_614efd17.7265.4688.b4aa.5f6eb973c755|C3L.00026_Tumor_CpG_ClearCellRenalCellCarcinoma_35290724.3619.47b5.b891.0ce2b98cba76	4	b118086f-1fb8-11e9-b7f8-0a80fada099c	C3L-00026			GDC: https://portal.gdc.cancer.gov/cases/3866385e-13e2-4372-8201-287df9f58e5e;TCIA: https://doi.org/10.7937/K9/TCIA.2018.OBLAMN27	Not Hispanic or Latino	Female	White	8312/3	Renal cell carcinoma, NOS	Kidney, NOS	Kidney, NOS	G3	Not Reported	23881	Not Reported		Clear Cell Renal Cell Carcinoma	Kidney	Clinical Proteomic Tumor Analysis Consortium	CPTAC3 Discovery and Confirmatory	Qualified		-23881		Alive	1950		1769	1769	Tumor free	No	not reported	Not Reported	Not Reported	Not Reported	Not Reported	Not Reported	Not Reported	Stage I	Not Reported	7th	Not Reported
C3L.00416	C3L.00416_Normal_RNA_ClearCellRenalCellCarcinoma_5980787a.35c6.44ab.8286.f263f647586d	Stage III	Late	-62	C3L.00416_Normal_RNA_ClearCellRenalCellCarcinoma_5980787a.35c6.44ab.8286.f263f647586d|C3L.00416_Tumor_RNA_ClearCellRenalCellCarcinoma_bac1e305.1d80.42cb.a4bd.8404d6745cab|C3L.00416_Normal_CpG_ClearCellRenalCellCarcinoma_3e68820b.fa06.4d5f.b39d.6cef678870e7|C3L.00416_Tumor_CpG_ClearCellRenalCellCarcinoma_967c1496.dec2.4483.8649.86c7ad6e669a	4	c2b91945-1fb8-11e9-b7f8-0a80fada099c	C3L-00416			GDC: https://portal.gdc.cancer.gov/cases/fba6ddb5-f291-409c-9389-82e4637d62c0;TCIA: https://doi.org/10.7937/K9/TCIA.2018.OBLAMN27	Not Hispanic or Latino	Male	White	8312/3	Renal cell carcinoma, NOS	Kidney, NOS	Kidney, NOS	G4	Not Reported	22653	Not Reported		Clear Cell Renal Cell Carcinoma	Kidney	Clinical Proteomic Tumor Analysis Consortium	CPTAC3 Discovery and Confirmatory	Qualified		-22653		Alive	1954		608	608	Tumor free	Not Reported	not reported	Not Reported	Not Reported	Not Reported	Not Reported	Not Reported	Not Reported	Stage III	Not Reported	7th	Not Reported
C3L.00416	C3L.00416_Tumor_RNA_ClearCellRenalCellCarcinoma_bac1e305.1d80.42cb.a4bd.8404d6745cab	Stage III	Late	-62	C3L.00416_Normal_RNA_ClearCellRenalCellCarcinoma_5980787a.35c6.44ab.8286.f263f647586d|C3L.00416_Tumor_RNA_ClearCellRenalCellCarcinoma_bac1e305.1d80.42cb.a4bd.8404d6745cab|C3L.00416_Normal_CpG_ClearCellRenalCellCarcinoma_3e68820b.fa06.4d5f.b39d.6cef678870e7|C3L.00416_Tumor_CpG_ClearCellRenalCellCarcinoma_967c1496.dec2.4483.8649.86c7ad6e669a	4	c2b91945-1fb8-11e9-b7f8-0a80fada099c	C3L-00416			GDC: https://portal.gdc.cancer.gov/cases/fba6ddb5-f291-409c-9389-82e4637d62c0;TCIA: https://doi.org/10.7937/K9/TCIA.2018.OBLAMN27	Not Hispanic or Latino	Male	White	8312/3	Renal cell carcinoma, NOS	Kidney, NOS	Kidney, NOS	G4	Not Reported	22653	Not Reported		Clear Cell Renal Cell Carcinoma	Kidney	Clinical Proteomic Tumor Analysis Consortium	CPTAC3 Discovery and Confirmatory	Qualified		-22653		Alive	1954		608	608	Tumor free	Not Reported	not reported	Not Reported	Not Reported	Not Reported	Not Reported	Not Reported	Not Reported	Stage III	Not Reported	7th	Not Reported
C3L.01836	C3L.01836_Tumor_RNA_ClearCellRenalCellCarcinoma_bb335fe9.aa95.458d.b3aa.b6873ca3c9e0	Stage I	Early	-47	C3L.01836_Tumor_RNA_ClearCellRenalCellCarcinoma_bb335fe9.aa95.458d.b3aa.b6873ca3c9e0|C3L.01836_Tumor_RNA_ClearCellRenalCellCarcinoma_cc22abde.d923.4cbc.abb3.e6373d8abfbf|C3L.01836_Tumor_RNA_ClearCellRenalCellCarcinoma_8ce59b59.a909.40ff.8237.08d26fa261e1|C3L.01836_Normal_RNA_ClearCellRenalCellCarcinoma_c740ff46.f774.42d0.b780.f153d0f42ac1|C3L.01836_Normal_CpG_ClearCellRenalCellCarcinoma_1f499479.…	8	2c9d2692-1fb9-11e9-b7f8-0a80fada099c	C3L-01836			GDC: https://portal.gdc.cancer.gov/cases/36361a20-f41c-4a56-aba6-1060d2ae0182;TCIA: https://doi.org/10.7937/K9/TCIA.2018.OBLAMN27	Not Hispanic or Latino	Male	White	8312/3	Renal cell carcinoma, NOS	Kidney, NOS	Kidney, NOS	G3	Not Reported	17215			Clear Cell Renal Cell Carcinoma	Kidney	Clinical Proteomic Tumor Analysis Consortium	CPTAC3 Discovery and Confirmatory	Qualified		-17215		Alive	1970		1575	1575	Tumor free	No								Stage I		7th
C3L.01836	C3L.01836_Normal_RNA_ClearCellRenalCellCarcinoma_c740ff46.f774.42d0.b780.f153d0f42ac1	Stage I	Early	-47	C3L.01836_Tumor_RNA_ClearCellRenalCellCarcinoma_bb335fe9.aa95.458d.b3aa.b6873ca3c9e0|C3L.01836_Tumor_RNA_ClearCellRenalCellCarcinoma_cc22abde.d923.4cbc.abb3.e6373d8abfbf|C3L.01836_Tumor_RNA_ClearCellRenalCellCarcinoma_8ce59b59.a909.40ff.8237.08d26fa261e1|C3L.01836_Normal_RNA_ClearCellRenalCellCarcinoma_c740ff46.f774.42d0.b780.f153d0f42ac1|C3L.01836_Normal_CpG_ClearCellRenalCellCarcinoma_1f499479.…	8	2c9d2692-1fb9-11e9-b7f8-0a80fada099c	C3L-01836			GDC: https://portal.gdc.cancer.gov/cases/36361a20-f41c-4a56-aba6-1060d2ae0182;TCIA: https://doi.org/10.7937/K9/TCIA.2018.OBLAMN27	Not Hispanic or Latino	Male	White	8312/3	Renal cell carcinoma, NOS	Kidney, NOS	Kidney, NOS	G3	Not Reported	17215			Clear Cell Renal Cell Carcinoma	Kidney	Clinical Proteomic Tumor Analysis Consortium	CPTAC3 Discovery and Confirmatory	Qualified		-17215		Alive	1970		1575	1575	Tumor free	No								Stage I		7th
C3L.01861	C3L.01861_Normal_RNA_ClearCellRenalCellCarcinoma_493de183.91a7.4a7d.911a.92cf2d8ab56b	Stage I	Early	-57	C3L.01861_Normal_RNA_ClearCellRenalCellCarcinoma_493de183.91a7.4a7d.911a.92cf2d8ab56b|C3L.01861_Tumor_RNA_ClearCellRenalCellCarcinoma_411254d1.97ca.431d.9642.809df5a88841|C3L.01861_Tumor_RNA_ClearCellRenalCellCarcinoma_32d8a136.2ed4.41fc.b65c.df9b09162280|C3L.01861_Tumor_RNA_ClearCellRenalCellCarcinoma_19d19ec9.0969.4304.8b3c.38002bc728e3|C3L.01861_Tumor_CpG_ClearCellRenalCellCarcinoma_a152757b.5…	8	2e6540fd-1fb9-11e9-b7f8-0a80fada099c	C3L-01861			GDC: https://portal.gdc.cancer.gov/cases/5690ba19-ef88-4bce-b275-27f715cc44d4;TCIA: https://doi.org/10.7937/K9/TCIA.2018.OBLAMN27	Not Hispanic or Latino	Male	White	8312/3	Renal cell carcinoma, NOS	Kidney, NOS	Kidney, NOS	G3	Not Reported	20974			Clear Cell Renal Cell Carcinoma	Kidney	Clinical Proteomic Tumor Analysis Consortium	CPTAC3 Discovery and Confirmatory	Qualified		-20974		Alive	1959		1761	1761	Tumor free	No								Stage I		7th
C3L.01861	C3L.01861_Tumor_RNA_ClearCellRenalCellCarcinoma_411254d1.97ca.431d.9642.809df5a88841	Stage I	Early	-57	C3L.01861_Normal_RNA_ClearCellRenalCellCarcinoma_493de183.91a7.4a7d.911a.92cf2d8ab56b|C3L.01861_Tumor_RNA_ClearCellRenalCellCarcinoma_411254d1.97ca.431d.9642.809df5a88841|C3L.01861_Tumor_RNA_ClearCellRenalCellCarcinoma_32d8a136.2ed4.41fc.b65c.df9b09162280|C3L.01861_Tumor_RNA_ClearCellRenalCellCarcinoma_19d19ec9.0969.4304.8b3c.38002bc728e3|C3L.01861_Tumor_CpG_ClearCellRenalCellCarcinoma_a152757b.5…	8	2e6540fd-1fb9-11e9-b7f8-0a80fada099c	C3L-01861			GDC: https://portal.gdc.cancer.gov/cases/5690ba19-ef88-4bce-b275-27f715cc44d4;TCIA: https://doi.org/10.7937/K9/TCIA.2018.OBLAMN27	Not Hispanic or Latino	Male	White	8312/3	Renal cell carcinoma, NOS	Kidney, NOS	Kidney, NOS	G3	Not Reported	20974			Clear Cell Renal Cell Carcinoma	Kidney	Clinical Proteomic Tumor Analysis Consortium	CPTAC3 Discovery and Confirmatory	Qualified		-20974		Alive	1959		1761	1761	Tumor free	No								Stage I		7th
C3N.00177	C3N.00177_Tumor_RNA_ClearCellRenalCellCarcinoma_04377025.2149.426e.afe1.0c5d99971cee	Stage III	Late	-52	C3N.00177_Tumor_RNA_ClearCellRenalCellCarcinoma_04377025.2149.426e.afe1.0c5d99971cee|C3N.00177_Tumor_RNA_ClearCellRenalCellCarcinoma_64a60c7c.00f7.4d25.ba66.620c9b8f89ae|C3N.00177_Tumor_RNA_ClearCellRenalCellCarcinoma_69dcb6ce.7102.44c8.9d39.0f6d444ca7ba|C3N.00177_Normal_RNA_ClearCellRenalCellCarcinoma_3419ef02.f1d6.442c.8e4b.97f94540f650|C3N.00177_Tumor_CpG_ClearCellRenalCellCarcinoma_090b8e44.f…	8	695400f2-1fb9-11e9-b7f8-0a80fada099c	C3N-00177			GDC: https://portal.gdc.cancer.gov/cases/2219ac15-3505-4a31-bf22-72f17c670f3e;TCIA: https://doi.org/10.7937/K9/TCIA.2018.OBLAMN27	Not Reported	Male	Asian	8312/3	Renal cell carcinoma, NOS	Kidney, NOS	Kidney, NOS	G2	Not Reported	19161			Clear Cell Renal Cell Carcinoma	Kidney	Clinical Proteomic Tumor Analysis Consortium	CPTAC3 Discovery and Confirmatory	Qualified		-19161		Alive	1964		841	841	Tumor free	No								Stage III		7th
C3N.00177	C3N.00177_Normal_RNA_ClearCellRenalCellCarcinoma_3419ef02.f1d6.442c.8e4b.97f94540f650	Stage III	Late	-52	C3N.00177_Tumor_RNA_ClearCellRenalCellCarcinoma_04377025.2149.426e.afe1.0c5d99971cee|C3N.00177_Tumor_RNA_ClearCellRenalCellCarcinoma_64a60c7c.00f7.4d25.ba66.620c9b8f89ae|C3N.00177_Tumor_RNA_ClearCellRenalCellCarcinoma_69dcb6ce.7102.44c8.9d39.0f6d444ca7ba|C3N.00177_Normal_RNA_ClearCellRenalCellCarcinoma_3419ef02.f1d6.442c.8e4b.97f94540f650|C3N.00177_Tumor_CpG_ClearCellRenalCellCarcinoma_090b8e44.f…	8	695400f2-1fb9-11e9-b7f8-0a80fada099c	C3N-00177			GDC: https://portal.gdc.cancer.gov/cases/2219ac15-3505-4a31-bf22-72f17c670f3e;TCIA: https://doi.org/10.7937/K9/TCIA.2018.OBLAMN27	Not Reported	Male	Asian	8312/3	Renal cell carcinoma, NOS	Kidney, NOS	Kidney, NOS	G2	Not Reported	19161			Clear Cell Renal Cell Carcinoma	Kidney	Clinical Proteomic Tumor Analysis Consortium	CPTAC3 Discovery and Confirmatory	Qualified		-19161		Alive	1964		841	841	Tumor free	No								Stage III		7th
C3N.01649	C3N.01649_Normal_RNA_ClearCellRenalCellCarcinoma_9bb66af0.6fc4.4e65.bda8.01b4b57bc085	Stage III	Late	-52	C3N.01649_Normal_RNA_ClearCellRenalCellCarcinoma_9bb66af0.6fc4.4e65.bda8.01b4b57bc085|C3N.01649_Tumor_RNA_ClearCellRenalCellCarcinoma_edfe6a60.cd79.4fa2.9dcc.c4518dad099b|C3N.01649_Tumor_CpG_ClearCellRenalCellCarcinoma_bec83eb7.f3d3.427d.8f0f.644562b33b13|C3N.01649_Normal_CpG_ClearCellRenalCellCarcinoma_96f3fef5.7f12.4570.96f8.41f0cabc8a63	4	b6b4f9ee-1fb9-11e9-b7f8-0a80fada099c	C3N-01649			GDC: https://portal.gdc.cancer.gov/cases/31828179-fd00-4918-96b7-01b7c894e22d;TCIA: https://doi.org/10.7937/K9/TCIA.2018.OBLAMN27	Not Reported	Male	White	8312/3	Renal cell carcinoma, NOS	Kidney, NOS	Kidney, NOS	G2	Not Reported	18993	Not Reported		Clear Cell Renal Cell Carcinoma	Kidney	Clinical Proteomic Tumor Analysis Consortium	CPTAC3 Discovery and Confirmatory	Qualified		-18993		Alive	1965		1943	1943	Tumor free	No	not reported	Not Reported	Not Reported	Not Reported	Not Reported	Not Reported	Not Reported	Stage III	Not Reported	7th	Not Reported
C3N.01649	C3N.01649_Tumor_RNA_ClearCellRenalCellCarcinoma_edfe6a60.cd79.4fa2.9dcc.c4518dad099b	Stage III	Late	-52	C3N.01649_Normal_RNA_ClearCellRenalCellCarcinoma_9bb66af0.6fc4.4e65.bda8.01b4b57bc085|C3N.01649_Tumor_RNA_ClearCellRenalCellCarcinoma_edfe6a60.cd79.4fa2.9dcc.c4518dad099b|C3N.01649_Tumor_CpG_ClearCellRenalCellCarcinoma_bec83eb7.f3d3.427d.8f0f.644562b33b13|C3N.01649_Normal_CpG_ClearCellRenalCellCarcinoma_96f3fef5.7f12.4570.96f8.41f0cabc8a63	4	b6b4f9ee-1fb9-11e9-b7f8-0a80fada099c	C3N-01649			GDC: https://portal.gdc.cancer.gov/cases/31828179-fd00-4918-96b7-01b7c894e22d;TCIA: https://doi.org/10.7937/K9/TCIA.2018.OBLAMN27	Not Reported	Male	White	8312/3	Renal cell carcinoma, NOS	Kidney, NOS	Kidney, NOS	G2	Not Reported	18993	Not Reported		Clear Cell Renal Cell Carcinoma	Kidney	Clinical Proteomic Tumor Analysis Consortium	CPTAC3 Discovery and Confirmatory	Qualified		-18993		Alive	1965		1943	1943	Tumor free	No	not reported	Not Reported	Not Reported	Not Reported	Not Reported	Not Reported	Not Reported	Stage III	Not Reported	7th	Not Reported
C3N.01646	C3N.01646_Tumor_RNA_ClearCellRenalCellCarcinoma_cf0e36d4.c610.4dfe.9c0e.2297c1b9fbc0	Stage III	Late	-69	C3N.01646_Tumor_RNA_ClearCellRenalCellCarcinoma_cf0e36d4.c610.4dfe.9c0e.2297c1b9fbc0|C3N.01646_Normal_RNA_ClearCellRenalCellCarcinoma_1fc9bba3.e6dd.4173.8884.1f3ce6df3cf6|C3N.01646_Tumor_CpG_ClearCellRenalCellCarcinoma_22ceb2bd.ba6c.4162.8140.b7a2eb99f62a|C3N.01646_Normal_CpG_ClearCellRenalCellCarcinoma_d22bfd2b.3dc7.41ab.9068.c77dc4311270	4	b325c35f-1fb9-11e9-b7f8-0a80fada099c	C3N-01646			GDC: https://portal.gdc.cancer.gov/cases/dcad7486-2ab4-4f96-9be2-3b6af807fde0;TCIA: https://doi.org/10.7937/K9/TCIA.2018.OBLAMN27	Not Reported	Male	White	8312/3	Renal cell carcinoma, NOS	Kidney, NOS	Kidney, NOS	G3	Not Reported	25523	Not Reported		Clear Cell Renal Cell Carcinoma	Kidney	Clinical Proteomic Tumor Analysis Consortium	CPTAC3 Discovery and Confirmatory	Qualified		-25523		Alive	1947		1952	1952	Tumor free	No	not reported	Not Reported	Not Reported	Not Reported	Not Reported	Not Reported	Not Reported	Stage III	Not Reported	7th	Not Reported
C3N.01646	C3N.01646_Normal_RNA_ClearCellRenalCellCarcinoma_1fc9bba3.e6dd.4173.8884.1f3ce6df3cf6	Stage III	Late	-69	C3N.01646_Tumor_RNA_ClearCellRenalCellCarcinoma_cf0e36d4.c610.4dfe.9c0e.2297c1b9fbc0|C3N.01646_Normal_RNA_ClearCellRenalCellCarcinoma_1fc9bba3.e6dd.4173.8884.1f3ce6df3cf6|C3N.01646_Tumor_CpG_ClearCellRenalCellCarcinoma_22ceb2bd.ba6c.4162.8140.b7a2eb99f62a|C3N.01646_Normal_CpG_ClearCellRenalCellCarcinoma_d22bfd2b.3dc7.41ab.9068.c77dc4311270	4	b325c35f-1fb9-11e9-b7f8-0a80fada099c	C3N-01646			GDC: https://portal.gdc.cancer.gov/cases/dcad7486-2ab4-4f96-9be2-3b6af807fde0;TCIA: https://doi.org/10.7937/K9/TCIA.2018.OBLAMN27	Not Reported	Male	White	8312/3	Renal cell carcinoma, NOS	Kidney, NOS	Kidney, NOS	G3	Not Reported	25523	Not Reported		Clear Cell Renal Cell Carcinoma	Kidney	Clinical Proteomic Tumor Analysis Consortium	CPTAC3 Discovery and Confirmatory	Qualified		-25523		Alive	1947		1952	1952	Tumor free	No	not reported	Not Reported	Not Reported	Not Reported	Not Reported	Not Reported	Not Reported	Stage III	Not Reported	7th	Not Reported
C3N.00573	C3N.00573_Normal_RNA_ClearCellRenalCellCarcinoma_278cd3c5.e027.4c1c.ab2c.7e2dad159358	Stage II	Early	-61	C3N.00573_Normal_RNA_ClearCellRenalCellCarcinoma_278cd3c5.e027.4c1c.ab2c.7e2dad159358|C3N.00573_Tumor_RNA_ClearCellRenalCellCarcinoma_02cf6a27.378c.4c13.bf88.667aef7e36c3|C3N.00573_Tumor_RNA_ClearCellRenalCellCarcinoma_e52e8cc8.c04e.40ff.b712.65cfd613c999|C3N.00573_Tumor_RNA_ClearCellRenalCellCarcinoma_79fa0bb9.e900.4886.a7b8.7b609c9c060a|C3N.00573_Tumor_RNA_ClearCellRenalCellCarcinoma_e4781ea5.7…	10	8cbd7a01-1fb9-11e9-b7f8-0a80fada099c	C3N-00573			GDC: https://portal.gdc.cancer.gov/cases/a0d5a7b2-4c7f-4d19-bda1-1357d3b1d72b;TCIA: https://doi.org/10.7937/K9/TCIA.2018.OBLAMN27	Not Reported	Male	Asian	8312/3	Renal cell carcinoma, NOS	Kidney, NOS	Kidney, NOS	G2	Not Reported	22407			Clear Cell Renal Cell Carcinoma	Kidney	Clinical Proteomic Tumor Analysis Consortium	CPTAC3 Discovery and Confirmatory	Qualified		-22407		Alive	1955		6	6	Unknown tumor status	Not Reported								Stage II		7th
C3N.00573	C3N.00573_Tumor_RNA_ClearCellRenalCellCarcinoma_02cf6a27.378c.4c13.bf88.667aef7e36c3	Stage II	Early	-61	C3N.00573_Normal_RNA_ClearCellRenalCellCarcinoma_278cd3c5.e027.4c1c.ab2c.7e2dad159358|C3N.00573_Tumor_RNA_ClearCellRenalCellCarcinoma_02cf6a27.378c.4c13.bf88.667aef7e36c3|C3N.00573_Tumor_RNA_ClearCellRenalCellCarcinoma_e52e8cc8.c04e.40ff.b712.65cfd613c999|C3N.00573_Tumor_RNA_ClearCellRenalCellCarcinoma_79fa0bb9.e900.4886.a7b8.7b609c9c060a|C3N.00573_Tumor_RNA_ClearCellRenalCellCarcinoma_e4781ea5.7…	10	8cbd7a01-1fb9-11e9-b7f8-0a80fada099c	C3N-00573			GDC: https://portal.gdc.cancer.gov/cases/a0d5a7b2-4c7f-4d19-bda1-1357d3b1d72b;TCIA: https://doi.org/10.7937/K9/TCIA.2018.OBLAMN27	Not Reported	Male	Asian	8312/3	Renal cell carcinoma, NOS	Kidney, NOS	Kidney, NOS	G2	Not Reported	22407			Clear Cell Renal Cell Carcinoma	Kidney	Clinical Proteomic Tumor Analysis Consortium	CPTAC3 Discovery and Confirmatory	Qualified		-22407		Alive	1955		6	6	Unknown tumor status	Not Reported								Stage II		7th
C3L.00369	C3L.00369_Tumor_RNA_ClearCellRenalCellCarcinoma_75549541.aeea.46b4.9f32.239138655fec	Stage III	Late	-89	C3L.00369_Tumor_RNA_ClearCellRenalCellCarcinoma_75549541.aeea.46b4.9f32.239138655fec|C3L.00369_Tumor_RNA_ClearCellRenalCellCarcinoma_8ee2656b.2544.4869.8c78.e24dbbc77f12|C3L.00369_Normal_RNA_ClearCellRenalCellCarcinoma_2faf48df.d997.4d37.a2e4.dc10173eec79|C3L.00369_Tumor_RNA_ClearCellRenalCellCarcinoma_11bb1416.a269.4efe.bb46.65e6c6335260|C3L.00369_Tumor_CpG_ClearCellRenalCellCarcinoma_74acccaf.f…	8	c1195940-1fb8-11e9-b7f8-0a80fada099c	C3L-00369			GDC: https://portal.gdc.cancer.gov/cases/454eec93-31fa-4b28-8cce-dfaf87c6cf44;TCIA: https://doi.org/10.7937/K9/TCIA.2018.OBLAMN27	Not Hispanic or Latino	Male	White	8312/3	Renal cell carcinoma, NOS	Kidney, NOS	Kidney, NOS	G2	Not Reported	32848			Clear Cell Renal Cell Carcinoma	Kidney	Clinical Proteomic Tumor Analysis Consortium	CPTAC3 Discovery and Confirmatory	Qualified	Cancer Related	-32848	91	Dead	1926	2016	91	91	With tumor	No								Stage III		7th
C3L.00369	C3L.00369_Normal_RNA_ClearCellRenalCellCarcinoma_2faf48df.d997.4d37.a2e4.dc10173eec79	Stage III	Late	-89	C3L.00369_Tumor_RNA_ClearCellRenalCellCarcinoma_75549541.aeea.46b4.9f32.239138655fec|C3L.00369_Tumor_RNA_ClearCellRenalCellCarcinoma_8ee2656b.2544.4869.8c78.e24dbbc77f12|C3L.00369_Normal_RNA_ClearCellRenalCellCarcinoma_2faf48df.d997.4d37.a2e4.dc10173eec79|C3L.00369_Tumor_RNA_ClearCellRenalCellCarcinoma_11bb1416.a269.4efe.bb46.65e6c6335260|C3L.00369_Tumor_CpG_ClearCellRenalCellCarcinoma_74acccaf.f…	8	c1195940-1fb8-11e9-b7f8-0a80fada099c	C3L-00369			GDC: https://portal.gdc.cancer.gov/cases/454eec93-31fa-4b28-8cce-dfaf87c6cf44;TCIA: https://doi.org/10.7937/K9/TCIA.2018.OBLAMN27	Not Hispanic or Latino	Male	White	8312/3	Renal cell carcinoma, NOS	Kidney, NOS	Kidney, NOS	G2	Not Reported	32848			Clear Cell Renal Cell Carcinoma	Kidney	Clinical Proteomic Tumor Analysis Consortium	CPTAC3 Discovery and Confirmatory	Qualified	Cancer Related	-32848	91	Dead	1926	2016	91	91	With tumor	No								Stage III		7th
C3L.01302	C3L.01302_Normal_RNA_ClearCellRenalCellCarcinoma_12db1599.ae6a.4345.930e.6783c24023ad	Stage III	Late	-71	C3L.01302_Normal_RNA_ClearCellRenalCellCarcinoma_12db1599.ae6a.4345.930e.6783c24023ad|C3L.01302_Tumor_RNA_ClearCellRenalCellCarcinoma_d5041c8b.e53b.4cd9.a199.958e412eb9a3|C3L.01302_Normal_CpG_ClearCellRenalCellCarcinoma_6e8f7301.1e6e.43c3.96d9.469a7aa46f2f|C3L.01302_Tumor_CpG_ClearCellRenalCellCarcinoma_0382a12f.88b6.4829.b76e.93464aae09fe	4	12689277-1fb9-11e9-b7f8-0a80fada099c	C3L-01302			GDC: https://portal.gdc.cancer.gov/cases/e8b0327e-7721-4310-9382-1c57c62c8b73;TCIA: https://doi.org/10.7937/K9/TCIA.2018.OBLAMN27	Not Hispanic or Latino	Female	White	8312/3	Renal cell carcinoma, NOS	Kidney, NOS	Kidney, NOS	G4	Not Reported	26084	Not Reported		Clear Cell Renal Cell Carcinoma	Kidney	Clinical Proteomic Tumor Analysis Consortium	CPTAC3 Discovery and Confirmatory	Qualified	Unknown	-26084	55	Dead	1945	2017	53	55	Tumor free	No	not reported	Not Reported	Not Reported	Not Reported	Not Reported	Not Reported	Not Reported	Stage III	Not Reported	7th	Not Reported
C3L.01302	C3L.01302_Tumor_RNA_ClearCellRenalCellCarcinoma_d5041c8b.e53b.4cd9.a199.958e412eb9a3	Stage III	Late	-71	C3L.01302_Normal_RNA_ClearCellRenalCellCarcinoma_12db1599.ae6a.4345.930e.6783c24023ad|C3L.01302_Tumor_RNA_ClearCellRenalCellCarcinoma_d5041c8b.e53b.4cd9.a199.958e412eb9a3|C3L.01302_Normal_CpG_ClearCellRenalCellCarcinoma_6e8f7301.1e6e.43c3.96d9.469a7aa46f2f|C3L.01302_Tumor_CpG_ClearCellRenalCellCarcinoma_0382a12f.88b6.4829.b76e.93464aae09fe	4	12689277-1fb9-11e9-b7f8-0a80fada099c	C3L-01302			GDC: https://portal.gdc.cancer.gov/cases/e8b0327e-7721-4310-9382-1c57c62c8b73;TCIA: https://doi.org/10.7937/K9/TCIA.2018.OBLAMN27	Not Hispanic or Latino	Female	White	8312/3	Renal cell carcinoma, NOS	Kidney, NOS	Kidney, NOS	G4	Not Reported	26084	Not Reported		Clear Cell Renal Cell Carcinoma	Kidney	Clinical Proteomic Tumor Analysis Consortium	CPTAC3 Discovery and Confirmatory	Qualified	Unknown	-26084	55	Dead	1945	2017	53	55	Tumor free	No	not reported	Not Reported	Not Reported	Not Reported	Not Reported	Not Reported	Not Reported	Stage III	Not Reported	7th	Not Reported
C3L.00004	C3L.00004_Normal_RNA_ClearCellRenalCellCarcinoma_16587c5c.8bdc.48ec.b1db.11d225f15115	Stage III	Late	-72	C3L.00004_Normal_RNA_ClearCellRenalCellCarcinoma_16587c5c.8bdc.48ec.b1db.11d225f15115|C3L.00004_Tumor_RNA_ClearCellRenalCellCarcinoma_406ce387.c5b5.461a.a178.bc8cb402aade|C3L.00004_Tumor_CpG_ClearCellRenalCellCarcinoma_51db405c.2aaa.4cdd.a9b2.95a01e4b74d5|C3L.00004_Normal_CpG_ClearCellRenalCellCarcinoma_4984b173.8c53.47fa.a01e.71b73311daea	4	ac4960f0-1fb8-11e9-b7f8-0a80fada099c	C3L-00004			GDC: https://portal.gdc.cancer.gov/cases/52153098-f1b2-47fe-ba4e-88ce6d51a6ca;TCIA: https://doi.org/10.7937/K9/TCIA.2018.OBLAMN27	Not Hispanic or Latino	Male	White	8312/3	Renal cell carcinoma, NOS	Kidney, NOS	Kidney, NOS	G3	Not Reported	26409	Not Reported		Clear Cell Renal Cell Carcinoma	Kidney	Clinical Proteomic Tumor Analysis Consortium	CPTAC3 Discovery and Confirmatory	Qualified		-26409		Alive	1943		384	384	Tumor free	No	not reported	Not Reported	Not Reported	Not Reported	Not Reported	Not Reported	Not Reported	Stage III	Not Reported	7th	Not Reported
C3L.00004	C3L.00004_Tumor_RNA_ClearCellRenalCellCarcinoma_406ce387.c5b5.461a.a178.bc8cb402aade	Stage III	Late	-72	C3L.00004_Normal_RNA_ClearCellRenalCellCarcinoma_16587c5c.8bdc.48ec.b1db.11d225f15115|C3L.00004_Tumor_RNA_ClearCellRenalCellCarcinoma_406ce387.c5b5.461a.a178.bc8cb402aade|C3L.00004_Tumor_CpG_ClearCellRenalCellCarcinoma_51db405c.2aaa.4cdd.a9b2.95a01e4b74d5|C3L.00004_Normal_CpG_ClearCellRenalCellCarcinoma_4984b173.8c53.47fa.a01e.71b73311daea	4	ac4960f0-1fb8-11e9-b7f8-0a80fada099c	C3L-00004			GDC: https://portal.gdc.cancer.gov/cases/52153098-f1b2-47fe-ba4e-88ce6d51a6ca;TCIA: https://doi.org/10.7937/K9/TCIA.2018.OBLAMN27	Not Hispanic or Latino	Male	White	8312/3	Renal cell carcinoma, NOS	Kidney, NOS	Kidney, NOS	G3	Not Reported	26409	Not Reported		Clear Cell Renal Cell Carcinoma	Kidney	Clinical Proteomic Tumor Analysis Consortium	CPTAC3 Discovery and Confirmatory	Qualified		-26409		Alive	1943		384	384	Tumor free	No	not reported	Not Reported	Not Reported	Not Reported	Not Reported	Not Reported	Not Reported	Stage III	Not Reported	7th	Not Reported
C3L.01286	C3L.01286_Normal_RNA_ClearCellRenalCellCarcinoma_5d0ee7d1.2cda.4c27.a0db.3837ced512c8	Stage III	Late	-58	C3L.01286_Normal_RNA_ClearCellRenalCellCarcinoma_5d0ee7d1.2cda.4c27.a0db.3837ced512c8|C3L.01286_Tumor_RNA_ClearCellRenalCellCarcinoma_35f4a21a.a299.4cc2.a5b6.421b1be931b2|C3L.01286_Tumor_RNA_ClearCellRenalCellCarcinoma_35121379.c42c.4d60.9ca8.00803a92e295|C3L.01286_Tumor_RNA_ClearCellRenalCellCarcinoma_09b68eb6.0e45.4a1c.8cff.8d8858da94b8|C3L.01286_Normal_CpG_ClearCellRenalCellCarcinoma_61156595.…	8	0d99be24-1fb9-11e9-b7f8-0a80fada099c	C3L-01286			GDC: https://portal.gdc.cancer.gov/cases/8a2a211f-4ef7-4aa8-bef3-ba3c2803661d;TCIA: https://doi.org/10.7937/K9/TCIA.2018.OBLAMN27	Not Hispanic or Latino	Male	White	8312/3	Renal cell carcinoma, NOS	Kidney, NOS	Kidney, NOS	G3	Not Reported	21429			Clear Cell Renal Cell Carcinoma	Kidney	Clinical Proteomic Tumor Analysis Consortium	CPTAC3 Discovery and Confirmatory	Qualified	Cancer Related	-21429	1028	Dead	1958	2019	1028	1028	With tumor	Yes								Stage III		7th
C3L.01286	C3L.01286_Tumor_RNA_ClearCellRenalCellCarcinoma_35f4a21a.a299.4cc2.a5b6.421b1be931b2	Stage III	Late	-58	C3L.01286_Normal_RNA_ClearCellRenalCellCarcinoma_5d0ee7d1.2cda.4c27.a0db.3837ced512c8|C3L.01286_Tumor_RNA_ClearCellRenalCellCarcinoma_35f4a21a.a299.4cc2.a5b6.421b1be931b2|C3L.01286_Tumor_RNA_ClearCellRenalCellCarcinoma_35121379.c42c.4d60.9ca8.00803a92e295|C3L.01286_Tumor_RNA_ClearCellRenalCellCarcinoma_09b68eb6.0e45.4a1c.8cff.8d8858da94b8|C3L.01286_Normal_CpG_ClearCellRenalCellCarcinoma_61156595.…	8	0d99be24-1fb9-11e9-b7f8-0a80fada099c	C3L-01286			GDC: https://portal.gdc.cancer.gov/cases/8a2a211f-4ef7-4aa8-bef3-ba3c2803661d;TCIA: https://doi.org/10.7937/K9/TCIA.2018.OBLAMN27	Not Hispanic or Latino	Male	White	8312/3	Renal cell carcinoma, NOS	Kidney, NOS	Kidney, NOS	G3	Not Reported	21429			Clear Cell Renal Cell Carcinoma	Kidney	Clinical Proteomic Tumor Analysis Consortium	CPTAC3 Discovery and Confirmatory	Qualified	Cancer Related	-21429	1028	Dead	1958	2019	1028	1028	With tumor	Yes								Stage III		7th
C3N.00244	C3N.00244_Normal_RNA_ClearCellRenalCellCarcinoma_4e540860.9685.406e.9c0b.85d7e4d69938	Stage I	Early	-46	C3N.00244_Tumor_RNA_ClearCellRenalCellCarcinoma_37a3a69b.0c2d.4f4f.96c4.5fe22b8bf4e5|C3N.00244_Normal_RNA_ClearCellRenalCellCarcinoma_4e540860.9685.406e.9c0b.85d7e4d69938|C3N.00244_Normal_CpG_ClearCellRenalCellCarcinoma_ba356d27.4085.4fce.a21a.0ae3d6d470a3|C3N.00244_Tumor_CpG_ClearCellRenalCellCarcinoma_4150bc7d.dba6.4bb9.8843.a69e7457fc7b	4	6e67aadb-1fb9-11e9-b7f8-0a80fada099c	C3N-00244			GDC: https://portal.gdc.cancer.gov/cases/e46562b6-3f3e-4886-ade9-43a35cc05c79;TCIA: https://doi.org/10.7937/K9/TCIA.2018.OBLAMN27	Not Hispanic or Latino	Male	White	8312/3	Renal cell carcinoma, NOS	Kidney, NOS	Kidney, NOS	G2	Not Reported	16873	Not Reported		Clear Cell Renal Cell Carcinoma	Kidney	Clinical Proteomic Tumor Analysis Consortium	CPTAC3 Discovery and Confirmatory	Qualified		-16873		Alive	1970		728	728	Tumor free	Not Reported	not reported	Not Reported	Not Reported	Not Reported	Not Reported	Not Reported	Not Reported	Stage I	Not Reported	7th	Not Reported
[truncated: 67 more rows]
[truncated: 269 more columns]

## Sheet: PanCan_DNAMethylation
SafeCases	Sample	TumorStage	Stage	AgeYears	CaseFiles	CaseFileCounts	Case ID	Cases Submitter ID	Related Entities	Annotation	Genomic and Imaging Data Resource	Ethnicity	Gender	Race	Morphology	Primary Diagnosis	Site of Resection or Biopsy	Tissue or Organ of Origin	Tumor Grade	Tumor Stage	Age at Diagnosis	Classification of Tumor	Days to Recurrence	Disease Type	Primary Site	Program Name	Project Name	Status	Cause of Death	Days to Birth	Days to Death	Vital Status	Year of Birth	Year of Death	Days to Last Follow Up	Days to Last Known Disease Status	Last Known Disease Status	Progression or Recurrence	Prior Malignancy	AJCC Clinical M	AJCC Clinical N	AJCC Clinical Stage	AJCC Clinical T	AJCC Pathologic M	AJCC Pathologic N	AJCC Pathologic Stage	AJCC Pathologic T	AJCC Staging System Edition	Ann Arbor B Symptoms
[truncated: 549 more rows]
[truncated: 269 more columns]

[truncated: 2 more sheets: PanCan_Protein, PanCan_RNA]
