# Supplementary material for: SiRCle (Signature Regulatory Clustering) model integration reveals mechanisms of phenotype regulation in renal cancer
Source: Genome Med. 2024 Dec 4;16:144. doi: 10.1186/s13073-024-01415-3 (PMC11616309; doi:10.1186/s13073-024-01415-3)
Supplement: Supplementary file 3 — Additional file 3: Table S2 DE results for each dataset and results from the SiRCle clusters. Sheet 1: SiRCle results ccRCC. Sheet 2: ORA TvN for DNA methylation, RNA and protein datasets. Sheet 3: ORA SiRCle clusters. Sheet 4: Protein DA. Sheet 5: RNA DE. Sheet 6: CpG DMC. Sheet 7: Protein TvN metabolic pathways. Sheet 8: RNA TvN metabolic pathways. Sheet 9: CpG TvN metabolic pathways. [file 13073_2024_1415_MOESM3_ESM.xlsx]

## Sheet: SiRCle
gene_name	Unnamed: 0	gene_id	logFC_rna	stat_rna	pvalue_rna	padj_rna	lfcSE_rna	baseMean_rna	var_rna	logFC	AveExpr	t	P.Value	adj.P.Val	B	beta_diff	Name	AddressA_ID	AlleleA_ProbeSeq	AddressB_ID	AlleleB_ProbeSeq	Infinium_Design_Type	Next_Base	Color_Channel	Forward_Sequence	Genome_Build	CHR	MAPINFO	SourceSeq	Strand	UCSC_RefGene_Name	UCSC_RefGene_Accession	UCSC_RefGene_Group	UCSC_CpG_Islands_Name	Relation_to_UCSC_CpG_Island	Phantom4_Enhancers	Phantom5_Enhancers	DMR	450k_Enhancer	HMM_Island	Regulatory_Feature_Name	Regulatory_Feature_Group	GencodeBasicV12_NAME	GencodeBasicV12_Accession	GencodeBasicV12_Group	GencodeCompV12_NAME	GencodeCompV12_Accession	GencodeCompV12_Group	DNase_Hypersensitivity_NAME
0	N_unmapped	N_unmapped	0.273717	3.29187	0.000995239	0.00140459	0.0831494	1.15977e+06	0.276455
TSPAN6	ENSG00000000003.15	ENSG00000000003.15	-0.657425	-8.88866	6.18498e-19	1.80642e-18	0.0739622	1955.41	0.29388	0.700405	-0.267304	7.27785	1.34305e-11	6.3842e-11	15.2497	0.115766	cg01473187	53653831	ACAAAATACAAAAAACTAATACACAAAAACAAACCCAAAAATAAACTAAC			II			TAGGGATGGGCACAGGGTACAAAGGACTGGTACACAAAAGCAAGCCCAAGGATAGACTGG[CG]GGAGTGGAGGCATACCATACTTACCTGCGAAACACTCCTCTCTTACGAAGCAGTGAAAAG	37	X	99891162	CAGGGTACAAAGGACTGGTACACAAAAGCAAGCCCAAGGATAGACTGGCG	R	TSPAN6	NM_003270	Body	chrX:99891299-99891794	N_Shore								TSPAN6	ENST00000496771.1	3'UTR	TSPAN6;TSPAN6	ENST00000496771.1;ENST00000494424.1	3'UTR;3'UTR	chrX:99891065-99891235
TNMD	ENSG00000000005.6	ENSG00000000005.6	-1.03941	-4.74199	2.11631e-06	3.5628e-06	0.219193	62.4365	0.291316	-3.73494	-0.126126	-7.15713	2.64243e-11	1.22221e-10	14.5828	-0.338866	cg16822540	9643256	CAAATATATCATACCAAAACCTAAAAAAACCCAAAAAACTCCTATACTAC			II			CTGGATGGAATTCTGTGCACAGAAGTTATATACATATATGGGTATATCTATGTAACAAAT[CG]CAGCACAGGAGTCCCCTGGGCTCCCTCAGGCTCTGGTATGACATATTTGAGCCATATAAA	37	X	99839846	CGCAGCACAGGAGTCCCCTGGGCTCCCTCAGGCTCTGGTATGACATATTT	F	TNMD;TNMD	NM_022144;NM_022144	1stExon;5'UTR										TNMD;TNMD	ENST00000373031.4;ENST00000373031.4	5'UTR;1stExon	TNMD;TNMD	ENST00000373031.4;ENST00000373031.4	5'UTR;1stExon
DPM1	ENSG00000000419.13	ENSG00000000419.13	0.255832	6.6593	2.75127e-11	5.95952e-11	0.0384172	1011.79	0.0572124
SCYL3	ENSG00000000457.14	ENSG00000000457.14	-0.0549435	-1.92232	0.0545661	0.0662813	0.0285819	935.848	0.0263148
C1orf112	ENSG00000000460.17	ENSG00000000460.17	0.64627	17.659	8.67359e-70	1.10277e-68	0.0365972	333.251	0.0909602	-0.366532	2.02507	-4.83906	2.99534e-06	8.29055e-06	3.20046	-0.0449247	cg27053597	24790892	AATCACATTAACAAAAAATTCCCAAAAAATACCTTTTTCCTATTTCACAC			II			GTTTTTCATGGTCCCTGGCAGACTGGGTTTGTAGATGAAACTGAAGCTGCCAAAGTGGAA[CG]TGTGAAACAGGAAAAAGGTATTTTCTGGGAACCCTTTGCTAATGTGACTGTAGAAGAAGC	37	1	169820997	CGTGTGAAACAGGAAAAAGGTATTTTCTGGGAACCCTTTGCTAATGTGAC	F	C1orf112	NM_018186	Body										C1orf112	ENST00000498289.1	5'UTR	C1orf112;C1orf112	ENST00000459772.1;ENST00000498289.1	5'UTR;5'UTR
FGR	ENSG00000000938.13	ENSG00000000938.13	2.02059	20.1276	4.22753e-90	8.96211e-89	0.100389	516.331	0.864255	-1.73063	1.51134	-15.1791	4.80442e-33	1.58735e-31	64.3591	-0.22275	cg23561791	94655263	ATAAAAAACCCTTACTCAATAACCTCCTACCCTATTACTCAAAAAATACC			II			AAGCTGGGGCTACCAGAGTACCTTGGGAAGCCCCACAATGAGCCAACCCTTTTCTGGCAG[CG]GTATCCTCTGAGCAACAGGGCAGGAGGTCATTGAGCAAGGGTCCCCCACACCCTGCCAGA	37	1	27952665	TGGGGGACCCTTGCTCAATGACCTCCTGCCCTGTTGCTCAGAGGATACCG	F	FGR;FGR;FGR;FGR	NM_001042747;NM_001042747;NM_001042729;NM_005248	1stExon;5'UTR;5'UTR;5'UTR										FGR;FGR;FGR;FGR;FGR;FGR	ENST00000399173.1;ENST00000469062.1;ENST00000399173.1;ENST00000374003.3;ENST00000545953.1;ENST00000374005.3	1stExon;TSS200;5'UTR;5'UTR;5'UTR;5'UTR	FGR;FGR;FGR;FGR;FGR;FGR;FGR;FGR;FGR	ENST00000399173.1;ENST00000469062.1;ENST00000457296.1;ENST00000475472.1;ENST00000468038.1;ENST00000399173.1;ENST00000374003.3;ENST00000545953.1;ENST00000374005.3	1stExon;TSS200;TSS200;3'UTR;3'UTR;5'UTR;5'UTR;5'UTR;5'UTR	chr1:27952600-27952895
CFH	ENSG00000000971.16	ENSG00000000971.16	0.958071	7.09362	1.3065e-12	2.98899e-12	0.135061	4998.94	0.82955	-3.55393	-1.18752	-9.56139	1.75989e-17	1.43466e-16	28.6607	-0.387485	cg23557926	34638897	TACTATAACCRACTCTTAAACTTTTTCTTATTAAACTAAAAAAATTCTCC			II			AATCCAGAGGATATCACCAGCTGCTGATTTGCACATACCAAGAACATGAACATTTTCCAA[CG]GAGAATTTCCCTAGCTTAATAAGAAAAAGTCCAAGAGCCGGTCACAGCATTAACATTTAG	37	1	196620963	CGGAGAATTTCCCTAGCTTAATAAGAAAAAGTCCAAGAGCCGGTCACAGC	F	CFH;CFH	NM_000186;NM_001014975	TSS200;TSS200										CFH;CFH	ENST00000496761.1;ENST00000391986.2	TSS1500;TSS200	CFH;CFH	ENST00000496761.1;ENST00000391986.2	TSS1500;TSS200	chr1:196620820-196621250
FUCA2	ENSG00000001036.14	ENSG00000001036.14	0.117808	2.27591	0.0228515	0.0288371	0.0517631	1814.3	0.0991003
GCLC	ENSG00000001084.13	ENSG00000001084.13	0.0109965	0.154119	0.877516	0.890766	0.0713503	1937.18	0.185785
NFYA	ENSG00000001167.14	ENSG00000001167.14	-0.219012	-5.14815	2.63074e-07	4.66654e-07	0.0425419	1180.22	0.0722158
STPG1	ENSG00000001460.18	ENSG00000001460.18	-0.208464	-3.66769	0.000244748	0.000360396	0.0568379	352.788	0.0833832	-2.70951	0.0645787	-26.1828	2.13569e-60	7.63887e-58	127.182	-0.41876	cg05408442	99602944	AACAAAATAAAATATCAACCAAAATTTCRCTTCTAAAATCTTCAATATCC			II			TATTTTGATCTCCAAAACTCTCACCCTGACTCACCCTAAGTGATTGAGTCATCACTGTGA[CG]GATATTGAAGACCTCAGAAGCGAAACCTTGGCTGATACTTCACTTTGCTTCTGAAGACAC	37	1	24691920	CGGATATTGAAGACCTCAGAAGCGAAACCTTGGCTGATACTTCACTTTGC	F	STPG1;STPG1;STPG1;STPG1	NM_001199014;NM_178122;NM_001199013;NM_001199012	Body;Body;Body;Body				chr1:24691833-24691833						C1orf201	ENST00000468303.1	3'UTR	C1orf201	ENST00000468303.1	3'UTR	chr1:24691500-24692055
NIPAL3	ENSG00000001461.17	ENSG00000001461.17	0.252051	3.42954	0.000604609	0.000866679	0.0734942	2868.23	0.19199	-1.80588	-0.160495	-11.3482	2.19078e-22	2.78974e-21	39.891	-0.277332	cg27029507	43660117	TAAATCTACCAAAACAACCTTAAAATATTCTTTTATCATAAAAAAATAAC			II			GGAGAAGGCTGTAAATCTGCCAAAACAGCCTTGAAGTATTCTTTTGTCATGAGGAAGTGA[CG]GCTGCTGGAGGGAGGTGAACACCACAAGGAGAGATGGCATCTGGCCTGGGCCCCGCCTAG	37	1	24745924	AAATCTGCCAAAACAGCCTTGAAGTATTCTTTTGTCATGAGGAAGTGACG	R	NIPAL3	NM_020448	5'UTR	chr1:24742671-24743039	S_Shelf						1:24745844-24745994	Gene_Associated_Cell_type_specific	NIPAL3;NIPAL3;NIPAL3;NIPAL3;NIPAL3;NIPAL3	ENST00000374399.4;ENST00000488155.1;ENST00000358028.4;ENST00000339255.2;ENST00000428131.1;ENST00000003912.3	5'UTR;5'UTR;5'UTR;5'UTR;TSS200;5'UTR	NIPAL3;NIPAL3;NIPAL3;NIPAL3;NIPAL3;NIPAL3;NIPAL3	ENST00000374399.4;ENST00000488155.1;ENST00000358028.4;ENST00000339255.2;ENST00000475663.1;ENST00000428131.1;ENST00000003912.3	5'UTR;5'UTR;5'UTR;5'UTR;5'UTR;TSS200;5'UTR	chr1:24745480-24746115
LAS1L	ENSG00000001497.18	ENSG00000001497.18	0.0779185	3.0023	0.00267944	0.00366017	0.0259529	1289.87	0.0229626	-0.825949	-1.64484	-11.3534	2.1186e-22	2.70143e-21	39.9244	-0.1031	cg09269581	87714489	AAAAACTCTTAAACCCCATCTACTAATCAACTACRAAATTACAAAACTAC			II			ACCTGATTTAGGGAAGCTCTTGGGCCCCATCTACTGGTCAGCTGCGGAATTGCAGGGCTG[CG]CAACTACCCATTCCCAGTTGTTCCCTACCACCCAGTGGGGCAGATTATCCGCAAACTTCA	37	X	64748814	CGCAGCCCTGCAATTCCGCAGCTGACCAGTAGATGGGGCCCAAGAGCTTC	R	LAS1L;LAS1L;LAS1L	NM_001170650;NM_001170649;NM_031206	Body;Body;Body								X:64748041-64749370	Gene_Associated	LAS1L	ENST00000484069.1	3'UTR	LAS1L	ENST00000484069.1	3'UTR	chrX:64748660-64748895
ENPP4	ENSG00000001561.7	ENSG00000001561.7	-0.0388446	-0.743048	0.457453	0.491361	0.0522775	2157.03	0.100065	-3.55589	0.165878	-4.35138	2.37589e-05	5.9203e-05	1.20723	-0.243911	cg25606773	99600140	TAATAAATTCCCAATTTTTAACTTTATTTTAACAAATATTACCATTTAAC			II			CATCACCCAGTCACCCGTACTTAATATGAAAGTGGGAGCTTATTAAATACAACGGGTGTA[CG]TTAAATGGCAACATTTGTTAAAATAAAGCTAAAAATTGGGAATTTATTATTGGAGTTGTA	37	6	46110412	AATAAATTCCCAATTTTTAGCTTTATTTTAACAAATGTTGCCATTTAACG	F	ENPP4	NM_014936	Body						TRUE
SEMA3F	ENSG00000001617.12	ENSG00000001617.12	1.30638	17.834	3.84817e-71	5.04286e-70	0.073252	1465.74	0.517418	-0.823364	0.554153	-16.7288	2.91715e-37	1.39738e-35	74.0484	-0.13545	cg06771798	86808971	TAAAAACAAATAATAAACACCTCCAAAATACAAAAACCATACACATACTC			II			CAGGAAAGGGGTGGAGACAGATGGTAGGCACCTCCAGGATACAGAGGCCATACACATGCT[CG]TGTGTGCACACACATGCCACAGTGCACCCCCTACAGTTCCAGCAGCCCAAACACAGGAGA	37	3	50222563	CGAGCATGTGTATGGCCTCTGTATCCTGGAGGTGCCTACCATCTGTCTCC	R	SEMA3F	NM_004186	Body								3:50222496-50222644	Unclassified_Cell_type_specific				SEMA3F	ENST00000470737.1	5'UTR	chr3:50222180-50222575
CFTR	ENSG00000001626.16	ENSG00000001626.16	-1.45435	-9.20289	3.48465e-20	1.06529e-19	0.158032	289.967	0.761269	-2.64115	0.0906834	-8.38569	2.23413e-14	1.37369e-13	21.5739	-0.334349	cg14546099	2604125	ATTCCTCAAAATAAAACCTTCCCCCATACTTAAAAAATCTTCCAAATTAC			II			AGTGACTCAGGAGAAAGGACACTTGGATGCATTTCTTTATGGCATTTTTCCCAGGGTACA[CG]CAACCTGGAAGATCTCCCAAGTATGGGGGAAGGTTTCACCCTGAGGAATCCCATTCCCTC	37	7	117222532	CGCAACCTGGAAGATCTCCCAAGTATGGGGGAAGGTTTCACCCTGAGGAA	F	CFTR	NM_000492	Body						TRUE							CFTR	ENST00000472848.1	5'UTR	chr7:117222260-117222735
ANKIB1	ENSG00000001629.10	ENSG00000001629.10	-0.0969646	-1.59766	0.110119	0.129257	0.0606916	6276.94	0.144634	-1.26299	2.45484	-9.38917	5.05838e-17	3.95582e-16	27.6122	-0.131395	cg08038018	9729328	ACACAAAACTTAAAATTAATTAATAACCAAAAACAATTAACRACATCCTC			II			AATCATTTATTTTTGTGATTGTGTTTAATATCCCAAAGTTGTGGGAGTTAGTGAAGCCTA[CG]AGGATGCCGCCAATTGTCTCTGGTTATTAACTAACTCCAAGCCTTGTGCCAACTGTAAGT	37	7	92000813	CGAGGATGCCGCCAATTGTCTCTGGTTATTAACTAACTCCAAGCCTTGTG	F	ANKIB1	NM_019004	Body													ANKIB1	ENST00000422095.1	TSS200
CYP51A1	ENSG00000001630.17	ENSG00000001630.17	-0.305177	-4.00266	6.26344e-05	9.5999e-05	0.0762436	162.624	0.0978304	1.6765	2.5427	15.2293	3.49859e-33	1.17115e-31	64.6756	0.141033	cg09493406	36662523	ATCTAATCAATCATCAAATCCTATAATTCTACCACCTTAAAAATTTCACC			II			CTCCATGCTTCATCTAATCAGTCATCAGATCCTATAATTCTACCACCTTAAAAGTTTCAC[CG]TTTCTTCCGTCCAGTCGCGGTGGCTCACGCCTGTAATCCCTGCACTTTGGGAGGCCGAGG	37	7	91765513	CGGTGAAACTTTTAAGGTGGTAGAATTATAGGATCTGATGACTGATTAGA	R	CYP51A1	NM_001146152	TSS1500	chr7:91763095-91764367	S_Shore								CYP51A1;CTB-161K23.1;LRRD1	ENST00000450723.1;ENST00000453068.1;ENST00000422722.1	TSS1500;5'UTR;3'UTR	CYP51A1;CTB-161K23.1;LRRD1	ENST00000450723.1;ENST00000453068.1;ENST00000422722.1	TSS1500;5'UTR;3'UTR	chr7:91765185-91765535
KRIT1	ENSG00000001631.16	ENSG00000001631.16	0.264566	6.72761	1.72467e-11	3.77413e-11	0.0393253	540.781	0.0537775
RAD52	ENSG00000002016.18	ENSG00000002016.18	-0.0865532	-1.9961	0.0459232	0.0561825	0.0433612	845.583	0.0619772
MYH16	ENSG00000002079.14	ENSG00000002079.14	-0.675848	-5.4269	5.73398e-08	1.05586e-07	0.124536	27.3318	0.0340439	-0.727682	0.16231	-7.45849	4.85758e-12	2.40573e-11	16.253	-0.119152	cg14606858	36657556	TATAAATCCCACCACCTAACTAACTCACATACCATACTCATTACTATTTC			II			GCTTAGAGCTGGGGGAACCTCAGGAAATGATAAGGTCCGACCTCTCATTTCCTGTTCTTC[CG]AAACAGCAATGAGTATGGTATGTGAGTCAGCCAGGTGGTGGGACCCACAGAGGTCCCAAG	37	7	98871769	GTGGGTCCCACCACCTGGCTGACTCACATACCATACTCATTGCTGTTTCG	F	MYH16	NR_002147	Body						TRUE										chr7:98871640-98872295
BAD	ENSG00000002330.14	ENSG00000002330.14	0.245519	4.1787	2.93179e-05	4.59396e-05	0.0587548	338.036	0.0914147	1.83734	2.39397	32.9681	3.63059e-74	5.52242e-71	158.709	0.181296	cg01871121	75806399	ACTTACCTAAAACCRTATAACTAAAACAACCTACTTAACCACCTAAATAC			II			AGAGGTTAAGAACTTGCCTGAGGCCGTGTGGCTGGGACAGCCTGCTTAGCCACCTAAATA[CG]CAGGAAACGGCAGCTGTTCTCCTCCACTAGCTCTGAGTGGGGCCACAGGACCACTACGCT	37	11	64043141	CTTGCCTGAGGCCGTGTGGCTGGGACAGCCTGCTTAGCCACCTAAATACG	R	BAD;BAD	NM_004322;NM_032989	Body;Body	chr11:64038964-64039306	S_Shelf											GPR137	ENST00000538244.1	TSS200
LAP3	ENSG00000002549.12	ENSG00000002549.12	0.277938	3.38805	0.00070392	0.00100425	0.0820349	5437	0.270845
CD99	ENSG00000002586.20	ENSG00000002586.20	1.21073	21.9018	2.49973e-106	7.78086e-105	0.0552801	2659.21	0.428126
HS3ST1	ENSG00000002587.10	ENSG00000002587.10	-0.088869	-0.632091	0.527328	0.560162	0.140595	471.626	0.488474	0.923561	-3.31521	4.19364	4.48641e-05	0.000107975	0.598864	0.0982735	cg01089498	21635290	ACTACTAACAAAAAACACAACCAAACTAATAATAACAAAATTTCCCTCCA	40650872	ACTACTAACGAAAAACGCAACCGAACTAATAATAACGAAATTTCCCTCCG	I	A	Red	CCCTCTTCCGGGGCTACTGGCGGGAGGCGCAGCCGAGCTGGTGGTGGCGGGGTTTCCCTC[CG]GGGCTAGGGCTGAGGGAGGAGAAGAGGGCGGACTGGCTCCTTCCGTTCTCGGCCACCCTC	37	4	11428985	GCTACTGGCGGGAGGCGCAGCCGAGCTGGTGGTGGCGGGGTTTCCCTCCG	R	HS3ST1	NM_005114	5'UTR	chr4:11429414-11429633	N_Shore					4:11037920-11038202			HS3ST1	ENST00000002596.5	5'UTR	HS3ST1;HS3ST1;HS3ST1	ENST00000514690.1;ENST00000510712.1;ENST00000002596.5	5'UTR;5'UTR;5'UTR	chr4:11428805-11429575
AOC1	ENSG00000002726.21	ENSG00000002726.21	-0.630816	-2.67388	0.00749803	0.0098764	0.235918	10702.4	3.90172	-0.835328	2.18063	-12.2189	8.19829e-25	1.30169e-23	45.4567	-0.0875402	cg08801691	97613959	CAACTATCTACAATTATAATTACATTTAAAACTTTATCTTCTACCCCAAC			II			GCGGACAACTTCAACTGTCTACAATTATGATTACATTTGGGACTTTATCTTCTACCCCAA[CG]GGGTGATGGAGGCCAAGATGCATGCCACTGGCTACGTCCACGCCACCTTCTACACCCCCG	37	7	150554974	AACTGTCTACAATTATGATTACATTTGGGACTTTATCTTCTACCCCAACG	R	AOC1;AOC1	NM_001091;NM_001272072	Body;Body	chr7:150554419-150554741	S_Shore					7:150185353-150185990			ABP1;ABP1	ENST00000480582.1;ENST00000487631.2	TSS200;5'UTR	ABP1;ABP1	ENST00000480582.1;ENST00000487631.2	TSS200;5'UTR	chr7:150554785-150554975
WNT16	ENSG00000002745.13	ENSG00000002745.13	-0.157412	-1.37244	0.169928	0.194779	0.114696	18.6801	0.0138783	2.0712	-3.54814	10.5891	2.76035e-20	2.90169e-19	35.0783	0.147702	cg05470554	10604562	AACAATAAAAACACAAATACATCAACAAAAATTTCTCACCTAAAAATACA	85623103	AACGATAAAAACGCGAATACATCAACAAAAATTTCTCACCTAAAAATACG	I	A	Red	GGAGAGGCCGGGGGCGATGGAGACGCGGATACATCAACAGAAGTTTCTCACCTAGGAATG[CG]AGGGGCGCTCCCGCATCTCCTGCACATCTCCACCCCTGCGCAGGAGGAGATCCCCAGGCT	37	7	120969079	CGCATTCCTAGGTGAGAAACTTCTGTTGATGTATCCGCGTCTCCATCGCC	R	WNT16;WNT16	NM_057168;NM_016087	TSS200;Body	chr7:120969587-120970743	N_Shore					7:120756113-120757979			WNT16;WNT16;WNT16	ENST00000414945.2;ENST00000222462.2;ENST00000222462.2	TSS1500;5'UTR;1stExon	WNT16;WNT16;WNT16	ENST00000414945.2;ENST00000222462.2;ENST00000222462.2	TSS1500;5'UTR;1stExon	chr7:120968820-120969295
HECW1	ENSG00000002746.15	ENSG00000002746.15	-4.64589	-21.8597	6.28959e-106	1.94133e-104	0.212532	1510.99	4.78094	-2.48676	0.586733	-17.2699	1.03663e-38	5.60082e-37	77.3792	-0.364364	cg03754634	14677550	AAAAACCTCTTTACTAACCAAACCAAAACACAACTTAATAACTACTATTC			II			TCTAGAAACAGAGGAGCCTCTTTACTGGCCAGGCCAGGACACAGCTTAGTAGCTGCTATT[CG]AAGCCAACATCAACATGAGTCATTGCCACTGGGTATGTATCATGCTTGTTTGAGCCCCTG	37	7	43531746	GGAGCCTCTTTACTGGCCAGGCCAGGACACAGCTTAGTAGCTGCTATTCG	R	HECW1;HECW1	NM_001287059;NM_015052	Body;Body																chr7:43531620-43531870
MAD1L1	ENSG00000002822.15	ENSG00000002822.15	0.405127	5.37458	7.67621e-08	1.40367e-07	0.0753783	90.0497	0.0620997
LASP1	ENSG00000002834.18	ENSG00000002834.18	0.464487	11.8815	1.47614e-32	6.83647e-32	0.0390931	4147.46	0.106823	-1.85986	-0.586178	-17.8116	3.78741e-40	2.30525e-38	80.6822	-0.2912	cg09163035	87618461	TCACRTTACTAATCTAATCCTAAATCTTCTTAATTCTCTAAAACTCRAAC			II			TGCGCTACAAGGAGGAGTTTGAGAAGAACAAGGGCAAAGGTTTCAGCGTAGTGGCAGACA[CG]CCCGAGCTCCAGAGAATCAAGAAGACCCAGGACCAGATCAGTAACGTGAGCTCTTGCCCT	37	17	37054726	CGCCCGAGCTCCAGAGAATCAAGAAGACCCAGGACCAGATCAGTAACGTG	F	LASP1	NM_006148	Body						TRUE		17:37054487-37056012	Promoter_Associated_Cell_type_specific	LASP1	ENST00000443937.2	ExonBnd	LASP1	ENST00000443937.2	ExonBnd	chr17:37053465-37054875
SNX11	ENSG00000002919.15	ENSG00000002919.15	-0.0475389	-1.2817	0.199949	0.22707	0.0370906	703.65	0.0406976
TMEM176A	ENSG00000002933.9	ENSG00000002933.9	0.586683	5.83559	5.36006e-09	1.04159e-08	0.100535	7641.9	0.55436	-1.40772	1.57684	-4.89135	2.37925e-06	6.66208e-06	3.42312	-0.165171	cg13459303	88750898	TTTAAAATTTTAACRATTAATCCCTACAATAACAAATCCACCTAAAAACC			II			CTCCCTCTCTTTTTGGGGTTTTAGCGGTTAATCCCTGCAGTGGCAGGTCCACCTAGGAGC[CG]GGATCTTGGGTCCTTTGTCTTTCAGGTGATGCAGATCGTGCTGGGGATCTTGAGTGCAGT	37	7	150499276	CGGCTCCTAGGTGGACCTGCCACTGCAGGGATTAACCGCTAAAACCCCAA	R	TMEM176B;TMEM176A	NM_014020;NM_018487	TSS1500;Body	chr7:150496809-150498206	S_Shore			CDMR			7:150499213-150499923	Unclassified_Cell_type_specific	TMEM176A;TMEM176B;TMEM176B	ENST00000461345.1;ENST00000447204.2;ENST00000528038.2	5'UTR;TSS1500;TSS1500	TMEM176A;TMEM176A;TMEM176A;TMEM176B;TMEM176B;TMEM176A;TMEM176A;TMEM176A;TMEM176A;TMEM176A;TMEM176A	ENST00000494349.1;ENST00000475710.1;ENST00000461345.1;ENST00000447204.2;ENST00000528038.2;ENST00000475007.1;ENST00000468689.1;ENST00000481305.1;ENST00000462826.1;ENST00000462826.1;ENST00000474166.1	5'UTR;5'UTR;5'UTR;TSS1500;TSS1500;TSS1500;5'UTR;TSS1500;1stExon;5'UTR;TSS1500	chr7:150499225-150499935
M6PR	ENSG00000003056.8	ENSG00000003056.8	0.608198	15.2344	2.08909e-52	1.67252e-51	0.0399226	3516.98	0.137415	-0.907746	2.21705	-5.40396	2.26817e-07	7.10543e-07	5.70341	-0.0909331	cg13920221	83669917	ATTACRTAATTCATTACAATTAATTATAACTAAACAACCCTCATCAATAC			II			GGCAGAGTGGAATTGCGTAATTCATTGCAATTGGTTATAACTAAACAACCCTCATCAGTA[CG]AACTTGGTATACCAGAAATGCCAAGCTAAACTTGTTTGCTTACAAAGACTTGTGTTCCCT	37	12	9096633	CGTACTGATGAGGGTTGTTTAGTTATAACCAATTGCAATGAATTACGCAA	R	M6PR;M6PR	NM_002355;NM_001207024	Body;Body													M6PR;M6PR;M6PR;M6PR	ENST00000543834.1;ENST00000539143.1;ENST00000537621.1;ENST00000544245.1	3'UTR;TSS1500;TSS200;5'UTR
KLHL13	ENSG00000003096.14	ENSG00000003096.14	-1.93065	-19.6485	5.9517e-86	1.14321e-84	0.0982594	1166.43	1.12965
CYP26B1	ENSG00000003137.8	ENSG00000003137.8	-1.72544	-9.98573	1.75995e-23	6.05841e-23	0.172791	163.777	0.603793
ICA1	ENSG00000003147.19	ENSG00000003147.19	-0.90897	-13.3741	8.57285e-41	5.03362e-40	0.0679652	899.569	0.336783	-1.62222	0.168052	-12.1597	1.19943e-24	1.8765e-23	45.0776	-0.259604	cg00484421	87669175	ATAAAAATAAAACTCTAATCAATTAACAACCTTACTCATTTACAACTCCC			II			ACCACAGGTGGGTGGGGATGAAACTCTAGTCAGTTGGCAGCCTTACTCATTTGCAGCTCC[CG]TGAATGAGGTGGTGAAACCTGGGGTGAAACTCAGGGTGGAGAAACATTTTTGGATTTCAT	37	7	8166010	CGGGAGCTGCAAATGAGTAAGGCTGCCAACTGACTAGAGTTTCATCCCCA	R	ICA1;ICA1;ICA1;ICA1	NM_004968;NM_001276478;NM_022307;NM_001136020	Body;Body;Body;Body				chr7:8165403-8165403				7:8165247-8166156	Promoter_Associated				ICA1;ICA1	ENST00000339809.6;ENST00000455539.1	3'UTR;3'UTR	chr7:8165820-8166055
DBNDD1	ENSG00000003249.15	ENSG00000003249.15	-0.0142883	-0.113215	0.90986	0.92033	0.126204	261.427	0.319595
ALS2	ENSG00000003393.15	ENSG00000003393.15	-0.125471	-3.16137	0.00157031	0.00218285	0.0396889	2966.41	0.0620708	-0.692264	-4.54285	-2.67447	0.00824481	0.0142531	-4.27365	-0.0227282	cg06538660	81726950	AAAACTATCAATCCTAAAATACACTTTAATAATAACATAAAATAAAATCA	71805915	GAAACTATCAATCCTAAAATACGCTTTAATAATAACGTAAAATAAAATCG	I	T	Red	TTAGTTTAGGGCGGAGCTATCAGTCCTGAGATGCGCTTTGATGATGACGTAGAATAGAGT[CG]TCCAAGCCTAGCTACCCGAGCGCTCCCATGGTAACAGGCGGTGGTGAAAGTGGTTGGGAG	37	2	202645935	GGAGCTATCAGTCCTGAGATGCGCTTTGATGATGACGTAGAATAGAGTCG	R	ALS2;ALS2	NM_020919;NM_001135745	TSS200;TSS200	chr2:202645387-202646155	Island					2:202353378-202354250	2:202645461-202646299	NonGene_Associated	ALS2;ALS2	ENST00000467448.1;ENST00000264276.6	TSS1500;TSS200	ALS2;ALS2;ALS2;ALS2;ALS2	ENST00000462747.1;ENST00000409632.2;ENST00000410052.1;ENST00000482891.1;ENST00000264276.6	TSS1500;TSS1500;TSS1500;TSS1500;TSS200	chr2:202645525-202646035
CASP10	ENSG00000003400.15	ENSG00000003400.15	0.578556	10.5448	5.37136e-26	2.01126e-25	0.0548667	1635.23	0.155242	-2.19247	0.746439	-6.82164	1.66373e-10	7.13006e-10	12.7709	-0.258696	cg04781494	26744544	ATCCCCACTTTTCTTTTATCTTTTAAAAATTTTATTTATAAACCRAACAC			II			ACTGAAAGTGAATCCCCACTTTTCTTTTATCTTTTAAAAATTTTATTTGTGGGCCGGGCA[CG]GTGGCTCCATGCCTGTAATCCCAGCACTTTGGGAGGCCAAGGAGGGTGGATCACAAGCTC	37	2	202047246	TCCCCACTTTTCTTTTATCTTTTAAAAATTTTATTTGTGGGCCGGGCACG	R	CASP10;CASP10;CASP10	NM_032977;NM_032974;NM_001230	TSS1500;TSS1500;TSS1500										CASP10;CASP10;CASP10;CASP10;CASP10;CASP10;CASP10	ENST00000286186.6;ENST00000360132.3;ENST00000272879.5;ENST00000374650.3;ENST00000346817.5;ENST00000313728.7;ENST00000448480.1	TSS1500;TSS1500;TSS1500;TSS1500;TSS1500;TSS1500;TSS1500	CASP10;CASP10;CASP10;CASP10;CASP10;CASP10;CASP10;CASP10;CASP10;CASP10	ENST00000286186.6;ENST00000360132.3;ENST00000460140.1;ENST00000272879.5;ENST00000438843.1;ENST00000374650.3;ENST00000346817.5;ENST00000313728.7;ENST00000448480.1;ENST00000484926.1	TSS1500;TSS1500;TSS1500;TSS1500;TSS1500;TSS1500;TSS1500;TSS1500;TSS1500;TSS1500
CFLAR	ENSG00000003402.20	ENSG00000003402.20	0.437541	9.94923	2.5414e-23	8.70771e-23	0.0439774	14647.5	0.112733	-2.53399	-1.83638	-6.84133	1.49574e-10	6.43847e-10	12.8757	-0.382492	cg25407140	28701217	ACCTCAACAAAAACTATATCATCAAAACTAAAATACTAACAAAAACAAAC			II			AGGTCACCAGGGCCTCAACAAGAGCTGTGTCATCAGGGCTGGGATACTAGCAGGGGCAAA[CG]AGGCACTGGCTTCAGGACAACATGTGAGGGGGTGCTCAAAAAGTCAGTCATCAAGATAGA	37	2	201989737	CCTCAACAAGAGCTGTGTCATCAGGGCTGGGATACTAGCAGGGGCAAACG	R	CFLAR;CFLAR;CFLAR;CFLAR;CFLAR;CFLAR;CFLAR	NM_001127183;NM_001308043;NM_001202516;NM_003879;NM_001127184;NM_001202517;NM_001202519	5'UTR;5'UTR;5'UTR;5'UTR;5'UTR;5'UTR;5'UTR				chr2:201989489-201989489						CFLAR;CFLAR;CFLAR;CFLAR;CFLAR;CFLAR;CFLAR;CFLAR	ENST00000423241.2;ENST00000309955.2;ENST00000443227.1;ENST00000341222.6;ENST00000343375.6;ENST00000341582.6;ENST00000342795.5;ENST00000395148.2	5'UTR;5'UTR;5'UTR;5'UTR;5'UTR;5'UTR;5'UTR;5'UTR	CFLAR;CFLAR;CFLAR;CFLAR;CFLAR;CFLAR;CFLAR;CFLAR;CFLAR;CFLAR;CFLAR;CFLAR	ENST00000423241.2;ENST00000439154.2;ENST00000425030.1;ENST00000309955.2;ENST00000443227.1;ENST00000341222.6;ENST00000343375.6;ENST00000341582.6;ENST00000342795.5;ENST00000395148.2;ENST00000441224.1;ENST00000433445.1	5'UTR;5'UTR;5'UTR;5'UTR;5'UTR;5'UTR;5'UTR;5'UTR;5'UTR;5'UTR;5'UTR;5'UTR	chr2:201989380-201989770
TFPI	ENSG00000003436.16	ENSG00000003436.16	0.970541	8.2478	1.61343e-16	4.32215e-16	0.117673	8550.47	0.849091	-5.31537	-0.583539	-8.01675	1.9661e-13	1.10736e-12	19.4218	-0.410847	cg22095403	78765973	CCCAATTATTTAAATTCACTATACCTCAATTCCTTTATTCCTAAAATATC			II			TGGCTACTCAGCCCAGTTATTTGAATTCACTATGCCTCAGTTCCTTTGTTCCTAAAATGT[CG]ATAATAAAAGTTTCTGGGCTTGATGTAAGTACTAAATGGCTTAATACATAAAAAGTACTT	37	2	188419716	CGACATTTTAGGAACAAAGGAACTGAGGCATAGTGAATTCAAATAACTGG	R	TFPI;TFPI	NM_001032281;NM_006287	TSS1500;TSS1500						TRUE				TFPI;TFPI;TFPI	ENST00000409676.1;ENST00000339091.4;ENST00000233156.3	TSS1500;TSS1500;TSS1500	TFPI;TFPI;TFPI;TFPI;TFPI;TFPI	ENST00000437725.1;ENST00000409676.1;ENST00000339091.4;ENST00000420747.1;ENST00000233156.3;ENST00000421427.1	TSS1500;TSS1500;TSS1500;TSS1500;TSS1500;5'UTR
NDUFAF7	ENSG00000003509.16	ENSG00000003509.16	0.0775997	2.77288	0.00555623	0.00739675	0.0279852	940.942	0.0253675	-0.65061	1.41661	-2.45721	0.0150461	0.0248097	-4.81183	-0.0665509	cg12580228	89711252	TAAAAAACTTAACTAAATAAACRATTACTTACTTTCTCTTACTACATAAC			II			TGCAGAGGAGCTAGAGGCAGGAGCATGGGTTAAAATCATTTCTTAAGTGTGTGACCTTAA[CG]TCATGTAGTAAGAGAAAGTAAGTAACCGCTTACTCAGCCAAGTCTCTTACTTTCACTGCT	37	2	37471322	CGTCATGTAGTAAGAGAAAGTAAGTAACCGCTTACTCAGCCAAGTCTCTT	F	NDUFAF7;NDUFAF7	NM_001083946;NM_144736	Body;Body										C2orf56	ENST00000483999.1	5'UTR	C2orf56;C2orf56;C2orf56;C2orf56;C2orf56	ENST00000419278.2;ENST00000474154.1;ENST00000483999.1;ENST00000455230.1;ENST00000474257.1	5'UTR;5'UTR;5'UTR;3'UTR;5'UTR	chr2:37471225-37471450
RBM5	ENSG00000003756.17	ENSG00000003756.17	-0.386462	-12.3594	4.3322e-35	2.16986e-34	0.0312686	4306.09	0.0742728	1.56508	-1.3577	2.65512	0.00871244	0.0149981	-4.32332	0.182369	cg10071305	61644545	AATTCTCTCACTAAACTATAATTTATAACAACAAAATCATAAAAATATTC			II			TCCTTGTTTAAAATAGTTTATCAAACTAATATATGAGTGTTTTGCGCCAGGCATTGCTAA[CG]AACACCTTTATGATCCTGTTGTCACAAACTACAGTCTAGTGAGAGAATTAAAGTACTGTG	37	3	50127998	CGAACACCTTTATGATCCTGTTGTCACAAACTACAGTCTAGTGAGAGAAT	F	RBM5;RBM5	NR_036627;NM_005778	Body;Body	chr3:50126252-50127204	S_Shore								RBM5	ENST00000539538.1	TSS1500	RBM5;RBM5;RBM6;RBM5;RBM5	ENST00000492472.1;ENST00000543047.1;ENST00000434592.1;ENST00000433556.2;ENST00000464087.2	5'UTR;TSS1500;3'UTR;5'UTR;5'UTR	chr3:50127925-50128190
MTMR7	ENSG00000003987.14	ENSG00000003987.14	0.0930664	1.35316	0.176003	0.201391	0.0687769	245.774	0.0969125
SLC7A2	ENSG00000003989.18	ENSG00000003989.18	0.711444	5.29677	1.17867e-07	2.13201e-07	0.134317	2916.05	0.650131	-5.23251	-1.97627	-7.22773	1.784e-11	8.38118e-11	14.97	-0.384837	cg22877703	47723854	ATACTATTTTTACCCTAAATCTTTTTTATTTTACAATATCCAAACCCAAC			II			AAATTATTTAACCCACGTTATAATTTGAAAATTTATCTTGGAACTTTAACATTGTAGAAA[CG]TTGGGTTTGGACATTGCAAAATAAAAAAGATCTAGGGCAAAAACAGTATGGTAAAGATCC	37	8	17396184	CGTTGGGTTTGGACATTGCAAAATAAAAAAGATCTAGGGCAAAAACAGTA	F	SLC7A2;SLC7A2;SLC7A2	NM_001164771;NM_003046;NM_001008539	TSS200;TSS200;5'UTR										SLC7A2;SLC7A2;SLC7A2;SLC7A2	ENST00000398090.3;ENST00000494857.1;ENST00000522656.1;ENST00000470360.1	TSS200;5'UTR;5'UTR;5'UTR	SLC7A2;SLC7A2;SLC7A2;SLC7A2	ENST00000004531.10;ENST00000494857.1;ENST00000522656.1;ENST00000470360.1	TSS200;5'UTR;5'UTR;5'UTR
ARF5	ENSG00000004059.11	ENSG00000004059.11	0.297063	6.71975	1.82039e-11	3.97768e-11	0.0442075	1250.83	0.080939	0.84688	2.05307	4.98327	1.57819e-06	4.50953e-06	3.82025	0.0773519	cg12288726	80803343	CCAAACRAAAATAAACTTCTCCAACAACCCAAAAATAAATCTATAACCCC			II			CGCAGGGCGATCCAAACGAAGGTGGACTTCTCCAACAGCCCAGGAGTGGGTCTGTGACCC[CG]CCGCCCAAGGCCGGGAATCTTACACTGGTTCTGCGGATTGGGAATTAGGAAGTAGGCGTT	37	7	127227857	CAAACGAAGGTGGACTTCTCCAACAGCCCAGGAGTGGGTCTGTGACCCCG	R	ARF5	NM_001662	TSS1500	chr7:127227758-127229039	Island					7:127015026-127016494	7:127227550-127229516	Promoter_Associated	GCC1;ARF5;ARF5	ENST00000497650.1;ENST00000000233.5;ENST00000467281.1	3'UTR;TSS1500;TSS1500	GCC1;ARF5;ARF5;ARF5;ARF5;ARF5;ARF5	ENST00000497650.1;ENST00000000233.5;ENST00000463733.1;ENST00000415666.1;ENST00000467281.1;ENST00000489673.1;ENST00000459680.1	3'UTR;TSS1500;TSS1500;TSS1500;TSS1500;TSS1500;TSS1500	chr7:127227385-127227875
SARM1	ENSG00000004139.14	ENSG00000004139.14	0.0470774	0.882034	0.377758	0.411767	0.0533737	436.25	0.0757277
POLDIP2	ENSG00000004142.12	ENSG00000004142.12	-0.93126	-18.9207	7.69846e-80	1.28363e-78	0.049219	3373.73	0.294316
PLXND1	ENSG00000004399.13	ENSG00000004399.13	1.53996	21.1866	1.27065e-99	3.39215e-98	0.0726857	4075.75	0.716089	-0.924779	0.512263	-12.0483	2.45514e-24	3.73115e-23	44.3639	-0.150468	cg17344223	80617544	ACAAAAACATAAACAAAAAACTCTACCACRCAACTAACTAAATACTTAAC			II			TTCTCAGGAGCAGCACCAATACATATTTGCTGAGTAAACAGACTCAGGTTTTGTGTATTA[CG]CCAAGCACCCAGCCAGCTGCGTGGCAGAGCTTCCTGTTTATGTCCCTGTGGCTGGCAGAT	37	3	129295781	CGCCAAGCACCCAGCCAGCTGCGTGGCAGAGCTTCCTGTTTATGTCCCTG	F	PLXND1	NM_015103	Body				chr3:129295610-129295610		TRUE		3:129295282-129296561	Promoter_Associated				PLXND1	ENST00000505505.1	3'UTR	chr3:129295645-129296115
AK2	ENSG00000004455.17	ENSG00000004455.17	-0.254063	-4.74594	2.07544e-06	3.49659e-06	0.0535327	7626.64	0.127233	-1.57255	0.859139	-15.3341	1.80289e-33	6.20563e-32	65.3371	-0.240479	cg16680240	85654467	ATATACATAATCCTTACCCAAATATTTATCATCCRTCCACATAAATTCAC			II			CTATGAATCTTCCAGTTCTTATGGGCAGCCCAAATATTACTTGTACATGTTGTATGCACA[CG]TGAATCTATGTGGACGGATGACAAATATTTGGGCAAGGATCATGCACATAAAATTAGCAA	37	1	33476710	TGTGCATGATCCTTGCCCAAATATTTGTCATCCGTCCACATAGATTCACG	F	AK2;AK2;AK2	NR_037591;NM_001199199;NM_013411	Body;Body;Body										AK2;AK2;RP1-117O3.2	ENST00000491241.1;ENST00000467905.1;ENST00000427524.1	3'UTR;3'UTR;5'UTR	AK2;AK2;AK2;RP1-117O3.2	ENST00000482191.1;ENST00000491241.1;ENST00000467905.1;ENST00000427524.1	3'UTR;3'UTR;3'UTR;5'UTR
CD38	ENSG00000004468.13	ENSG00000004468.13	1.92942	13.8216	1.8874e-43	1.19186e-42	0.139594	361.203	0.829102
FKBP4	ENSG00000004478.8	ENSG00000004478.8	-0.676318	-13.3456	1.25721e-40	7.34667e-40	0.0506774	2519.51	0.20183	0.898545	-3.74469	4.12677	5.84573e-05	0.000138671	0.346214	0.0791747	cg21542650	23806541	ATCTAAAAAAATCAAAATCACTTTCCCCAACTCTCTACAACAAAACAACA	85608257	ATCTAAAAAAATCGAAATCGCTTTCCCCGACTCTCTACAACGAAACAACG	I	C	Grn	GGGGCTTCTCGGATCTGGGGAAATCGAGGTCGCTTTCCCCGGCTCTCTGCAGCGGGGCAG[CG]CTGTCCACTCACTCCCCGCTCCCCGCGCACGCCCTTGCCCTCTTTCCCCCAAGTAGGGAA	37	12	2903593	CGCTGCCCCGCTGCAGAGAGCCGGGGAAAGCGACCTCGATTTCCCCAGAT	R	FKBP4	NM_002014	TSS1500	chr12:2903389-2905189	Island					12:2773544-2775723			FKBP4;FKBP4;CBX3P4	ENST00000001008.4;ENST00000540260.1;ENST00000540428.1	TSS1500;TSS1500;TSS200	FKBP4;FKBP4;FKBP4;CBX3P4	ENST00000001008.4;ENST00000543769.1;ENST00000540260.1;ENST00000540428.1	TSS1500;TSS1500;TSS1500;TSS200	chr12:2903425-2903955
KDM1A	ENSG00000004487.17	ENSG00000004487.17	-0.0708239	-2.22316	0.0262049	0.0328619	0.0318573	2895.03	0.0377936
RBM6	ENSG00000004534.15	ENSG00000004534.15	-0.267528	-7.40305	1.33095e-13	3.17003e-13	0.0361376	4503.64	0.0679669	-0.812836	2.83297	-2.28432	0.0236393	0.0375506	-5.20982	-0.0546289	cg04533279	49643103	AAAAAATTTAAATATATCTTTTATATTTACAAAACACTAACACCACTCCC			II			GGTTCAGAAACAGGGGATTTAAGTGTGTCTTTTGTGTTTGCAAGGCACTAACACCACTCC[CG]TCTGTATTTAAATGCTGTCCCCAGGTTACGACTATGGCTATGTCTGCGTGGAGTTTTCAC	37	3	50036847	CGGGAGTGGTGTTAGTGCCTTGCAAACACAAAAGACACACTTAAATCCCC	R	RBM6;RBM6	NM_001167582;NM_005777	5'UTR;Body										RBM6;RBM6;RBM6;RBM6	ENST00000442092.1;ENST00000539992.1;ENST00000441115.1;ENST00000422955.1	5'UTR;5'UTR;5'UTR;5'UTR	RBM6;RBM6;RBM6;RBM6;RBM6;RBM6;RBM6	ENST00000483350.1;ENST00000442092.1;ENST00000539992.1;ENST00000441115.1;ENST00000422955.1;ENST00000434592.1;ENST00000464013.1	TSS200;5'UTR;5'UTR;5'UTR;5'UTR;5'UTR;5'UTR
CAMKK1	ENSG00000004660.15	ENSG00000004660.15	1.90131	23.3415	1.68052e-120	7.41897e-119	0.0814563	437.102	0.664823	-1.21785	0.0682097	-17.1812	1.7877e-38	9.48848e-37	76.8353	-0.204003	cg22496986	2662930	ACAATAAACCAAAAAAACCAAATCTCTACTCTCATACAATTTAATTTCTC			II			GGGGAGATACAGCAGTGAACCAAAAAGACCAAGTCTCTGCTCTCATACAGTTTAATTTCT[CG]TGGGGGCAAGAAGCAACAAACAAGAAAGCCAGTGATTCAGATATGATATGTCAAGTGGTA	37	17	3794573	CAGTGAACCAAAAAGACCAAGTCTCTGCTCTCATACAGTTTAATTTCTCG	R	CAMKK1;CAMKK1;CAMKK1	NM_172206;NM_172207;NM_032294	TSS1500;5'UTR;5'UTR	chr17:3795519-3796868	N_Shore				TRUE				CAMKK1;CAMKK1;CAMKK1	ENST00000381771.2;ENST00000348335.2;ENST00000381769.2	5'UTR;5'UTR;TSS1500	CAMKK1;CAMKK1;CAMKK1;CAMKK1	ENST00000381771.2;ENST00000348335.2;ENST00000381769.2;ENST00000573483.1	5'UTR;5'UTR;TSS1500;3'UTR
RECQL	ENSG00000004700.16	ENSG00000004700.16	1.33028	32.2413	4.65662e-228	1.78076e-225	0.0412601	1727.58	0.42829	-0.768848	3.22502	-3.22609	0.00151572	0.00295532	-2.72235	-0.0516558	cg21579360	73732962	AAACTTTACAATATCCTCAATAAAATCTTCAATATTTAAAAACTTCTACC			II			CTCCCATTAATGAGCTTTACAATATCCTCAATAAAATCTTCAGTGTTTGAGGGCTTCTGC[CG]AACCTAAAAAAAACTTAACTTATTAAAAAGTAAATGAATGAGTACCATCCAAGTGGCTGT	37	12	21629922	CGGCAGAAGCCCTCAAACACTGAAGATTTTATTGAGGATATTGTAAAGCT	R	RECQL;RECQL;RECQL;RECQL	NM_032941;NM_002907;NM_032941;NM_002907	ExonBnd;ExonBnd;Body;Body										RECQL	ENST00000444129.2	ExonBnd	RECQL	ENST00000444129.2	ExonBnd
VPS50	ENSG00000004766.17	ENSG00000004766.17	-0.0499	-1.26173	0.207047	0.234678	0.039549	2276.39	0.05623	1.19129	1.2923	9.0016	5.44596e-16	3.88165e-15	25.2543	0.149091	cg07564424	51660915	TTTATCTACAACACAAAAATCCATTTAACACCCTAAACAATAATACTACC			II			TGTTGATAGGCTAGTTGGTAACCTTCCCTTCCACACGTGTGAGTTTTAACCAAGTCTGTG[CG]GCAGCACCACTGTCCAGGGTGCTAAATGGATTCCTGTGTTGTAGATAAACCCCTTCAGGA	37	7	92879237	CGGCAGCACCACTGTCCAGGGTGCTAAATGGATTCCTGTGTTGTAGATAA	F	VPS50;VPS50;VPS50	NM_024553;NM_017667;NM_001257998	Body;Body;Body										CCDC132;CCDC132	ENST00000541136.1;ENST00000317751.6	5'UTR;5'UTR	CCDC132;CCDC132;CCDC132;CCDC132;CCDC132	ENST00000541136.1;ENST00000485994.1;ENST00000317751.6;ENST00000477935.1;ENST00000438395.1	5'UTR;5'UTR;5'UTR;5'UTR;3'UTR	chr7:92879120-92879370
HSPB6	ENSG00000004776.13	ENSG00000004776.13	-1.75428	-9.07272	1.16083e-19	3.48154e-19	0.193357	24.9888	0.118163	1.54447	-1.52674	12.5392	1.04454e-25	1.79802e-24	47.5098	0.197717	cg13558754	98612189	AAACAAAATAAAAATCCCTATACCTATACAACCATCTTAACTACACCACA	97768840	AAACAAAATAAAAATCCCTATACCTATACAACCGTCTTAACTACGCCGCG	I	C	Grn	CGCCGAAGCGCTGGTCAAAGAGGCGTCCGGGCGCCGAAAGTCCGGGCAACGGGGCCGAGG[CG]CGGCGCAGCCAAGACGGCTGCACAGGCACAGGGATCTCCATCCTGCTCCTCCGCGTTGCA	37	19	36247867	CGCGGCGCAGCCAAGACGGCTGCACAGGCACAGGGATCTCCATCCTGCTC	F	HSPB6;C19orf55	NM_144617;NM_001039887	1stExon;TSS1500	chr19:36246328-36247982	Island					19:40938235-40939861			C19orf55;C19orf55;C19orf55;HSPB6;HSPB6	ENST00000396908.4;ENST00000544099.1;ENST00000537459.1;ENST00000416180.2;ENST00000004982.3	TSS1500;TSS1500;TSS1500;1stExon;1stExon	C19orf55;C19orf55;C19orf55;C19orf55;C19orf55;C19orf55;C19orf55;C19orf55;HSPB6;HSPB6	ENST00000444637.2;ENST00000544099.1;ENST00000301165.5;ENST00000544876.1;ENST00000536950.1;ENST00000535581.1;ENST00000537459.1;ENST00000421853.2;ENST00000416180.2;ENST00000004982.3	TSS1500;TSS1500;TSS1500;TSS1500;TSS1500;TSS1500;TSS1500;TSS1500;1stExon;1stExon	chr19:36247765-36248090
ARHGAP33	ENSG00000004777.18	ENSG00000004777.18	0.344884	4.73505	2.19003e-06	3.68333e-06	0.0728364	137.279	0.0815458
NDUFAB1	ENSG00000004779.10	ENSG00000004779.10	0.0528441	0.90873	0.363492	0.397276	0.0581516	1586.55	0.114477
PDK4	ENSG00000004799.8	ENSG00000004799.8	1.60814	7.3991	1.37115e-13	3.26447e-13	0.217342	43056.1	2.89624	0.621131	-1.80549	6.47185	1.07618e-09	4.26766e-09	10.9358	0.0777445	cg17075888	83689478	AAACTAAAACAACTAAAATTCACTTTACTACTAAACCCTAAAACCTCRAC			II			TGACCTGGAGGCACCCCTGTCAGAAAGTAACCAAATCTAGGAAAAGGAAAGGTGTGCTGG[CG]TCGAGGCTCCAGGGCTCAGCAGCAAAGTGAACCCCAGTTGTTTTAGCTTGAGCCTAGCCC	37	7	95225339	AGCTAAAACAACTGGGGTTCACTTTGCTGCTGAGCCCTGGAGCCTCGACG	F	PDK4	NM_002612	Body	chr7:95225503-95226194	N_Shore								AC002451.3	ENST00000416502.1	TSS1500	PDK4;AC002451.3	ENST00000473301.1;ENST00000416502.1	3'UTR;TSS1500	chr7:95225045-95226415
SLC22A16	ENSG00000004809.14	ENSG00000004809.14	0.875758	5.25162	1.5077e-07	2.71219e-07	0.16676	10.0717	0.0131442
ZMYND10	ENSG00000004838.14	ENSG00000004838.14	0.253062	2.27485	0.0229151	0.0289137	0.111244	73.4477	0.0937758	-0.913452	1.44585	-13.5602	1.47182e-28	3.26941e-27	54.0546	-0.121939	cg22090713	10649222	CAAAATTCTAAAATACCCTCACCTACAACAATACCACTCATTCTAACATC			II			GCTTAGAGGTCCAAGGTTCTAGGATACCCTCACCTGCAGCAATACCACTCATTCTGGCAT[CG]TGAGCAGCGCTTAGAAGCCTCTGCACTGCAGTAAGCACAGCGGGGCCGCTCTGGAGCCAC	37	3	50379032	AAGGTTCTAGGATACCCTCACCTGCAGCAATACCACTCATTCTGGCATCG	R	RASSF1;ZMYND10;RASSF1	NM_007182;NM_015896;NM_170714	TSS1500;Body;TSS1500	chr3:50377803-50378540	S_Shore								RASSF1;RASSF1;ZMYND10;RASSF1;ZMYND10-AS1	ENST00000488024.1;ENST00000357043.2;ENST00000490675.1;ENST00000359365.4;ENST00000440013.1	TSS1500;TSS1500;3'UTR;TSS1500;5'UTR	RASSF1;RASSF1;ZMYND10;RASSF1;ZMYND10;RASSF1;ZMYND10-AS1	ENST00000488024.1;ENST00000357043.2;ENST00000490675.1;ENST00000359365.4;ENST00000475688.1;ENST00000478619.1;ENST00000440013.1	TSS1500;TSS1500;3'UTR;TSS1500;3'UTR;TSS1500;5'UTR
ABCB5	ENSG00000004846.16	ENSG00000004846.16	1.35741	4.55696	5.18991e-06	8.52231e-06	0.297877	16.6255	0.0984845	-3.34318	-2.34904	-3.92349	0.000128292	0.000291184	-0.401747	-0.240927	cg06281721	53715828	TTCAATAAATTTTATTAACTCAAAAACATTATACTATTTTCACTCAAACC			II			TTTGCAGAGATGAGTCTGTCTTAAAATGGACAGCTGTCCCCTAATACAAAAATTCAAAAA[CG]GTTTGAGTGAAAACAGTACAATGTCTCTGAGCCAATAAAATCTACTGAATTTTTCTTTTT	37	7	20686712	CGGTTTGAGTGAAAACAGTACAATGTCTCTGAGCCAATAAAATCTACTGA	F	ABCB5;ABCB5;ABCB5;ABCB5	NM_178559;NM_001163993;NM_001163942;NM_001163941	TSS1500;TSS1500;TSS1500;Body										ABCB5;ABCB5;ABCB5	ENST00000477094.1;ENST00000443026.2;ENST00000258738.6	TSS1500;TSS1500;TSS1500	ABCB5;ABCB5;ABCB5	ENST00000477094.1;ENST00000443026.2;ENST00000258738.6	TSS1500;TSS1500;TSS1500
SLC25A13	ENSG00000004864.14	ENSG00000004864.14	-0.244191	-4.4	1.08249e-05	1.74534e-05	0.0554979	2631.24	0.129696	2.40611	-1.02152	2.79171	0.0058682	0.0104057	-3.96594	0.168247	cg27185510	5771227	ACTAAATACTAAACTAATATAAACTATACAAAAAAACTTCCACTCTTACC			II			TACTACTCCTCTGAGAAGTTAAAAGCAGTCACTCTCATCTTACAGATAAAAGAACTGAAA[CG]GCAAGAGTGGAAGCCTCTTTGCATAGCCCACATTAGCTCAGCACTCAGTACTCAGGCACA	37	7	95811907	CGGCAAGAGTGGAAGCCTCTTTGCATAGCCCACATTAGCTCAGCACTCAG	F	SLC25A13;SLC25A13;SLC25A13	NM_014251;NM_001160210;NR_027662	Body;Body;Body						TRUE							SLC25A13;SLC25A13;SLC25A13	ENST00000490072.1;ENST00000484495.1;ENST00000492869.1	3'UTR;3'UTR;3'UTR	chr7:95811685-95811995
ST7	ENSG00000004866.22	ENSG00000004866.22	-0.461139	-9.11871	7.60213e-20	2.29263e-19	0.0505706	1027.84	0.130751
CDC27	ENSG00000004897.12	ENSG00000004897.12	0.635878	19.1513	9.43321e-82	1.64849e-80	0.0332028	3049.52	0.127852
SLC4A1	ENSG00000004939.15	ENSG00000004939.15	-5.96906	-23.21	3.6092e-119	1.54472e-117	0.257176	1592.74	6.02758	-1.495	2.04831	-14.5701	2.30032e-31	6.55743e-30	60.4992	-0.168266	cg23353198	57736877	CCRACTTCCACCTAAACCTACTACTAATAATAAACATAAATAAAATAACC			II			CGTTGGCATGGGTGACGGAACGCACGGTGGTGGCACTGAGCCAGGGCATCCCAAAGAGGG[CG]GCCACCCCACCCATGCCTACTACCAGCAGCAGGTCCAGGTGGAAGCCGGAGCCCTTGACC	37	17	42330648	CGGCCACCCCACCCATGCCTACTACCAGCAGCAGGTCCAGGTGGAAGCCG	F	SLC4A1	NM_000342	Body																chr17:42330500-42330935
CALCR	ENSG00000004948.16	ENSG00000004948.16	0.798036	3.69024	0.000224044	0.000330886	0.216256	313.965	0.897152
HCCS	ENSG00000004961.15	ENSG00000004961.15	-0.220472	-4.75406	1.99371e-06	3.36428e-06	0.0463754	595.822	0.0704668	3.40849	-4.23948	4.41834	1.80446e-05	4.55948e-05	1.47106	0.219363	cg12491455	66759115	ACTAAAAACTATAAACCCCCAACACTTTCTACACCAAAAAACATCTAAAC			II			CTGGAGACTCAGCTGAAAGCTGTGAGCCCCCAACACTTTCTGCACCAGGGGACATCTGGA[CG]TATTTCACAGAGCCACTATAGTTATATAGAAAGATATATGTTTCTTTATTAACACTTTAA	37	X	11128728	CGTCCAGATGTCCCCTGGTGCAGAAAGTGTTGGGGGCTCACAGCTTTCAG	R	HCCS;HCCS	NM_001122608;NM_005333	TSS1500;TSS1500	chrX:11129276-11129758	N_Shore						X:11128629-11128912	Unclassified_Cell_type_specific	HCCS;HCCS;HCCS;RP11-120D5.1	ENST00000321143.4;ENST00000380763.3;ENST00000380762.4;ENST00000433747.1	TSS1500;TSS1500;TSS1500;3'UTR	HCCS;HCCS;HCCS;RP11-120D5.1	ENST00000321143.4;ENST00000380763.3;ENST00000380762.4;ENST00000433747.1	TSS1500;TSS1500;TSS1500;3'UTR	chrX:11128505-11128790
DVL2	ENSG00000004975.12	ENSG00000004975.12	0.116764	3.15419	0.00160942	0.00223572	0.0370186	962.053	0.0465522	-1.39991	0.110596	-16.9265	8.58536e-38	4.30667e-36	75.2692	-0.229935	cg22678361	32798860	CRAAAACCCTTTACAAAACRACCCATAATTAAATACAACCTATATAAAAC			II			GCAATAAAAGAAGTCGGGGACGTTGGTCTTCTTAATCTTAGCACAGGAGAGGTGGATCCA[CG]TCCCACACAGGCTGCACTCAATCATGGGCCGCCCTGCAAAGGGCTTTCGACAGTAACATG	37	17	7139074	CGTCCCACACAGGCTGCACTCAATCATGGGCCGCCCTGCAAAGGGCTTTC	F	DVL2;PHF23;PHF23;PHF23	NM_004422;NM_001284518;NM_001284517;NM_024297	TSS1500;Body;Body;Body	chr17:7137358-7138133	S_Shore								DVL2;DVL2	ENST00000575458.1;ENST00000005340.5	TSS1500;TSS1500	DVL2;DVL2;DVL2;DVL2	ENST00000575756.1;ENST00000575458.1;ENST00000576949.1;ENST00000005340.5	TSS1500;TSS1500;TSS1500;TSS1500	chr17:7139000-7139255
PRSS22	ENSG00000005001.10	ENSG00000005001.10	-5.5392	-19.8868	5.29888e-88	1.07164e-86	0.278537	71.3766	0.551469	0.826922	-1.64002	5.18302	6.36367e-07	1.89938e-06	4.70076	0.110848	cg07516511	20754833	TTCTTCTACAACTATAAAAATAAAACAAAAAACACAACAAATACACAACA	15746181	TTCTTCTACGACTATAAAAATAAAACAAAAAACGCAACAAATACGCAACG	I	C	Grn	AACACGGAGGCGAGAGGGAGCAGGCGATGGCGACGCCGACGGTAACTGGAGACCGAGGCG[CG]CTGCGTACTTGCTGCGTTTTCTGTTTCATCCTCACAGCCGTAGAAGAAACCGAGGCACAG	37	16	2907819	TTCTTCTACGGCTGTGAGGATGAAACAGAAAACGCAGCAAGTACGCAGCG	F	PRSS22	NM_022119	Body	chr16:2907574-2907836	Island					16:2847668-2847918	16:2907482-2908940	Unclassified_Cell_type_specific	PRSS22;LA16c-325D7.1	ENST00000574768.1;ENST00000577140.1	3'UTR;TSS200	PRSS22;PRSS22;PRSS22;PRSS22;PRSS22;LA16c-325D7.1	ENST00000574768.1;ENST00000577177.1;ENST00000573145.1;ENST00000570950.1;ENST00000576381.1;ENST00000577140.1	3'UTR;3'UTR;3'UTR;TSS1500;1stExon;TSS200	chr16:2907365-2907855
UPF1	ENSG00000005007.13	ENSG00000005007.13	-0.585846	-14.4795	1.63241e-47	1.15023e-46	0.0404603	2907.29	0.142866
SKAP2	ENSG00000005020.13	ENSG00000005020.13	0.494264	9.21709	3.05282e-20	9.36584e-20	0.0536247	3454.51	0.150152
SLC25A5	ENSG00000005022.6	ENSG00000005022.6	-1.51981	-25.7084	9.41329e-146	7.83005e-144	0.0591173	6117.89	0.697007
MCUB	ENSG00000005059.16	ENSG00000005059.16	1.65951	16.7081	1.14462e-62	1.20502e-61	0.0993239	384.025	0.583589
HOXA11	ENSG00000005073.6	ENSG00000005073.6	-1.40274	-9.11012	8.22878e-20	2.47983e-19	0.153976	54.1011	0.152027	1.414	0.403955	13.7999	3.1611e-29	7.45113e-28	55.5885	0.225917	cg01729491	93730584	CATAATTTCCCRAATCCTCAACTCCAAAAAACCAAACAAATAAATAAACC			II			CTGCCGGGCTTCGGAGTGACTCGGCAGAGACAGAGGCACAGGGGCTGCCCTGCTGCTCAC[CG]GTCCACCCATCTGCCTGGTCTTCTGGAGCTGAGGACTCGGGAAACCATGCAATTGAGGCA	37	7	27225772	CGGTCCACCCATCTGCCTGGTCTTCTGGAGCTGAGGACTCGGGAAACCAT	F	HOXA11AS;HOXA11	NR_002795;NM_005523	Body;TSS1500	chr7:27227520-27229043	N_Shore								HOXA11-AS;HOXA11-AS;HOXA11-AS;HOXA11-AS;HOXA11-AS;HOXA11;HOXA11-AS;HOXA11-AS	ENST00000520360.1;ENST00000522863.1;ENST00000522674.1;ENST00000522674.1;ENST00000517723.1;ENST00000006015.3;ENST00000520395.1;ENST00000520395.1	5'UTR;5'UTR;1stExon;5'UTR;5'UTR;TSS1500;1stExon;5'UTR	HOXA11-AS;HOXA11-AS;HOXA11-AS;HOXA11-AS;HOXA11-AS;HOXA11;HOXA11;HOXA11-AS;HOXA11-AS	ENST00000520360.1;ENST00000522863.1;ENST00000522674.1;ENST00000522674.1;ENST00000517723.1;ENST00000006015.3;ENST00000517402.1;ENST00000520395.1;ENST00000520395.1	5'UTR;5'UTR;1stExon;5'UTR;5'UTR;TSS1500;TSS1500;1stExon;5'UTR	chr7:27223460-27226695
POLR2J	ENSG00000005075.15	ENSG00000005075.15	0.322614	5.94772	2.71898e-09	5.36652e-09	0.0542417	591.265	0.101025	0.192156	3.70511	2.66536	0.00846138	0.0145991	-4.29703	0.00589169	cg05921465	75631844	CAAAAATAAATTCATTCTAAACCAAAAATCCRAAATCCAAAAACTACTAC			II			GAGCAGAGACTCTTGGGAGCTCATGGGTTTGCACACTTCTCTCCGGCTCAGCACAGCCCC[CG]CAGCAGCCCCTGGACCCCGGATCTTTGGTCCAGAATGAATTCATCCCTGCCAGCCGGACG	37	7	102113759	AGGGATGAATTCATTCTGGACCAAAGATCCGGGGTCCAGGGGCTGCTGCG	F	POLR2J	NM_006234	3'UTR						TRUE				POLR2J	ENST00000292614.5	3'UTR	POLR2J	ENST00000292614.5	3'UTR
DHX33	ENSG00000005100.13	ENSG00000005100.13	-0.203074	-4.80134	1.57607e-06	2.67286e-06	0.0422952	637.776	0.0603309	0.433628	-2.04508	11.8064	1.16153e-23	1.66105e-22	42.8158	0.046281	cg07283595	32662208	AAACAAACTCCAACACTACAACTCCACAACTTCAAAATAAAAACTAACCA	51720574	AAACAAACTCCGACGCTACAACTCCACAACTTCAAAATAAAAACTAACCG	I	A	Red	CGCTTGGAAGATGGGCAGACTCCGGCGCTGCAGCTCCACAGCTTCAGGGTAGGGACTGGC[CG]AGGGCTGGGCCAGGGGCGGCTGCTGCCTCCGGCCTCCTCCTCCTCCTCTGCCGCCGCTGC	37	17	5372003	CGGCCAGTCCCTACCCTGAAGCTGTGGAGCTGCAGCGCCGGAGTCTGCCC	R	DHX33	NM_020162	1stExon	chr17:5371848-5372318	Island					17:5312112-5313042	17:5371632-5372590	Promoter_Associated	CTC-524C5.5;DHX33;DHX33	ENST00000571506.1;ENST00000433302.3;ENST00000225296.3	TSS1500;1stExon;1stExon	CTC-524C5.5;DHX33;DHX33;DHX33;DHX33	ENST00000571506.1;ENST00000572490.1;ENST00000574023.1;ENST00000433302.3;ENST00000225296.3	TSS1500;1stExon;1stExon;1stExon;1stExon	chr17:5371825-5372490
MEOX1	ENSG00000005102.14	ENSG00000005102.14	1.59547	8.03152	9.62745e-16	2.49859e-15	0.198651	16.6048	0.0460634	-0.763373	0.447937	-7.14007	2.89385e-11	1.33324e-10	14.493	-0.127084	cg05716544	36652207	RAAAACATCAAAATATCTATACTATAACAATACAAAAAACCACAAACACC			II			AAGAAGGGAATATTTGGAGCATGACATCAGTAGGTGAAACCTTGGCAAATCCTCGGAAAA[CG]GTGTCTGTGGCTTCCTGCACTGTCACAGCATAGACACTTTGATGTCCCCGTAAGCTCTCC	37	17	41728055	CGGTGTCTGTGGCTTCCTGCACTGTCACAGCATAGACACTTTGATGTCCC	F	MEOX1;MEOX1;MEOX1	NM_004527;NM_001040002;NM_013999	Body;Body;Body																chr17:41727845-41728275
THSD7A	ENSG00000005108.16	ENSG00000005108.16	-1.01891	-10.6685	1.42882e-26	5.45411e-26	0.0955059	4161.04	0.692281
LIG3	ENSG00000005156.12	ENSG00000005156.12	-0.303596	-9.55265	1.26419e-21	4.08084e-21	0.0317813	1551.97	0.0553217
RPAP3	ENSG00000005175.10	ENSG00000005175.10	0.187406	4.65849	3.18534e-06	5.30007e-06	0.0402288	912.021	0.0522268	-0.521005	-0.102811	-4.5014	1.27659e-05	3.28344e-05	1.80329	-0.0859546	cg18216249	21716261	TTCATTAATCAACRCCTAAATTAATAACTTCCAACTTCAAATACACAACC			II			GAGATTCTGATGTAACTAGTCTTGAGTGAAGCCAATCAGAATTTTTTAAAGCATAGGATA[CG]GCTGTGCATTTGAAGCTGGAAGCCACTAACCCAGGCGCTGATCAATGAAGAACTAGGCTG	37	12	48100805	CGGCTGTGCATTTGAAGCTGGAAGCCACTAACCCAGGCGCTGATCAATGA	F	RPAP3;RPAP3;RPAP3	NM_001146076;NM_001146075;NM_024604	TSS1500;TSS1500;TSS1500	chr12:48099317-48099905	S_Shore								RPAP3;RPAP3;RPAP3;RP1-197B17.3	ENST00000380650.4;ENST00000432584.3;ENST00000005386.3;ENST00000547799.1	TSS1500;TSS1500;TSS1500;5'UTR	RPAP3;RPAP3;RPAP3;RPAP3;RP1-197B17.3	ENST00000380650.4;ENST00000551293.1;ENST00000432584.3;ENST00000005386.3;ENST00000547799.1	TSS1500;TSS1500;TSS1500;TSS1500;5'UTR	chr12:48100100-48100895
ACSM3	ENSG00000005187.12	ENSG00000005187.12	-1.35945	-12.2113	2.70373e-34	1.3203e-33	0.111327	2060.77	0.904256	-0.715742	2.20182	-6.29083	2.77287e-09	1.05597e-08	10.0071	-0.0880896	cg02142443	62801591	CCAACATCAATTAAATATCCTATAATTTAATTCAATCTAACATTATCTCC			II			TGACCAATTCTCCAACATCAGTTGAGTATCCTATGATTTAATTCAGTCTGACATTATCTC[CG]TGGAGGCAGCATCATATCCCACAGGTTAATGACTCAGTCCCACAAGACTCTTTCCCATCT	37	16	20793929	CGGAGATAATGTCAGACTGAATTAAATCATAGGATACTCAACTGATGTTG	R	ACSM3;ACSM3;ERI2	NM_202000;NM_005622;NM_080663	Body;Body;Body										ACSM3	ENST00000567387.1	TSS1500	ACSM3;ACSM3	ENST00000567387.1;ENST00000561499.1	TSS1500;TSS1500
REXO5	ENSG00000005189.20	ENSG00000005189.20	0.655689	10.5806	3.66717e-26	1.38033e-25	0.0619711	200.555	0.112524
CIAPIN1	ENSG00000005194.15	ENSG00000005194.15	-0.143707	-2.97307	0.0029484	0.00401194	0.0483363	1284.83	0.0815594	0.247668	-3.48425	2.85302	0.00489016	0.00878924	-3.80013	0.0166203	cg16629883	38687897	AATAACAAACATCCTTCCRATCTAAATACTTAATTATATCAACTCAACAC			II			CTGTCTGTTCTAGTAACAAGCATCCTTCCGATCTGGATACTTAATTATATCAACTCAACA[CG]CTGGGGGTTCGGACAAGTTGCAGGTTCGAAATTACAATCGTGAGCTCAGGTACCCCCCGA	37	16	57480753	GTAACAAGCATCCTTCCGATCTGGATACTTAATTATATCAACTCAACACG	R	COQ9;CIAPIN1;CIAPIN1;CIAPIN1	NM_020312;NM_020313;NM_001308358;NM_001308347	TSS1500;5'UTR;5'UTR;5'UTR	chr16:57480995-57481666	N_Shore					16:56038254-56039393	16:57480751-57481952	Promoter_Associated	COQ9;COQ9;COQ9;CIAPIN1;CIAPIN1;CIAPIN1;CIAPIN1	ENST00000262507.6;ENST00000567072.1;ENST00000567933.1;ENST00000568940.1;ENST00000565961.1;ENST00000567518.1;ENST00000394391.4	TSS1500;TSS1500;TSS1500;5'UTR;5'UTR;5'UTR;5'UTR	COQ9;COQ9;COQ9;COQ9;COQ9;COQ9;COQ9;COQ9;COQ9;COQ9;CIAPIN1;CIAPIN1;CIAPIN1;CIAPIN1;CIAPIN1;CIAPIN1;CIAPIN1;CIAPIN1	ENST00000566388.1;ENST00000262507.6;ENST00000565964.1;ENST00000562734.1;ENST00000564115.1;ENST00000567072.1;ENST00000567933.1;ENST00000562426.1;ENST00000563166.1;ENST00000563391.1;ENST00000565368.1;ENST00000567751.1;ENST00000565786.1;ENST00000568940.1;ENST00000563341.1;ENST00000565961.1;ENST00000567518.1;ENST00000394391.4	TSS1500;TSS1500;TSS1500;TSS1500;TSS1500;TSS1500;TSS1500;TSS1500;TSS1500;TSS1500;3'UTR;5'UTR;5'UTR;5'UTR;5'UTR;5'UTR;5'UTR;5'UTR	chr16:57480360-57481115
SPPL2B	ENSG00000005206.17	ENSG00000005206.17	-0.277768	-5.6491	1.61293e-08	3.05882e-08	0.0491703	996.203	0.0993699
FAM214B	ENSG00000005238.20	ENSG00000005238.20	0.332693	7.14518	8.98805e-13	2.06945e-12	0.046562	768.505	0.0845589	0.60064	-1.88888	6.86895	1.28312e-10	5.55806e-10	13.0263	0.073675	cg12015691	36605232	TAACCTATAAATCAAAAAAACAATAAAATCAACAACACAAAACCAAAACA	77779182	TAACCTATAAATCAAAAAAACAATAAAATCGACGACGCGAAACCGAAACG	I	A	Red	GGCGCCCGCAGCCCCCCAGCCGCTGCCGCGCCCCTCCCTGCGACGGTCCCTCCCCGGGGC[CG]CCCCGGCTCCGCGCCGCCGACTCCACTGCCCCTCTGACTCACAGGCCATTTCCTACCAGC	37	9	35111520	TGGCCTGTGAGTCAGAGGGGCAGTGGAGTCGGCGGCGCGGAGCCGGGGCG	F	FAM214B	NM_025182	5'UTR	chr9:35111267-35111504	S_Shore					9:35101297-35101825	9:35111048-35112279	Promoter_Associated	FAM214B;FAM214B;FAM214B;FAM214B;FAM214B;FAM214B;FAM214B;FAM214B	ENST00000479357.1;ENST00000378557.1;ENST00000479357.1;ENST00000378566.1;ENST00000378561.1;ENST00000378554.1;ENST00000322813.5;ENST00000378561.1	1stExon;TSS200;3'UTR;5'UTR;5'UTR;5'UTR;5'UTR;1stExon	FAM214B;FAM214B;FAM214B;FAM214B;FAM214B;FAM214B;FAM214B;FAM214B;FAM214B	ENST00000479357.1;ENST00000378557.1;ENST00000479357.1;ENST00000378566.1;ENST00000488109.1;ENST00000378561.1;ENST00000378554.1;ENST00000322813.5;ENST00000378561.1	1stExon;TSS200;3'UTR;5'UTR;3'UTR;5'UTR;5'UTR;5'UTR;1stExon	chr9:35111465-35111855
COPZ2	ENSG00000005243.10	ENSG00000005243.10	0.534014	6.61449	3.72843e-11	8.03244e-11	0.080734	437.914	0.200559
PRKAR2B	ENSG00000005249.13	ENSG00000005249.13	-1.46491	-15.0307	4.62105e-51	3.56769e-50	0.0974613	403.719	0.549258
MSL3	ENSG00000005302.19	ENSG00000005302.19	0.693014	18.3341	4.42229e-75	6.36456e-74	0.0377992	997.429	0.14041	-1.49952	1.90564	-3.04351	0.00272565	0.00510582	-3.26468	-0.106681	cg24393665	24758899	TTATAAATACAACAAAAAACTATAAAATCCTAACTAACAATACACTTTCC			II			CTTGGTCCCATTTATGAATGCAACAGGAAACTGTAGGATCCTAACTGACAATACACTTTC[CG]ATCATTAGCTAGTGTGATTTTTGCATCCATTGAAATTGGTTGTCAAAATAAATTTCTATT	37	X	11779403	CGGAAAGTGTATTGTCAGTTAGGATCCTACAGTTTCCTGTTGCATTCATA	R	MSL3;MSL3;MSL3;MSL3	NM_006800;NM_078628;NM_078629;NM_078630	5'UTR;Body;Body;Body	chrX:11775784-11776936	S_Shelf								MSL3	ENST00000380693.3	5'UTR	MSL3;MSL3;MSL3;MSL3;MSL3;MSL3;MSL3	ENST00000473806.1;ENST00000476743.1;ENST00000380693.3;ENST00000380692.2;ENST00000482871.1;ENST00000483645.1;ENST00000494268.1	5'UTR;5'UTR;5'UTR;5'UTR;5'UTR;5'UTR;5'UTR	chrX:11779185-11779570
CREBBP	ENSG00000005339.15	ENSG00000005339.15	-0.0503237	-1.06943	0.284877	0.316296	0.0470567	3792.24	0.081682	1.77066	1.08924	20.9738	3.05386e-48	3.68143e-46	99.2795	0.258146	cg09269891	72740558	AATTCCAAAAACAACACTTACCTTAACAAACTTTCCCAACCTAACAATAC			II			CTACCACTAGGAGTTCCAAAAACAGCACTTACCTTGGCAGGCTTTCCCAGCCTGACAATG[CG]TCATGTGATTCAAAACGTTTTTCATGGTTCGACAATGCGGGAGCGAGCAGGCCCGAACCT	37	16	3843415	CGCATTGTCAGGCTGGGAAAGCCTGCCAAGGTAAGTGCTGTTTTTGGAAC	R	CREBBP;CREBBP	NM_001079846;NM_004380	Body;Body							16:3783185-3783456			CREBBP	ENST00000323508.4	5'UTR	CREBBP	ENST00000323508.4	5'UTR	chr16:3843205-3843555
TSPOAP1	ENSG00000005379.17	ENSG00000005379.17	-0.580424	-7.14958	8.70439e-13	2.00524e-12	0.081183	1144.94	0.334026
MPO	ENSG00000005381.8	ENSG00000005381.8	1.26391	5.65646	1.54529e-08	2.93414e-08	0.223445	12.8413	0.100289	-2.01555	-0.388328	-28.2825	6.8243e-65	3.72079e-62	137.487	-0.326789	cg04988978	71800202	ACTTTTAACTAAATCAATCTACCTCTCTAAACCCTAATCAAACTAAACTC			II			AAAGTACTACGACTTTTGACTGAATCAGTCTACCTCTCTGGGCCCTGGTCAGGCTGAGCT[CG]TGCCAACCATGCCTCCCATGTCCCATTTAGGTTCCCCCTCCTACCTTCAGCCACCTTCCC	37	17	56359578	CTTTTGACTGAATCAGTCTACCTCTCTGGGCCCTGGTCAGGCTGAGCTCG	R	MPO	NM_000250	TSS1500	chr17:56356374-56357013	S_Shelf								MPO	ENST00000225275.3	TSS1500	MPO	ENST00000225275.3	TSS1500
PON1	ENSG00000005421.9	ENSG00000005421.9	-0.785265	-6.901	5.1638e-12	1.15288e-11	0.11379	32.9769	0.0453379
GCFC2	ENSG00000005436.14	ENSG00000005436.14	-0.163739	-4.47305	7.71128e-06	1.25403e-05	0.0366058	1333.44	0.0512886	1.03284	-0.101528	13.1042	2.7551e-27	5.46313e-26	51.1335	0.172629	cg15021029	99657402	TATATAATCTAACTCCAACTTATCCTTCCTATTTTCTTTTCCTTAAACTC			II			TCCCTAAGCCCTGTATAATCTGACTCCAACTTGTCCTTCCTGTTTTCTTTTCCTTAAACT[CG]CAACCAAATACTTTCAGCCAGAGCTATTTTTAGCTTCCTGCACATATTACATACCTTCCC	37	2	75933248	GTATAATCTGACTCCAACTTGTCCTTCCTGTTTTCTTTTCCTTAAACTCG	R	GCFC2;GCFC2;GCFC2	NM_001201335;NM_001201334;NM_003203	Body;5'UTR;Body													GCFC2;GCFC2	ENST00000470503.1;ENST00000472230.1	3'UTR;3'UTR	chr2:75933100-75933395
WDR54	ENSG00000005448.17	ENSG00000005448.17	1.18779	16.209	4.35902e-59	4.1701e-58	0.0732798	730.181	0.392512	-1.3931	2.99987	-11.2944	3.09152e-22	3.88421e-21	39.5481	-0.112248	cg09867066	55755248	AAACTTACTATATATCTAACRATCAAAACCAAAATTCACATTATTAACCC			II			GCAGATGACTCAGGCTTGCTGTGTGTCTGGCGGTCAGGGCCAGAATTCACATTATTGACC[CG]CATTCCAGGATTTGGGTAGGTGAGGCAGAAAGGGTAGAGGGCTTCCTGAGATAGCTTCAG	37	2	74652086	CGGGTCAATAATGTGAATTCTGGCCCTGACCGCCAGACACACAGCAAGCC	R	WDR54;WDR54	NM_032118;NM_032118	Body;ExonBnd	chr2:74648512-74649419	S_Shelf								WDR54;WDR54	ENST00000461531.1;ENST00000409791.1	5'UTR;ExonBnd	WDR54;WDR54;WDR54;WDR54;WDR54;WDR54;WDR54;WDR54;WDR54	ENST00000461531.1;ENST00000465134.1;ENST00000480089.1;ENST00000482880.1;ENST00000468778.1;ENST00000469321.1;ENST00000482605.1;ENST00000482605.1;ENST00000409791.1	5'UTR;5'UTR;5'UTR;5'UTR;5'UTR;5'UTR;1stExon;5'UTR;ExonBnd	chr2:74651660-74652355
CROT	ENSG00000005469.12	ENSG00000005469.12	-0.62755	-12.4871	8.78023e-36	4.47925e-35	0.0502559	1083.6	0.170313	-0.426817	0.927034	-3.99631	9.70966e-05	0.000223887	-0.137107	-0.0721969	cg08113391	77630139	TATAAATCAAAATCACTTATCCCAACAAATCTACATTTTAACAAATTCCC			II			TTTCATAATCCAAAAGAAGGAATGAATCACTTAACTTTGGGAGTTTTCAGTGGGTGGATT[CG]GGAACTTGTTAAAATGCAGATTTGCTGGGATAAGTGATTCTGATTCACATGGCTGGAATG	37	7	86988820	CGGGAACTTGTTAAAATGCAGATTTGCTGGGATAAGTGATTCTGATTCAC	F	CROT;CROT;CROT	NM_001243745;NM_001143935;NM_021151	3'UTR;Body;Body										CROT	ENST00000412227.2	3'UTR	CROT	ENST00000412227.2	3'UTR	chr7:86988745-86988990
ABCB4	ENSG00000005471.19	ENSG00000005471.19	1.78192	12.5012	7.35256e-36	3.7594e-35	0.14254	391.637	0.82996	1.42381	-1.61904	9.41642	4.27533e-17	3.36727e-16	27.7791	0.19142	cg04996195	93606261	CAAATCTATTACTCTCTCTCAATCCTAAACCACCCTATAATTATTAAACA	19772982	CGAATCTATTACTCTCTCTCGATCCTAAACCGCCCTATAATTATTAAACG	I	T	Red	TGTCACACCCCATGGGCGCTCAGTTTTGTTTTTAAACCCATAGGGGAGACAGTTTCCGGA[CG]CCCAACAATCACAGGGCGGCCCAGGACCGAGAGAGAGCAATAGACTCGCCTCTTGCTTCC	37	7	87105398	CGCCCAACAATCACAGGGCGGCCCAGGACCGAGAGAGAGCAATAGACTCG	F	ABCB4;ABCB4;ABCB4	NM_000443;NM_018850;NM_018849	TSS1500;TSS1500;TSS1500	chr7:87104723-87105305	S_Shore					7:86942660-86943396			ABCB4;ABCB4;ABCB4;ABCB4	ENST00000545634.1;ENST00000359206.3;ENST00000358400.3;ENST00000265723.4	TSS1500;TSS1500;TSS1500;TSS1500	ABCB4;ABCB4;ABCB4;ABCB4;ABCB4;ABCB4	ENST00000417608.1;ENST00000545634.1;ENST00000473795.1;ENST00000359206.3;ENST00000358400.3;ENST00000265723.4	5'UTR;TSS1500;TSS1500;TSS1500;TSS1500;TSS1500	chr7:87104345-87105755
KMT2E	ENSG00000005483.21	ENSG00000005483.21	0.31835	7.39349	1.43024e-13	3.40294e-13	0.0430582	4924.94	0.0873531
RHBDD2	ENSG00000005486.17	ENSG00000005486.17	-0.780024	-13.7058	9.37903e-43	5.80078e-42	0.0569122	1462.14	0.256651	1.6763	2.78138	19.2002	9.11898e-44	7.5405e-42	88.9975	0.132874	cg26625211	96715945	TTAAATATTCATACCTCTCCTTTAAAACTCTAAATCCTTCATTATTAAAC			II			AAGTGTAGGGATTAGATATTCATGCCTCTCCTTTGAGGCTCTGGGTCCTTCATTGTTGAA[CG]CACTGCTTGTATTGCCTCCTGCTGCGACTCACTGGCTCTCACTTCTCTGTCACGGAGGGG	37	7	75510996	TAGATATTCATGCCTCTCCTTTGAGGCTCTGGGTCCTTCATTGTTGAACG	R	RHBDD2;RHBDD2	NM_001040457;NM_001040456	5'UTR;Body	chr7:75508166-75508759	S_Shelf						7:75510974-75511091	Unclassified_Cell_type_specific	RHBDD2;RHBDD2;RHBDD2	ENST00000318622.4;ENST00000428119.1;ENST00000468304.1	5'UTR;TSS1500;5'UTR	RHBDD2;RHBDD2;RHBDD2;RHBDD2;RHBDD2;RHBDD2	ENST00000468644.1;ENST00000318622.4;ENST00000428119.1;ENST00000468304.1;ENST00000454791.1;ENST00000466232.1	5'UTR;5'UTR;TSS1500;5'UTR;3'UTR;5'UTR	chr7:75510740-75511150
SOX8	ENSG00000005513.10	ENSG00000005513.10	0.115046	0.651435	0.514766	0.547806	0.176604	16.8009	0.0270281	2.00809	-1.84791	12.9888	5.78695e-27	1.11603e-25	50.3936	0.248533	cg05520409	80620452	AAAATAACTCAAATCCTTTCAACCAACACACTAAAAACAAAAAAACTACA	33732823	AAAATAACTCGAATCCTTTCAACCAACGCGCTAAAAACGAAAAAACTACG	I	C	Grn	TTCGCGGGCCGCAAGCTCGGAGACGCGCGTGTCCCGCGTTGGCTGCCTGACCCGGAATGG[CG]CAGCCCCTTCGCCTCCAGCGCGCTGGTTGAAAGGATCCGAGCCACCCTCGGGGACGGCCG	37	16	1030619	AGGGTGGCTCGGATCCTTTCAACCAGCGCGCTGGAGGCGAAGGGGCTGCG	F	SOX8	NM_014587	TSS1500	chr16:1029878-1035327	Island			DMR		16:969912-975949			RP11-161M6.2;RP11-161M6.2;RP11-161M6.2;RP11-161M6.2;RP11-161M6.2;RP11-161M6.2;RP11-161M6.2;RP11-161M6.2;RP11-161M6.2;SOX8	ENST00000562570.1;ENST00000568394.1;ENST00000565467.1;ENST00000563863.1;ENST00000565069.1;ENST00000563837.1;ENST00000562570.1;ENST00000568394.1;ENST00000565467.1;ENST00000293894.3	3'UTR;3'UTR;3'UTR;3'UTR;3'UTR;3'UTR;1stExon;1stExon;1stExon;TSS1500	RP11-161M6.2;RP11-161M6.2;RP11-161M6.2;RP11-161M6.2;RP11-161M6.2;RP11-161M6.2;RP11-161M6.2;RP11-161M6.2;RP11-161M6.2;SOX8;SOX8;LMF1;LMF1	ENST00000562570.1;ENST00000568394.1;ENST00000565467.1;ENST00000563863.1;ENST00000565069.1;ENST00000563837.1;ENST00000562570.1;ENST00000568394.1;ENST00000565467.1;ENST00000293894.3;ENST00000566034.1;ENST00000570014.1;ENST00000545827.2	3'UTR;3'UTR;3'UTR;3'UTR;3'UTR;3'UTR;1stExon;1stExon;1stExon;TSS1500;TSS1500;5'UTR;5'UTR	chr16:1029825-1030695
IBTK	ENSG00000005700.15	ENSG00000005700.15	0.185467	4.35048	1.35839e-05	2.17789e-05	0.0426313	4998.08	0.0695785	-4.67867	0.0982157	-6.16617	5.28594e-09	1.95799e-08	9.37494	-0.319384	cg27230524	87783524	CTATTACTTATTCTAAATTAAACCTTTATTAACCAAACATAATAACTCAC			II			AGCAATCATTCCTATTGCTTATTCTAAATTAAGCCTTTATTGGCCAGGCATAGTGGCTCA[CG]CTATAATCCTAGCACTTTGGAAGGCCGAGGTGGAATAATCCCTTGAGCCTAGGAGTTTGA	37	6	82920280	TATTGCTTATTCTAAATTAAGCCTTTATTGGCCAGGCATAGTGGCTCACG	R	IBTK;IBTK	NM_015525;NM_001300906	Body;Body										U6	ENST00000411112.1	TSS200	U6;IBTK;IBTK;IBTK	ENST00000411112.1;ENST00000505222.1;ENST00000503400.1;ENST00000369751.2	TSS200;3'UTR;3'UTR;3'UTR
ZNF195	ENSG00000005801.18	ENSG00000005801.18	0.215969	4.56534	4.9869e-06	8.19854e-06	0.0473063	1911.52	0.0789793	0.645222	-3.60204	6.21566	4.0896e-09	1.53156e-08	9.6262	0.0356039	cg18842717	85682406	CAACTAACAAAAAACACAAAACCACAAAAACAAAAAATAAAACTCTATCA	5659961	CGACTAACAAAAAACACAAAACCGCGAAAACAAAAAATAAAACTCTATCG	I	A	Red	TCACACGACCTACGGCTAGCAGGGGACACAGAGCCGCGGGGACAGGAAGTGGAGCTCTGT[CG]GGACAAAGGCCCCGCTAGATCCCGGAAGCCGTCCTCTCCTCTCCAGACATGTGCCTGATT	37	11	3400387	CGGCTAGCAGGGGACACAGAGCCGCGGGGACAGGAAGTGGAGCTCTGTCG	R	ZNF195;ZNF195;ZNF195;ZNF195;ZNF195;ZNF195	NM_001130520;NM_007152;NM_001130520;NM_001130519;NM_001130519;NM_007152	1stExon;5'UTR;5'UTR;5'UTR;1stExon;1stExon	chr11:3400155-3400419	Island					11:3356511-3357151	11:3399546-3401097	Unclassified	ZNF195;ZNF195;ZNF195;ZNF195;ZNF195;ZNF195;ZNF195;ZNF195;ZNF195;ZNF195	ENST00000429541.2;ENST00000399602.4;ENST00000429541.2;ENST00000399602.4;ENST00000005082.9;ENST00000438262.2;ENST00000528796.1;ENST00000354599.6;ENST00000526601.1;ENST00000527386.1	5'UTR;1stExon;1stExon;5'UTR;TSS200;TSS200;TSS200;TSS200;TSS200;TSS200	ZNF195;ZNF195;ZNF195;ZNF195;ZNF195;ZNF195;ZNF195;ZNF195;ZNF195;ZNF195;ZNF195;ZNF195;ZNF195;ZNF195;ZNF195;ZNF195;ZNF195;ZNF195;ZNF195;ZNF195	ENST00000429541.2;ENST00000399602.4;ENST00000429541.2;ENST00000399602.4;ENST00000427810.2;ENST00000526501.1;ENST00000525313.1;ENST00000005082.9;ENST00000534569.1;ENST00000524857.1;ENST00000438262.2;ENST00000530643.1;ENST00000528796.1;ENST00000529085.1;ENST00000528218.1;ENST00000528410.1;ENST00000354599.6;ENST00000526601.1;ENST00000533036.1;ENST00000527386.1	5'UTR;1stExon;1stExon;5'UTR;TSS200;TSS200;TSS200;TSS200;TSS200;TSS200;TSS200;TSS200;TSS200;TSS200;TSS200;TSS200;TSS200;TSS200;TSS200;TSS200	chr11:3400305-3400570
MYCBP2	ENSG00000005810.18	ENSG00000005810.18	0.240463	7.98684	1.3844e-15	3.57149e-15	0.0301074	10319.3	0.0467929
FBXL3	ENSG00000005812.11	ENSG00000005812.11	-0.00118685	-0.0262234	0.979079	0.981546	0.0452591	2391.77	0.0771717
ITGAL	ENSG00000005844.19	ENSG00000005844.19	2.36159	19.4908	1.31487e-84	2.45982e-83	0.121164	780.92	1.29414
PDK2	ENSG00000005882.12	ENSG00000005882.12	-1.3041	-16.5308	2.20022e-61	2.23406e-60	0.0788887	1674.68	0.602715	0.578904	-0.30879	8.80256	1.82314e-15	1.23823e-14	24.0562	0.0971591	cg23834244	82659543	TTCTCTCTCTAACCTACAAAAAATAAACAACCCAAAAACCAACRCCACTC			II			TATAAGCCCAGTTCTCTCTCTGGCCTGCAAGGGGTGGGCAGCCCAGAGGCCAGCGCCACT[CG]TCCCCAATCTCCCTTCTTAGGATCAAGAACCGGCCCAAGGTTGACATTTGGTGCACCAGG	37	17	48179459	TCTCTCTCTGGCCTGCAAGGGGTGGGCAGCCCAGAGGCCAGCGCCACTCG	R	PDK2;PDK2;PDK2;PDK2	NM_001199900;NM_002611;NM_001199898;NM_001199899	Body;Body;Body;Body	chr17:48183257-48183478	N_Shelf				TRUE				RP5-875H18.4	ENST00000511361.1	TSS200	PDK2;RP5-875H18.4;PDK2	ENST00000505897.1;ENST00000511361.1;ENST00000515040.1	5'UTR;TSS200;5'UTR	chr17:48179285-48179515
ITGA3	ENSG00000005884.18	ENSG00000005884.18	1.00292	9.24978	2.24959e-20	6.93774e-20	0.108426	8213.74	0.607823	-1.34988	0.750351	-16.8817	1.13227e-37	5.62193e-36	74.993	-0.214152	cg12127162	14711825	AACCCTAAAATACCATCTTAAAAAACAAACCTTAAACCATCAAAAACCCC			II			CCAGATTCCACCAGATGGTGTGTTGTGGGCAGAGGAATCTACCTTTTTAACAAAGATCCC[CG]GGGTTTCTGATGGCCCAAGGCTTGTCCTCTAAGATGGCATTTCAGGGCCAACCCCTGCCT	37	17	48140412	GCCCTGAAATGCCATCTTAGAGGACAAGCCTTGGGCCATCAGAAACCCCG	F	ITGA3;ITGA3	NM_005501;NM_002204	Body;Body						TRUE				ITGA3	ENST00000544892.1	5'UTR	ITGA3;ITGA3;ITGA3;ITGA3	ENST00000570989.1;ENST00000544892.1;ENST00000505306.1;ENST00000508100.1	TSS1500;5'UTR;5'UTR;5'UTR
ZFX	ENSG00000005889.16	ENSG00000005889.16	0.199506	4.08285	4.4486e-05	6.8857e-05	0.0488643	3330.2	0.090857	0.897732	1.73218	6.86169	1.3348e-10	5.77226e-10	12.9875	0.0962547	cg01114138	84703221	CTACTAAATACCRTAAAACACAACTCAAAAAACAAACRACAATAACAAAC			II			TATTGCCCCAGGCTGGTCTCGAACTCCTGGGCTCAAGCCGTTCTCCCGCCTCCCACTGCC[CG]CCTGTCACTGCCGTCTGTTCCCTGAGCTGTGCTTTACGGTACTTAGTAGTTCCATTGGAC	37	X	24169878	TACTAAGTACCGTAAAGCACAGCTCAGGGAACAGACGGCAGTGACAGGCG	F	ZFX;ZFX	NM_003410;NM_003410	5'UTR;1stExon	chrX:24167563-24168785	S_Shore								ZFX;ZFX;ZFX;ZFX;ZFX;ZFX;ZFX;ZFX;ZFX	ENST00000540034.1;ENST00000539115.1;ENST00000379188.3;ENST00000536464.1;ENST00000535562.1;ENST00000379177.1;ENST00000304543.5;ENST00000459724.1;ENST00000540034.1	1stExon;5'UTR;5'UTR;5'UTR;5'UTR;5'UTR;5'UTR;5'UTR;5'UTR	ZFX;ZFX;ZFX;ZFX;ZFX;ZFX;ZFX;ZFX;ZFX;ZFX;ZFX;ZFX	ENST00000540034.1;ENST00000428571.1;ENST00000539115.1;ENST00000379188.3;ENST00000419690.1;ENST00000536464.1;ENST00000535562.1;ENST00000379177.1;ENST00000304543.5;ENST00000459724.1;ENST00000480195.1;ENST00000540034.1	1stExon;5'UTR;5'UTR;5'UTR;5'UTR;5'UTR;5'UTR;5'UTR;5'UTR;5'UTR;5'UTR;5'UTR
LAMP2	ENSG00000005893.16	ENSG00000005893.16	0.0636259	1.1492	0.250475	0.280554	0.0553655	11555.4	0.11757	-3.4808	-3.20943	-3.89941	0.000140534	0.000317269	-0.488248	-0.256462	cg27038917	1729417	ACAAAAATAACACAACTATCCRTTTCTCCAACTATTTAATTACTCRAATC			II			CTACAGCCTGAGTGGAACATTGCAACTAGAAGTGCCATCATGTACTCGGGCATGTCTACA[CG]ATCCGAGTAATCAAATAGCTGGAGAAACGGATAGCTGTGCCACTCCTGTACGCCAACCTA	37	X	119580671	CAGGAGTGGCACAGCTATCCGTTTCTCCAGCTATTTGATTACTCGGATCG	F	LAMP2;LAMP2;LAMP2	NM_001122606;NM_002294;NM_013995	Body;Body;Body																chrX:119580360-119580710
ITGA2B	ENSG00000005961.19	ENSG00000005961.19	0.424456	3.42957	0.000604536	0.000866616	0.123764	48.3773	0.0752996	-1.17297	2.24517	-9.18246	1.80329e-16	1.34088e-15	26.3507	-0.129936	cg03459656	75793926	TCCCCCATCTAACTATACAACTATAATACTTTATAACTTAACCACAAATC			II			ATCTCCTCCCTTCCCCCATCTGGCTGTACAGCTGTGGTGCTTTGTGACTTGGCCACAGGT[CG]GGGAAGGAGAAGGAAGCTGCTGCCCCCGATAAAACCTGAGGCTTCTGTATCTTTTTGGAT	37	17	42467307	CCCCCATCTGGCTGTACAGCTGTGGTGCTTTGTGACTTGGCCACAGGTCG	R	ITGA2B	NM_000419	TSS1500	chr17:42462135-42463579	S_Shelf								ITGA2B	ENST00000353281.4	TSS1500	ITGA2B	ENST00000353281.4	TSS1500	chr17:42467020-42467495
ASB4	ENSG00000005981.13	ENSG00000005981.13	0.952821	3.32773	0.000875567	0.00124101	0.286328	42.103	0.358213
GDE1	ENSG00000006007.12	ENSG00000006007.12	-0.276095	-5.116	3.12075e-07	5.51384e-07	0.0539669	1723.37	0.119728	-2.34508	1.43701	-17.122	2.57271e-38	1.34932e-36	76.4719	-0.303237	cg22368454	39609241	AAATCAAATTTTTATTAATTTAATTCCACCCTCTACCACAAAAACACCAC			II			TTGGCATAAATGAGTCAGGTTTTTGTTGGTTTAATTCCACCCTCTACCACAAAGACACCA[CG]CCTGCTTCTAGGACATATCACATTTTGTTTATGTAAGCAGCACTGGCTGTTGGCCCATAA	37	16	19528985	AGTCAGGTTTTTGTTGGTTTAATTCCACCCTCTACCACAAAGACACCACG	R	GDE1	NM_016641	Body	chr16:19532981-19533516	N_Shelf											GDE1;GDE1	ENST00000569773.1;ENST00000569899.1	5'UTR;TSS1500	chr16:19528800-19529070
REX1BD	ENSG00000006015.18	ENSG00000006015.18	0.0812018	1.06056	0.28889	0.32045	0.0765651	811.953	0.194832
CRLF1	ENSG00000006016.11	ENSG00000006016.11	0.00469352	0.0251487	0.979936	0.982271	0.186631	53.7249	0.170558	5.04277	-1.63578	6.51965	8.38456e-10	3.35979e-09	11.1811	0.305918	cg21104798	82610484	ACTCCAAATCCCRACTTTCTTAAAACCATAAATACCAAAAAAATTACAAC			II			TGGCTCCACTCACTCCAGATCCCGGCTTTCTTGGAGCCATAGATGCCAAAGGGGTTGCAG[CG]CACTTGCACGAAGTACACGGTGCCGGGTTTCAGGCCGGCCAGGCGGCAGGAGGTCTGGTT	37	19	18707521	CGCTGCAACCCCTTTGGCATCTATGGCTCCAAGAAAGCCGGGATCTGGAG	R	CRLF1	NM_004750	Body	chr19:18705929-18706147	S_Shore				TRUE	19:18568521-18568844	19:18707507-18707860	Unclassified_Cell_type_specific							chr19:18707485-18708095
OSBPL7	ENSG00000006025.12	ENSG00000006025.12	0.284255	5.63524	1.74811e-08	3.30878e-08	0.0504424	391.732	0.0759745
TMEM98	ENSG00000006042.12	ENSG00000006042.12	-0.060788	-0.497828	0.618605	0.648837	0.122106	1152.77	0.576473	0.647091	-2.16211	7.57206	2.54789e-12	1.29471e-11	16.8899	0.0717617	cg26381501	75785296	TAAATAAAAACAACCCTCAATTCACTCTTTACCCTAAACCAAACAATCCA	44753248	TAAATAAAAACGACCCTCGATTCACTCTTTACCCTAAACCAAACAATCCG	I	A	Red	TGGGTCAGGCTGTAAATAAGAGCGACCCTCGATTCACTCTTTACCCTGGGCCAGGCAGTC[CG]ATGCATCCTGCATCCCATCATTCCTAATACCAACTCTGAGGATGCTGACAAGCAGCAGCC	37	17	31254708	CGGACTGCCTGGCCCAGGGTAAAGAGTGAATCGAGGGTCGCTCTTATTTA	R	TMEM98;TMEM98	NM_015544;NM_001033504	TSS1500;TSS1500	chr17:31254874-31255392	N_Shore								TMEM98;TMEM98	ENST00000394642.2;ENST00000261713.3	TSS1500;TSS1500	TMEM98;TMEM98;TMEM98;TMEM98	ENST00000394642.2;ENST00000261713.3;ENST00000395149.2;ENST00000439138.1	TSS1500;TSS1500;TSS1500;TSS1500	chr17:31254280-31255995
YBX2	ENSG00000006047.13	ENSG00000006047.13	0.144092	0.820668	0.411836	0.446253	0.175579	73.2518	0.199685	0.966864	1.52407	10.8997	3.836e-21	4.36073e-20	37.0417	0.122447	cg14241662	53808920	TAACACRTAAACTACTACTTAAAAAAAACCACCTAAAAACACRAAAACRC			II			CAGGCGTCAAGCTCCAGCGGACTCGAGGCCTTTTGCACATGCGGTTTCCTCTGCCGAAAA[CG]CGCCTTCGTGTCTCCAGGTGGCTCTCTCCAAGCAGCAGCTTACGTGCCACTCTTCGCCAT	37	17	7199284	CGCGCCTTCGTGTCTCCAGGTGGCTCTCTCCAAGCAGCAGCTTACGTGCC	F	YBX2	NM_015982	TSS1500	chr17:7199710-7200009	N_Shore					17:7139810-7140017	17:7199095-7200301	Unclassified	YBX2;YBX2	ENST00000007699.5;ENST00000570627.1	TSS1500;TSS1500	YBX2;YBX2;YBX2;YBX2	ENST00000571127.1;ENST00000007699.5;ENST00000571485.1;ENST00000570627.1	TSS1500;TSS1500;TSS1500;TSS1500	chr17:7199185-7200315
MAP3K14	ENSG00000006062.17	ENSG00000006062.17	0.442406	4.88621	1.02797e-06	1.76151e-06	0.0905419	928.124	0.295127	-2.53969	0.187866	-18.509	5.60853e-42	4.00449e-40	84.8866	-0.392065	cg00320414	39714541	AAAAATCTATAACTCTTCTATTCTACTCACTAAATTCTAACAACTAAACC			II			AAACTTCACCAGAAAGTCTGTGGCTCTTCTGTTCTGCTCACTGAGTTCTGGCAGCTGGGC[CG]CAAAACAGAAGGCTGGAGATGGGCAAGCTTGTCCTTCCTGGTTTTGGTTTTCATTTCATT	37	17	43380215	CGGCCCAGCTGCCAGAACTCAGTGAGCAGAACAGAAGAGCCACAGACTTT	R	MAP3K14	NM_003954	5'UTR								17:43380083-43380370	Promoter_Associated_Cell_type_specific	MAP3K14	ENST00000344686.2	5'UTR	MAP3K14	ENST00000344686.2	5'UTR	chr17:43380040-43380475
ABCC8	ENSG00000006071.15	ENSG00000006071.15	-1.83846	-10.6416	1.90791e-26	7.25189e-26	0.172761	23.3534	0.0593986	-1.90334	-0.54855	-28.3739	4.3986e-65	2.44855e-62	137.924	-0.305819	cg27299814	51666939	ACAAATAAATAACTCTTCCTCTAACTACCTCTTAAATTTTTTAAAACCAC			II			CTGTACCTGGTCGATGGTGTTACAGTCAGATGAAAATCTGTTCAGGATGCTCCCAAGGGG[CG]TGGTCTCAAAAAACCTAAGAGGCAGCCAGAGGAAGAGTTACTCATTTGTCCATTGATTTA	37	11	17427095	CAAATGAGTAACTCTTCCTCTGGCTGCCTCTTAGGTTTTTTGAGACCACG	F	ABCC8;ABCC8;ABCC8;ABCC8	NM_000352;NM_001287174;NM_000352;NM_001287174	ExonBnd;ExonBnd;Body;Body										ABCC8;ABCC8	ENST00000389817.3;ENST00000379493.2	ExonBnd;3'UTR	ABCC8;ABCC8;ABCC8;ABCC8;ABCC8;ABCC8	ENST00000527905.1;ENST00000524561.1;ENST00000528374.1;ENST00000531137.1;ENST00000389817.3;ENST00000379493.2	3'UTR;3'UTR;TSS1500;TSS1500;ExonBnd;3'UTR	chr11:17426985-17427655
TMEM132A	ENSG00000006118.15	ENSG00000006118.15	1.69111	13.4597	2.70071e-41	1.60982e-40	0.125642	505.692	0.74267	-1.13978	-0.345084	-16.5405	9.37857e-37	4.30682e-35	72.8829	-0.188876	cg19122581	62725279	ACRAACCTAAAACCAATAACTACCCCCAAAAAACAATAATCACTTATTAC			II			TGGAGTAGGAGGCGAACCTGAAGCCAGTGGCTGCCCCCAGAGAGCAGTGGTCACTTGTTA[CG]CTTGGGGCAGGGGGCAGGGAGAGCCTGTCAGTCATATGCTCCTTGGTGGGGAGGGCCAGG	37	11	60693026	CGAACCTGAAGCCAGTGGCTGCCCCCAGAGAGCAGTGGTCACTTGTTACG	R	TMEM132A;TMEM132A	NM_178031;NM_017870	Body;Body	chr11:60691785-60692532	S_Shore						11:60691574-60693399	Unclassified	TMEM132A;RP11-881M11.4	ENST00000543732.1;ENST00000543907.1	5'UTR;TSS200	TMEM132A;TMEM132A;TMEM132A;TMEM132A;RP11-881M11.4;TMEM132A;TMEM132A	ENST00000537065.1;ENST00000544065.1;ENST00000543732.1;ENST00000540276.1;ENST00000543907.1;ENST00000537110.1;ENST00000534983.1	5'UTR;5'UTR;5'UTR;5'UTR;TSS200;TSS200;TSS1500	chr11:60692385-60693795
AP2B1	ENSG00000006125.18	ENSG00000006125.18	-0.407854	-11.4625	2.03554e-30	8.82618e-30	0.0355816	8188.91	0.0889048	5.22518	-0.803334	6.71096	3.02375e-10	1.26411e-09	12.1834	0.369167	cg11011736	97627445	TAACTCTCTTTTCTATTTAATATTTAAAAACTCACTATAAAATAAAACAC			II			CCACAGAAATCTAGCTCTCTTTTCTATTTGATGTTTAGGAACTCACTGTGGAGTAGGGCA[CG]GTCTTTACAGCTCCTCTTTTTTTTTTTTTTTTTTTTCCTGTGCCGGAATACAAGCCCAAA	37	17	33934776	AGCTCTCTTTTCTATTTGATGTTTAGGAACTCACTGTGGAGTAGGGCACG	R	AP2B1;AP2B1	NM_001030006;NM_001282	Body;Body						TRUE										chr17:33934380-33934870
TAC1	ENSG00000006128.12	ENSG00000006128.12	-2.82584	-7.44837	9.45025e-14	2.26422e-13	0.37939	28.7061	0.254841	3.0994	-2.34341	5.22639	5.21529e-07	1.57176e-06	4.89413	0.303589	cg17437939	65706869	TCATTTAAAACCCAATTAAATCCAAATATTATAAACATCRACRAATTACC			II			CTAAAATTGCGTCATTTAGAACCCAATTGGGTCCAGATGTTATGGGCATCGACGAGTTAC[CG]TCTCGGAAACTCTCAATCACGCAAGCGAAAGGAGAGGAGGCGGCTAATTAAATATTGAGC	37	7	97361252	CGGTAACTCGTCGATGCCCATAACATCTGGACCCAATTGGGTTCTAAATG	R	TAC1;TAC1;TAC1;TAC1	NM_013998;NM_013997;NM_013996;NM_003182	TSS200;TSS200;TSS200;TSS200	chr7:97361132-97363018	Island					7:97199050-97199704			TAC1;TAC1;TAC1	ENST00000350485.4;ENST00000319273.5;ENST00000319273.5	TSS200;1stExon;5'UTR	TAC1;TAC1;TAC1;TAC1	ENST00000495916.1;ENST00000350485.4;ENST00000319273.5;ENST00000319273.5	TSS1500;TSS200;1stExon;5'UTR	chr7:97360765-97362095
ZNF263	ENSG00000006194.10	ENSG00000006194.10	0.493304	16.6629	2.44069e-62	2.54853e-61	0.029605	1468.87	0.0803554
CX3CL1	ENSG00000006210.7	ENSG00000006210.7	0.710941	8.91103	5.05602e-19	1.4808e-18	0.0797822	2338.32	0.345189
SPATA20	ENSG00000006282.21	ENSG00000006282.21	0.279854	4.72241	2.33062e-06	3.91196e-06	0.0592608	2645.61	0.143595
TNFRSF12A	ENSG00000006327.14	ENSG00000006327.14	0.963171	5.60651	2.06447e-08	3.88835e-08	0.171795	2201.91	1.29647
MAP3K9	ENSG00000006432.15	ENSG00000006432.15	-1.85566	-18.3517	3.20124e-75	4.62077e-74	0.101117	522.447	0.866361	-0.824897	1.21834	-11.9134	5.84273e-24	8.58539e-23	43.5002	-0.117582	cg12711754	65778591	AAAACACCTAACTCTCTCTAACATCCTAAAATATAACTACTTCAAAAAAC			II			CACGTGTCTGCAGGACACCTAGCTCTCTCTAACATCCTAAAATATAACTGCTTCAAAAGG[CG]TCAACTTGGACACCTACAGCCCTTGCCATCTTGTGCAAATTAAGCCCAGAAAACACAGCT	37	14	71247286	CGCCTTTTGAAGCAGTTATATTTTAGGATGTTAGAGAGAGCTAGGTGTCC	R	MAP3K9;MAP3K9;MAP3K9;MAP3K9	NM_001284230;NM_033141;NM_001284232;NM_001284231	Body;Body;5'UTR;5'UTR										MAP3K9;MAP3K9	ENST00000553414.1;ENST00000554146.1	5'UTR;5'UTR	MAP3K9;MAP3K9	ENST00000553414.1;ENST00000554146.1	5'UTR;5'UTR
RALA	ENSG00000006451.8	ENSG00000006451.8	0.421759	9.08205	1.06545e-19	3.19907e-19	0.0464387	1121.32	0.0986949
BAIAP2L1	ENSG00000006453.14	ENSG00000006453.14	-0.0661454	-0.609277	0.542341	0.574721	0.108564	497.948	0.307213
KDM7A	ENSG00000006459.11	ENSG00000006459.11	0.299347	5.25847	1.45261e-07	2.61595e-07	0.0569266	2588.09	0.130105	2.58168	-2.30202	2.65881	0.0086215	0.0148532	-4.31387	0.176029	cg17022672	23632965	AAAAACCACTAATATAAATAATCCAATATATAAATTAACCCATCACTACC			II			AAGGAAAAACATAAGAATAAAAATGTCATTTTTATTGGTAAGGTCAGTTTAAAAAAAATA[CG]GTAGTGATGGGTTAATTCATATACTGGATTATCTATATCAGTGGTTCTTAACCTATCACT	37	7	139829516	CGGTAGTGATGGGTTAATTCATATACTGGATTATCTATATCAGTGGTTCT	F	KDM7A	NM_030647	Body
ETV1	ENSG00000006468.14	ENSG00000006468.14	0.472203	3.43904	0.000583784	0.000837765	0.137307	476.38	0.463369
AGK	ENSG00000006530.18	ENSG00000006530.18	0.194745	5.39994	6.66632e-08	1.22364e-07	0.0360644	1847.73	0.0531754	5.20479	-4.28164	6.58109	6.05321e-10	2.45811e-09	11.5012	0.325592	cg10393753	21662829	TCAAAATAAAAAATTCTAAACRTTCTATCACTCACTAATAATTATTAACC			II			GAGATTGCTGGGATGGGCTGAAAGCTTGGCCTGCAAGGGAAGTAATCCTAGAGACTAGAA[CG]GCTAATAATTACTAGTGAGTGACAGAACGTCCAGAACCTCCCACTCTGAGTTTTGTTTGC	37	7	141348759	CGGCTAATAATTACTAGTGAGTGACAGAACGTCCAGAACCTCCCACTCTG	F	AGK	NM_018238	Body										AGK	ENST00000535825.1	3'UTR	AGK;AGK	ENST00000494053.1;ENST00000535825.1	TSS200;3'UTR
ALDH3B1	ENSG00000006534.16	ENSG00000006534.16	0.0495817	0.553545	0.57989	0.611344	0.0895712	1530.86	0.276771	-2.65403	1.7991	-22.8964	6.71615e-53	1.20987e-50	109.977	-0.304598	cg27145347	7611423	CTCAAAAATACCRTATCTATCCTCTTCTCCTAAATATAAATAATTAATAC			II			CAACCATGAGAGCCGAGGTGGGAGGCATGGGAAACAGTGCAGTGACTCACCCCCTGCCCC[CG]CACCAACCACCCATATTCAGGAGAAGAGGACAGACACGGCACCTCTGAGTCACCCCTCTC	37	11	67795659	TCAGAGGTGCCGTGTCTGTCCTCTTCTCCTGAATATGGGTGGTTGGTGCG	F	ALDH3B1;ALDH3B1;ALDH3B1	NM_001161473;NM_000694;NM_001030010	3'UTR;3'UTR;3'UTR	chr11:67797802-67798413	N_Shelf				TRUE				ALDH3B1;RP5-901A4.1	ENST00000539229.1;ENST00000532296.1	5'UTR;3'UTR	ALDH3B1;ALDH3B1;ALDH3B1;ALDH3B1;ALDH3B1;ALDH3B1;RP5-901A4.1	ENST00000433100.1;ENST00000539229.1;ENST00000342456.6;ENST00000529232.1;ENST00000434449.1;ENST00000530046.1;ENST00000532296.1	5'UTR;5'UTR;5'UTR;5'UTR;5'UTR;5'UTR;3'UTR	chr11:67795500-67795810
TTC22	ENSG00000006555.11	ENSG00000006555.11	-0.37063	-3.55186	0.000382514	0.000555263	0.104348	709.878	0.366368
PHTF2	ENSG00000006576.16	ENSG00000006576.16	0.591091	13.9535	2.99526e-44	1.93333e-43	0.0423615	1292.04	0.126828
CCL26	ENSG00000006606.9	ENSG00000006606.9	-0.234362	-1.24724	0.212308	0.240308	0.187904	8.83723	0.00960417
FARP2	ENSG00000006607.14	ENSG00000006607.14	-0.472002	-12.8239	1.20475e-37	6.51158e-37	0.0368064	2163.2	0.10291	2.82206	-1.25874	5.64165	7.26435e-08	2.39553e-07	6.81288	0.238505	cg07822180	10807288	TAAACTATCTCTAACAAAACACRAAAAACTAAACCCRAAATATATTCCAC			II			TCGCTCAGGGCTGGGCTGTCTCTAGCAGGGCACGGAAAACTGGGCCCGGGGTATGTTCCA[CG]TCTGCATCAGGAAGTGCACCAGCAAGTCTGGCGCTCTGATGCAGGCACACTTAGAATGCG	37	2	242401498	CGTGGAACATACCCCGGGCCCAGTTTTCCGTGCCCTGCTAGAGACAGCCC	R	FARP2;FARP2;FARP2	NM_001282983;NM_001282984;NM_014808	Body;Body;Body													FARP2;FARP2;FARP2;FARP2	ENST00000496470.1;ENST00000476799.1;ENST00000473510.1;ENST00000422951.1	TSS1500;5'UTR;TSS1500;TSS1500	chr2:242401405-242401675
USH1C	ENSG00000006611.17	ENSG00000006611.17	0.114516	1.20765	0.227183	0.255994	0.0948258	4802.82	0.4492	-1.34885	0.804662	-17.3294	7.19441e-39	3.93907e-37	77.7437	-0.207061	cg21534666	17706902	AAATTACTTAAATCACTCACACAAACCAACCCTACTTACAAAAACCCACC			II			ATCTCAGACTGGCCCCACACAGGTTACTTAGCTGTGTGTGAATCTGCCTTCCCTGCCAGA[CG]GTGGGCTCCTGCAAGTAGGGCTGGTCTGTGTGAGTGACTCAAGCAATTCTGATGAAAGGG	37	11	17535580	CGGTGGGCTCCTGCAAGTAGGGCTGGTCTGTGTGAGTGACTCAAGCAATT	F	USH1C;USH1C;USH1C;USH1C	NR_123738;NM_153676;NM_001297764;NM_005709	Body;Body;Body;Body										USH1C	ENST00000529563.1	3'UTR	USH1C	ENST00000529563.1	3'UTR	chr11:17535500-17535715
GGCT	ENSG00000006625.18	ENSG00000006625.18	-0.260959	-4.29754	1.72702e-05	2.75064e-05	0.0607228	325.166	0.0961282
DBF4	ENSG00000006634.8	ENSG00000006634.8	0.882874	13.8533	1.21533e-43	7.71263e-43	0.0637303	285.672	0.175217	0.678985	-3.84289	5.94578	1.61362e-08	5.6915e-08	8.28227	0.0354169	cg24109202	25786980	CAAAAACACAACCTACAAAACCAAAACAAAACACAAAAAAAACAACAACA	9661875	CGAAAACACAACCTACAAAACCAAAACGAAACGCGAAAAAAACGACGACG	I	T	Red	GCGGGGTAGAGGCGGAAACACAACCTGCAGGGCCAGAGCGAGGCGCGAGAAGGACGGCGG[CG]TGAGGGGGCGGGGCGCGCAGCGCGAGAAGGCAGGCACGAGGGGCGAGCGCGAGGCGGGGC	37	7	87505681	CGCCGCCGTCCTTCTCGCGCCTCGCTCTGGCCCTGCAGGTTGTGTTTCCG	R	SLC25A40;DBF4;DBF4	NM_018843;NM_006716;NM_006716	TSS200;1stExon;5'UTR	chr7:87505100-87506493	Island	high-CpG:87343389-87343620				7:87343044-87344385	7:87505432-87505928	NonGene_Associated	DBF4;DBF4;SLC25A40	ENST00000265728.1;ENST00000265728.1;ENST00000341119.5	5'UTR;1stExon;TSS200	DBF4;DBF4;DBF4;DBF4;DBF4;DBF4;DBF4;SLC25A40;DBF4;SLC25A40;SLC25A40	ENST00000486925.1;ENST00000430279.1;ENST00000413643.1;ENST00000413643.1;ENST00000265728.1;ENST00000265728.1;ENST00000495067.1;ENST00000491499.1;ENST00000431138.1;ENST00000341119.5;ENST00000444363.1	TSS1500;TSS1500;5'UTR;1stExon;5'UTR;1stExon;TSS200;TSS200;TSS200;TSS200;TSS200	chr7:87505465-87506215
TBXA2R	ENSG00000006638.13	ENSG00000006638.13	0.418538	4.02683	5.65332e-05	8.68919e-05	0.103937	91.469	0.107738	1.5683	1.38885	9.6	1.3723e-17	1.12993e-16	28.9074	0.184654	cg04948286	55800585	CRAAACAAAATATACACCCAAAAATCCAAAATCTAATTCCAAATAACCAC			II			GCACGGCGCGGCGGAACAGGATATACACCCAGGGGTCCAGGATCTGGTTCCAGGTGGCCA[CG]CGCAAGTAGATGAGCAGCTCCTTCTCCGTGGTGCGGGACAGCTGCCCGGCGGGGCTCATG	37	19	3595832	GGAACAGGATATACACCCAGGGGTCCAGGATCTGGTTCCAGGTGGCCACG	R	TBXA2R;TBXA2R	NM_201636;NM_001060	Body;Body	chr19:3595632-3595997	Island					19:3546660-3546977
IFRD1	ENSG00000006652.15	ENSG00000006652.15	-0.483021	-6.89348	5.44426e-12	1.21476e-11	0.0700692	1081.17	0.202884
COX10	ENSG00000006695.12	ENSG00000006695.12	-0.447534	-12.7066	5.43324e-37	2.87643e-36	0.0352205	695.43	0.0776722	-2.27674	2.68386	-9.97671	1.31113e-18	1.18539e-17	31.2401	-0.207618	cg13329172	9793366	TTTATCCTTATAACTCATTTTATTTAACACATATAATTTTAACACCTCCC			II			TCTGGGACCGTTTTGTCCTTGTGACTCATTTTATTTAACACATGTGGTTTTGACACCTCC[CG]CTTGTGCCATTGTGCCAGGCTCTGGGGGATGGTGAGAGGAATGTGGCAGGCTTGTGCCCT	37	17	14109378	CGGGAGGTGTCAAAACCACATGTGTTAAATAAAATGAGTCACAAGGACAA	R	COX10	NM_001303	Body	chr17:14110197-14110574	N_Shore						17:14109127-14109713	Unclassified_Cell_type_specific							chr17:14109245-14110195
GTF2IRD1	ENSG00000006704.11	ENSG00000006704.11	-0.581034	-10.0697	7.52438e-24	2.62205e-23	0.0577015	964.705	0.176605	-2.82465	-0.967314	-10.3777	1.05865e-19	1.05569e-18	33.7417	-0.36266	cg07645228	66654168	ATAACTCCTAAACAATCAAATTATAAAAACRATACRTAAATTTTAACAAC			II			TCTCTCGCCACATGACTCCTGAGCAGTCAGATTATAAAAACGATGCGTAGGTTTTAGCAG[CG]TCCAGGCCCCTCCCATAATCCTAATCTCACGGCCTTTCGTTAGTTTTACAAAGGTGGTTT	37	7	73867009	CGCTGCTAAAACCTACGCATCGTTTTTATAATCTGACTGCTCAGGAGTCA	R	GTF2IRD1;GTF2IRD1	NM_005685;NM_016328	TSS1500;TSS1500	chr7:73867787-73868061	N_Shore		chr7:73866647-73866647						GTF2IRD1;GTF2IRD1;GTF2IRD1	ENST00000265755.3;ENST00000455841.2;ENST00000424337.2	TSS1500;TSS1500;TSS1500	GTF2IRD1;GTF2IRD1;GTF2IRD1	ENST00000265755.3;ENST00000455841.2;ENST00000424337.2	TSS1500;TSS1500;TSS1500	chr7:73866620-73867055
PAF1	ENSG00000006712.15	ENSG00000006712.15	-0.259735	-7.09333	1.30924e-12	2.99502e-12	0.0366168	1648.77	0.0634062	-0.12367	-3.49382	-3.14819	0.00195285	0.00374292	-2.9571	-0.00618227	cg17053304	70726232	CAACTAAAAAAACCRCTAAAACTTACTACTAAAATACAACCATCTTCCTC			II			TAGGGATGCTGAAAAGCAACGGGGAGAGACGCAGTCGTAACGCACTTCCGGCGGTCTACG[CG]AGGAAGATGGCTGCATCCCAGCAGCAAGCTTCAGCGGCTTCCTCAGCTGCTGGTGTATCG	37	19	39882055	AGCTGAGGAAGCCGCTGAAGCTTGCTGCTGGGATGCAGCCATCTTCCTCG	F	MED29;PAF1;PAF1;PAF1	NM_017592;NM_019088;NM_001256826;NR_046384	1stExon;TSS1500;TSS1500;TSS1500	chr19:39881332-39882164	Island	high-CpG:44573796-44573899				19:44573173-44574097	19:39880877-39882327	Promoter_Associated	PAF1;PAF1;PAF1;MED29;MED29;MED29	ENST00000221265.2;ENST00000221266.7;ENST00000416728.2;ENST00000315588.4;ENST00000435462.2;ENST00000435462.2	TSS1500;TSS1500;TSS1500;1stExon;1stExon;5'UTR	PAF1;PAF1;PAF1;MED29;MED29;MED29	ENST00000221265.2;ENST00000221266.7;ENST00000416728.2;ENST00000315588.4;ENST00000435462.2;ENST00000435462.2	TSS1500;TSS1500;TSS1500;1stExon;1stExon;5'UTR
VPS41	ENSG00000006715.16	ENSG00000006715.16	0.244661	5.2961	1.183e-07	2.13972e-07	0.0461965	5289.91	0.0872529	-1.44639	1.23783	-12.6629	4.71295e-26	8.36696e-25	48.303	-0.202748	cg04957903	30789168	ACCAACAAAAAAACCTAACTAACCAACCTCAAATATACTTCATTCCTCAC			II			ACAGTCATTCAACCAACAAAGAAGCCTGGCTGGCCAGCCTCAGATGTACTTCATTCCTCA[CG]AGTGTGGATGTGGAAAATATATATACACATGACTCACTATTCTCTTGCTCAAGTTACCAT	37	7	38880852	CGTGAGGAATGAAGTACATCTGAGGCTGGCCAGCCAGGCTTCTTTGTTGG	R	VPS41;VPS41	NM_014396;NM_080631	Body;Body						TRUE										chr7:38880440-38881135
ARHGAP44	ENSG00000006740.17	ENSG00000006740.17	-0.36198	-3.16184	0.00156775	0.0021797	0.114484	364.84	0.321455	-1.44014	0.616697	-14.6663	1.24649e-31	3.63297e-30	61.1105	-0.228308	cg25487538	74640151	ATACAAAAAAAATACTTCCAACAACTACTACTACAACTCATAACAACCAC			II			ACCTAGGGTCTCCACCTGCTTCTCATCCAGGGGTACCCCTGCGTCTGTCACCCATGACCA[CG]TGGCTGCCATGAGCTGCAGTAGCAGCTGCTGGAAGCACTTCCCCTGTACTCAGGAAGTAG	37	17	12885853	CGTGGCTGCCATGAGCTGCAGTAGCAGCTGCTGGAAGCACTTCCCCTGTA	F	ARHGAP44	NM_014859	Body
ELAC2	ENSG00000006744.19	ENSG00000006744.19	-0.277338	-7.41836	1.18581e-13	2.83168e-13	0.0373854	2702.25	0.0694061
SCIN	ENSG00000006747.15	ENSG00000006747.15	-1.99308	-11.2827	1.59759e-29	6.72901e-29	0.17665	4260.32	2.8329
ARSD	ENSG00000006756.16	ENSG00000006756.16	-0.749549	-10.9831	4.60927e-28	1.84936e-27	0.0682458	4096.6	0.316029
PNPLA4	ENSG00000006757.12	ENSG00000006757.12	-0.859777	-11.8641	1.81778e-32	8.40553e-32	0.0724686	701.191	0.307082	-0.182286	-3.90818	-3.84321	0.00017349	0.000386812	-0.688055	-0.00677244	cg05508067	13759868	CTCTAAATACTCRAAAATAACATAACTCTAAACRAAAAATCCTTACCTAC			II			CCGCCTGCTCTATTTAAACTTCTGGACTCAACCTGGCCGCTAGACCGGAGCGTCCTCCAG[CG]CAGGCAAGGATTCCTCGTTTAGAGTCATGTTATCTTCGAGTACCTAGAGAGACATTTTAA	37	X	7895590	CGCAGGCAAGGATTCCTCGTTTAGAGTCATGTTATCTTCGAGTACCTAGA	F	PNPLA4;PNPLA4	NM_004650;NM_001142389	TSS200;5'UTR	chrX:7895077-7895608	Island					X:7855050-7855886	X:7894885-7896376	Promoter_Associated	PNPLA4;PNPLA4;PNPLA4	ENST00000537427.1;ENST00000444736.1;ENST00000381042.4	5'UTR;5'UTR;TSS200	PNPLA4;PNPLA4;PNPLA4	ENST00000537427.1;ENST00000444736.1;ENST00000381042.4	5'UTR;5'UTR;TSS200	chrX:7895305-7895915
MYH13	ENSG00000006788.14	ENSG00000006788.14	4.76034	10.6332	2.08734e-26	7.9206e-26	0.447685	15.1324	0.145327	-1.61129	1.9136	-5.95045	1.57796e-08	5.57122e-08	8.30423	-0.164637	cg05424799	96639846	TAAAAAACCTTTTTAAAAACCACTATTATTATTATATCATCCCCTAAATC			II			TGACCCACCTAATATAGATATTTGTCTTCAGAAGGAGAAATAGAATGTGAGCAAAGCAAG[CG]ACCCAGGGGATGATACAATAACAACAGTGGTTCTCAAAAAGGTTTTTTATGTAGCAAAAA	37	17	10261555	AAAAAACCTTTTTGAGAACCACTGTTGTTATTGTATCATCCCCTGGGTCG	F	MYH13	NM_003802	Body
ADIPOR2	ENSG00000006831.10	ENSG00000006831.10	0.268293	7.09168	1.32495e-12	3.03002e-12	0.0378322	2823.92	0.0634291
CDKL3	ENSG00000006837.12	ENSG00000006837.12	0.216227	3.64028	0.000272346	0.000399876	0.0593984	68.1249	0.0256447	4.69396	-2.79595	5.04342	1.2049e-06	3.48898e-06	4.08178	0.320794	cg12960467	96691138	AAAACCCACCAAACTAAATTTATTAAATAATACCTTTCCTCTTATTTAAC			II			TTCTTTGCTTTCTTCTATAAAATGAGTTAAATGTAAAAAAGCGAAATCTCGCTATGCTTC[CG]CTAAATAAGAGGAAAGGCATTATTTAATAAATCTAGTCTGGTGGGTCCCACCCAGCATGC	37	5	133703730	GGACCCACCAGACTAGATTTATTAAATAATGCCTTTCCTCTTATTTAGCG	F	CDKL3;CDKL3	NM_016508;NM_001113575	TSS1500;TSS1500	chr5:133702629-133702905	S_Shore						5:133703723-133703884	Unclassified_Cell_type_specific	CDKL3;CDKL3;CDKL3;CDKL3;CDKL3;CDKL3;CDKL3	ENST00000521118.1;ENST00000265334.4;ENST00000518409.1;ENST00000435240.2;ENST00000536186.1;ENST00000521755.1;ENST00000523054.1	TSS1500;TSS1500;3'UTR;5'UTR;5'UTR;5'UTR;5'UTR	CDKL3;CDKL3;CDKL3;CDKL3;CDKL3;CDKL3;CDKL3;CDKL3;CDKL3;CDKL3;CDKL3	ENST00000521118.1;ENST00000265334.4;ENST00000520515.1;ENST00000518409.1;ENST00000435240.2;ENST00000536186.1;ENST00000522501.1;ENST00000521755.1;ENST00000523054.1;ENST00000520693.1;ENST00000519312.1	TSS1500;TSS1500;3'UTR;3'UTR;5'UTR;5'UTR;3'UTR;5'UTR;5'UTR;5'UTR;5'UTR
UPP2	ENSG00000007001.13	ENSG00000007001.13	-3.75227	-24.651	3.59228e-134	2.21758e-132	0.152216	1311.32	3.15735	-1.3086	1.31726	-11.0767	1.24164e-21	1.47721e-20	38.1642	-0.189897	cg19167951	29801910	TTAAAAAATCCATATAACCTAAATCTTACCACTATTACCACCAACTAAAC			II			ATTACCTTTTCCAGGATAAGTGTCCTCAGGAATTTTTTGCTATCTGGGCACAGTTGCAAA[CG]TCTAGTTGGTGGTAACAGTGGCAAGATTTAGGCTACATGGATTCCCCAATATAGAGTCCC	37	2	158957290	CGTCTAGTTGGTGGTAACAGTGGCAAGATTTAGGCTACATGGATTCCCCA	F	UPP2;UPP2	NM_173355;NM_001135098	TSS1500;Body										UPP2;UPP2	ENST00000460456.1;ENST00000005756.4	TSS1500;TSS1500	UPP2;UPP2	ENST00000460456.1;ENST00000005756.4	TSS1500;TSS1500
MARK4	ENSG00000007047.15	ENSG00000007047.15	0.0226318	0.579596	0.562187	0.594042	0.0390475	517.891	0.0403367
PROM1	ENSG00000007062.12	ENSG00000007062.12	-0.601543	-2.41018	0.0159445	0.0204207	0.249584	4246.13	3.52908	-1.99065	0.235426	-10.0455	8.51227e-19	7.82442e-18	31.6693	-0.29295	cg20845670	18610971	ACAACTACAATTACTATCTATCTCAAATCATTATCTCCCATCTTTACTAC			II			TCCCTCAGTGACAAAGCAGGGGAAGGGAAATTCCCAGTGAAGTGAAACATAACTGCTCAC[CG]CAGCAAAGATGGGAGACAATGACTTGAGATAGACAGCAACTGCAGTTGCACTTCCAGATT	37	4	16080944	CGCAGCAAAGATGGGAGACAATGACTTGAGATAGACAGCAACTGCAGTTG	F	PROM1;PROM1	NM_001145847;NM_001145848	5'UTR;5'UTR	chr4:16084195-16085735	N_Shelf								PROM1;PROM1;PROM1;PROM1	ENST00000510224.1;ENST00000508167.1;ENST00000543373.1;ENST00000505450.1	5'UTR;5'UTR;5'UTR;5'UTR	PROM1;PROM1;PROM1;PROM1;PROM1;PROM1;PROM1;PROM1;PROM1;PROM1;PROM1	ENST00000514967.1;ENST00000508322.1;ENST00000510224.1;ENST00000508167.1;ENST00000543373.1;ENST00000505450.1;ENST00000504842.1;ENST00000513108.1;ENST00000502501.1;ENST00000514693.1;ENST00000512304.2	5'UTR;5'UTR;5'UTR;5'UTR;5'UTR;5'UTR;3'UTR;3'UTR;3'UTR;3'UTR;3'UTR	chr4:16080700-16081035
CCDC124	ENSG00000007080.11	ENSG00000007080.11	-0.148989	-2.2865	0.0222251	0.0280875	0.0651604	565.952	0.12795	-0.373872	0.12156	-4.85986	2.73314e-06	7.5989e-06	3.28898	-0.0641887	cg07930940	90662551	CCCCAACATCRCACACRTATTAAATACCCAATACATATTTATTAAATAAC			II			GCCACCTCTTTCCCCAGCATCGCACACGTATTAGGTGCCCAGTACATATTTATTGAATGA[CG]TGTGCAAGTGAGTGAGTGTTTACTACACAGAGAAAAGTGTCTGTATTTCCAGCTTGGGCT	37	19	18044745	CCCAGCATCGCACACGTATTAGGTGCCCAGTACATATTTATTGAATGACG	R	CCDC124;CCDC124	NM_001136203;NM_138442	5'UTR;TSS1500	chr19:18043480-18044143	S_Shore								CCDC124	ENST00000445755.1	5'UTR	CCDC124	ENST00000445755.1	5'UTR	chr19:18044560-18044850
CEACAM21	ENSG00000007129.18	ENSG00000007129.18	2.00126	18.6803	7.1617e-78	1.13419e-76	0.107132	62.4704	0.166356
PAFAH1B1	ENSG00000007168.14	ENSG00000007168.14	-0.011767	-0.506501	0.612505	0.643126	0.0232319	7234.86	0.0200714
NOS2	ENSG00000007171.18	ENSG00000007171.18	0.993397	6.32884	2.47014e-10	5.12585e-10	0.156964	119.056	0.325325	-1.67465	0.801208	-24.408	2.02721e-56	5.02196e-54	118.058	-0.255242	cg22599124	49603596	AAACTATTCAATCCCTATACTTAAACACTAAATTCTATCCTCTCTCAATC			II			AGAGAGACATTGATGATACAGAGAGAGAAGAGGAAAATTTTTGGGAGTAAAGTCCTTGAG[CG]ATTGAGAGAGGACAGAATTCAGTGCTCAAGTACAGGGATTGAACAGTCTTGGGAGGTGAG	37	17	26105526	GACTGTTCAATCCCTGTACTTGAGCACTGAATTCTGTCCTCTCTCAATCG	F	NOS2	NM_000625	Body																chr17:26105280-26105575
DNAH9	ENSG00000007174.18	ENSG00000007174.18	-0.53862	-3.22781	0.00124741	0.00174712	0.166869	151.573	0.36046	-2.31764	0.219241	-9.71968	6.52733e-18	5.53701e-17	29.6454	-0.327992	cg12626882	6772120	TCCAATTTTAAACTATATAAAACCATAACAAACTATATAAAAACTTCCTC			II			TGGAGCATAAAGAGAGGAAGAGATGAGATCCACTTGGATACCAGCACCCCACTCCAGCCT[CG]AGGAAGCTTTTACACAGTCTGCCATGGTTTTACACAGTTTAAAACTGGAAGACAGATTCT	37	17	11786412	CCAGTTTTAAACTGTGTAAAACCATGGCAGACTGTGTAAAAGCTTCCTCG	F	DNAH9;DNAH9;DNAH9	NM_004662;NM_001372;NM_004662	5'UTR;Body;1stExon										DNAH9;DNAH9;DNAH9	ENST00000361801.3;ENST00000396001.2;ENST00000396001.2	TSS1500;1stExon;5'UTR	DNAH9;DNAH9;DNAH9	ENST00000361801.3;ENST00000396001.2;ENST00000396001.2	TSS1500;1stExon;5'UTR
KIAA0100	ENSG00000007202.15	ENSG00000007202.15	-0.550791	-13.0798	4.29636e-39	2.40606e-38	0.0421101	8793.36	0.145837
SLC13A2	ENSG00000007216.15	ENSG00000007216.15	-6.88918	-19.0986	2.59421e-81	4.4803e-80	0.360717	1418.19	6.12553
GAS7	ENSG00000007237.19	ENSG00000007237.19	1.72281	16.5979	7.21476e-62	7.45162e-61	0.103797	719.734	0.78846	-2.63107	0.170267	-13.0581	3.70654e-27	7.26629e-26	50.8377	-0.380802	cg06455616	84660272	TAATACCRTTACTTTCATATAAACTTACCAATACCATCAAAACATACTCC			II			CACTCTGCATGATGAAATTTCCAGAGAGCCACAAGAAAGATGGGGACTTCCCAAAGTCCA[CG]GAGCATGCTCTGATGGCATTGGCAAGTTTATATGAAAGCAACGGCATTACTGCATTAACC	37	17	9916899	CGGAGCATGCTCTGATGGCATTGGCAAGTTTATATGAAAGCAACGGCATT	F	GAS7;GAS7;GAS7	NM_201433;NM_001130831;NM_201432	Body;Body;Body				chr17:9916757-9916757						GAS7	ENST00000542249.1	5'UTR	GAS7	ENST00000542249.1	5'UTR	chr17:9916760-9917470
TRAPPC6A	ENSG00000007255.10	ENSG00000007255.10	-0.55227	-9.36533	7.58103e-21	2.38444e-20	0.0589696	506.599	0.15532	-0.521902	1.56296	-7.20923	1.9702e-11	9.21742e-11	14.8719	-0.0706347	cg13868800	60735526	ACTATCCTAAAAACTAAATACAATCAACACTATACAAATACTACACAAAC			II			GAATCGGGAGGGCTGTCCTGAGGACTAAATGCAGTCAACACTGTGCAAGTACTGCACAGA[CG]CCCTCAGGAAACGGGAGGCCTGTCTGGTTCAGAGGAACCCTTTTGGGCCAAAGAGAAGGA	37	19	45676891	CTGTCCTGAGGACTAAATGCAGTCAACACTGTGCAAGTACTGCACAGACG	R	TRAPPC6A;TRAPPC6A;TRAPPC6A;TRAPPC6A	NM_024108;NM_001270891;NM_001270892;NM_001270893	Body;Body;Body;Body								19:45676804-45676932	Unclassified_Cell_type_specific
MATK	ENSG00000007264.15	ENSG00000007264.15	2.24931	21.4744	2.70092e-102	7.62525e-101	0.104744	103.682	0.323168	1.96227	-2.91501	10.0984	6.10681e-19	5.68762e-18	31.9994	0.179242	cg11326255	75621117	CACCCTAAAAAACAAAATTCTTAAAACATAAAACAAACACCACCAATACA	1807586	CACCCTAAAAAACGAAATTCTTAAAACGTAAAACGAACGCCGCCAATACG	I	C	Grn	GCACCCCCCACCCACCCTGGGAAGCGGGGTTCTTGGAGCGTGGAACGGGCGCCGCCAGTG[CG]CGCGGCGGGGACCGGGGGTGAGGGAGAGTGAGCTGCCCGTCCGGGGAGATAAGCAAGGCG	37	19	3786583	CACCCTGGGAAGCGGGGTTCTTGGAGCGTGGAACGGGCGCCGCCAGTGCG	R	MATK;MATK;MATK	NM_002378;NM_139355;NM_139354	Body;TSS200;TSS200	chr19:3785511-3786653	Island					19:3736600-3737673			MATK	ENST00000395040.1	TSS200	MATK	ENST00000310132.5	TSS200	chr19:3786505-3786655
CD79B	ENSG00000007312.13	ENSG00000007312.13	1.64156	16.0664	4.39188e-58	4.09121e-57	0.102174	61.0089	0.131031	-0.558562	0.615069	-7.68455	1.33894e-12	6.98288e-12	17.5253	-0.0904373	cg08355301	47682121	AACCAATACAATTACACATTTTCCTCCAAAAAACCTCAAACATTATCACA	6651922	AACCGATACAATTACACGTTTTCCTCCAAAAAACCTCGAACGTTATCACG	I	A	Red	TGGGCACAGGAGACAACGCCAGCCTGGCCATGGTCACCGCTCTGTCCCCGACCCCAAACC[CG]TGACAACGTCCGAGGCTCCTTGGAGGAAAACGTGTAACTGCACCGGCTGCAGCCTGTCCC	37	17	62009651	AGCCGGTGCAGTTACACGTTTTCCTCCAAGGAGCCTCGGACGTTGTCACG	F	CD79B;CD79B;CD79B;CD79B;CD79B;CD79B	NM_021602;NM_001039933;NM_001039933;NM_000626;NM_000626;NM_021602	1stExon;1stExon;5'UTR;1stExon;5'UTR;5'UTR								17:62009355-62009890	Promoter_Associated	CD79B;CD79B;CD79B;CD79B;CD79B	ENST00000392795.3;ENST00000006750.3;ENST00000392795.3;ENST00000006750.3;ENST00000349817.2	1stExon;1stExon;5'UTR;5'UTR;TSS200	CD79B;CD79B;CD79B;CD79B;CD79B;CD79B;CD79B	ENST00000558969.1;ENST00000558969.1;ENST00000392795.3;ENST00000006750.3;ENST00000392795.3;ENST00000006750.3;ENST00000349817.2	3'UTR;1stExon;1stExon;1stExon;5'UTR;5'UTR;TSS200	chr17:62009145-62009855
SCN4A	ENSG00000007314.12	ENSG00000007314.12	1.76619	10.4622	1.2888e-25	4.76099e-25	0.168817	111.348	0.433379	-1.55391	1.47108	-17.7004	7.4534e-40	4.42405e-38	80.0066	-0.200299	cg24069602	89668964	ATTACCATACCACATCTCATTACCATACCATATATCATTACCATACCACA	94722535	ATTACCGTACCACATCTCATTACCATACCATATATCATTACCGTACCACG	I	T	Red	ATACCATGAGTCATTGCCGTACCACATCTCATTGCCATACCATGTGTCATTGCCGTACCA[CG]TGTCATTGCTGTACCACGTGGTGTTGGTGTCGTTGAACGGCGGGGGCCAGCGCACACACT	37	17	62045522	CGTGGTACGGCAATGACACATGGTATGGCAATGAGATGTGGTACGGCAAT	R	SCN4A	NM_000334	Body							17:59399182-59399454									chr17:62045385-62045615
ST7L	ENSG00000007341.19	ENSG00000007341.19	0.252059	8.37746	5.40808e-17	1.47341e-16	0.0300877	875.485	0.0382302
TKTL1	ENSG00000007350.17	ENSG00000007350.17	0.25973	1.27893	0.200921	0.228121	0.203083	7.18733	0.0691213	-0.646039	-0.0662736	-5.80784	3.20912e-08	1.09788e-07	7.61023	-0.109775	cg16062292	95762880	ACACAAAACATCCTAACAAACTTTCRCTACTACCTAACAACCTCTCAAAC			II			TGCCATCCCACCTGCAGCTGCCCTGGAATTCCCTTCGCTGTTTGCCTTCATCTCCCTCCA[CG]TTTGAGAGGCTGTCAGGCAGCAGCGAAAGCTTGTTAGGATGTCCTGTGCTGCTTGTGATG	37	X	153558585	CACAGGACATCCTAACAAGCTTTCGCTGCTGCCTGACAGCCTCTCAAACG	F	TKTL1;TKTL1;TKTL1	NM_001145934;NM_012253;NM_001145933	3'UTR;3'UTR;3'UTR	chrX:153561035-153561361	N_Shelf								TKTL1;TKTL1	ENST00000369915.3;ENST00000441970.3	3'UTR;3'UTR	TKTL1;TKTL1	ENST00000369915.3;ENST00000441970.3	3'UTR;3'UTR	chrX:153558580-153558790
PAX6	ENSG00000007372.24	ENSG00000007372.24	1.47903	7.16131	7.99074e-13	1.84372e-12	0.206531	20.6295	0.0980818	1.96722	-2.02209	11.4315	1.28543e-22	1.67202e-21	40.4218	0.230194	cg20014398	2638558	CAAAAATCACTCCAAATCATACATAAAAAACTAATTAAAAAAATCAATCA	61632186	CGAAAATCGCTCCGAATCATACATAAAAAACTAATTAAAAAAATCAATCG	I	A	Red	TCTGGAAATAGGCGGAAGTCGCTCCGGATCATGCATGGAAGGCTAATTGAAAAGATCAGT[CG]GGGCGCTTGTGGCAGCCTTGTCACTTTGTGACAGTGCTCCGCTCCGGGAAATTGCATCGT	37	11	31825792	CGGAAGTCGCTCCGGATCATGCATGGAAGGCTAATTGAAAAGATCAGTCG	R	PAX6;PAX6;PAX6	NM_001604;NM_001127612;NM_000280	Body;Body;Body	chr11:31825743-31826967	Island					11:31782368-31783793	11:31825603-31825966	Unclassified_Cell_type_specific	PAX6;PAX6	ENST00000533156.1;ENST00000464174.1	3'UTR;5'UTR	PAX6;PAX6;PAX6;PAX6;PAX6;PAX6;PAX6;PAX6;PAX6;PAX6	ENST00000534353.1;ENST00000533156.1;ENST00000533333.1;ENST00000534390.1;ENST00000494377.2;ENST00000530714.1;ENST00000470027.2;ENST00000481563.1;ENST00000471303.1;ENST00000464174.1	3'UTR;3'UTR;5'UTR;TSS1500;TSS1500;TSS1500;TSS200;TSS1500;TSS1500;5'UTR	chr11:31823805-31827015
RPUSD1	ENSG00000007376.8	ENSG00000007376.8	0.314691	6.03699	1.57011e-09	3.13383e-09	0.0521271	399.074	0.0824879
RHBDF1	ENSG00000007384.15	ENSG00000007384.15	0.225116	3.16142	0.00157	0.00218253	0.0712072	535.447	0.151492	-0.56877	0.932177	-6.17584	5.01863e-09	1.86336e-08	9.42559	-0.0933103	cg06194960	74784289	CAAAAAAACTTCTAAATCRAACCCAACTCRATAAAAACRAAACTAAAAAC			II			GCCGCAGTCCGGGGCCTCCTGCCCCCGCCGGGCACCTCCAGGTCCCGCCCCCGCCGGCCC[CG]CCCCCAGCCCCGTCCTCACCGAGCTGGGCCCGATCCAGAAGTTCTCCTGCTGCACGTACT	37	16	111362	AGGAGAACTTCTGGATCGGGCCCAGCTCGGTGAGGACGGGGCTGGGGGCG	F	RHBDF1	NM_022450	Body	chr16:110995-113162	Island					16:50996-52295			RHBDF1;RHBDF1	ENST00000338527.3;ENST00000262316.6	3'UTR;ExonBnd	RHBDF1;RHBDF1;RHBDF1;RHBDF1;RHBDF1	ENST00000428730.1;ENST00000486045.1;ENST00000493647.1;ENST00000338527.3;ENST00000262316.6	3'UTR;TSS1500;TSS1500;3'UTR;ExonBnd	chr16:111020-111595
LUC7L	ENSG00000007392.17	ENSG00000007392.17	-0.034758	-1.13884	0.254771	0.285019	0.0305206	2351.17	0.0341581	5.06284	-1.83693	5.51077	1.36608e-07	4.37819e-07	6.19723	0.344102	cg03574960	58696265	AAAAATTATAAAAAATACATATAATATACTCACTAATCTTTATAAACCAC			II			GCCCTCTTCTGGGGAGTTGTGAGAGATGCATATGATGTACTCACTGGTCTTTGTGAGCCA[CG]TAAATATTATTCCCTCATGTTCTGAGGGTAGGGTCCCCCCTTTCACCTCAAAAACAAAAC	37	16	258616	CGTGGCTCACAAAGACCAGTGAGTACATCATATGCATCTCTCACAACTCC	R	LUC7L;LUC7L	NM_201412;NM_018032	Body;Body													LUC7L;LUC7L;LUC7L;LUC7L;LUC7L;LUC7L;LUC7L;LUC7L;LUC7L;LUC7L	ENST00000495349.1;ENST00000418978.1;ENST00000464711.1;ENST00000464711.1;ENST00000426094.1;ENST00000490762.1;ENST00000419516.1;ENST00000418978.1;ENST00000443357.1;ENST00000430864.1	TSS200;ExonBnd;1stExon;3'UTR;3'UTR;3'UTR;3'UTR;3'UTR;5'UTR;5'UTR
CACNA2D2	ENSG00000007402.12	ENSG00000007402.12	-2.15286	-25.6982	1.22291e-145	1.00586e-143	0.0837744	108.339	0.335287	-1.28988	0.209167	-21.1127	1.38544e-48	1.7253e-46	100.068	-0.215247	cg02223914	4651437	CCTAAACCTTATATAATTCCAATCTCTACTTACTATAAAACAAAATACCC			II			CACCCAGGCAGTGACCAGGGTTGACATCTAGTCTCCGACTCTGTTTTCTCATCTGTAAAA[CG]GGCATTCTGCCCCACAGCAAGTAGAGACTGGAATCACACAAGGCCTAGGGCCAGGCTGGG	37	3	50463660	CGGGCATTCTGCCCCACAGCAAGTAGAGACTGGAATCACACAAGGCCTAG	F	CACNA2D2;CACNA2D2;CACNA2D2;CACNA2D2	NM_001291101;NM_006030;NM_001005505;NM_001174051	Body;Body;Body;Body										CACNA2D2	ENST00000487413.1	3'UTR	CACNA2D2	ENST00000487413.1	3'UTR	chr3:50463625-50464195
BAIAP3	ENSG00000007516.14	ENSG00000007516.14	-1.09582	-10.1292	4.10175e-24	1.44353e-23	0.108185	320.654	0.438165	-1.27533	-0.466475	-12.9595	6.99042e-27	1.33768e-25	50.2053	-0.202612	cg18244358	95784835	ACATATAACAAAAACAATAAAAACTCACAATCCTAAAAACAAATATAACA	40697820	ACGTATAACAAAAACGATAAAAACTCGCAATCCTAAAAACAAATATAACG	I	C	Grn	ATCTTGTTATCACAAAGACACCCCCTCCCCAACCCCGCAGTTCAGGCCACTTGGCTCCTG[CG]TCACATTTGTCTCCAGGACTGCGAGCCCCCATCGCCCCTGTCACACGCACATGCCGCGGC	37	16	1386100	GCGTGTGACAGGGGCGATGGGGGCTCGCAGTCCTGGAGACAAATGTGACG	F	BAIAP3;BAIAP3;BAIAP3;BAIAP3;BAIAP3;BAIAP3	NM_001199099;NM_001199098;NM_001199097;NM_001286464;NM_001199096;NM_003933	5'UTR;5'UTR;5'UTR;5'UTR;TSS200;Body	chr16:1382916-1384735	S_Shore								BAIAP3;BAIAP3;BAIAP3;BAIAP3;BAIAP3;BAIAP3	ENST00000426824.3;ENST00000397488.2;ENST00000562208.1;ENST00000397489.1;ENST00000421665.2;ENST00000440627.2	5'UTR;5'UTR;5'UTR;5'UTR;TSS200;5'UTR	BAIAP3;BAIAP3;BAIAP3;BAIAP3;BAIAP3;BAIAP3;BAIAP3;BAIAP3	ENST00000426824.3;ENST00000565665.1;ENST00000397488.2;ENST00000562208.1;ENST00000567825.1;ENST00000397489.1;ENST00000421665.2;ENST00000440627.2	5'UTR;5'UTR;5'UTR;5'UTR;5'UTR;5'UTR;TSS200;5'UTR	chr16:1386080-1386375
TSR3	ENSG00000007520.4	ENSG00000007520.4	0.377831	7.62094	2.51832e-14	6.16977e-14	0.0495779	677.021	0.097486	0.285935	-4.9446	5.65353	6.84503e-08	2.26341e-07	6.87071	0.00644383	cg05594558	10760218	AAAACAAATCAAAATTTAAAAACCTACCCAAAAATCCCACACTAAAACCA	35716532	AAAACGAATCAAAATTTAAAAACCTACCCGAAAATCCCACGCTAAAACCG	I	A	Red	CGCCCTCGCCGTCAGCCGCCCCTGGCTCCACGGAAGCTGCACGAGAGAGAGAAGGGCACT[CG]GCCTCAGCGTGGGACCCCCGGGCAGGCCCTCAAACCCTGACCCGCTCTCCCCATCACGCC	37	16	1401624	CGGCCTCAGCGTGGGACCCCCGGGCAGGCCCTCAAACCCTGACCCGCTCT	F	TSR3;GNPTG	NM_001001410;NM_032520	Body;TSS1500	chr16:1401334-1402348	Island					16:1340145-1342349	16:1401199-1402437	Promoter_Associated	GNPTG	ENST00000204679.4	TSS1500	GNPTG;GNPTG;GNPTG;GNPTG;GNPTG;GNPTG;GNPTG;GNPTG;C16orf42	ENST00000204679.4;ENST00000526820.1;ENST00000527876.1;ENST00000529957.1;ENST00000534197.1;ENST00000527137.1;ENST00000527168.1;ENST00000529110.1;ENST00000566296.1	TSS1500;TSS1500;TSS1500;TSS1500;TSS1500;TSS1500;TSS1500;TSS1500;TSS200	chr16:1401025-1401735
PIGQ	ENSG00000007541.17	ENSG00000007541.17	-0.812144	-16.5677	1.19262e-61	1.22277e-60	0.0490196	1218.57	0.227696
CRAMP1	ENSG00000007545.16	ENSG00000007545.16	-0.104759	-2.22732	0.0259258	0.0325202	0.0470334	393.735	0.057794
TEAD3	ENSG00000007866.22	ENSG00000007866.22	-0.904989	-14.8374	8.38989e-50	6.24491e-49	0.0609936	458.908	0.241839
SELE	ENSG00000007908.16	ENSG00000007908.16	-1.31294	-4.99491	5.8864e-07	1.02308e-06	0.262855	418.402	1.63579	-2.33918	1.74123	-5.4523	1.80599e-07	5.71684e-07	5.92535	-0.199081	cg06093460	81637895	TAAAATACTACCTTAAACATCATAATAAAATAATATAACTAACTACCCAC			II			GTTTAGGCTTGAAATACTTTCCTGGGGAGATAAAACACAAAATGAATTAAAGAAGGAAAT[CG]TGGGTAGCTAGTTACATTATTCTACCATGATGTTTAAGGCAGCATCCTAAGATTTTGGGC	37	1	169702841	CGTGGGTAGCTAGTTACATTATTCTACCATGATGTTTAAGGCAGCATCCT	F	SELE	NM_000450	5'UTR										SELE;SELE;SELE;SELE;SELE;C1orf112	ENST00000461085.1;ENST00000333360.7;ENST00000367780.4;ENST00000367775.1;ENST00000367777.1;ENST00000498289.1	TSS1500;5'UTR;5'UTR;TSS200;TSS200;5'UTR	SELE;SELE;SELE;SELE;SELE;C1orf112	ENST00000461085.1;ENST00000333360.7;ENST00000367780.4;ENST00000367775.1;ENST00000367777.1;ENST00000498289.1	TSS1500;5'UTR;5'UTR;TSS200;TSS200;5'UTR
DNAJC11	ENSG00000007923.16	ENSG00000007923.16	-1.05076	-21.97	5.58032e-107	1.75366e-105	0.0478271	1891.39	0.331123	5.49859	-1.60045	6.38272	1.72267e-09	6.69782e-09	10.4743	0.376231	cg06072801	59689132	ATACACRTAAACCTTACAAATTTATCTTTAAATTTCAAAAATTCATATTC			II			GTTCAGGCAAAGAAAAGCTATATACCATTAGACAGAAATGACATCAATTTAATGACATAA[CG]AACATGAATCCTTGAAATTCAAAGACAAACTTGTAAGGCCCACGTGCACTCGAATGCAAC	37	1	6741521	CGAACATGAATCCTTGAAATTCAAAGACAAACTTGTAAGGCCCACGTGCA	F	DNAJC11	NM_018198	Body										DNAJC11;DNAJC11;DNAJC11	ENST00000349363.6;ENST00000542246.1;ENST00000377573.5	TSS1500;TSS200;5'UTR	DNAJC11;DNAJC11;DNAJC11;DNAJC11;DNAJC11;DNAJC11;DNAJC11	ENST00000451196.1;ENST00000542246.1;ENST00000473993.1;ENST00000485073.1;ENST00000460594.1;ENST00000465911.1;ENST00000377573.5	TSS1500;TSS200;3'UTR;3'UTR;3'UTR;3'UTR;5'UTR
FMO3	ENSG00000007933.13	ENSG00000007933.13	0.00882248	0.0632434	0.949573	0.955838	0.1395	733.707	0.616957	-1.02371	1.76311	-4.28807	3.07146e-05	7.54675e-05	0.96119	-0.120618	cg16599143	51627237	AAAAAAACCACCTATTCTTTACTATCCTTCACAAAAATATATCTAAAATC			II			CTGCAGAAAGCTGTGGCAAGCAAAGGATAGGCTAGAGAGAGACAGGACTAATAAATGTGT[CG]ACTTCAGATACATTCTTGTGAAGGACAGCAAAGAATAGGTGGCCTTTTCACCTCCTAGAG	37	1	171058672	AAAAGGCCACCTATTCTTTGCTGTCCTTCACAAGAATGTATCTGAAGTCG	F	FMO3;FMO3	NM_006894;NM_001002294	TSS1500;TSS1500										FMO3;FMO3;FMO3	ENST00000392085.2;ENST00000542847.1;ENST00000534514.1	TSS1500;TSS1500;TSS1500	FMO3;FMO3;FMO3;FMO3;FMO3;FMO3	ENST00000392085.2;ENST00000542847.1;ENST00000530212.1;ENST00000534514.1;ENST00000472784.1;ENST00000479749.1	TSS1500;TSS1500;TSS1500;TSS1500;TSS1500;TSS1500
MYLIP	ENSG00000007944.15	ENSG00000007944.15	0.36269	6.38305	1.73594e-10	3.62529e-10	0.0568207	2115.18	0.151803
NOX1	ENSG00000007952.18	ENSG00000007952.18	-0.0273626	-0.244613	0.806756	0.825848	0.111861	12.3336	0.00632775	-1.98762	0.237383	-4.67308	6.16919e-06	1.64751e-05	2.50331	-0.203669	cg15376651	93650263	ATAATTTTATTCCTCCTTCCTCCCAAATCTTATAATTTACCTTCTTTAAC			II			TGATATCTAGGAGTAAGGCATTCCATTCCCCATCTTAGCTGTCATTTCCTCCACTATGAA[CG]TCAAAGAAGGTAAACTACAAGACCTGGGAGGAAGGAGGAATAAAACTATTTTTAAGTAAT	37	X	100127425	CGTCAAAGAAGGTAAACTACAAGACCTGGGAGGAAGGAGGAATAAAACTA	F	NOX1;NOX1;NOX1	NM_013955;NM_007052;NM_001271815	Body;Body;Body										NOX1	ENST00000372957.2	5'UTR	NOX1	ENST00000372957.2	5'UTR	chrX:100127240-100127455
E2F2	ENSG00000007968.7	ENSG00000007968.7	2.98454	20.6365	1.29117e-94	3.05871e-93	0.144624	50.6126	0.202278
PSMB1	ENSG00000008018.9	ENSG00000008018.9	0.323012	7.74448	9.59767e-15	2.38936e-14	0.0417087	3635.95	0.0869325
JARID2	ENSG00000008083.14	ENSG00000008083.14	0.283296	8.03551	9.31909e-16	2.4192e-15	0.0352555	1189.75	0.057364
CDKL5	ENSG00000008086.13	ENSG00000008086.13	0.206966	2.98872	0.00280145	0.00381993	0.0692489	2525.2	0.174527
CAMK1G	ENSG00000008118.10	ENSG00000008118.10	-1.37097	-10.4241	1.9238e-25	7.06511e-25	0.131519	94.4217	0.228351	-2.16499	0.0860314	-30.0201	1.89472e-68	1.45491e-65	145.632	-0.349391	cg20994118	75692368	AATCAAAAAAACATAACCCTAAAAATCCCCAATCCAACAAATAAATCATC			II			ATACTCAGTGTAATCAGGGAGACATAGCCCTGGAGATCCCCAGTCCAACAGGTGAGTCAT[CG]ACCCTGTCATGGGGAAACTCACAAACTAATGCAGAAGTCACAGTCTCTCTTTTCAGGAAG	37	1	209780966	ATCAGGGAGACATAGCCCTGGAGATCCCCAGTCCAACAGGTGAGTCATCG	R	CAMK1G	NM_020439	Body								1:209780810-209781080	Unclassified_Cell_type_specific	CAMK1G	ENST00000494990.1	TSS200	CAMK1G	ENST00000494990.1	TSS200	chr1:209780640-209781075
CDK11A	ENSG00000008128.23	ENSG00000008128.23	-0.149126	-2.07851	0.0376625	0.0464507	0.0717467	52.5744	0.0258462	0.121669	4.27413	2.52074	0.0126678	0.0211801	-4.65878	0.00387486	cg20871579	38699925	AAAAAACCTCATAATAACCTAATACTTTTCCRCACTTTCTCAAACATAAC			II			GGTGGTTTGATGGCCAAAGAATCATCTTCTTCTCCTCTGAAATAAAACACAACAGCACTG[CG]TCATGCTTGAGAAAGTGCGGAAAAGCATCAGGCTATTATGAGGTTTTTTCAACCCAGAAA	37	1	1650919	AAAAACCTCATAATAGCCTGATGCTTTTCCGCACTTTCTCAAGCATGACG	F	CDK11B;CDK11B;CDK11A;CDK11A;CDK11B;CDK11B;CDK11B;CDK11B	NM_033487;NM_033490;NM_024011;NM_033529;NM_033489;NM_033486;NM_001291345;NM_001787	5'UTR;5'UTR;Body;Body;Body;Body;Body;Body										CDK11A;CDK11A	ENST00000460465.1;ENST00000341028.6	3'UTR;5'UTR	CDK11A;CDK11A;CDK11A;CDK11A;CDK11A;CDK11A	ENST00000498810.1;ENST00000467737.1;ENST00000356937.3;ENST00000460465.1;ENST00000341028.6;ENST00000496482.1	3'UTR;TSS200;3'UTR;3'UTR;5'UTR;3'UTR
NADK	ENSG00000008130.15	ENSG00000008130.15	0.142689	3.10101	0.00192864	0.00266286	0.0460139	1397.87	0.0731179	-2.0446	0.371855	-14.2613	1.65009e-30	4.35229e-29	58.5336	-0.313961	cg14958032	74795983	CTAAATCAAACATTATTATACTAATAATCATATACAAAAACTCAACTCAC			II			CCCAGTTCTTTTTCTTTGGCGGGGGGAGAGGGGGCGGATAAGATCATTAACATAATAATG[CG]TGAGCTGAGTTTTTGCATATGATCATTAGCATAATAATGCTTGATCTAGATGGCGCACCC	37	1	1711661	TAGATCAAGCATTATTATGCTAATGATCATATGCAAAAACTCAGCTCACG	F	NADK;NADK	NM_001198993;NM_001198994	TSS1500;TSS200	chr1:1713639-1714141	N_Shore			RDMR			1:1711156-1712609	Promoter_Associated	NADK;NADK;NADK	ENST00000341991.3;ENST00000378625.1;ENST00000492845.1	TSS1500;TSS200;TSS1500	NADK;NADK;NADK;NADK	ENST00000341991.3;ENST00000480542.1;ENST00000378625.1;ENST00000492845.1	TSS1500;3'UTR;TSS200;TSS1500	chr1:1711180-1712155
TFAP2B	ENSG00000008196.13	ENSG00000008196.13	-6.35448	-18.7527	1.8388e-78	2.962e-77	0.338856	342.989	2.49637	2.54635	-2.95824	14.5686	2.32206e-31	6.61704e-30	60.4898	0.192771	cg07103129	69707196	TCTTAAAATCTTCAAAACAACTCTACACCAAACTTTCAAAAACTATCCCA	39616193	TCTTAAAATCTTCGAAACGACTCTACGCCGAACTTTCAAAAACTATCCCG	I	A	Red	AAGGTGGAGGGATGCAGAGGCTCCCCAAAGAGCCGAGAAAGACACGCGACCCCTCCGGAT[CG]GGACAGCTCCTGAAAGCCCGGCGCAGAGCCGCCTCGAAGATCCTAAGAGTGGGCGACTCA	37	6	50787964	CGGGACAGCTCCTGAAAGCCCGGCGCAGAGCCGCCTCGAAGATCCTAAGA	F	TFAP2B	NM_003221	Body	chr6:50787286-50788091	Island			DMR		6:50895246-50896347									chr6:50787845-50788555
DLEC1	ENSG00000008226.20	ENSG00000008226.20	-1.40823	-17.5594	5.03871e-69	6.27357e-68	0.080198	130.634	0.231336	-1.85212	1.19259	-16.5148	1.10007e-36	5.02373e-35	72.7237	-0.256129	cg02703606	41788929	AAATTTCCCRCTAAAAACCACCAAAATAAAATATACTCAATCATAAAACC			II			AACTGGTACCTAGGTTTCCCGCTGGAGGCCACCAGGGTGGAATATGCTCAGTCATAGGGC[CG]TTCCTAGCTGTCCCTTTGTGGTTCTTGTGGGAAAAGAAACTTCCTCCTTACAGAGACTTG	37	3	38150443	CGGCCCTATGACTGAGCATATTCCACCCTGGTGGCCTCCAGCGGGAAACC	R	DLEC1;DLEC1	NM_007335;NM_007337	Body;Body										AP006309.4	ENST00000451419.1	3'UTR	DLEC1;AP006309.4	ENST00000477260.1;ENST00000451419.1	TSS1500;3'UTR	chr3:38150285-38150535
CYTH3	ENSG00000008256.16	ENSG00000008256.16	-0.0510214	-0.841191	0.400241	0.434584	0.0606537	1171.48	0.127604
ADAM22	ENSG00000008277.14	ENSG00000008277.14	0.1752	1.85644	0.0633904	0.0764277	0.0943738	1835.89	0.30013	-1.60338	1.91893	-8.78377	2.0425e-15	1.38055e-14	23.9436	-0.180832	cg08427112	6664884	TCTTTACTACACTTTCATCTCTATTAACCAATTTCCTCTCTTAATATTCC			II			GTCATCACTTTTCTTTGCTGCACTTTCATCTCTGTTGGCCAGTTTCCTCTCTTGGTATTC[CG]TTTTTGCAAAATGGCACATGATATCATCAGAAGACAAAGAGGCAACATAATTGCATGCTT	37	7	87779624	CGGAATACCAAGAGAGGAAACTGGCCAACAGAGATGAAAGTGCAGCAAAG	R	ADAM22;ADAM22;ADAM22;ADAM22;ADAM22	NM_021721;NM_004194;NM_021723;NM_021722;NM_016351	Body;Body;Body;Body;Body
SYPL1	ENSG00000008282.9	ENSG00000008282.9	-0.349708	-7.10358	1.21564e-12	2.78478e-12	0.0492298	3303.48	0.123982
CYB561	ENSG00000008283.16	ENSG00000008283.16	-0.131017	-1.97657	0.0480907	0.0587146	0.0662854	1649.62	0.154778
SPAG9	ENSG00000008294.21	ENSG00000008294.21	0.254288	5.11611	3.11909e-07	5.51124e-07	0.0497035	14485.6	0.105881
CELSR3	ENSG00000008300.17	ENSG00000008300.17	0.365691	2.64929	0.00806603	0.0105991	0.138033	104.896	0.193308	1.18546	1.80004	8.77602	2.14041e-15	1.44391e-14	23.8972	0.124784	cg02773588	4807347	AATAAACCACAAACACATAAAAAACTATAAACTAATAATAAAAACCAACA	98706863	AATAAACCGCGAACACATAAAAAACTATAAACTAATAATAAAAACCAACG	I	A	Red	CTAGCACAGTTATGTGTACGCGCACAGTGGCCGAGCGCGGCCCGGGTTCCTGGCCCTGGT[CG]CTGGCTTCCACCACCAGCTCATAGCTTTCCATGTGCTCGCGGTCCACTCGGCCGCTGGTG	37	3	48698519	CGCTGGCTTCCACCACCAGCTCATAGCTTTCCATGTGCTCGCGGTCCACT	F	CELSR3	NM_001407	1stExon	chr3:48698335-48701667	Island					3:48673170-48676671			CELSR3	ENST00000544264.1	1stExon	CELSR3	ENST00000544264.1	1stExon	chr3:48698400-48698775
AASS	ENSG00000008311.15	ENSG00000008311.15	-1.42013	-14.5462	6.17832e-48	4.39225e-47	0.0976295	4030.55	0.923011	-3.17914	-1.54493	-3.49389	0.000612661	0.00126598	-1.87727	-0.217144	cg01748703	67609930	TCCAAAAACCAAAACCTTTCTCCTAATACCCATTAAAAATAACTAAACAC			II			ATGTAGCCAGATCCAAGAACCAAAACCTTTCTCCTGGTGCCCATTGAAAGTGACTGAGCA[CG]TTCCCTATTTAAAAAAAAAAAAAAAAAAAAAAAAGGGAAGGGGCTAATTAAAAATTTTTT	37	7	121738915	CGTGCTCAGTCACTTTCAATGGGCACCAGGAGAAAGGTTTTGGTTCTTGG	R	AASS	NM_005763	Body										AASS;AASS	ENST00000393376.1;ENST00000473553.1	ExonBnd;3'UTR	AASS;AASS	ENST00000393376.1;ENST00000473553.1	ExonBnd;3'UTR
PLEKHG6	ENSG00000008323.15	ENSG00000008323.15	0.499825	4.32195	1.54657e-05	2.47166e-05	0.115648	190.419	0.24508	-1.79814	1.10367	-16.2841	4.62864e-36	1.9944e-34	71.2897	-0.264262	cg27150896	47688933	AAAAATTAAACTATTCCTACCCCTTACCCTACTCTTCTTTCCTAAATTAC			II			CTTACAGGTTCAGAGGTTGAGCTATTCCTGCCCCTTACCCTACTCTTCTTTCCTGGGTTG[CG]GGAAAGAGGAGGGCAGTGACAGGGCCAGGCTCCAGGGATATCACACCCCAGTCCCAGCAG	37	12	6421667	GAGGTTGAGCTATTCCTGCCCCTTACCCTACTCTTCTTTCCTGGGTTGCG	R	PLEKHG6;PLEKHG6;PLEKHG6	NM_001144857;NM_001144856;NM_018173	TSS200;Body;Body	chr12:6419603-6420024	S_Shore				TRUE				PLEKHG6;PLEKHG6	ENST00000538208.1;ENST00000449001.2	5'UTR;TSS200	PLEKHG6;PLEKHG6	ENST00000538208.1;ENST00000449001.2	5'UTR;TSS200	chr12:6421305-6422755
SS18L2	ENSG00000008324.12	ENSG00000008324.12	-0.0321263	-0.689789	0.490327	0.524008	0.0465741	261.517	0.0433288	2.52504	-1.6277	3.2315	0.00148933	0.00290702	-2.70599	0.223124	cg08795640	3677968	CTAATAAACATTATTCCTACCCCAAATAAATCCAAACTATATAAAAAAAC			II			GGGTTGCCAACCTAATAAGCATTATTCCTGCCCCAAATAAGTCCAGGCTATGTGGAAAAA[CG]CGAATTTCTCGTTCAGCAAAGAGTAAAGCTAATACCAGAGTTTTCCTGGCCTGCAGATTT	37	3	42631642	TAATAAGCATTATTCCTGCCCCAAATAAGTCCAGGCTATGTGGAAAAACG	R	SS18L2	NM_016305	TSS1500	chr3:42632164-42632667	N_Shore								SEC22C;SS18L2;SS18L2	ENST00000417572.1;ENST00000447630.1;ENST00000011691.4	5'UTR;5'UTR;TSS1500	SS18L2;SEC22C;SEC22C;SS18L2;SS18L2	ENST00000474941.1;ENST00000450981.1;ENST00000417572.1;ENST00000447630.1;ENST00000011691.4	TSS1500;5'UTR;5'UTR;5'UTR;TSS1500	chr3:42631625-42632010
MPND	ENSG00000008382.16	ENSG00000008382.16	-0.304948	-5.63157	1.7858e-08	3.37752e-08	0.0541498	250.373	0.07397	0.198359	-3.44126	4.47821	1.40646e-05	3.5996e-05	1.7102	0.0107447	cg02838499	92785903	ATATACCCAACTCTTACTCTATATCAAATCTTCTTCCTAAAAACATTCCC			II			CAATAGTTCACATGTACCCAGCTCTTGCTCTATGTCAAGTCTTCTTCCTGAGAACATTCC[CG]AGCACCCTGGAGAGCCTCCCCCGCACCCCTACTGTCCAGTTCCCACTTCCCGACTGCGGT	37	19	4342461	CGGGAATGTTCTCAGGAAGAAGACTTGACATAGAGCAAGAGCTGGGTACA	R	MPND;MPND	NM_032868;NM_001159846	TSS1500;TSS1500	chr19:4343266-4344027	N_Shore						19:4342358-4344082	Promoter_Associated	MPND	ENST00000262966.7	TSS1500	MPND	ENST00000262966.7	TSS1500	chr19:4342340-4342610
MGST1	ENSG00000008394.13	ENSG00000008394.13	0.207702	1.7027	0.0886245	0.105155	0.121984	3324.28	0.563153	-3.02326	0.493519	-15.2664	2.76689e-33	9.35698e-32	64.9097	-0.422056	cg15747993	4779194	TAACTACAAAACCAACCATAATAATAACTACAATTTTATACAACAAACTC			II			TAATTTTGTTGTGGCTGCAGAGCCAACCATGATAATGGCTGCAGTTTTGTGCAGCAAACT[CG]TGGCAATTGATTGATAAATCAGCTTTGGGGGAAAAAAAGTTTACAACAGCATTGCCTTAA	37	12	16503552	GGCTGCAGAGCCAACCATGATAATGGCTGCAGTTTTGTGCAGCAAACTCG	R	MGST1;MGST1;MGST1;MGST1;MGST1;MGST1;MGST1;MGST1	NM_145792;NM_001260511;NM_001260512;NM_001267598;NM_020300;NM_145791;NR_048545;NR_048547	5'UTR;5'UTR;5'UTR;5'UTR;5'UTR;5'UTR;Body;Body										MGST1;MGST1;MGST1;MGST1	ENST00000010404.2;ENST00000396210.3;ENST00000535309.1;ENST00000540056.1	5'UTR;5'UTR;5'UTR;5'UTR	MGST1;MGST1;MGST1;MGST1;MGST1;MGST1;MGST1;MGST1;MGST1;MGST1;MGST1	ENST00000536371.1;ENST00000543076.1;ENST00000396210.3;ENST00000537878.1;ENST00000535309.1;ENST00000540056.1;ENST00000540126.1;ENST00000538885.1;ENST00000539036.1;ENST00000542256.1;ENST00000539708.1	5'UTR;5'UTR;5'UTR;5'UTR;5'UTR;5'UTR;5'UTR;TSS200;5'UTR;5'UTR;5'UTR
CRY1	ENSG00000008405.12	ENSG00000008405.12	-0.0247055	-0.295779	0.767399	0.789023	0.0835268	956.198	0.210047	1.64128	3.78875	22.3277	1.52641e-51	2.44754e-49	106.862	0.0849974	cg10668648	31621250	AAATACCTTCAAAAATAACAATAACCAATTAATTTACACACACATAATTC			II			AATAATTCTTCAAATACCTTCAGAAGTAACAGTAACCAATTAGTTTGCACACACATAATT[CG]CAAAGCAAGCATTTTCAAGGTCACAGTAGAGCCAAAGTCAAGGCAAAGAAAATCTAGCAC	37	12	107391888	AATACCTTCAGAAGTAACAGTAACCAATTAGTTTGCACACACATAATTCG	R	CRY1	NM_004075	Body										CRY1	ENST00000319645.4	TSS200	CRY1;CRY1;CRY1	ENST00000549356.1;ENST00000319645.4;ENST00000552790.1	TSS1500;TSS200;3'UTR
PGLYRP1	ENSG00000008438.5	ENSG00000008438.5	0.465144	4.29829	1.72117e-05	2.74192e-05	0.108216	14.2015	0.00872991
NFIX	ENSG00000008441.18	ENSG00000008441.18	0.422096	4.87133	1.10847e-06	1.89559e-06	0.086649	577.8	0.232496	-1.72264	0.851906	-17.4071	4.46923e-39	2.48787e-37	78.2189	-0.253823	cg12685962	86618282	AAAACCRACTTCTAAATCACTAAATACCTAAAACTCATTCTAAAAACATC			II			TTCTGGCAGAAGGGGCCGGCTTCTAGGTCACTGAGTACCTGGAGCTCATTCTGAGGGCAT[CG]CTGCTCCTTGAACTTCATCAGGATTACTGGCTTTGGCAGAGTCTCAGAGGAGAAAACCTC	37	19	13144918	GGGCCGGCTTCTAGGTCACTGAGTACCTGGAGCTCATTCTGAGGGCATCG	R	NFIX;NFIX;NFIX	NM_001271044;NM_001271043;NM_002501	Body;Body;Body								19:13144871-13145271	Unclassified_Cell_type_specific							chr19:13144725-13145435
ST3GAL1	ENSG00000008513.16	ENSG00000008513.16	-1.03966	-13.197	9.13287e-40	5.20974e-39	0.0787802	4947.33	0.477484	-3.18533	-2.09333	-25.2897	2.04219e-58	6.09111e-56	122.639	-0.350738	cg01778994	32744589	CTACRTACAAAAACTTCCTATCCCAAACTACAAACAAAAAACTCTAAACC			II			AGCCAGGGGACCTACGTGCAGAAGCTTCCTGTCCCAAACTGCAAACAGAAAGCTCTGAAC[CG]CATGATCTCTAAGACCACTTCCTGTTGTAAAAATGCTAAATTTGGAGAGCCTGCCCCAGA	37	8	134511683	CGGTTCAGAGCTTTCTGTTTGCAGTTTGGGACAGGAAGCTTCTGCACGTA	R	ST3GAL1;ST3GAL1	NM_003033;NM_173344	5'UTR;5'UTR						TRUE		8:134511337-134512938	Promoter_Associated	ST3GAL1;ST3GAL1;ST3GAL1;ST3GAL1	ENST00000522652.1;ENST00000521180.1;ENST00000319914.5;ENST00000519435.1	5'UTR;5'UTR;5'UTR;3'UTR	ST3GAL1;ST3GAL1;ST3GAL1;ST3GAL1;ST3GAL1;ST3GAL1;ST3GAL1;ST3GAL1;ST3GAL1;ST3GAL1	ENST00000523855.1;ENST00000523854.1;ENST00000520020.1;ENST00000522652.1;ENST00000521180.1;ENST00000319914.5;ENST00000519435.1;ENST00000518298.1;ENST00000522873.1;ENST00000517668.1	TSS200;TSS200;TSS200;5'UTR;5'UTR;5'UTR;3'UTR;3'UTR;3'UTR;5'UTR	chr8:134511505-134511795
MMP25	ENSG00000008516.17	ENSG00000008516.17	1.20363	12.1679	4.60594e-34	2.23806e-33	0.0989181	52.291	0.0813832
IL32	ENSG00000008517.18	ENSG00000008517.18	1.12934	9.98506	1.77199e-23	6.09912e-23	0.113103	2530.11	0.778536	-1.68934	-0.561373	-25.1074	5.2442e-58	1.49625e-55	121.7	-0.272787	cg08978665	45794887	TAACTATCTCAATAAAACTAAATCATCTCAAATAAAAAATTAAAATCCCC			II			CGTGCAGAAGGTGACTGTCTCAGTGGAGCTGGGTCATCTCAGGTGGGGAGTTGGGGTCCC[CG]AAGGTGAGGACCCTCTGGGGAGGAGGGTGCTTCTCTGAGACACTTTCTTTTCCTCACACC	37	16	3115707	CGGGGACCCCAACTCCCCACCTGAGATGACCCAGCTCCACTGAGACAGTC	R	IL32;IL32;IL32;IL32;IL32;IL32;IL32;IL32;IL32	NM_001012631;NM_001012632;NM_001012632;NM_001012636;NM_001012635;NM_001012633;NM_004221;NM_001012634;NM_001012718	5'UTR;5'UTR;1stExon;TSS200;5'UTR;5'UTR;5'UTR;5'UTR;5'UTR						TRUE		16:3115360-3115819	Promoter_Associated_Cell_type_specific	IL32;IL32;IL32;IL32;IL32;IL32;IL32;IL32;IL32;IL32;IL32;IL32;IL32;IL32;IL32;IL32;IL32;IL32;IL32;IL32;IL32;IL32;IL32;IL32;IL32;IL32;IL32;IL32;IL32	ENST00000325568.5;ENST00000534507.1;ENST00000396887.3;ENST00000531965.1;ENST00000529699.1;ENST00000526464.2;ENST00000526464.2;ENST00000529550.1;ENST00000551122.1;ENST00000525643.2;ENST00000528163.2;ENST00000551513.1;ENST00000382213.3;ENST00000444393.3;ENST00000530890.1;ENST00000548246.1;ENST00000533097.2;ENST00000008180.9;ENST00000396890.2;ENST00000548652.1;ENST00000530538.2;ENST00000549213.1;ENS…	5'UTR;5'UTR;5'UTR;5'UTR;5'UTR;5'UTR;1stExon;5'UTR;5'UTR;5'UTR;5'UTR;TSS200;TSS200;1stExon;5'UTR;TSS200;5'UTR;5'UTR;5'UTR;5'UTR;5'UTR;5'UTR;5'UTR;1stExon;1stExon;5'UTR;ExonBnd;1stExon;5'UTR	IL32;IL32;IL32;IL32;IL32;IL32;IL32;IL32;IL32;IL32;IL32;IL32;IL32;IL32;IL32;IL32;IL32;IL32;IL32;IL32;IL32;IL32;IL32;IL32;IL32;IL32;IL32;IL32;IL32;IL32;IL32;IL32;IL32;IL32;IL32;IL32;IL32	ENST00000325568.5;ENST00000534507.1;ENST00000396887.3;ENST00000531965.1;ENST00000532086.1;ENST00000532086.1;ENST00000529699.1;ENST00000526464.2;ENST00000526464.2;ENST00000529550.1;ENST00000551122.1;ENST00000525643.2;ENST00000548807.1;ENST00000528163.2;ENST00000551513.1;ENST00000382213.3;ENST00000444393.3;ENST00000530890.1;ENST00000548246.1;ENST00000533097.2;ENST00000008180.9;ENST00000534748.2;ENS…	5'UTR;5'UTR;5'UTR;5'UTR;1stExon;5'UTR;5'UTR;5'UTR;1stExon;5'UTR;5'UTR;5'UTR;5'UTR;5'UTR;TSS200;TSS200;1stExon;5'UTR;TSS200;5'UTR;5'UTR;5'UTR;5'UTR;5'UTR;5'UTR;1stExon;1stExon;5'UTR;5'UTR;5'UTR;5'UTR;1stExon;1stExon;5'UTR;ExonBnd;1stExon;5'UTR	chr16:3115465-3116210
PKD1	ENSG00000008710.20	ENSG00000008710.20	0.252364	4.19211	2.76369e-05	4.33862e-05	0.0601997	1866.82	0.142696
MAPK8IP2	ENSG00000008735.14	ENSG00000008735.14	-0.546607	-2.55341	0.0106673	0.0138778	0.214069	49.8782	0.200728	0.922915	-2.31629	5.72997	4.71074e-08	1.58421e-07	7.23538	0.109564	cg09877744	4777579	AAATCTAAAAAAAACAAAATCCCCCCTAACACAAAAAATTCCACAAACCA	81609375	AAATCTAAAAAAAACGAAATCCCCCCTAACGCAAAAAATTCCGCAAACCG	I	A	Red	GACACCGGGCCCGGCGGGGCGCAGTCGCCAGTGCGCCCGGGTTGCGACTGCGAAGGGAAC[CG]GCCTGCGGAACCCCCTGCGCCAGGGGGGACTTCGCCCTCCTCAGATCCCGGCATCGAGGC	37	22	51042356	CGGCCTGCGGAACCCCCTGCGCCAGGGGGGACTTCGCCCTCCTCAGATCC	F	MAPK8IP2;MAPK8IP2	NM_016431;NM_012324	Body;Body	chr22:51042293-51043422	Island					22:49389142-49390273			MAPK8IP2;MAPK8IP2	ENST00000399912.1;ENST00000399908.2	5'UTR;5'UTR	MAPK8IP2;MAPK8IP2	ENST00000399912.1;ENST00000399908.2	5'UTR;5'UTR	chr22:51042340-51042935
MED24	ENSG00000008838.20	ENSG00000008838.20	-0.248923	-8.8449	9.16119e-19	2.65826e-18	0.0281431	1558.95	0.0418705
RHOBTB2	ENSG00000008853.17	ENSG00000008853.17	-0.670611	-11.6436	2.47294e-31	1.10381e-30	0.0575947	569.747	0.179298
HEATR5B	ENSG00000008869.12	ENSG00000008869.12	0.551667	17.1567	5.59853e-66	6.44466e-65	0.0321545	3964.83	0.103758	-1.20537	1.21382	-3.74641	0.000248356	0.000541994	-1.02739	-0.127988	cg02255510	87655230	AAAACATAACATATATTTTCTTAAAAATCATAACCACATAATCTCTTCAC			II			ATAAACCTTCCAAAACATAACATGTGTTTTCTTAAGAATCATGACCACATAATCTCTTCA[CG]TTAATGCAACTGGGAAAAAAGAGCAATACCATACCTTGTTGGCAGCAACCAAGACTTTAT	37	2	37310396	CGTGAAGAGATTATGTGGTCATGATTCTTAAGAAAACACATGTTATGTTT	R	HEATR5B;CCDC75	NM_019024;NM_174931	Body;TSS1500	chr2:37311072-37311893	N_Shore								CCDC75;CCDC75	ENST00000409774.1;ENST00000281932.5	TSS1500;TSS1500	CCDC75;CCDC75	ENST00000409774.1;ENST00000281932.5	TSS1500;TSS1500
SEC62	ENSG00000008952.17	ENSG00000008952.17	-0.113029	-2.72433	0.00644329	0.0085306	0.0414889	6026.54	0.0690378	0.86179	0.151352	6.97075	7.3602e-11	3.26371e-10	13.5734	0.135482	cg04561804	54672971	ACTATACRAAATAATACAACTCRTTTAAAACAAACTAAAATCTCCATTCC			II			TTCCCCGGGTTCTCTTACTTCTGGATTCTAACAGTGAGTTGTGAGAAGCAACGCGGAAAA[CG]GAATGGAGACTCCAGCTTGTTTTAAACGAGCTGTATTACCCCGCACAGTGCAGGAGAAAA	37	3	169683976	CGGAATGGAGACTCCAGCTTGTTTTAAACGAGCTGTATTACCCCGCACAG	F	LOC100128164;SEC62;LOC100128164	NR_024409;NM_003262;NR_027622	Body;TSS1500;Body	chr3:169684394-169685006	N_Shore					3:171166661-171166751	3:169683763-169685652	NonGene_Associated	SEC62;SEC62;SEC62;RP11-379K17.4;RP11-379K17.4	ENST00000337002.4;ENST00000544081.1;ENST00000480708.1;ENST00000483289.1;ENST00000483289.1	TSS1500;TSS1500;TSS1500;1stExon;3'UTR	SEC62;SEC62;SEC62;SEC62;SEC62;SEC62;SEC62;SEC62;RP11-379K17.4;RP11-379K17.4;RP11-379K17.4;RP11-379K17.4;RP11-379K17.4;RP11-379K17.4	ENST00000461933.1;ENST00000337002.4;ENST00000544081.1;ENST00000460513.1;ENST00000480708.1;ENST00000487736.1;ENST00000469515.2;ENST00000481435.1;ENST00000483289.1;ENST00000487580.1;ENST00000469301.1;ENST00000487580.1;ENST00000483289.1;ENST00000469301.1	TSS1500;TSS1500;TSS1500;TSS1500;TSS1500;TSS1500;TSS1500;TSS1500;1stExon;1stExon;1stExon;3'UTR;3'UTR;3'UTR	chr3:169683820-169684670
RPS20	ENSG00000008988.11	ENSG00000008988.11	0.979625	14.8678	5.3352e-50	3.99848e-49	0.0658891	16581.9	0.350908
CSDE1	ENSG00000009307.16	ENSG00000009307.16	0.160202	4.75844	1.95091e-06	3.29357e-06	0.0336669	24972.9	0.049127	-0.675708	0.60056	-9.1912	1.70925e-16	1.27365e-15	26.4038	-0.112898	cg00729986	11602187	ACTCCAAAATAATTACTAATCAAACCACAACAACAAAACTCACCAAACTC			II			AAAGTTGAGACACTCCAGGGTAGTTACTAATCAAACCACAACAACAAAACTCACCAGACT[CG]CCAAACATTACAGGCGCTGCACTTGCCAGTGCGCTGATTAAGAATCACTGAGAACTCCAC	37	1	115262206	CTCCAGGGTAGTTACTAATCAAACCACAACAACAAAACTCACCAGACTCG	R	CSDE1;CSDE1;CSDE1;CSDE1;CSDE1;CSDE1;CSDE1;CSDE1;CSDE1;CSDE1;CSDE1;CSDE1	NM_001242893;NM_001242892;NM_007158;NM_001007553;NM_001242891;NM_001130523;NM_001242893;NM_001242892;NM_007158;NM_001007553;NM_001242891;NM_001130523	ExonBnd;ExonBnd;ExonBnd;ExonBnd;ExonBnd;ExonBnd;Body;Body;Body;Body;Body;Body										CSDE1;CSDE1	ENST00000483407.1;ENST00000339438.6	TSS1500;ExonBnd	CSDE1;CSDE1	ENST00000483407.1;ENST00000339438.6	TSS1500;ExonBnd	chr1:115262100-115262350
UBE3C	ENSG00000009335.18	ENSG00000009335.18	0.0411454	1.25579	0.209193	0.236982	0.0327645	4724.21	0.0395905	2.10338	0.66846	12.2477	6.81309e-25	1.08999e-23	45.6411	0.298583	cg03223351	42709191	CTAAAAAACAACAATAACAAAACRTCTATAAACATAATCCTAAAACCACC			II			GGCTCCACCCCCTAAAGGGCAGCAGTAGCAAAGCGTCTGTGGACATAATCCTGAAGCCAC[CG]TAGAAGGGAGCTTCAGGTTTAGCTTAGTCGTAAACGCTGGCGCTGCAAAACAAATACGCT	37	7	156943877	CGGTGGCTTCAGGATTATGTCCACAGACGCTTTGCTACTGCTGCCCTTTA	R	UBE3C	NM_014671	Body						TRUE										chr7:156943525-156943895
REV3L	ENSG00000009413.16	ENSG00000009413.16	-0.111449	-2.59697	0.00940503	0.012291	0.0429151	5508.25	0.077254	-1.49228	1.22922	-3.97033	0.000107326	0.000246096	-0.232254	-0.147323	cg23322640	3707529	TCAAAATAAACATTACAATATAACCACAATTAACCTTAATCTTAAAAATC			II			CTCAGAGTGGCTCAGAATAGGCATTACAGTGTGGCCACAGTTGACCTTGATCTTAAGAAT[CG]GGAAGATTCCTGGAGTTCCTATCACATAGTTACCTATCACATATCACATAGTTACACAGC	37	6	111675295	CAGAATAGGCATTACAGTGTGGCCACAGTTGACCTTGATCTTAAGAATCG	R	REV3L;REV3L;REV3L	NM_001286431;NM_001286432;NM_002912	Body;Body;Body													REV3L;REV3L	ENST00000434009.1;ENST00000413831.1	3'UTR;3'UTR	chr6:111675200-111675510
TENM1	ENSG00000009694.13	ENSG00000009694.13	0.900559	8.05459	7.97454e-16	2.07547e-15	0.111807	3432.66	0.743652	-3.64897	-1.88072	-4.62337	7.63171e-06	2.01563e-05	2.29835	-0.281981	cg13503214	39728241	ATCCATAACTTTAATTAAACTCACAACAAAATACTCCCTAACCCAAAAAC			II			AGTTGGGCTTTTCACTGGTAGCGTAGTGGGAGGGAGTGACTAGAACTGGTGGTTCTTAGA[CG]CTTTTGGGTCAGGGAGCACTTTGTTGTGAGTCTAATTAAAGTTATGGACATTCTTCCTGG	37	X	123639530	CGCTTTTGGGTCAGGGAGCACTTTGTTGTGAGTCTAATTAAAGTTATGGA	F	TENM1;TENM1;TENM1	NM_001163279;NM_014253;NM_001163278	Body;Body;Body
MASP2	ENSG00000009724.17	ENSG00000009724.17	-0.342403	-5.47935	4.26902e-08	7.90502e-08	0.0624897	203.628	0.085714	-0.51131	0.90496	-7.10838	3.44932e-11	1.57773e-10	14.32	-0.0821738	cg27247498	19663180	TCAAAAATAAAACCAACRTAAAACTACAAACCAAACCAAACCAACTAAAC			II			GTGCTCCCACCCCACACCCTGCAGGGAGGCTGTGGGCGCCCACCTACCTCATGGTGTGCC[CG]TCCAGCTGGCCTGGCCTGGTCTGCAGCCCTACGCTGGTCTCACCTTTGATCTGTTTGTCC	37	1	11107273	CAAAGGTGAGACCAGCGTAGGGCTGCAGACCAGGCCAGGCCAGCTGGACG	F	MASP2;MASP2;MASP2;MASP2	NM_006610;NM_139208;NM_006610;NM_139208	1stExon;1stExon;5'UTR;5'UTR			low-CpG:11029855-11029914							MASP2;MASP2;MASP2;MASP2;MASP2;MASP2	ENST00000480221.1;ENST00000400897.3;ENST00000480221.1;ENST00000400898.3;ENST00000400897.3;ENST00000400898.3	3'UTR;1stExon;1stExon;1stExon;5'UTR;5'UTR	MASP2;MASP2;MASP2;MASP2;MASP2;MASP2	ENST00000480221.1;ENST00000400897.3;ENST00000480221.1;ENST00000400898.3;ENST00000400897.3;ENST00000400898.3	3'UTR;1stExon;1stExon;1stExon;5'UTR;5'UTR	chr1:11107265-11107515
IYD	ENSG00000009765.15	ENSG00000009765.15	-4.77427	-19.7136	1.64686e-86	3.21788e-85	0.242181	2727.84	6.20155	4.82265	-3.68538	6.1552	5.59154e-09	2.06598e-08	9.31988	0.310361	cg22804839	65751599	ACTTTAATTATACACCAATCCATTAACTTTTTAAAAATATATACTCTATC			II			CTAGATCTAGCACATGCAAGTTCTTACTCAGATTCTGGCAATTGTTGTCTAAGAATATAT[CG]ACAGAGTACATACTTTTAAAAAGTTAATGGACTGGTGTATAACCAAAGCCACAACACCCC	37	6	150689918	CGACAGAGTACATACTTTTAAAAAGTTAATGGACTGGTGTATAACCAAAG	F	IYD;IYD;IYD	NM_001164695;NM_203395;NM_001164694	TSS200;TSS200;TSS200										IYD;IYD;IYD;IYD	ENST00000392255.3;ENST00000425615.3;ENST00000229447.5;ENST00000392256.2	TSS1500;TSS1500;TSS200;TSS200	IYD;IYD;IYD;IYD;IYD;IYD	ENST00000392255.3;ENST00000546121.1;ENST00000422583.2;ENST00000425615.3;ENST00000229447.5;ENST00000367335.3	TSS1500;TSS1500;TSS1500;TSS1500;TSS200;TSS200	chr6:150689840-150690195
FAM76A	ENSG00000009780.16	ENSG00000009780.16	0.0436561	0.862521	0.388401	0.422617	0.0506145	723.805	0.0787632	0.47587	1.27692	4.59365	8.65297e-06	2.27048e-05	2.17731	0.0557168	cg02905426	47710542	ACAAATCTAAACCAATTACAACCCACTCTAATAAAAACCTACAAACCACC			II			CAAAGTAGGAAGCAGGTCTGGGCCAATTGCAGCCCACTCTGATGGGGGCCTGCAGGCCAC[CG]GACGCCTGAATATCTGTCCAATCCCTCCTGGAAGGACTGCCATCTCTTTAGTCCCTCTTC	37	1	28051771	CGGTGGCCTGCAGGCCCCCATCAGAGTGGGCTGCAATTGGCCCAGACCTG	R	FAM76A;FAM76A;FAM76A;FAM76A;FAM76A	NM_152660;NM_001143913;NM_001143915;NM_001143914;NM_001143912	TSS1500;TSS1500;TSS1500;TSS1500;TSS1500	chr1:28052145-28053002	N_Shore						1:28051600-28053284	Promoter_Associated	FAM76A;FAM76A;FAM76A;FAM76A	ENST00000373954.5;ENST00000419687.2;ENST00000530324.1;ENST00000010299.6	TSS1500;TSS1500;TSS1500;TSS1500	FAM76A;FAM76A;FAM76A;FAM76A	ENST00000373954.5;ENST00000419687.2;ENST00000530324.1;ENST00000010299.6	TSS1500;TSS1500;TSS1500;TSS1500	chr1:28051745-28052035
TRAF3IP3	ENSG00000009790.15	ENSG00000009790.15	1.45824	14.8242	1.02123e-49	7.58223e-49	0.0983688	422.444	0.531296	-2.01688	0.946318	-14.76	6.86646e-32	2.04835e-30	61.7054	-0.291298	cg03195100	91607125	AACTCTACTAACAAAAAAAACAAACTTTCAATATTATACAATACAAAAAC			II			AGGGCAGAAACAGCTCTACTAGCAGAGAAAGCAAGCTTTCAATATTGTGCAATACAAAAA[CG]AGAGCAGGGCAGCCTTGGGTTTGAAGATCTGCGTCCTGGAATTAAGATCTTGAGATGACA	37	1	209941780	GCTCTACTAGCAGAGAAAGCAAGCTTTCAATATTGTGCAATACAAAAACG	R	TRAF3IP3;TRAF3IP3;TRAF3IP3	NM_001287754;NR_109871;NM_025228	TSS200;Body;Body								1:209941619-209942194	Promoter_Associated	TRAF3IP3;TRAF3IP3	ENST00000367023.1;ENST00000477431.1	TSS200;TSS200	TRAF3IP3;TRAF3IP3;TRAF3IP3;TRAF3IP3	ENST00000367023.1;ENST00000476050.1;ENST00000487271.1;ENST00000477431.1	TSS200;TSS200;TSS200;TSS200	chr1:209941740-209942155
POMT2	ENSG00000009830.12	ENSG00000009830.12	-0.366566	-8.88238	6.54436e-19	1.90967e-18	0.0412689	846.817	0.0831688
VTA1	ENSG00000009844.16	ENSG00000009844.16	0.139589	3.52119	0.000429615	0.000622132	0.0396427	1509.35	0.0574453	-0.447206	0.967275	-2.55119	0.0116519	0.0196142	-4.58416	-0.0677181	cg25349391	38664220	ATAACTAATTCTCTAATTACTAACTACTACCAACAATTTTTCATTCAACC			II			TCCTTCTGTTACTAAGTGATAGAACCAAGACTCGAATAAACAAAGTCAGATTAAAAAAAA[CG]GTTGAATGAAAAATTGTTGGTAGTAGCTAGTAATTAGAGAACCAGTTATTGAGTGAGCCA	37	6	142477370	CGGTTGAATGAAAAATTGTTGGTAGTAGCTAGTAATTAGAGAACCAGTTA	F	VTA1;VTA1;VTA1	NM_001286372;NM_016485;NM_001286371	Body;Body;Body
MLXIPL	ENSG00000009950.16	ENSG00000009950.16	-1.69995	-11.175	5.40513e-29	2.23822e-28	0.152121	957.215	1.3925	-1.75682	0.344308	-18.5501	4.38374e-42	3.16022e-40	85.1325	-0.281862	cg01499522	6708339	TACATCAACCTTAAATCAACCTCTAAATAAAAAAACAATTTTAAAAATAC			II			CTGACTGGGGTTACATCAGCCTTGAGTCAGCCTCTGGGTGGGGGGGCAATTTTGGGGGTG[CG]CTCTGTCCCTTACCTTGCCAGCTCCCCAGAACCTCTCCTCTTTGGTCACCCATCGTCAGG	37	7	73037099	CGCACCCCCAAAATTGCCCCCCCACCCAGAGGCTGACTCAAGGCTGATGT	R	MLXIPL;MLXIPL;MLXIPL;MLXIPL	NM_032952;NM_032953;NM_032951;NM_032954	Body;Body;Body;Body	chr7:73037528-73038957	N_Shore
BAZ1B	ENSG00000009954.11	ENSG00000009954.11	0.479614	13.4059	5.5805e-41	3.29636e-40	0.0357762	5048.27	0.095497	-1.10561	0.270904	-12.0782	2.02633e-24	3.10302e-23	44.5551	-0.183929	cg03370957	73608974	CTCATTATCATACCCTCAATAAATTCTCACATAATAATACTACAAAAATC			II			TGAATAAGCCCCTCATTATCATACCCTCAATAAATTCTCACATAATGATGCTACAAAGGT[CG]TGAACTAGTTATTTCTAAGCTTTAGAAACTATGACAGTTGAAGTAACACAACAAAAATAC	37	7	72933161	CGACCTTTGTAGCATCATTATGTGAGAATTTATTGAGGGTATGATAATGA	R	BAZ1B	NM_032408	Body	chr7:72935612-72937090	N_Shelf
RANBP9	ENSG00000010017.13	ENSG00000010017.13	-0.0927017	-3.3982	0.000678299	0.000969102	0.0272796	1399.92	0.0274603
ETV7	ENSG00000010030.14	ENSG00000010030.14	3.09097	25.3055	2.77714e-141	2.01418e-139	0.122146	226.717	0.909737	-2.11642	-0.162282	-26.8397	7.92928e-62	3.27044e-59	130.462	-0.341842	cg12964261	75796274	AAAAATCCTTATCAAAAACTTCTCTACAATAACTCAAAACCAATACAAAC			II			CCCCAAAGTCCAAGAGTCCTTATCAAGGACTTCTCTGCAGTGACTCAAGGCCAGTGCAGG[CG]CCAGCAGAGACGGGGATTTCCTGACCGGCTGGGGGCAAGAGGCTGAGGTAGTTTCCTCCT	37	6	36332842	CGCCTGCACTGGCCTTGAGTCACTGCAGAGAAGTCCTTGATAAGGACTCT	R	ETV7;ETV7	NM_001207039;NM_001207035	Body;Body								6:36332718-36333044	Unclassified_Cell_type_specific							chr6:36332565-36333215
SPRTN	ENSG00000010072.16	ENSG00000010072.16	0.0599647	1.81756	0.0691317	0.0829693	0.0329919	605.623	0.0313941	-0.301062	-2.71328	-3.89083	0.000145093	0.000326995	-0.518617	-0.0196495	cg08152064	23639152	TATTAACAAACAAATATCTCCAATAACATATCTCCAAAATCATAACAAAC			II			TCAAACAAATTAAGATATGATATTAAATTGTGTTTAAAGTACCAATTTCCTTTATACAGG[CG]TCTGTTATGATTTTGGAGATATGCTACTGGAGATATCTGCTTGTTAATAACACCGAACTG	37	1	231475027	ATTAACAAGCAGATATCTCCAGTAGCATATCTCCAAAATCATAACAGACG	F	EXOC8;SPRTN;SPRTN;SPRTN	NM_175876;NM_001010984;NM_001261462;NM_032018	TSS1500;Body;Body;Body	chr1:231473012-231474382	S_Shore								EXOC8;EXOC8	ENST00000360394.2;ENST00000366645.1	TSS1500;TSS1500	EXOC8;EXOC8;C1orf124;C1orf124	ENST00000360394.2;ENST00000366645.1;ENST00000492437.1;ENST00000366644.3	TSS1500;TSS1500;5'UTR;TSS200	chr1:231475000-231475575
EEF1AKNMT	ENSG00000010165.20	ENSG00000010165.20	0.180893	3.85646	0.00011504	0.000173104	0.0469064	1222.85	0.0771952
DYRK4	ENSG00000010219.13	ENSG00000010219.13	0.422474	9.91712	3.50735e-23	1.19728e-22	0.0426004	550.181	0.079493	-1.35689	0.893196	-15.9131	4.70909e-35	1.85737e-33	68.9745	-0.208527	cg09418321	38714114	AACTTTAAACTAAAACCAAATCTTTCACCTACCTTCTCAAAATCCAATCC			II			CCCACACATTAGCAAGAAAGTCCTGCTGAAGTCATCCCTGCTGTATCAGGTGAGTGCAGA[CG]GACTGGACCCTGAGAAGGCAGGTGAAAGACCTGGTTTTAGTCCAAAGCCAGTTTTAGAAA	37	12	4699618	CGGACTGGACCCTGAGAAGGCAGGTGAAAGACCTGGTTTTAGTCCAAAGC	F	DYRK4	NM_003845	5'UTR										DYRK4;DYRK4;DYRK4;DYRK4	ENST00000540757.1;ENST00000010132.5;ENST00000543431.1;ENST00000540757.1	5'UTR;5'UTR;5'UTR;ExonBnd	DYRK4;DYRK4;DYRK4;DYRK4;DYRK4;DYRK4;DYRK4;DYRK4;DYRK4;DYRK4	ENST00000539701.1;ENST00000540757.1;ENST00000542905.1;ENST00000010132.5;ENST00000536645.1;ENST00000543431.1;ENST00000542744.1;ENST00000539309.1;ENST00000538520.1;ENST00000536157.1	3'UTR;5'UTR;5'UTR;5'UTR;5'UTR;5'UTR;ExonBnd;3'UTR;5'UTR;5'UTR
ZNF207	ENSG00000010244.19	ENSG00000010244.19	0.160339	6.97519	3.05467e-12	6.89096e-12	0.0229871	8963.44	0.0247174	-0.527072	1.78008	-2.95261	0.0036148	0.00663888	-3.524	-0.0824268	cg15005345	87625255	TCTCAAAAACTTCAACTAAAATCCAACTTCTAAAAATACTTCTAAAATTC			II			CCACTGTGCCTTCTCAGAGACTTCAGCTGAAATCCAACTTCTGAGAATGCTTCTAGGGTT[CG]CCAGAACCCGCCTTTGCTAGCCTCCCTAGGATTATCTCTTGTGACCAGCACCTTCACTGA	37	17	30675814	CTCAGAGACTTCAGCTGAAATCCAACTTCTGAGAATGCTTCTAGGGTTCG	R	MIR632;ZNF207;ZNF207;ZNF207	NR_030362;NM_001098507;NM_001032293;NM_003457	TSS1500;TSS1500;TSS1500;TSS1500	chr17:30677001-30677460	N_Shore								MIR632;ZNF207;ZNF207;ZNF207	ENST00000385193.1;ENST00000394673.1;ENST00000341711.6;ENST00000342555.5	TSS1500;TSS1500;TSS1500;TSS1500	MIR632;ZNF207;ZNF207;ZNF207	ENST00000385193.1;ENST00000394673.1;ENST00000341711.6;ENST00000342555.5	TSS1500;TSS1500;TSS1500;TSS1500	chr17:30675640-30675895
UQCRC1	ENSG00000010256.11	ENSG00000010256.11	-1.3103	-26.2737	3.83289e-152	3.62904e-150	0.0498713	5107.29	0.507023	0.858325	-1.97462	9.83058	3.2669e-18	2.84888e-17	30.3329	0.0997317	cg24330379	38762122	ATAAATTTCCACACTAATACTTTAACCCTAAACTCAAACCTACAAACACA	55675971	ATAAATTTCCACGCTAATACTTTAACCCTAAACTCGAACCTACGAACACG	I	C	Grn	ATGTTTCTCACCAGCCGCGCTGCGTACTGAGGTCTGGCGGGCGGGGAGTTGCAGCCACAG[CG]TGTCCGCAGGTTCGAGCCCAGGGCTAAAGTACCAGCGTGGAAACTTACCTGGGACCACAA	37	3	48647389	GTAAGTTTCCACGCTGGTACTTTAGCCCTGGGCTCGAACCTGCGGACACG	F	UQCRC1	NM_003365	TSS1500	chr3:48646620-48647404	Island					3:48621506-48622400	3:48646508-48647539	Promoter_Associated	UQCRC1;UQCRC1;UQCRC1	ENST00000203407.5;ENST00000493806.1;ENST00000203407.5	1stExon;3'UTR;5'UTR	UQCRC1;UQCRC1;UQCRC1;UQCRC1;UQCRC1;UQCRC1;UQCRC1	ENST00000203407.5;ENST00000493806.1;ENST00000203407.5;ENST00000415995.1;ENST00000463708.1;ENST00000467690.1;ENST00000412343.1	1stExon;3'UTR;5'UTR;TSS1500;TSS1500;TSS1500;TSS1500
STARD3NL	ENSG00000010270.14	ENSG00000010270.14	0.714025	16.2455	2.40372e-59	2.31156e-58	0.0439522	1874.49	0.17187	-1.78082	-2.86554	-22.1238	4.72545e-51	7.24779e-49	105.735	-0.143311	cg24112733	25681530	ATCAAATCTAACCAAAACTATCAACCTATATCCATAAAATAAAAACTTCC			II			GGGCCATGTCTTCTGAGCATTCTCAGAATCACGGGGCAGCGGTCAGACCATCTGTTAATC[CG]GAAGCTCTCATTTCATGGATATAGGCTGACAGTCTTGGCCAGACTTGACTCCCTTTCCTG	37	7	38255578	CGGAAGCTCTCATTTCATGGATATAGGCTGACAGTCTTGGCCAGACTTGA	F	STARD3NL	NM_032016	Body						TRUE		7:38254616-38255965	Promoter_Associated				STARD3NL	ENST00000471550.1	5'UTR	chr7:38255240-38255690
CD9	ENSG00000010278.15	ENSG00000010278.15	-0.196305	-2.41122	0.0158994	0.0203651	0.0814133	4346.8	0.273297	1.77446	0.203867	19.7881	2.86982e-45	2.6848e-43	92.449	0.287482	cg08519905	64713194	RAACTCRACATCTAAAACAATTCAAAACAACAACRAACAAATCCAAAAAC			II			AGAAGCGCTCCGAGCTCGGCATCTGGAGCAGTTCAAGGCAGCAGCGAGCAAGTCCAAAGA[CG]CAGGAGGGAGGGTGGGGTGGAGGAGTAGAGAGAAAACAGAAGCCGTCTACAGACCCTTTT	37	12	6308774	AGCTCGGCATCTGGAGCAGTTCAAGGCAGCAGCGAGCAAGTCCAAAGACG	R	CD9	NM_001769	TSS1500	chr12:6309152-6310392	N_Shore				TRUE	12:6178980-6180653	12:6308755-6308802	Unclassified_Cell_type_specific	CD9;CD9;CD9;CD9;CD9	ENST00000425469.2;ENST00000543424.1;ENST00000009180.4;ENST00000382515.2;ENST00000382518.1	TSS1500;TSS1500;TSS1500;TSS1500;TSS200	CD9;CD9;CD9;CD9;CD9;CD9;CD9;CD9;CD9;CD9	ENST00000382519.4;ENST00000425469.2;ENST00000546073.1;ENST00000538834.1;ENST00000538418.1;ENST00000009180.4;ENST00000382515.2;ENST00000382518.1;ENST00000543916.1;ENST00000536586.1	TSS1500;TSS1500;TSS1500;TSS1500;TSS1500;TSS1500;TSS1500;TSS200;TSS1500;TSS1500	chr12:6308640-6310730
HHATL	ENSG00000010282.15	ENSG00000010282.15	-0.91137	-2.83276	0.0046148	0.00618682	0.321725	3.29343	0.114738	1.08366	0.113326	11.8055	1.16826e-23	1.67034e-22	42.81	0.178849	cg07653555	37754555	ACAAAATAAAACAAAACCRAATACTACAAAACTACTAACCACAAAAAACC			II			AGCGGAGCTGAGCAGAGTGGAGCAGAGCCGAGTGCTGCAGAGCTGCTGGCCACAGGGAGC[CG]CAGGGAGGATCCTTGAAGGGGGGCGGGTGCTGGGTGGGGGGAGGGTGTCCAGTAGCATAG	37	3	42744333	CGGCTCCCTGTGGCCAGCAGCTCTGCAGCACTCGGCTCTGCTCCACTCTG	R	HHATL;HHATL	NR_027753;NM_020707	TSS1500;TSS200						TRUE				HHATL;HHATL;HHATL-AS1	ENST00000310417.5;ENST00000441594.1;ENST00000423165.1	TSS1500;TSS200;5'UTR	HHATL;HHATL;HHATL;HHATL;HHATL;CCDC13;CCDC13;HHATL-AS1	ENST00000310417.5;ENST00000417472.1;ENST00000457462.1;ENST00000416756.1;ENST00000441594.1;ENST00000479631.1;ENST00000496027.1;ENST00000423165.1	TSS1500;TSS200;TSS200;TSS200;TSS200;3'UTR;3'UTR;5'UTR	chr3:42743960-42744415
NCAPD2	ENSG00000010292.13	ENSG00000010292.13	0.549609	11.3082	1.19481e-29	5.05859e-29	0.0486026	1531.58	0.131075	4.19396	-0.567962	4.38604	2.06136e-05	5.17436e-05	1.34337	0.280299	cg20584508	55802532	CTTATAATAATAAAACACATTACAATCCTTAAAAAAAACCAAATATCCTC			II			CAAAGAGGTCTAGAATTCACATTTTTATTATCAGTAGTAAAAGTCTTCCTCTACCAAGGA[CG]AGGATATCTGGCTCCCTTTAAGGACTGTAATGTGTCTTACCACTACAAGGAGTACTCCTA	37	12	6626341	TTGTAGTGGTAAGACACATTACAGTCCTTAAAGGGAGCCAGATATCCTCG	F	NCAPD2	NM_014865	Body													NCAPD2;NCAPD2;NCAPD2	ENST00000542472.1;ENST00000536090.1;ENST00000539084.1	TSS1500;TSS200;3'UTR
IFFO1	ENSG00000010295.20	ENSG00000010295.20	0.819878	18.3813	1.85313e-75	2.69601e-74	0.0446038	742.221	0.185743	-1.5216	0.777616	-19.6682	5.79107e-45	5.28049e-43	91.7485	-0.236055	cg11053466	83656582	TATTATTAAAAAATCCATTTAAATATCAACTCAACACAACCTCCTATACC			II			GCCAGTTTCATTATTATTAAAGAATCCATTTGAATGTCAGCTCAACACAGCCTCCTATAC[CG]AGGCATTGTGAACCGCATCTCCCCAGCTTCTCCAGGCTTTTCCAAGAATCAGGGACACTG	37	12	6648770	CGGTATAGGAGGCTGTGTTGAGCTGACATTCAAATGGATTCTTTAATAAT	R	IFFO1;IFFO1;IFFO1	NM_080730;NM_080731;NM_001039670	3'UTR;3'UTR;3'UTR	chr12:6649677-6649897	N_Shore			CDMR			12:6648723-6650065	Unclassified	IFFO1;IFFO1;IFFO1;IFFO1;IFFO1	ENST00000436152.2;ENST00000465801.1;ENST00000336604.4;ENST00000356896.4;ENST00000423501.2	3'UTR;3'UTR;3'UTR;3'UTR;3'UTR	IFFO1;IFFO1;IFFO1;IFFO1;IFFO1;IFFO1;IFFO1;IFFO1;IFFO1	ENST00000436152.2;ENST00000465801.1;ENST00000416019.1;ENST00000356896.4;ENST00000423501.2;ENST00000472558.2;ENST00000471408.1;ENST00000487279.2;ENST00000488007.1	3'UTR;3'UTR;3'UTR;3'UTR;3'UTR;3'UTR;3'UTR;3'UTR;3'UTR	chr12:6647425-6649355
GIPR	ENSG00000010310.9	ENSG00000010310.9	0.42377	2.49882	0.0124608	0.0161136	0.169588	45.6456	0.133057
PHF7	ENSG00000010318.21	ENSG00000010318.21	-0.8413	-18.284	1.10951e-74	1.57982e-73	0.0460129	219.969	0.125844
SEMA3G	ENSG00000010319.7	ENSG00000010319.7	-0.891829	-6.24825	4.15081e-10	8.53705e-10	0.142733	996.745	0.955744	-0.840797	2.10316	-9.12263	2.60117e-16	1.90656e-15	25.9872	-0.0960722	cg08448751	48728942	CTAACTCTATAAAATATTACCRAACCTCAAACACCTATCTAAAACATAAC			II			TTTGGCCAGACTCTCCAGCTCCCCTGGGTAAGGGTGGAGGGCCATTCCCAGCCCAAGGGG[CG]CCATGTCCTAGACAGGTGTTTGAGGTCCGGCAACACTTCATAGAGCCAGCAAGAGATGAC	37	3	52479601	TGGCTCTATGAAGTGTTGCCGGACCTCAAACACCTGTCTAGGACATGGCG	F	SEMA3G	NM_020163	TSS1500								3:52478888-52479637	Promoter_Associated	SEMA3G	ENST00000231721.2	TSS1500	SEMA3G;SEMA3G;SEMA3G	ENST00000465657.1;ENST00000231721.2;ENST00000475739.1	TSS1500;TSS1500;TSS1500
NISCH	ENSG00000010322.16	ENSG00000010322.16	-0.646377	-15.5766	1.04962e-54	8.98459e-54	0.0414966	3264.04	0.169823
STAB1	ENSG00000010327.10	ENSG00000010327.10	1.6094	15.5166	2.6803e-54	2.26339e-53	0.103721	7389.84	1.0349	-1.97538	1.1566	-15.9715	3.26663e-35	1.30488e-33	69.3395	-0.271139	cg06977852	59632129	TTAAACRACRAAACTAAAATATTATAATCTCRTTCCCCATCCTAAAACTC			II			CAGCAGCTGCTCAGCCCTCAAGTTACCCAATTTCCTAGTCTCTCCCTGGCTCAGCAAAGG[CG]AGCCTCAGGATGGGGAACGAGACCACAACATCCCAGCTCCGCCGTTCAACACAGGCTGCT	37	3	52532867	TGAACGGCGGAGCTGGGATGTTGTGGTCTCGTTCCCCATCCTGAGGCTCG	F	STAB1	NM_015136	Body				chr3:52532822-52532822									STAB1;STAB1	ENST00000481607.1;ENST00000479355.1	5'UTR;5'UTR	chr3:52532105-52533035
FUZ	ENSG00000010361.14	ENSG00000010361.14	-0.417124	-6.32798	2.48386e-10	5.1536e-10	0.0659173	527.259	0.163665	1.35755	-3.61978	7.61389	2.00679e-12	1.03007e-11	17.1257	0.101188	cg22708738	27780141	CATCAACAAATAAAACCTTAAACACCTATATCTAAACCAAAAAAAATTCA	14745830	CGTCAACAAATAAAACCTTAAACGCCTATATCTAAACCGAAAAAAATTCG	I	A	Red	CAAATTCAACACTGAAACTTCCCCAGCCCCTACTGCCTTGAAGACCCAGAGTCAAAACAC[CG]AACCCCCTTCGGTTTAGATACAGGCGTCCAAGGCCCCACCTGCTGACGGGCGGGGGCGCC	37	19	50316212	CGTCAGCAGGTGGGGCCTTGGACGCCTGTATCTAAACCGAAGGGGGTTCG	F	FUZ	NM_025129	Body	chr19:50316211-50316469	Island						19:50315603-50317200	Promoter_Associated	FUZ;FUZ;FUZ;FUZ;FUZ	ENST00000377092.4;ENST00000533418.1;ENST00000529004.1;ENST00000531017.1;ENST00000527111.1	5'UTR;5'UTR;5'UTR;3'UTR;3'UTR	FUZ;FUZ;FUZ;FUZ;FUZ;FUZ;FUZ;FUZ;FUZ	ENST00000377092.4;ENST00000526435.1;ENST00000533418.1;ENST00000529004.1;ENST00000531017.1;ENST00000527585.1;ENST00000529302.1;ENST00000525800.1;ENST00000527111.1	5'UTR;3'UTR;5'UTR;5'UTR;3'UTR;3'UTR;3'UTR;3'UTR;3'UTR	chr19:50315965-50316235
SLC6A13	ENSG00000010379.16	ENSG00000010379.16	-0.477544	-2.74429	0.00606428	0.00804581	0.174014	7915.61	1.71181	-1.17738	0.519582	-11.0297	1.67636e-21	1.96987e-20	37.8654	-0.189319	cg26763971	98612239	AAAAATTAAACCTAACTTACTTTTTCTACCAACCTCAATTTTATAACCCC			II			CCTGGGGAGAGAAGGGTTGAACCTGGCTTACTTTTTCTGCCAGCCTCAGTTTTGTGGCCC[CG]TCCTGGGACAGTGGAGCTGAGCCTGCCTCCAGGCTCTTGTCCAAAGGCTTCTCTGCTCTC	37	12	346516	CGGGGCCACAAAACTGAGGCTGGCAGAAAAAGTAAGCCAGGTTCAACCCT	R	SLC6A13;SLC6A13	NM_001190997;NM_016615	Body;Body													SLC6A13;SLC6A13;SLC6A13	ENST00000534887.1;ENST00000542379.1;ENST00000536842.1	3'UTR;TSS200;3'UTR
IDS	ENSG00000010404.18	ENSG00000010404.18	0.522452	11.6862	1.49896e-31	6.73764e-31	0.0447066	629.045	0.105342	-1.38829	-0.449083	-9.7494	5.42013e-18	4.63254e-17	29.83	-0.216714	cg09761247	28769292	AAAAAACCCAAAACTAAACCCTACACCTTAACAACCTAACCAAAAAAAAC			II			GCTAGGTTACTAAGAGGCCCAAGGCTGGACCCTGCACCTTAACAGCCTAGCCAGGGAGGG[CG]CTGTGCCTCAGCAAGGGTGGGAGTGGGGCTCGAGGAGGAAGCCTGAGTCCTGGGTGGCAG	37	X	148585951	CGCCCTCCCTGGCTAGGCTGTTAAGGTGCAGGGTCCAGCCTTGGGCCTCT	R	IDS;IDS;IDS	NM_000202;NM_006123;NM_001166550	Body;Body;5'UTR	chrX:148586552-148586984	N_Shore						X:148585749-148586682	Promoter_Associated	IDS;AF011889.5;IDS	ENST00000490775.1;ENST00000422081.1;ENST00000541269.1	TSS1500;3'UTR;5'UTR	IDS;AF011889.5;AF011889.5;IDS;AF011889.5;AF011889.5;IDS	ENST00000490775.1;ENST00000441880.1;ENST00000422081.1;ENST00000541269.1;ENST00000523759.1;ENST00000427113.2;ENST00000464251.1	TSS1500;3'UTR;3'UTR;5'UTR;3'UTR;3'UTR;TSS1500	chrX:148585665-148586050
PRSS3	ENSG00000010438.17	ENSG00000010438.17	-2.59815	-15.9163	4.88502e-57	4.41918e-56	0.163238	18.4399	0.12319
ZNF200	ENSG00000010539.12	ENSG00000010539.12	0.530817	14.5155	9.66389e-48	6.83881e-47	0.036569	456.498	0.0804424
CD4	ENSG00000010610.10	ENSG00000010610.10	2.18218	24.2672	4.35255e-130	2.41821e-128	0.0899232	1638.78	1.22958	-1.16059	1.5675	-14.0769	5.36205e-30	1.35518e-28	57.3581	-0.145235	cg26328534	94602915	AAAACTATAACCCCTCTAAAAAACTCTTATAATTAATAACTACAACCTCC			II			AGGGAAGGAGGGTGGGCACGGTTCCCCCGATGTGGGTGTCTGAGGCGAAGAAGAGGATGG[CG]GAGGTTGCAGCCACCAACCACAAGAGTTCCTTAGAGGGGTCACAGTCTCTAGGAAGTTTA	37	12	6901207	AGACTGTGACCCCTCTAAGGAACTCTTGTGGTTGGTGGCTGCAACCTCCG	F	CD4;CD4;CD4;CD4;CD4	NM_000616;NM_001195014;NM_001195016;NM_001195015;NM_001195017	5'UTR;5'UTR;5'UTR;5'UTR;5'UTR										CD4;CD4;CD4	ENST00000011653.4;ENST00000541982.1;ENST00000538827.1	5'UTR;5'UTR;5'UTR	CD4;CD4;CD4;CD4;CD4;CD4;CD4;CD4;CD4;CD4	ENST00000011653.4;ENST00000541982.1;ENST00000535466.1;ENST00000539492.1;ENST00000535707.1;ENST00000536610.1;ENST00000544344.1;ENST00000538827.1;ENST00000437800.2;ENST00000536590.1	5'UTR;5'UTR;5'UTR;5'UTR;5'UTR;5'UTR;5'UTR;5'UTR;5'UTR;5'UTR	chr12:6901160-6901575
LRRC23	ENSG00000010626.15	ENSG00000010626.15	0.399536	7.10916	1.16753e-12	2.67605e-12	0.0562002	531.612	0.113775	1.3006	1.54677	10.7821	8.10828e-21	8.94877e-20	36.297	0.155522	cg09815977	98654861	CRTTCAAAATATAACATCTACACCAAAACCTCCTAACRATAACTAATTTC			II			CAAGCTTCGAGACCTGCCCAAGCTGCGAGCGTTGGTGCTGCTTGATAACCCATGCACGGA[CG]AAACCAGCTACCGCCAGGAGGCCCTGGTGCAGATGCCATACCTTGAACGCCTGGACAAGG	37	12	7021987	GTTCAAGGTATGGCATCTGCACCAGGGCCTCCTGGCGGTAGCTGGTTTCG	F	LRRC23;LRRC23;LRRC23	NM_006992;NM_201650;NM_001135217	Body;Body;Body	chr12:7023261-7024089	N_Shore											LRRC23;LRRC23;LRRC23;ENO2;ENO2	ENST00000451681.1;ENST00000428946.1;ENST00000472633.1;ENST00000537688.1;ENST00000540580.1	3'UTR;3'UTR;TSS1500;TSS1500;TSS1500
BTK	ENSG00000010671.16	ENSG00000010671.16	2.55833	25.5411	6.89142e-144	5.31217e-142	0.100165	406.464	1.02237	-1.18097	0.989766	-6.1938	4.57632e-09	1.70589e-08	9.516	-0.180572	cg08355317	91719834	ACTATATCCTAATATAAAAACAAATCACAAATCCCACTACAATTTCATCC			II			TGCCCCAAGGCACTGTATCCTAATGTAGAAACAGATCACAGGTCCCACTACAATTTCATC[CG]AAGTTTTAAGTCAACAGGACCTTATTTTTTTTTCTTTATTTTGTCTAAAAAACAAACAAA	37	X	100642128	CGGATGAAATTGTAGTGGGACCTGTGATCTGTTTCTACATTAGGATACAG	R	BTK	NM_000061	TSS1500	chrX:100645780-100646107	N_Shelf								BTK;BTK	ENST00000372880.1;ENST00000308731.7	TSS1500;TSS1500	BTK;BTK;BTK	ENST00000464567.1;ENST00000372880.1;ENST00000308731.7	TSS1500;TSS1500;TSS1500
HFE	ENSG00000010704.18	ENSG00000010704.18	0.858942	16.968	1.41728e-64	1.57069e-63	0.0506213	890.033	0.21838	-1.17991	2.06571	-16.6146	5.92127e-37	2.76273e-35	73.3419	-0.123385	cg25284096	72725146	CAACCACTTCATAATAATATTCTAAAAATAATAATTCAAAACCCRACACC			II			TGTCAAGTGCCTCCTTTGGTGAAGGTGACACATCATGTGACCTCTTCAGTGACCACTCTA[CG]GTGTCGGGCCTTGAACTACTACCCCCAGAACATCACCATGAAGTGGCTGAAGGATAAGCA	37	6	26092966	CGGTGTCGGGCCTTGAACTACTACCCCCAGAACATCACCATGAAGTGGCT	F	HFE;HFE;HFE;HFE;HFE;HFE;HFE;HFE;HFE;HFE;HFE;HFE;HFE	NM_139010;NM_139009;NM_139011;NM_139003;NM_139008;NM_139007;NM_139006;NM_139004;NM_000410;NM_001300749;NM_139003;NM_139008;NM_139006	Body;Body;Body;Body;Body;Body;Body;Body;Body;Body;ExonBnd;ExonBnd;ExonBnd										HFE	ENST00000470149.1	ExonBnd	HFE;HFE;HFE;HFE	ENST00000483782.1;ENST00000486147.1;ENST00000485729.1;ENST00000470149.1	5'UTR;5'UTR;TSS1500;ExonBnd	chr6:26092700-26093295
SCMH1	ENSG00000010803.16	ENSG00000010803.16	0.417354	8.87594	6.93478e-19	2.0208e-18	0.0470208	2322.17	0.112335	-2.12542	-0.203236	-36.2147	4.84576e-80	1.52265e-76	172.119	-0.34762	cg15962197	19610826	TCTAACTCAAAAAATTAAAAATCTTCAAATCCAAAATTAAACTCATCATC			II			TTGCTCACTGATCTAACTCAAGAAATTGAAAATCTTCAAGTCCAGAATTGAACTCATCAT[CG]TTTCCTGTCTCAGTTAAAATTACCAACATATCCTCCTTAGTCATCCAAGGCAAAAACCTG	37	1	41704561	CGATGATGAGTTCAATTCTGGACTTGAAGATTTTCAATTTCTTGAGTTAG	R	SCMH1	NM_012236	5'UTR	chr1:41706957-41708327	N_Shelf								SCMH1;SCMH1;SCMH1	ENST00000372596.1;ENST00000372597.1;ENST00000337495.5	5'UTR;5'UTR;5'UTR	SCMH1;SCMH1;SCMH1;SCMH1	ENST00000372596.1;ENST00000372597.1;ENST00000488592.1;ENST00000337495.5	5'UTR;5'UTR;3'UTR;5'UTR	chr1:41703860-41704690
FYN	ENSG00000010810.17	ENSG00000010810.17	1.24762	18.3816	1.84536e-75	2.68603e-74	0.0678734	2547.15	0.489807	-1.78435	0.536338	-17.4663	3.11194e-39	1.75494e-37	78.5802	-0.283447	cg06009645	70600548	TCTAAATAAAATACACCACCCTTTCTCCTAATAAAACAATAACATAAAAC			II			CTATGTTAGTTTCTGGGTAAAATGCACCACCCTTTCTCCTGGTAAAACAGTAACATAGAA[CG]TAATAGGAAATGCCTCCTGCAGCTTGGGGAAATTTAGAGAAGACCGTTTCTGTAATATTC	37	6	112036099	CGTTCTATGTTACTGTTTTACCAGGAGAAAGGGTGGTGCATTTTACCCAG	R	FYN;FYN;FYN	NM_153047;NM_002037;NM_153048	Body;Body;Body													FYN;FYN	ENST00000496864.2;ENST00000523322.1	TSS1500;3'UTR
HIVEP2	ENSG00000010818.10	ENSG00000010818.10	0.118584	1.97421	0.0483577	0.0590235	0.0600665	3591.54	0.127425	-4.3172	-0.181075	-15.8635	6.55739e-35	2.55626e-33	68.6445	-0.561488	cg17738521	26612521	TTAAAACTCCTAACAATATTCCCTTATTATAAAACTAAAAACAATAAACC			II			CTAACGCTACTTTGGAACTCCTAACAGTGTTCCCTTGTTGTAAAACTAGGAGCAGTAAAC[CG]ATATTTTTCTCTGGTGTTTTCTCCTTTATTATAATTAATTTCAGAATTACTGCTAAACAA	37	6	143224179	CGGTTTACTGCTCCTAGTTTTACAACAAGGGAACACTGTTAGGAGTTCCA	R	HIVEP2	NM_006734	5'UTR						TRUE		6:143223918-143224185	Unclassified	HIVEP2	ENST00000367603.2	5'UTR	HIVEP2	ENST00000367603.2	5'UTR	chr6:143223860-143224250
FMO1	ENSG00000010932.17	ENSG00000010932.17	-1.71793	-10.3609	3.73311e-25	1.35827e-24	0.165808	5567.71	2.2454	-3.38399	-0.220443	-7.64613	1.67655e-12	8.66451e-12	17.3035	-0.351295	cg23080769	47612848	ATACAATTTTTCCAACATAACTCTAATAATAACTAATAAACRCAATACTC			II			TGAGAAAAGTTATACAATTTTTCCAACATGACTCTGATAATAGCTGGTGAACGCAATACT[CG]AACCCAGGACTTGTGATTCCCAAGATCAGACTCCTCCCATATACCTGTCTTTTATTTCCC	37	1	171217189	CGAGTATTGCGTTCACCAGCTATTATCAGAGTCATGTTGGAAAAATTGTA	R	FMO1	NM_002021	TSS1500										FMO1;FMO1;RP1-45C12.1	ENST00000367750.3;ENST00000402921.2;ENST00000455124.1	TSS1500;TSS1500;3'UTR	FMO1;FMO1;RP1-45C12.1	ENST00000433267.1;ENST00000402921.2;ENST00000455124.1	TSS1500;TSS1500;3'UTR
ELOA	ENSG00000011007.12	ENSG00000011007.12	0.0848279	3.07355	0.00211525	0.00291109	0.0275993	1780.22	0.0270479
LYPLA2	ENSG00000011009.11	ENSG00000011009.11	-0.320012	-6.35554	2.07692e-10	4.3251e-10	0.0503516	1471.19	0.114287	-0.883586	-0.022164	-15.1917	4.43818e-33	1.47097e-31	64.4382	-0.149505	cg07167185	91797832	TTACCAAACAACCTACCACRTAAAACTAAAAACTATAATTAAAACAAAAC			II			CTCACCGACTACCTGGGACCCCGTCACACCAAGCGCTGGGCTCTGCTTCTCCATTACTGG[CG]CTTTGCCCCAACCACAGCCTCCAGCCCCACGTGGCAGGTTGCCTGGCAACACCTTAAACA	37	1	24120017	TGCCAGGCAACCTGCCACGTGGGGCTGGAGGCTGTGGTTGGGGCAAAGCG	F	LYPLA2	NM_007260	Body	chr1:24117482-24117824	S_Shelf						1:24120005-24120163	Unclassified_Cell_type_specific	LYPLA2;LYPLA2	ENST00000495365.1;ENST00000374501.1	5'UTR;TSS200	LYPLA2;LYPLA2;LYPLA2;LYPLA2	ENST00000495365.1;ENST00000492577.1;ENST00000472213.1;ENST00000374501.1	5'UTR;5'UTR;TSS1500;TSS200	chr1:24119520-24120215
CLCN6	ENSG00000011021.23	ENSG00000011021.23	-0.584262	-12.8096	1.44908e-37	7.81351e-37	0.0456113	1356.23	0.147665	0.839493	2.3133	8.52776	9.52234e-15	6.05421e-14	22.4182	0.0715332	cg00386961	23809102	TTCATCTATACATTCAAAATATAAAAAATACACTTACCCRTATAACTACC			II			ATCCCGATTCTTTCATCTGTGCATTCAGAATGTGAAGAATACACTTGCCCGTGTGGCTGC[CG]TTGGTAGAGGTCAGTTTTTGGCCTGTTTGATTGATGGGGAAAGCTGTGCAGCCACCTGTT	37	1	11893430	CGGCAGCCACACGGGCAAGTGTATTCTTCACATTCTGAATGCACAGATGA	R	CLCN6	NM_001286	Body								1:11893294-11893505	Gene_Associated_Cell_type_specific	CLCN6;CLCN6	ENST00000494028.1;ENST00000312413.6	5'UTR;3'UTR	CLCN6;CLCN6	ENST00000494028.1;ENST00000312413.6	5'UTR;3'UTR
MRC2	ENSG00000011028.14	ENSG00000011028.14	0.242596	1.62842	0.103436	0.121734	0.148977	1410.52	0.608315	-1.77216	0.810874	-6.19824	4.47909e-09	1.67107e-08	9.53715	-0.220069	cg14237903	27756596	CCAAAAATTTTCTTCATTTCTACTAACTCTTCAATAAACCAAAAAAACAC			II			TACAGAAAGGCCCAAAGATTTTCTTCATTTCTGCTGACTCTTCAATGAACCAGAGGGGCA[CG]TGTAATATTTCCGCTTTCGGTTACTCCCCACCCCACACACCTTGTAGACACTTTGTCAAA	37	17	60729448	CGTGCCCCTCTGGTTCATTGAAGAGTCAGCAGAAATGAAGAAAATCTTTG	R	MRC2	NM_006039	Body	chr17:60729645-60730269	N_Shore														chr17:60729405-60730275
TSPAN9	ENSG00000011105.14	ENSG00000011105.14	0.0312281	0.446139	0.655497	0.684096	0.0699964	5299.75	0.192235
BTBD7	ENSG00000011114.15	ENSG00000011114.15	-0.304925	-6.98057	2.93984e-12	6.636e-12	0.0436819	3468.4	0.097745
APBA3	ENSG00000011132.12	ENSG00000011132.12	0.552327	13.2067	8.02805e-40	4.59106e-39	0.0418218	528.366	0.100623	-0.365601	3.71615	-6.98955	6.63932e-11	2.95659e-10	13.6749	-0.0173924	cg08603735	91624577	AACRATATCATATTTAAAACCAAATACCTAAAATCCACCCAACTAATATC			II			GACGCGGTCCATGGCCTCCCGGGCCTGGGCCATGCGCGTGCTGGTGGGCGGGTTCCGTTC[CG]ACACCAGCTGGGTGGACCCCAGGTACCTGGCCCCAAATATGACACCGTCCAGGAGGTCTT	37	19	3754256	ACGGTGTCATATTTGGGGCCAGGTACCTGGGGTCCACCCAGCTGGTGTCG	F	APBA3	NM_004886	Body	chr19:3753744-3754257	Island
MKS1	ENSG00000011143.19	ENSG00000011143.19	-0.0886665	-2.53075	0.0113818	0.014772	0.0350356	643.939	0.0372267	-0.918705	-2.3088	-8.47841	1.27893e-14	8.03779e-14	22.126	-0.0789233	cg09985043	3725111	CCCTAACTCCTTTAAAAATAATAAATACATTTCTTACAATCACATCACCC			II			ACCTTTTCCACCATGCCACACTGCCTTCCACCCAACGCGTGAAAACTTTGGCCTGAAAAT[CG]GGTGATGTGACTGTAAGAAATGCACCCATTATTCCCAAAGGAGTCAGGGAAGGTGATGGC	37	17	56297005	CGGGTGATGTGACTGTAAGAAATGCACCCATTATTCCCAAAGGAGTCAGG	F	MKS1;MKS1	NM_017777;NM_001165927	TSS1500;TSS200	chr17:56296488-56296842	S_Shore				TRUE		17:56295887-56297322	Promoter_Associated	MKS1;MKS1;MKS1;MKS1	ENST00000546108.1;ENST00000337050.7;ENST00000393120.1;ENST00000537529.1	TSS1500;TSS1500;TSS1500;TSS200	MKS1;MKS1;MKS1;MKS1;MKS1	ENST00000313863.6;ENST00000546108.1;ENST00000337050.7;ENST00000393120.1;ENST00000537529.1	TSS1500;TSS1500;TSS1500;TSS1500;TSS200	chr17:56296865-56297075
ABHD5	ENSG00000011198.10	ENSG00000011198.10	-0.519234	-9.13791	6.36714e-20	1.92729e-19	0.056822	1088.36	0.161954	-1.58082	2.36974	-3.27985	0.00126939	0.0025039	-2.55753	-0.106632	cg06196728	82808281	ATAAACCACCTTCAAAAACCTTCACRTTAAAAATTAATACTAAATAAATC			II			ACCATACACCTCTTAGATCCTACTGAATCTCAAAAGTTTACACAGAATAAGAGCATGATA[CG]ATCTATTTAGCACTAATCTTTAACGTGAAGGTTTTTGAAGGTGGTTCATTCTACCTTTAT	37	3	43753061	CGATCTATTTAGCACTAATCTTTAACGTGAAGGTTTTTGAAGGTGGTTCA	F	ABHD5	NM_016006	Body													ABHD5;ABHD5	ENST00000413300.1;ENST00000013894.2	TSS200;3'UTR
ANOS1	ENSG00000011201.12	ENSG00000011201.12	2.40827	23.8176	2.19591e-125	1.10531e-123	0.101113	406.417	0.932868
AKAP8L	ENSG00000011243.18	ENSG00000011243.18	-0.140527	-4.19025	2.78648e-05	4.37371e-05	0.0335367	1280.65	0.0426095	-0.913798	3.02443	-4.81833	3.28104e-06	9.03894e-06	3.11244	-0.074218	cg01064483	23716977	AAAAACRTTTAAATATTTTCCCATTTTTCACCACTACAATCAATATACAC			II			AAAATCTGTCTCATTAATCCCTTCCCAGAACGTATCCTAAATTTAAGAACTGGAAACATG[CG]TGCACACTGATTGTAGTGGTGAAAAATGGGAAAACACCTAAACGTTCCTCAGTGCAGAAG	37	19	15492048	GGAACGTTTAGGTGTTTTCCCATTTTTCACCACTACAATCAGTGTGCACG	F	AKAP8;AKAP8L;AKAP8L;AKAP8L	NM_005858;NR_111971;NM_001291478;NM_014371	TSS1500;Body;Body;Body	chr19:15489856-15491258	S_Shore								AKAP8;AKAP8	ENST00000537303.1;ENST00000269701.1	TSS1500;TSS1500	AKAP8;AKAP8	ENST00000537303.1;ENST00000269701.1	TSS1500;TSS1500
MBTD1	ENSG00000011258.16	ENSG00000011258.16	0.197059	5.7648	8.17548e-09	1.57487e-08	0.0341832	1736.29	0.0482129	2.33005	-1.00589	2.53786	0.0120886	0.0202882	-4.61699	0.159274	cg20216887	83661840	ACTAATTATTTTCTCACTACACAAAAATTTATTATTTTATATCCTACCTC			II			GTATTTTCTTAACTGGTTATTTTCTCACTACACAAAGGTTTATTATTTTATATCCTACCT[CG]CTGAATTGTTTGAAGGTAGTTTTGTCACTGATTTTTCTAAGGCTTTCCAGATAAACAATC	37	17	49323893	CTGGTTATTTTCTCACTACACAAAGGTTTATTATTTTATATCCTACCTCG	R	MBTD1	NM_017643	5'UTR										MBTD1	ENST00000405860.2	5'UTR	MBTD1	ENST00000405860.2	5'UTR
UTP18	ENSG00000011260.14	ENSG00000011260.14	0.339095	10.0433	9.82966e-24	3.40964e-23	0.0337632	1203.75	0.0588926	0.358511	4.38613	6.95817	7.8855e-11	3.48687e-10	13.5056	0.0099015	cg02802788	53721940	ACATTCAATTATTTTCAACTTTACCAAAAAACAAATTCTACCTACACAAC			II			CTTAGCTTTAATGGGTCAAGACCACTTCTCATTAGCACCATTGCCTTCACATTGATGCCA[CG]CTGTGCAGGCAGAACCTGCCTTCTGGCAAAGTTGAAAATAATTGAATGTGGCTTGGAGAT	37	17	49369718	CGCTGTGCAGGCAGAACCTGCCTTCTGGCAAAGTTGAAAATAATTGAATG	F	UTP18	NM_016001	Body
RNF216	ENSG00000011275.19	ENSG00000011275.19	0.270473	8.22592	1.93703e-16	5.16834e-16	0.0328806	2808.31	0.0521313	6.08924	-1.65862	9.8089	3.77777e-18	3.27414e-17	30.189	0.450893	cg08222626	11784564	CAAATTAACCAATAAACTATAATTTACCAACCCRTAACATATACCATAAC			II			CTTAATATCTTGGAGACAGCTCCATATTTGCACAACGGGATTCCACGTCATTCTTTTAAA[CG]CTATGGTATATGCTACGGGTTGGCAAACTACAGCTCACTGGCCAATCTGGCCCTCTGCCA	37	7	5732732	CGCTATGGTATATGCTACGGGTTGGCAAACTACAGCTCACTGGCCAATCT	F	RNF216;RNF216	NM_207111;NM_207116	Body;Body													RNF216;RNF216	ENST00000484458.2;ENST00000389900.4	3'UTR;3'UTR	chr7:5732400-5732910
TTC19	ENSG00000011295.16	ENSG00000011295.16	-0.307796	-10.315	6.0271e-25	2.17867e-24	0.0298396	2987.36	0.0561706
PTBP1	ENSG00000011304.22	ENSG00000011304.22	0.0815879	2.37403	0.0175951	0.0224521	0.0343669	4309.08	0.0440447
SYT7	ENSG00000011347.10	ENSG00000011347.10	-3.50631	-17.3027	4.49208e-67	5.34224e-66	0.202646	206.494	1.25165	-1.22352	-0.689216	-19.5872	9.31431e-45	8.35906e-43	91.2742	-0.195208	cg10332513	70777901	TTAACTCTAAAAAATCTTACTCTTAACTCAAACCAATAAAATCTCAAACC			II			TGTCAACAGTTGCAGGATAGAGTGGGGAGAGTGGAGGCAGGGAGGGAGGGGAGTTGACTA[CG]GCCTGAGACTCCACTGGTCTGAGCCAAGAGCAAGATTCTCCAGAGCTAAACTGCAAGGGG	37	11	61306007	CGGCCTGAGACTCCACTGGTCTGAGCCAAGAGCAAGATTCTCCAGAGCTA	F	SYT7;SYT7;SYT7	NM_004200;NM_001300773;NM_001252065	Body;Body;Body													SYT7	ENST00000539246.1	3'UTR	chr11:61305880-61306055
LARS2	ENSG00000011376.12	ENSG00000011376.12	-1.23131	-35.7423	8.71516e-280	6.93585e-277	0.0344496	1710.56	0.377327
PIK3C2A	ENSG00000011405.13	ENSG00000011405.13	-0.135208	-4.03783	5.39484e-05	8.30362e-05	0.0334852	8796.41	0.0487314	-2.61865	0.594346	-3.43902	0.000740869	0.00151272	-2.05522	-0.179089	cg25139269	56604582	AATACCAAAATTTCTCCTTTTCAAAATCCTTAAATATTTTTATTCTTCAC			II			TCAATAGTTATAATACCAAAATTTCTCCTTTTCAAAATCCTTAAATATTTTTATTCTTCA[CG]AAAAGATGAGAAGATAATTTTTAAACTTTGTCATAGTTTAGCTTATAAAAATTTATACTC	37	11	17192126	CGTGAAGAATAAAAATATTTAAGGATTTTGAAAAGGAGAAATTTTGGTAT	R	PIK3C2A	NM_002645	TSS1500										PIK3C2A;PIK3C2A;PIK3C2A;PIK3C2A	ENST00000265970.7;ENST00000540361.1;ENST00000544896.1;ENST00000531428.1	TSS1500;5'UTR;5'UTR;3'UTR	PIK3C2A;PIK3C2A;PIK3C2A;PIK3C2A;PIK3C2A;PIK3C2A	ENST00000265970.7;ENST00000540361.1;ENST00000544896.1;ENST00000533645.1;ENST00000532035.1;ENST00000531428.1	TSS1500;5'UTR;5'UTR;5'UTR;5'UTR;3'UTR
PLAUR	ENSG00000011422.12	ENSG00000011422.12	1.91384	9.81979	9.25336e-23	3.10583e-22	0.194896	656.235	1.47007	-1.02751	1.31672	-12.9026	1.00782e-26	1.90063e-25	49.8406	-0.140506	cg26999833	80651597	CRAACTCCAAAAATTTATCCCAACACTAACCAATATTATTAAATATTTTC			II			AGGCCCAGCAGCGGACTCCAGGAGTTTGTCCCAGCACTGACCAATATTGTTAAATATTTT[CG]CTATCATCTCTGATTGAATGCACTACTTAGACCCAAGTATTGGTGCTTTCCTTAAGCACA	37	19	44168213	GGACTCCAGGAGTTTGTCCCAGCACTGACCAATATTGTTAAATATTTTCG	R	PLAUR;PLAUR;PLAUR;PLAUR	NM_001005376;NM_001005377;NM_002659;NM_001301037	Body;Body;Body;Body								19:44168176-44168508	Promoter_Associated_Cell_type_specific
ANLN	ENSG00000011426.11	ENSG00000011426.11	3.44154	22.7081	3.73017e-114	1.41545e-112	0.151556	425.182	1.46907
WIZ	ENSG00000011451.21	ENSG00000011451.21	-0.17662	-3.5757	0.000349295	0.000508595	0.0493946	695.26	0.0813463	2.87302	-1.0852	3.9654	0.000109365	0.000250502	-0.25014	0.208036	cg27484945	89805854	AAAAATCCTATCTAATTCATTATTATTTCTCCACTACCCAATTCTCAAAC			II			TCCATGAGGCCAGGAGTCCTGTCTAGTTCATTATTGTTTCTCCACTGCCCAGTTCTCAGG[CG]TCTCAGGAGACCTCAACATATGTACATATGATATATATAATCACAACATTGAAAAAAATT	37	19	15561759	CGCCTGAGAACTGGGCAGTGGAGAAACAATAATGAACTAGACAGGACTCC	R	WIZ	NM_021241	TSS1500	chr19:15563869-15564223	N_Shelf								WIZ	ENST00000263381.5	TSS1500	WIZ	ENST00000263381.5	TSS1500	chr19:15561740-15562250
RABGAP1	ENSG00000011454.18	ENSG00000011454.18	-0.0293696	-0.725293	0.468272	0.502103	0.0404934	3920.97	0.0653487
DCN	ENSG00000011465.18	ENSG00000011465.18	-2.08178	-9.28539	1.61112e-20	4.99328e-20	0.2242	7102.28	4.61642	-2.11282	1.74194	-3.89619	0.00014225	0.000320938	-0.499759	-0.14788	cg04766198	24640288	AACTAACTACATCAACTCTACTAATTTTATTACCATCAAAATATAATTCC			II			CAGTCCTTTCAGGCTAGCTGCATCAACTCTGCTGATTTTGTTGCCATCAAGATGTAATTC[CG]TAAGGGAAGGAGGAAGACCTGGAATGTGGAATTAAAGATGTTAAATTAGCAGATAAACAT	37	12	91546947	CGGAATTACATCTTGATGGCAACAAAATCAGCAGAGTTGATGCAGCTAGC	R	DCN;DCN;DCN;DCN;DCN;DCN;DCN;DCN;DCN;DCN	NM_001920;NM_133505;NM_133504;NM_133503;NM_133506;NM_133505;NM_133504;NM_001920;NM_133503;NM_133507	ExonBnd;ExonBnd;ExonBnd;ExonBnd;Body;Body;Body;Body;Body;Body										DCN	ENST00000052754.5	ExonBnd	DCN;DCN	ENST00000550758.1;ENST00000052754.5	TSS200;ExonBnd
QPCTL	ENSG00000011478.13	ENSG00000011478.13	0.640549	11.1034	1.2073e-28	4.93957e-28	0.0576893	219.212	0.104078	-0.592558	-1.33371	-3.76887	0.000228589	0.000501363	-0.949074	-0.0576959	cg24254206	37646181	AAAAAACAATACAACCTAATAATTTATTACCAACATAAAATCTAAAATCC			II			ATCCTGTTCAAGATCCCAAAGAAGCTAAGAGGAGGAACTGGGGCTCTGACTGGAGTTAAT[CG]GACTCTAGACTCCATGCTGGTAACAAACCACCAGGCTGTACTGCCCCCCTTAATGCCCCC	37	19	46196934	CGGACTCTAGACTCCATGCTGGTAACAAACCACCAGGCTGTACTGCCCCC	F	QPCTL;SNRPD2;SNRPD2;QPCTL	NM_001163377;NM_177542;NM_004597;NM_017659	Body;TSS1500;TSS1500;Body	chr19:46195482-46196292	S_Shore						19:46194231-46196997	Promoter_Associated	SNRPD2	ENST00000342669.2	TSS1500	SNRPD2	ENST00000342669.2	TSS1500
PPP5C	ENSG00000011485.15	ENSG00000011485.15	-0.250972	-9.15193	5.59254e-20	1.69648e-19	0.0274229	1525.52	0.0412335	4.51517	-3.80594	4.85271	2.82351e-06	7.83739e-06	3.25767	0.309294	cg02944864	80640319	AAAACATTTAAAACTAAATTTCCTTCCAAACAATAAATTAACTACRTCCC			II			TTCTTCCACACAAAGCATTTAAAACTAAATTTCCTTCCAGGCAGTAAGTTAGCTGCGTCC[CG]TGAATTTTAATACGTCGTATTTTCATTATCATTGAGTTAGAATTGTTTTCTAATTTTCTT	37	19	46881433	CGGGACGCAGCTAACTTACTGCCTGGAAGGAAATTTAGTTTTAAATGCTT	R	PPP5C;PPP5C	NM_001204284;NM_006247	Body;Body													PPP5C	ENST00000527193.1	5'UTR
CEP68	ENSG00000011523.14	ENSG00000011523.14	0.280622	5.88447	3.99341e-09	7.81484e-09	0.0476886	2144.31	0.0979787	-3.1723	-0.961229	-25.3523	1.47902e-58	4.45403e-56	122.961	-0.451653	cg04448700	80797895	CTTAAACTCTAAAATTAAACAATCCTAAACTTATCTCACTCAAAAACTTC			II			CTCATAAACAGCTTGGGCTCTGGAGTTGGGCAGTCCTGGACTTGTCTCACTCAGAGGCTT[CG]TTTCCCCATCTGTGACGTGAGGATTAAAGACCCTGGCTCCCGTGGGAACTGGCCCTCACA	37	2	65292223	CGAAGCCTCTGAGTGAGACAAGTCCAGGACTGCCCAACTCCAGAGCCCAA	R	CEP68	NM_015147	5'UTR										CEP68;CEP68;CEP68;CEP68	ENST00000377990.2;ENST00000546106.1;ENST00000537589.1;ENST00000260569.4	5'UTR;5'UTR;5'UTR;5'UTR	CEP68;CEP68;CEP68;CEP68;CEP68	ENST00000475851.1;ENST00000377990.2;ENST00000546106.1;ENST00000537589.1;ENST00000260569.4	5'UTR;5'UTR;5'UTR;5'UTR;5'UTR	chr2:65291905-65292615
MAP4K3	ENSG00000011566.15	ENSG00000011566.15	-0.5639	-17.0601	2.93824e-65	3.32256e-64	0.0330537	3041.61	0.114717
ZBTB32	ENSG00000011590.14	ENSG00000011590.14	0.130867	1.83743	0.0661465	0.0795715	0.0712228	91.8324	0.0489046	-1.31373	1.40425	-7.01583	5.74692e-11	2.57343e-10	13.8171	-0.177063	cg03068068	54769121	AATCAAAACTTAAATTTCTTTCACTTCCTACCCAAAAAATCAAAATCCCC			II			TAAGACCCCATCCCTTCCCCAGATTAAAGAGTTCTGAAGTGTGAAAAGAGGGGAAACCTC[CG]GGGACCTTGACCCCTTGGGCAGGAAGTGAAAGAAACCCAAGTCCTGATTTCAGAGAAATG	37	19	36203512	CGGGGACCTTGACCCCTTGGGCAGGAAGTGAAAGAAACCCAAGTCCTGAT	F	ZBTB32	NM_014383	TSS1500	chr19:36207084-36209691	N_Shelf								AD000671.1;AC002314.3;ZBTB32	ENST00000354109.4;ENST00000442282.1;ENST00000262630.3	5'UTR;5'UTR;TSS1500	AD000671.1;AD000671.1;AC002314.3;AD000671.1;ZBTB32;ZBTB32	ENST00000354109.4;ENST00000426659.1;ENST00000442282.1;ENST00000451726.1;ENST00000262630.3;ENST00000481182.1	5'UTR;5'UTR;5'UTR;5'UTR;TSS1500;TSS1500	chr19:36203500-36203755
TYROBP	ENSG00000011600.12	ENSG00000011600.12	2.80648	28.1886	8.07144e-175	1.28471e-172	0.099561	1227.58	1.75347	-0.942861	2.24073	-9.15531	2.12963e-16	1.5736e-15	26.1856	-0.0977163	cg20267005	37654256	AATCTTAAATTCCATTTCCACCTTAATTTACTATACAACCTTAAACAAAC			II			CCCGCAATGCCCTTCTAGGGCACATGCTCTTATCATCCCCATTGTTCAGAGAGGTAGAGA[CG]CTTGCCTAAGGCTGCACAGCAAATCAAGGTGGAAATGGAACCCAAGACCCAAAATCAGGT	37	19	36400049	CGCTTGCCTAAGGCTGCACAGCAAATCAAGGTGGAAATGGAACCCAAGAC	F	TYROBP;TYROBP	NM_003332;NM_198125	TSS1500;TSS1500										TYROBP	ENST00000262629.3	TSS1500	TYROBP	ENST00000262629.3	TSS1500	chr19:36399925-36400155
TMEM159	ENSG00000011638.11	ENSG00000011638.11	0.942054	12.9477	2.41943e-38	1.32692e-37	0.0727582	1277.37	0.342352	-3.67425	-2.46469	-3.80264	0.000201855	0.00044604	-0.831353	-0.251312	cg24678972	74663534	TCTATTAAAAACTAAACTCAACATTAAAAACTAATCACTTATCTAAAATC			II			GCCACCATGCTGGCCAGGCCTTAGCTTTTAATGCTGAGATTTTGCCACTTGGAGGCTGTG[CG]ACTCTAGACAAGTGATTAGCTTTTAATGCTGAGCTTAGCTTTTAATAGACAAGTGAATAG	37	16	21179680	CTATTAAAAGCTAAGCTCAGCATTAAAAGCTAATCACTTGTCTAGAGTCG	F	TMEM159;TMEM159;TMEM159;TMEM159;TMEM159;TMEM159;TMEM159	NR_125971;NM_001301774;NM_001301773;NM_020422;NM_001301775;NM_001301771;NM_001301769	Body;Body;Body;Body;Body;Body;Body										TMEM159	ENST00000574092.1	5'UTR	TMEM159	ENST00000574092.1	5'UTR	chr16:21179520-21179775
BRCA1	ENSG00000012048.23	ENSG00000012048.23	1.29905	21.0486	2.35555e-98	6.12735e-97	0.0617166	525.937	0.360991
ERCC1	ENSG00000012061.16	ENSG00000012061.16	0.549403	12.972	1.76358e-38	9.70844e-38	0.042353	1210.92	0.11679
CD22	ENSG00000012124.17	ENSG00000012124.17	1.08892	8.00978	1.14913e-15	2.9734e-15	0.135949	105.789	0.241696	-1.4402	0.472515	-11.7439	1.73501e-23	2.44119e-22	42.4161	-0.227971	cg22514682	6769575	TCCTCAAACATTAACACTAAATAAACTACAACAAAAACACTAAAAACAAC			II			GGACTATGTGATCCTCAAACATTGACACTGGATGGGCTGCAGCAGAGGCACTGGGGGCAG[CG]GGGGCCAGGGAAGTCCCCGAGTTTCCCCAGACACCGCCACATGGCTTCCTCCTGCGCGCA	37	19	35837636	CCTCAAACATTGACACTGGATGGGCTGCAGCAGAGGCACTGGGGGCAGCG	R	CD22	NM_001771	3'UTR								19:35837405-35838891	Unclassified	CD22;CD22;CD22	ENST00000544992.1;ENST00000419549.2;ENST00000085219.4	3'UTR;3'UTR;3'UTR	CD22;CD22;CD22	ENST00000544992.1;ENST00000419549.2;ENST00000085219.4	3'UTR;3'UTR;3'UTR	chr19:35837525-35839015
SEMA3B	ENSG00000012171.20	ENSG00000012171.20	-2.55257	-18.5717	5.44476e-77	8.35034e-76	0.137444	1995.82	2.3199	1.84007	1.23678	19.3121	4.70511e-44	3.98166e-42	89.6579	0.257838	cg13209298	23631543	TAACCTAACCTAACCAACTAACAAATAAATAACAAAAACCAATAAAAACC			II			AGGAAGCCCACGAGCCCAGGCAGGGATCTGTCCTTCCACTTGCCCTCCTGAAGGGCCCTG[CG]GCTCCCACTGGCCCCTGTTATTTACCTGCCAGCTGGCCAGGCCAGGCCAGGTATACCAGG	37	3	50303807	CGGCTCCCACTGGCCCCTGTTATTTACCTGCCAGCTGGCCAGGCCAGGCC	F	SEMA3B;SEMA3B	NM_004636;NM_001005914	TSS1500;TSS1500						TRUE				SEMA3B	ENST00000316347.7	TSS1500	SEMA3B;SEMA3B	ENST00000419213.1;ENST00000316347.7	TSS1500;TSS1500	chr3:50303065-50304075
MBTPS2	ENSG00000012174.12	ENSG00000012174.12	-0.00202899	-0.0332207	0.973499	0.976616	0.0610759	959.464	0.112294	-1.27305	0.24241	-8.10014	1.20017e-13	6.89642e-13	19.9097	-0.197437	cg01336098	55646249	AAAATCCTCTAAAATATCTTATAATCTATCAAAAAACCCRACCTAATTCC			II			TGCAGGAAGCATCACACACCAGCAGCATGTGAGCAGAGGGAGGCAGTTGGGGTTGAACTT[CG]GAACTAGGCCGGGTCTCCTGACAGATCACAAGACACCCCAGAGGATCTTCAGCAGTCCTA	37	X	21901558	CGGAACTAGGCCGGGTCTCCTGACAGATCACAAGACACCCCAGAGGATCT	F	MBTPS2	NM_015884	3'UTR								X:21901513-21901673	Unclassified_Cell_type_specific	MBTPS2	ENST00000379484.5	3'UTR	MBTPS2	ENST00000379484.5	3'UTR	chrX:21901500-21901770
PRICKLE3	ENSG00000012211.13	ENSG00000012211.13	0.536441	8.51856	1.61545e-17	4.48421e-17	0.0629731	136.102	0.0752035
LTF	ENSG00000012223.13	ENSG00000012223.13	-1.39694	-4.01894	5.84607e-05	8.97796e-05	0.347588	2940.22	4.11363
EXTL3	ENSG00000012232.9	ENSG00000012232.9	-0.118175	-2.50641	0.0121965	0.0157905	0.0471491	1580.47	0.0821699
NR1H4	ENSG00000012504.15	ENSG00000012504.15	1.02863	10.847	2.06149e-27	8.07754e-27	0.0948308	2403.62	0.493997	-2.31503	0.320732	-7.14915	2.76097e-11	1.27459e-10	14.5395	-0.279222	cg23256150	96608584	CCCRACTTATCCTAATACRAAATTAAATTCTAAACATTTATAACAAAATC			II			CTCATTGTCTCCCCGACTTATCCTAATGCGAAATTGGATTCTGAGCATTTGTAGCAAAAT[CG]CTGGGATCTGGAGAGGAAGACTCAGTCCAGAATCCTCCCAGGGCCTTGAAAGTCCATCTC	37	12	100867758	CCGACTTATCCTAATGCGAAATTGGATTCTGAGCATTTGTAGCAAAATCG	R	NR1H4;NR1H4	NM_005123;NM_005123	5'UTR;1stExon										NR1H4;NR1H4;NR1H4;NR1H4;NR1H4;NR1H4	ENST00000548884.1;ENST00000392986.3;ENST00000546380.1;ENST00000548884.1;ENST00000392986.3;ENST00000546380.1	1stExon;1stExon;1stExon;5'UTR;5'UTR;5'UTR	NR1H4;NR1H4;NR1H4;NR1H4;NR1H4;NR1H4	ENST00000548884.1;ENST00000392986.3;ENST00000546380.1;ENST00000548884.1;ENST00000392986.3;ENST00000546380.1	1stExon;1stExon;1stExon;5'UTR;5'UTR;5'UTR
ELOVL5	ENSG00000012660.14	ENSG00000012660.14	0.258223	4.0171	5.89188e-05	9.0469e-05	0.0642809	3227.89	0.163577	-1.95086	0.927695	-12.027	2.81574e-24	4.25667e-23	44.2274	-0.271469	cg07582789	61661282	ACAATCTAACCTTCACCCACCAACAAAAAACATTCTATATATAAATTATC			II			AAGAAGAAGTGGTGATAACTTTTAATTGAGTGAAGCACACTGTTATTTGGAAAAAGACAA[CG]ATAATTCACACACAGAATGCTCCTTGCTGGTGGGTGAAGGCCAGATTGCTGCAGTTGGAC	37	6	53171642	CAATCTGGCCTTCACCCACCAGCAAGGAGCATTCTGTGTGTGAATTATCG	F	ELOVL5;ELOVL5;ELOVL5;ELOVL5;ELOVL5	NM_001301856;NM_001242830;NM_001242831;NM_021814;NM_001242828	5'UTR;5'UTR;5'UTR;5'UTR;5'UTR										ELOVL5;ELOVL5;ELOVL5;ELOVL5;ELOVL5;ELOVL5	ENST00000486973.1;ENST00000542638.1;ENST00000370913.5;ENST00000541407.1;ENST00000304434.6;ENST00000370918.4	3'UTR;5'UTR;5'UTR;5'UTR;5'UTR;5'UTR	ELOVL5;ELOVL5;ELOVL5;ELOVL5;ELOVL5;ELOVL5;ELOVL5	ENST00000485336.1;ENST00000465983.1;ENST00000542638.1;ENST00000370913.5;ENST00000541407.1;ENST00000304434.6;ENST00000370918.4	3'UTR;3'UTR;5'UTR;5'UTR;5'UTR;5'UTR;5'UTR	chr6:53171585-53172110
ALOX5	ENSG00000012779.11	ENSG00000012779.11	2.83555	20.7957	4.73822e-96	1.16755e-94	0.136353	1348.42	1.96019	-2.21441	1.17082	-13.8274	2.6509e-29	6.2993e-28	55.7641	-0.291211	cg10909790	78658494	AAACACAAAACTTCTCTCTAATAACAAACAAAAAACTCCTCTAAAACTAC			II			AGGATTCAAGCCAGGTCATCTGACTCTAGATTCCAGCCTCCCCACAGTCTCCCAGGGGCA[CG]TAGCCTCAGAGGAGCTTCCTGTCTGTTACCAGAGAGAAGCCCTGTGCCTAAGAAACTGAA	37	10	45925455	GGCACAGGGCTTCTCTCTGGTAACAGACAGGAAGCTCCTCTGAGGCTACG	F	ALOX5	NM_000698	Body	chr10:45922831-45923375	S_Shelf														chr10:45925325-45925635
KDM5D	ENSG00000012817.16	ENSG00000012817.16	-0.52967	-1.50503	0.132316	0.153853	0.351932	2981.81	5.18139	-2.26085	-1.79964	-2.28675	0.0234938	0.0373398	-5.20442	-0.155884	cg26827441	92654225	AAAAAAATTTAAACAAAAACATCCACCAACCACATTAAAAACCATAATTC			II			GTCAGAGCTTCTTTGAGAGCCTGGATGTTAGGCAGGTGAACAGGGATGTTTTCTGTCTCA[CG]AATTATGGCTTCCAATGTGGCTGGTGGATGCTTCTGCCTAAATTTTTTTTGAAAAAGAGA	37	Y	21870861	AAAAAATTTAGGCAGAAGCATCCACCAGCCACATTGGAAGCCATAATTCG	F	KDM5D;KDM5D;KDM5D	NM_004653;NM_001146706;NM_001146705	Body;Body;Body													KDM5D;KDM5D;KDM5D	ENST00000415360.1;ENST00000469599.1;ENST00000492117.1	TSS200;3'UTR;3'UTR
CALCOCO1	ENSG00000012822.16	ENSG00000012822.16	0.0181512	0.540418	0.588909	0.620141	0.0335872	4221.81	0.0424191
UBR7	ENSG00000012963.15	ENSG00000012963.15	0.574435	10.996	3.99377e-28	1.60481e-27	0.0522403	1308.08	0.15338	-1.23942	-0.0229373	-8.03472	1.76053e-13	9.95929e-13	19.5307	-0.192537	cg02881609	6704256	TCACTATATTTATTTAAACTACTTCTACTCAAACRTTTCCACAACTCATC			II			CAGGGTTTGGCACATAATAGTAGGCATTCGACACGTTTTTTTGTGAAATAAACGAAATAG[CG]ATGAGTTGTGGAAACGCTTGAGTAGAAGCAGCCCAAATAAATATAGTGATAAATGCCAAC	37	14	93672816	CACTATATTTATTTGGGCTGCTTCTACTCAAGCGTTTCCACAACTCATCG	F	C14orf142;UBR7;UBR7	NM_032490;NM_175748;NR_038150	Body;TSS1500;TSS1500	chr14:93673128-93673917	N_Shore						14:93672810-93674230	Promoter_Associated	UBR7;RP11-371E8.4	ENST00000416753.1;ENST00000557048.1	TSS1500;5'UTR	UBR7;UBR7;UBR7;UBR7;RP11-371E8.4;RP11-371E8.4	ENST00000416753.1;ENST00000554232.1;ENST00000556871.1;ENST00000555113.1;ENST00000557048.1;ENST00000554824.1	TSS1500;TSS1500;TSS1500;TSS1500;5'UTR;3'UTR	chr14:93672600-93672855
MAP4K5	ENSG00000012983.11	ENSG00000012983.11	0.292337	6.25697	3.9254e-10	8.08246e-10	0.0467219	2260.63	0.0925302
EHD3	ENSG00000013016.16	ENSG00000013016.16	-0.6999	-7.34694	2.02791e-13	4.79052e-13	0.0952641	1595.06	0.461272	-1.48906	1.01862	-14.3778	7.84189e-31	2.13132e-29	59.2757	-0.226208	cg08870177	38727870	TAAAAATACTTAAACTTCCCRAACTCCAATAAAAAACTAACTATACCTAC			II			TTCACCTGAAGTGGGAATGCTTAGGCTTCCCGGGCTCCAGTGAGGAGCTGGCTGTGCCTG[CG]TGCCAGGGAGGGAGGGAGGGAGGCAGGGAGCGGCCAGGTGCAGAACGGCTGGATGGCTGA	37	2	31480304	CGCAGGCACAGCCAGCTCCTCACTGGAGCCCGGGAAGCCTAAGCATTCCC	R	EHD3	NM_014600	Body						TRUE										chr2:31479940-31480350
PSMC4	ENSG00000013275.8	ENSG00000013275.8	-0.242572	-4.88375	1.04085e-06	1.78295e-06	0.0496691	2434.17	0.0995105
MAN2B2	ENSG00000013288.9	ENSG00000013288.9	-0.24841	-4.72057	2.3519e-06	3.94588e-06	0.0526229	2107.41	0.115595	-0.8998	3.03583	-10.1734	3.81151e-19	3.6142e-18	32.4679	-0.0637402	cg25892537	49602900	CAAACAACTCAATAAATAAAAATCTATCTTTACTCTAAACCCCAACTTCC			II			GCGCACGCGTGCAGGCAGCTCAGTGAATGAGGGTCTGTCTTTGCTCTGAACCCCAGCTTC[CG]GGCCGTGGTTGACACGTGGTCTGATGAAGAAATGAATTGCTCTGGTGTCTGCATGCTGGC	37	4	6611128	AGGCAGCTCAGTGAATGAGGGTCTGTCTTTGCTCTGAACCCCAGCTTCCG	R	MAN2B2	NM_015274	Body							4:6661745-6662649			MAN2B2	ENST00000504960.1	5'UTR	MAN2B2	ENST00000504960.1	5'UTR	chr4:6611060-6611495
SLC7A14	ENSG00000013293.6	ENSG00000013293.6	-3.29358	-16.3758	2.84688e-60	2.7999e-59	0.201125	21.8922	0.0911688
CLDN11	ENSG00000013297.12	ENSG00000013297.12	-2.03033	-12.1256	7.72754e-34	3.72171e-33	0.167441	74.1949	0.315831	5.42323	-5.22586	9.49349	2.67938e-17	2.14848e-16	28.2434	0.237597	cg13333304	2791459	AAAAACATCRTTTTCTTTCTTCTAATAACTATATATACTAAATACCTCRC			II			TTCAACCACTGAAAAGCATCGTTTTCTTTCTTCTAGTAACTGTGTGTACTGAATGCCTCG[CG]TTTGTCCCTACTGCACTTTTCAGTCTGTCACAATCCTGGGTCGTCGGGGGACTGTACCGA	37	3	170136200	CGCGAGGCATTCAGTACACACAGTTACTAGAAGAAAGAAAACGATGCTTT	R	CLDN11	NM_005602	TSS1500	chr3:170136242-170137886	N_Shore			DMR			3:170136091-170137789	Unclassified	CLDN11;CLDN11;CLDN11;RP11-469J4.3	ENST00000064724.3;ENST00000486975.1;ENST00000451576.1;ENST00000468232.1	TSS1500;TSS1500;TSS1500;5'UTR	CLDN11;CLDN11;CLDN11;CLDN11;RP11-469J4.3	ENST00000064724.3;ENST00000486975.1;ENST00000486429.1;ENST00000451576.1;ENST00000468232.1	TSS1500;TSS1500;TSS1500;TSS1500;5'UTR	chr3:170136045-170136875
SLC25A39	ENSG00000013306.16	ENSG00000013306.16	-0.923152	-17.5872	3.08991e-69	3.86679e-68	0.0524901	2683.56	0.301655
MVP	ENSG00000013364.19	ENSG00000013364.19	0.357427	5.55471	2.7808e-08	5.1973e-08	0.0643468	9485.86	0.188694	-4.49271	-1.44483	-9.4354	3.83637e-17	3.03371e-16	27.887	-0.535315	cg17438633	25727567	TATTATCTTTTAAAAACCCTAATCTATTTTAAATAAAATACTCTAACTAC			II			ACAATCCTTGCTATTGTCTTTTGAGGGCCCTGATCTATTTTAAGTAAAATGCTCTAACTG[CG]CATGTCATCTGGAAGGAAACCACAAAAAACTCAATCTGAGACTTGTCACCAATGTGCTGC	37	16	29836727	CGCAGTTAGAGCATTTTACTTAAAATAGATCAGGGCCCTCAAAAGACAAT	R	MVP;MVP	NM_005115;NM_017458	5'UTR;5'UTR				chr16:29836551-29836551				16:29836628-29837084	Unclassified	CTD-2574D22.6;MVP;MVP;MVP	ENST00000562285.1;ENST00000357402.5;ENST00000452209.2;ENST00000395353.1	3'UTR;5'UTR;5'UTR;5'UTR	CTD-2574D22.6;MVP;MVP;MVP;MVP;MVP;MVP;MVP;MVP;MVP;MVP;MVP	ENST00000562285.1;ENST00000563915.1;ENST00000357402.5;ENST00000566859.1;ENST00000452209.2;ENST00000563096.1;ENST00000395353.1;ENST00000566066.1;ENST00000565830.1;ENST00000569887.1;ENST00000565164.1;ENST00000570234.1	3'UTR;5'UTR;5'UTR;5'UTR;5'UTR;5'UTR;5'UTR;5'UTR;5'UTR;5'UTR;5'UTR;5'UTR	chr16:29836440-29837215
NUB1	ENSG00000013374.16	ENSG00000013374.16	0.713261	15.856	1.27806e-56	1.14493e-55	0.0449837	2682.45	0.176472
PGM3	ENSG00000013375.16	ENSG00000013375.16	0.514558	10.3539	4.01608e-25	1.45979e-24	0.0496969	2353.41	0.13297	1.07383	-2.36144	9.54144	1.97312e-17	1.60174e-16	28.5468	0.106597	cg19119071	53618917	TTTATACCCCTAACTCTCRATACAAAACRTTCCTACAAAATTACTTCCAC			II			CAAGTGTCTGGTTTGTGCCCCTAGCTCTCGGTGCAAAGCGTTCCTGCAGAATTGCTTCCA[CG]TAAAGGGACCTTCGGGAAATTTCGCTGGATACCGGCTGGCATTGACAAACCCAGCGTCCC	37	6	83904067	CGTGGAAGCAATTCTGCAGGAACGCTTTGCACCGAGAGCTAGGGGCACAA	R	PGM3;RWDD2A	NM_015599;NM_033411	TSS1500;5'UTR	chr6:83902606-83903777	S_Shore					6:83960754-83960821			RWDD2A;RWDD2A;PGM3;PGM3;PGM3;PGM3	ENST00000369724.3;ENST00000539997.1;ENST00000512866.1;ENST00000283977.4;ENST00000513973.1;ENST00000506587.1	5'UTR;5'UTR;TSS1500;TSS1500;TSS1500;TSS1500	RWDD2A;RWDD2A;PGM3;PGM3;PGM3;PGM3;PGM3;PGM3;PGM3;PGM3;PGM3	ENST00000369724.3;ENST00000539997.1;ENST00000512866.1;ENST00000510258.1;ENST00000515333.1;ENST00000505470.1;ENST00000503094.1;ENST00000283977.4;ENST00000513973.1;ENST00000506587.1;ENST00000507554.1	5'UTR;5'UTR;TSS1500;TSS1500;TSS1500;TSS1500;TSS1500;TSS1500;TSS1500;TSS1500;TSS1500	chr6:83903205-83904255
RWDD2A	ENSG00000013392.8	ENSG00000013392.8	-0.0309547	-0.556862	0.577621	0.609127	0.0555877	483.665	0.0843266	1.07383	-2.36144	9.54144	1.97312e-17	1.60174e-16	28.5468	0.106597	cg19119071	53618917	TTTATACCCCTAACTCTCRATACAAAACRTTCCTACAAAATTACTTCCAC			II			CAAGTGTCTGGTTTGTGCCCCTAGCTCTCGGTGCAAAGCGTTCCTGCAGAATTGCTTCCA[CG]TAAAGGGACCTTCGGGAAATTTCGCTGGATACCGGCTGGCATTGACAAACCCAGCGTCCC	37	6	83904067	CGTGGAAGCAATTCTGCAGGAACGCTTTGCACCGAGAGCTAGGGGCACAA	R	PGM3;RWDD2A	NM_015599;NM_033411	TSS1500;5'UTR	chr6:83902606-83903777	S_Shore					6:83960754-83960821			RWDD2A;RWDD2A;PGM3;PGM3;PGM3;PGM3	ENST00000369724.3;ENST00000539997.1;ENST00000512866.1;ENST00000283977.4;ENST00000513973.1;ENST00000506587.1	5'UTR;5'UTR;TSS1500;TSS1500;TSS1500;TSS1500	RWDD2A;RWDD2A;PGM3;PGM3;PGM3;PGM3;PGM3;PGM3;PGM3;PGM3;PGM3	ENST00000369724.3;ENST00000539997.1;ENST00000512866.1;ENST00000510258.1;ENST00000515333.1;ENST00000505470.1;ENST00000503094.1;ENST00000283977.4;ENST00000513973.1;ENST00000506587.1;ENST00000507554.1	5'UTR;5'UTR;TSS1500;TSS1500;TSS1500;TSS1500;TSS1500;TSS1500;TSS1500;TSS1500;TSS1500	chr6:83903205-83904255
CLK1	ENSG00000013441.16	ENSG00000013441.16	0.445294	9.99248	1.64421e-23	5.66525e-23	0.0445629	7144.78	0.120103
POLR3B	ENSG00000013503.10	ENSG00000013503.10	-0.908313	-16.3043	9.20006e-60	8.94666e-59	0.0557101	799.828	0.263075
ANGEL1	ENSG00000013523.11	ENSG00000013523.11	-0.154677	-3.87526	0.000106509	0.000160661	0.0399138	1101.8	0.0607616	1.17885	3.6078	16.7026	3.4305e-37	1.63259e-35	73.8866	0.0608292	cg04356440	77694911	TACCTAACAATACCTATCATATAACAAACAATCAATAAATTCTTTTCCTC			II			CTCATTCACTATGCCTAACAGTGCCTGTCATGTGGCAGGCAGTCAGTAAATTCTTTTCCT[CG]TTCCCTGAGTTCCTTGATTACAGCTCCTTTAGGGCAAGATCATGCCTTTCTCTGCACACA	37	14	77271713	CGAGGAAAAGAATTTACTGACTGCCTGCCACATGACAGGCACTGTTAGGC	R	ANGEL1	NM_015305	Body										ANGEL1	ENST00000557179.1	TSS1500	ANGEL1;ANGEL1	ENST00000555079.1;ENST00000557179.1	5'UTR;TSS1500
RNF14	ENSG00000013561.18	ENSG00000013561.18	0.374016	6.50163	7.94551e-11	1.68295e-10	0.0575266	3383.12	0.143792
DNASE1L1	ENSG00000013563.14	ENSG00000013563.14	0.323918	7.76975	7.86413e-15	1.9651e-14	0.0416896	427.425	0.0620307	-2.38551	-0.446232	-8.44198	1.59502e-14	9.93548e-14	21.9075	-0.312562	cg07195469	71648252	CAACCCCTCCTTACCCCAAACTTAAATAACTCACAAATCTATCATATCCC			II			CCTGGGAACTGCTGACCTGCCCGCCCACCTTCCCACCCAGACCCCGCCTTCCCGGGCCAG[CG]GGACATGACAGACCTGTGAGTCACTCAAGCCTGGGGCAAGGAGGGGCTGGTGCCTGAGTG	37	X	153637739	CGGGACATGACAGACCTGTGAGTCACTCAAGCCTGGGGCAAGGAGGGGCT	F	DNASE1L1;DNASE1L1;DNASE1L1;DNASE1L1	NM_006730;NM_001009934;NM_001009932;NM_001009933	TSS200;5'UTR;5'UTR;5'UTR	chrX:153639734-153640675	N_Shore						X:153637567-153637860	Unclassified_Cell_type_specific	DNASE1L1;DNASE1L1;DNASE1L1;DNASE1L1;DNASE1L1;DNASE1L1	ENST00000014935.3;ENST00000393638.1;ENST00000309585.5;ENST00000369807.1;ENST00000369808.3;ENST00000369809.1	5'UTR;5'UTR;5'UTR;TSS200;TSS200;ExonBnd	DNASE1L1;DNASE1L1;DNASE1L1;DNASE1L1;DNASE1L1;DNASE1L1;DNASE1L1;DNASE1L1;DNASE1L1	ENST00000014935.3;ENST00000451865.1;ENST00000432135.1;ENST00000369809.1;ENST00000424626.1;ENST00000309585.5;ENST00000369807.1;ENST00000369808.3;ENST00000369809.1	5'UTR;5'UTR;5'UTR;5'UTR;5'UTR;5'UTR;TSS200;TSS200;ExonBnd	chrX:153637525-153637955
DDX11	ENSG00000013573.17	ENSG00000013573.17	0.846568	8.4627	2.6125e-17	7.19756e-17	0.100035	778.846	0.461839	-0.898635	2.80555	-7.16089	2.57813e-11	1.19351e-10	14.6068	-0.0834382	cg22553717	8643416	TAAATATACATCAATAAAAAAACTAATCRCAAAATACTAACCTAACTCTC			II			CTGACCAGAGGGAGGCCTCCTCCCCGTTCTGCTCTGTGCAGCTCTTGCAGCCCCTGCAGA[CG]AGAGTCAGGCCAGCACCCTGCGACCAGCTTCTCCACTGATGCACATCCAAGGCTTCCTGG	37	12	31249812	GGATGTGCATCAGTGGAGAAGCTGGTCGCAGGGTGCTGGCCTGACTCTCG	F	DDX11;DDX11;DDX11;DDX11;DDX11	NM_004399;NM_030653;NM_001257144;NM_152438;NM_001257145	Body;Body;Body;Body;Body										DDX11;DDX11	ENST00000539673.1;ENST00000251758.5	5'UTR;3'UTR	DDX11;DDX11;DDX11;DDX11;DDX11;DDX11;DDX11	ENST00000536580.1;ENST00000539673.1;ENST00000539699.1;ENST00000542661.1;ENST00000536265.1;ENST00000251758.5;ENST00000539049.1	5'UTR;5'UTR;5'UTR;TSS200;5'UTR;3'UTR;3'UTR
HEBP1	ENSG00000013583.10	ENSG00000013583.10	-0.421414	-6.84699	7.542e-12	1.67293e-11	0.0615474	596.524	0.142659
GPRC5A	ENSG00000013588.9	ENSG00000013588.9	-1.7147	-6.95575	3.50687e-12	7.88692e-12	0.246515	531.519	1.88884
MAMLD1	ENSG00000013619.14	ENSG00000013619.14	-0.348492	-3.29388	0.000988154	0.0013951	0.1058	139.194	0.157474	-2.06008	0.706236	-4.64522	6.95195e-06	1.84506e-05	2.38821	-0.297643	cg02088508	99730156	TATACCAATATCAAAACCTTAAAAACTAATTCTCCCTATAATTAAAAACC			II			GTGCAAACTGTCACTCTAGAGCAAGTGCTAGGCCTTGGAATAGAGTTCTGAAAAAGGTTA[CG]GTTCTCAACTACAGGGAGAACCAGCTCCTAAGGCCTTGACACTGGTACACAAAGTAGGAC	37	X	149651375	CGGTTCTCAACTACAGGGAGAACCAGCTCCTAAGGCCTTGACACTGGTAC	F	MAMLD1;MAMLD1;MAMLD1	NM_001177465;NM_001177466;NM_005491	Body;Body;Body																chrX:149651000-149651415
CD6	ENSG00000013725.14	ENSG00000013725.14	2.326	16.7206	9.27241e-63	9.79323e-62	0.139109	190.869	0.660876	-1.79806	-1.7043	-3.76628	0.000230879	0.000506072	-0.958419	-0.299391	cg21693464	52783524	CTAAAACTTCTTTTCTCTCTTTACATTCCTTCTAATATAATTATTATAAC			II			ACCCAATGCTAGCTGAAAATTCAGATGTGATGTAAACATTAGTCATCCTTATTGTAAAAA[CG]TTATAACAACCACATTAGAAGGAATGCAAAGAGAGAAAAGAAGTCTCAGCCAGCACCTTC	37	11	60753653	CGTTATAACAACCACATTAGAAGGAATGCAAAGAGAGAAAAGAAGTCTCA	F	CD6;CD6;CD6;CD6	NR_045638;NM_006725;NM_001254751;NM_001254750	Body;Body;Body;Body				chr11:60753567-60753567				11:60753398-60754091	Promoter_Associated_Cell_type_specific	U6;CD6	ENST00000384424.1;ENST00000545105.1	TSS1500;5'UTR	U6;CD6;CD6;CD6	ENST00000384424.1;ENST00000545105.1;ENST00000545320.1;ENST00000542254.1	TSS1500;5'UTR;5'UTR;3'UTR	chr11:60753485-60753995
TACC3	ENSG00000013810.20	ENSG00000013810.20	1.48642	19.6891	2.67509e-86	5.19595e-85	0.0754947	403.795	0.447652	-1.83616	0.251313	-16.4148	2.04996e-36	9.12771e-35	72.1025	-0.293345	cg01121965	25790582	CAAACAACAACCTATACTATATACATACTATAAACCTAAAAACAAACCTC			II			ATCTGACCCCCCAGGCAGCAGCCTGTGCTGTGTGCATGCTGTGGGCCTGGGGGCAGACCT[CG]TGCATGATGACGAGTGCTGTTTGGGTGGCAGAGGCTGCTGGAGGAGTCTGGGTCCAGCAC	37	4	1729045	CGAGGTCTGCCCCCAGGCCCACAGCATGCACACAGCACAGGCTGCTGCCT	R	TACC3	NM_006342	Body													TACC3;TACC3;TACC3	ENST00000467746.1;ENST00000470136.1;ENST00000484651.1	3'UTR;TSS1500;5'UTR	chr4:1728885-1729115
UFL1	ENSG00000014123.10	ENSG00000014123.10	0.417722	11.2852	1.55355e-29	6.54914e-29	0.0370151	2957.81	0.0886194
POLA2	ENSG00000014138.9	ENSG00000014138.9	0.0414516	0.82368	0.410121	0.444526	0.0503248	110.416	0.0287673
ZC3H3	ENSG00000014164.7	ENSG00000014164.7	-0.441432	-6.27689	3.45416e-10	7.13212e-10	0.0703266	418.068	0.156533
CAPN1	ENSG00000014216.16	ENSG00000014216.16	0.00196649	0.0467606	0.962704	0.967138	0.0420545	2885.48	0.0616586	1.74139	0.937722	13.9291	1.38169e-29	3.36867e-28	56.414	0.250932	cg13762244	24749525	AACAACCAAAAACTCAAAATACCATCTAAAAAATCAAAACCAAAACAACA	88739412	AACGACCAAAAACTCGAAATACCATCTAAAAAATCGAAACCAAAACAACG	I	A	Red	CGCCACCCACACTCTCCGCAACCTGGGCTCCTAGGGCCGCCTCCACCCCGCCCCGCCCCC[CG]TTGTCCTGGCCCCGACCCCTCAGATGGTACCTCGAGTCCTTGGTCGCTTCTGACCCCAGA	37	11	64951960	AGCGACCAAGGACTCGAGGTACCATCTGAGGGGTCGGGGCCAGGACAACG	F	CAPN1	NM_005186	Body	chr11:64951724-64952035	Island				TRUE	11:64708327-64708583			CAPN1	ENST00000527469.1	5'UTR	CAPN1;CAPN1;CAPN1	ENST00000527189.1;ENST00000527469.1;ENST00000527897.1	5'UTR;5'UTR;TSS1500	chr11:64951720-64952130
ACP3	ENSG00000014257.16	ENSG00000014257.16	-4.4025	-31.4833	1.47025e-217	4.91965e-215	0.139836	976.088	3.364
MDH1	ENSG00000014641.21	ENSG00000014641.21	-0.689443	-11.8328	2.64108e-32	1.21458e-31	0.0582653	5966.54	0.244123	-3.40009	0.230841	-4.75624	4.30697e-06	1.1709e-05	2.84987	-0.237532	cg01050197	81621879	TTTAATATATATTAATCAAACTTACTAAAAATCRAAATACCTACTTCAAC			II			AAGCACTCCCTTGTTCATAAATGGCCTTTGGAACCAAAAGAGTAAGGAAATCTGCTTCCC[CG]CTGAAGCAGGCACTCCGACTTCCAGCAAGCCTGATTAATATACACTAAAATCCTTTTCTA	37	2	63822093	TTAGTGTATATTAATCAGGCTTGCTGGAAGTCGGAGTGCCTGCTTCAGCG	F	MDH1;MDH1;MDH1	NM_001199112;NM_005917;NM_001199111	5'UTR;Body;Body										MDH1	ENST00000544381.1	5'UTR	MDH1;MDH1;MDH1;MDH1;MDH1;WDPCP;WDPCP	ENST00000485781.1;ENST00000485155.1;ENST00000436321.1;ENST00000472098.1;ENST00000544381.1;ENST00000490935.1;ENST00000467687.1	5'UTR;5'UTR;5'UTR;5'UTR;5'UTR;3'UTR;3'UTR	chr2:63821880-63822190
SLC30A9	ENSG00000014824.14	ENSG00000014824.14	-0.601856	-12.8017	1.60476e-37	8.64029e-37	0.0470139	5636.67	0.175554	0.478621	-2.6227	3.98097	0.000102986	0.000236684	-0.193105	0.0498263	cg07260532	69727550	CTTATTAACACCAATATATATCCAATATCATAAAAACAAATACACACTTC			II			CCTCTTATATTGCAGGCAAAAATCTGAGGTTCACAGATTAGTAGGGCAAGTAGCTGATTC[CG]AAGTGTGTACTTGCCTTTATGATACTGGATACACACTGGTGTTAACAAGGAGAACGATGT	37	4	41992067	TTGTTAACACCAGTGTGTATCCAGTATCATAAAGGCAAGTACACACTTCG	F	SLC30A9	NM_006345	TSS1500	chr4:41992477-41993125	N_Shore						4:41991878-41993649	Promoter_Associated	SLC30A9;SLC30A9	ENST00000264451.6;ENST00000536881.1	TSS1500;TSS1500	SLC30A9;SLC30A9;SLC30A9;SLC30A9	ENST00000264451.6;ENST00000513699.1;ENST00000510460.1;ENST00000536881.1	TSS1500;TSS1500;TSS1500;TSS1500	chr4:41991740-41992315
MTMR11	ENSG00000014914.21	ENSG00000014914.21	0.856981	9.6964	3.12334e-22	1.0307e-21	0.0883814	2262.51	0.457896	3.72838	-2.57936	6.71589	2.94475e-10	1.23227e-09	12.2094	0.238609	cg00777271	91668940	CCCCATCTCTAACTCCTCCTTCTAAAAAACAATATTAAAACTCTAACCCC			II			CTTCTCCTTACCCCCATCTCTGGCTCCTCCTTCTGGGGGGCAATGTTGAAACTCTGGCCC[CG]GCCCCCCCACCACATTTCTCTGGCTCCATCCGGGGACACAGCAGTTAAGGGTGGGAAACC	37	1	149908524	CCCATCTCTGGCTCCTCCTTCTGGGGGGCAATGTTGAAACTCTGGCCCCG	R	MTMR11;MTMR11	NM_001145862;NM_181873	1stExon;TSS1500										MTMR11;MTMR11;MTMR11;MTMR11;MTMR11;MTMR11;MTMR11	ENST00000492824.1;ENST00000405710.3;ENST00000406732.3;ENST00000369140.3;ENST00000405710.3;ENST00000492824.1;ENST00000439741.2	3'UTR;5'UTR;5'UTR;TSS1500;1stExon;1stExon;1stExon	MTMR11;MTMR11;MTMR11;MTMR11;MTMR11;MTMR11;MTMR11;MTMR11;MTMR11;MTMR11	ENST00000466496.1;ENST00000482025.1;ENST00000492824.1;ENST00000405710.3;ENST00000479272.1;ENST00000406732.3;ENST00000369140.3;ENST00000405710.3;ENST00000492824.1;ENST00000406732.3	3'UTR;3'UTR;3'UTR;5'UTR;TSS1500;5'UTR;TSS1500;1stExon;1stExon;1stExon
COX15	ENSG00000014919.13	ENSG00000014919.13	-0.138725	-3.52413	0.000424872	0.000615415	0.0393643	1844.39	0.0612979
CCDC88C	ENSG00000015133.19	ENSG00000015133.19	-0.56465	-7.51388	5.73991e-14	1.38778e-13	0.0751476	1170.7	0.270352
YAF2	ENSG00000015153.15	ENSG00000015153.15	0.243431	5.46795	4.55277e-08	8.4209e-08	0.0445196	1459.76	0.0771748
ZMYND11	ENSG00000015171.20	ENSG00000015171.20	-0.46687	-13.3976	6.24122e-41	3.68073e-40	0.0348472	4995.37	0.103201
WAS	ENSG00000015285.11	ENSG00000015285.11	1.70868	18.8833	1.56554e-79	2.58257e-78	0.0904864	211.341	0.411879	-1.36184	1.45863	-15.3377	1.763e-33	6.0733e-32	65.3594	-0.177389	cg23129452	98668251	CCTTATCCCTTATAATTTTTTACATTTCCTATTCCCTTACTACTCATTAC			II			GGACTTGTTTCCCTTGTCCCTTGTGGTTTTTTGCATTTCCTGTTCCCTTGCTGCTCATTG[CG]GAAGTTCCTCTTCTTACCCTGCACCCAGAGCCTCGCCAGAGAAGACAAGGGCAGAAAGCA	37	X	48542179	CTTGTCCCTTGTGGTTTTTTGCATTTCCTGTTCCCTTGCTGCTCATTGCG	R	WAS	NM_000377	TSS200			low-CpG:48427103-48427197					X:48541746-48542414	Promoter_Associated_Cell_type_specific	WAS;WAS;WAS	ENST00000483750.1;ENST00000376701.4;ENST00000376701.4	TSS200;5'UTR;1stExon	WAS;WAS;WAS;WAS;WAS	ENST00000450772.1;ENST00000465982.1;ENST00000483750.1;ENST00000376701.4;ENST00000376701.4	5'UTR;TSS200;TSS200;5'UTR;1stExon	chrX:48541825-48542315
DPEP1	ENSG00000015413.9	ENSG00000015413.9	-5.07229	-19.5367	5.35056e-85	1.0106e-83	0.259628	8083.71	9.17859
BID	ENSG00000015475.19	ENSG00000015475.19	0.976542	18.5969	3.40495e-77	5.26035e-76	0.052511	807.431	0.257553
MATR3	ENSG00000015479.20	ENSG00000015479.20	-0.00282624	-0.0752835	0.939989	0.947225	0.0375413	1318.89	0.048278
NPC1L1	ENSG00000015520.15	ENSG00000015520.15	-1.12419	-4.14243	3.43643e-05	5.36101e-05	0.271383	69.4864	0.38609
XYLT2	ENSG00000015532.10	ENSG00000015532.10	0.66749	16.2619	1.83933e-59	1.77228e-58	0.0410463	1419.99	0.146492
NUDCD3	ENSG00000015676.18	ENSG00000015676.18	0.309207	9.4564	3.18724e-21	1.01505e-20	0.0326982	4202.98	0.0584045	-4.51157	-0.378312	-6.0594	9.11259e-09	3.29693e-08	8.84158	-0.327184	cg08991104	58668212	ATAAAACATATTCATAATAACCTTATATACTTTCCTTCCTAAAACAAACC			II			ATCATCATAACTGTTTAACTAAAATTTTAAAACATATTTCTTACCTGGTATGACTAAGTA[CG]GCCTGCCCTAGGAAGGAAAGCATATAAGGCCATTATGAACATGCTCTACTGCATTAGCAG	37	7	44500003	CGGCCTGCCCTAGGAAGGAAAGCATATAAGGCCATTATGAACATGCTCTA	F	NUDCD3	NM_015332	Body								7:44499919-44500375	Unclassified	NUDCD3	ENST00000460110.1	3'UTR	NUDCD3;NUDCD3;NUDCD3	ENST00000464812.1;ENST00000460110.1;ENST00000472246.1	3'UTR;3'UTR;3'UTR	chr7:44499960-44500215
CHDH	ENSG00000016391.11	ENSG00000016391.11	-2.04824	-18.4974	2.16671e-76	3.25682e-75	0.110731	5489.33	1.63091
IL20RA	ENSG00000016402.13	ENSG00000016402.13	-2.4571	-9.915	3.5824e-23	1.22248e-22	0.247816	18.5929	0.0633031
GLT8D1	ENSG00000016864.18	ENSG00000016864.18	-0.435505	-10.9369	7.67863e-28	3.05423e-27	0.0398198	1538.57	0.0944124	0.542873	-2.38959	9.56246	1.7321e-17	1.41307e-16	28.6762	0.0514731	cg02759869	19711572	AATCCAACTATCATATATTTCTAACRTAATATAACTATCTCCCTTAACAC			II			CTCCCAGGGCTAATCCAGCTGTCATGTATTTCTGGCGTGATGTGGCTGTCTCCCTTGACA[CG]CTCTGGGCTCTTCCAAGGCAACAGCCTGGTCTTGGTAACAACCGTGTCCTCGGTCTGCTG	37	3	52738906	ATCCAGCTGTCATGTATTTCTGGCGTGATGTGGCTGTCTCCCTTGACACG	R	GLT8D1;SPCS1;GLT8D1;GLT8D1;GLT8D1;GLT8D1	NM_152932;NM_014041;NM_018446;NM_001010983;NM_001278281;NM_001278280	TSS1500;TSS1500;5'UTR;5'UTR;5'UTR;5'UTR	chr3:52739537-52740426	N_Shore								GLT8D1;GLT8D1;GLT8D1;GLT8D1;SPCS1;SPCS1	ENST00000491606.1;ENST00000478968.2;ENST00000407584.3;ENST00000394783.3;ENST00000233025.7;ENST00000423431.1	5'UTR;5'UTR;5'UTR;TSS1500;TSS1500;TSS200	GLT8D1;GLT8D1;GLT8D1;GLT8D1;GLT8D1;GLT8D1;GLT8D1;GLT8D1;GLT8D1;GLT8D1;SPCS1;SPCS1;SPCS1;SPCS1;GLT8D1	ENST00000484163.1;ENST00000497953.1;ENST00000487642.1;ENST00000464705.1;ENST00000491606.1;ENST00000489119.1;ENST00000478968.2;ENST00000497436.1;ENST00000266014.5;ENST00000394783.3;ENST00000233025.7;ENST00000448693.2;ENST00000474945.1;ENST00000423431.1;ENST00000463762.1	3'UTR;5'UTR;5'UTR;5'UTR;5'UTR;5'UTR;5'UTR;5'UTR;5'UTR;TSS1500;TSS1500;TSS1500;TSS1500;TSS200;3'UTR	chr3:52738520-52739455
ATP2C1	ENSG00000017260.20	ENSG00000017260.20	-0.0171766	-0.403111	0.686867	0.713697	0.0426101	5300.66	0.0635117
IGF1	ENSG00000017427.17	ENSG00000017427.17	0.641383	5.67606	1.37836e-08	2.62496e-08	0.112998	76.9968	0.115487	-1.98927	2.01282	-8.06955	1.43655e-13	8.19857e-13	19.7319	-0.215704	cg13689715	10644520	AAAACTTAATATCTCCTAAATAAAATAACTAACCACTTAAACTAAAACAC			II			GTCTTAGCTGGAGAACTTAGTATCTCCTGAATAAGGTGACTGGCCACTTGGGCTAAGGCA[CG]AGCCTGGCTTCTCTCTGCTCTGATAAGCCAGGATCCACTTTGCAACCACAGCAGCAGTGG	37	12	102809680	GAACTTAGTATCTCCTGAATAAGGTGACTGGCCACTTGGGCTAAGGCACG	R	IGF1;IGF1;IGF1	NM_001111284;NM_000618;NM_001111283	Body;Body;Body										IGF1	ENST00000481539.1	TSS200	IGF1	ENST00000481539.1	TSS200
SLC38A5	ENSG00000017483.15	ENSG00000017483.15	1.04025	5.3506	8.76623e-08	1.59873e-07	0.194417	88.3088	0.559474	-1.45261	2.63131	-10.3188	1.52511e-19	1.49994e-18	33.3785	-0.133847	cg23948362	25638135	ACCCTACTAACCCAAATCCCTATACRCATACACATAAAAAAATCAAAACC			II			ACAACCACGTTCATGGGAACCAGCCACCTCCACATGTTGGGCAGGAGGGACCCTAGGGAG[CG]GCCCTGACCCCTCCATGTGCATGCGCACAGGGACCTGGGCCAGCAGGGCCTGATCAGTGT	37	X	48317264	CGGCCCTGACCCCTCCATGTGCATGCGCACAGGGACCTGGGCCAGCAGGG	F	SLC38A5	NM_033518	3'UTR										SLC38A5;SLC38A5;SLC38A5	ENST00000376876.3;ENST00000376875.1;ENST00000317669.5	3'UTR;3'UTR;3'UTR	SLC38A5;SLC38A5;SLC38A5;SLC38A5;SLC38A5	ENST00000376876.3;ENST00000376875.1;ENST00000317669.5;ENST00000497336.1;ENST00000462359.1	3'UTR;3'UTR;3'UTR;3'UTR;3'UTR	chrX:48317200-48317595
RALBP1	ENSG00000017797.13	ENSG00000017797.13	-0.609782	-13.8037	2.42249e-43	1.52518e-42	0.0441754	3550.34	0.153174	3.3913	-2.43927	3.61665	0.000397296	0.000843043	-1.47043	0.234647	cg18524736	52745877	ACTCTTCTCTTTCTATCTCTTACTCTCTTTTTTTAATATTATTAACAACC			II			TCCATCAAGGAGCTCTTCTCTTTCTATCTCTTGCTCTCTTTTTTTGGTGTTATTAGCAGC[CG]TTGATGATCATTGCCAGTATCCATTTTTATTTATCTATAAAGTGGTGTAAACAAAAAATA	37	18	9495499	CGGCTGCTAATAACACCAAAAAAAGAGAGCAAGAGATAGAAAGAGAAGAG	R	RALBP1	NM_006788	5'UTR										RALBP1;RALBP1	ENST00000019317.4;ENST00000383432.2	5'UTR;5'UTR	RALBP1;RALBP1	ENST00000019317.4;ENST00000383432.2	5'UTR;5'UTR
RUFY3	ENSG00000018189.13	ENSG00000018189.13	0.241786	2.88224	0.00394861	0.00531985	0.0838884	6234.89	0.191858	-2.08454	-0.268661	-6.2975	2.68464e-09	1.02376e-08	10.039	-0.242895	cg08374320	19767174	ATCTCCATAACAACCTATATAATCTTATCAATAATAAAAATTAACATATC			II			GTGTCTGTGTGTGTGTTGTGGTCCCAGCTGAGTCATCATGTCTGCTCTGACGCCTCCGAC[CG]ATATGCCAACCCCCACCACTGACAAGATCACACAGGCTGCCATGGAGACCATCTACCTTT	37	4	71588314	TCTCCATGGCAGCCTGTGTGATCTTGTCAGTGGTGGGGGTTGGCATATCG	F	RUFY3;RUFY3;RUFY3;RUFY3	NM_001291994;NM_014961;NM_001037442;NM_001130709	1stExon;1stExon;1stExon;Body						TRUE				RUFY3;RUFY3;RUFY3	ENST00000381006.3;ENST00000226328.4;ENST00000536664.1	1stExon;1stExon;TSS200	RUFY3;RUFY3;RUFY3;RUFY3	ENST00000381006.3;ENST00000226328.4;ENST00000536664.1;ENST00000503876.1	1stExon;1stExon;TSS200;5'UTR	chr4:71588160-71588435
CNTN1	ENSG00000018236.15	ENSG00000018236.15	-3.51656	-13.4774	2.12576e-41	1.27226e-40	0.260923	895.468	3.46025
SLC11A1	ENSG00000018280.17	ENSG00000018280.17	2.56917	16.723	8.91104e-63	9.41832e-62	0.153631	708.357	1.45271	-1.84825	-0.745007	-27.8462	5.62216e-64	2.78938e-61	135.388	-0.291214	cg03967504	31788139	TCTAATAAATCACAAAAAATCTTTTTCTAAATCTATTAAACTCAACAACC			II			GTGAGGTCTCTGAGGACCTGACAAGTCAGGGCTTGAGGGGCAGGCAGTTCAGGTGCAAGC[CG]GCTGCTGAGCTTAACAGATCCAGAAAAAGATCCTCTGTGACTCATCAGAGCATGCTGCTT	37	2	219248734	CGGCTGCTGAGCTTAACAGATCCAGAAAAAGATCCTCTGTGACTCATCAG	F	SLC11A1	NM_000578	Body	chr2:219252421-219252631	N_Shelf								SLC11A1;SLC11A1	ENST00000539932.1;ENST00000473367.1	5'UTR;5'UTR	SLC11A1;SLC11A1;SLC11A1;SLC11A1;SLC11A1;SLC11A1;SLC11A1;SLC11A1;SLC11A1;SLC11A1;SLC11A1;SLC11A1;SLC11A1;SLC11A1;SLC11A1	ENST00000539932.1;ENST00000460592.1;ENST00000469449.1;ENST00000483487.1;ENST00000468221.1;ENST00000473367.1;ENST00000465984.1;ENST00000486451.1;ENST00000481524.1;ENST00000494322.1;ENST00000471875.1;ENST00000469799.1;ENST00000492413.1;ENST00000475225.1;ENST00000469449.1	5'UTR;TSS1500;1stExon;TSS200;5'UTR;5'UTR;5'UTR;5'UTR;5'UTR;5'UTR;5'UTR;5'UTR;5'UTR;5'UTR;5'UTR	chr2:219248645-219248870
WWTR1	ENSG00000018408.15	ENSG00000018408.15	0.581983	9.0948	9.47606e-20	2.85017e-19	0.0639907	7303.19	0.220683	-2.1169	0.265695	-12.9429	7.77584e-27	1.48168e-25	50.0991	-0.321891	cg08498836	61781270	TAACAATAACCTCCTTTAAATCTTTAAAATAAAAAACCACTTTTACTTTC			II			TCACTTTTGAATAACAATGGCCTCCTTTGAATCTTTAAGGTAGGAAACCACTTTTACTTT[CG]TTATGTTTAATCAGTCTAGAAACTTCCTTGCATTGAAGTTGTATTTGTCTTGTTTTCTTT	37	3	149292366	CGAAAGTAAAAGTGGTTTCCTACCTTAAAGATTCAAAGGAGGCCATTGTT	R	WWTR1;WWTR1;WWTR1	NM_015472;NM_001168278;NM_001168280	Body;Body;Body						TRUE										chr3:149292140-149292510
AGPS	ENSG00000018510.17	ENSG00000018510.17	0.408142	7.11542	1.11572e-12	2.55928e-12	0.0573602	4608.86	0.152125	-2.99587	1.34238	-26.7484	1.24921e-61	5.0279e-59	130.009	-0.385015	cg00555389	41681910	CCTCCCTATTCTCATTACCATCATCTTAATTTAATTCTTCATTATTTCTC			II			AGGATGGACATAGATCAGTTAGAGGAGATCAGTTAGAGGAGGCTGTTGTAACACAATAGG[CG]AGAAATAATGAAGAATTAAACTAAGATGATGGCAATGAGAATAGGGAGGAAATGATGTGT	37	2	178261381	CTCCCTATTCTCATTGCCATCATCTTAGTTTAATTCTTCATTATTTCTCG	F	AGPS	NM_003659	Body	chr2:178257227-178257892	S_Shelf								AGPS	ENST00000536686.1	5'UTR	AGPS	ENST00000536686.1	5'UTR
CXorf56	ENSG00000018610.15	ENSG00000018610.15	0.247767	7.32888	2.32091e-13	5.46951e-13	0.0338069	898.071	0.0474337	2.65361	-0.79848	2.92536	0.00393007	0.0071766	-3.60051	0.181473	cg17258678	59690120	CCCACATTATTTAAATCACAAACAATATCAAAATACTTTAATCACTTCTC			II			AATACTTCCACCGCAAATTTGTGTGGGAATATAAATCTGGATTTTTAACTTTTGACAGCA[CG]AGAAGTGATTAAAGCACCTTGACACTGTTTGTGATTCAAACAATGTGGGATGTCATTGAA	37	X	118700345	CCACATTGTTTGAATCACAAACAGTGTCAAGGTGCTTTAATCACTTCTCG	F	CXorf56;CXorf56;CXorf56	NM_001170569;NM_022101;NM_001170570	TSS1500;TSS1500;TSS1500										CXorf56;CXorf56	ENST00000320339.4;ENST00000371594.4	TSS1500;TSS1500	CXorf56;CXorf56	ENST00000320339.4;ENST00000536133.1	TSS1500;TSS1500
ATP1A2	ENSG00000018625.15	ENSG00000018625.15	-0.504623	-3.15785	0.00158936	0.00220902	0.159799	234.092	0.483054	-2.75784	0.460105	-4.71782	5.08753e-06	1.37194e-05	2.68918	-0.216845	cg11211173	7652129	TCAAAATCAAAAAACAATATATACCCTAACRTAACTAAACTATACRAAAC			II			AGGAAGGCATGTCAAGATCAGGGAACAGTGTGTACCCTGGCGTGGCTAGACTGTACGGAG[CG]TGTGTAGGGGTTGGCAGGGGAGAGGTGGCAAGGAGTACTGGGGGTTGAGACTGGAACACT	37	1	160102000	CGCTCCGTACAGTCTAGCCACGCCAGGGTACACACTGTTCCCTGATCTTG	R	ATP1A2	NM_000702	Body										ATP1A2	ENST00000472488.1	5'UTR	ATP1A2	ENST00000472488.1	5'UTR	chr1:160101705-160102070
TTC27	ENSG00000018699.13	ENSG00000018699.13	0.546434	16.1643	9.00233e-59	8.53179e-58	0.033805	1021.26	0.0932878	4.69004	-0.07683	5.3762	2.58973e-07	8.06394e-07	5.57456	0.311604	cg08660495	60628592	AACAAACTAACTATATACAACCAATAACCTTTCAAAACTAACTATCTAAC			II			CATTCAAAATAAACAGTTGGCCTGCTTTTGTGTTTCTCTATTGGCTCCCTGAGACAGAAA[CG]CTAGACAGTCAGCTTTGAAAGGTTATTGGCTGCATACAGCCAGCTTGCCTTCACGATTTG	37	2	32998248	CGCTAGACAGTCAGCTTTGAAAGGTTATTGGCTGCATACAGCCAGCTTGC	F	TTC27;TTC27	NM_017735;NM_001193509	Body;Body						TRUE							TTC27	ENST00000433416.1	3'UTR
ZNF582	ENSG00000018869.17	ENSG00000018869.17	-0.984421	-14.3252	1.52387e-46	1.04646e-45	0.0687197	139.637	0.144325	3.99514	-4.08579	14.0255	7.56295e-30	1.88772e-28	57.0154	0.250314	cg09568464	16755595	ATAACACAACATCAATATACTTTATACATCTACACCATCTTCCAACTACA	46611146	ATAACGCAACATCGATATACTTTATACGTCTACGCCATCTTCCGACTACG	I	C	Grn	CGGCCGCGCCCCCGGCAGCCCAGGGCGCGCTTCCACCACGGTACCGGTGGATTCGCCGTG[CG]CAGCCGGAAGATGGCGCAGACGCACAAAGCACACCGATGCTGCGCCATGATAGGGCCGGC	37	19	56904901	CGCAGCCGGAAGATGGCGCAGACGCACAAAGCACACCGATGCTGCGCCAT	F	ZNF582	NM_144690	TSS200	chr19:56904636-56905355	Island	high-CpG:61596681-61596727		DMR		19:61596449-61597150	19:56903738-56905512	Promoter_Associated	ZNF582	ENST00000301310.3	TSS200	ZNF582	ENST00000301310.3	TSS200	chr19:56904840-56905175
VSIG2	ENSG00000019102.12	ENSG00000019102.12	-0.408711	-3.9434	8.03351e-05	0.000122194	0.103644	102.689	0.114239	1.75111	2.55326	10.4564	6.39459e-20	6.50285e-19	34.2428	0.133464	cg24942416	62663231	ATAAAACTACCATAAACACCAAAAACCCTAAAACACCTAAAATAAAACCA	35764835	ATAAAACTACCGTAAACGCCAAAAACCCTAAAACGCCTAAAATAAAACCG	I	A	Red	CTCGCTCGCCGGCTTGGGGGTCTCTCTCCTACGCCCTCCGGGCCTTGGACACCCCCTCTC[CG]GCCTCACCTCAGGCGCCTTAGGGCCCCTGGCGCCCACGGCAGCCTCATCTGGCCTGGCGG	37	11	124621829	CGGCCTCACCTCAGGCGCCTTAGGGCCCCTGGCGCCCACGGCAGCCTCAT	F	VSIG2	NM_014312	Body						TRUE	11:124126964-124127356									chr11:124621545-124622275
PHLDB1	ENSG00000019144.19	ENSG00000019144.19	-0.268056	-3.76238	0.000168307	0.000250707	0.0712465	3476.44	0.205555
MARCO	ENSG00000019169.10	ENSG00000019169.10	3.20903	11.7315	8.79089e-32	3.98179e-31	0.27354	190.499	1.31262	-2.07617	-0.0273068	-20.1656	3.18487e-46	3.2237e-44	94.6428	-0.331977	cg11009736	89698911	CCCCTTAACAAACAACAACACTATATAAAAAATCCACATATAAATAACCC			II			CCTCCTCGATCCCCCTTAACAAGCAGCAGCACTGTGTGGGAGATCCACATGTGAATAGCC[CG]TGTTTGAGAAATGTCCAATCCTGATCATGTCAGGAAACATCCTGCAAATTCTGAAATCAG	37	2	119699682	CGGGCTATTCACATGTGGATCTCCCACACAGTGCTGCTGCTTGTTAAGGG	R	MARCO	NM_006770	TSS200										MARCO;MARCO;MARCO	ENST00000327097.4;ENST00000410021.1;ENST00000541757.1	TSS200;TSS200;TSS200	MARCO;MARCO;MARCO;MARCO	ENST00000327097.4;ENST00000410021.1;ENST00000541757.1;ENST00000412481.1	TSS200;TSS200;TSS200;TSS200
CYP24A1	ENSG00000019186.10	ENSG00000019186.10	-1.61897	-4.83266	1.34724e-06	2.29324e-06	0.335006	1733.2	4.27203	1.37853	-0.654191	3.99173	9.88706e-05	0.000227757	-0.154237	0.154523	cg14595058	79779284	ACAAACATACACAATTTCTAAAATTACCRCRACTAACAAAAATAAAACTC			II			CAGGTCCAGTGACAAACATACACAATTTCTAGAGTTACCGCGGCTGGCAAGAGTAGAACT[CG]CTTTGCTAATTCAGGAACGGAAGTTGGAGATTTTTGTTGATTGTTTTAAAGTGGCTCGAA	37	20	52791541	CAAACATACACAATTTCTAGAGTTACCGCGGCTGGCAAGAGTAGAACTCG	R	CYP24A1;CYP24A1	NM_000782;NM_001128915	TSS1500;TSS1500	chr20:52789252-52790986	S_Shore			RDMR					CYP24A1;CYP24A1	ENST00000395955.3;ENST00000216862.3	TSS1500;TSS1500	CYP24A1;CYP24A1	ENST00000395955.3;ENST00000216862.3	TSS1500;TSS1500	chr20:52791505-52791755
PRDM11	ENSG00000019485.13	ENSG00000019485.13	-0.632744	-10.9658	5.58308e-28	2.23339e-27	0.0577018	725.06	0.189217
SYT13	ENSG00000019505.8	ENSG00000019505.8	1.12851	5.03415	4.79973e-07	8.38422e-07	0.224171	1994.91	2.02631	-3.26196	-0.0870383	-7.36568	8.23689e-12	3.9936e-11	15.7322	-0.415093	cg04670372	60631282	TAATAACACCCTCTATTTACACAAAATTCTATTATTCAAAAACCACTTTC			II			GATATTAAAGGCTTCAAGACGCACAAAGCATCAGGCTAGATGCTGAATCAAATGGGAAAA[CG]AAAGTGGCTTCTGAACAATAGAACCTTGTGCAAATAGAGGGTGTTATCACTGTTGGTCCT	37	11	45294422	CGAAAGTGGCTTCTGAACAATAGAACCTTGTGCAAATAGAGGGTGTTATC	F	SYT13;SYT13	NM_020826;NM_001247987	Body;5'UTR																chr11:45294320-45294595
SNAI2	ENSG00000019549.13	ENSG00000019549.13	-0.923545	-7.10845	1.17357e-12	2.68947e-12	0.129922	441.937	0.562321
CD74	ENSG00000019582.15	ENSG00000019582.15	1.93078	19.635	7.76971e-86	1.48756e-84	0.0983337	53559.4	1.21833	-0.767482	3.03896	-7.92776	3.28487e-13	1.8126e-12	18.9139	-0.0617767	cg18065728	28791897	CTACATTATTATCTACTATTCCRACTTAATTTATCTTATCCAAAAATAAC			II			GCAGGGCCTTGCTGCATTGTTATCTGCTGTTCCGACTTGGTTTGTCTTGTCCAAGGGTGA[CG]AAAGAGCCAGGCACCAGGGTCTCATGGGATGAGGTACAGGGTGGGAGATGGGGGAGGGGC	37	5	149781668	CGTCACCCTTGGACAAGACAAACCAAGTCGGAACAGCAGATAACAATGCA	R	CD74;CD74;CD74	NM_004355;NM_001025158;NM_001025159	3'UTR;3'UTR;3'UTR								5:149781559-149781882	Gene_Associated	CD74;CD74	ENST00000377795.3;ENST00000353334.6	3'UTR;3'UTR	CD74;CD74;CD74	ENST00000377795.3;ENST00000353334.6;ENST00000518797.1	3'UTR;3'UTR;3'UTR	chr5:149781260-149781855
HGF	ENSG00000019991.18	ENSG00000019991.18	-0.574031	-6.25066	4.0872e-10	8.40974e-10	0.0918352	1220.85	0.600143	-2.25325	1.95376	-6.7419	2.55993e-10	1.07746e-09	12.3471	-0.211479	cg24116498	65782857	AAAACACCAAAATAATTCAAACCCATCTAAATTTCRACAATAATTTTCTC			II			GGATCAGTGGTAAAACACCAGGGTGATTCAGACCCATCTGGATTTCGGCAGTAATTTTCT[CG]TAGGTCCCTATTGAGAATAAGCATGTTAATGTAAATTGCCGGAGTTCTTACGTTGGTGAA	37	7	81355325	CGAGAAAATTACTGCCGAAATCCAGATGGGTCTGAATCACCCTGGTGTTT	R	HGF;HGF;HGF;HGF	NM_000601;NM_001010932;NM_000601;NM_001010932	ExonBnd;ExonBnd;Body;Body										HGF	ENST00000222390.5	ExonBnd	HGF	ENST00000222390.5	ExonBnd	chr7:81355080-81355395
ZRANB1	ENSG00000019995.6	ENSG00000019995.6	-0.10196	-2.92247	0.00347266	0.00469732	0.0348883	1064.39	0.0431633	-1.0623	2.56812	-2.58231	0.010691	0.018115	-4.50711	-0.0730631	cg05881528	88779183	TATAATATTCCAAAAATTTAACTCAATTTAAAACATTTTTCATACTCCAC			II			AAAGAATATACATATTTTAATTTTAAAACATTTGGAATTATGATTAAACATCCTCAGTTA[CG]TGGAGTATGAAAAATGTTTTAAACTGAGTTAAACCTCTGGAACATTATATTTTAATTTCT	37	10	126669204	CGTGGAGTATGAAAAATGTTTTAAACTGAGTTAAACCTCTGGAACATTAT	F	ZRANB1	NM_017580	Body										ZRANB1	ENST00000471421.1	TSS1500	ZRANB1	ENST00000471421.1	TSS1500
NCDN	ENSG00000020129.16	ENSG00000020129.16	-0.114381	-2.32402	0.0201247	0.0255405	0.0492168	629.028	0.0722399
ADGRA2	ENSG00000020181.18	ENSG00000020181.18	1.1731	11.9873	4.14141e-33	1.95179e-32	0.0978614	879.329	0.540592
ZFP64	ENSG00000020256.20	ENSG00000020256.20	0.139771	3.57143	0.000355038	0.000516704	0.0391358	615.21	0.0458834
MNAT1	ENSG00000020426.11	ENSG00000020426.11	-0.217425	-4.27427	1.91768e-05	3.04525e-05	0.0508684	709.379	0.0921486	-3.51534	0.59185	-5.23353	5.04572e-07	1.52321e-06	4.92623	-0.241642	cg26797953	40620220	AATAAACCAAATACTATACTATATACTTTATTCACATTATTTCCCAACAC			II			TTTCCAATAAGCCTTTTTTTCCCATCTGTGGAACGGTGATGATAATACTGATCTCATAAA[CG]TGTTGGGAAATAATGTGAACAAAGTACACAGTATAGTACTTGGCTTATTGTAAGCTCTCA	37	14	61286579	CGTGTTGGGAAATAATGTGAACAAAGTACACAGTATAGTACTTGGCTTAT	F	MNAT1;MNAT1	NM_002431;NM_001177963	Body;Body													MNAT1	ENST00000554641.1	5'UTR	chr14:61286405-61286610
SAMD4A	ENSG00000020577.14	ENSG00000020577.14	0.200733	2.08081	0.0374513	0.0462057	0.0964689	2852.88	0.326698	-4.60268	-1.51508	-6.0682	8.71427e-09	3.15824e-08	8.88534	-0.334415	cg09285227	51741270	ATTATAAATAATTTCATTCTACCCTTTTTATATCRCAACCAAAAACTTAC			II			GAGCAAGTTTAATTGTGGGTGATTTCATTCTGCCCTTTTTATGTCGCAGCCAGGGGCTTG[CG]TCATATAACAGTGAATTCAGGGAGATTTTTATTTGCATGTGAATCATAGCTTTTCCAGCT	37	14	55153130	CGCAAGCCCCTGGCTGCGACATAAAAAGGGCAGAATGAAATCACCCACAA	R	SAMD4A;SAMD4A	NM_001161576;NM_015589	Body;Body										SAMD4A	ENST00000555112.1	5'UTR	SAMD4A;SAMD4A	ENST00000555091.1;ENST00000555112.1	5'UTR;5'UTR	chr14:55153005-55153615
RUNX3	ENSG00000020633.19	ENSG00000020633.19	2.61898	18.9814	2.42885e-80	4.08685e-79	0.137976	289.633	0.976323
MRE11	ENSG00000020922.13	ENSG00000020922.13	0.487384	13.9444	3.40404e-44	2.19189e-43	0.034952	1747.18	0.0919354
PLEKHB1	ENSG00000021300.14	ENSG00000021300.14	-1.70278	-13.0485	6.48281e-39	3.61402e-38	0.130497	265.781	0.661753
SERPINB1	ENSG00000021355.13	ENSG00000021355.13	1.00592	17.5128	1.14484e-68	1.4111e-67	0.0574395	2623.8	0.333055	-1.77243	1.04189	-13.7853	3.47141e-29	8.15334e-28	55.4951	-0.258824	cg12586150	22616834	ATTCTATATTACAATTTTCACCATAAAACAACTAAACTCAACAAACACCC			II			ATGAAGATGTTTCCAGCCGGATTGTTCTCACTCAACGCCAGGAACAGGTCCAAGGCGAAG[CG]GGTGTTTGCTGAGCTCAGCTGCTCCATGGTGAAAACTGCAACACAGAACAGGGTCCTCAT	37	6	2840792	CGGGTGTTTGCTGAGCTCAGCTGCTCCATGGTGAAAACTGCAACACAGAA	F	SERPINB1	NM_030666	Body	chr6:2841810-2842273	N_Shore				TRUE				SERPINB1;SERPINB1;SERPINB1	ENST00000476896.1;ENST00000537185.1;ENST00000542771.1	3'UTR;5'UTR;5'UTR	SERPINB1;SERPINB1;SERPINB1;SERPINB1;SERPINB1	ENST00000490094.1;ENST00000476896.1;ENST00000537185.1;ENST00000460260.1;ENST00000542771.1	3'UTR;3'UTR;5'UTR;3'UTR;5'UTR
CYP3A43	ENSG00000021461.17	ENSG00000021461.17	-0.0105233	-0.0919734	0.926719	0.935263	0.114416	24.9498	0.0234824	2.79753	-1.33769	3.01403	0.00298926	0.00556424	-3.34958	0.191284	cg05592255	3609107	TTAACTTTATTTACRATATCTTTTCATACAAAAATTTTAACACTTTTTAC			II			TTTCCTGTCTTTTAACTTTGTTTACGGTATCTTTTCATACAAAAGTTTTAACACTTTTTA[CG]TAATAAAACATACTGTGGTCCTTTATGAAAAAAAAAGTTATCTTGACTAAATTAAGAGCA	37	7	99440199	CGTAAAAAGTGTTAAAACTTTTGTATGAAAAGATACCGTAAACAAAGTTA	R	CYP3A43;CYP3A43;CYP3A43	NM_022820;NM_057096;NM_057095	Body;Body;Body										CYP3A43;CYP3A43	ENST00000342499.4;ENST00000477658.1	5'UTR;5'UTR	CYP3A43;CYP3A43;CYP3A43	ENST00000342499.4;ENST00000495115.1;ENST00000481362.1	5'UTR;5'UTR;5'UTR
SLC7A9	ENSG00000021488.13	ENSG00000021488.13	-2.31394	-15.7705	4.96606e-56	4.38342e-55	0.146726	1964.73	2.05244	-0.366815	-0.125636	-5.10159	9.24162e-07	2.71076e-06	4.33877	-0.0628951	cg08836353	70711966	ACATAACCATATCCTAACTCATCACAAAAAACACAAAACCTTCCCCTTCA	68622896	ACGTAACCATATCCTAACTCATCACAAAAAACACAAAACCTTCCCCTTCG	I	A	Red	GTGGTGCTGTTCACGTAGCCATGTCCTGGCTCATCACAAGGGACACAAAACCTTCCCCTT[CG]GGGAAACGGAGGGGGACAGGCAACACAAGGCCAGGAAGCTCCGGTCCGCATCCAGGGCTG	37	19	33361317	ACGTAGCCATGTCCTGGCTCATCACAAGGGACACAAAACCTTCCCCTTCG	R	SLC7A9;SLC7A9	NM_001126335;NM_014270	TSS1500;TSS1500										SLC7A9	ENST00000023064.3	TSS1500	SLC7A9	ENST00000023064.3	TSS1500	chr19:33360960-33361435
SPAST	ENSG00000021574.13	ENSG00000021574.13	0.402065	7.84598	4.29595e-15	1.08601e-14	0.0512448	1063.83	0.0920105
NRXN3	ENSG00000021645.20	ENSG00000021645.20	1.09906	9.30442	1.34721e-20	4.19256e-20	0.118123	393.441	0.465493	-6.34143	-2.24446	-8.72175	2.99077e-15	1.99155e-14	23.566	-0.441855	cg21061859	41810129	ATTCTTTCTACAAATATTTACTAAACACCCACAATAAATACTACAACTAC			II			TTCTCAACCCAGTTATATCTGTGAAAAGAGAATGTCCTTTAGGAATTTACCAACTTTTCA[CG]CAGTTGTAGCATTCATTGTGGGTGTTCAGTAAATATTTGCAGAAAGAATGAGTGAATGAG	37	14	79342116	CGCAGTTGTAGCATTCATTGTGGGTGTTCAGTAAATATTTGCAGAAAGAA	F	NRXN3	NM_004796	Body						TRUE							NRXN3	ENST00000556496.1	5'UTR
OSBPL5	ENSG00000021762.20	ENSG00000021762.20	0.241476	3.99072	6.58724e-05	0.000100804	0.0605095	809.008	0.125112	-1.65879	-0.375464	-29.4569	2.59711e-67	1.78052e-64	143.029	-0.273672	cg01418188	27668521	ACCTAAATCCCTAAAAACCTATCAACTAACCAAAATCCAACATATACCTC			II			TGACTTGGAAGCAGTCTTTGGGCTGACGATGAGTGATAAGGAGGAGGCAGATCTGAGTGA[CG]AGGCATATGCTGGACCCTGGCCAGTTGACAGGCCTCCAGGGACCCAGGCTGGCAGAGAAG	37	11	3145609	CGAGGCATATGCTGGACCCTGGCCAGTTGACAGGCCTCCAGGGACCCAGG	F	OSBPL5;OSBPL5;OSBPL5	NM_020896;NM_001144063;NM_145638	Body;Body;Body	chr11:3141642-3141877	S_Shelf				TRUE				OSBPL5;OSBPL5	ENST00000357352.4;ENST00000542243.1	5'UTR;5'UTR	OSBPL5;OSBPL5;OSBPL5;OSBPL5;OSBPL5;OSBPL5	ENST00000534491.1;ENST00000357352.4;ENST00000459995.1;ENST00000465323.1;ENST00000477622.1;ENST00000542243.1	3'UTR;5'UTR;3'UTR;3'UTR;3'UTR;5'UTR	chr11:3145505-3145715
AQR	ENSG00000021776.11	ENSG00000021776.11	0.133464	4.5184	6.23076e-06	1.01883e-05	0.0295379	4314.53	0.0366946
CPS1	ENSG00000021826.17	ENSG00000021826.17	-0.858073	-4.45535	8.37561e-06	1.35906e-05	0.192594	373.511	0.972159	-5.64882	-1.85366	-6.86592	1.3087e-10	5.66442e-10	13.0071	-0.386792	cg10033806	97716170	ATTAAAAAACAACTATAAATTTTCTCCCATAACCCTCTATATTTTAAAAC			II			TGGGGTTGAGTGTTGAAAAACAGCTATAGGTTTTCTCCCATAGCCCTCTGTGTTTTAAAA[CG]TCATTTCTCTCTCTTATTCTCTCATCAGTTGACTTGTTAAGATTCACTATTTGAGTTATT	37	2	211457066	TTGAAAAACAGCTATAGGTTTTCTCCCATAGCCCTCTGTGTTTTAAAACG	R	CPS1;CPS1;CPS1	NM_001122634;NM_001875;NM_001122633	TSS1500;Body;Body										CPS1	ENST00000451903.2	TSS1500	CPS1	ENST00000451903.2	TSS1500
FHL1	ENSG00000022267.19	ENSG00000022267.19	2.33618	15.1563	6.88439e-52	5.43771e-51	0.154139	7135.68	1.70395
RTF2	ENSG00000022277.13	ENSG00000022277.13	0.293269	8.90844	5.17558e-19	1.51491e-18	0.0329204	2426.81	0.0552874
NLRP2	ENSG00000022556.16	ENSG00000022556.16	-1.58447	-8.30158	1.02737e-16	2.77158e-16	0.190864	156.179	0.594072	-1.39535	1.36841	-11.2047	5.48519e-22	6.73859e-21	38.9774	-0.195305	cg03251378	75756474	TTTCAAACTTATAACCTCCRAAAATCAACTAAAATTAAAAACCCTTAACC			II			GGTGATCTGCCCACCTCAGCCTCCCAGAGTGCTGGGATTACAGGTGTGAGCAACCATGCC[CG]GCCAAGGGTTTTTAACTTTAGCTGACCTCCGGAGGTTACAAGTTTGAAAACGGCAGGAGG	37	19	55485037	CGGCCAAGGGTTTTTAACTTTAGCTGACCTCCGGAGGTTACAAGTTTGAA	F	NLRP2;NLRP2;NLRP2;NLRP2	NM_017852;NM_001174083;NM_001174082;NM_001174081	Body;Body;Body;Body										NLRP2	ENST00000397169.3	TSS1500	NLRP2;NLRP2	ENST00000397169.3;ENST00000540597.1	TSS1500;5'UTR
SLC45A4	ENSG00000022567.10	ENSG00000022567.10	-0.7232	-9.20904	3.29043e-20	1.00738e-19	0.0785315	1851.64	0.356214	-0.901005	0.60003	-9.52952	2.12432e-17	1.71932e-16	28.4735	-0.145227	cg11303900	85613430	ACAATTACAAACTCTATTCTAAACACATCATATATATCAACTCTACACAC			II			AATAACAGCTAACAATTACAGGCTCTGTTCTAAGCACATCATATGTGTCAACTCTGCACA[CG]TTTCCAGAAGAAAGGAGATGCTGGTATCTGCTGAGATAAGTAAGGCTACACACTTGGAAC	37	8	142255289	CGTGTGCAGAGTTGACACATATGATGTGCTTAGAACAGAGCCTGTAATTG	R	SLC45A4	NM_001286646	Body								8:142254563-142256092	Promoter_Associated_Cell_type_specific				SLC45A4	ENST00000520137.1	5'UTR	chr8:142255065-142255590
RNF10	ENSG00000022840.16	ENSG00000022840.16	-0.691556	-14.9215	2.38759e-50	1.81105e-49	0.0463462	3313.37	0.193927	1.88493	1.77818	22.5635	4.15974e-52	7.0006e-50	108.158	0.227305	cg11489491	36738566	ACAAATACAAACCTAAAAACCAAACTCCCTAAATATTTATCTTAACTATC			II			TGAGTATTTTCTGTATGCTTGTTATTAGTTCTTTCCCCAGGGGTGTTAAATCAGTGAACA[CG]ACAGCTAAGATAAACATCTAGGGAGCTTGGCTCTTAGGTCTGCATTTGCCACATTGCTTT	37	12	121001039	CGACAGCTAAGATAAACATCTAGGGAGCTTGGCTCTTAGGTCTGCATTTG	F	RNF10	NM_014868	Body													RNF10;RNF10;RNF10;RNF10;RNF10;RNF10	ENST00000546262.1;ENST00000540046.1;ENST00000545419.1;ENST00000535395.1;ENST00000544124.1;ENST00000543675.1	5'UTR;TSS1500;TSS1500;TSS1500;TSS200;5'UTR
ZNF839	ENSG00000022976.15	ENSG00000022976.15	-0.636878	-11.4758	1.74578e-30	7.59663e-30	0.0554975	471.605	0.161171
ZDHHC6	ENSG00000023041.11	ENSG00000023041.11	-0.416951	-10.5187	7.0826e-26	2.63659e-25	0.0396389	2284.62	0.0998242	0.297686	4.09861	8.00001	2.15636e-13	1.21021e-12	19.3301	0.0106402	cg04543869	53695191	ACAACTTAACAATAAATATTTTTATTCAAATAACCCTTCCTTTTTACCTC			II			ATATTACTTATTTTACTACAAAATGTCACTTGAGTTGAGGGGGAGTTAAGGGAAAGAAGG[CG]AGGCAAAAAGGAAGGGCTATTTGAACAAAAATACTCACTGTTAAGCTGTATTGGTGACAG	37	10	114194015	CAGCTTAACAGTGAGTATTTTTGTTCAAATAGCCCTTCCTTTTTGCCTCG	F	ZDHHC6;ZDHHC6	NM_022494;NM_001303134	Body;Body										ZDHHC6	ENST00000482410.1	TSS1500	ZDHHC6;ZDHHC6	ENST00000482410.1;ENST00000471035.1	TSS1500;TSS1500
GRAMD1B	ENSG00000023171.18	ENSG00000023171.18	-2.22461	-16.9016	4.38016e-64	4.79473e-63	0.131622	2169.52	1.75433	-2.08759	2.42324	-13.6394	8.85153e-29	2.00661e-27	54.5616	-0.211056	cg12728690	96630470	CRTAAAACTAATAACAAACAAATCCATAAATACACAACCCCTAAAAAAAC			II			AGTTGGCCCTAGAGCAAGGAGGCTCACCCCAGAAAGACGTGTGTTGGCACCTGCTCTCCA[CG]CTTCCCCAGGGGTTGTGCACTCATGGATCTGCCTGCCACCAGCCCCACGGCCTGGCATCT	37	11	123446370	CGCTTCCCCAGGGGTTGTGCACTCATGGATCTGCCTGCCACCAGCCCCAC	F	GRAMD1B;GRAMD1B;GRAMD1B	NM_001286564;NM_020716;NM_001286563	5'UTR;Body;Body	chr11:123448093-123448382	N_Shore								GRAMD1B	ENST00000529432.1	5'UTR	GRAMD1B;GRAMD1B	ENST00000529432.1;ENST00000532581.1	5'UTR;5'UTR	chr11:123446205-123446595
RNH1	ENSG00000023191.17	ENSG00000023191.17	-0.086641	-2.21592	0.0266968	0.0334375	0.0390993	4057.03	0.0607274
NDUFS1	ENSG00000023228.14	ENSG00000023228.14	-0.942396	-17.0061	7.40069e-65	8.26397e-64	0.0554152	9552.42	0.349349
RB1CC1	ENSG00000023287.13	ENSG00000023287.13	0.184547	4.20503	2.61048e-05	4.10621e-05	0.0438871	4565.04	0.0658193
ERP44	ENSG00000023318.8	ENSG00000023318.8	0.26307	6.8363	8.12641e-12	1.80012e-11	0.0384813	2335.48	0.0633835
ALAS1	ENSG00000023330.15	ENSG00000023330.15	-1.03848	-21.7381	8.94849e-105	2.69149e-103	0.0477725	1403.76	0.309062
BIRC3	ENSG00000023445.16	ENSG00000023445.16	3.41876	22.0292	1.51087e-107	4.83545e-106	0.155192	11101.2	3.32484	-2.41935	0.665106	-23.7906	5.36679e-55	1.16336e-52	114.792	-0.362999	cg19120513	2761583	TCCATTTTTCTAACACTAAAAAACAAATATACCTTTTCTTTCTACCTCCC			II			GGGCAGGTACAGAGATGAAACATATTAATAGTTGCCATTCTAAAAGAGCTTACTGTCTAG[CG]GGAGGCAGAAAGAAAAGGCACACTTGCCCTCCAGTGTCAGAAAAATGGATGTGCTGCATG	37	11	102189303	CGGGAGGCAGAAAGAAAAGGCACACTTGCCCTCCAGTGTCAGAAAAATGG	F	BIRC3;BIRC3	NM_182962;NM_001165	5'UTR;5'UTR	chr11:102188179-102188440	S_Shore		chr11:102189237-102189237				11:102187818-102189698	Promoter_Associated	BIRC3;BIRC3;BIRC3	ENST00000526421.1;ENST00000263464.3;ENST00000532808.1	5'UTR;5'UTR;5'UTR	BIRC3;BIRC3;BIRC3;BIRC3	ENST00000526421.1;ENST00000263464.3;ENST00000528940.1;ENST00000532808.1	5'UTR;5'UTR;5'UTR;5'UTR	chr11:102189200-102189575
AKAP11	ENSG00000023516.9	ENSG00000023516.9	-0.180303	-5.36929	7.90461e-08	1.44418e-07	0.0335804	5592.01	0.0510541	-1.46637	1.46907	-4.17162	4.8991e-05	0.000117352	0.514906	-0.136677	cg03439687	69632268	CCCCACCCAAATAAACTATATCTACACTATCTCRTCAAATTCTCTAACAC			II			CCCCCACCCCGCCCCACCCAGATAAACTATATCTACACTGTCTCGTCAAGTTCTCTGACA[CG]ATCTTTCTGGGCTCTACATTTCCTACTAGTTTGTGTCCAGAAACTGCAAGTTGACATGAA	37	13	42894507	CGTGTCAGAGAACTTGACGAGACAGTGTAGATATAGTTTATCTGGGTGGG	R	AKAP11	NM_016248	3'UTR						TRUE				AKAP11	ENST00000025301.2	3'UTR	AKAP11	ENST00000025301.2	3'UTR
GLRX2	ENSG00000023572.10	ENSG00000023572.10	0.0550227	1.14698	0.25139	0.281514	0.0479718	655.211	0.0634524	-2.33355	-0.0379985	-3.17373	0.00179845	0.0034661	-2.88083	-0.151104	cg21815704	46640125	TTTCAATATCCTCAATAAATAAAAACTTACCCCCAACCTTAAATAATAAC			II			GGCGATTGCTGTTGACAGGATTATTTAAGCCACTCAGTGGTGGTAATAATAGCCTTTGTG[CG]TCACTATTTAAGGTTGGGGGTAAGCCTTTATTTACTGAGGACACTGAAATTCATCTTAAA	37	1	193075249	TTCAGTGTCCTCAGTAAATAAAGGCTTACCCCCAACCTTAAATAGTGACG	F	GLRX2;GLRX2	NM_197962;NM_016066	TSS1500;TSS200	chr1:193074174-193074778	S_Shore						1:193073497-193075345	Promoter_Associated	GLRX2;GLRX2;GLRX2	ENST00000367439.3;ENST00000472197.1;ENST00000367440.3	TSS1500;TSS200;TSS200	GLRX2;GLRX2;GLRX2	ENST00000367439.3;ENST00000472197.1;ENST00000367440.3	TSS1500;TSS200;TSS200	chr1:193075085-193075350
SNAPC1	ENSG00000023608.5	ENSG00000023608.5	0.402032	4.95676	7.16799e-07	1.24049e-06	0.0811079	343.084	0.163003
DERA	ENSG00000023697.13	ENSG00000023697.13	0.443663	5.56591	2.60784e-08	4.88084e-08	0.0797108	2607.48	0.250538	-4.35729	-0.920157	-5.29007	3.87908e-07	1.1853e-06	5.18169	-0.301771	cg25931836	13650184	AAAAAATCTTATAAATTTTTTTACACATACCTACTACCTTTCACRTATCC			II			TCGTCTCTTGAGGAAGATCTTGTGAGTTTTTTTGCACATACCTGCTACCTTTCACGTGTC[CG]CTTCCCCTTTGACCTTTTGCCATGTTATGACTCAGCAGAAAAGCCCTTACCAAAAGCCAG	37	12	16084863	CGGACACGTGAAAGGTAGCAGGTATGTGCAAAAAAACTCACAAGATCTTC	R	DERA;DERA	NM_001300779;NM_015954	Body;Body													DERA	ENST00000524480.1	5'UTR	chr12:16084425-16084955
STRAP	ENSG00000023734.11	ENSG00000023734.11	-0.221541	-4.0483	5.1592e-05	7.95589e-05	0.0547245	2808.49	0.115526
ABCC2	ENSG00000023839.12	ENSG00000023839.12	-0.710537	-4.924	8.47912e-07	1.46112e-06	0.144301	4882.5	1.1067	-1.47403	1.31057	-7.75931	8.71056e-13	4.62286e-12	17.9501	-0.195558	cg14947634	5693444	CACCCAAAAAATAAAATTACAAAACTTCTCCAACATAATTCCTAAACTAC			II			GATGAAACAAGTAAAGAAGAAACAACACAATCATATTAATAGAAGAGTCTTCGTTCCAGA[CG]CAGTCCAGGAATCATGCTGGAGAAGTTCTGCAACTCTACTTTTTGGGTGAGAAATTACAT	37	10	101542587	CGCAGTCCAGGAATCATGCTGGAGAAGTTCTGCAACTCTACTTTTTGGGT	F	ABCC2;ABCC2	NM_000392;NM_000392	1stExon;5'UTR										ABCC2;ABCC2;ABCC2;ABCC2	ENST00000370449.4;ENST00000370449.4;ENST00000370434.1;ENST00000370434.1	5'UTR;1stExon;5'UTR;1stExon	ABCC2;ABCC2;ABCC2;ABCC2	ENST00000370449.4;ENST00000370449.4;ENST00000370434.1;ENST00000370434.1	5'UTR;1stExon;5'UTR;1stExon
DEF6	ENSG00000023892.11	ENSG00000023892.11	2.02127	19.3451	2.24346e-83	4.09808e-82	0.104485	432.312	0.816522	1.80759	-1.97665	12.0415	2.5652e-24	3.89179e-23	44.3202	0.196668	cg18486815	60803867	ACCAAAAACAAAACCAATAAACTAAAAAACTAACCAAAAACAAAACACCA	18713563	GCCGAAAACGAAACCGATAAACTAAAAAACTAACCAAAAACGAAACGCCG	I	A	Red	TTAGCTCCCGGCGCCGGGGACGGGACCGGTGGGCTGGGAGGCTGGCCAGGGGCGGAGCGC[CG]GGGGCGGGGCCTGGGCAGAGGGCGGAGCTCCTGGGTTGAGGGGCGTGCACTGGGGTGGAG	37	6	35286315	GCCGGGGACGGGACCGGTGGGCTGGGAGGCTGGCCAGGGGCGGAGCGCCG	R	DEF6	NM_022047	Body						TRUE	6:35393700-35394644									chr6:35285945-35286895
PLEKHO1	ENSG00000023902.14	ENSG00000023902.14	1.63996	19.667	4.13881e-86	7.99682e-85	0.0833868	1038.23	0.744137	-2.22264	3.01585	-10.019	1.00572e-18	9.18396e-18	31.5036	-0.176738	cg19425237	15736222	AATACAATTCTTAACTCAAATAATAACAAAATTAAAAACATTAATCCACA	83795433	AATACGATTCTTAACTCGAATAATAACAAAATTAAAAACATTAATCCACG	I	A	Red	TCTTCCCCTCACAGGCACCCAACCTGATCTTCCTGGCAGTGAGTCCAGAAGAGAAGGAAT[CG]TGGATCAATGCCCTCAACTCTGCCATCACCCGAGCCAAGAACCGTATCTTGGATGAGGTC	37	1	150129151	CGTGGATCAATGCCCTCAACTCTGCCATCACCCGAGCCAAGAACCGTATC	F	PLEKHO1;PLEKHO1;PLEKHO1;PLEKHO1	NM_001304722;NM_001304724;NM_016274;NM_001304723	5'UTR;5'UTR;Body;5'UTR										PLEKHO1;PLEKHO1	ENST00000369126.1;ENST00000466659.1	5'UTR;5'UTR	PLEKHO1;PLEKHO1;PLEKHO1;PLEKHO1;PLEKHO1;PLEKHO1;PLEKHO1	ENST00000477309.1;ENST00000485470.1;ENST00000441340.1;ENST00000441340.1;ENST00000369126.1;ENST00000479194.1;ENST00000466659.1	5'UTR;TSS200;5'UTR;1stExon;5'UTR;5'UTR;5'UTR	chr1:150129080-150129435
GCLM	ENSG00000023909.10	ENSG00000023909.10	0.4419	5.63656	1.7348e-08	3.28423e-08	0.0783989	1290.66	0.236328	-0.529024	-2.14758	-3.43963	0.000739099	0.00150931	-2.05305	-0.0308879	cg02904701	80701420	AACAATATATAAAATCAACRAACAAAACTAAATCTTTACCCTTAAAACRC			II			CATTATTTGCTGGCAGTGTGTGAAGTCAACGAACAAGACTGAGTCTTTGCCCTTGAGACG[CG]TACACTCTACCCAGAGACAAGTTCTAAGCACAGGAAACAAGTAATTTTATAAGAACATCA	37	1	94375598	CGCGTCTCAAGGGCAAAGACTCAGTCTTGTTCGTTGACTTCACACACTGC	R	GCLM	NM_002061	TSS1500	chr1:94374369-94375467	S_Shore						1:94374003-94375863	Promoter_Associated	GCLM;GCLM	ENST00000467772.1;ENST00000370238.3	TSS1500;TSS1500	GCLM;GCLM;GCLM	ENST00000467772.1;ENST00000462183.1;ENST00000370238.3	TSS1500;TSS1500;TSS1500	chr1:94374240-94375670
UBR2	ENSG00000024048.11	ENSG00000024048.11	-0.0396734	-1.3956	0.162835	0.187101	0.0284275	6396.84	0.0325988	-0.823229	0.457985	-7.45751	4.88458e-12	2.41847e-11	16.2475	-0.141314	cg22681148	17771200	TAAATTTTCTTTCTATTAATCCTCCTCTCAACTAAATAAATCAATCCCAC			II			CAAGGTAGTGTGTGAAAGAACCGCCCCCTCTTGACAGGAGGATGACCGTCGCCATTCTTG[CG]TGGGACTGACTCACCCAGCTGAGAGGAGGACCAATAGAAAGAAAATTCACATTTGAGTCC	37	6	42660572	GAATTTTCTTTCTATTGGTCCTCCTCTCAGCTGGGTGAGTCAGTCCCACG	F	UBR2	NM_015255	3'UTR										UBR2	ENST00000372901.1	3'UTR	UBR2	ENST00000372899.1	3'UTR	chr6:42660440-42660690
EHD2	ENSG00000024422.12	ENSG00000024422.12	2.35432	24.9473	2.28602e-137	1.5264e-135	0.0943719	1381	1.33286	-0.958735	-2.0264	-12.6771	4.30183e-26	7.65741e-25	48.394	-0.100899	cg01055871	30673957	ACAACAACAACAATAATAATAACAATAACAAATCRAACRCCCTAACTCAC			II			TGGACTCCTGGCCTCAAGCAATCTTCCCACCCTGGCCTTCCAAAGTGTTAGGGTTACAGG[CG]TGAGCCAGGGCGCCCGACCTGTTATTGTTACTATTATTGCTGCTGCTGTTGTGATTCCCG	37	19	48216390	CAGCAGCAGCAATAATAGTAACAATAACAGGTCGGGCGCCCTGGCTCACG	F	EHD2	NM_014601	TSS1500	chr19:48216486-48216837	N_Shore								EHD2;EHD2	ENST00000263277.2;ENST00000454483.2	TSS1500;TSS1500	EHD2;EHD2	ENST00000263277.2;ENST00000454483.2	TSS1500;TSS1500
DEPDC1	ENSG00000024526.17	ENSG00000024526.17	3.62262	22.236	1.53978e-109	5.20554e-108	0.162917	87.8002	0.456635
CCDC28A	ENSG00000024862.18	ENSG00000024862.18	-0.0759013	-1.50022	0.133557	0.155241	0.0505934	1166.24	0.0896091	-0.81336	1.43686	-2.26358	0.0249155	0.0393907	-5.25574	-0.0676121	cg21037665	15673120	ACTATCTCTACCTCATCAAATTATAAATTACCTTCTAAAAACATTAAACC			II			TGGGTTTGAATCTTTTTGAATGGTCATGGCATGCCTAAATTAAACACAGCATGCCAAAAA[CG]GCCTAATGTTTCTAGAAGGCAATTTACAACCTGATGAGGTAGAGATAGCCATATAAATTC	37	6	139095939	CGGCCTAATGTTTCTAGAAGGCAATTTACAACCTGATGAGGTAGAGATAG	F	LOC100507462;CCDC28A	NM_001242740;NM_015439	TSS1500;Body	chr6:139094449-139095009	S_Shore								CCDC28A	ENST00000026464.9	5'UTR	CCDC28A	ENST00000026464.9	5'UTR
RRAGD	ENSG00000025039.15	ENSG00000025039.15	-0.362587	-4.12822	3.65586e-05	5.69368e-05	0.0878314	3644.38	0.354211
HSF2	ENSG00000025156.13	ENSG00000025156.13	0.022446	0.506075	0.612804	0.643348	0.0443531	491.579	0.0528777
PHF20	ENSG00000025293.17	ENSG00000025293.17	0.436688	11.0755	1.6489e-28	6.71092e-28	0.0394282	2327.26	0.0890871
HSD17B6	ENSG00000025423.11	ENSG00000025423.11	-0.995558	-6.12321	9.17089e-10	1.85318e-09	0.162588	44.5961	0.11199	-1.43939	2.58083	-5.15173	7.35302e-07	2.17962e-06	4.5606	-0.118382	cg08932940	17753141	AAAAAAATTAAAAACCCATATCCACACAAAAAATCTATATATAAATATTC			II			TACATATATCCAAGAGAATTGAAGGCCCATGTCCACACAAAAAATCTGTATGTAAATATT[CG]TTTCAGCATTATTCATAATAACACAAAAAAGCAGAAACAACCCAAATGTTTATCAGTTGA	37	12	57155564	AGAGAATTGAAGGCCCATGTCCACACAAAAAATCTGTATGTAAATATTCG	R	HSD17B6	NM_003725	TSS1500										HSD17B6;HSD17B6;HSD17B6;HSD17B6	ENST00000555805.1;ENST00000554643.1;ENST00000554150.1;ENST00000556481.1	5'UTR;5'UTR;5'UTR;5'UTR	HSD17B6;HSD17B6;HSD17B6;HSD17B6;HSD17B6	ENST00000555159.1;ENST00000554643.1;ENST00000556650.1;ENST00000556481.1;ENST00000554155.1	5'UTR;5'UTR;5'UTR;5'UTR;5'UTR
NR1H3	ENSG00000025434.19	ENSG00000025434.19	0.723774	11.8187	3.12369e-32	1.43383e-31	0.0612396	1145.49	0.225448	-0.899529	-1.32726	-10.1508	4.39395e-19	4.14444e-18	32.3265	-0.119434	cg14047062	1681862	AATAAAAATAAATTTACAATTTCCCAACTAAAACRCTAAACCRTAAAACC			II			TGCCCTCTAAGGGTGGGGATAAGTTTGCAGTTTCCCAGCTAGGACGCTGGGCCGTGGAGC[CG]GGATGGGGCCTGAGACCCCCTTGTGCCTCTCTTTTGGAGCTCAGACTCTGCGGTGGAGCT	37	11	47281296	CGGCTCCACGGCCCAGCGTCCTAGCTGGGAAACTGCAAACTTATCCCCAC	R	NR1H3;NR1H3;NR1H3;NR1H3;NR1H3	NM_001130102;NM_001251935;NM_001251934;NM_001130101;NM_005693	5'UTR;Body;Body;Body;Body								11:47280884-47281525	Unclassified	NR1H3;NR1H3;NR1H3;NR1H3	ENST00000395397.3;ENST00000481889.2;ENST00000527949.1;ENST00000529540.1	5'UTR;5'UTR;TSS1500;5'UTR	NR1H3;NR1H3;NR1H3;NR1H3;NR1H3;NR1H3;NR1H3;NR1H3;NR1H3;NR1H3;NR1H3;NR1H3;NR1H3;NR1H3;NR1H3;NR1H3;NR1H3;NR1H3;NR1H3;NR1H3	ENST00000495866.1;ENST00000527464.1;ENST00000395397.3;ENST00000481889.2;ENST00000531660.1;ENST00000487913.1;ENST00000412937.1;ENST00000461778.1;ENST00000525441.1;ENST00000476086.2;ENST00000530310.1;ENST00000498548.1;ENST00000527949.1;ENST00000473222.1;ENST00000419652.1;ENST00000483882.1;ENST00000483882.1;ENST00000529540.1;ENST00000481020.1;ENST00000532630.1	5'UTR;5'UTR;5'UTR;5'UTR;5'UTR;5'UTR;5'UTR;5'UTR;5'UTR;5'UTR;5'UTR;5'UTR;TSS1500;5'UTR;3'UTR;1stExon;5'UTR;5'UTR;5'UTR;5'UTR	chr11:47281100-47281470
TYMP	ENSG00000025708.14	ENSG00000025708.14	2.50633	25.1818	6.33737e-140	4.46436e-138	0.0995295	2004.3	1.63725	-1.68542	-1.81269	-22.5238	5.1767e-52	8.63099e-50	107.94	-0.204399	cg13092901	9686128	TTTAAAAATCAAAACTAACCCRACCTAAACCTAAAAAAACCCTCTATAAC			II			GTGAAGTGCGACACCTCGCCATGGGGCCAGGAGGAACTTGTACTTGGTCTGGGGCAGGAA[CG]CCACAGAGGGCTTCCCCAGGTCCAGGCCGGGCCAGCCTTGACCTCTAAAGTCACAGCAGG	37	22	50965373	CGCCACAGAGGGCTTCCCCAGGTCCAGGCCGGGCCAGCCTTGACCTCTAA	F	TYMP;SCO2;SCO2;TYMP;TYMP;SCO2;SCO2	NM_001113756;NM_001169109;NM_005138;NM_001953;NM_001113755;NM_001169110;NM_001169111	Body;TSS1500;TSS1500;Body;Body;TSS1500;TSS1500	chr22:50963608-50970768	Island	high-CpG:49311722-49312331					22:50965303-50965614	Promoter_Associated	SCO2;SCO2;SCO2;SCO2	ENST00000252785.3;ENST00000395693.3;ENST00000535425.1;ENST00000543927.1	TSS1500;TSS1500;TSS1500;TSS1500	TYMP;TYMP;SCO2;SCO2;SCO2;SCO2	ENST00000487577.1;ENST00000476284.1;ENST00000252785.3;ENST00000395693.3;ENST00000535425.1;ENST00000543927.1	3'UTR;3'UTR;TSS1500;TSS1500;TSS1500;TSS1500	chr22:50965080-50965610
NCAPH2	ENSG00000025770.19	ENSG00000025770.19	0.628994	14.1779	1.25613e-45	8.42167e-45	0.0443645	1179.47	0.143475	0.667966	-0.909342	10.0493	8.31113e-19	7.6464e-18	31.6931	0.103703	cg19175761	4609544	AAAAAACRCTAACAACAACTATAAAAAACCCCRACRCTACTATAAAAAAC			II			TAGTGCACCCAGCAGGCTCAGCAGCTCCAGGCCCTGGGCCGTGTCCAGCCCCAGTCTCGG[CG]CTTCCCACAGCAGCGTCGGGGTCTCCCACAGCTGCTGCCAGCGCCCCTTGCCCTGAGGCC	37	22	50945358	AGGGGCGCTGGCAGCAGCTGTGGGAGACCCCGACGCTGCTGTGGGAAGCG	F	LMF2;NCAPH2;NCAPH2;NCAPH2	NM_033200;NM_014551;NM_001185011;NM_152299	Body;TSS1500;TSS1500;TSS1500	chr22:50944354-50944606	S_Shore								LMF2;NCAPH2;NCAPH2;NCAPH2;NCAPH2	ENST00000505981.1;ENST00000420993.2;ENST00000395698.3;ENST00000395701.3;ENST00000299821.11	3'UTR;TSS1500;TSS1500;TSS1500;TSS1500	LMF2;LMF2;LMF2;NCAPH2;NCAPH2;NCAPH2;NCAPH2;NCAPH2;NCAPH2;NCAPH2;NCAPH2;NCAPH2;NCAPH2;NCAPH2;LMF2	ENST00000505981.1;ENST00000507607.1;ENST00000514938.1;ENST00000420993.2;ENST00000425199.1;ENST00000361482.4;ENST00000395698.3;ENST00000395701.3;ENST00000518394.1;ENST00000523045.1;ENST00000453005.1;ENST00000418794.1;ENST00000299821.11;ENST00000520939.1;ENST00000507607.1	3'UTR;3'UTR;TSS1500;TSS1500;TSS1500;TSS1500;TSS1500;TSS1500;TSS1500;TSS1500;TSS1500;TSS1500;TSS1500;TSS1500;1stExon	chr22:50945180-50946710
TOMM34	ENSG00000025772.8	ENSG00000025772.8	-0.360962	-6.59068	4.37826e-11	9.3994e-11	0.0547687	976.855	0.122355	0.507339	3.26557	6.9925	6.53283e-11	2.91102e-10	13.6909	0.028546	cg13792581	72681545	AATATAACTTCAATTTATCTCCAACCTCATCTAACRACTCTATATCCCAC			II			ATCTTTCACAGAGTGTGACTTCAATTTATCTCCAGCCTCATCTGACGACTCTATGTCCCA[CG]CATTGCTATCTACACACACTAAATTCTTGCTTCCTAGCCTTTGCTTGTTATCTCCTTCTC	37	20	43590115	GTGTGACTTCAATTTATCTCCAGCCTCATCTGACGACTCTATGTCCCACG	R	TOMM34	NM_006809	TSS1500	chr20:43588720-43589230	S_Shore								TOMM34	ENST00000372813.3	TSS1500	TOMM34	ENST00000372813.3	TSS1500
SEC63	ENSG00000025796.14	ENSG00000025796.14	0.00764555	0.158748	0.873868	0.887368	0.0481617	2570.1	0.0817398
KPNA6	ENSG00000025800.14	ENSG00000025800.14	-0.114124	-3.95926	7.51839e-05	0.000114595	0.0288246	4145.71	0.0335046
VIM	ENSG00000026025.16	ENSG00000026025.16	2.84328	35.0313	7.50323e-269	4.90978e-266	0.0811639	20729.1	2.17642	-4.70675	-0.799498	-20.6131	2.41763e-47	2.68328e-45	97.2153	-0.617289	cg26063719	79640911	TTTCTTATCTTCCAACACRTTTTCCATTTTAAACTACAAAACATAATTAC			II			CAATTTTAGATTGTGGTTTGCCAAAGTCAAGTTGCTTAATTTTTACAAGGCCACAAAAAG[CG]CAATTATGCCCTGCAGTTTAAAATGGAAAACGTGTTGGAAGATAAGAAAACTTAGTTTCC	37	10	17273187	TTCTTATCTTCCAACACGTTTTCCATTTTAAACTGCAGGGCATAATTGCG	F	VIM	NM_003380	Body	chr10:17270430-17272617	S_Shore			RDMR			10:17271905-17273358	Promoter_Associated							chr10:17273000-17273650
RTEL1-TNFRSF6B	ENSG00000026036.22	ENSG00000026036.22	0.18074	3.15737	0.00159198	0.00221245	0.0572438	130.539	0.0451833	-1.98465	-0.860669	-17.3643	5.80941e-39	3.20131e-37	77.9571	-0.295285	cg26334826	97798346	AACAAAACACRTACACAAACCTCTAAATAACRTCAACAATAAACAAAAAC			II			CCAGGCCACGGCCGCCGTGGCCAGTCGGTCAAGCCCTTCTAGGAACTTCCTTTGAGCTGG[CG]CCCTTGTTCACTGCTGACGCCACTCAGAGGCTTGTGCACGTGTCCTGCTTCCAGGCAGAG	37	20	62318517	CGCCCTTGTTCACTGCTGACGCCACTCAGAGGCTTGTGCACGTGTCCTGC	F	RTEL1-TNFRSF6B;RTEL1;RTEL1;RTEL1;RTEL1	NR_037882;NM_032957;NM_016434;NM_001283009;NM_001283010	Body;Body;Body;Body;Body	chr20:62318359-62318658	Island				TRUE	20:61787998-61789089	20:62318172-62318526	Unclassified_Cell_type_specific	TNFRSF6B	ENST00000370006.2	5'UTR	RTEL1;RTEL1;TNFRSF6B;RTEL1	ENST00000480273.1;ENST00000425905.1;ENST00000370006.2;ENST00000480273.1	1stExon;TSS1500;5'UTR;5'UTR	chr20:62317825-62320975
FAS	ENSG00000026103.22	ENSG00000026103.22	1.52693	22.303	3.45615e-110	1.18613e-108	0.068463	1489.97	0.644406
RNASET2	ENSG00000026297.16	ENSG00000026297.16	3.3911	27.0245	7.61429e-161	9.04074e-159	0.125482	3860.91	2.7729	-2.60541	1.41024	-17.3756	5.42292e-39	2.99547e-37	78.0258	-0.33653	cg25258033	31797599	AAATTAAAATTCTTTACAACACCRCCTATTTACCCCTAATTAATTTAAAC			II			CCACAGAATTAAAGTTGGAGTTCTTTGCAGCACCGCCTGTTTACCCCTAATTAATTTGGG[CG]GCTGCCACACACACACACGCACACACGCACGCACACACGCACGCACACACGCGCACACAC	37	6	167368657	CGCCCAAATTAATTAGGGGTAAACAGGCGGTGCTGCAAAGAACTCCAACT	R	RNASET2	NM_003730	Body	chr6:167369439-167370588	N_Shore					6:167288647-167289023			RNASET2	ENST00000366855.6	5'UTR	RNASET2;RNASET2	ENST00000366855.6;ENST00000358165.3	5'UTR;3'UTR	chr6:167368620-167371150
CD44	ENSG00000026508.20	ENSG00000026508.20	1.08974	7.57924	3.4759e-14	8.4714e-14	0.143779	3919.79	0.894717	-3.43477	-0.392323	-4.90604	2.23015e-06	6.26311e-06	3.48576	-0.300821	cg14082886	55789587	ATAATAAAAATACATAAAAAAAATACCCTACCCTAATATCTTAACAAATC			II			GGAACTCTAAGGATCATTTAGAAAATCTGAAAGAGAGGGACTAGTGACTTCCCCTCTCTG[CG]ACTTGTTAAGATATTAGGGCAGGGCATTTCTCTCATGTATCTCTATCATGAGGACTGTGG	37	11	35164485	TGATAGAGATACATGAGAGAAATGCCCTGCCCTAATATCTTAACAAGTCG	F	CD44;CD44;CD44;CD44;CD44	NM_001001389;NM_001001392;NM_000610;NM_001001390;NM_001001391	Body;Body;Body;Body;Body	chr11:35160375-35161000	S_Shelf						11:35164416-35164730	Promoter_Associated_Cell_type_specific				CD44	ENST00000528086.1	5'UTR	chr11:35163965-35164655
KCNG1	ENSG00000026559.14	ENSG00000026559.14	0.772777	3.06499	0.00217675	0.00299377	0.25213	11.5423	0.047193	-1.51181	0.043076	-6.45679	1.16527e-09	4.60629e-09	10.8577	-0.210106	cg18062205	84648495	TTCTCCATAACCTTTAATCTTACAAATACCTAATCTAATATAAAATAAAC			II			AACAGGCATATTTCTCCATGGCCTTTGGTCTTGCAGATACCTGATCTGATGTGAGATGGA[CG]GCTCAGCACCTCTAGACCCTACACTAAAGTTCATAAATCAAAGAGGCCCCAAAGCCTGGC	37	20	49630819	TCTCCATGGCCTTTGGTCTTGCAGATACCTGATCTGATGTGAGATGGACG	R	KCNG1	NM_002237	5'UTR	chr20:49626063-49626843	S_Shelf				TRUE		20:49630667-49632129	Unclassified	KCNG1;KCNG1	ENST00000396017.3;ENST00000371571.4	5'UTR;5'UTR	KCNG1;KCNG1;KCNG1;KCNG1;KCNG1;KCNG1	ENST00000447736.1;ENST00000396017.3;ENST00000433903.1;ENST00000424171.1;ENST00000439216.1;ENST00000371571.4	TSS200;5'UTR;5'UTR;5'UTR;5'UTR;5'UTR
AGPAT4	ENSG00000026652.15	ENSG00000026652.15	-0.437579	-5.92957	3.03721e-09	5.9778e-09	0.073796	1423.23	0.227369	-2.66501	1.40681	-6.28447	2.87281e-09	1.09238e-08	9.97261	-0.320508	cg21351392	72775856	AATAAACATAAAAAATATAAACAAACAAAACCAATAACAACAACAAACCA	58697261	AATAAACATAAAAAATATAAACGAACAAAACCAATAACGACAACGAACCG	I	A	Red	AATTTCAACTTAGAGCAACTCGTGTTCCTGTGCACACCACCGACGGCCCCTGCAGTCCAC[CG]GCTCGCTGCCGTCACTGGTTCTGTCCGCCCACATCTTCCATGTCCACCACCGCCTGTCCT	37	6	161607487	CGGCTCGCTGCCGTCACTGGTTCTGTCCGCCCACATCTTCCATGTCCACC	F	AGPAT4	NM_020133	Body						TRUE				AGPAT4	ENST00000366906.5	5'UTR	AGPAT4	ENST00000366906.5	5'UTR	chr6:161607180-161607895
SLAMF7	ENSG00000026751.17	ENSG00000026751.17	2.805	16.7843	3.17866e-63	3.40236e-62	0.16712	442.287	1.41688	-2.0037	1.04826	-17.0284	4.58062e-38	2.35212e-36	75.8962	-0.28498	cg00045592	14677926	ATAATTTACCCTATCTCACTCTCAAACTATATTCTAACAAAAAACAATAC			II			GGCTCATGTTGGTAATTTGCCCTGTCTCACTCTCAAACTGTATTCTAACAAGAAACAATG[CG]TTTGGCAACATTTTCTTATATCCCACACGAGTCATGTCCCTTGGCATTTACCCTGAGAAT	37	1	160714299	CGCATTGTTTCTTGTTAGAATACAGTTTGAGAGTGAGACAGGGCAAATTA	R	SLAMF7;SLAMF7;SLAMF7;SLAMF7;SLAMF7;SLAMF7;SLAMF7;SLAMF7;SLAMF7;SLAMF7	NM_001282595;NM_001282588;NM_001282593;NM_001282592;NM_001282596;NM_021181;NM_001282590;NM_001282589;NM_001282594;NM_001282591	5'UTR;Body;Body;Body;Body;Body;Body;Body;Body;Body				chr1:160714037-160714037									SLAMF7;SLAMF7;SLAMF7	ENST00000488819.1;ENST00000466792.1;ENST00000495334.1	5'UTR;5'UTR;5'UTR	chr1:160714240-160714490
BTN3A1	ENSG00000026950.17	ENSG00000026950.17	2.27998	29.1039	3.20057e-186	6.59049e-184	0.0783394	3668.64	1.2956	0.474492	4.17685	11.8808	7.2048e-24	1.05011e-22	43.2915	0.0168251	cg07909686	67642235	AAATAAATTCCRTACCCTATAACCTAAAATAAACAACTAACACTTAAAAC			II			TTAACCTCATGAGATAGATTCCGTGCCCTGTGACCTGGGGTGAGCAGCTAACACTTGGGG[CG]CTGCAGTCTGGGGAGGCTGAGTGCACCGGCCCCCATGACCCACAGCCGTTGCCTTCACAG	37	6	26409699	CGCCCCAAGTGTTAGCTGCTCACCCCAGGTCACAGGGCACGGAATCTATC	R	BTN3A1;BTN3A1;BTN3A1;BTN3A1	NM_001145009;NM_194441;NM_007048;NM_001145008	Body;Body;Body;Body													BTN3A1;BTN3A1;BTN3A1	ENST00000513047.1;ENST00000502361.1;ENST00000082468.7	TSS200;TSS200;5'UTR	chr6:26409625-26409815
MIPEP	ENSG00000027001.10	ENSG00000027001.10	-0.531622	-10.1706	2.68256e-24	9.50322e-24	0.0522705	1207.24	0.157134	-1.2398	0.693987	-11.4218	1.36818e-22	1.7748e-21	40.3597	-0.195426	cg01539967	97707507	AATAAATCATCCCTTAAAAACAAAACTCTACTCAAAACTCTAAATCCCTC			II			GTGCTCAGGGACTTCCTTGAATAGGGTGTTGGCCTCTAGCTGGTGAGGACTAGAAATGGC[CG]AGGGACTCAGAGCTCTGAGCAGAGCCCTGTTCCCAAGGGATGACTCATTCTGAAAAAGAC	37	13	24327871	ATGAGTCATCCCTTGGGAACAGGGCTCTGCTCAGAGCTCTGAGTCCCTCG	F	MIPEP	NM_005932	Body						TRUE							MIPEP	ENST00000464194.1	3'UTR	chr13:24327700-24328010
PRKCH	ENSG00000027075.15	ENSG00000027075.15	1.48755	21.3319	5.7471e-101	1.5801e-99	0.0697337	2247.91	0.639462
INSRR	ENSG00000027644.5	ENSG00000027644.5	-4.28215	-18.3592	2.78572e-75	4.02495e-74	0.233243	91.7785	0.666715	1.69322	-1.41029	9.17321	1.9084e-16	1.41628e-15	26.2945	0.236515	cg11793699	18619269	ATATAAATCACCTACTATAAAACATAATACACACAAAAACAAAAATAACA	56643166	ATATAAATCACCTACTATAAAACATAATACGCGCAAAAACGAAAATAACG	I	A	Red	TAGAAGGTGTGTGTGTGGATCACCTACTGTGGGGCATGGTGCGCGCAAAGACGAAGGTGG[CG]GCGCTGCAGCCCACGGTGTGCGCCGCGTGGTTGCAGGCATGGATGTCGATCCGGTATTCC	37	1	156814901	GTGTGGATCACCTACTGTGGGGCATGGTGCGCGCAAAGACGAAGGTGGCG	R	NTRK1;INSRR	NM_001007792;NM_014215	Body;Body	chr1:156814881-156815792	Island					1:155081453-155082416	1:156814492-156815584	Unclassified_Cell_type_specific				NTRK1;NTRK1	ENST00000489021.2;ENST00000530298.1	5'UTR;5'UTR	chr1:156814785-156815775
IFNGR1	ENSG00000027697.15	ENSG00000027697.15	1.38151	21.4768	2.56814e-102	7.25734e-101	0.0643256	4448.67	0.579888	-1.38376	1.2311	-11.6528	3.11205e-23	4.27528e-22	41.8342	-0.19979	cg03065308	32725924	AATTTACCCAACTAAATTCAAATACCAACTTACATAAAAAAAACATTCTC			II			CAACACCTGTACTTCAGGCACGCCATTCCGCTTCTTCTGGTAACCCAACCCAACCCTCTA[CG]AGAATGTCCTTCCCATGCAAGCTGGCACCTGAACCTAGCTGGGCAAATCAGAGCCTTTCC	37	6	137538584	CGAGAATGTCCTTCCCATGCAAGCTGGCACCTGAACCTAGCTGGGCAAAT	F	IFNGR1	NM_000416	Body	chr6:137540126-137540678	N_Shore								IFNGR1;IFNGR1	ENST00000478333.1;ENST00000367735.2	3'UTR;5'UTR	IFNGR1;IFNGR1;IFNGR1	ENST00000478333.1;ENST00000367735.2;ENST00000414770.1	3'UTR;5'UTR;5'UTR	chr6:137538025-137538655
B4GALT7	ENSG00000027847.14	ENSG00000027847.14	0.464669	7.43893	1.01507e-13	2.42907e-13	0.0624646	841.99	0.150212
SH2D2A	ENSG00000027869.12	ENSG00000027869.12	2.19331	14.9417	1.76331e-50	1.34306e-49	0.146791	95.5658	0.363115	-1.56523	0.169535	-22.534	4.89356e-52	8.1894e-50	107.996	-0.258227	cg25630380	88678201	ATAACTCACCTCCRAATAATAAAACCATAAAACCAAACAAAAACTACCCC			II			TTTCCTCCTCCATGACTCACCTCCGGGTGATGAAGCCATGGAACCAGGCAGGGGCTGCCC[CG]TGCTGCAGGAGCCAGTGGGCCTGGGTCTTCTGGAACCAAGCCCGGGTCTCGGCCTGCAGG	37	1	156784869	CGGGGCAGCCCCTGCCTGGTTCCATGGCTTCATCACCCGGAGGTGAGTCA	R	SH2D2A;SH2D2A;NTRK1;SH2D2A;SH2D2A;SH2D2A	NM_001161443;NM_001161442;NM_001007792;NM_003975;NM_001161441;NM_001161444	Body;Body;TSS1500;Body;Body;Body	chr1:156783523-156784037	S_Shore				TRUE		1:156784524-156785089	Promoter_Associated	NTRK1;SH2D2A	ENST00000392302.2;ENST00000495306.1	TSS1500;3'UTR	SH2D2A;NTRK1;NTRK1;NTRK1;SH2D2A;SH2D2A;SH2D2A	ENST00000486350.1;ENST00000489021.2;ENST00000392302.2;ENST00000497019.2;ENST00000468744.1;ENST00000495306.1;ENST00000486350.1	3'UTR;TSS1500;TSS1500;TSS1500;TSS1500;3'UTR;1stExon	chr1:156784525-156785075
VRK2	ENSG00000028116.18	ENSG00000028116.18	0.701557	18.99	2.06188e-80	3.48331e-79	0.0369434	819.799	0.133267	-2.99547	1.09646	-7.75233	9.11186e-13	4.82722e-12	17.9059	-0.316218	cg12190917	78763358	AATCAAAAAAATCCCCAAAACTTACCATTTCCTTTAATATTTCTATCTTC			II			TTTGAAAGTGAAATCAAGGAAATCCCCAAAGCTTACCATTTCCTTTGATGTTTCTGTCTT[CG]TCTTTAGATAGCAGTCAAAGATACACATTAGAAATCAAAGATTTCTGTTTCTAGGCCTTT	37	2	58250834	ATCAAGGAAATCCCCAAAGCTTACCATTTCCTTTGATGTTTCTGTCTTCG	R	VRK2;VRK2	NM_001288838;NM_001288837	5'UTR;5'UTR										VRK2;VRK2	ENST00000435505.2;ENST00000478687.1	5'UTR;5'UTR	VRK2;VRK2;VRK2	ENST00000435505.2;ENST00000478687.1;ENST00000463222.1	5'UTR;5'UTR;5'UTR	chr2:58250725-58250950
TNFRSF1B	ENSG00000028137.19	ENSG00000028137.19	1.89313	20.6554	8.73274e-95	2.07877e-93	0.0916533	1634.67	1.06378	-1.81135	1.59234	-18.0089	1.14369e-40	7.27945e-39	81.8773	-0.22599	cg12161045	86672910	AAAAAACACTAACTTAAATATTAAAAAATCACAATTCCCATCTAAACACC			II			TGGCTCTGAGGAAGGAGCACTGACTTGGGTGTTGGGAGATCACAGTTCCCATCTGAGCAC[CG]TCACTGGCTTGCTGTGCTACCTTGCTTGGGTTACTTAACCTCTCTGGGCCTAAGCATCCC	37	1	12233184	CGGTGCTCAGATGGGAACTGTGATCTCCCAACACCCAAGTCAGTGCTCCT	R	TNFRSF1B	NM_001066	Body								1:12233085-12234280	Promoter_Associated_Cell_type_specific	TNFRSF1B	ENST00000492361.1	5'UTR	TNFRSF1B	ENST00000492361.1	5'UTR
VEZT	ENSG00000028203.18	ENSG00000028203.18	0.499223	12.4651	1.15789e-35	5.88965e-35	0.0400498	3722.86	0.104618
POU2F2	ENSG00000028277.21	ENSG00000028277.21	1.56954	12.897	4.67866e-38	2.54796e-37	0.121698	152.193	0.372469	-2.91411	-0.331387	-4.24974	3.58676e-05	8.73582e-05	0.812884	-0.210712	cg20912796	98788430	ATCCATACAATATAAACACAAAAATCCAAAATATCTACTCCCACTAACTC			II			GTAAAGGGTTTAGCCTACTGCCCAGCACCTCTGAGGTCCCCATTTAACCCCAGAGAGGAA[CG]AGTCAGTGGGAGCAGACACCCTGGATCTCTGTGTCTACACTGTATGGACACACACACATA	37	19	42634728	CGAGTCAGTGGGAGCAGACACCCTGGATCTCTGTGTCTACACTGTATGGA	F	POU2F2;POU2F2;POU2F2;POU2F2	NM_002698;NM_001207025;NM_001207026;NM_001247994	Body;Body;Body;Body	chr19:42637277-42637684	N_Shelf		chr19:42634554-42634554									POU2F2;POU2F2;POU2F2	ENST00000558596.1;ENST00000524801.1;ENST00000532176.1	3'UTR;5'UTR;5'UTR	chr19:42633585-42634955
BRD9	ENSG00000028310.18	ENSG00000028310.18	0.241637	5.67915	1.35363e-08	2.57887e-08	0.0425481	1386.74	0.0673437
SNX1	ENSG00000028528.15	ENSG00000028528.15	-0.321768	-11.6109	3.62956e-31	1.61104e-30	0.0277127	5044.69	0.0548356
TBPL1	ENSG00000028839.10	ENSG00000028839.10	-0.00493699	-0.107946	0.914039	0.924113	0.0457359	363.635	0.0508963
ARNTL2	ENSG00000029153.14	ENSG00000029153.14	1.98295	13.441	3.47705e-41	2.0663e-40	0.14753	368.393	0.863985	4.35261	-2.61814	4.82974	3.12367e-06	8.6271e-06	3.16005	0.298699	cg07442950	49669183	ATAAAAAATATCAACAATATCAAATTCAAAACAAAAATCAACAAAAAATC			II			ACCAGGGGAGAATGAGAAGTGTCAGCAGTGTCAGATTCAAGGCAGGGATCAGCAAGAGAT[CG]CAAGAGAGAAGGAGGATCTTCGCTGGGACAGTTTTAGTGGGGCAGGGGTTGTGGAAGGTT	37	12	27532555	TGAGAAGTGTCAGCAGTGTCAGATTCAAGGCAGGGATCAGCAAGAGATCG	R	ARNTL2;ARNTL2;ARNTL2;ARNTL2;ARNTL2	NM_020183;NM_001248002;NM_001248004;NM_001248005;NM_001248003	Body;Body;Body;Body;Body				chr12:27532512-27532512
BCLAF1	ENSG00000029363.17	ENSG00000029363.17	0.245455	6.95072	3.63427e-12	8.16781e-12	0.0353136	6524.54	0.0578238	-1.61675	0.721404	-2.75686	0.00649971	0.0114389	-4.05866	-0.127167	cg01544877	66618911	TACTACTCACTAATAAACTCAAATCTAATTAATTAACTAATTCTTAAAAC			II			AGGCTGCAGTGAGCCGAGACTGGGCCACTGCACTCCTGCCTAGGCGACAGAGCGACATTC[CG]TCTCAAGAATCAGTCAATCAACCAGACCTGAGCCTACCAGTGAGTAGTACTTTTTACACG	37	6	136609152	ACTACTCACTGGTAGGCTCAGGTCTGGTTGATTGACTGATTCTTGAGACG	F	BCLAF1;BCLAF1;BCLAF1	NM_001077440;NM_001077441;NM_014739	5'UTR;5'UTR;5'UTR	chr6:136610148-136611285	N_Shore								BCLAF1;BCLAF1;BCLAF1;BCLAF1	ENST00000530767.1;ENST00000527759.1;ENST00000527536.1;ENST00000531224.1	5'UTR;5'UTR;5'UTR;5'UTR	BCLAF1;BCLAF1;BCLAF1;BCLAF1;BCLAF1;BCLAF1;BCLAF1;BCLAF1	ENST00000528229.1;ENST00000530767.1;ENST00000530429.1;ENST00000527613.1;ENST00000527536.1;ENST00000532384.1;ENST00000529826.1;ENST00000353331.4	3'UTR;5'UTR;5'UTR;5'UTR;5'UTR;5'UTR;5'UTR;5'UTR	chr6:136609080-136609555
SLC39A9	ENSG00000029364.12	ENSG00000029364.12	-0.355214	-8.35907	6.32131e-17	1.71824e-16	0.0424944	5001.43	0.105104
ANK1	ENSG00000029534.21	ENSG00000029534.21	2.39344	14.4321	3.25254e-47	2.27655e-46	0.165842	269.77	0.979013	-1.77159	0.688503	-17.8868	2.39916e-40	1.48854e-38	81.1379	-0.270746	cg03785432	87775306	ACTAACTCAAAACATAACAAATACTCAATAATAACTTCTAAAACRAACCC			II			CTTAAATATTAGCTGACTCAGAACATAGCAAGTGCTCAGTAATGGCTTCTGGAACGAACC[CG]TGGTTGTCACCAGCAGGAGTGACGAAAGCTAGAAGCCGTTTCACCATCCAAGGAAGAGGA	37	8	41656940	CGGGTTCGTTCCAGAAGCCATTACTGAGCACTTGCTATGTTCTGAGTCAG	R	ANK1	NM_001142446	Body	chr8:41654875-41655984	S_Shore														chr8:41656725-41657350
IBSP	ENSG00000029559.7	ENSG00000029559.7	1.87905	6.99545	2.64411e-12	5.97992e-12	0.26861	37.1265	0.245417	-5.26662	-0.501243	-9.57051	1.66312e-17	1.35915e-16	28.7169	-0.479947	cg24745500	48705568	ATCAACTACATTTCCCAACTAAATTACATAACTTTTAAAAATAACTCTTC			II			AAAATTGCCTTGTCAACTACATTTCCCAACTAGATTGCATAACTTTTGGGAGTGGCTCTT[CG]TTTGTTGTTGTGGTGGTTGAGGACTGAGGAAGACTAGGACTTCTTTGGGGACTCTGATGA	37	4	88728805	CGAAGAGCCACTCCCAAAAGTTATGCAATCTAGTTGGGAAATGTAGTTGA	R	IBSP	NM_004967	Body																chr4:88728580-88728875
TFB1M	ENSG00000029639.11	ENSG00000029639.11	-0.159379	-4.4593	8.22264e-06	1.33498e-05	0.0357408	554.785	0.0413864	5.08324	-2.69138	5.36309	2.75477e-07	8.55375e-07	5.51447	0.346398	cg04431061	92625346	CCCTTTTATAAACAATAACCAACATTATTTCTATATCTATACATATAATC			II			ACACTGAAGAGACGTACAACTCAGTTCCTGATGATTATCATATGCCCAAAAGCTAAGTCA[CG]ACCACATGCACAGACACAGAAACAATGCTGGCCACTGTCTACAAAAGGGTCTTCATTCAA	37	6	155584898	CGACCACATGCACAGACACAGAAACAATGCTGGCCACTGTCTACAAAAGG	F	CLDN20;TFB1M	NM_001001346;NM_016020	TSS1500;Body										CLDN20	ENST00000367165.3	TSS1500	CLDN20;TFB1M;TFB1M;TFB1M;TFB1M	ENST00000367165.3;ENST00000468889.1;ENST00000470239.1;ENST00000495806.1;ENST00000489874.1	TSS1500;3'UTR;3'UTR;3'UTR;3'UTR
RABEP1	ENSG00000029725.17	ENSG00000029725.17	-0.15919	-6.494	8.3587e-11	1.76907e-10	0.0245134	2861.76	0.027557	0.54878	2.73993	2.31021	0.0221252	0.0353387	-5.15191	0.0411139	cg01774335	20647121	CATACATAAAAACATATAAACACAAACTAAATATAAACACAAAAACACTC			II			ACTGATGTAGAAGGCAGGATTTAGCCCTTCTAGGCAAAAGAAAAGCTCAGTTGGGTTTCA[CG]AGTGTTCCTGTGCTTATATTCAGTCTGTGCCTACATGTTCTCATGCATGTCTAACCTGAT	37	17	5288654	CGAGTGTTCCTGTGCTTATATTCAGTCTGTGCCTACATGTTCTCATGCAT	F	RABEP1;RABEP1	NM_004703;NM_001083585	3'UTR;3'UTR										RABEP1;NUP88	ENST00000262477.6;ENST00000573169.1	3'UTR;3'UTR	RABEP1;NUP88;NUP88	ENST00000408982.2;ENST00000573169.1;ENST00000576708.1	3'UTR;3'UTR;3'UTR
HMGB3	ENSG00000029993.15	ENSG00000029993.15	-0.726203	-7.88339	3.18608e-15	8.10167e-15	0.0921181	443.705	0.315485	1.16289	2.58725	11.7191	2.03452e-23	2.84363e-22	42.2575	0.0963922	cg09744205	76721155	AAAATCAACTTCATTATCRCTTATCATTTAACTTTTAACCAACACRAAAC			II			CTTGGGTCGGCTCCATTTGGAGCACTTGATCGCTTTTGAGAAGTAACTCGCAAACCAGCG[CG]CTTCGTGCTGGTCAAAAGTTAAATGACAAGCGACAATGAAGCTGATTTCTTTCCTACTCT	37	X	150153853	AAATCAGCTTCATTGTCGCTTGTCATTTAACTTTTGACCAGCACGAAGCG	F	HMGB3;HMGB3;HMGB3;HMGB3	NM_001301231;NM_001301229;NM_005342;NM_001301228	Body;5'UTR;5'UTR;5'UTR	chrX:150151106-150152457	S_Shore					X:149904481-149904517			HMGB3;HMGB3	ENST00000325307.7;ENST00000448905.2	5'UTR;5'UTR	HMGB3;HMGB3;HMGB3;HMGB3;HMGB3	ENST00000419110.1;ENST00000325307.7;ENST00000455596.1;ENST00000448905.2;ENST00000430118.1	5'UTR;5'UTR;5'UTR;5'UTR;TSS200	chrX:150153700-150153995
NUP160	ENSG00000030066.13	ENSG00000030066.13	0.221427	6.21114	5.26024e-10	1.07632e-09	0.03565	3099.53	0.055172
BAK1	ENSG00000030110.13	ENSG00000030110.13	0.369409	5.2751	1.32687e-07	2.39479e-07	0.0700289	437.218	0.141654	-1.87586	1.28731	-12.6447	5.296e-26	9.34994e-25	48.1868	-0.251494	cg07788272	44750150	CATCCAAAAAACACTCRCCCTAATAAAAAATCACAACAAATTAAAACTAC			II			CCCACCACACACCTGGTCTTCTGTCCCCGGCCCCAATTTTCCTCTTTGCCTGGTCCTGAC[CG]CAGCCCCAACCTGCTGTGACCCCTCATCAGGGCGAGTGTTTCCTGGATGTCAGCTGTTTC	37	6	33546464	CGCAGCCCCAACCTGCTGTGACCCCTCATCAGGGCGAGTGTTTCCTGGAT	F	BAK1	NM_001188	5'UTR								6:33546106-33546884	Promoter_Associated	BAK1;BAK1;BAK1;BAK1	ENST00000442998.2;ENST00000360661.5;ENST00000374467.3;ENST00000374460.2	5'UTR;5'UTR;5'UTR;5'UTR	BAK1;BAK1;BAK1;BAK1	ENST00000442998.2;ENST00000360661.5;ENST00000374467.3;ENST00000374460.2	5'UTR;5'UTR;5'UTR;5'UTR	chr6:33546400-33546910
MUSK	ENSG00000030304.14	ENSG00000030304.14	-0.599828	-4.1602	3.17969e-05	4.96944e-05	0.144182	48.1331	0.0819509	-3.42684	0.0179703	-6.40322	1.54743e-09	6.0431e-09	10.5795	-0.29068	cg03369221	31663241	TAACTAACTATCCCTAACACCAAACACTATATAACAATCATACAATAAAC			II			TTTTATCATAAGAATTGAGACTAGTACTGAAGGTAAAGAATAAAAAGCTAGTTGGACAAA[CG]TTCACTGCATGATTGCTACACAGTGCTTGGTGCCAGGGATAGCCAGCCACCTGGCAGCTA	37	9	113508165	CGTTCACTGCATGATTGCTACACAGTGCTTGGTGCCAGGGATAGCCAGCC	F	MUSK;MUSK;MUSK	NM_005592;NM_001166281;NM_001166280	Body;Body;Body										MUSK	ENST00000374441.3	5'UTR	MUSK	ENST00000374441.3	5'UTR	chr9:113507940-113508430
IKZF2	ENSG00000030419.16	ENSG00000030419.16	0.539005	6.68158	2.36386e-11	5.13698e-11	0.0806703	1081.53	0.244261
GRN	ENSG00000030582.18	ENSG00000030582.18	0.504491	9.02254	1.83777e-19	5.47278e-19	0.0559146	7336.82	0.167969	-1.60244	-0.411376	-17.961	1.52947e-40	9.63216e-39	81.5872	-0.258174	cg23322957	82671397	CAAAACTCAATTCCTCCTAATAACTCAAATAAACAACCCAATAAACACAC			II			CCACAGAGACTCAAGGCTCAGTTCCTCCTGGTGACTCAGATGGGCAGCCCAGTGGGCACA[CG]TGGTCTCTCTCCACATGTGGCTGAGTTTCACTTCCAGAATAGATGGAGAGGCAAGGGCAG	37	17	42425721	AAGGCTCAGTTCCTCCTGGTGACTCAGATGGGCAGCCCAGTGGGCACACG	R	GRN	NM_002087	5'UTR				chr17:42425585-42425585				17:42425521-42426060	Unclassified_Cell_type_specific	GRN;GRN;GRN	ENST00000053867.2;ENST00000357351.4;ENST00000393566.2	5'UTR;5'UTR;5'UTR	GRN;GRN;GRN	ENST00000053867.2;ENST00000357351.4;ENST00000393566.2	5'UTR;5'UTR;5'UTR	chr17:42425560-42426415
FAM13B	ENSG00000031003.10	ENSG00000031003.10	0.223039	6.33824	2.32409e-10	4.82925e-10	0.0351894	2670.18	0.0532789	-2.02641	1.33322	-19.2534	6.6566e-44	5.56603e-42	89.3116	-0.274958	cg12448772	88767221	AAACCATATATAACCTAAATATCACATACCCAATTAATACTATCATAACC			II			TCAGAGAGAGTAAACCATGTGTAACCTAAGTGTCACATACCCAGTTAATGCTGTCATAAC[CG]AAGGGTGGGGTCCACAAAGAGTCTAAAACCAGAAGAATCTGAATAAGAATGTTCTATGAG	37	5	137369805	CGGTTATGACAGCATTAACTGGGTATGTGACACTTAGGTTACACATGGTT	R	FAM13B;FAM13B;FAM13B	NM_001101801;NM_016603;NM_001101800	TSS1500;TSS1500;TSS1500	chr5:137368105-137368722	S_Shore								RP11-325L7.1;FAM13B;FAM13B;FAM13B	ENST00000500267.2;ENST00000033079.3;ENST00000420893.2;ENST00000425075.2	5'UTR;TSS1500;TSS1500;TSS1500	RP11-325L7.1;FAM13B;FAM13B;FAM13B;FAM13B;FAM13B;FAM13B;FAM13B;FAM13B;FAM13B	ENST00000500267.2;ENST00000510804.1;ENST00000033079.3;ENST00000420893.2;ENST00000425075.2;ENST00000509596.1;ENST00000505961.1;ENST00000514310.1;ENST00000508403.1;ENST00000502471.1	5'UTR;TSS1500;TSS1500;TSS1500;TSS1500;TSS200;TSS200;5'UTR;5'UTR;5'UTR	chr5:137369600-137369915
ARHGAP31	ENSG00000031081.11	ENSG00000031081.11	0.807027	17.0009	8.09095e-65	9.02447e-64	0.0474697	3060.79	0.223395
CENPQ	ENSG00000031691.7	ENSG00000031691.7	0.815762	14.7849	1.83281e-49	1.35464e-48	0.0551753	138.795	0.0936953
SARS1	ENSG00000031698.13	ENSG00000031698.13	0.370325	7.77779	7.3801e-15	1.84666e-14	0.0476132	4602.19	0.10696
RANBP3	ENSG00000031823.14	ENSG00000031823.14	0.0830146	3.12687	0.00176676	0.00244623	0.0265488	1291.85	0.0246506	1.74187	1.95635	15.2973	2.27594e-33	7.75565e-32	65.1046	0.193145	cg00220845	88661428	TAACCTTTTAAAAATATATCTAAATTACCAATCRTCTTCTACATAACTCC			II			GGGGGTGAGCCGCCAGATGTTCCTTTTCCGAAGGAAACACTCAATTACATTTCCAAAGCA[CG]GAGCTATGCAGAAGACGACTGGCAATTTAGATACATTTTTAAAAGGTCAAATTCACAATT	37	19	5935454	CGGAGCTATGCAGAAGACGACTGGCAATTTAGATACATTTTTAAAAGGTC	F	RANBP3;RANBP3;RANBP3;RANBP3	NM_007322;NM_007320;NM_003624;NM_001300865	Body;Body;Body;Body																chr19:5935185-5935475
ARID4A	ENSG00000032219.19	ENSG00000032219.19	0.0599627	1.38347	0.166522	0.191091	0.0433424	2310.45	0.0689134
EIPR1	ENSG00000032389.13	ENSG00000032389.13	-0.282445	-5.3762	7.60754e-08	1.39146e-07	0.0525362	1001.42	0.108121
PNPLA6	ENSG00000032444.17	ENSG00000032444.17	-0.326083	-7.12377	1.05015e-12	2.41132e-12	0.0457739	1455.29	0.0971418
IFT88	ENSG00000032742.18	ENSG00000032742.18	-0.28702	-5.63914	1.70899e-08	3.23619e-08	0.0508978	2570.75	0.122859	0.994562	-3.32559	8.94993	7.45831e-16	5.25185e-15	24.9424	0.0641036	cg11940495	12608960	TAACRAAAAAACTTAAAACCCAATTAAATTACTACRCCAACTCTAAAATC			II			CCAGTCACGCCTGACGGGGAAACTTAAAACCCAGTTAGATTACTGCGCCAGCTCTGGAAT[CG]CACAGCAGAGATGGTGCACATCGCTCTTTAATTTTCTTGTTAGGTGAAGCACTTCAAATT	37	13	21141764	GACGGGGAAACTTAAAACCCAGTTAGATTACTGCGCCAGCTCTGGAATCG	R	IFT88;IFT88	NM_175605;NM_006531	5'UTR;5'UTR	chr13:21140951-21141719	S_Shore								IFT88;IFT88;IFT88;IFT88;IFT88;IFT88	ENST00000382778.4;ENST00000351808.5;ENST00000319980.6;ENST00000537103.1;ENST00000540318.1;ENST00000389374.3	5'UTR;5'UTR;5'UTR;5'UTR;5'UTR;5'UTR	IFT88;IFT88;IFT88;IFT88;IFT88;IFT88;IFT88	ENST00000382778.4;ENST00000351808.5;ENST00000319980.6;ENST00000537103.1;ENST00000540318.1;ENST00000389373.3;ENST00000389374.3	5'UTR;5'UTR;5'UTR;5'UTR;5'UTR;5'UTR;5'UTR	chr13:21140585-21141970
ALG1	ENSG00000033011.13	ENSG00000033011.13	0.142337	3.06875	0.00214956	0.0029572	0.0463829	626.582	0.0637994	-1.07953	0.533004	-8.25106	4.93522e-14	2.93905e-13	20.789	-0.176132	cg23423681	43761983	TCCTAAAAAAAATTCTTAAATCCCAATACAATAACAACTTTACTTTAATC			II			TTATCTTTGAATCCTGAAGAGAGTTCTTAGATCCCAATACAGTAACAGCTTTACTTTAGT[CG]GGGAAATACACTGGTGTGTAGGGAATCTGGTGTATGTGCGTGTGTCCTACTACTACTAAT	37	16	5121638	CCTGAAGAGAGTTCTTAGATCCCAATACAGTAACAGCTTTACTTTAGTCG	R	ALG1	NM_019109	TSS200	chr16:5121749-5122192	N_Shore						16:5121137-5122511	Unclassified	ALG1;ALG1	ENST00000544428.1;ENST00000262374.4	TSS1500;TSS200	ALG1;ALG1	ENST00000544428.1;ENST00000262374.4	TSS1500;TSS200
ZCCHC8	ENSG00000033030.15	ENSG00000033030.15	0.512216	17.0912	1.72687e-65	1.96329e-64	0.0299696	1589.27	0.0845464	-0.95762	1.7835	-9.01723	4.95096e-16	3.5429e-15	25.3488	-0.121053	cg02564441	98730201	TAAAACACTACTAAATCAATACTCAAAAACCCTTAAAAAAACCTCTTTCC			II			CAAGATGAGGTTGGAACACTGCTAGGTCAGTGCTCAAAGGCCCTTAAGGAAGCCTCTTTC[CG]TTTACAACATTGGGAAGTCACTTACACATTTTAACATTTTTTTTTTCTTTTTGTGGACAA	37	12	122987034	CGGAAAGAGGCTTCCTTAAGGGCCTTTGAGCACTGACCTAGCAGTGTTCC	R	ZCCHC8	NM_017612	TSS1500	chr12:122984995-122985644	S_Shore														chr12:122986785-122987055
ABCF2	ENSG00000033050.9	ENSG00000033050.9	-0.192576	-4.04866	5.15114e-05	7.94388e-05	0.0475654	377.305	0.0624765
CHPF2	ENSG00000033100.16	ENSG00000033100.16	0.510904	8.6723	4.23485e-18	1.201e-17	0.0589122	1615.86	0.151252	0.454119	-1.40249	2.45786	0.0150195	0.0247695	-4.81027	0.0906422	cg03547881	83640332	ATACTTATCAAACTAAAATTTCTACCTATTTTATTCTTACTATATCAAAC			II			TTTCTGCAATGGTACTTATCAGACTGGGATTTCTACCTGTTTTATTCTTGCTATGTCAAG[CG]TGTTTATTACCTGTCTCCCTCAACTTTCAGTTCCCTGAGAGCAGGGACCATGCCCATCTC	37	7	150929093	CGCTTGACATAGCAAGAATAAAACAGGTAGAAATCCCAGTCTGATAAGTA	R	CHPF2;CHPF2	NM_001284295;NM_019015	TSS1500;TSS1500	chr7:150929388-150930151	N_Shore								CHPF2;CHPF2	ENST00000495645.1;ENST00000377851.2	TSS1500;TSS1500	CHPF2;CHPF2	ENST00000482173.1;ENST00000377851.2	TSS1500;TSS1500	chr7:150929025-150929415
LRRC7	ENSG00000033122.21	ENSG00000033122.21	0.338488	2.15452	0.0311992	0.0387896	0.157106	556.373	0.694426	-4.25321	-1.96696	-4.5953	8.59985e-06	2.25723e-05	2.18336	-0.290725	cg08222069	85617369	AAACAATCATTCATTCATTCATTCCTATAACRTACTTCTTTATAACAAAC			II			AGTGCTGAGGTGGAGAAACCCTGCGTCTCTGGAATCTTTGTAACTCCAGTGCCCACAGGG[CG]CCTGCCACAAAGAAGCACGTTATAGGAATGAATGAATGAATGATTGCTCACAAAGAACAA	37	1	70383993	AGCAATCATTCATTCATTCATTCCTATAACGTGCTTCTTTGTGGCAGGCG	F	PIN1P1;LRRC7	NR_023916;NM_020794	TSS1500;Body	chr1:70385043-70385270	N_Shore								PIN1P1;LRRC7	ENST00000412108.1;ENST00000415775.2	TSS1500;5'UTR	PIN1P1;LRRC7	ENST00000412108.1;ENST00000415775.2	TSS1500;5'UTR
FUT8	ENSG00000033170.17	ENSG00000033170.17	0.235825	3.34723	0.000816247	0.00115944	0.0704538	1216.69	0.160397	-6.45587	-2.64701	-11.1802	6.50869e-22	7.9461e-21	38.8076	-0.478906	cg11164065	3640942	CCAACAATCTCTTTAATAATTCATAAAACCCTATAAATCCATAACTAAAC			II			GTTAGGAGAAAGTACTAACTTATTTAAAAAAAATAGAACAAACAAAAAAACTCCCTCAAA[CG]TCTAGCCATGGACTCATAGGGTCTTATGAATCATCAAAGAGACTGTTGGCAGTATCCCCT	37	14	66171298	CGTCTAGCCATGGACTCATAGGGTCTTATGAATCATCAAAGAGACTGTTG	F	FUT8;FUT8;FUT8;FUT8;FUT8	NM_004480;NR_038167;NR_038170;NM_178156;NM_178155	Body;Body;Body;Body;Body						TRUE				FUT8	ENST00000554765.1	5'UTR	FUT8;FUT8	ENST00000557536.1;ENST00000554765.1	5'UTR;5'UTR	chr14:66171200-66171895
UBA6	ENSG00000033178.13	ENSG00000033178.13	0.632906	10.1236	4.34157e-24	1.52592e-23	0.0625179	3832.68	0.200756	-1.51139	2.14983	-3.01979	0.002936	0.00547195	-3.33306	-0.10303	cg14130677	88791409	CCTTAAAAATCATCCTCACAAACTAAAAACAAAACAATTCCTAACATTTC			II			ATTGACTTACCCGTTATTTGTTGTATAGATCCATTTAAACCTGTCATTCCATTAATTTCT[CG]AAATGTTAGGAATTGTCCTGTCTCCAGTTTGTGAGGATGATTTTCAAGGCAAGTAACAAT	37	4	68534319	CTTGAAAATCATCCTCACAAACTGGAGACAGGACAATTCCTAACATTTCG	F	UBA6	NM_018227	Body													UBA6	ENST00000429659.3	3'UTR
GAB2	ENSG00000033327.13	ENSG00000033327.13	0.36716	7.39748	1.38796e-13	3.30341e-13	0.0496332	1563.32	0.113802
ATP6V0A1	ENSG00000033627.17	ENSG00000033627.17	-0.399007	-6.40829	1.47159e-10	3.08219e-10	0.0622642	4326.85	0.188993	-1.8837	1.18091	-15.0933	8.27765e-33	2.6782e-31	63.8163	-0.260463	cg24984777	29802214	TCACACCAAAACTTTTTAACTAATCTATATAATTAAAATCAAAAATAACC			II			TGCCTTCTCCCACACACCCTCCTGAGGCAGCTGGTCCCAATAGCTCGGCATGCATCCTTG[CG]GTCACCTTTGATCTTAACCACACAGACTAGCCAAAAAGCTCTGGTGTGACTTTTGTACCC	37	17	40636525	CGGTCACCTTTGATCTTAACCACACAGACTAGCCAAAAAGCTCTGGTGTG	F	ATP6V0A1;ATP6V0A1;ATP6V0A1	NM_005177;NM_001130021;NM_001130020	Body;Body;Body								17:40636399-40636836	Unclassified_Cell_type_specific	ATP6V0A1	ENST00000544137.1	5'UTR	ATP6V0A1	ENST00000544137.1	5'UTR	chr17:40636445-40636810
PIAS1	ENSG00000033800.14	ENSG00000033800.14	0.383274	12.8301	1.11224e-37	6.01486e-37	0.029873	2515.15	0.0631908	-1.09667	-0.348152	-7.09396	3.73562e-11	1.703e-10	14.2414	-0.165103	cg05312163	72644561	CCTTTAACTTATCCCAAAAATTCCCTTATCTCTCTTTTATACTAAATCCC			II			AGAGGAAATACCCCACTAAAAAGAGAAAACCAAGAAAGGGGAAGTAGTGGCATAAGGAAA[CG]GGATCCAGTATAAAAGAGAGACAAGGGAATTCCTGGGATAAGCTAAAGGGAAATTCCATG	37	15	68374619	CGGGATCCAGTATAAAAGAGAGACAAGGGAATTCCTGGGATAAGCTAAAG	F	PIAS1	NM_016166	Body													PIAS1	ENST00000562190.1	3'UTR
SLC4A7	ENSG00000033867.16	ENSG00000033867.16	0.849132	6.64963	2.93839e-11	6.35644e-11	0.127696	5805.74	0.699792	-6.90561	-1.02041	-9.05249	4.02454e-16	2.90222e-15	25.5546	-0.473038	cg18759850	78633222	CTAATAATTCATCAAACTCAACAAATATATTATTTCTTAATAATTACAAC			II			TGGACATTCCTCTGATAGTTCATCAAACTCAACAAGTATATTGTTTCTTAATAGTTGCAA[CG]TAGAATCTGAAACCATTCCAAATGAACATTTTACACATTGTTACATCAAAATCCATTTGT	37	3	27499075	CGTTGCAACTATTAAGAAACAATATACTTGTTGAGTTTGATGAACTATCA	R	SLC4A7	NM_003615	TSS1500						TRUE				SLC4A7;SLC4A7	ENST00000428386.1;ENST00000388777.4	TSS1500;5'UTR	SLC4A7;SLC4A7;SLC4A7	ENST00000428386.1;ENST00000428005.1;ENST00000388777.4	TSS1500;3'UTR;5'UTR	chr3:27498980-27499210
APBA2	ENSG00000034053.14	ENSG00000034053.14	1.52994	10.0381	1.03657e-23	3.5939e-23	0.152414	150.62	0.456332	-2.0448	1.85922	-15.4407	9.19885e-34	3.24886e-32	66.0086	-0.244702	cg11271546	84680150	ACCCTCTACTTAATTTACAAATAACTACCTTCTTCCTATACTCTCACATC			II			TCCTGGTGAGGGCCCTCTGCTTGGTTTGCAGATGGCTGCCTTCTTCCTGTGCTCTCACAT[CG]GGGAGAGAGAGAGCATCTCTCTCGTGACTTTTCTTCTCATTCCCATTCATGAGGGCCTAA	37	15	29269461	CCCTCTGCTTGGTTTGCAGATGGCTGCCTTCTTCCTGTGCTCTCACATCG	R	APBA2;APBA2	NM_005503;NM_001130414	5'UTR;5'UTR						TRUE				RP13-126C7.1;RP13-126C7.1;APBA2;APBA2;APBA2;APBA2;APBA2	ENST00000560531.1;ENST00000560531.1;ENST00000561069.1;ENST00000558402.1;ENST00000558330.1;ENST00000219865.6;ENST00000558259.1	3'UTR;1stExon;5'UTR;5'UTR;5'UTR;5'UTR;5'UTR	RP13-126C7.1;RP13-126C7.1;APBA2;APBA2;APBA2;APBA2;APBA2;APBA2;APBA2;APBA2;APBA2	ENST00000560531.1;ENST00000560531.1;ENST00000560283.1;ENST00000561069.1;ENST00000558402.1;ENST00000558330.1;ENST00000559709.1;ENST00000558804.1;ENST00000219865.6;ENST00000558259.1;ENST00000559814.1	3'UTR;1stExon;5'UTR;5'UTR;5'UTR;5'UTR;5'UTR;5'UTR;5'UTR;5'UTR;5'UTR
MAP2K3	ENSG00000034152.19	ENSG00000034152.19	-0.527224	-5.19393	2.059e-07	3.67517e-07	0.101508	1070.58	0.378773
EFCAB1	ENSG00000034239.11	ENSG00000034239.11	-1.01367	-6.2496	4.11516e-10	8.46551e-10	0.162198	12.1415	0.0162454	1.28149	-1.97762	8.57602	7.13279e-15	4.58871e-14	22.7044	0.161229	cg08258526	62659205	AACTTCTACAATTTCTTACRATTCATATCTAACRCTCAAAAAATCRAACC			II			AGGTGTCCGTCAGCTTCTGCAGTTTCTTGCGGTTCATGTCTGGCGCTCAGAGAATCGGGC[CG]CGGCGGGGGTCTCTGGGCGCGCGGCTACCGAGACCCTCGCGGGACCCCCGCGAGCCCTGG	37	8	49647734	GCTTCTGCAGTTTCTTGCGGTTCATGTCTGGCGCTCAGAGAATCGGGCCG	R	EFCAB1;EFCAB1;EFCAB1;EFCAB1;EFCAB1	NM_001142857;NM_024593;NM_001142857;NM_024593;NR_024605	5'UTR;5'UTR;1stExon;1stExon;Body	chr8:49647702-49647988	Island				TRUE	8:49810113-49810589			EFCAB1;EFCAB1;EFCAB1;EFCAB1;EFCAB1;EFCAB1;EFCAB1;EFCAB1;EFCAB1;AC026904.1	ENST00000262103.3;ENST00000521002.1;ENST00000523092.1;ENST00000433756.1;ENST00000262103.3;ENST00000523092.1;ENST00000433756.1;ENST00000450553.2;ENST00000521002.1;ENST00000536671.1	1stExon;1stExon;1stExon;1stExon;5'UTR;5'UTR;5'UTR;TSS200;3'UTR;5'UTR	EFCAB1;EFCAB1;EFCAB1;EFCAB1;EFCAB1;EFCAB1;EFCAB1;EFCAB1;EFCAB1;EFCAB1;EFCAB1;EFCAB1;AC026904.1	ENST00000262103.3;ENST00000521002.1;ENST00000523092.1;ENST00000521701.1;ENST00000433756.1;ENST00000262103.3;ENST00000523092.1;ENST00000521701.1;ENST00000433756.1;ENST00000450553.2;ENST00000521002.1;ENST00000521721.1;ENST00000536671.1	1stExon;1stExon;1stExon;1stExon;1stExon;5'UTR;5'UTR;5'UTR;5'UTR;TSS200;3'UTR;3'UTR;5'UTR
TMSB10	ENSG00000034510.6	ENSG00000034510.6	2.73585	33.8382	5.4216e-251	2.66074e-248	0.080851	19335.9	2.0708	0.502827	-3.14121	2.68257	0.00805584	0.01395	-4.25275	0.0381699	cg03270881	67609172	CAATTTACCTTTTCTCRTCRAACTCCTAAAAACACTATATCAACRAATAC			II			AGAACGTTTGTAGGCATGTGGGTCTCTATTATCCTCAAGGTTAACTTCAAGGAGGAAAAC[CG]CACCCGCTGATACAGTGTTTCTAGGAGCTCGACGAGAAAAGGCAAACTGCGAGCCTTCTC	37	2	85131951	CGCACCCGCTGATACAGTGTTTCTAGGAGCTCGACGAGAAAAGGCAAACT	F	TMSB10	NM_021103	TSS1500	chr2:85131950-85132234	Island						2:85131786-85133459	Promoter_Associated	TMSB10	ENST00000233143.4	TSS1500	C2orf89;C2orf89;TMSB10	ENST00000474298.1;ENST00000489999.1;ENST00000233143.4	3'UTR;3'UTR;TSS1500	chr2:85131800-85132175
ASTE1	ENSG00000034533.12	ENSG00000034533.12	0.33961	8.62945	6.16479e-18	1.73661e-17	0.0393547	455.591	0.05917	2.3077	-0.145154	2.54581	0.0118273	0.0198857	-4.59747	0.153951	cg27310031	51766859	TTTACATCAAACTAAATATATTTAATATAATCCTTACTTAAAATTCTTCC			II			GATGTTTATCCCCTAACAGGTCAGTCCTAAAGAAAAAGCTAATTGTTTCAAGGGTGGTAA[CG]GAAGAATTTTAAGTAAGGATTATATTAAATACATCTAGTTTGATGCAAACTGAGTTTTAT	37	3	130732843	CGGAAGAATTTTAAGTAAGGATTATATTAAATACATCTAGTTTGATGCAA	F	ATP2C1;ATP2C1;ASTE1;ATP2C1	NM_001001485;NM_001001486;NM_014065;NM_001001487	Body;Body;3'UTR;Body										ASTE1	ENST00000514044.1	3'UTR	ASTE1;ASTE1	ENST00000514044.1;ENST00000507978.1	3'UTR;3'UTR
RNF19A	ENSG00000034677.13	ENSG00000034677.13	0.316305	4.83402	1.338e-06	2.27818e-06	0.065433	7052.07	0.155492	-5.37092	-0.89669	-8.15448	8.77154e-14	5.10303e-13	20.2202	-0.410874	cg01756700	36628269	CCAAAAAATTTCTATATAAATCTAAATAAATATTCAAAATACAAACTACC			II			ATAATCTGAAACCAAAAAATTTCTATATAAATCTAAATAAGTGTTCAAGATACAAACTGC[CG]CAACAAAAAAAAAACCGTGGTGGGGAGGGGGTGTCAGAATCTTCCATAATATACAAGTGA	37	8	101319770	CGGCAGTTTGTATCTTGAACACTTATTTAGATTTATATAGAAATTTTTTG	R	RNF19A	NM_183419	5'UTR	chr8:101321568-101322714	N_Shore								RNF19A	ENST00000341084.2	5'UTR	RNF19A;RNF19A;RNF19A;RNF19A;RNF19A;RNF19A;RNF19A	ENST00000523167.1;ENST00000523481.1;ENST00000341084.2;ENST00000519527.1;ENST00000522369.1;ENST00000522182.1;ENST00000519342.1	5'UTR;5'UTR;5'UTR;5'UTR;5'UTR;3'UTR;3'UTR
PEX3	ENSG00000034693.15	ENSG00000034693.15	-0.177642	-3.81232	0.000137668	0.000206058	0.0465969	921.82	0.0775112	0.88365	2.1261	4.39562	1.98034e-05	4.98111e-05	1.38172	0.0876567	cg11737879	13807228	AAAATATACAAATCAAACAAATCCTTCACCTTTACCTAAAATCCTTAACC			II			AGCTGTAGGATTTGGTTGGCTACCTGGTTAACTCAGTTGACTAAGAATCCTTTGAACTAG[CG]GCTAAGGATCCCAGGCAAAGGTGAAGGACTTGCTTGATTTGTATATTCTAGTTCATATGA	37	6	143779064	CGGCTAAGGATCCCAGGCAAAGGTGAAGGACTTGCTTGATTTGTATATTC	F	PEX3	NM_003630	Body						TRUE										chr6:143778780-143779090
GABARAPL2	ENSG00000034713.8	ENSG00000034713.8	-0.190219	-5.16206	2.44244e-07	4.34378e-07	0.0368494	2231.6	0.0544787	2.5559	-5.91541	4.46535	1.48496e-05	3.78994e-05	1.65814	0.0525949	cg27306252	86676534	TATTAAAAACRACACTAAAAACAACCCRAAAATCCRTATTAAAAACAACC			II			AATAAAGGAAGAAAACGGGATTTGTTTAAATTCAATTTCTAGGTCCAAGACAACCTACTA[CG]GCTGTCCCTAATACGGACCTCCGGGTTGTCCTCAGTGCCGCTTCCAACAGTGTCCTCAAA	37	16	75599695	CGGCTGTCCCTAATACGGACCTCCGGGTTGTCCTCAGTGCCGCTTCCAAC	F	GABARAPL2	NM_007285	TSS1500	chr16:75600006-75600860	N_Shore						16:75599568-75601216	Promoter_Associated	GABARAPL2;GABARAPL2;GABARAPL2;GABARAPL2;RP11-77K12.8	ENST00000037243.2;ENST00000565057.1;ENST00000563744.1;ENST00000568455.1;ENST00000564489.1	TSS1500;TSS1500;TSS1500;TSS1500;3'UTR	GABARAPL2;GABARAPL2;GABARAPL2;GABARAPL2;RP11-77K12.8	ENST00000037243.2;ENST00000565057.1;ENST00000563744.1;ENST00000568455.1;ENST00000564489.1	TSS1500;TSS1500;TSS1500;TSS1500;3'UTR	chr16:75599685-75600355
MYOC	ENSG00000034971.17	ENSG00000034971.17	4.43188	26.1393	1.30378e-150	1.17764e-148	0.169548	577.294	2.38124
SH3YL1	ENSG00000035115.22	ENSG00000035115.22	-0.767703	-8.92433	4.48393e-19	1.31587e-18	0.0860236	5278.21	0.449771	3.01372	-0.952577	3.30614	0.00116286	0.00230696	-2.47598	0.20566	cg15500337	36653588	TTTTCCTATTTCTATATCTTATAAAATATCTACTTAAATCTTTTATCCAC			II			TGTTGAACACTTTTTCCTATTTCTATATCTTGTAAAGTGTCTGCTTAAATCTTTTGTCCA[CG]TCCTTTAACCACTTATTATTATTATTATACTTTAACGGAGTTGTTTTTTTGCTTGTTAAT	37	2	257041	CGTGGACAAAAGATTTAAGCAGACACTTTACAAGATATAGAAATAGGAAA	R	SH3YL1;SH3YL1;SH3YL1;SH3YL1;SH3YL1;SH3YL1;SH3YL1;SH3YL1;SH3YL1	NM_001282687;NR_104227;NR_104226;NR_104225;NR_104223;NM_001159597;NM_015677;NR_104224;NM_001282682	TSS1500;Body;Body;Body;Body;Body;Body;Body;5'UTR										SH3YL1;SH3YL1;SH3YL1	ENST00000403657.1;ENST00000468321.1;ENST00000403658.1	5'UTR;3'UTR;5'UTR	SH3YL1;SH3YL1;SH3YL1;SH3YL1;SH3YL1;SH3YL1;SH3YL1;SH3YL1;SH3YL1;SH3YL1;SH3YL1	ENST00000479739.2;ENST00000403657.1;ENST00000463865.1;ENST00000473104.1;ENST00000468321.1;ENST00000471948.1;ENST00000488044.1;ENST00000488979.2;ENST00000475027.1;ENST00000403658.1;ENST00000454318.1	5'UTR;5'UTR;3'UTR;3'UTR;3'UTR;3'UTR;3'UTR;3'UTR;3'UTR;5'UTR;5'UTR
FAM136A	ENSG00000035141.8	ENSG00000035141.8	0.186146	3.8199	0.000133504	0.000199998	0.0487306	1079.08	0.0806818	-1.13784	2.93392	-9.18951	1.72702e-16	1.2863e-15	26.3935	-0.099997	cg02031371	86727561	ATCTATATCTACAAAAAACTTAATCCAAAACTAAATAATAATACATACCC			II			GGCTGGTCTCAAACTCCAGGCCTCAAGCTATCCTCCTGCCTCTGCCTATCAAAGGGATTA[CG]GGTATGCACCACCACCCAGTCCTGGACCAAGTCTTTTGTAGACACAGATTTTCTTTTCTT	37	2	70530557	CGGGTATGCACCACCACCCAGTCCTGGACCAAGTCTTTTGTAGACACAGA	F	FAM136A	NM_032822	TSS1500	chr2:70528608-70529337	S_Shore								FAM136A;FAM136A;FAM136A	ENST00000430566.1;ENST00000450256.1;ENST00000037869.3	TSS1500;TSS1500;TSS1500	FAM136A;FAM136A;FAM136A;FAM136A;FAM136A	ENST00000438759.1;ENST00000498665.1;ENST00000430566.1;ENST00000460307.1;ENST00000037869.3	TSS1500;TSS1500;TSS1500;TSS1500;TSS1500
VCL	ENSG00000035403.18	ENSG00000035403.18	-0.355714	-5.217	1.81844e-07	3.25685e-07	0.0681836	8322.43	0.202085	4.99392	-2.10062	5.23345	5.04754e-07	1.52374e-06	4.92588	0.338562	cg18536706	15702596	CTCTATTTAAATTAAAAATATACATATACAACCTATATCTTACCAAATAC			II			TTCCTAATGGACTCTATTTGGATTAAGAATATGCATGTACAGCCTGTATCTTACCAGATA[CG]TGGCAAATGTTAATCCTTTTTTCCCCAAATGCTGTAACTGACTGGCCAGGACCTCTTGAG	37	10	75863041	TCTATTTGGATTAAGAATATGCATGTACAGCCTGTATCTTACCAGATACG	R	VCL;VCL	NM_003373;NM_014000	Body;Body										RP11-178G16.2;VCL	ENST00000452836.1;ENST00000478896.1	TSS1500;5'UTR	RP11-178G16.2;VCL	ENST00000452836.1;ENST00000478896.1	TSS1500;5'UTR
DEPDC1B	ENSG00000035499.13	ENSG00000035499.13	-0.91873	-7.65917	1.87144e-14	4.61374e-14	0.119952	127.849	0.236731
DAPK2	ENSG00000035664.11	ENSG00000035664.11	-0.00561881	-0.0541208	0.956839	0.962001	0.10382	279.666	0.224687
NSMAF	ENSG00000035681.9	ENSG00000035681.9	0.71794	16.8576	9.22488e-64	1.00124e-62	0.0425885	1756.55	0.166932	-0.90924	0.988312	-9.40246	4.66007e-17	3.65642e-16	27.6936	-0.140009	cg13763047	56712207	AAAAACAACCATTATCATCATAAATCAACCAAAACTCCTTATTTCTCTTC			II			AGAAGTTGAGAAAAGACAGCCATTGTCATCATGAATCAGCCAAAACTCCTTGTTTCTCTT[CG]GGAGGCTGGACTGTGATGTGAAGCCATCCATCTAATGCACAGCAGTATGCCCAGCTCCAC	37	8	59507393	AAGACAGCCATTGTCATCATGAATCAGCCAAAACTCCTTGTTTCTCTTCG	R	NSMAF;NSMAF	NM_001144772;NM_003580	Body;Body						TRUE							NSMAF;NSMAF;NSMAF;NSMAF;NSMAF;NSMAF	ENST00000519166.1;ENST00000524148.1;ENST00000519174.1;ENST00000523177.1;ENST00000524148.1;ENST00000523106.1	TSS1500;1stExon;TSS200;3'UTR;3'UTR;3'UTR	chr8:59507300-59507575
ADSS2	ENSG00000035687.10	ENSG00000035687.10	-0.0425422	-1.06139	0.288512	0.320114	0.0400815	1626.99	0.0532284
STAP1	ENSG00000035720.8	ENSG00000035720.8	-3.37583	-22.1492	1.06236e-108	3.48743e-107	0.152414	154.19	0.837346	-1.91192	1.26178	-5.37273	2.63242e-07	8.19022e-07	5.55866	-0.202308	cg12879425	54783558	AAACTTCTTAACCATCATACCCCTCTCTTTAATATATAATTTAATTTCTC			II			CTTCCTCTTTGAACAGTTGCCTTTTCCTCTCACAGAAGGAAGATTTCATTTTGTTTGAGA[CG]AGAAACCAAACCACACACCAAAGAGAGGGGTATGATGGCTAAGAAGCCCCCAAAACCAGC	37	4	68424495	GGCTTCTTAGCCATCATACCCCTCTCTTTGGTGTGTGGTTTGGTTTCTCG	F	STAP1;STAP1	NM_012108;NM_012108	5'UTR;1stExon										STAP1;STAP1	ENST00000265404.2;ENST00000265404.2	5'UTR;1stExon	STAP1;STAP1	ENST00000265404.2;ENST00000265404.2	5'UTR;1stExon	chr4:68424300-68424535
TIMP2	ENSG00000035862.12	ENSG00000035862.12	0.217304	2.55509	0.0106159	0.0138127	0.0850472	2472.96	0.249717	-2.85134	-0.273721	-9.92724	1.79611e-18	1.60333e-17	30.9275	-0.375709	cg27549186	21769974	AAAAAAAAATTACAAAACCAACTCTATATAAATCTCCTAATACCCRACTC			II			AAGAGGAATGTAGAAGAAAATTACAGGGCCAACTCTGTATGAGTCTCCTGGTGCCCGACT[CG]ACACGTGAGACTGAGTCATCGGTCCAGGAGGAGGTGGCCCGCTCAGGCCATGCGGTCACT	37	17	76858248	CGAGTCGGGCACCAGGAGACTCATACAGAGTTGGCCCTGTAATTTTCTTC	R	TIMP2	NM_003255	Body						TRUE										chr17:76858165-76858670
RFC1	ENSG00000035928.16	ENSG00000035928.16	0.4254	11.6653	1.91644e-31	8.58796e-31	0.036467	4099.39	0.087503
TBC1D23	ENSG00000036054.13	ENSG00000036054.13	0.22538	4.70835	2.49728e-06	4.18263e-06	0.0478681	2323.02	0.0875316
CUL3	ENSG00000036257.13	ENSG00000036257.13	-0.173649	-5.3501	8.79052e-08	1.60296e-07	0.0324571	3325.66	0.0481465
MYOM2	ENSG00000036448.10	ENSG00000036448.10	-1.93495	-19.711	1.73623e-86	3.38576e-85	0.0981661	629.779	0.937901	-2.21725	-2.87458	-2.91012	0.00411681	0.00749186	-3.64296	-0.246769	cg09584650	24732844	CRAATATTATATTCTCCTAACCCATATACATATCTTCCATAAAAAAAATC			II			TCAGCAGCCCCCGAGTGTTGTATTCTCCTAACCCATGTGCATGTCTTCCATGGGGAAGAT[CG]TTTTGAAATCAGTTCTTTCCTCCTTTAAAGGTAAACATAAGTCGTGGGGATCTCAGTGAG	37	8	2002012	CGATCTTCCCCATGGAAGACATGCACATGGGTTAGGAGAATACAACACTC	R	MYOM2	NM_003970	Body	chr8:2003809-2004059	N_Shore								MYOM2	ENST00000523438.1	5'UTR	MYOM2	ENST00000523438.1	5'UTR
CYP46A1	ENSG00000036530.9	ENSG00000036530.9	-0.80221	-7.50406	6.18727e-14	1.49447e-13	0.106903	126.069	0.181666	-1.60617	3.067	-16.7964	1.91846e-37	9.34801e-36	74.4667	-0.109734	cg06633543	15748843	AAATACAATTCTAAATTAAATCAACTACATAACCCACAAAACCCCTACCA	77704284	AAATACAATTCTAAATTAAATCGACTACATAACCCGCGAAACCCCTACCG	I	A	Red	CACTTGACAACTAAATGCAGTTCTAAATTAAGTCGGCTGCATGGCCCGCGAGGCCCCTGC[CG]AGCACTCAGAACCCACTCTGCAGCTTGCTCTTTCCTCTTGCTTTCTCACTACTGCCCCCA	37	14	100151561	CGGCAGGGGCCTCGCGGGCCATGCAGCCGACTTAATTTAGAACTGCATTT	R	CYP46A1	NM_006668	Body	chr14:100149727-100151073	S_Shore								CYP46A1	ENST00000423126.2	5'UTR	CYP46A1	ENST00000423126.2	5'UTR	chr14:100151365-100151610
ZZZ3	ENSG00000036549.13	ENSG00000036549.13	0.00989077	0.323258	0.7465	0.769631	0.0305972	4217.47	0.0342277
SLC18A1	ENSG00000036565.15	ENSG00000036565.15	1.02372	6.37039	1.88547e-10	3.93283e-10	0.160699	12.8064	0.0192837	-2.03609	0.897197	-25.3797	1.28425e-58	3.89202e-56	123.101	-0.301379	cg02946548	75644428	CAAATCCTTACCTTAAAACATATCCAATTTACTCTAAAATACCTTATCTC			II			GTGGAAGGACACAGATCCTTACCTTAGGACATGTCCAATTTACTCTAAAATGCCTTGTCT[CG]TACAAGACACTGAAGTCCACCCCTGTAACCTTCCAAGATCCCCAAACCACTTTGTTTTAT	37	8	20008318	CGAGACAAGGCATTTTAGAGTAAATTGGACATGTCCTAAGGTAAGGATCT	R	SLC18A1;SLC18A1;SLC18A1;SLC18A1	NM_001135691;NM_003053;NM_001142324;NM_001142325	Body;Body;Body;Body													SLC18A1;SLC18A1	ENST00000519171.1;ENST00000519171.1	3'UTR;1stExon
USP2	ENSG00000036672.16	ENSG00000036672.16	-2.97714	-19.1238	1.59923e-81	2.77658e-80	0.155677	1574.79	2.72412
CASR	ENSG00000036828.17	ENSG00000036828.17	-5.47277	-21.3105	9.06818e-101	2.48161e-99	0.256811	1462.78	5.56068	7.04768	-3.34799	8.66527	4.20206e-15	2.76006e-14	23.229	0.482429	cg06708861	34665951	ACTATTAATCTTTATAAAACACAATCTAATCCATAATTTCTCTAAATTTC			II			TCCTATATCCAGCTGTTGATCTTTGTAAAACACAATCTAATCCATGATTTCTCTGAATTT[CG]TATAAGAACTGTTCTTAAAAGGCTTACAGGGTGTCATATTACAAACTGAAACCAGAGACC	37	3	121971919	CGAAATTCAGAGAAATCATGGATTAGATTGTGTTTTACAAAGATCAACAG	R	CASR;CASR	NM_000388;NM_001178065	5'UTR;5'UTR										CASR;CASR;CASR	ENST00000296154.5;ENST00000490131.1;ENST00000498619.1	TSS1500;5'UTR;5'UTR	CASR;CASR;CASR;CASR	ENST00000296154.5;ENST00000490186.1;ENST00000490131.1;ENST00000498619.1	TSS1500;TSS1500;5'UTR;5'UTR	chr3:121971665-121972090
TUBG2	ENSG00000037042.9	ENSG00000037042.9	-0.426599	-8.74112	2.30811e-18	6.60877e-18	0.0488037	650.806	0.10695	-0.830158	-0.798966	-9.51729	2.29144e-17	1.84946e-16	28.3983	-0.125306	cg04434154	98736949	AAAATTATATCTTATTCACCTCAATATCCCACATCTAATACTCCATAAAC			II			GGGACAGGTCAGGAGGTGGCCTGGATAGGTAATATGAGGGGAGCAATTCAATTCAAAACC[CG]TTTATGGAGCATCAGATGTGGGATATTGAGGTGAATAAGATATAATCTTTGTTCTCAAGG	37	17	40812837	AGATTATATCTTATTCACCTCAATATCCCACATCTGATGCTCCATAAACG	F	TUBG2	NM_016437	Body	chr17:40811232-40811597	S_Shore														chr17:40812820-40813130
RPL26L1	ENSG00000037241.7	ENSG00000037241.7	0.185541	3.21267	0.00131507	0.00183821	0.0577529	494.731	0.0961502	1.30265	-2.52166	9.22353	1.40171e-16	1.05246e-15	26.6006	0.131277	cg23193410	52759987	AAACCAAAAACCCAAAAACCTTTTACACCCAAAATCCACACAAAATATCA	70690991	AAACCAAAAACCCGAAAACCTTTTACACCCAAAATCCGCGCAAAATATCG	I	A	Red	ACAGCTCCGTCGGGACCAGAGACCCGGGGACCTTTTACACCCAGGGTCCGCGCAAAGTGT[CG]GCCTAGCCAGTGGTTGGGTGGCGCCCGGGCCTCCAGGCAGTCTTCCAGGGGTCGGCGAAC	37	5	172385677	GGACCAGAGACCCGGGGACCTTTTACACCCAGGGTCCGCGCAAAGTGTCG	R	LOC100268168;LOC100268168;RPL26L1	NR_026682;NR_026683;NM_016093	Body;Body;TSS1500	chr5:172385522-172385912	Island					5:172318144-172318518	5:172385366-172386916	Promoter_Associated	CTC-308K20.1;RPL26L1;RPL26L1;RPL26L1;RPL26L1	ENST00000518818.1;ENST00000521476.1;ENST00000265100.2;ENST00000519239.1;ENST00000519974.1	3'UTR;TSS1500;TSS1500;TSS1500;TSS200	CTC-308K20.1;CTC-308K20.1;CTC-308K20.1;RPL26L1;RPL26L1;RPL26L1;RPL26L1;RPL26L1;CTC-308K20.1;RPL26L1	ENST00000520067.1;ENST00000518818.1;ENST00000518894.1;ENST00000521476.1;ENST00000265100.2;ENST00000519239.1;ENST00000519522.1;ENST00000519156.1;ENST00000520067.1;ENST00000519974.1	3'UTR;3'UTR;3'UTR;TSS1500;TSS1500;TSS1500;TSS1500;TSS1500;1stExon;TSS200	chr5:172385285-172385955
FLT4	ENSG00000037280.16	ENSG00000037280.16	1.00134	10.0558	8.66585e-24	3.01376e-23	0.0995791	1765.61	0.547537
NSUN2	ENSG00000037474.15	ENSG00000037474.15	0.334983	8.19135	2.5832e-16	6.8533e-16	0.0408948	2232.1	0.0753052
FBXO42	ENSG00000037637.11	ENSG00000037637.11	0.304453	9.30983	1.28043e-20	3.99063e-20	0.0327023	1758.25	0.0559209	1.27019	0.025463	9.9318	1.73537e-18	1.55137e-17	30.9615	0.199669	cg05059632	78709101	TTTTTTCTCTTCACTAAAAACCAAAATAACAACCAAATTCTAATATAATC			II			TTTTGATTACATTTTTTCTCTTCACTGAAAACCAGAGTGGCAGCCAAGTTCTGGTATAAT[CG]TAAACCAGAAAACTTGTTCTCCAACAATTCTTCTAACTCAAGGATCTGACTGACCGACAG	37	1	16642187	TTTTTCTCTTCACTGAAAACCAGAGTGGCAGCCAAGTTCTGGTATAATCG	R	FBXO42	NM_018994	5'UTR										FBXO42;FBXO42	ENST00000478089.1;ENST00000375592.3	TSS1500;5'UTR	FBXO42;FBXO42	ENST00000478089.1;ENST00000375592.3	TSS1500;5'UTR	chr1:16642045-16642255
MFAP3	ENSG00000037749.12	ENSG00000037749.12	0.832982	21.5623	4.06257e-103	1.17051e-101	0.0386315	1944.37	0.198504	-2.12808	0.765151	-10.1093	5.70147e-19	5.32513e-18	32.0676	-0.292821	cg17464939	94767907	ACTCAATTAAAACRCTAATTCCCTCTTTAACTATAATAACATCATCATCC			II			ATCGTAGTTCTTACAATGCATCCTTTCCCTCAAGCTTTGAACTCTCAGCAAGTTCCCACT[CG]GATGATGATGTCATCATAGCCAAAGAGGGAACTAGCGTTTCAATTGAGTGTCTTCTCACA	37	5	153429449	CGGATGATGATGTCATCATAGCCAAAGAGGGAACTAGCGTTTCAATTGAG	F	MFAP3;MFAP3;MFAP3	NM_001242336;NM_005927;NM_001135037	Body;Body;5'UTR										MFAP3	ENST00000439768.2	5'UTR	MFAP3;MFAP3;MFAP3;MFAP3;MFAP3	ENST00000519928.1;ENST00000519928.1;ENST00000439768.2;ENST00000520327.1;ENST00000521527.1	1stExon;5'UTR;5'UTR;5'UTR;5'UTR	chr5:153429320-153429590
MRI1	ENSG00000037757.14	ENSG00000037757.14	0.0989339	1.75554	0.079167	0.0944245	0.0563553	868.093	0.104493	-0.8076	-1.18315	-3.29971	0.00118784	0.00235313	-2.49581	-0.0842196	cg16474696	24648930	CTAACTCTAAACAACAAATTATTAAACACRAAACCTAATATCCACTAAAC			II			GGGATACATCCCTAACTCTAGACAGCAGGTTGTTAAACACGGGGCCTGGTATCCACTAGG[CG]TCCCATAAATGCTGCCACTTTTGTGGTTCCGAGGAGGCGGCTCACTCCGTTCGGGCTTGG	37	19	13875014	CGCCTAGTGGATACCAGGCCCCGTGTTTAACAACCTGCTGTCTAGAGTTA	R	MRI1;MRI1	NM_001031727;NM_032285	TSS1500;TSS1500	chr19:13875044-13875951	N_Shore								MRI1	ENST00000040663.5	TSS1500	MRI1	ENST00000040663.5	TSS1500	chr19:13874825-13875155
METTL1	ENSG00000037897.17	ENSG00000037897.17	-0.820828	-9.50709	1.96066e-21	6.2877e-21	0.0863385	414.775	0.300803	-1.08684	-0.0728069	-16.2726	4.97044e-36	2.13513e-34	71.2185	-0.181958	cg14962610	47705162	TACTACCTCAACAACTTTTATAAAAAATCATAATTAACCTTTCCCCTTTC			II			CACAGACCCAGAGTAGAGGGTAGGTGGAGCCTCTCCATGCTGATGTCACCAGTGTCTGGA[CG]AAAGGGGAAAGGCCAATTATGACCCCCCACAAAAGTTGCTGAGGCAGCAGAAGCTACTAG	37	12	58164778	GCTGCCTCAGCAACTTTTGTGGGGGGTCATAATTGGCCTTTCCCCTTTCG	F	METTL1;METTL1	NM_005371;NM_023033	Body;Body	chr12:58166252-58166741	N_Shore								METTL21B;METTL1;METTL21B	ENST00000548256.1;ENST00000548681.1;ENST00000551420.1	TSS1500;3'UTR;TSS1500	METTL1;METTL1;METTL21B;METTL1;METTL1;METTL21B;METTL1	ENST00000553125.1;ENST00000547653.1;ENST00000548256.1;ENST00000548504.1;ENST00000548681.1;ENST00000551420.1;ENST00000549773.1	3'UTR;TSS1500;TSS1500;TSS1500;3'UTR;TSS1500;3'UTR
HOXC8	ENSG00000037965.6	ENSG00000037965.6	-0.585289	-5.81042	6.23176e-09	1.20764e-08	0.100731	105.501	0.12723	0.850661	-2.13678	5.42737	2.03006e-07	6.39165e-07	5.81134	0.118655	cg19634247	71712551	AAAAACTATCTAAAAAACRCCTCRTAACCATAAAATTTAAAAACRTCTCC			II			CGGCACCTCCGGCATCTCCAACTCAGGCTACCAGCAGAACCCGTGCTCGCTTAGCTGCCA[CG]GAGACGCCTCCAAATTCTATGGCTACGAGGCGCTCCCCAGACAGTCCCTTTATGGGGCTC	37	12	54403314	CGGAGACGCCTCCAAATTCTATGGCTACGAGGCGCTCCCCAGACAGTCCC	F	HOXC8	NM_022658	1stExon	chr12:54402682-54403347	Island			DMR		12:52688964-52689809			HOXC8	ENST00000040584.4	1stExon	HOXC8;HOXC5;HOXC6;HOXC6	ENST00000040584.4;ENST00000513209.1;ENST00000504315.1;ENST00000509328.1	1stExon;5'UTR;5'UTR;5'UTR	chr12:54403025-54403635
AGA	ENSG00000038002.9	ENSG00000038002.9	0.0383442	0.715551	0.474268	0.507903	0.053587	909.738	0.0927698
PI4K2B	ENSG00000038210.14	ENSG00000038210.14	0.0735053	1.58503	0.11296	0.13245	0.0463748	1036.64	0.069773	-0.730297	-1.98441	-4.45845	1.52704e-05	3.89206e-05	1.6312	-0.0627996	cg05688588	23708239	CTAAATAACATATACCCAAATTACCAATATAACTAAACAAATACAAACCC			II			TTACCTGATGGATGCATTGACGTTTAACCAAACAACGTGAAGCTGAAACCAGATCACAAA[CG]GGTCTGCATTTGCCTAGCTACATTGGCAATTTGGGTATATGTTACTTAGAATTTAGTCTG	37	4	25237268	CGGGTCTGCATTTGCCTAGCTACATTGGCAATTTGGGTATATGTTACTTA	F	PI4K2B	NM_018323	Body	chr4:25235458-25236246	S_Shore								PI4K2B	ENST00000512921.1	5'UTR	PI4K2B	ENST00000512921.1	5'UTR	chr4:25237105-25237375
BOD1L1	ENSG00000038219.13	ENSG00000038219.13	0.233779	8.19103	2.58993e-16	6.87054e-16	0.0285408	6831.16	0.042087	-1.06423	1.84527	-9.99031	1.20298e-18	1.09082e-17	31.3256	-0.127086	cg23161513	8746589	TCTCATCATCRAAAACTATATTACCACTTCCTTCCTCTTTATAATTTAAC			II			AGTGTCTGGTTTCTCATCATCGGGAGCTGTGTTGCCACTTCCTTCCTCTTTGTGATTTAG[CG]TGGCCAAAAACTCATGCACAGCTTTCTCTACCTGAGGTCTGAATGTGTGGTTGATCTTTG	37	4	13617012	CGCTAAATCACAAAGAGGAAGGAAGTGGCAACACAGCTCCCGATGATGAG	R	BOD1L1	NM_148894	Body								4:13616863-13617074	Gene_Associated_Cell_type_specific				BOD1L	ENST00000482713.1	3'UTR	chr4:13616860-13617110
MAT2B	ENSG00000038274.17	ENSG00000038274.17	0.0712854	1.28906	0.197377	0.224253	0.0553003	3705.03	0.112936	-0.481224	-2.86137	-6.22994	3.7993e-09	1.42732e-08	9.69836	-0.0289779	cg27278642	92709945	ATACTTTTTATTCCACTTTTTATATTACTCAATCRATCCTCATACACTAC			II			ATGACTTTAAAATGCTTTTTATTCCACTTTTTATATTGCTCAGTCGATCCTCATGCACTG[CG]CAGTCTGCAAACTTGAAACTCAAGGCGATCCACTTCAATCTTTTCCCGAGTCAAGAAAAA	37	5	162932300	CGCAGTGCATGAGGATCGACTGAGCAATATAAAAAGTGGAATAAAAAGCA	R	MAT2B;MAT2B	NM_013283;NM_182796	TSS1500;Body	chr5:162932454-162932946	N_Shore								MAT2B;MAT2B;MAT2B	ENST00000321757.6;ENST00000518095.1;ENST00000415433.2	TSS1500;TSS1500;TSS1500	MAT2B;MAT2B;MAT2B;MAT2B;MAT2B;MAT2B;MAT2B	ENST00000321757.6;ENST00000421814.2;ENST00000518095.1;ENST00000523606.1;ENST00000520449.1;ENST00000415433.2;ENST00000519719.1	TSS1500;TSS1500;TSS1500;TSS1500;TSS1500;TSS1500;5'UTR	chr5:162932120-162932335
TLL1	ENSG00000038295.8	ENSG00000038295.8	1.2771	9.41762	4.61424e-21	1.46145e-20	0.135607	1239.06	0.849523	0.874033	-3.42103	7.68659	1.32336e-12	6.90468e-12	17.5369	0.0532512	cg13766881	65623870	AACTAAAAACCCACAAATAAACAAAAAACAAATAAAAAACTCTACACTCA	77620907	AACTAAAAACCCACGAATAAACGAAAAACAAATAAAAAACTCTACACTCG	I	A	Red	CTGGCAGGCTGCGAGCGCCAGCGCCGCCAGAGCCGAGTTTGCCTGCGCCCTCCCCGCCTC[CG]AGTGCAGAGTTCCTTACCTGCCCTCCGCCCACCCGTGGGCCCCTAGCCAACTTCTCCCTG	37	4	166794792	GGCTAGGGGCCCACGGGTGGGCGGAGGGCAGGTAAGGAACTCTGCACTCG	F	TLL1;TLL1;TLL1;TLL1	NM_012464;NM_001204760;NM_012464;NM_001204760	5'UTR;5'UTR;1stExon;1stExon	chr4:166794545-166795341	Island			DMR		4:167013828-167014600			TLL1;TLL1;TLL1;TLL1;TLL1	ENST00000061240.2;ENST00000061240.2;ENST00000507499.1;ENST00000507499.1;ENST00000513213.1	5'UTR;1stExon;5'UTR;1stExon;TSS200	TLL1;TLL1;TLL1;TLL1;TLL1;TLL1;TLL1	ENST00000061240.2;ENST00000061240.2;ENST00000507499.1;ENST00000507499.1;ENST00000506144.1;ENST00000504560.1;ENST00000513213.1	5'UTR;1stExon;5'UTR;1stExon;TSS1500;TSS200;TSS200	chr4:166793500-166796555
EDC4	ENSG00000038358.15	ENSG00000038358.15	0.0494563	1.2602	0.207598	0.235258	0.0392449	1293.43	0.0517556
TRIO	ENSG00000038382.20	ENSG00000038382.20	0.61488	11.044	2.34418e-28	9.49343e-28	0.0556756	10490.1	0.186913	-5.89228	-2.34046	-6.97243	7.31778e-11	3.24585e-10	13.5794	-0.406914	cg10035351	95641171	TAATAACAATTACACAACCTAATAATACACTAAAATCCACTAAATCACAC			II			TTTTTTGTTTCTTTTTTATTGAAATCTAATTCACATACTCTAAAATCCACCTTTTTAAAA[CG]TGTGATTCAGTGGATTTTAGTGTATCACCAGGTTGTGCAACTGTTACCACTAATTCCAGA	37	5	14273101	CGTGTGATTCAGTGGATTTTAGTGTATCACCAGGTTGTGCAACTGTTACC	F	TRIO	NM_007118	Body													TRIO;TRIO	ENST00000505971.1;ENST00000502816.1	5'UTR;5'UTR
VCAN	ENSG00000038427.16	ENSG00000038427.16	2.75858	14.9083	2.91192e-50	2.20196e-49	0.185037	18926.6	3.37552	-2.8687	0.994731	-13.937	1.31377e-29	3.20973e-28	56.4642	-0.378768	cg22039204	95686983	ATAAAATCAACTTCCTAACACTAAATCTTCTAAAATAAAAATTAACTTTC			II			CTCAGGCTCCTGTGAAATCAACTTCCTGACACTGAGTCTTCTGAGATAGGAATTAACTTT[CG]TCTCTGTTTTTTCAGCAACTAGCAGAGTAGTTGACATAGAACAGGTATTTAATAAATATT	37	5	82855568	TGAAATCAACTTCCTGACACTGAGTCTTCTGAGATAGGAATTAACTTTCG	R	VCAN;VCAN;VCAN;VCAN	NM_004385;NM_001164098;NM_001126336;NM_001164097	Body;Body;Body;Body						TRUE				VCAN-AS1;VCAN;VCAN-AS1	ENST00000512090.1;ENST00000513016.1;ENST00000513899.1	3'UTR;5'UTR;3'UTR	VCAN;VCAN-AS1;VCAN;VCAN-AS1	ENST00000505615.1;ENST00000512090.1;ENST00000513016.1;ENST00000513899.1	5'UTR;3'UTR;5'UTR;3'UTR
CLEC16A	ENSG00000038532.16	ENSG00000038532.16	-0.724893	-13.5592	6.99379e-42	4.23221e-41	0.0534616	1758.45	0.218295	-2.71967	0.199461	-6.47785	1.04549e-09	4.15116e-09	10.9644	-0.280701	cg27227804	36660290	ATATTATATTTTTTCTTCTCTTTACCCATAAAACTAACAAATTTATCCCC			II			CTTGCTGGGTTGCTTATAACCTGGCCCCAGGACAGCTTCCTGGTAGCCTCCAGATACGCA[CG]GGGACAAATTTGTTAGTTTCATGGGCAAAGAGAAGAAAAAATACAATACCTTACTGTTAA	37	16	11085972	CGGGGACAAATTTGTTAGTTTCATGGGCAAAGAGAAGAAAAAATACAATA	F	CLEC16A	NM_015226	Body						TRUE							CLEC16A	ENST00000494853.1	5'UTR
MSR1	ENSG00000038945.15	ENSG00000038945.15	2.66366	26.4045	1.21722e-153	1.19474e-151	0.100879	3454.66	1.89742	-4.64566	-0.501593	-9.13865	2.37744e-16	1.74873e-15	26.0768	-0.452213	cg26129418	43622155	CCTCCTAATTCCCTCAATATTAACTTTCTTCTTCTTTTTAATAAAAATCC			II			TATCTGTTTCACCTCCTAGTTCCCTCAGTGTTGGCTTTCTTCTTCTTTTTGATAAGAATC[CG]TTTTGCAATGTCTCTATCAAATTAAGGAAATGCAGTAACCTATTCTGTCATATTATGGAA	37	8	16015402	CGGATTCTTATCAAAAAGAAGAAGAAAGCCAACACTGAGGGAACTAGGAG	R	MSR1;MSR1;MSR1	NM_002445;NM_138715;NM_138716	Body;Body;Body													MSR1	ENST00000519060.1	3'UTR
CDH1	ENSG00000039068.19	ENSG00000039068.19	-0.678856	-6.90936	4.86844e-12	1.08809e-11	0.0982516	3760.15	0.563516
MTREX	ENSG00000039123.16	ENSG00000039123.16	0.281863	9.59422	8.45542e-22	2.74508e-21	0.0293785	3896.09	0.0476613
DNAH5	ENSG00000039139.9	ENSG00000039139.9	-0.0429095	-0.293678	0.769004	0.790397	0.14611	2067.6	0.738664	-1.38006	-0.799956	-22.0159	8.61103e-51	1.29171e-48	105.136	-0.216937	cg18696946	5805499	AAAATACTCRAATTATTCTCCTAACTTTTATCATCCTAATCATTAATCAC			II			ATGGACAGAACTAGAAACCTGAGTTCAATTTGTGGCATATTTGAGATGCCTCCAAAGCCA[CG]TGACTAATGACTAGGATGATAAAAGCCAGGAGAACAACCCGAGTATCCTGGCCCTCGGCT	37	5	13695305	GGATACTCGGGTTGTTCTCCTGGCTTTTATCATCCTAGTCATTAGTCACG	F	DNAH5	NM_001369	Body																chr5:13695245-13695475
ZFYVE16	ENSG00000039319.17	ENSG00000039319.17	0.165392	3.82871	0.000128816	0.000193142	0.0431978	4775.35	0.0720709	-0.233601	-3.81291	-4.25518	3.50691e-05	8.55196e-05	0.83432	-0.00906021	cg25154432	88601888	CCAACAACCCACTCAAACACTTCCRATAAAAAATCTAATACCCTTAACTC			II			GTCCCCGTCACCCAACAACCCACTCAGGCACTTCCGGTAAGAAATCTAGTGCCCTTGGCT[CG]GAACCTGCGTCGTAGTGCGCAAGCGCCCCGGGCCTGGAGACGGCCGCGGATGCCGAGGGA	37	5	79703725	CAACAACCCACTCAGGCACTTCCGGTAAGAAATCTAGTGCCCTTGGCTCG	R	ZFYVE16;ZFYVE16	NM_014733;NM_001105251	TSS200;TSS200	chr5:79703436-79704444	Island					5:79739101-79740257	5:79703183-79704773	Promoter_Associated	ZFYVE16;ZFYVE16;ZFYVE16;ZFYVE16	ENST00000512442.1;ENST00000338008.5;ENST00000510158.1;ENST00000505560.1	TSS1500;TSS200;TSS200;TSS200	ZFYVE16;ZFYVE16;ZFYVE16;ZFYVE16;ZFYVE16;ZFYVE16;ZFYVE16	ENST00000512442.1;ENST00000338008.5;ENST00000510158.1;ENST00000505560.1;ENST00000512558.1;ENST00000509562.1;ENST00000510995.1	TSS1500;TSS200;TSS200;TSS200;TSS200;TSS200;TSS200	chr5:79703600-79703915
RIPOR1	ENSG00000039523.20	ENSG00000039523.20	-0.270539	-3.2091	0.00133153	0.00186041	0.0843037	955.856	0.238179
C6	ENSG00000039537.14	ENSG00000039537.14	1.32966	5.11075	3.20882e-07	5.6657e-07	0.26017	720.85	1.80085	-2.15408	0.741038	-7.33701	9.66123e-12	4.65516e-11	15.5747	-0.265515	cg16822992	96803822	TCTTCATTCTACATACCTATTTTTTCCCCAATAATTTACAACTTAAATCC			II			ATTAAGATTGAAAATGAAATCATCATATTACTCACCTTTAAGCAGAGTTTGTGGTGTCCT[CG]GACCTAAGCTGCAAATTATTGGGGAAAAAATAGGTATGCAGAATGAAGAGGGTATATATG	37	5	41213503	CGGACCTAAGCTGCAAATTATTGGGGAAAAAATAGGTATGCAGAATGAAG	F	C6;C6;C6	NM_000065;NM_000065;NM_001115131	1stExon;5'UTR;5'UTR										C6;C6;C6	ENST00000337836.5;ENST00000337836.5;ENST00000263413.3	1stExon;5'UTR;5'UTR	C6;C6;C6;C6;C6;C6	ENST00000417809.1;ENST00000337836.5;ENST00000433294.1;ENST00000337836.5;ENST00000433294.1;ENST00000263413.3	TSS1500;1stExon;1stExon;5'UTR;5'UTR;5'UTR
RAI14	ENSG00000039560.14	ENSG00000039560.14	0.117208	2.19328	0.0282872	0.0353377	0.0534396	3769.3	0.10641
SOX30	ENSG00000039600.11	ENSG00000039600.11	-0.98756	-6.94517	3.78001e-12	8.48564e-12	0.142194	18.8116	0.0270304	1.29173	-2.52465	12.235	7.39151e-25	1.17903e-23	45.5599	0.124755	cg07484354	80700843	AAATAAAACCAAAACAAATATTACTACTACCACAACCTCAAACCCAAAAC			II			GCCGCAGGTCGGGCCTGAACTGCAACAGCCGCGCCTGCGCGGACGAGGCAGCGGCTTCCT[CG]TTCTGGGCCTGAGGCTGTGGTAGCAGCAACACCTGCTCTGGCTTCACCTGCAGCAGCCGC	37	5	157078822	GGTGAAGCCAGAGCAGGTGTTGCTGCTACCACAGCCTCAGGCCCAGAACG	F	SOX30;SOX30	NM_007017;NM_178424	1stExon;1stExon	chr5:157078327-157079564	Island					5:157010828-157012125	5:157078501-157079458	Unclassified_Cell_type_specific	SOX30;SOX30	ENST00000311371.5;ENST00000265007.6	1stExon;1stExon	SOX30;SOX30	ENST00000311371.5;ENST00000265007.6	1stExon;1stExon	chr5:157078620-157078955
PNKP	ENSG00000039650.12	ENSG00000039650.12	-0.0935158	-2.50114	0.0123795	0.016014	0.0373893	775.419	0.0439327
PHLPP2	ENSG00000040199.18	ENSG00000040199.18	-0.27342	-4.22895	2.34786e-05	3.70539e-05	0.0646543	1205.79	0.154	-1.20389	2.24701	-8.33156	3.0644e-14	1.85933e-13	21.2607	-0.134406	cg10467341	83688845	AAAAACATTATACTAAACACCAATAAAATTTCCCAACTAATAAACTATTC			II			GATTCCCCAATAAAAACATTGTACTGAACACCAGTGGAGTTTCCCAGCTGATGAACTGTT[CG]ATATGGTAGGAGGGTGACAGGCCTTGATTCCACTGGGAGAGGGTACAAAGTTCTGTATTT	37	16	71741545	CGAACAGTTCATCAGCTGGGAAACTCCACTGGTGTTCAGTACAATGTTTT	R	PHLPP2;PHLPP2	NM_001289003;NM_015020	Body;Body				chr16:71741393-71741393						PHLPP2	ENST00000299971.8	5'UTR	PHLPP2;PHLPP2	ENST00000538126.1;ENST00000299971.8	3'UTR;5'UTR
SPDL1	ENSG00000040275.17	ENSG00000040275.17	0.764202	13.3776	8.17818e-41	4.80764e-40	0.0571257	427.267	0.16616
STAU2	ENSG00000040341.18	ENSG00000040341.18	-0.169749	-4.08611	4.38664e-05	6.79408e-05	0.0415429	2125.22	0.0635545	-1.87158	0.413516	-19.5926	9.02083e-45	8.10379e-43	91.3062	-0.297343	cg04376114	45743100	ACCAAATTCTACTTCTCCACTATACCTCAAAAAATACAAATAAAAAAACC			II			CAGTCATATGAAGAAGCAATGGGAAAGCCCCTTCTTCTTCCTTCCAGGATGCCTGCCTGC[CG]GCCTCTCCACTTGCACTTCCTGAGGCACAGTGGAGAAGCAGAATCTGGTAGACTTGGGTT	37	8	74375265	CGGCCTCTCCACTTGCACTTCCTGAGGCACAGTGGAGAAGCAGAATCTGG	F	STAU2;STAU2;STAU2;STAU2	NM_001164383;NM_001164382;NM_001164380;NM_001164381	Body;Body;Body;Body																chr8:74375160-74375350
SLC66A1	ENSG00000040487.13	ENSG00000040487.13	-0.156187	-3.10675	0.00189159	0.00261367	0.0502735	403.609	0.0700506
CTNS	ENSG00000040531.16	ENSG00000040531.16	-0.699051	-15.3263	5.09879e-53	4.14978e-52	0.045611	913.499	0.169491
RTN4R	ENSG00000040608.14	ENSG00000040608.14	1.31813	9.43953	3.74438e-21	1.18901e-20	0.139639	47.8977	0.127715	-1.51134	0.109432	-14.6144	1.73442e-31	4.99834e-30	60.7809	-0.245551	cg06408759	6751894	CTTCCCTTTACCACCTATTAAAATTTCAATTAATACTTCCTAAACCCCAC			II			AGAGAGTGAGTCAGGCTTATGTTTCAGCCAAAATGAGGTGCAAACCCAGAAAGAGGAAAA[CG]TGGGGCCCAGGAAGCATTAACTGAAATTTCAACAGGTGGTAAAGGGAAGTTATGGGGCAG	37	22	20242217	CGTGGGGCCCAGGAAGCATTAACTGAAATTTCAACAGGTGGTAAAGGGAA	F	RTN4R	NM_023004	Body										RTN4R	ENST00000469601.1	3'UTR	RTN4R;RTN4R;RTN4R	ENST00000469601.1;ENST00000474642.1;ENST00000463936.1	3'UTR;3'UTR;3'UTR	chr22:20241980-20242255
PHF23	ENSG00000040633.13	ENSG00000040633.13	0.0465496	0.958682	0.337719	0.371104	0.0485559	938.334	0.0741643	-1.39991	0.110596	-16.9265	8.58536e-38	4.30667e-36	75.2692	-0.229935	cg22678361	32798860	CRAAAACCCTTTACAAAACRACCCATAATTAAATACAACCTATATAAAAC			II			GCAATAAAAGAAGTCGGGGACGTTGGTCTTCTTAATCTTAGCACAGGAGAGGTGGATCCA[CG]TCCCACACAGGCTGCACTCAATCATGGGCCGCCCTGCAAAGGGCTTTCGACAGTAACATG	37	17	7139074	CGTCCCACACAGGCTGCACTCAATCATGGGCCGCCCTGCAAAGGGCTTTC	F	DVL2;PHF23;PHF23;PHF23	NM_004422;NM_001284518;NM_001284517;NM_024297	TSS1500;Body;Body;Body	chr17:7137358-7138133	S_Shore								DVL2;DVL2	ENST00000575458.1;ENST00000005340.5	TSS1500;TSS1500	DVL2;DVL2;DVL2;DVL2	ENST00000575756.1;ENST00000575458.1;ENST00000576949.1;ENST00000005340.5	TSS1500;TSS1500;TSS1500;TSS1500	chr17:7139000-7139255
INPP4A	ENSG00000040933.16	ENSG00000040933.16	0.306119	7.39116	1.45558e-13	3.46157e-13	0.041417	2241.51	0.0791803	-1.90661	1.89358	-19.071	1.9604e-43	1.57383e-41	88.2337	-0.214375	cg16986485	93772380	CTTCTCTACCCTAAAAATAACTACRAATAAACAACAACTAAACACAACAC			II			CCCTTTCTCACCTTCTCTACCCTGGGAGTGGCTACGGATAGGCAGCAACTGAACACAACA[CG]TTTCCTGGTACCCAAGATGAATCATTGCTGCCTGTGATGCCTGAGCCTAGTGATTATCTT	37	2	99074891	CGTGTTGTGTTCAGTTGCTGCCTATCCGTAGCCACTCCCAGGGTAGAGAA	R	INPP4A;INPP4A;INPP4A;INPP4A	NM_004027;NM_001134224;NM_001566;NM_001134225	5'UTR;5'UTR;5'UTR;5'UTR								2:99074758-99074998	Promoter_Associated_Cell_type_specific	INPP4A;INPP4A;INPP4A	ENST00000409016.3;ENST00000409851.3;ENST00000409540.3	5'UTR;5'UTR;5'UTR	INPP4A;INPP4A;INPP4A	ENST00000409016.3;ENST00000409851.3;ENST00000409540.3	5'UTR;5'UTR;5'UTR	chr2:99074745-99074995
RAB27B	ENSG00000041353.10	ENSG00000041353.10	2.29911	12.4212	2.00407e-35	1.01343e-34	0.185095	184.813	0.759046
PSMA4	ENSG00000041357.16	ENSG00000041357.16	0.436582	10.1269	4.19615e-24	1.47587e-23	0.0431109	2441.83	0.103624	-2.76269	-2.492	-30.7069	8.14469e-70	7.45221e-67	148.759	-0.266895	cg11481431	20648221	AACCTTATTTCTACCTCTCCCATCTCTAATTTACTTTCATTTTCTATATC			II			CAAGGGTTCTCAGCCTTATTTCTGCCTCTCCCATCTCTGATTTACTTTCATTTTCTGTAT[CG]ATTTCTCAAAAAATACTTTCTTGATTCTTTCATCATCCCTTTTCCCACCCTACCCCCGGT	37	15	78833962	CGATACAGAAAATGAAAGTAAATCAGAGATGGGAGAGGCAGAAATAAGGC	R	PSMA4;PSMA4;PSMA4	NM_001102667;NM_002789;NM_001102668	5'UTR;5'UTR;5'UTR	chr15:78832664-78833295	S_Shore						15:78832288-78834180	Unclassified	PSMA4;PSMA4;PSMA4;PSMA4;PSMA4;PSMA4;PSMA4	ENST00000560217.1;ENST00000044462.7;ENST00000559082.1;ENST00000413382.2;ENST00000557929.1;ENST00000558281.1;ENST00000558341.1	5'UTR;5'UTR;5'UTR;5'UTR;5'UTR;5'UTR;5'UTR	PSMA4;PSMA4;PSMA4;PSMA4;PSMA4;PSMA4;PSMA4;PSMA4;PSMA4;PSMA4;PSMA4;PSMA4;PSMA4;PSMA4;PSMA4;PSMA4;PSMA4;PSMA4;PSMA4;PSMA4;PSMA4	ENST00000560217.1;ENST00000044462.7;ENST00000559082.1;ENST00000559948.1;ENST00000560033.1;ENST00000413382.2;ENST00000559146.1;ENST00000559934.1;ENST00000558639.1;ENST00000558635.1;ENST00000560099.1;ENST00000557929.1;ENST00000558281.1;ENST00000559365.1;ENST00000558341.1;ENST00000559437.1;ENST00000560737.1;ENST00000560842.1;ENST00000560842.1;ENST00000559934.1;ENST00000560099.1	5'UTR;5'UTR;5'UTR;5'UTR;5'UTR;5'UTR;5'UTR;1stExon;5'UTR;5'UTR;1stExon;5'UTR;5'UTR;5'UTR;5'UTR;5'UTR;TSS200;1stExon;5'UTR;5'UTR;5'UTR	chr15:78833740-78834115
MYO16	ENSG00000041515.16	ENSG00000041515.16	-1.13175	-7.48168	7.3377e-14	1.76625e-13	0.151269	41.6642	0.0972621	-6.46506	-1.31686	-10.1335	4.95269e-19	4.64911e-18	32.208	-0.498938	cg13820738	90670246	TATCTAATTCCATCATTTATTTTATTACCACAAAATCTTAAAAAACACAC			II			CTACATATGCATGTCTAATTCCATCATTTGTTTTATTACCACAGAATCTTGAGAAACACA[CG]AACTATTTTTCCCCAATCTATAAAAAGGGCTTTGGATTTGCAATATCAAGTGCAAGGAGA	37	13	109318058	CGTGTGTTTCTCAAGATTCTGTGGTAATAAAACAAATGATGGAATTAGAC	R	MYO16;MYO16	NM_015011;NM_001198950	5'UTR;Body										MYO16;MYO16	ENST00000251041.5;ENST00000397258.3	TSS200;5'UTR	MYO16;MYO16	ENST00000251041.5;ENST00000397258.3	TSS200;5'UTR
LSG1	ENSG00000041802.11	ENSG00000041802.11	-0.0328216	-0.753151	0.451359	0.4854	0.0435791	1964.93	0.0680414
PARP3	ENSG00000041880.14	ENSG00000041880.14	-0.714798	-11.4858	1.55453e-30	6.7754e-30	0.0622331	924.506	0.23605	-0.563678	-1.2255	-10.4295	7.5825e-20	7.6587e-19	34.0734	-0.0795576	cg18662303	52672571	CCRTCAAAATAAACACAAAATACAATAAAAAACCACCRAAAAACCAACCC			II			GGCTGGGAATGCCGTCAGAGTGGACACAGGATGCAGTGGGAGGCCACCGAAGGGCCAACC[CG]GGGTGGGGCAAGTTGGTGCTGTGCTGGCCCAGGGCAGGGGTGGGGACTGAGAGTGGGTCG	37	3	51977255	CGTCAGAGTGGACACAGGATGCAGTGGGAGGCCACCGAAGGGCCAACCCG	R	RRP9;PARP3;PARP3	NM_004704;NM_005485;NM_001003931	TSS1500;5'UTR;Body	chr3:51975612-51976505	S_Shore				TRUE				RRP9;PARP3	ENST00000232888.6;ENST00000417220.2	TSS1500;5'UTR	RRP9;PARP3;PARP3;PARP3;PARP3	ENST00000232888.6;ENST00000417220.2;ENST00000470601.1;ENST00000470749.1;ENST00000498510.1	TSS1500;5'UTR;5'UTR;TSS200;TSS200	chr3:51976860-51977435
TNC	ENSG00000041982.16	ENSG00000041982.16	-0.455056	-2.68972	0.00715117	0.00943218	0.169183	6044.36	1.2689	-2.55772	1.5169	-18.3586	1.38483e-41	9.57747e-40	83.9845	-0.321967	cg15387161	13779199	TTAAACTCTTCTAAAACCCTTTCTCTACAAAAATTCTCAATATATATTCC			II			GGCAGTGATGGTTGAGCTCTTCTGGGGCCCTTTCTCTGCAAAGATTCTCAGTGTGTATTC[CG]TGGCAGGCTCGAGGTCGGTCAGAGCATACTCCACTGTGTTCCCGGACACCGTGCGTGTAA	37	9	117798450	CGGAATACACACTGAGAATCTTTGCAGAGAAAGGGCCCCAGAAGAGCTCA	R	TNC	NM_002160	Body						TRUE							TNC;TNC	ENST00000460345.1;ENST00000498724.1	TSS1500;3'UTR	chr9:117798120-117798730
THAP3	ENSG00000041988.15	ENSG00000041988.15	0.278653	5.88068	4.08588e-09	7.99048e-09	0.0473845	425.554	0.0691642
RIPOR3	ENSG00000042062.13	ENSG00000042062.13	-0.557721	-4.05081	5.10403e-05	7.87412e-05	0.137681	1994.49	0.934849
TDP1	ENSG00000042088.14	ENSG00000042088.14	0.294826	6.58348	4.59571e-11	9.85977e-11	0.0447827	809.861	0.0757441	1.93984	2.55821	37.9654	4.84196e-83	2.08971e-79	178.957	0.179822	cg15363996	13658529	AAACCTCTAACTTAAATTTACACTTCAATAAAAACAAACACCTAATCACC			II			AACCACTTTTTACACACAGTTGCTCATGTTGCACCACAGCTTTCTTCCAGGAAGGCCGGC[CG]GTGATTAGGTGCCTGTTTCCACTGAAGTGTAAATCTAAGCCAGAGGCTTGTCCAGGATAG	37	14	90452965	AGCCTCTGGCTTAGATTTACACTTCAGTGGAAACAGGCACCTAATCACCG	F	TDP1;TDP1	NM_001008744;NM_018319	Body;Body						TRUE							TDP1;TDP1;TDP1	ENST00000555178.1;ENST00000545686.2;ENST00000554976.1	3'UTR;3'UTR;3'UTR
AIFM2	ENSG00000042286.15	ENSG00000042286.15	0.0167867	0.228111	0.81956	0.837682	0.07359	572.651	0.160236
SPATA7	ENSG00000042317.17	ENSG00000042317.17	0.0094275	0.148684	0.881803	0.894674	0.0634061	998.566	0.134753
MED17	ENSG00000042429.12	ENSG00000042429.12	0.170085	4.88131	1.05385e-06	1.80386e-06	0.0348442	682.321	0.0416539
RETSAT	ENSG00000042445.14	ENSG00000042445.14	-0.618702	-8.23057	1.86321e-16	4.97499e-16	0.0751712	3826.49	0.314895	0.349896	-1.07323	2.49573	0.0135607	0.0225484	-4.71946	0.0658926	cg13554921	40725963	ACCTATTTAATCTACRAAATCCCTCTCACTTATAAATTTTAAAATTCTCC			II			AGATGATTAGTCCTTCCACTTAGAACAGTACTGTCTCCGATTGTGTAGCAAGATATGACA[CG]GAGAATTCTAAAATTTACAAGTGAGAGGGACTCCGTAGATCAAACAGGTGATCCATTATT	37	2	85580804	CGGAGAATTCTAAAATTTACAAGTGAGAGGGACTCCGTAGATCAAACAGG	F	ELMOD3;ELMOD3;ELMOD3;ELMOD3;RETSAT	NM_001135022;NM_001135021;NM_001135023;NM_032213;NM_017750	TSS1500;TSS1500;TSS1500;TSS1500;Body	chr2:85581618-85581963	N_Shore								ELMOD3;ELMOD3;ELMOD3;ELMOD3;ELMOD3	ENST00000409013.3;ENST00000490508.1;ENST00000409344.3;ENST00000428955.2;ENST00000315658.7	TSS1500;TSS1500;TSS1500;TSS1500;TSS1500	RETSAT;ELMOD3;ELMOD3;ELMOD3;ELMOD3;ELMOD3;ELMOD3;ELMOD3;ELMOD3;ELMOD3;ELMOD3;ELMOD3	ENST00000490291.1;ENST00000462396.1;ENST00000409331.2;ENST00000490508.1;ENST00000446464.3;ENST00000423095.3;ENST00000409344.3;ENST00000428955.2;ENST00000476734.1;ENST00000466467.1;ENST00000315658.7;ENST00000462891.2	3'UTR;TSS1500;TSS1500;TSS1500;TSS1500;TSS1500;TSS1500;TSS1500;TSS1500;TSS1500;TSS1500;TSS1500	chr2:85580705-85581375
CAPG	ENSG00000042493.16	ENSG00000042493.16	0.715914	6.97259	3.11168e-12	7.01581e-12	0.102675	3674.28	0.477382
AP2S1	ENSG00000042753.12	ENSG00000042753.12	0.413395	8.87083	7.26017e-19	2.11373e-18	0.0466016	1206.83	0.10517	0.378786	1.07643	3.71843	0.000275015	0.00059662	-1.12376	0.0446771	cg00769010	67616114	RATTCAAATTTATACTTTTAAACTATTATCTCCCRAAAAACACACRCAAC			II			AATCACCAGGATTACAGGCATGAGCCACCACAACACCAAGCCAGTGTTTTGCTTAAAATA[CG]TTGCGTGTGTCTCTCGGGAGACAACAGTTTAAAAGCATAAATTTGAACCGGCCCGGCGCG	37	19	47354625	CGTTGCGTGTGTCTCTCGGGAGACAACAGTTTAAAAGCATAAATTTGAAC	F	AP2S1;AP2S1;AP2S1;AP2S1;AP2S1	NM_001301076;NM_001301081;NM_004069;NM_021575;NM_001301078	TSS1500;TSS1500;TSS1500;TSS1500;TSS1500	chr19:47353614-47354150	S_Shore								AP2S1	ENST00000263270.5	TSS1500	AP2S1	ENST00000263270.5	TSS1500
USH2A	ENSG00000042781.14	ENSG00000042781.14	-0.397824	-3.26324	0.00110148	0.00154921	0.121911	286.292	0.333827	-3.97002	-0.401658	-7.4766	4.40275e-12	2.18998e-11	16.3503	-0.360167	cg02260461	35607915	AACACAAAATCTATTAAATACTCAATAATACCCTTTATAAATCCTCAAAC			II			TTCAGTAGGCAAACACAGAATCTATTAAGTACTCAATAATACCCTTTATAGATCCTCAAA[CG]TTAAAATCTATTTTATAGCAACACTTCCAAAATGTGTCACAGGGTTTTTAATGCTCTGTG	37	1	216561048	CGTTTGAGGATCTATAAAGGGTATTATTGAGTACTTAATAGATTCTGTGT	R	USH2A;USH2A	NM_007123;NM_206933	Body;Body
TG	ENSG00000042832.12	ENSG00000042832.12	-0.8279	-6.95029	3.64535e-12	8.19146e-12	0.119117	309.703	0.395501	-1.73738	0.141099	-24.2156	5.59648e-56	1.33338e-53	117.045	-0.284794	cg26691387	99640251	CTTATTAAAACTATCTTATTTCTCAATCACCACACTCCCTCTACRATAAC			II			CACTGGAGGAAGAAAGAGGAGGGGGGCCCCTATTAACCCTGGGCCTCCTGGCTTCTCTGT[CG]CCACCGCAGAGGGAGTGTGGTGATTGAGAAACAAGACAGCTTCAACAAGACCGGCAGTGG	37	8	134143217	CGCCACCGCAGAGGGAGTGTGGTGATTGAGAAACAAGACAGCTTCAACAA	F	TG	NM_003235	Body				chr8:134143122-134143122									TG	ENST00000523756.1	3'UTR	chr8:134143080-134143390
ADAM28	ENSG00000042980.13	ENSG00000042980.13	1.20178	14.0875	4.53426e-45	2.99766e-44	0.0853084	2100.48	0.559838	-4.65096	0.105779	-7.01821	5.69224e-11	2.55002e-10	13.8267	-0.335052	cg23763788	86792520	ACTTCTATTTCCAAAACTTATTTAACTCAACACATAAACTACAATACCTC			II			GTGATTCTTCAGCTTCTATTTCCAGAGCTTATTTAACTCAGCACATGAACTGCAGTGCCT[CG]AATTCCTCCCAGTAAACCTGTTCTTGGGTCTTAGAATGTTTGCTGGGACCTGGGGATGGG	37	8	24152491	CGAGGCACTGCAGTTCATGTGCTGAGTTAAATAAGCTCTGGAAATAGAAG	R	ADAM28;ADAM28;ADAM28;ADAM28;ADAM28	NR_130709;NR_130710;NM_021777;NM_014265;NM_001304351	Body;Body;Body;Body;Body				chr8:24152439-24152439		TRUE				ADAM28;ADAM28	ENST00000540823.1;ENST00000397649.3	5'UTR;5'UTR	ADAM28;ADAM28	ENST00000540823.1;ENST00000397649.3	5'UTR;5'UTR
BARX2	ENSG00000043039.7	ENSG00000043039.7	2.87868	23.6633	8.60828e-124	4.18283e-122	0.121652	579.207	1.45205	-3.28963	0.563991	-16.6213	5.67997e-37	2.65359e-35	73.3834	-0.449779	cg26985080	6601414	ATTATACTATTTTATACTCCCACCAACAATATATAAATACCTATTTCCCC			II			TGTCCTCAAGGATTATACTGTTTTATACTCCCACCAACAATATATGAATGCCTATTTCCC[CG]TATGCTTGCCAATGCTAGATATTACCACACTTTCAAAATATTATTCAATGTTGGGTAAAA	37	11	129304725	CGGGGAAATAGGCATTCATATATTGTTGGTGGGAGTATAAAACAGTATAA	R	BARX2	NM_003658	Body	chr11:129306659-129306882	N_Shore								BARX2	ENST00000526127.1	TSS1500	BARX2	ENST00000526127.1	TSS1500	chr11:129304585-129304975
DCUN1D1	ENSG00000043093.15	ENSG00000043093.15	-0.246153	-4.38688	1.14987e-05	1.85083e-05	0.0561112	2219.81	0.126613
JADE2	ENSG00000043143.20	ENSG00000043143.20	0.0888614	1.85598	0.0634569	0.0765017	0.0478785	3095.83	0.0860723
LCP2	ENSG00000043462.13	ENSG00000043462.13	2.33598	23.7628	8.11171e-125	4.03476e-123	0.0983041	1397.92	1.39492	-2.32519	0.895635	-18.0246	1.03976e-40	6.64329e-39	81.9724	-0.327924	cg04822621	75716376	AAAAACRCCTCCRAACTCTAAATTTAAACTTCTCTACCCATAAATAAAAC			II			GGCACATTCCTCAGTGCCATGGCTGCTCTCCCGGGAAGAAGCTCACAAGCTGAGCATGGG[CG]CTTCACCCATGGGCAGAGAAGCTCAAATCCAGAGCTCGGAGGCGTTCTTGGCTCTTCCAA	37	5	169724656	AGAACGCCTCCGAGCTCTGGATTTGAGCTTCTCTGCCCATGGGTGAAGCG	F	LCP2;LCP2	NM_005565;NM_005565	1stExon;5'UTR			low-CpG:169657224-169657871							LCP2;LCP2	ENST00000046794.5;ENST00000046794.5	1stExon;5'UTR	LCP2;LCP2;LCP2;LCP2;LCP2;LCP2;LCP2;LCP2;LCP2;LCP2	ENST00000519594.1;ENST00000522760.1;ENST00000519149.1;ENST00000522823.1;ENST00000046794.5;ENST00000046794.5;ENST00000519594.1;ENST00000522760.1;ENST00000522823.1;ENST00000519149.1	1stExon;1stExon;1stExon;1stExon;1stExon;5'UTR;3'UTR;3'UTR;3'UTR;3'UTR	chr5:169724465-169724715
TRIT1	ENSG00000043514.17	ENSG00000043514.17	0.352467	7.98605	1.39327e-15	3.59375e-15	0.0441353	1240.76	0.0838885	1.58035	1.20522	9.81917	3.50797e-18	3.05012e-17	30.2622	0.199467	cg06498255	87677269	ATCATATAAATACAACTTAACAACCATTTCTAAATCCACCTAACTTAAAC			II			ACTTTGCGTTTGTCATGTGGATGCAGCTTGGCAGCCATTTCTGGGTCCACCTGGCTTAGG[CG]TTTGTGAAGTACAAGACCATCCTCCTTTTCAAGCTCCACTTTTCGGTCAATCACTTTCTC	37	1	40318469	CGCCTAAGCCAGGTGGACCCAGAAATGGCTGCCAAGCTGCATCCACATGA	R	TRIT1	NM_017646	Body										TRIT1;TRIT1;TRIT1;TRIT1;TRIT1	ENST00000544981.1;ENST00000462797.1;ENST00000541099.1;ENST00000537223.1;ENST00000545233.1	3'UTR;3'UTR;5'UTR;5'UTR;5'UTR	TRIT1;TRIT1;TRIT1;TRIT1;TRIT1;TRIT1;TRIT1;TRIT1;TRIT1;TRIT1;TRIT1;TRIT1	ENST00000544981.1;ENST00000462797.1;ENST00000495175.1;ENST00000491865.1;ENST00000492612.1;ENST00000541099.1;ENST00000486825.1;ENST00000489945.1;ENST00000469476.1;ENST00000537223.1;ENST00000545233.1;ENST00000462243.1	3'UTR;3'UTR;3'UTR;3'UTR;3'UTR;5'UTR;3'UTR;3'UTR;3'UTR;5'UTR;5'UTR;3'UTR	chr1:40317880-40318495
ADRB1	ENSG00000043591.6	ENSG00000043591.6	-2.00221	-10.1077	5.10685e-24	1.79126e-23	0.198088	29.7955	0.115256	1.73158	-2.13625	14.01	8.23223e-30	2.0487e-28	56.9305	0.191176	cg05575054	92780434	ATAATAAAATTAAAAACCRAATTAACRTAACCCAACCAATTAAAAAAAAC			II			CTTCTTCCTGGCCAACGTGGTGAAGGCCTTCCACCGCGAGCTGGTGCCCGACCGCCTCTT[CG]TCTTCTTCAACTGGCTGGGCTACGCCAACTCGGCCTTCAACCCCATCATCTACTGCCGCA	37	10	115804968	CGTCTTCTTCAACTGGCTGGGCTACGCCAACTCGGCCTTCAACCCCATCA	F	ADRB1	NM_000684	1stExon	chr10:115803358-115805468	Island					10:115792700-115795458			ADRB1	ENST00000369295.2	1stExon	ADRB1	ENST00000369295.2	1stExon	chr10:115804880-115805555
GUCA2B	ENSG00000044012.4	ENSG00000044012.4	5.19308	13.3125	1.95912e-40	1.13986e-39	0.390092	25.4584	0.215547	-1.05397	0.246085	-14.7469	7.46184e-32	2.21747e-30	61.6224	-0.176819	cg24583987	84799591	TCTCTAAAAATAATATCACCACTACCATACCAAACAACTATAAACAATAC			II			ATGTCAGGGGAGCCTGCCACATGCCAGAGTCTGTGCCTGGCAGAGCTGAGCCCTGGCACA[CG]CACTGTTTACAGCTGCCTGGTATGGCAGTGGTGATATCACCCTTAGAGACTTTGCCCTCT	37	1	42618041	CGCACTGTTTACAGCTGCCTGGTATGGCAGTGGTGATATCACCCTTAGAG	F	GUCA2B	NM_007102	TSS1500										GUCA2B	ENST00000372581.1	TSS1500	GUCA2B	ENST00000372581.1	TSS1500	chr1:42617760-42618175
CUL7	ENSG00000044090.10	ENSG00000044090.10	0.089418	1.85188	0.0640426	0.0771666	0.0482849	1665.29	0.0840829	0.615075	1.76904	8.1056	1.16234e-13	6.68656e-13	19.9414	0.0687256	cg18773108	1639234	CTAAAAACTCAAACCAAAAACCCCAATATCCATAAATACTAAAATCACAC			II			GAGGGAGTTGGTGTTGGAGGGAGGGTGCACGCTGGTCACGCTCTGTTTATCTCTGCAAGG[CG]TGTGACCCCAGCATTTATGGACACTGGGGCTTCTGGTCTGAGCTTCCAGATCTCAGCCTT	37	6	43006827	TGGAAGCTCAGACCAGAAGCCCCAGTGTCCATAAATGCTGGGGTCACACG	F	CUL7;CUL7	NM_014780;NM_001168370	Body;Body
CTNNA1	ENSG00000044115.21	ENSG00000044115.21	0.24064	5.82918	5.56988e-09	1.08144e-08	0.0412819	20462.4	0.0763933	6.99166	-1.37947	8.32438	3.21707e-14	1.9483e-13	21.2129	0.474406	cg21747652	21767973	AAAAAATTAACATTTTATAACTAACAAAAATCACTAATATACCAAACACA	43684555	AAAAAATTAACATTTTATAACTAACAAAAATCGCTAATATACCGAACACG	I	A	Red	TGACCTCATGATCCGCCCGCCTCGGCCTCCCAAAGTGCTGGGATTACAGGCATGAGCCAC[CG]TGCCCGGTACACCAGCGATCTTTGTTAGTCACAAAATGCTAATTTTTTCAATGATCATCA	37	5	138238397	AAAAAATTAGCATTTTGTGACTAACAAAGATCGCTGGTGTACCGGGCACG	F	CTNNA1	NM_001903	Body						TRUE				CTNNA1	ENST00000520400.1	5'UTR	CTNNA1;CTNNA1;CTNNA1;CTNNA1	ENST00000520400.1;ENST00000522052.1;ENST00000517904.1;ENST00000521724.1	5'UTR;5'UTR;5'UTR;3'UTR
PHKA2	ENSG00000044446.12	ENSG00000044446.12	1.91331	33.9254	2.81283e-252	1.4531e-249	0.0563975	4336.23	0.910636
CNTLN	ENSG00000044459.15	ENSG00000044459.15	0.797835	15.5962	7.72113e-55	6.62267e-54	0.0511556	1401.94	0.21648	1.09603	-1.01976	12.704	3.618e-26	6.48462e-25	48.5665	0.163398	cg20141118	98744286	CRACTAATCTCCCCAACCCTATTATAAACTCCTTAAAAATCAAAAAATAC			II			ATGTCAGCTGTACTAAAGCAGTTTTGCCAAGGGGTGTGAAGAAAACACTTAAGTGTAAAA[CG]TATTCCTTGATCCTCAAGGAGCTTACAACAGGGCTGGGGAGATTAGCCGTGTAACTGACA	37	9	17134569	CGTATTCCTTGATCCTCAAGGAGCTTACAACAGGGCTGGGGAGATTAGCC	F	CNTLN;CNTLN	NM_017738;NM_001114395	TSS1500;TSS1500	chr9:17134821-17135706	N_Shore								CNTLN;CNTLN;CNTLN	ENST00000484374.1;ENST00000262360.5;ENST00000380641.3	TSS1500;TSS1500;TSS1500	CNTLN;CNTLN;CNTLN	ENST00000484374.1;ENST00000262360.5;ENST00000380641.3	TSS1500;TSS1500;TSS1500	chr9:17134400-17134795
EPHA3	ENSG00000044524.11	ENSG00000044524.11	2.08473	14.7693	2.31266e-49	1.7046e-48	0.141154	799.952	1.14465
HSPA5	ENSG00000044574.8	ENSG00000044574.8	-0.0252183	-0.294375	0.768471	0.789905	0.0856674	9081.03	0.275318
DSG2	ENSG00000046604.13	ENSG00000046604.13	0.167054	1.83776	0.0660985	0.0795169	0.0909009	5035.68	0.365949	-2.68398	-0.928908	-5.72136	4.92251e-08	1.65206e-07	7.19262	-0.30721	cg20261185	74656926	TTTTCACTCTTTTCAATTTTACTAATCCACTTATTTAAAACCAATAAAAC			II			AAAGCCCTTGATTTTCACTCTTTTCAATTTTGCTGATCCACTTATTTGAGACCAATGAAA[CG]CCTGCTTCCCACTTTAGACCTTGGAATTGCCTGTCGGTTAATTTCTGGTAGTTCCTGCAG	37	18	29086432	TTTCACTCTTTTCAATTTTGCTGATCCACTTATTTGAGACCAATGAAACG	R	DSG2	NM_001943	Body																chr18:29086360-29086595
GEMIN8	ENSG00000046647.13	ENSG00000046647.13	0.264502	5.60324	2.10376e-08	3.96134e-08	0.0472051	780.552	0.0761767	1.12135	-4.60217	6.91593	9.93335e-11	4.34906e-10	13.2783	0.0405362	cg06178309	65637110	AAACAATACAATACTAAAAACCAAAAACTACCTACTAATCAACTACCCCA	89810480	AAACGATACAATACTAAAAACCGAAAACTACCTACTAATCGACTACCCCG	I	A	Red	CGTTCGCACCGCAGGCGGTGCAGTGCTGGAGGCCGGAAGCTGCCTGCTAATCGGCTACCC[CG]AGTGGAGCGCCGGGGCGGCAGGCGTGGGATGGCTGCGGGTGGCGGGGCCGGCGGAGAGGG	37	X	14048147	CGGGGTAGCCGATTAGCAGGCAGCTTCCGGCCTCCAGCACTGCACCGCCT	R	GEMIN8;GEMIN8;GEMIN8	NM_001042480;NM_017856;NM_001042479	TSS200;TSS200;TSS200	chrX:14047743-14048309	Island					X:13957532-13958230	X:14047953-14048205	Promoter_Associated	GEMIN8;GEMIN8	ENST00000380523.4;ENST00000398355.3	TSS200;TSS200	GEMIN8;GEMIN8;GEMIN8	ENST00000332885.3;ENST00000380523.4;ENST00000398355.3	TSS1500;TSS200;TSS200	chrX:14047660-14048215
OFD1	ENSG00000046651.15	ENSG00000046651.15	0.54673	12.763	2.63719e-37	1.41114e-36	0.042837	2899.62	0.127956
GPM6B	ENSG00000046653.15	ENSG00000046653.15	-0.852526	-12.5126	6.37294e-36	3.26418e-35	0.0681336	596.063	0.256597	4.47508	-2.74834	4.80683	3.45397e-06	9.49168e-06	3.06296	0.306033	cg22215784	38648599	CTAATAAAAAACCCACCCTTAAATCTTAAAAAAAACTCCCTTTTAATATC			II			CACAAACAGTACTCCGTGGTATTCGACTATGAGGTTTACTCAAAATGTCGGTTTGTGTCC[CG]ATATTAAAAGGGAGCTCTCTCCAAGATCCAAGGGTGGGCTCCTTACTAGATCTTTAGACT	37	X	13952329	TAGTAAGGAGCCCACCCTTGGATCTTGGAGAGAGCTCCCTTTTAATATCG	F	GPM6B	NM_001001994	Body	chrX:13956150-13957061	N_Shelf								GPM6B	ENST00000398361.3	5'UTR	GPM6B	ENST00000398361.3	5'UTR
PREX2	ENSG00000046889.19	ENSG00000046889.19	2.45661	17.4457	3.70977e-68	4.52143e-67	0.140814	5453.43	1.76261
WDR37	ENSG00000047056.16	ENSG00000047056.16	-0.0588772	-2.13608	0.0326733	0.0405452	0.0275633	1578.04	0.0288455
YTHDC2	ENSG00000047188.16	ENSG00000047188.16	0.222108	5.50582	3.67444e-08	6.82807e-08	0.0403405	3381.8	0.0653139	-1.35656	1.73172	-3.46469	0.000678023	0.00139213	-1.97225	-0.110068	cg18575989	26667172	TTCAACTACAAACACATTTCCTCTTTCTATTTTAAACAAAAATTCTATAC			II			CATAATACAAAACATGCTGTTAGGAGCCTAATTCAAAGATTTCCTGTCACCAATAAAGAG[CG]TACAGAACTTCTGCCTAAAACAGAAAGAGGAAATGTGTTTGCAGTTGAAGCTGGTATGTA	37	5	112860820	TCAACTGCAAACACATTTCCTCTTTCTGTTTTAGGCAGAAGTTCTGTACG	F	YTHDC2	NM_022828	Body																chr5:112860600-112860930
CTPS2	ENSG00000047230.15	ENSG00000047230.15	0.364582	8.24909	1.59599e-16	4.27581e-16	0.0441966	1170.42	0.081926	0.434602	-0.595979	2.33972	0.0205058	0.0329605	-5.08523	0.0844506	cg25084393	10806559	TACAATTCTTTTTTATATTACCCCCAAAAAAACTATTCTATAACAACAAC			II			TAAACCATACATACAATTCTTTTTTATGTTGCCCCCAAAAAAGCTATTCTGTAGCAGCAG[CG]TAGTTCGGCACTATGCGCCCTAACCATCTAGTACGGGGAAAACGCGGGGGTCGTTGTTTA	37	X	16729926	CGCTGCTGCTACAGAATAGCTTTTTTGGGGGCAACATAAAAAAGAATTGT	R	CTPS2;CTPS2;CTPS2;CTPS2	NM_001144002;NM_175859;NM_001144002;NM_019857	5'UTR;5'UTR;1stExon;5'UTR	chrX:16729925-16730938	Island						X:16729322-16731223	Promoter_Associated	CTPS2;CTPS2;CTPS2;CTPS2;CTPS2	ENST00000443824.1;ENST00000380207.1;ENST00000443824.1;ENST00000359276.4;ENST00000380241.3	1stExon;5'UTR;5'UTR;5'UTR;5'UTR	CTPS2;CTPS2;CTPS2;CTPS2;CTPS2	ENST00000443824.1;ENST00000380207.1;ENST00000443824.1;ENST00000359276.4;ENST00000380241.3	1stExon;5'UTR;5'UTR;5'UTR;5'UTR
ATP6V1H	ENSG00000047249.18	ENSG00000047249.18	-0.903671	-15.403	1.56339e-53	1.28951e-52	0.0586687	2572.44	0.317083
POLR2B	ENSG00000047315.17	ENSG00000047315.17	0.228381	8.38161	5.22098e-17	1.42338e-16	0.0272478	4666.48	0.0389638	-1.72431	1.80095	-7.69799	1.24003e-12	6.48849e-12	17.6012	-0.190137	cg18912470	20717274	AAAACTTATCTAAACCCTATAATCTTCAAAACTATTAATAACATCTTCCC			II			GATGGATATTTAAAACTTATCTAAACCCTGTGGTCTTCAAAACTGTTGATGACATCTTCC[CG]GAAACTCACTCAGCTTTCTAGCGACATCACTTTCACTTGATTTTTCTTATCTGACTTTTC	37	4	57848125	CGGGAAGATGTCATCAACAGTTTTGAAGACCACAGGGTTTAGATAAGTTT	R	POLR2B	NM_000938	Body	chr4:57844857-57845202	S_Shelf						4:57848088-57848443	Promoter_Associated_Cell_type_specific	POLR2B;POLR2B	ENST00000431623.2;ENST00000441246.2	5'UTR;5'UTR	POLR2B;POLR2B;POLR2B;POLR2B	ENST00000431623.2;ENST00000441246.2;ENST00000433463.1;ENST00000497845.1	5'UTR;5'UTR;5'UTR;5'UTR	chr4:57848005-57848495
FAM214A	ENSG00000047346.12	ENSG00000047346.12	0.162724	3.64565	0.000266719	0.000391868	0.0446352	2433.96	0.0770242	0.76512	0.998601	4.21581	4.10647e-05	9.93171e-05	0.683411	0.110205	cg18259291	26698108	ACTCCCTAACCCCAAAACACTCAAAATAAACAAAAATCTAAATAATAAAC			II			CTAGGATTTCCATACAGGAAAGGTTTGTGGGAGTAGGCTGAGGCCGCAGCAGAAGCATGC[CG]TTTATTACTCAGATCTTTGTTTATCTTGAGTGTCTTGGGGTTAGGGAGTGGAGTCTGATG	37	15	52945358	CTCCCTAACCCCAAGACACTCAAGATAAACAAAGATCTGAGTAATAAACG	F	FAM214A;FAM214A;FAM214A	NM_001286495;NR_104457;NM_019600	TSS1500;Body;Body										FAM214A	ENST00000546305.2	TSS1500	FAM214A;FAM214A	ENST00000546305.2;ENST00000399202.4	TSS1500;5'UTR	chr15:52945280-52945515
ARAP2	ENSG00000047365.12	ENSG00000047365.12	0.796224	11.9255	8.71288e-33	4.06656e-32	0.0667663	3307.76	0.290305	-2.38191	-0.268661	-6.5297	7.95047e-10	3.19306e-09	11.2333	-0.276692	cg03387716	65790850	TCTATAACCCAAAATTCTACRTAAACTTTAAAACTTCATAATTTCAATAC			II			ATATCATGAAGTCTATAACCCAGAATTCTACGTAGACTTTAAAACTTCATAGTTTCAATG[CG]TTAAAGTTCTTAAGAAAACTGTAATTCATTATAATCTGAGTTCTATACTTCTCCACAGTA	37	4	36244174	CGCATTGAAACTATGAAGTTTTAAAGTCTACGTAGAATTCTGGGTTATAG	R	ARAP2	NM_015230	5'UTR	chr4:36245631-36246389	N_Shore								ARAP2	ENST00000303965.4	5'UTR	ARAP2;ARAP2;ARAP2	ENST00000506189.1;ENST00000303965.4;ENST00000508066.1	5'UTR;5'UTR;3'UTR
TPR	ENSG00000047410.14	ENSG00000047410.14	0.472536	17.8406	3.42277e-71	4.4914e-70	0.0264866	11038.8	0.0777034
CP	ENSG00000047457.14	ENSG00000047457.14	5.82115	28.1986	6.08948e-175	9.74516e-173	0.206434	23010.1	8.44959	-3.98525	1.02438	-6.28281	2.89751e-09	1.10133e-08	9.96421	-0.283857	cg17439694	37662872	CATAATCCCAAATCRTTTCAATAATTCCAATATAATAATACTTTTCTTTC			II			ATGGTCAGAGGCATAATCCCAAGTCGTTTCAATAATTCCAATGTAATAATGCTTTTCTTT[CG]CCCAGGCTGGGGTACTACATAAAAACAGAAAAATACCAAGTATCAAAATCTTCATTTTTT	37	3	148939523	ATAATCCCAAGTCGTTTCAATAATTCCAATGTAATAATGCTTTTCTTTCG	R	CP	NM_000096	1stExon										CP	ENST00000264613.6	1stExon	CP;CP;CP;CP	ENST00000490639.1;ENST00000481169.1;ENST00000264613.6;ENST00000490639.1	1stExon;1stExon;1stExon;3'UTR
KATNIP	ENSG00000047578.13	ENSG00000047578.13	-0.363338	-8.22778	1.90721e-16	5.09062e-16	0.04416	1318.06	0.0961084
DTNBP1	ENSG00000047579.20	ENSG00000047579.20	-0.186989	-4.09067	4.30124e-05	6.66602e-05	0.0457111	538.5	0.0665119
XK	ENSG00000047597.7	ENSG00000047597.7	-1.59533	-8.94187	3.82655e-19	1.12643e-18	0.178412	86.4961	0.330069	0.281815	1.75436	2.33716	0.0206421	0.0331612	-5.09105	0.0192065	cg07489003	47734188	AAAAAAACRATTTTCCTATAAAAACAAATAACTAAACCCCAAACCRATCC			II			TGCTCGAGTGGAGGGAGGCGGTTTTCCTGTGGAGACAGGTGGCTGAGCCCCAAGCCGGTC[CG]CCATGCCCCTCAGCCCCATTATTCCAGTCAGGAACGCGACGAATCATGGCATAATGGTTA	37	X	37545586	GGGAGGCGGTTTTCCTGTGGAGACAGGTGGCTGAGCCCCAAGCCGGTCCG	R	XK	NM_021083	Body	chrX:37544804-37545419	S_Shore					X:37429646-37430506
ANO2	ENSG00000047617.15	ENSG00000047617.15	3.03835	24.5757	2.29741e-133	1.38061e-131	0.123632	639.486	1.60714	-3.24187	0.764374	-23.2236	1.13411e-53	2.19418e-51	111.75	-0.448441	cg00282706	55803121	AACCTAAATTAAAACATCACATCTTATAATTTTCCTTCTACTCTACCCTC			II			AGATCCCACTTTATAGAGAAGGAGCCTGGGGAAGCAAAGGGGAGTAAGTGACACCACAGT[CG]AGGGCAGAGCAGAAGGAAAACCACAAGATGTGATGTCCCAACCCAGGCCTTTATTCCATC	37	12	6055430	CGAGGGCAGAGCAGAAGGAAAACCACAAGATGTGATGTCCCAACCCAGGC	F	ANO2	NM_020373	TSS200										ANO2;ANO2	ENST00000541277.1;ENST00000327087.8	TSS1500;TSS200	ANO2;ANO2	ENST00000541277.1;ENST00000327087.8	TSS1500;TSS200
C12orf4	ENSG00000047621.12	ENSG00000047621.12	0.73727	19.3639	1.55644e-83	2.84841e-82	0.0380745	1100.44	0.154234
SCML1	ENSG00000047634.15	ENSG00000047634.15	-0.392629	-6.41126	1.44324e-10	3.0243e-10	0.0612406	850.78	0.151227
WWC3	ENSG00000047644.19	ENSG00000047644.19	0.976713	21.2521	3.15227e-100	8.53141e-99	0.0459584	2314.74	0.276199	-3.10255	1.85897	-21.5957	9.0368e-50	1.246e-47	102.791	-0.342234	cg13698092	75749540	CCAATATTAAACAACACCAAACAAACTACCRTAAAACTTACCTTATACTC			II			GGTTTGGGACTCCAGTGTTGAGCAACACCAGACAGGCTGCCGTGGGGCTTACCTTGTGCT[CG]TGTCCTTTTCCACGAGGCCTCACCATGCTGTTCCTGCCTGCTGGTTTCTCCCTGCGGGGA	37	X	9990139	CGAGCACAAGGTAAGCCCCACGGCAGCCTGTCTGGTGTTGCTCAACACTG	R	WWC3	NM_015691	5'UTR						TRUE				WWC3	ENST00000380861.4	5'UTR	WWC3	ENST00000380861.4	5'UTR	chrX:9990000-9990470
ARHGAP6	ENSG00000047648.23	ENSG00000047648.23	-0.875038	-15.5287	2.21929e-54	1.88001e-53	0.0563498	1283	0.28524	-3.07431	-0.442938	-17.1614	2.01943e-38	1.06726e-36	76.7136	-0.448217	cg15933694	23746894	ACCTAAAAACCAAAACACTCTTTATAACATTTATAAAAAATAAAATCCTC			II			GGGGAAGTGAGAAGCCATGGGCCTTGTACCGCCTCAGTACTGTCTTCCCACCATTCTCAA[CG]AGGACTCCATTTCCCATAAATGTTACAAAGAGTGCCTTGGTTCCCAGGCCGGACCGTCAG	37	X	11369720	CGAGGACTCCATTTCCCATAAATGTTACAAAGAGTGCCTTGGTTCCCAGG	F	ARHGAP6;ARHGAP6;ARHGAP6;ARHGAP6	NM_001287242;NR_109776;NM_013427;NM_006125	Body;Body;Body;Body						TRUE				ARHGAP6;ARHGAP6	ENST00000413512.3;ENST00000380736.1	TSS200;5'UTR	ARHGAP6;ARHGAP6;ARHGAP6	ENST00000413512.3;ENST00000380736.1;ENST00000489330.1	TSS200;5'UTR;3'UTR
FAM184B	ENSG00000047662.5	ENSG00000047662.5	-1.36961	-18.4047	1.20504e-75	1.76272e-74	0.0744162	65.2922	0.106335	1.30348	-0.0636247	13.0349	4.3021e-27	8.38531e-26	50.6892	0.212272	cg15017067	39688884	TTCCAACAAAAAATACAAACTCTAAAAAAAAAACACACAACTCCAAAACA	96645394	TTCCGACGAAAAATACGAACTCTAAAAAAAAAACGCGCAACTCCAAAACG	I	C	Grn	CTCGGAGCTTCTGCGCCTCCTGCTGATGCTGCTCCACCTCCGCGCGCAGCCGCCGCACCG[CG]TCCTGGAGCTGCGCGTTCTCCTCCCAGAGCCCGCATCCCTCGCCGGAACCCTGCCCAGCA	37	4	17643749	TTCCGGCGAGGGATGCGGGCTCTGGGAGGAGAACGCGCAGCTCCAGGACG	F	FAM184B	NM_015688	Body							4:17252747-17252926									chr4:17643340-17644455
MAP4	ENSG00000047849.21	ENSG00000047849.21	-0.283512	-5.92716	3.0821e-09	6.0629e-09	0.0478327	8078.94	0.105586
GOPC	ENSG00000047932.14	ENSG00000047932.14	0.214328	5.1236	2.99753e-07	5.30154e-07	0.0418315	1878.98	0.0646441	-0.259951	1.45953	-2.29479	0.0230153	0.0366427	-5.18646	-0.0498647	cg26838058	4699917	CAAATAAACCTAAATTCAATTCTTACCCTCTATCACATACTACCTATATC			II			TGATTAAGAGTCAGGTAGACCTGGATTCAATTCTTACCCTCTGTCACATACTACCTGTGT[CG]CCTTTCATGTATTAACCTCGAAACCAAGTTTCCAAATTTTACTTAACTCAGTTGTAAGGT	37	6	117924280	AGGTAGACCTGGATTCAATTCTTACCCTCTGTCACATACTACCTGTGTCG	R	GOPC;GOPC	NM_020399;NM_001017408	TSS1500;TSS1500	chr6:117923356-117923964	S_Shore								GOPC;GOPC;GOPC	ENST00000368498.2;ENST00000535237.1;ENST00000052569.6	TSS1500;TSS1500;TSS1500	GOPC;GOPC;GOPC	ENST00000368498.2;ENST00000535237.1;ENST00000052569.6	TSS1500;TSS1500;TSS1500
ROS1	ENSG00000047936.11	ENSG00000047936.11	-1.16768	-2.96863	0.00299133	0.00406698	0.393341	66.1809	0.479175	-5.34362	-1.58049	-7.45428	4.99607e-12	2.47133e-11	16.2255	-0.377365	cg24460640	48655524	CCCATATATTTAAATAAAATTTAATAACCCAATACTAAACTCAAAAACCC			II			AGAAAAAATTTCTGAATAACTGAAGTTGGTCCTGAATTCTATGAAAAGTAGGTCTTTGGT[CG]GGTTCTTGAGCCCAGCACTGGGTCATTAAATTCCACCTAAATATATGGGGAAAGATGGGA	37	6	117622263	CGGGTTCTTGAGCCCAGCACTGGGTCATTAAATTCCACCTAAATATATGG	F	ROS1	NM_002944	Body										7SK	ENST00000410781.1	TSS1500	7SK	ENST00000410781.1	TSS1500
USP28	ENSG00000048028.11	ENSG00000048028.11	0.120292	3.44436	0.000572417	0.000821934	0.0349244	1347.67	0.0432808	1.4414	2.31635	10.6043	2.50631e-20	2.6452e-19	35.1743	0.122358	cg25514312	81798848	CTATCRACACTATCTTTCTCTTCCTAACAAACAAAACAATTCTTATTAAC			II			AACAGTGCAGAGATGGGCTGAGTCTAGACATGTTCCTTTTCCACCCTCTCAAGAACAAAA[CG]CCAATAAGAACTGTTCTGTCTGCCAGGAAGAGAAAGATAGTGCCGACAGCTATGGGGAGA	37	11	113720444	CGCCAATAAGAACTGTTCTGTCTGCCAGGAAGAGAAAGATAGTGCCGACA	F	USP28;USP28	NM_020886;NM_001301029	Body;5'UTR										USP28;USP28	ENST00000542033.1;ENST00000545540.1	3'UTR;5'UTR	USP28;USP28	ENST00000542033.1;ENST00000545540.1	3'UTR;5'UTR
HDAC9	ENSG00000048052.22	ENSG00000048052.22	0.652165	7.59973	2.96755e-14	7.25588e-14	0.0858142	951.029	0.315623	-4.28582	-1.96938	-6.68975	3.38847e-10	1.40967e-09	12.0714	-0.437937	cg16469740	46810556	CTTTTCCTAATAATTTATTCTTCAAAACCCATCAATATAATTATAAAAAC			II			TTTTTTGTTCGTTTTTCTTGGATGGGGGAGGGGATGACAACACAGTGCAGATAGTCATTT[CG]TTTTTATAACTACATTGATGGGCCTTGAAGAATAAATTACTAGGAAAAGGCTGATATGTG	37	7	19018055	TTTTCCTAGTAATTTATTCTTCAAGGCCCATCAATGTAGTTATAAAAACG	F	HDAC9;HDAC9	NM_178425;NM_178423	Body;Body						TRUE							HDAC9;HDAC9	ENST00000496026.1;ENST00000490851.1	5'UTR;5'UTR
TSPAN17	ENSG00000048140.18	ENSG00000048140.18	0.33611	6.01378	1.81245e-09	3.60922e-09	0.0558899	1075.33	0.117487
NOP16	ENSG00000048162.21	ENSG00000048162.21	0.702879	11.5361	8.67787e-31	3.81158e-30	0.0609286	339.697	0.155082	-0.139191	-3.50823	-2.27067	0.0244708	0.0387484	-5.24005	-0.00444123	cg07355446	54603872	TCCCACRATAAAACCAATAATTACTCCCTAAATTTTAAAATCATTTCTAC			II			GTCTGGCTGTCACTGCTATGAAGTCTCGACCCTAAGCCCAGGGTCTGGCCTTGAAAGCTC[CG]CAGAAATGATTCCAAAACCCAGGGAGCAACCACTGGCCCTACCGTGGGACTTACTCCCTC	37	5	175816524	CCCACGGTAGGGCCAGTGGTTGCTCCCTGGGTTTTGGAATCATTTCTGCG	F	NOP16;HIGD2A	NM_016391;NM_138820	TSS1500;3'UTR	chr5:175815288-175815847	S_Shore						5:175815262-175816627	Promoter_Associated	NOP16;NOP16;NOP16;NOP16;NOP16;NOP16;HIGD2A	ENST00000509257.1;ENST00000507413.1;ENST00000451293.1;ENST00000510123.1;ENST00000341213.7;ENST00000389158.5;ENST00000274787.2	TSS1500;TSS1500;TSS1500;TSS1500;TSS1500;TSS1500;3'UTR	NOP16;NOP16;NOP16;NOP16;NOP16;NOP16;NOP16;NOP16;NOP16;HIGD2A	ENST00000509257.1;ENST00000504821.1;ENST00000507413.1;ENST00000502663.1;ENST00000503849.1;ENST00000451293.1;ENST00000510123.1;ENST00000341213.7;ENST00000389158.5;ENST00000274787.2	TSS1500;TSS1500;TSS1500;TSS1500;TSS1500;TSS1500;TSS1500;TSS1500;TSS1500;3'UTR	chr5:175816280-175816555
CC2D2A	ENSG00000048342.17	ENSG00000048342.17	0.212287	3.0591	0.00222001	0.00305113	0.0693953	4634.43	0.196973	1.90328	2.25626	19.5217	1.36809e-44	1.20885e-42	90.8906	0.195734	cg06887221	88656537	TAATTTATTATCAATTACTCCACTCCATTACTAATCAACTACATAATCTC			II			CCCTTCCTCGAGCCTGGCAGATCAGTTCTCACCCTCAGGGCTTGAAAGGGAGAGCCAGTT[CG]AGATCATGCAGCTGATTAGTAATGGAGTGGAGCAACTGACAATAAATTAGAAGAAAAATG	37	4	15500173	CGAGATCATGCAGCTGATTAGTAATGGAGTGGAGCAACTGACAATAAATT	F	CC2D2A	NM_001080522	Body										CC2D2A	ENST00000513811.1	5'UTR	CC2D2A;CC2D2A	ENST00000513811.1;ENST00000514450.1	5'UTR;5'UTR	chr4:15500040-15500270
RRM2B	ENSG00000048392.12	ENSG00000048392.12	0.669101	8.99384	2.38734e-19	7.07291e-19	0.0743955	3398.11	0.272939
ZNF800	ENSG00000048405.10	ENSG00000048405.10	0.502122	13.5333	9.94715e-42	5.99476e-41	0.0371027	1783.02	0.0987543	-2.17654	0.566476	-13.7612	4.0511e-29	9.46337e-28	55.3411	-0.322694	cg04973426	28736983	CAATAACTCATCTATTTCTAAACTCTTTCCATTACAATTAAATCACACAC			II			TCTATCTTCAAATATCTGTCAAAGATATATAGCACCACCAGGATAGTTCTTTAAATGCAA[CG]TGTGTGACCTAATTGTAATGGAAAGAGCCTAGAAATAGATGAGTCATTGAGGGTGTGCTT	37	7	127023511	CGTGTGTGACCTAATTGTAATGGAAAGAGCCTAGAAATAGATGAGTCATT	F	ZNF800	NM_176814	Body																chr7:127023360-127023710
TNFRSF17	ENSG00000048462.11	ENSG00000048462.11	-0.0468038	-0.260423	0.794537	0.814492	0.179722	38.0356	0.099529	-0.989894	1.04006	-9.02285	4.78418e-16	3.42803e-15	25.3828	-0.152289	cg02368508	8671897	AAAATAAATTTCAAAAATTCACCATCAAACCAACCTATATTTTTAAACTC			II			TTTGGCAGTTTTCGTGCTAATGTTTTTGCTAAGGAAGATAAACTCTGAACCATTAAAGGA[CG]AGTTTAAAAACACAGGTTGGTTTGATGGTGAATCTTTGAAATCTATTTCCAGGGGATGGC	37	16	12060182	AAATAGATTTCAAAGATTCACCATCAAACCAACCTGTGTTTTTAAACTCG	F	TNFRSF17	NM_001192	Body										TNFRSF17;RP11-166B2.1	ENST00000053243.1;ENST00000532936.1	ExonBnd;3'UTR	TNFRSF17;RP11-166B2.1;RP11-166B2.1	ENST00000053243.1;ENST00000538896.1;ENST00000532936.1	ExonBnd;5'UTR;3'UTR	chr16:12060160-12060415
SNX29	ENSG00000048471.14	ENSG00000048471.14	-0.474688	-6.59196	4.34068e-11	9.32076e-11	0.0720102	7890.44	0.282436
LMO3	ENSG00000048540.15	ENSG00000048540.15	-1.38162	-8.98241	2.64891e-19	7.83682e-19	0.153814	258.713	0.639792	1.09863	-0.217203	12.6982	3.75397e-26	6.71708e-25	48.5298	0.183102	cg01181415	96653296	AATTTCACTTAAATATAAACCTAATACACAACCTACACCACCAAAAACCA	27633262	AATTTCGCTTAAATATAAACCTAATACGCAACCTACACCGCCGAAAACCG	I	A	Red	GGGGGTCTCCTTGATTTCGCTTAAGTGTGGACCTGGTGCGCAGCCTACACCGCCGAGGAC[CG]ACTATTGTGAAGCCACTTTGGGAGCGGGTCGGAGTGGCGGCAGGGGGTGGGGGAAGGGAT	37	12	16757954	CGGTCCTCGGCGGTGTAGGCTGCGCACCAGGTCCACACTTAAGCGAAATC	R	LMO3;LMO3	NM_018640;NM_001001395	5'UTR;5'UTR			low-CpG:16649211-16649605		CDMR		12:16649178-16649345			LMO3;LMO3;LMO3;LMO3;LMO3;LMO3;LMO3;LMO3;LMO3;LMO3;LMO3;LMO3;LMO3;LMO3;LMO3	ENST00000320122.6;ENST00000535535.1;ENST00000537304.1;ENST00000447609.1;ENST00000540445.1;ENST00000261169.6;ENST00000320122.6;ENST00000261169.6;ENST00000537568.1;ENST00000542544.1;ENST00000354662.1;ENST00000441439.2;ENST00000534946.1;ENST00000540848.1;ENST00000541846.1	5'UTR;5'UTR;5'UTR;5'UTR;5'UTR;1stExon;1stExon;5'UTR;3'UTR;5'UTR;5'UTR;5'UTR;5'UTR;5'UTR;5'UTR	LMO3;LMO3;LMO3;LMO3;LMO3;LMO3;LMO3;LMO3;LMO3;LMO3;LMO3;LMO3;LMO3;LMO3;LMO3;LMO3;LMO3;LMO3;LMO3;LMO3;LMO3;LMO3;LMO3;LMO3;LMO3;LMO3;LMO3;LMO3;LMO3;LMO3;LMO3;LMO3;LMO3;LMO3;LMO3;MGST1	ENST00000543721.1;ENST00000439600.2;ENST00000320122.6;ENST00000539232.1;ENST00000535535.1;ENST00000453727.2;ENST00000537304.1;ENST00000447609.1;ENST00000541764.1;ENST00000540445.1;ENST00000536172.1;ENST00000546281.1;ENST00000537757.1;ENST00000545436.1;ENST00000439600.2;ENST00000261169.6;ENST00000320122.6;ENST00000261169.6;ENST00000536509.1;ENST00000332914.6;ENST00000537568.1;ENST00000544276.1;ENS…	3'UTR;3'UTR;5'UTR;5'UTR;5'UTR;5'UTR;5'UTR;5'UTR;5'UTR;5'UTR;5'UTR;5'UTR;5'UTR;TSS200;1stExon;1stExon;1stExon;5'UTR;3'UTR;3'UTR;3'UTR;3'UTR;5'UTR;5'UTR;5'UTR;5'UTR;5'UTR;5'UTR;5'UTR;5'UTR;5'UTR;5'UTR;5'UTR;5'UTR;5'UTR;5'UTR	chr12:16757840-16758215
MRPS10	ENSG00000048544.6	ENSG00000048544.6	-0.175776	-4.22916	2.34562e-05	3.70242e-05	0.0415627	1241.54	0.065401	-0.807046	2.89108	-2.50836	0.0131041	0.0218522	-4.68893	-0.0573741	cg19221370	42778177	ACCRCTACAATAAAATAACTAAATAACAACTAAACCCAATAATAATAACC			II			ATTTTTTTTGCATTTTTCAAAATTTTAACAAAATCTATATTTAACAAGAAAAAGAAAAGT[CG]GCCACTACCATTGGGTCCAGTTGCCACTCAGTTACCTTATTGCAGCGGCTTTCTAATTAT	37	6	42186321	CGGCCACTACCATTGGGTCCAGTTGCCACTCAGTTACCTTATTGCAGCGG	F	MRPS10	NM_018141	TSS1500										MRPS10	ENST00000053468.3	TSS1500	MRPS10	ENST00000053468.3	TSS1500
RSF1	ENSG00000048649.13	ENSG00000048649.13	0.0819386	2.9836	0.00284876	0.0038821	0.027463	3776.07	0.0277678
VPS13D	ENSG00000048707.15	ENSG00000048707.15	-0.547194	-18.8743	1.85636e-79	3.05547e-78	0.0289915	12410.8	0.108023	3.47834	-3.48397	4.32824	2.61107e-05	6.47287e-05	1.11679	0.250791	cg18408264	23680896	AAACATCTTTTACCRCAATCTCCCTAAAAACATCCTATTATTAAAATACC			II			TATACTGTGAAAGACATCTTTTGCCGCAGTCTCCCTGGGAACATCCTGTTGTTGAAATGC[CG]TTGGTCAGCTGCTTGAATTTTGCCCTTTTCTCTGACTTTGACACATCAAGGCAAAAATAG	37	1	12494280	CGGCATTTCAACAACAGGATGTTCCCAGGGAGACTGCGGCAAAAGATGTC	R	VPS13D;VPS13D	NM_018156;NM_015378	Body;Body				chr1:12493910-12493910		TRUE				VPS13D	ENST00000496628.1	5'UTR	VPS13D	ENST00000496628.1	5'UTR	chr1:12493540-12495030
CELF2	ENSG00000048740.18	ENSG00000048740.18	1.79527	17.9571	4.22231e-72	5.66166e-71	0.0999753	1817.1	1.01982	-3.20659	-2.35375	-4.7425	4.57175e-06	1.23922e-05	2.7923	-0.369793	cg11828236	67612520	TAAATTATTTCTTTCCATCTTAAAAACTTTACTTCAACCTTCAAAAAATC			II			GAATAGGATGATGAGTTGTTTCTTTCCATCTTAAAGGCTTTACTTCAGCCTTCAGGAAGT[CG]TTAGTAAAATCTTAGTTTGTCTCAATCTCTCTCTAGTTCAGTACAATGGAAAAGTTTCTT	37	10	11213396	CGACTTCCTGAAGGCTGAAGTAAAGCCTTTAAGATGGAAAGAAACAACTC	R	CELF2;CELF2;CELF2;CELF2	NM_001025077;NM_006561;NM_001083591;NM_001025076	Body;Body;Body;Body										RP3-323N1.2;CELF2	ENST00000417273.1;ENST00000537122.1	TSS200;5'UTR	RP3-323N1.2;CELF2	ENST00000417273.1;ENST00000537122.1	TSS200;5'UTR	chr10:11212940-11213795
FAM120A	ENSG00000048828.17	ENSG00000048828.17	-0.0405917	-1.01387	0.310647	0.343071	0.0400366	6940.66	0.0610043	-2.10506	2.23472	-7.94854	2.9175e-13	1.61813e-12	19.0313	-0.189287	cg14730017	54632934	CCTTTAATACAACCTAACAAATACAAACTATTACATACATCCTAATTATC			II			AGAAGTGTCACCCTTTGATACAGCCTGGCAGATACAAACTATTACATACATCCTAATTGT[CG]TTAATCAAAGGAAAAGGAAAACTCTGCCTTTTTACAAGTAGGAAGTTAATTTTGGAGCCA	37	9	96224366	CGACAATTAGGATGTATGTAATAGTTTGTATCTGCCAGGCTGTATCAAAG	R	FAM120A;FAM120A;FAM120A;FAM120A	NM_001286724;NM_001286723;NM_014612;NM_001286722	Body;Body;Body;Body																chr9:96224160-96224430
R3HDM1	ENSG00000048991.16	ENSG00000048991.16	-0.0608842	-1.61138	0.107097	0.125871	0.0377839	1042.02	0.0455363	-2.39366	1.27191	-4.44435	1.62033e-05	4.11745e-05	1.57437	-0.179357	cg03249525	9772370	TCTCCTATTTTCCCTTTCATTTTCACTATTTTTATCTTAAAATTCAAAAC			II			TTACCGGTTCTTCTCCTATTTTCCCTTTCATTTTCACTATTTTTATCTTGAAATTCAAAA[CG]ATAATACCTTTGTCTTTGATCTATATTCTCAAAGGGGTAGCATACAGACAGGAACTTGAA	37	2	136447520	CGTTTTGAATTTCAAGATAAAAATAGTGAAAATGAAAGGGAAAATAGGAG	R	R3HDM1;R3HDM1;R3HDM1;R3HDM1	NM_001282800;NM_015361;NM_001282799;NM_001282798	Body;Body;Body;Body																chr2:136447185-136447570
COL9A2	ENSG00000049089.15	ENSG00000049089.15	-1.67588	-13.1065	3.02136e-39	1.69947e-38	0.127866	390.807	0.806667
KITLG	ENSG00000049130.16	ENSG00000049130.16	-1.11093	-9.9769	1.92384e-23	6.61482e-23	0.11135	2471.8	0.834577	8.18525	-3.05113	12.2956	5.10091e-25	8.26028e-24	45.93	0.568362	cg25281029	54686283	ACTACAAAAAACTATTCTTAATCTTACACACTATTCTTAATCTTAATCAC			II			ATATTATAAAAATATCTTGGTGTTCCCTCAACTTGTTTTGTAAATTGTTCTGTCTACACA[CG]TGACTAAGACCAAGAACAGTGTGTAAGACCAAGAACAGTTTCTTGCAGCTGCTCATGATT	37	12	88969462	CTGCAAGAAACTGTTCTTGGTCTTACACACTGTTCTTGGTCTTAGTCACG	F	KITLG;KITLG	NM_003994;NM_000899	Body;Body	chr12:88973460-88974666	N_Shelf								KITLG	ENST00000357116.4	3'UTR	KITLG;KITLG	ENST00000357116.4;ENST00000552044.1	3'UTR;3'UTR	chr12:88969340-88969590
ERCC8	ENSG00000049167.15	ENSG00000049167.15	-0.177728	-5.39893	6.70401e-08	1.23033e-07	0.0329191	960.42	0.0420112
ADAMTS6	ENSG00000049192.15	ENSG00000049192.15	-0.250177	-2.40082	0.0163585	0.0209276	0.104205	247.269	0.225039	-6.40376	-1.26206	-9.12249	2.62439e-16	1.92282e-15	25.9788	-0.462103	cg20126681	84762551	CACATCAAACATAATTATAATCCATTCACAAATATTCCATAATATTCATC			II			GAAGAATGATTCACATCAGGCATAGTTGTGATCCATTCACAGATGTTCCATGATATTCAT[CG]GATATCTCCCCATTGTGTCATTCCAGTGGGCAGATAACTAGGTCCATGTGGTCCACCTAG	37	5	64494760	ACATCAGGCATAGTTGTGATCCATTCACAGATGTTCCATGATATTCATCG	R	ADAMTS6	NM_197941	Body						TRUE				ADAMTS6	ENST00000314351.5	TSS200	ADAMTS6;ADAMTS6;ADAMTS6	ENST00000314351.5;ENST00000381052.4;ENST00000417396.2	TSS200;3'UTR;3'UTR	chr5:64494620-64494915
H6PD	ENSG00000049239.13	ENSG00000049239.13	0.858267	12.6074	1.92165e-36	1.00097e-35	0.0680763	4761.42	0.306519
VAMP3	ENSG00000049245.13	ENSG00000049245.13	0.400828	11.0245	2.91123e-28	1.17414e-27	0.0363579	3716.63	0.0849592	0.245077	4.22075	6.30873	2.52674e-09	9.66028e-09	10.0983	0.00793089	cg26884320	97739258	CACCAATATTTCCTCTTCAACTTAACTACRCTCRTTTCAAATTAAAAAAC			II			TCTGGAAAGAGACCAGAAGCTCTCTGAGTTAGACGACCGTGCAGACGCACTGCAGGCAGG[CG]CTTCTCAATTTGAAACGAGCGCAGCCAAGTTGAAGAGGAAATATTGGTGGAAGAATTGCA	37	1	7837315	ACCAATATTTCCTCTTCAACTTGGCTGCGCTCGTTTCAAATTGAGAAGCG	F	VAMP3	NM_004781	Body						TRUE				VAMP3	ENST00000470357.1	5'UTR	VAMP3;VAMP3;VAMP3	ENST00000470357.1;ENST00000487194.1;ENST00000487194.1	5'UTR;1stExon;5'UTR
PER3	ENSG00000049246.14	ENSG00000049246.14	-0.156039	-1.55132	0.120826	0.14119	0.100585	1989.74	0.40856
UTS2	ENSG00000049247.14	ENSG00000049247.14	2.30338	8.93753	3.97952e-19	1.17122e-18	0.25772	13.5081	0.0750681	0.626404	1.43437	6.9523	8.14291e-11	3.59555e-10	13.4739	0.0799287	cg17861477	94623164	AACCTAAACAACATAAAAAAACACTATCTCRACCRAATACAATAACTCAC			II			ATTTCAAGACCAGCCTGGGCAACATAGAGAAACACTGTCTCGGCCGGGTGCAGTGGCTCA[CG]CCTGTAATCCCAGCACTTTGGGAGGCTGAGGCGGATGGATCACGAGGTCAGGAGTTTGAG	37	1	7914143	GCCTGGGCAACATAGAGAAACACTGTCTCGGCCGGGTGCAGTGGCTCACG	R	UTS2;UTS2	NM_006786;NM_021995	TSS1500;TSS1500										UTS2;UTS2;UTS2;UTS2	ENST00000054668.5;ENST00000377516.2;ENST00000361696.5;ENST00000400910.1	TSS1500;TSS1500;TSS1500;TSS1500	UTS2;UTS2;UTS2;UTS2	ENST00000054668.5;ENST00000377516.2;ENST00000361696.5;ENST00000400910.1	TSS1500;TSS1500;TSS1500;TSS1500
TNFRSF9	ENSG00000049249.9	ENSG00000049249.9	4.56507	22.1738	6.14387e-109	2.03044e-107	0.205876	273.844	1.60858	-1.91368	-0.876177	-32.6896	1.21287e-73	1.74484e-70	157.511	-0.297127	cg14153654	61644297	CAACTCTATAACAACCCTATAAAATCATTCATTTCATATCTACTAACCCC			II			AATTCCCACCACAGCTCTGTGACAGCCCTATGAAATCATTCATTTCATATCTGCTGACCC[CG]AAATCCCCTAGAGCCCCCGTCCCTGCCTGATAATGGCACTTCAAATTGCTTCTTGGAAGC	37	1	8001027	CGGGGTCAGCAGATATGAAATGAATGATTTCATAGGGCTGTCACAGAGCT	R	TNFRSF9	NM_001561	TSS200	chr1:8002408-8002699	N_Shore								TNFRSF9	ENST00000377507.3	TSS200	TNFRSF9	ENST00000377507.3	TSS200	chr1:8000805-8001190
EPN3	ENSG00000049283.18	ENSG00000049283.18	-3.3026	-27.8988	2.76141e-171	4.02537e-169	0.118378	110.649	0.592184	1.97449	1.78002	23.1412	1.77289e-53	3.37357e-51	111.305	0.241325	cg08842032	78649180	AAACATATTTTCAAAACRTAAAACTACTTTAAACTAAACCCAACACTAAC			II			AAAACCTGCCAAGGCATGTTTTCAAAGCGTGGGGCTGCTTTGAACTGAGCCCAGCACTGG[CG]GGGCTGGGGTGGAAGGAGCGTGGAATCGGGTGCGAGAGGACAGTCTCCTTCAGATTCCTG	37	17	48612147	GGCATGTTTTCAAAGCGTGGGGCTGCTTTGAACTGAGCCCAGCACTGGCG	R	EPN3	NM_017957	5'UTR	chr17:48613878-48614466	N_Shore								EPN3;EPN3;EPN3	ENST00000268933.3;ENST00000515028.1;ENST00000541226.1	5'UTR;5'UTR;5'UTR	EPN3;EPN3;EPN3;EPN3;EPN3;EPN3;EPN3;EPN3;EPN3;EPN3;EPN3;EPN3;EPN3;EPN3;EPN3	ENST00000507709.1;ENST00000511414.1;ENST00000515126.1;ENST00000507467.1;ENST00000268933.3;ENST00000503246.1;ENST00000503690.1;ENST00000510462.1;ENST00000515028.1;ENST00000571402.1;ENST00000512291.1;ENST00000541226.1;ENST00000507998.1;ENST00000510045.1;ENST00000504857.1	5'UTR;5'UTR;5'UTR;5'UTR;5'UTR;5'UTR;5'UTR;5'UTR;5'UTR;5'UTR;5'UTR;5'UTR;5'UTR;5'UTR;5'UTR	chr17:48612085-48612295
LTBP1	ENSG00000049323.16	ENSG00000049323.16	-0.0516463	-0.363859	0.715964	0.741159	0.14194	3189.81	0.814539	-2.75463	0.130027	-27.7126	1.07726e-63	5.20069e-61	134.741	-0.424432	cg16336556	8642915	CAATTCTAACAAAAATTTTCAACCAAAACTAAACCTACCTTTAACTCAAC			II			AAAGCATAACCCAGTTCTGACAAAGGTTTTCAGCCAGGGCTGGGCCTGCCTTTGACTCAG[CG]ATGTGTCACATTCTCTCTGCCGGAAACTCTCATTCTTAACACCAGTCATCATGGTCCTGG	37	2	33295138	CGCTGAGTCAAAGGCAGGCCCAGCCCTGGCTGAAAACCTTTGTCAGAACT	R	LTBP1	NM_206943	Body						TRUE										chr2:33294940-33295235
RCN1	ENSG00000049449.10	ENSG00000049449.10	1.15078	12.5968	2.19833e-36	1.14287e-35	0.0913545	1102.73	0.506615	1.64547	-2.14111	9.01505	5.01743e-16	3.58839e-15	25.3356	0.184199	cg21160842	98602893	AAACCAAAACAAACAAAATCCCCTAAAAACAAAAATCATACTATCAATCA	7603523	AAACCAAAACGAACGAAATCCCCTAAAAACGAAAATCGTACTATCAATCG	I	T	Red	TACCGCTCCCTTTAGAGGGACTCTTGGTCATATAGAAGTTCCCCGCTTGACCCTCCTTGA[CG]ACTGACAGTACGACCCTCGTTTCTAGGGGACTTCGCCCGTCTTGGTCTCCTTCCAGGCTC	37	11	32112091	CGACTGACAGTACGACCCTCGTTTCTAGGGGACTTCGCCCGTCTTGGTCT	F	RCN1	NM_002901	TSS1500	chr11:32112394-32113277	N_Shore					11:32068610-32070113			RCN1	ENST00000054950.3	TSS1500	RCN1;RCN1;RCN1;RCN1;RCN1	ENST00000054950.3;ENST00000400416.2;ENST00000527835.1;ENST00000530348.1;ENST00000532721.1	TSS1500;TSS1500;TSS1500;5'UTR;TSS1500
ELN	ENSG00000049540.18	ENSG00000049540.18	0.822751	5.20925	1.8961e-07	3.39243e-07	0.157941	713.628	0.848543	-1.13845	1.16559	-11.9371	5.01702e-24	7.41834e-23	43.652	-0.168015	cg18114649	80719374	TCACTAAAAATTTCTCAACTAACCCATAATAAAAATTCAAAAAATCCCTC			II			GAAGTGGCCTGTCACTGGGAATTTCTCAACTGACCCATGATGGAGATTCAGGGAGTCCCT[CG]AAGCAGGATGGTTTCTGGATGCTGTAGCAAGCTCCTTCTGTCTGAGCAGAAAGTGGAGTG	37	7	73460904	CGAGGGACTCCCTGAATCTCCATCATGGGTCAGTTGAGAAATTCCCAGTG	R	ELN;ELN;ELN;ELN;ELN;ELN;ELN;ELN;ELN;ELN;ELN;ELN;ELN	NM_001278918;NM_001278939;NM_001278914;NM_001081755;NM_001278913;NM_000501;NM_001081753;NM_001278917;NM_001278916;NM_001278915;NM_001081754;NM_001081752;NM_001278912	Body;Body;Body;Body;Body;Body;Body;Body;Body;Body;Body;Body;Body													ELN;ELN	ENST00000477397.1;ENST00000493839.1	5'UTR;TSS200
RFC2	ENSG00000049541.11	ENSG00000049541.11	1.30156	26.6858	6.88334e-157	7.37043e-155	0.0487735	761.305	0.372758
ARID1B	ENSG00000049618.24	ENSG00000049618.24	-0.421955	-12.2332	2.06611e-34	1.01128e-33	0.0344926	7380.07	0.0932996	7.95106	-3.80144	10.8334	5.9279e-21	6.62441e-20	36.6091	0.546558	cg07212702	5605340	ACAAACTACTAAACTCACTAATATTTCCCCAAACTAAAAATACRTCTTCC			II			GCCTTGTGAAGGCAGGCTGCTGGACTCACTGGTATTTCCCCAGGCTGGAAGTGCGTCTTC[CG]TTTACAGGGCAGCCACAGCTGTGCTGGGTACAGAGTGTTCTAGAAATGGGTTTGGAGTTG	37	6	157137791	CGGAAGACGCACTTCCAGCCTGGGGAAATACCAGTGAGTCCAGCAGCCTG	R	ARID1B;ARID1B;ARID1B	NM_017519;NM_175863;NM_020732	Body;Body;Body				chr6:157137665-157137665		TRUE				ARID1B;ARID1B	ENST00000354354.3;ENST00000535255.1	5'UTR;5'UTR	ARID1B;ARID1B	ENST00000354354.3;ENST00000535255.1	5'UTR;5'UTR	chr6:157137625-157137995
CLPTM1L	ENSG00000049656.14	ENSG00000049656.14	0.291147	4.28254	1.84773e-05	2.93749e-05	0.0679846	5223.92	0.197765	-1.06527	0.629884	-7.35484	8.71908e-12	4.21816e-11	15.6758	-0.173725	cg04298771	33700836	ATCTCTTACTACACATAAAACACTATACTAAACACTTTATAAATCTTTCC			II			CTCTGAACCCCAAATAACCTCATCCGTGAAACAACGCCACAGCTCCCAGCACCACAATTA[CG]GAAAGATTCACAAAGTGCTTAGCACAGTGCCTCATGTGCAGTAAGAGACATTAAATATTA	37	5	1337326	CGGAAAGATTCACAAAGTGCTTAGCACAGTGCCTCATGTGCAGTAAGAGA	F	CLPTM1L	NM_030782	Body	chr5:1339662-1340082	N_Shelf											CLPTM1L	ENST00000511786.1	3'UTR	chr5:1337320-1337515
NEDD4L	ENSG00000049759.19	ENSG00000049759.19	-1.52487	-21.9857	3.94676e-107	1.24964e-105	0.0693574	8938.38	0.80021	4.88423	-2.16445	4.85762	2.76303e-06	7.67728e-06	3.2786	0.32707	cg13792961	51740578	TATCTAACCATAAAACTCTTTCATCTTACAAAACTAAAAATACCTTACTC			II			GCCATCACCCCTGTCTAGCCATGGAACTCTTTCATCTTGCAAAACTGGAAATGCCTTACT[CG]TGAACCAGTACCTCCCCATTCCCAGCCATTCCAGTTTCTTGTAGCGCATCTTCTCTTTGA	37	18	55725691	GTCTAGCCATGGAACTCTTTCATCTTGCAAAACTGGAAATGCCTTACTCG	R	NEDD4L;NEDD4L;NEDD4L;NEDD4L	NM_015277;NM_001243960;NM_001144967;NM_001144964	Body;Body;Body;5'UTR										NEDD4L;NEDD4L	ENST00000256832.7;ENST00000456986.1	5'UTR;5'UTR	NEDD4L;NEDD4L	ENST00000256832.7;ENST00000456986.1	5'UTR;5'UTR	chr18:55725600-55725795
FOXP3	ENSG00000049768.16	ENSG00000049768.16	1.3557	9.68096	3.63302e-22	1.19569e-21	0.140038	22.0916	0.0457685	-1.38278	0.334639	-11.9398	4.93193e-24	7.29794e-23	43.669	-0.222305	cg06767008	51719858	TAAAACTACAATACRACCTCCTCCTCTCCTAAAACAAAAATTAAAAAATC			II			AGCTATGCTCATGGGACTACAATACGGCCTCCTCCTCTCCTGAGACAGGGATTGGGAGGT[CG]GGGAGAGCCTCCAATCTCTGAGGCCTGGCAGGTGGGGATTTTCTTGGCCCTGCAACATCT	37	X	49114545	GGGACTACAATACGGCCTCCTCCTCTCCTGAGACAGGGATTGGGAGGTCG	R	FOXP3;FOXP3	NM_014009;NM_001114377	Body;Body								X:49114410-49114805	Unclassified_Cell_type_specific							chrX:49114465-49114775
PPP1R3F	ENSG00000049769.14	ENSG00000049769.14	-0.308252	-5.55607	2.75915e-08	5.15846e-08	0.0554801	140.21	0.0509529	1.00528	0.398151	9.11761	2.68223e-16	1.96395e-15	25.9568	0.159527	cg15958715	29790113	CCRTAATTATTAACCCAAAAAATACCCTCAAAAATCTCATAACRCACCAC			II			CCGCTTTGCCTTCCAGCTGCCCTTTGCTGAGGGCGCGGGCGATGGGGCGCGCCTCGACTT[CG]TGGTGCGCTATGAGACCCCTGAGGGCACTTTCTGGGCCAACAACCACGGCCGCAACTACA	37	X	49127115	CGTGGTGCGCTATGAGACCCCTGAGGGCACTTTCTGGGCCAACAACCACG	F	PPP1R3F	NM_033215	1stExon	chrX:49125645-49127200	Island					X:49012590-49014144			PPP1R3F;PPP1R3F;PPP1R3F;PPP1R3F	ENST00000438316.1;ENST00000055335.6;ENST00000466508.1;ENST00000495799.1	5'UTR;1stExon;5'UTR;5'UTR	PPP1R3F;PPP1R3F;PPP1R3F;PPP1R3F;PPP1R3F	ENST00000438316.1;ENST00000055335.6;ENST00000471261.1;ENST00000466508.1;ENST00000495799.1	5'UTR;1stExon;1stExon;5'UTR;5'UTR	chrX:49126385-49127350
HEXB	ENSG00000049860.14	ENSG00000049860.14	0.524071	7.62676	2.40734e-14	5.90279e-14	0.0687149	4181.87	0.22497	-1.80833	1.32937	-15.1567	5.53699e-33	1.81916e-31	64.2175	-0.24762	cg21577814	3664418	TAAAAAACCAAAAATCCCCCAAAACTAACTATCATTTATAAACCAATTTC			II			ACAAGCTCTCTTGAGGGACCAGGAATCCCCCAAAGCTGACTGTCATTTATAGGCCAGTTT[CG]CCCCCTCACCTCTCCTCACATCTCCTGGTAACAGCTCAAATGGCAGAAGTCCTCAGTTTC	37	5	73981814	GAGGGACCAGGAATCCCCCAAAGCTGACTGTCATTTATAGGCCAGTTTCG	R	HEXB;HEXB	NM_001292004;NM_000521	5'UTR;Body	chr5:73980913-73981521	S_Shore		chr5:73981736-73981736				5:73980720-73982186	Promoter_Associated	HEXB	ENST00000511181.1	5'UTR	HEXB;HEXB;HEXB	ENST00000515528.1;ENST00000511181.1;ENST00000513079.1	5'UTR;5'UTR;5'UTR	chr5:73981720-73983475
PTCD2	ENSG00000049883.15	ENSG00000049883.15	-0.183863	-3.90719	9.33749e-05	0.000141356	0.0470577	867.166	0.0791508	-0.91532	0.395465	-5.29228	3.83412e-07	1.17227e-06	5.19287	-0.142431	cg17200460	24643952	TTCCTAAAACTAAAACATTTTTCTCCCATCTAAAATTTCTTTAAAAAAAC			II			TCTTCCACGAAGACCAGGGGTCCAGCTAAATGTGTGGTGGTGGGAAAAATGTTTATCTGA[CG]TCCCTCTAAAGAAACCTCAGATGGGAGAAAAATGTCCCAGCCCCAGGAATGGACACATTT	37	5	71615293	CGTCCCTCTAAAGAAACCTCAGATGGGAGAAAAATGTCCCAGCCCCAGGA	F	PTCD2;PTCD2;PTCD2;PTCD2;MRPS27;MRPS27;MRPS27	NM_001284404;NM_001284403;NM_024754;NM_001284405;NM_001286751;NM_015084;NM_001286748	TSS1500;TSS1500;TSS1500;TSS1500;5'UTR;Body;Body	chr5:71616007-71616345	N_Shore								PTCD2;PTCD2;PTCD2;PTCD2;MRPS27;MRPS27	ENST00000380639.4;ENST00000543322.1;ENST00000503868.1;ENST00000536805.1;ENST00000515404.1;ENST00000457646.4	TSS1500;TSS1500;TSS1500;TSS1500;5'UTR;5'UTR	PTCD2;PTCD2;PTCD2;PTCD2;PTCD2;PTCD2;PTCD2;MRPS27;MRPS27;MRPS27;MRPS27;MRPS27;MRPS27;MRPS27	ENST00000380639.4;ENST00000515198.1;ENST00000511752.1;ENST00000503868.1;ENST00000510676.2;ENST00000503315.1;ENST00000493283.1;ENST00000520285.1;ENST00000523654.1;ENST00000506957.1;ENST00000508863.2;ENST00000515404.1;ENST00000457646.4;ENST00000522404.1	TSS1500;TSS1500;TSS1500;TSS1500;TSS1500;TSS1500;TSS1500;3'UTR;3'UTR;3'UTR;5'UTR;5'UTR;5'UTR;3'UTR
NEXMIF	ENSG00000050030.16	ENSG00000050030.16	-2.84363	-12.5895	2.41197e-36	1.25261e-35	0.225873	284.013	1.52045
JKAMP	ENSG00000050130.18	ENSG00000050130.18	0.0476062	1.06395	0.287352	0.318888	0.0447449	2008.63	0.0732922
DKK3	ENSG00000050165.18	ENSG00000050165.18	0.432793	3.94042	8.13386e-05	0.000123701	0.109834	1813.97	0.495679
ARHGEF5	ENSG00000050327.15	ENSG00000050327.15	-0.611654	-6.99889	2.57992e-12	5.83743e-12	0.0873929	611.459	0.289214	0.0939084	4.51518	2.58405	0.0106382	0.0180325	-4.50271	0.00259211	cg20173637	7756834	TAAACCAAAAAACTTTCCTTCTACTACCTTATAATACTTAAACATTCTCC			II			CCATTGGGGCCTGAGCCAAGGAACTTTCCTTCTACTGCCTTATAGTGCTTAAACATTCTC[CG]CCTCCAGGGTGCAGATTCAGAGCTGGCCAGAGTTTCAGTGATAGCCGTATGTTAAACAGA	37	7	144077454	GAGCCAAGGAACTTTCCTTCTACTGCCTTATAGTGCTTAAACATTCTCCG	R	ARHGEF5	NM_005435	3'UTR										ARHGEF5;ARHGEF5	ENST00000344879.6;ENST00000056217.5	3'UTR;3'UTR	ARHGEF5;ARHGEF5	ENST00000474817.1;ENST00000056217.5	3'UTR;3'UTR
NFE2L3	ENSG00000050344.9	ENSG00000050344.9	0.794309	12.7109	5.14478e-37	2.72617e-36	0.0624905	1378.96	0.244682	-2.953	-0.471842	-27.5827	2.03147e-63	9.5499e-61	134.11	-0.450546	cg12510708	25631181	TCRATAATTCACTATTATACTAATCTAAACCCTTCCTCTTCCTAAAAACC			II			TGTGGAAGTGCTCGGTGATTCACTGTTATGCTGATCTGAGCCCTTCCTCTTCCTGGGGAC[CG]GAACCAATGGGGTGGGGGCCAGTGAGAGTCTTGGAGGGATCCTTCTGTGTTCAGGATATA	37	7	26193805	CGGTCCCCAGGAAGAGGAAGGGCTCAGATCAGCATAACAGTGAATCACCG	R	NFE2L3	NM_004289	Body	chr7:26191794-26192757	S_Shore		chr7:26193570-26193570	RDMR	TRUE										chr7:26193620-26194030
MCUR1	ENSG00000050393.11	ENSG00000050393.11	-1.14019	-24.001	2.7125e-127	1.41869e-125	0.047506	1691.05	0.36641	-0.553234	2.91968	-3.26958	0.00131307	0.00258422	-2.58906	-0.0420559	cg22713549	6618147	AAACTCAACTCAATTTAAAAACTATCCCATCATAACTAATAACAAAACAC			II			GTTGAAAATGGAGACTCAACTCAATTTAGGAGCTATCCCATCATAACTAGTAGCAAAACA[CG]TCACTACTTGAGTCTCAACAAAAGACAGAAAAGGTATGAAGTTGGGGAACAAATAGCTGC	37	6	13794719	GACTCAACTCAATTTAGGAGCTATCCCATCATAACTAGTAGCAAAACACG	R	MCUR1	NM_001031713	Body										CCDC90A	ENST00000488770.1	3'UTR	CCDC90A	ENST00000488770.1	3'UTR
LIMA1	ENSG00000050405.13	ENSG00000050405.13	0.160386	3.56465	0.000364339	0.00052961	0.0449933	4429.62	0.0807752	5.37829	-1.09141	6.6066	5.28485e-10	2.15857e-09	11.6345	0.373814	cg09645658	63647897	AAAAAACATTTTACTACCTCTTATTCAAATACTCAACTATTCTAATACCC			II			CTGTTAATGCCATAAAAACCTGCTGACTCCAGTCAGTCACTGGCTGCCTAGGGGAAATAA[CG]GGCACCAGAACAGCTGAGCATTTGAACAAGAGGCAGCAAAATGTCTTTTATGAGGATATT	37	12	50589802	CGGGCACCAGAACAGCTGAGCATTTGAACAAGAGGCAGCAAAATGTCTTT	F	LIMA1;LIMA1;LIMA1;LIMA1	NM_001243775;NM_001113547;NM_001113546;NM_016357	Body;Body;Body;Body										LIMA1	ENST00000552008.1	3'UTR	LIMA1;LIMA1;LIMA1;LIMA1	ENST00000552338.1;ENST00000552338.1;ENST00000552008.1;ENST00000552045.1	1stExon;3'UTR;3'UTR;3'UTR	chr12:50589740-50589990
LETMD1	ENSG00000050426.16	ENSG00000050426.16	-0.0259334	-0.614981	0.538567	0.571071	0.0421694	2751.5	0.066382
SLC4A8	ENSG00000050438.17	ENSG00000050438.17	-1.37036	-13.0667	5.10585e-39	2.85288e-38	0.104875	480.114	0.556207
LAMC3	ENSG00000050555.19	ENSG00000050555.19	-1.34712	-7.78507	6.96769e-15	1.74539e-14	0.173039	552.28	1.10444	-2.23065	2.02457	-19.3991	2.81581e-44	2.42409e-42	90.1702	-0.241478	cg13549174	40638203	CCTAATTCCACCTATCTCTTAATCCTATATATAAAATAAAACCACAAACC			II			CCCTGTTCCTGCCTGATTCCACCTGTCTCTTGATCCTGTGTGTGGAATGGGGCCACAGGC[CG]GGGCTGCTCTCAAAGACCCCGTATTTGTCCATTCTTGTACTGCTGTAAACACCTGAGATG	37	9	133910264	CTGATTCCACCTGTCTCTTGATCCTGTGTGTGGAATGGGGCCACAGGCCG	R	LAMC3	NM_006059	Body	chr9:133911564-133911838	N_Shore								LAMC3	ENST00000480883.1	5'UTR	LAMC3	ENST00000480883.1	5'UTR	chr9:133909785-133910315
PTGER3	ENSG00000050628.20	ENSG00000050628.20	-1.60163	-7.36406	1.78399e-13	4.22482e-13	0.217493	6965.92	3.8496	1.77779	2.54405	21.3367	3.89177e-49	5.07586e-47	101.335	0.163175	cg07158378	65785255	CTTTAAATTTTCTATTTACCTTCTACCCAAACAAAATTACATTCCTCTAC			II			AATCAGCTCTCCTTTGGGTTTTCTATTTGCCTTCTGCCCAGACAGGATTGCATTCCTCTG[CG]CATTCTGACACAAATGCAGTGACATTTCACCAGGCAACTATTAGCCTAGGGGGAATATTC	37	1	71340676	CGCAGAGGAATGCAATCCTGTCTGGGCAGAAGGCAAATAGAAAACCCAAA	R	PTGER3;PTGER3;PTGER3;PTGER3;PTGER3;PTGER3	NM_198714;NR_028294;NR_028293;NR_028292;NM_198717;NM_198716	3'UTR;Body;Body;Body;Body;Body										PTGER3	ENST00000370931.3	3'UTR	PTGER3	ENST00000370931.3	3'UTR	chr1:71340580-71340815
TNIP3	ENSG00000050730.16	ENSG00000050730.16	3.83769	16.6522	2.91551e-62	3.03679e-61	0.230461	82.0558	0.721671	-4.99222	-2.14833	-5.95359	1.5547e-08	5.49288e-08	8.31884	-0.344172	cg11323441	58600956	TTATAACTCAAAATAATAAACATATCAATAAACTCAAAACCAATACAAAC			II			ATCTGGCATAATTATAACTCAAAATAGTAAACATGTCAATAGACTCAGGACCAATACAAA[CG]AGGCTCACAGGTCAAGTTTTACCTAAGGTGAAACTATAATCATTTCCCCATTTTGAAGAA	37	4	122063236	TATAACTCAAAATAGTAAACATGTCAATAGACTCAGGACCAATACAAACG	R	TNIP3;TNIP3;TNIP3	NM_024873;NM_001128843;NM_001244764	Body;Body;Body										TNIP3	ENST00000511909.1	3'UTR	TNIP3;TNIP3;TNIP3	ENST00000515036.1;ENST00000511909.1;ENST00000515605.1	TSS200;3'UTR;3'UTR
MAPK9	ENSG00000050748.18	ENSG00000050748.18	0.247544	6.5032	7.86307e-11	1.66573e-10	0.0380649	1933.44	0.0595763	1.46617	4.07197	12.5826	7.89932e-26	1.37475e-24	47.7883	0.0561844	cg19810457	66653171	AAAACCCCCCTTAAAACACAATCTAAAATAAATTTTACRACTTTATCCTC			II			ACAAATACAGTAAAGCCCCCCTTAGAACACAGTCTGGAGTGGATTTTACGACTTTGTCCT[CG]TGAGCGCTCGTGTAAGCAGGTGGTCATGCTGCCTGAGGCATTAAGAAAGCATGGCGGGGC	37	5	179674356	CGAGGACAAAGTCGTAAAATCCACTCCAGACTGTGTTCTAAGGGGGGCTT	R	MAPK9;MAPK9;MAPK9;MAPK9;MAPK9	NM_002752;NM_139068;NM_139069;NM_139070;NM_001135044	Body;Body;Body;Body;3'UTR										MAPK9;MAPK9;MAPK9;MAPK9	ENST00000425491.2;ENST00000539014.1;ENST00000397072.3;ENST00000524170.1	3'UTR;3'UTR;3'UTR;3'UTR	MAPK9;MAPK9;MAPK9;MAPK9;MAPK9	ENST00000425491.2;ENST00000539014.1;ENST00000397072.3;ENST00000524170.1;ENST00000393362.3	3'UTR;3'UTR;3'UTR;3'UTR;3'UTR
COL23A1	ENSG00000050767.17	ENSG00000050767.17	5.13736	41.6699	0	0	0.123287	3285.96	5.17264	-3.26318	1.55166	-16.3161	3.79105e-36	1.64537e-34	71.4889	-0.412182	cg21549434	19667147	CAATTTAAAATTAATCAAATAAACAAAAAAAACCCATAAAACACCACACA	52791974	CGATTTAAAATTAATCAAATAAACAAAAAAAACCCATAAAACACCGCACG	I	T	Red	GATTACATTTTTATAATCAAAGCTGTTTTTGAACTACAAGAGTGCAAGAGAGCGTGTGAA[CG]TGCGGTGCTCCATGGGCCTTTCTTGTTCACTTGATTAATTCCAAACCGTCCATCCGAGTC	37	5	177708304	CGTGCGGTGCTCCATGGGCCTTTCTTGTTCACTTGATTAATTCCAAACCG	F	COL23A1	NM_173465	Body							5:177640910-177641164
BCAR1	ENSG00000050820.17	ENSG00000050820.17	-0.532276	-7.15073	8.63196e-13	1.98871e-12	0.0744367	2235.98	0.276121
FAM160A2	ENSG00000051009.11	ENSG00000051009.11	0.0156929	0.335743	0.737065	0.760969	0.0467408	1773.65	0.0794631	1.12512	3.25871	8.63006	5.15703e-15	3.36078e-14	23.0257	0.0578283	cg12492850	36699586	ACAAAAATAATACAAAATTCTCATAAATTCCTTATCCATCTTCCCCTAAC			II			ATTTTGCCAATGTTAAATACCTGGTTTTTATCATTGTGCTATAGTTATGTAAGATCATAA[CG]TTAGGGGAAGATGGATAAGGAATTTATGAGAACTCTGTATTATTTTTGCAACTTTTCTGT	37	11	6257262	CGTTAGGGGAAGATGGATAAGGAATTTATGAGAACTCTGTATTATTTTTG	F	FAM160A2;FAM160A2	NM_001098794;NM_032127	TSS1500;TSS1500	chr11:6255768-6256179	S_Shore								FAM160A2;FAM160A2;FAM160A2;CNGA4	ENST00000449352.2;ENST00000524416.1;ENST00000442917.1;ENST00000533426.1	TSS1500;TSS1500;TSS1500;5'UTR	FAM160A2;FAM160A2;FAM160A2;CNGA4	ENST00000449352.2;ENST00000524416.1;ENST00000442917.1;ENST00000533426.1	TSS1500;TSS1500;TSS1500;5'UTR
HERPUD1	ENSG00000051108.15	ENSG00000051108.15	0.254719	3.85906	0.000113826	0.000171374	0.0660054	8653.88	0.173442	-0.658671	-2.8874	-5.26269	4.40101e-07	1.33705e-06	5.05888	-0.0315614	cg09067465	40726291	CTTTCTTAAAAACACRTAAAATTCTCCTAAATAAACTTACACTCRAAATC			II			TCCTTCGTTGTCTTTCTTAGGAGCACGTGGAGTTCTCCTAGGTGGGCTTGCACTCGGGGT[CG]CCCAGCCGTTCTTTGAGGGTTCGAGTGGGTAGGCTTCCCCTGTAGGACGGGCTTCCCCGT	37	16	56965519	TTTCTTAGGAGCACGTGGAGTTCTCCTAGGTGGGCTTGCACTCGGGGTCG	R	HERPUD1;HERPUD1;HERPUD1	NM_001010990;NM_014685;NM_001010989	TSS1500;TSS1500;TSS1500	chr16:56965734-56966476	N_Shore					16:55522965-55524356	16:56965152-56967142	Promoter_Associated	HERPUD1;HERPUD1;HERPUD1;HERPUD1	ENST00000439977.2;ENST00000344114.4;ENST00000570273.1;ENST00000379792.2	TSS1500;TSS1500;TSS1500;TSS1500	HERPUD1;HERPUD1;HERPUD1;HERPUD1;HERPUD1	ENST00000439977.2;ENST00000562914.1;ENST00000568676.1;ENST00000570273.1;ENST00000379792.2	TSS1500;TSS1500;TSS1500;TSS1500;TSS1500	chr16:56964965-56965715
HOMER3	ENSG00000051128.19	ENSG00000051128.19	0.126735	1.84342	0.0652675	0.0785557	0.0687501	350.818	0.114124
RAD51	ENSG00000051180.17	ENSG00000051180.17	1.67836	17.4799	2.03707e-68	2.50036e-67	0.0960161	64.2073	0.142061	-0.204053	2.3823	-2.23107	0.0270353	0.042447	-5.32689	-0.0255231	cg03265289	60733523	AAACTAAACTACATTTAAATTCAACACTTCTACTAAACACTATAACTCAC			II			TGAACTCCTGAACTTAGGTGATCTGCCCGCCTTGGCCTCCCAAAGTGCTGGGATTGCAGA[CG]TGAGCCACAGTGCCCAGTAGAAGTGCTGAATTTAAATGTAGTTCAGTTTTCAGTCTTTTC	37	15	40989581	CGTGAGCCACAGTGCCCAGTAGAAGTGCTGAATTTAAATGTAGTTCAGTT	F	RAD51;RAD51;RAD51;RAD51	NM_002875;NM_001164270;NM_133487;NM_001164269	5'UTR;5'UTR;5'UTR;5'UTR	chr15:40986871-40987772	S_Shore								RAD51;RAD51;RAD51;RAD51	ENST00000423169.2;ENST00000267868.3;ENST00000557850.1;ENST00000532743.1	5'UTR;5'UTR;5'UTR;5'UTR	RAD51;RAD51;RAD51;RAD51;RAD51;RAD51;RAD51;RAD51	ENST00000527860.1;ENST00000423169.2;ENST00000267868.3;ENST00000557850.1;ENST00000532743.1;ENST00000525066.1;ENST00000526763.1;ENST00000531277.2	5'UTR;5'UTR;5'UTR;5'UTR;5'UTR;5'UTR;5'UTR;TSS1500
POLQ	ENSG00000051341.14	ENSG00000051341.14	2.44503	20.4536	5.58311e-93	1.27048e-91	0.11954	204.084	0.648287	-1.60649	1.13888	-3.18733	0.00172072	0.00332623	-2.83991	-0.120443	cg20338413	72765192	TTTATTTCATAATACCTACAATCTTAAAATCCAAATAATCTATCTTAATC			II			TGAATCACTGCTTTGTTTCATAGTACCTACAGTCTTAAGGTCCAAATGATCTATCTTAGT[CG]CTCCTAGAGGGTGCTGTTCAGCAGGAAAAGGAATGTGACACTCCTTCTGAAAAGAGTTCA	37	3	121207626	TTGTTTCATAGTACCTACAGTCTTAAGGTCCAAATGATCTATCTTAGTCG	R	POLQ	NM_199420	Body																chr3:121207520-121207715
PIK3CB	ENSG00000051382.9	ENSG00000051382.9	-0.0345507	-0.546677	0.584601	0.615913	0.0632014	3002.52	0.147599	-2.1302	0.182373	-5.35542	2.85595e-07	8.85282e-07	5.47939	-0.218332	cg20163101	95685949	CATTCCTACTATCTCAATACAATTTAATATCATCCTTAAAACATACTACC			II			GAATAAATAAAACAAGCTGATACCTGCTTAGAAAGCACTTTCATGTGCCCCACACTTCCC[CG]GCAGTATGCTTCAAGGATGACACCAAATTGTACTGAGACAGCAGGAATGTGCACTTCTGA	37	3	138407754	ATTCCTGCTGTCTCAGTACAATTTGGTGTCATCCTTGAAGCATACTGCCG	F	PIK3CB;PIK3CB	NM_001256045;NM_006219	Body;Body													PIK3CB;PIK3CB;PIK3CB	ENST00000469284.2;ENST00000462898.1;ENST00000481749.1	3'UTR;3'UTR;3'UTR	chr3:138407680-138407870
CYBA	ENSG00000051523.11	ENSG00000051523.11	0.782737	9.57874	9.82403e-22	3.18238e-21	0.0817161	3202.94	0.38538	-1.46628	-1.74315	-17.0585	3.80411e-38	1.96792e-36	76.0816	-0.179487	cg08727216	26600589	AAATACCTATACAACTAAACTAAACAAAACCRTCACTAAATAATTTCRAC			II			CCCCAAGAGCAAAGTGCCTGTGCAGCTGGGCTGGGCAGGGCCGTCACTGGGTGGTTTCGG[CG]CCTTGTGAAATCTCAGACCGCCTCCAGCGCAGACTCCAGATGAGAAGGGCTGAGCCCCAG	37	16	88716846	CGCCGAAACCACCCAGTGACGGCCCTGCCCAGCCCAGCTGCACAGGCACT	R	CYBA	NM_000101	Body	chr16:88716989-88717606	N_Shore								CYBA	ENST00000561972.1	3'UTR	CYBA;CYBA;CYBA;CYBA;CYBA	ENST00000566534.1;ENST00000563526.1;ENST00000562209.1;ENST00000561972.1;ENST00000566229.1	3'UTR;3'UTR;3'UTR;3'UTR;TSS200	chr16:88715620-88717690
THOC3	ENSG00000051596.10	ENSG00000051596.10	0.443045	5.84316	5.12199e-09	9.96184e-09	0.0758228	283.262	0.148269
HEBP2	ENSG00000051620.11	ENSG00000051620.11	-0.10043	-2.25267	0.0242799	0.0305663	0.0445826	2112.15	0.0749282
MPHOSPH9	ENSG00000051825.15	ENSG00000051825.15	0.374987	7.57422	3.61286e-14	8.8001e-14	0.0495083	2071.84	0.105298
PLEKHA5	ENSG00000052126.14	ENSG00000052126.14	-0.0286806	-0.269189	0.787784	0.808176	0.106544	8332.16	0.409202	-5.11697	-1.20319	-6.42551	1.37677e-09	5.40345e-09	10.6942	-0.361696	cg12865970	11680296	ACCTAACCTAATTTTAATCCCTATATCCAAAATATTACTAAATACCTCCC			II			CAGTTAGGCAGGCCTAGCCTAATTTTGATCCCTGTATCCAAAATGTTGCTGAGTGCCTCC[CG]CTACAACCCGTGGCTCCTAAGTGGAAATGTGTGCTCTGCTGTTGTCTCTAGGGTTGCCAA	37	12	19376058	CGGGAGGCACTCAGCAACATTTTGGATACAGGGATCAAAATTAGGCTAGG	R	PLEKHA5;PLEKHA5;PLEKHA5;PLEKHA5	NM_001143821;NM_019012;NM_001256470;NM_001256787	Body;Body;Body;5'UTR										PLEKHA5;PLEKHA5	ENST00000539256.1;ENST00000543806.1	5'UTR;5'UTR	PLEKHA5;PLEKHA5;PLEKHA5;PLEKHA5	ENST00000539256.1;ENST00000538034.1;ENST00000538305.1;ENST00000543806.1	5'UTR;5'UTR;5'UTR;5'UTR	chr12:19375980-19376290
PRSS8	ENSG00000052344.16	ENSG00000052344.16	-1.49447	-11.6403	2.57054e-31	1.14633e-30	0.128388	955.581	1.06572	1.50149	-1.01048	13.3937	4.28536e-28	9.12921e-27	52.9889	0.212261	cg08775835	79703840	AAACACCTAAAATATCCAAAACAAACAATATAAACAAATCACCAACACCA	11617878	AAACGCCTAAAATATCCGAAACGAACAATATAAACGAATCACCAACACCG	I	T	Red	GGCCGCAACGGGAGACGCCTGGAGTATCCGAAGCGAGCAGTGTGGACGAGTCACCAGCAC[CG]TCTGGCCACGCAGGGTCCTCCCAGGAGTGGCTGCACCTACCTGCCCGCCCCTCCCCTGGC	37	16	31147044	CGGTGCTGGTGACTCGTCCACACTGCTCGCTTCGGATACTCCAGGCGTCT	R	PRSS8;PRSS8	NM_002773;NM_002773	1stExon;5'UTR			low-CpG:31054493-31054599							PRSS8;PRSS8;PRSS8;PRSS8;PRSS8	ENST00000568261.1;ENST00000317508.6;ENST00000568261.1;ENST00000317508.6;ENST00000419768.2	1stExon;1stExon;5'UTR;5'UTR;TSS1500	PRSS8;PRSS8;PRSS8;PRSS8;PRSS8;PRSS8;PRSS8;PRSS8	ENST00000568261.1;ENST00000317508.6;ENST00000568261.1;ENST00000317508.6;ENST00000567531.1;ENST00000419768.2;ENST00000567833.1;ENST00000564025.1	1stExon;1stExon;5'UTR;5'UTR;TSS200;TSS1500;TSS200;3'UTR	chr16:31146905-31147210
SIKE1	ENSG00000052723.12	ENSG00000052723.12	-0.0417108	-1.11082	0.266647	0.297457	0.0375496	2066.58	0.0498261	-0.140671	-4.62403	-2.92095	0.0039826	0.00726515	-3.6127	-0.00326763	cg19738353	82696465	ATAACRCCTATAATACTAAAACAAACTCCCAAAAAATCTAAACRAATCRC			II			TCTTCTCGATGGTGCAGCTCATAGCAGCAGCACCACCCCAGCCCCTGCCGGGCTCAGCTA[CG]CGACTCGCTCAGATCTTCTGGGAGTCTGTCTCAGCATTACAGGCGTCATTTCCGGGCACG	37	1	115323267	CGCGACTCGCTCAGATCTTCTGGGAGTCTGTCTCAGCATTACAGGCGTCA	F	SIKE1;SIKE1;SIKE1;SIKE1	NM_025073;NM_025073;NM_001102396;NM_001102396	5'UTR;1stExon;1stExon;5'UTR	chr1:115323075-115323462	Island					1:115124533-115124931	1:115322936-115323630	Promoter_Associated	SIKE1;SIKE1;SIKE1;SIKE1;SIKE1	ENST00000369528.5;ENST00000060969.5;ENST00000060969.5;ENST00000369528.5;ENST00000506320.1	1stExon;1stExon;5'UTR;5'UTR;TSS200	SIKE1;SIKE1;SIKE1;SIKE1;SIKE1;SIKE1;SIKE1;SIKE1;SIKE1;SIKE1;SIKE1;SIKE1;SIKE1	ENST00000466657.1;ENST00000369524.1;ENST00000369528.5;ENST00000060969.5;ENST00000466657.1;ENST00000471969.1;ENST00000510745.1;ENST00000462123.1;ENST00000060969.5;ENST00000369528.5;ENST00000506320.1;ENST00000474562.1;ENST00000475335.1	3'UTR;TSS1500;1stExon;1stExon;1stExon;TSS200;TSS200;TSS200;5'UTR;5'UTR;TSS200;TSS200;TSS200	chr1:115323200-115323435
RRP12	ENSG00000052749.14	ENSG00000052749.14	0.10055	1.25779	0.208468	0.236207	0.0799415	941	0.195545
FNIP2	ENSG00000052795.13	ENSG00000052795.13	-0.604134	-8.81254	1.22339e-18	3.53523e-18	0.0685538	8211.42	0.285613
MSMO1	ENSG00000052802.13	ENSG00000052802.13	-0.318474	-4.7103	2.47358e-06	4.1453e-06	0.0676124	1503.98	0.173137
TTC17	ENSG00000052841.15	ENSG00000052841.15	0.209462	8.71683	2.86107e-18	8.16032e-18	0.0240296	6195.94	0.0295895
ALX4	ENSG00000052850.8	ENSG00000052850.8	-0.209522	-2.08014	0.0375125	0.0462792	0.100725	36.5562	0.0308869	1.74002	-2.85439	10.448	6.74294e-20	6.84389e-19	34.19	0.150373	cg06245037	73689156	ACCAATCTCTAACACAATTATCATAAAACAAAATCAAAAAACTACACACA	61728164	GCCAATCTCTAACACGATTATCATAAAACGAAATCGAAAAACTACACGCG	I	C	Grn	TTCACCACCACTGCGAGCCTCAAGGCCCCTGGCACCGCCACAGCAAGGGAAAAAACTTTG[CG]CGTGCAGCCCCTCGATTTCGCTTCATGACAACCGTGCTAGAGATTGGCGCCCCCAATTTT	37	11	44332938	CGCGTGCAGCCCCTCGATTTCGCTTCATGACAACCGTGCTAGAGATTGGC	F	ALX4	NM_021926	TSS1500	chr11:44330542-44331761	S_Shore			RDMR		11:44288908-44290148			ALX4	ENST00000329255.3	TSS1500	ALX4	ENST00000329255.3	TSS1500
FSTL4	ENSG00000053108.17	ENSG00000053108.17	-3.13622	-15.9376	3.47332e-57	3.14693e-56	0.196781	145.911	0.843473	-2.44762	1.0022	-22.9769	4.33088e-53	7.94969e-51	110.414	-0.346849	cg05064319	18656903	CCAACTCTTCTCAACTCAAAACCATTCATATCACAAATAATTAAAAACTC			II			AAGTAACACACCACATAAGCATGCAATTTTCTTCACTATGGTTTTGCCCCAGCATAGGAA[CG]AGCCCCCAACTATCTGTGACATGAATGGTTCTGAGTTGAGAAGAGCTGGGAGCACACACA	37	5	132792488	CGAGCCCCCAACTATCTGTGACATGAATGGTTCTGAGTTGAGAAGAGCTG	F	FSTL4	NM_015082	Body
FOXN3	ENSG00000053254.16	ENSG00000053254.16	0.548065	12.3828	3.23945e-35	1.6278e-34	0.0442602	3277.79	0.133643
METTL24	ENSG00000053328.8	ENSG00000053328.8	-0.579203	-4.97175	6.63525e-07	1.15045e-06	0.116499	195.205	0.25188
AKR7A2	ENSG00000053371.12	ENSG00000053371.12	-0.515539	-5.70919	1.13515e-08	2.17008e-08	0.0902999	2775.87	0.394193	0.533788	-0.314345	6.79617	1.90426e-10	8.11509e-10	12.6379	0.0892102	cg13494428	15648949	AAATCACAAATCATATCTAATCAACRCTTACTAAAAACRCCTATATACCC			II			GTCCCGGGCCTGGGTCACAGGTCATGTCTAATCAACGCTTACTGAAGGCGCCTGTGTGCC[CG]GACGCTGGAGGGGCTACAATGAGAACAAATAATAGTCATTTTGGGCTGTTGGTGTTGAGT	37	1	19639494	CGGGCACACAGGCGCCTTCAGTAAGCGTTGATTAGACATGACCTGTGACC	R	AKR7A2;PQLC2;PQLC2;PQLC2	NM_003689;NM_001040126;NM_001040125;NM_017765	TSS1500;5'UTR;5'UTR;5'UTR	chr1:19638207-19639309	S_Shore								PQLC2;PQLC2;AKR7A2;PQLC2	ENST00000375155.3;ENST00000375153.3;ENST00000235835.3;ENST00000400548.2	5'UTR;5'UTR;TSS1500;5'UTR	AKR7A2;AKR7A2;AKR7A2;PQLC2;PQLC2;AKR7A2;PQLC2;PQLC2;PQLC2	ENST00000489286.1;ENST00000330072.5;ENST00000492217.1;ENST00000375155.3;ENST00000375153.3;ENST00000235835.3;ENST00000497827.1;ENST00000469076.1;ENST00000400548.2	TSS1500;TSS1500;TSS1500;5'UTR;5'UTR;TSS1500;5'UTR;5'UTR;5'UTR	chr1:19638560-19639675
MRTO4	ENSG00000053372.5	ENSG00000053372.5	0.478471	9.96492	2.17041e-23	7.45479e-23	0.0480155	905.089	0.113474	-1.9974	0.385284	-23.1789	1.44503e-53	2.7666e-51	111.509	-0.319166	cg21326065	78728402	TCAATAACAAACTTCCAAAAACAATTCCAACTTAATACCACATATAAAAC			II			GGAACGGAGGGAAAGAGGCGGGTGAGAGGGGATTTCAGGGAGGGAATGATGCAGGAACTT[CG]TTCCATATGTGGCATCAAGTTGGAACTGCTCCTGGAAGCCTGTCACTGAGCTAGTGGCCT	37	1	19584090	CGTTCCATATGTGGCATCAAGTTGGAACTGCTCCTGGAAGCCTGTCACTG	F	MRTO4	NM_016183	Body													MRTO4	ENST00000479559.1	TSS200	chr1:19584045-19584475
NNAT	ENSG00000053438.11	ENSG00000053438.11	-1.12191	-19.104	2.33992e-81	4.04351e-80	0.0587265	140.322	0.154595	8.65858	-3.57811	12.8433	1.50724e-26	2.79604e-25	49.4399	0.602285	cg10642330	69720572	ATATAACAAATTTTTCTTACCACATAAATCACTAAATACCTAAATAATCA	43647277	ATATAACGAATTTTTCTTACCGCGTAAATCGCTAAATACCTAAATAATCG	I	T	Red	TAGTGCGCCCGCGCCTGCCAGGGAACAAAGACTCGGGGCGCGGCGGGCGACCGCTGCGGA[CG]ATCACCCAGGCATTTAGCGACCTACGCGGTAAGAAAAACCCGCTACACCCGGACTCGACC	37	20	36150061	GTGTAGCGGGTTTTTCTTACCGCGTAGGTCGCTAAATGCCTGGGTGATCG	F	BLCAP;BLCAP;BLCAP;NNAT;BLCAP;BLCAP;NNAT	NM_001167821;NM_001167820;NM_001167822;NM_005386;NM_006698;NM_001167823;NM_181689	5'UTR;5'UTR;5'UTR;Body;5'UTR;5'UTR;Body	chr20:36148603-36150136	Island					20:35582018-35583550	20:36149995-36150349	Unclassified_Cell_type_specific	BLCAP;BLCAP;BLCAP;BLCAP;BLCAP;BLCAP	ENST00000397131.1;ENST00000397135.1;ENST00000397137.1;ENST00000373537.2;ENST00000397134.1;ENST00000467603.1	5'UTR;5'UTR;5'UTR;5'UTR;TSS1500;3'UTR	BLCAP;BLCAP;BLCAP;BLCAP;BLCAP;BLCAP;BLCAP;BLCAP;BLCAP;BLCAP	ENST00000456058.1;ENST00000397131.1;ENST00000397135.1;ENST00000397137.1;ENST00000445723.1;ENST00000373537.2;ENST00000397134.1;ENST00000432507.1;ENST00000456058.1;ENST00000467603.1	5'UTR;5'UTR;5'UTR;5'UTR;5'UTR;5'UTR;TSS1500;TSS1500;1stExon;3'UTR	chr20:36149325-36150255
USE1	ENSG00000053501.13	ENSG00000053501.13	0.270001	5.32487	1.01027e-07	1.8344e-07	0.0507058	481.374	0.081504
MCF2L2	ENSG00000053524.12	ENSG00000053524.12	0.295742	2.77347	0.00554623	0.00738477	0.106633	131.335	0.15265
NRIP2	ENSG00000053702.15	ENSG00000053702.15	0.118109	1.7013	0.0888868	0.105458	0.0694226	590.148	0.146708	7.55493	-3.56258	11.8728	7.71259e-24	1.12111e-22	43.2242	0.474449	cg10231675	69661104	ACTATATAAAAACAACAACCTTAATACACCTCCCAACRTATATAACCCCC			II			AAGCGCTTGTCACTGTGTGGGGGCAGCAGCCTTAGTGCACCTCCCAGCGTGTGTGGCCCC[CG]CCCTCCTCTGCATCCCTCCCAGGCTTCCCAGGACTGCCCAGCTGTTTTCTCCTGGCATTA	37	12	2944493	CGGGGGCCACACACGCTGGGAGGTGCACTAAGGCTGCTGCCCCCACACAG	R	NRIP2	NM_031474	TSS1500						TRUE		12:2943810-2944634	Unclassified_Cell_type_specific	NRIP2;NRIP2	ENST00000546074.1;ENST00000337508.4	TSS1500;TSS1500	ITFG2;NRIP2;NRIP2;NRIP2;NRIP2;ITFG2	ENST00000552005.1;ENST00000542386.1;ENST00000542990.1;ENST00000546074.1;ENST00000337508.4;ENST00000537710.1	5'UTR;5'UTR;5'UTR;TSS1500;TSS1500;TSS1500	chr12:2944085-2944695
LAMA3	ENSG00000053747.17	ENSG00000053747.17	1.41282	11.0591	1.97994e-28	8.03382e-28	0.127751	1532.63	0.870077
AP5M1	ENSG00000053770.12	ENSG00000053770.12	-1.05227	-23.7986	3.44907e-125	1.72723e-123	0.0442154	3393.37	0.341539	-3.25513	0.417135	-4.25033	3.57821e-05	8.71614e-05	0.815168	-0.222633	cg23816910	43790569	AAATCRTTACATTTTTCTTAATATCTCTAATACCTAACACATTTCTATAC			II			GTAGGTTTATAATTAGAAAAAGATAGCCACTCAGCAAACATTTTTTATTATTGTTTTCTA[CG]CATAGAAATGTGTCAGGCACTAGAGATACTAAGAAAAATGTAACGATTCTTGCTTTCAAA	37	14	57744532	CGCATAGAAATGTGTCAGGCACTAGAGATACTAAGAAAAATGTAACGATT	F	AP5M1;AP5M1	NR_026895;NM_018229	Body;Body										AP5M1	ENST00000556723.1	TSS1500	AP5M1	ENST00000556723.1	TSS1500
ANAPC4	ENSG00000053900.11	ENSG00000053900.11	0.2636	7.56494	3.88034e-14	9.43833e-14	0.0348449	1962.15	0.056401
KCNQ1	ENSG00000053918.18	ENSG00000053918.18	-1.55782	-24.5168	9.76975e-133	5.78833e-131	0.0635409	568.701	0.543418	-1.74409	-0.0522717	-18.7309	1.48511e-42	1.11027e-40	86.2128	-0.282682	cg16379391	52805866	TATCTCTACTAAAAACCACAATCCRAATCACATAAAACCATTAAAATCAC			II			AAGTGGTTTTGTATCTCTGCTGAGAACCACAATCCGAGTCACATGGGACCATTGAGATCA[CG]TCAGGGTGCAGGCTGGGGAAGGCTGGGAGCTGGGGTTTGGCAAAGGCGTTGGGGTGCTCT	37	11	2488799	ATCTCTGCTGAGAACCACAATCCGAGTCACATGGGACCATTGAGATCACG	R	KCNQ1;KCNQ1	NM_000218;NM_181798	Body;Body				chr11:2488634-2488634				11:2488389-2489172	Unclassified_Cell_type_specific				KCNQ1	ENST00000345015.4	5'UTR	chr11:2488440-2488930
TRAPPC3	ENSG00000054116.12	ENSG00000054116.12	0.056583	1.50943	0.131189	0.152639	0.0374863	1556.65	0.0487391	-1.61131	1.10159	-5.73482	4.60438e-08	1.55008e-07	7.25777	-0.190608	cg00039326	67706128	AAAATACACRTTTCTTTTATACCTTTTATACRCCCAAATACTAAACATAC			II			CTTTGCCATTTTAGGCAAGTTGCTAAATCTCTCTCAGTTGTTGTAAAGACTGGTGAGCCA[CG]CATGCCCAGCACTTGGGCGCATAAAAGGCATAAAAGAAACGTGTATTCCCTTCCAGCCAC	37	1	36615845	CGCATGCCCAGCACTTGGGCGCATAAAAGGCATAAAAGAAACGTGTATTC	F	TRAPPC3	NM_014408	TSS1500	chr1:36614855-36615462	S_Shore				TRUE		1:36614198-36616219	Promoter_Associated	TRAPPC3;TRAPPC3;TRAPPC3;TRAPPC3	ENST00000373163.1;ENST00000373166.3;ENST00000373159.1;ENST00000373162.1	TSS1500;TSS1500;TSS1500;TSS1500	TRAPPC3;TRAPPC3;TRAPPC3;TRAPPC3;TRAPPC3	ENST00000497251.1;ENST00000373163.1;ENST00000373166.3;ENST00000469757.1;ENST00000373162.1	TSS1500;TSS1500;TSS1500;TSS1500;TSS1500	chr1:36614585-36616850
THRAP3	ENSG00000054118.15	ENSG00000054118.15	0.147579	6.33631	2.35337e-10	4.88869e-10	0.023291	6520.08	0.024145
PHPT1	ENSG00000054148.18	ENSG00000054148.18	0.7918	14.5245	8.48086e-48	6.01029e-47	0.0545149	1536.33	0.229642	-1.0209	0.796508	-13.4997	2.1698e-28	4.74977e-27	53.6675	-0.163686	cg14290445	92722895	AAATAATAAATTTAACATCCCCAAACACTACCTATCCCTTTCCCACACTC			II			AAGGGCGGTCGGGATGGTGGGTTTGGCATCCCCAGGCACTGCCTATCCCTTTCCCACACT[CG]CTTCTGGTGTGGCTGGTGGCTGGATGCCCAGAGCCGGGTATCGGGTTGAAGGGTCCAGGT	37	9	139745116	GATGGTGGGTTTGGCATCCCCAGGCACTGCCTATCCCTTTCCCACACTCG	R	PHPT1;PHPT1	NM_001135861;NM_014172	Body;Body	chr9:139738276-139744618	S_Shore						9:139744458-139745407	Promoter_Associated	PHPT1;MAMDC4	ENST00000492540.1;ENST00000485732.1	5'UTR;TSS1500	PHPT1;PHPT1;PHPT1;MAMDC4;PHPT1	ENST00000492540.1;ENST00000462205.1;ENST00000497413.1;ENST00000485732.1;ENST00000463215.1	5'UTR;5'UTR;5'UTR;TSS1500;5'UTR
ENTPD2	ENSG00000054179.12	ENSG00000054179.12	-1.21011	-9.18784	4.00823e-20	1.22231e-19	0.131708	102.498	0.232804
LY75	ENSG00000054219.11	ENSG00000054219.11	0.892594	8.12569	4.44812e-16	1.16821e-15	0.109848	369.122	0.373345	1.78582	-3.88792	6.60561	5.30606e-10	2.16686e-09	11.6305	0.146682	cg02280532	82671130	AACCTAAACAAAAATACAAACAAAACAAACCACACTCAACAAACAAAACA	91661354	AACCTAAACAAAAATACGAACGAAACAAACCGCGCTCAACAAACGAAACG	I	A	Red	CTGTCCTCATCCTGAGCTGGCGCAAGCCTTCCGGCCGGGTCCTCGGGCGCACGCGGCTCC[CG]CCCCGCCTGCTGAGCGCGGCCTGCCCCGCCCGCACCTCTGTCTAGGCCTCTGGGGGCGCC	37	2	160761244	CGCCCCGCCTGCTGAGCGCGGCCTGCCCCGCCCGCACCTCTGTCTAGGCC	F	LY75;LY75	NM_002349;NM_002349	5'UTR;1stExon	chr2:160760604-160761452	Island	high-CpG:160469442-160469560				2:160468851-160469698	2:160761072-160761856	Promoter_Associated	LY75;LY75;LY75-CD302;LY75	ENST00000492955.1;ENST00000553424.1;ENST00000504764.1;ENST00000492955.1	1stExon;TSS200;TSS200;3'UTR	LY75;LY75;LY75;LY75;LY75-CD302;LY75;LY75	ENST00000484559.1;ENST00000492955.1;ENST00000471164.1;ENST00000554112.1;ENST00000504764.1;ENST00000484559.1;ENST00000492955.1	1stExon;1stExon;TSS200;TSS200;TSS200;3'UTR;3'UTR	chr2:160760200-160761430
ARID4B	ENSG00000054267.22	ENSG00000054267.22	0.352555	12.2857	1.08145e-34	5.33942e-34	0.0286965	3639.27	0.0560755
OPN3	ENSG00000054277.14	ENSG00000054277.14	0.744744	7.78905	6.75154e-15	1.69225e-14	0.0956143	164.749	0.184241	-1.57007	0.258698	-9.34268	6.73729e-17	5.20788e-16	27.3277	-0.241165	cg11417788	80773329	AAACACCTAAAACTCATTATACTTACTAAAACACAAACTTAATCAAAAAC			II			GGTTAGTAACACTTTCCTTCTGGTTATTTTGGTCAAAGAGACTTTAACATTTACTAATAT[CG]TTTTTGATCAAGCCTGTGTCTTAGCAAGCACAATGAGTTTCAGGTGCCTGATTTCAGCTG	37	1	241772015	CGTTTTTGATCAAGCCTGTGTCTTAGCAAGCACAATGAGTTTCAGGTGCC	F	OPN3	NM_014322	Body				chr1:241771916-241771916						OPN3	ENST00000469376.1	3'UTR	OPN3;OPN3;OPN3;OPN3	ENST00000469376.1;ENST00000490673.1;ENST00000478849.1;ENST00000463155.1	3'UTR;3'UTR;3'UTR;3'UTR	chr1:241771740-241772275
SDCCAG8	ENSG00000054282.16	ENSG00000054282.16	0.2791	10.2674	9.88595e-25	3.54915e-24	0.0271832	2130.85	0.0408606
PTPRN	ENSG00000054356.14	ENSG00000054356.14	6.43879	22.1421	1.2443e-108	4.08015e-107	0.290795	92.0061	0.697161	2.37952	-3.49307	10.2712	2.06027e-19	2.00306e-18	33.0795	0.184559	cg04422168	48725934	ACTCATAAACTAATTTACATCACATATAACATAAAAACCCTATCAAAACA	71732596	ACTCGTAAACTAATTTACGTCACATATAACGTAAAAACCCTATCGAAACG	I	A	Red	CCTCCACCCCCGGCTCGTAAGCTAATTTGCGTCACATATGGCGTAAGAGCCCTGTCGGAG[CG]GGGGACCTACCTAGCCCATCCCTCCTCCATCAAATAGTAGGCGCCTCGCTAGAATTCCCA	37	2	220174282	GCTCGTAAGCTAATTTGCGTCACATATGGCGTAAGAGCCCTGTCGGAGCG	R	PTPRN;PTPRN;PTPRN;PTPRN;PTPRN	NM_001199764;NM_002846;NM_001199763;NM_002846;NM_001199763	TSS1500;1stExon;1stExon;5'UTR;5'UTR	chr2:220173870-220174283	Island					2:219881281-219882527			PTPRN;PTPRN;PTPRN;PTPRN;PTPRN	ENST00000537666.1;ENST00000295718.2;ENST00000295718.2;ENST00000409251.3;ENST00000536579.1	TSS1500;1stExon;5'UTR;TSS200;TSS1500	PTPRN;PTPRN;PTPRN;PTPRN;PTPRN;PTPRN;PTPRN;PTPRN;PTPRN;PTPRN;PTPRN;PTPRN;PTPRN;PTPRN;PTPRN	ENST00000446182.1;ENST00000462351.1;ENST00000477819.1;ENST00000468454.1;ENST00000537666.1;ENST00000442029.1;ENST00000412847.1;ENST00000295718.2;ENST00000295718.2;ENST00000440552.1;ENST00000423636.1;ENST00000484986.1;ENST00000409251.3;ENST00000451506.1;ENST00000536579.1	5'UTR;TSS1500;TSS1500;TSS1500;TSS1500;TSS1500;TSS1500;1stExon;5'UTR;TSS1500;TSS200;TSS200;TSS200;TSS200;TSS1500	chr2:220174085-220174375
HHAT	ENSG00000054392.13	ENSG00000054392.13	0.160701	2.71344	0.00665894	0.00880859	0.0592242	681.215	0.109515	-3.5902	-0.366767	-8.34071	2.92025e-14	1.77555e-13	21.3088	-0.387867	cg16174106	70794258	CAAACTAATACATATCAAAACCRAATTTTAAACTCCTCTTTTAAATCAAC			II			AGCCAAAGCCACAAACTAGTACATGTCAGGGCCGGGTTTTGGACTCCTCTTTTGGATCAA[CG]CCTGTGCTTTATCTACTGTTTACTTTGCCCCCTCCTTGGAAGTAGGTTAGATGGATGAAC	37	1	210503830	AAACTAGTACATGTCAGGGCCGGGTTTTGGACTCCTCTTTTGGATCAACG	R	HHAT;HHAT;HHAT;HHAT;HHAT;HHAT	NM_018194;NM_001170564;NM_001170580;NM_001170588;NM_001122834;NM_001170587	5'UTR;5'UTR;5'UTR;5'UTR;5'UTR;Body	chr1:210502133-210502793	S_Shore						1:210503771-210504013	Unclassified_Cell_type_specific	HHAT;HHAT;HHAT;HHAT;HHAT;HHAT	ENST00000391905.3;ENST00000545781.1;ENST00000261458.3;ENST00000308852.6;ENST00000367010.1;ENST00000541565.1	5'UTR;5'UTR;5'UTR;5'UTR;5'UTR;5'UTR	HHAT;HHAT;HHAT;HHAT;HHAT;HHAT	ENST00000391905.3;ENST00000545781.1;ENST00000261458.3;ENST00000308852.6;ENST00000367010.1;ENST00000541565.1	5'UTR;5'UTR;5'UTR;5'UTR;5'UTR;5'UTR	chr1:210503345-210503890
KIF1B	ENSG00000054523.18	ENSG00000054523.18	-0.577747	-14.2977	2.26123e-46	1.54416e-45	0.0404083	7620.61	0.148604	2.39796	0.0615156	2.67879	0.00814438	0.014092	-4.26257	0.158119	cg22733664	89689921	ATCTTATCTAAAAATAAACTTAAATAATACRTTTCTTATATTACTACCAC			II			TTCATAGAAATGTTATTTGAAATTTTGAGTTTTGTTTCATGGGTTGCTCTGGATTAGTGT[CG]TGGCAGTAATATAAGAAACGCACCATTCAAGCCTACCTTCAGATAAGATTCACCTTTGAA	37	1	10338586	CGTGGCAGTAATATAAGAAACGCACCATTCAAGCCTACCTTCAGATAAGA	F	KIF1B;KIF1B	NM_183416;NM_015074	Body;Body													KIF1B	ENST00000495136.1	TSS200
FOXC1	ENSG00000054598.9	ENSG00000054598.9	-1.69308	-17.6284	1.49032e-69	1.8802e-68	0.0960426	622.722	0.776851
TBC1D22A	ENSG00000054611.14	ENSG00000054611.14	0.2254	5.52453	3.30365e-08	6.15146e-08	0.0407999	1426.25	0.0608242	-1.8958	0.233274	-20.4059	7.93305e-47	8.44371e-45	96.0297	-0.305243	cg03203801	52657873	CTATACATACAACCACACRTATAATCCTCATAACAACTAAAAATAATACC			II			CGGGCTAGACACTGTACATGCAACCACACGTGTAGTCCTCATAGCAGCTGGGGGTGGTAC[CG]TGTGGTCCCTATTTTACAAATGAGGAAACTCAGAAGCTGAGCTACGTGCTCAAAGCCACA	37	22	47169727	CGGTACCACCCCCAGCTGCTATGAGGACTACACGTGTGGTTGCATGTACA	R	TBC1D22A;TBC1D22A;TBC1D22A;TBC1D22A;TBC1D22A	NM_001284305;NM_001284304;NM_001284303;NM_014346;NR_104292	TSS200;5'UTR;Body;Body;Body								22:47169722-47170514	Promoter_Associated	TBC1D22A;TBC1D22A;TBC1D22A	ENST00000406733.1;ENST00000380995.1;ENST00000472791.1	TSS200;5'UTR;5'UTR	TBC1D22A;TBC1D22A;TBC1D22A;TBC1D22A;TBC1D22A;TBC1D22A	ENST00000406733.1;ENST00000380995.1;ENST00000486163.1;ENST00000496139.1;ENST00000472791.1;ENST00000441162.1	TSS200;5'UTR;5'UTR;5'UTR;5'UTR;5'UTR	chr22:47169660-47170450
SYNE2	ENSG00000054654.19	ENSG00000054654.19	-0.737732	-11.8846	1.42247e-32	6.5931e-32	0.0620744	64082.1	0.321665	1.73818	1.70798	20.6045	2.52807e-47	2.80065e-45	97.1707	0.214002	cg00755751	11726523	ACTATTTTAACAATCCTCCAACACAAAAAAACCCAAAACTACCAACRTTC			II			TTCAGGCCTGAGCTGTTTTAACAGTCCTCCAACACAAAGAAGCCCAAAGCTGCCAACGTT[CG]TTTTTTAAAAGGGGGATTTGCATGTGGGGCTTCTTAGGCAGGGCCTGTTGATGAGATTTG	37	14	64677007	CGAACGTTGGCAGCTTTGGGCTTCTTTGTGTTGGAGGACTGTTAAAACAG	R	SYNE2;SYNE2	NM_182914;NM_015180	Body;Body							14:63746485-63746761			ESR2	ENST00000556275.1	3'UTR	SYNE2;SYNE2;SYNE2;SYNE2;ESR2	ENST00000553806.1;ENST00000554997.1;ENST00000553289.1;ENST00000555612.1;ENST00000556275.1	5'UTR;5'UTR;3'UTR;3'UTR;3'UTR	chr14:64676585-64677295
PLEKHH1	ENSG00000054690.14	ENSG00000054690.14	-1.02725	-13.3999	6.05552e-41	3.57265e-40	0.0766608	1092.64	0.449341
ATP9A	ENSG00000054793.14	ENSG00000054793.14	-0.259679	-2.69426	0.00705451	0.00930969	0.0963824	3146.87	0.426187	-1.80037	1.12272	-16.7955	1.92914e-37	9.39813e-36	74.4612	-0.254664	cg16887696	16699990	TATCTAACTACTTTTAATTTTTCTTCATATTCTTCTTAAATCTACCCAAC			II			CATGACACACCAACCTTCCAGGAAGTTACAGGGTCCAGGAAAGAACAGTCTCAGCATTGA[CG]CTGGGCAGATCCAAGAAGAACATGAAGAAAAATTAAAAGTAGCCAGATATGGTGGCTCAT	37	20	50361345	CGCTGGGCAGATCCAAGAAGAACATGAAGAAAAATTAAAAGTAGCCAGAT	F	ATP9A	NM_006045	Body																chr20:50361100-50361390
CBLN4	ENSG00000054803.4	ENSG00000054803.4	1.25068	6.14324	8.08557e-10	1.63814e-09	0.203587	66.9282	0.37926	2.06724	-2.63771	11.821	1.05767e-23	1.51804e-22	42.9091	0.175468	cg20779964	41647294	TACAACCCAAAAAACACAAAACAAACACACACACTCTATTTATAAAAACA	47747945	TACAACCCGAAAAACGCGAAACGAACACACGCGCTCTATTTATAAAAACG	I	C	Grn	TCTCGTCCCTCGTGCAGCCCGGAGAGCGCGAAGCGGGCACACGCGCTCTATTTATAGGAG[CG]CAGCGTCCGGCTGGGTTGGCTTATCGCGCAACCCGCGGGCTCCGAGAAAAGGGGGAGAAG	37	20	54580070	TGCAGCCCGGAGAGCGCGAAGCGGGCACACGCGCTCTATTTATAGGAGCG	R	CBLN4	NM_080617	TSS200	chr20:54578603-54580678	Island					20:54013087-54014085			CBLN4;CBLN4	ENST00000064571.2;ENST00000064571.2	1stExon;5'UTR	CBLN4;CBLN4	ENST00000064571.2;ENST00000064571.2	1stExon;5'UTR	chr20:54579605-54580495
CHRDL2	ENSG00000054938.16	ENSG00000054938.16	-0.898928	-5.42808	5.69633e-08	1.04919e-07	0.165607	25.8759	0.0518291	-3.215	0.716173	-5.52637	1.26764e-07	4.07762e-07	6.27009	-0.242112	cg22000795	11614974	AAAAAACTTTATTCAAAAAATAAACTACAAAACCCAAAAAATATATACAC			II			TCCCATCCCCCTCCCCTGTACACACACACACACACACACACACACACACACACACACACA[CG]TGTACACATTCTCTGGGTCCTGTAGCCCACCTTTTGAACAAAGTCCTCCTGGTGTGAAGA	37	11	74430468	GAGGACTTTGTTCAAAAGGTGGGCTACAGGACCCAGAGAATGTGTACACG	F	CHRDL2;CHRDL2;CHRDL2;CHRDL2;CHRDL2;CHRDL2	NM_001304390;NM_001304415;NM_001304391;NM_001304416;NM_015424;NM_001278473	TSS200;TSS200;TSS200;TSS200;Body;Body						TRUE				CHRDL2;CHRDL2	ENST00000534159.1;ENST00000393519.2	3'UTR;5'UTR	CHRDL2;CHRDL2;CHRDL2	ENST00000376324.3;ENST00000534159.1;ENST00000393519.2	TSS200;3'UTR;5'UTR
FAM168A	ENSG00000054965.11	ENSG00000054965.11	0.161963	5.12362	2.99725e-07	5.30135e-07	0.0316111	3110.19	0.0399809	-2.47336	-1.70159	-19.1316	1.36875e-43	1.1142e-41	88.5922	-0.306853	cg01513263	2616396	TTCATATACCCCTATCCCCAATCTATTCTTTACATAACATAACCATAATC			II			TGAAGAGTCATTGAAGGGTTTTAAGCATTGGAGTGATGTCAAATTTTCAAGAGAGAAAAA[CG]ATTATGGCTATGTTATGTAAAGAACAGACTGGGGACAGGGGTATATGAAAGGAGTTAGGA	37	11	73172771	CGATTATGGCTATGTTATGTAAAGAACAGACTGGGGACAGGGGTATATGA	F	FAM168A;FAM168A;FAM168A	NM_015159;NM_001286051;NM_001286050	Body;Body;Body													FAM168A	ENST00000432223.2	3'UTR	chr11:73172445-73172795
RELT	ENSG00000054967.13	ENSG00000054967.13	1.76675	16.042	6.50747e-58	6.03524e-57	0.110133	290.675	0.594676	-0.721194	1.36083	-9.91165	1.96845e-18	1.75115e-17	30.8362	-0.101507	cg15447592	92635315	AAAACTCTAAAACCTCACTAACTACCCAACCTTTAAAATAAAACAAAAAC			II			GTCAGGCATCGGAGGCTCTGGGGCCTCACTGACTGCCCAGCCTTTAGGATGAGGCAGAGA[CG]GATATGGGACCTTCAGATATCCCCTCCCAGCCGAGGGGGCTTCCATCTAACTGTTTTTTT	37	11	73097380	AGGCTCTGGGGCCTCACTGACTGCCCAGCCTTTAGGATGAGGCAGAGACG	R	RELT;RELT	NM_152222;NM_032871	5'UTR;5'UTR				chr11:73097153-73097153				11:73097167-73097426	Unclassified_Cell_type_specific	RELT;RELT	ENST00000064780.2;ENST00000393580.2	5'UTR;5'UTR	RELT;RELT;RELT;RELT	ENST00000064780.2;ENST00000545687.1;ENST00000544075.1;ENST00000393580.2	5'UTR;5'UTR;5'UTR;5'UTR
GALC	ENSG00000054983.17	ENSG00000054983.17	0.413759	7.9645	1.65893e-15	4.26367e-15	0.0519504	2543.66	0.131096	-1.69564	2.38639	-3.52468	0.000550164	0.00114435	-1.77636	-0.114849	cg13190415	96613912	TCTTCTATACTCCCCCTTAAAATAAAATCTACTCCTTTTATATAAATACC			II			TCAGAAATGGCCCAGGATCAGCAGATGGTATATGGAAACTAGAAGTGAAAGGGGACTGGC[CG]GTACTCACACAAAAGGAGTAGACCCTACCCTAAGGGGGAGCATAGAAGACCAACTCAGGA	37	14	88437623	CTTCTATGCTCCCCCTTAGGGTAGGGTCTACTCCTTTTGTGTGAGTACCG	F	GALC;GALC;GALC	NM_001201401;NM_000153;NM_001201402	Body;Body;Body													GALC;GALC;GALC	ENST00000557316.1;ENST00000474294.2;ENST00000477716.3	3'UTR;3'UTR;3'UTR	chr14:88437425-88437630
NOP58	ENSG00000055044.11	ENSG00000055044.11	0.535281	12.8135	1.37849e-37	7.43428e-37	0.0417749	1464.06	0.114463	-2.26222	-0.412709	-14.8604	3.62621e-32	1.10785e-30	62.3424	-0.344543	cg03128029	57779843	AACCTACTACAATCAATTACAATAAATAAACCCRATCACTCTATTATCCC			II			TGTTATTTTTAAAAGATTCAGAAGAATGGATGACTCATACTCTTCAACTAGATTTCATCA[CG]GGACAACAGAGTGATCGGGTTTATTTACTGTAATTGACTGCAGTAGGTCTTACAGTTTTG	37	2	203143288	CGGGACAACAGAGTGATCGGGTTTATTTACTGTAATTGACTGCAGTAGGT	F	NOP58	NM_015934	Body			low-CpG:202851409-202851554			TRUE				NOP58	ENST00000467734.1	5'UTR	NOP58;NOP58;NOP58;NOP58;NOP58;NOP58	ENST00000488403.1;ENST00000472050.1;ENST00000467734.1;ENST00000492688.1;ENST00000478941.1;ENST00000426814.1	5'UTR;5'UTR;5'UTR;5'UTR;5'UTR;3'UTR	chr2:203143160-203143430
SZRD1	ENSG00000055070.17	ENSG00000055070.17	-0.000954478	-0.0253045	0.979812	0.982214	0.0377196	1949.49	0.0476416	-3.06918	-0.42793	-14.7149	9.14637e-32	2.69803e-30	61.4193	-0.439303	cg06844181	74712906	CTTAAAACTTTAAAATTAAAACTAAAATATTACACCTACCTCTAACCTTC			II			GGACGTGGTGGCTTGAGGCTTTAGGGTTGAGGCTGGGGTGTTGCACCTGCCTCTGACCTT[CG]TGGGCTCCCTGTGTGAGGTCATCTGATGCAATGTGAGGAAGTGACAAGTTGGAAGACTTG	37	1	16718129	TTGAGGCTTTAGGGTTGAGGCTGGGGTGTTGCACCTGCCTCTGACCTTCG	R	SZRD1;SZRD1;SZRD1;SZRD1;SZRD1;SZRD1	NR_073503;NR_073502;NR_073501;NR_073500;NM_001114600;NM_001271869	Body;Body;Body;Body;Body;Body										C1orf144	ENST00000472461.1	5'UTR	C1orf144;C1orf144;C1orf144;C1orf144;C1orf144;C1orf144	ENST00000476423.1;ENST00000475078.1;ENST00000486763.1;ENST00000475554.1;ENST00000472351.1;ENST00000472461.1	3'UTR;5'UTR;5'UTR;5'UTR;5'UTR;5'UTR	chr1:16717885-16718375
KCNH2	ENSG00000055118.16	ENSG00000055118.16	0.34969	1.72919	0.0837744	0.0996373	0.202227	46.7215	0.168834	2.86069	-1.02385	16.0727	1.73277e-35	7.1051e-34	69.9723	0.374912	cg14711997	98800926	AACTAAAAAAACTAAAATTCCAAATACAACCACTACTAAACTAACAAACA	37631266	GACTAAAAAAACTAAAATTCCGAATACGACCGCTACTAAACTAACGAACG	I	A	Red	GGCTCGAGCTGCCCATGGCCCCGTGGCGTGGGCCCTGCTGCCAGGGTGCCGTGCTCTGCC[CG]CCCGCCAGCCCAGCAGCGGCCGCACTCGGAACCTCAGCTCCTCCAGCCGGCCCCTCCTTC	37	7	150652864	CGCCCGCCAGCCCAGCAGCGGCCGCACTCGGAACCTCAGCTCCTCCAGCC	F	KCNH2;KCNH2;KCNH2;KCNH2	NM_172057;NM_172056;NM_000238;NM_172057	5'UTR;Body;Body;1stExon	chr7:150652807-150653080	Island	high-CpG:150283794-150283891			TRUE	7:150283797-150284001			KCNH2;KCNH2;KCNH2;KCNH2	ENST00000350328.4;ENST00000330883.4;ENST00000350328.4;ENST00000330883.4	1stExon;1stExon;5'UTR;5'UTR	KCNH2;KCNH2;KCNH2;KCNH2;KCNH2;KCNH2;KCNH2;KCNH2;KCNH2	ENST00000461280.1;ENST00000350328.4;ENST00000473610.1;ENST00000330883.4;ENST00000350328.4;ENST00000330883.4;ENST00000532957.1;ENST00000473610.1;ENST00000461280.1	1stExon;1stExon;1stExon;1stExon;5'UTR;5'UTR;3'UTR;3'UTR;3'UTR	chr7:150651980-150653915
CUL1	ENSG00000055130.17	ENSG00000055130.17	0.346546	9.50125	2.0739e-21	6.64723e-21	0.0364738	3138.8	0.070367
FAM114A2	ENSG00000055147.19	ENSG00000055147.19	0.546537	14.6672	1.04523e-48	7.58822e-48	0.0372625	1523.28	0.105414	-0.288993	-5.08619	-6.25136	3.40161e-09	1.28385e-08	9.80675	-0.00529764	cg06508582	88779887	AAATAAATAACAACTTAATTAAAATCACTACAAAAAAACTACTAAAAACA	43654162	GAATAAATAACGACTTAATTAAAATCGCTACGAAAAAACTACTAAAAACG	I	C	Grn	TAGACGGCGGTCGGGTAGGTGACGGCTTGGTTGGGGTCGCTGCGAGGGGACTACTAGGAG[CG]CCGAGGCGTGAGTCGTAGCCTGTGGCTTGGGGTCGGGAGTGCAGGAGGCGAAAATGTTTG	37	5	153418618	GGGTAGGTGACGGCTTGGTTGGGGTCGCTGCGAGGGGACTACTAGGAGCG	R	MFAP3;MFAP3;FAM114A2;MFAP3	NM_005927;NM_001135037;NM_018691;NR_024152	5'UTR;5'UTR;TSS200;Body	chr5:153418183-153418669	Island					5:153398083-153398917	5:153417787-153418937	Unclassified	FAM114A2;FAM114A2;FAM114A2;FAM114A2;FAM114A2;MFAP3;MFAP3;MFAP3;MFAP3	ENST00000522858.1;ENST00000433795.1;ENST00000520313.1;ENST00000351797.4;ENST00000520667.1;ENST00000322602.5;ENST00000436816.1;ENST00000439768.2;ENST00000322602.5	TSS200;TSS200;TSS200;TSS200;TSS200;1stExon;5'UTR;5'UTR;5'UTR	FAM114A2;FAM114A2;FAM114A2;FAM114A2;FAM114A2;FAM114A2;FAM114A2;FAM114A2;FAM114A2;FAM114A2;MFAP3;MFAP3;MFAP3;MFAP3;FAM114A2;MFAP3;MFAP3;MFAP3;MFAP3;MFAP3;MFAP3;MFAP3	ENST00000522858.1;ENST00000522634.1;ENST00000523705.1;ENST00000433795.1;ENST00000520313.1;ENST00000518900.1;ENST00000351797.4;ENST00000520667.1;ENST00000519808.1;ENST00000522395.1;ENST00000322602.5;ENST00000522177.1;ENST00000520899.1;ENST00000522782.1;ENST00000521031.1;ENST00000436816.1;ENST00000439768.2;ENST00000322602.5;ENST00000522177.1;ENST00000520899.1;ENST00000520327.1;ENST00000521527.1	TSS200;TSS200;TSS200;TSS200;TSS200;TSS200;TSS200;TSS200;TSS200;TSS200;1stExon;1stExon;1stExon;5'UTR;TSS1500;5'UTR;5'UTR;5'UTR;5'UTR;5'UTR;5'UTR;5'UTR
CYFIP2	ENSG00000055163.20	ENSG00000055163.20	-1.58523	-17.735	2.24988e-70	2.90061e-69	0.0893842	13634.9	0.971886
TAB2	ENSG00000055208.19	ENSG00000055208.19	-0.29597	-6.0598	1.36288e-09	2.72965e-09	0.0488416	2702.08	0.113355	-4.05332	0.248935	-5.44276	1.88975e-07	5.97011e-07	5.88121	-0.277922	cg12936622	13695928	AATATCTTACCAACATTAATTTAACTTCTTTCACAATTTACCACTTACCC			II			CTACTTCTATTAATGTCTTACCAGCATTAATTTGACTTCTTTCACAGTTTACCACTTACC[CG]TGTTTATGAGTACTACATTATACCTAAGATAATATATTTGAAATATGTTTTGAAATCTTA	37	6	149720035	CGGGTAAGTGGTAAACTGTGAAAGAAGTCAAATTAATGCTGGTAAGACAT	R	SUMO4;TAB2;TAB2;TAB2	NM_001002255;NM_015093;NM_001292034;NM_001292035	TSS1500;Body;Body;Body										SUMO4	ENST00000326669.4	TSS1500	TAB2;SUMO4;TAB2	ENST00000484505.1;ENST00000326669.4;ENST00000470466.1	5'UTR;TSS1500;3'UTR
GINM1	ENSG00000055211.14	ENSG00000055211.14	-0.523325	-11.4978	1.35248e-30	5.90616e-30	0.0455151	2376.61	0.142905	-0.730875	2.50786	-10.1383	4.75278e-19	4.46912e-18	32.2485	-0.0654809	cg20245024	93661381	AATTCCTCACCAAATATTAATTAAAAATCTTCCTCAATTCCTTATCACAC			II			ACTGAGGCCTCAGTTCCTCACCAGATGTTGGTTGAAGGTCTTCCTCAGTTCCTTGTCACA[CG]AAGCTCCCCATAGAGCATCTCACAACATGGCAACTAGCTTCATCGAGAGGACAAGAGAGA	37	6	149897427	CGTGTGACAAGGAACTGAGGAAGACCTTCAACCAACATCTGGTGAGGAAC	R	GINM1	NM_138785	Body										RP1-12G14.6;C6orf72	ENST00000435273.1;ENST00000367423.3	TSS200;5'UTR	RP1-12G14.6;C6orf72	ENST00000435273.1;ENST00000367423.3	TSS200;5'UTR	chr6:149897220-149897450
EIF2AK2	ENSG00000055332.18	ENSG00000055332.18	0.238147	5.54109	3.00589e-08	5.6098e-08	0.0429783	4447.35	0.0743119	0.881561	0.286983	4.90731	2.21527e-06	6.22328e-06	3.4921	0.148231	cg14126601	18663263	ACAAATATCTCTATTTAACAACAAAACTAACCCACAAATACTTTTACAAC			II			CGTAATCTCCTTCACTCCGCTCCCACCCATCCATTCATTCATGAGCAGACACTTGCCAGC[CG]CTGTAAAAGCACCTGTGGGCCAGTCCTGCTGCTAAATAGAGACACCTGCTTCCTACAGTA	37	2	37384708	CAGGTGTCTCTATTTAGCAGCAGGACTGGCCCACAGGTGCTTTTACAGCG	F	EIF2AK2;EIF2AK2	NM_002759;NM_001135651	TSS1500;TSS1500	chr2:37383901-37384402	S_Shore						2:37383067-37384938	Promoter_Associated	EIF2AK2	ENST00000233057.4	TSS1500	EIF2AK2;EIF2AK2;EIF2AK2	ENST00000411537.1;ENST00000233057.4;ENST00000390013.3	TSS1500;TSS1500;TSS1500	chr2:37384325-37385015
USP36	ENSG00000055483.19	ENSG00000055483.19	-0.231548	-3.91398	9.0789e-05	0.00013759	0.0591593	1811.66	0.132771
KMT2C	ENSG00000055609.19	ENSG00000055609.19	-0.0246555	-0.714107	0.475161	0.508817	0.0345264	13603.9	0.0464077	-3.01803	-3.01807	-3.12863	0.0020801	0.00396942	-3.0154	-0.206831	cg06029299	85693313	TTTCAATTTCACATTTAAATTCCACCTTAAAATTTAAAAACAATACTTCC			II			CTCATCATTTTTTTCAGTTTCACATTTGGATTCCACCTTAGAATTTGGAGACAGTACTTC[CG]TTTTTACCTCATTGGTAACAGTGGATTTTTTCTGTGGTGAATGTTTATCAGAGAGAACCA	37	7	151874066	CGGAAGTACTGTCTCCAAATTCTAAGGTGGAATCCAAATGTGAAACTGAA	R	KMT2C	NM_170606	Body													MLL3;MLL3;MLL3	ENST00000360104.3;ENST00000558084.1;ENST00000473186.1	1stExon;3'UTR;3'UTR	chr7:151873925-151874255
MCOLN3	ENSG00000055732.13	ENSG00000055732.13	-2.98744	-16.4164	1.45855e-60	1.44461e-59	0.181978	409.224	1.74674
CCDC85A	ENSG00000055813.6	ENSG00000055813.6	1.86914	13.9069	5.74926e-44	3.67948e-43	0.134404	170.506	0.519442	-1.34678	2.85371	-10.3626	1.15697e-19	1.14987e-18	33.6532	-0.113947	cg10679103	8683121	CACTATATTTAATCACATCTATATTTTCAACCTTTTTTCTAACATCACTC			II			GAAAAGAAATACAAAGTATGAATAAAAAAGAGTGAGATGTTCAGTTTGGTTGGGGTTCAA[CG]AGTGATGCTAGAAAAAAGGCTGAAAATACAGATGTGACCAAATATAGTGTTTGAATAATA	37	2	56463190	CGAGTGATGCTAGAAAAAAGGCTGAAAATACAGATGTGACCAAATATAGT	F	CCDC85A	NM_001080433	Body										RN5S93	ENST00000362525.1	TSS1500	RN5S93	ENST00000362525.1	TSS1500
PUM2	ENSG00000055917.16	ENSG00000055917.16	-0.228262	-7.19402	6.29127e-13	1.45719e-12	0.0317294	5669.13	0.0503
MRPL43	ENSG00000055950.16	ENSG00000055950.16	-0.0448243	-0.941512	0.346442	0.379952	0.0476089	1059.14	0.0761846	0.320117	1.29332	3.72497	0.000268534	0.000583334	-1.10124	0.0376816	cg13584097	23771113	ATCACCRTATAACCCRTATAACTCRTATCTACAAAATAAATTAAACTAAC			II			GAGCCGCAGCAGTCACCGTGTGGCCCGTGTGGCTCGTGTCTGCAAGGTGGATTGGGCTGA[CG]TTGGGGCACGGGTATAGAGGCTGGACCTCTGACCCTGGCCCCTTATCCCGTGCCTCTACC	37	10	102738790	CGTCAGCCCAATCCACCTTGCAGACACGAGCCACACGGGCCACACGGTGA	R	SEMA4G;MRPL43;SEMA4G;SEMA4G;SEMA4G	NM_017893;NM_176792;NM_017893;NM_001203244;NM_001203244	Body;3'UTR;ExonBnd;ExonBnd;Body										SEMA4G;MRPL43;SEMA4G	ENST00000519756.1;ENST00000318325.2;ENST00000457585.2	5'UTR;3'UTR;ExonBnd	SEMA4G;MRPL43;SEMA4G	ENST00000519756.1;ENST00000318325.2;ENST00000519649.1	5'UTR;3'UTR;ExonBnd
ITIH4	ENSG00000055955.17	ENSG00000055955.17	-0.453475	-2.40322	0.0162515	0.0207935	0.188695	18.5291	0.0474016	-2.67236	-1.48289	-3.68289	0.000313051	0.00067389	-1.24591	-0.299822	cg27125504	34768919	ATCCCRACCTTACTAAAATTAAAACRCTCTACTCCTTATAAAATAAAATC			II			GCCTGGGGTGGGTCCCGGCCTTGCTAAAGTTGAAGCGCTCTGCTCCTTGTAAAGTGGGAT[CG]AGTGAGTACATATTATGCGCTCTGGGCACCGCTGGGGCTCGTGTTCCCTGGTGGCTCTGG	37	3	52865637	TCCCGGCCTTGCTAAAGTTGAAGCGCTCTGCTCCTTGTAAAGTGGGATCG	R	ITIH4;ITIH4	NM_001166449;NM_002218	TSS1500;TSS1500										ITIH4;ITIH4;ITIH4;ITIH4;ITIH4	ENST00000406595.1;ENST00000485816.1;ENST00000434759.3;ENST00000346281.5;ENST00000266041.4	TSS1500;TSS1500;TSS1500;TSS1500;TSS1500	MUSTN1;ITIH4;ITIH4;ITIH4;ITIH4;ITIH4;ITIH4;ITIH4;MUSTN1	ENST00000513520.1;ENST00000406595.1;ENST00000485816.1;ENST00000491663.1;ENST00000537897.1;ENST00000346281.5;ENST00000266041.4;ENST00000473904.1;ENST00000468472.1	3'UTR;TSS1500;TSS1500;TSS1500;TSS1500;TSS1500;TSS1500;TSS200;3'UTR	chr3:52865605-52865870
ITIH1	ENSG00000055957.11	ENSG00000055957.11	3.45999	9.30465	1.34432e-20	4.18445e-20	0.371856	25.1598	0.422202	-1.32829	-0.218744	-15.9057	4.93471e-35	1.94283e-33	68.9278	-0.21894	cg04809884	86624266	CATACTACATATAATTTCTCTTCAACACTTCCTCATAAATCAACTAAAAC			II			CGGGGAGAACTATGGAGCAATTCACCATCCACCTCACCGTCAATCCCCAGAGCAAGGTCA[CG]TTTCAGCTGACTTATGAGGAAGTGCTGAAGAGAAACCATATGCAGTATGAAATTGTCATC	37	3	52813513	ATACTGCATATGGTTTCTCTTCAGCACTTCCTCATAAGTCAGCTGAAACG	F	ITIH1;ITIH1;ITIH1;ITIH1	NM_001166435;NM_001166436;NM_002215;NM_001166434	TSS1500;TSS1500;Body;Body										ITIH1	ENST00000487686.1	TSS1500	ITIH1;ITIH1;ITIH1	ENST00000487686.1;ENST00000478667.1;ENST00000494603.1	TSS1500;TSS1500;TSS1500	chr3:52813440-52813875
HPF1	ENSG00000056050.7	ENSG00000056050.7	0.292308	6.55507	5.56162e-11	1.18862e-10	0.0445927	393.222	0.0619146
ZFR	ENSG00000056097.16	ENSG00000056097.16	0.0343381	1.2718	0.203443	0.230797	0.0269995	6030.79	0.0260033	1.2896	3.04947	12.9223	8.88045e-27	1.68237e-25	49.9667	0.0841415	cg09813986	65609959	CTCCAACACCTACAACACTACCTAACACCCTACTAAATAACCAATATACA	55707176	CTCCAACACCTACAACACTACCTAACACCCTACTAAATAACCGATATACG	I	C	Grn	CCGGACATACCTCTTGCTATACCCTTTCCTCGACCTGCACCCACTCCCTGAGCCATCCGG[CG]TATATCGGTCACCCAGCAGGGTGTCAGGCAGTGTTGTAGGTGCTGGAGATACGGCAGAGA	37	5	32445429	CTCCAGCACCTACAACACTGCCTGACACCCTGCTGGGTGACCGATATACG	F	ZFR	NM_016107	TSS1500	chr5:32443753-32444923	S_Shore						5:32445345-32445590	Unclassified	ZFR;ZFR	ENST00000382126.2;ENST00000265069.8	TSS1500;TSS1500	ZFR;ZFR;ZFR	ENST00000505204.1;ENST00000382126.2;ENST00000265069.8	TSS1500;TSS1500;TSS1500	chr5:32445245-32445555
ZNF280C	ENSG00000056277.16	ENSG00000056277.16	0.208376	5.56732	2.58691e-08	4.84291e-08	0.0374285	344.597	0.0379675	-3.50314	-2.91006	-4.10531	6.3629e-05	0.000150233	0.265451	-0.250224	cg02637882	86715125	ACACAACTTCCCATTAAAAACTTTAACTTTTAATCTTAAACTTATAAATC			II			TGGTTAAACGTCAACCTGGATGTTGAAGCACTGATCTCATGGACTTTTCTTGGTTAGAAT[CG]ACCCATAAGCTTAAGATCAAAAGCCAAAGCTCCCAATGGGAAGTTGTGCTCTATTTGGTG	37	X	129338226	CGACCCATAAGCTTAAGATCAAAAGCCAAAGCTCCCAATGGGAAGTTGTG	F	ZNF280C	NM_017666	3'UTR										ZNF280C;ZNF280C	ENST00000066465.7;ENST00000370978.4	3'UTR;3'UTR	ZNF280C;ZNF280C	ENST00000066465.7;ENST00000370978.4	3'UTR;3'UTR
PHF21B	ENSG00000056487.16	ENSG00000056487.16	-4.74453	-21.681	3.09849e-104	9.17888e-103	0.218833	67.0222	0.454595	-2.06916	0.626946	-22.0621	6.6588e-51	1.00751e-48	105.393	-0.318969	cg04556646	3787170	ACAAATAAAAATAACATTCTATTTTTTTTCACTACCATAAAACCCCTCAC			II			GGCTTGGGGGCACAGGTGGGAATAACATTCTATTTTTTTTCACTGCCATGAGGCCCCTCA[CG]TGGTGGATGGGGAAGGGGAAGGGGGTCTTCAGATGCCACCCTGCAGCAGCCCCCCTTAGC	37	22	45310578	CAGGTGGGAATAACATTCTATTTTTTTTCACTGCCATGAGGCCCCTCACG	R	PHF21B;PHF21B	NM_138415;NM_001135862	Body;Body	chr22:45312218-45312475	N_Shore						22:45310447-45310596	Unclassified_Cell_type_specific							chr22:45310425-45310635
TRAF1	ENSG00000056558.11	ENSG00000056558.11	0.410843	4.42236	9.76293e-06	1.57895e-05	0.0929013	945.179	0.29862	-2.55663	0.118187	-20.9063	4.48717e-48	5.32594e-46	98.8956	-0.392374	cg00894216	78677262	TAAAAATCCCCAAAATATTAAAAACAAATCCAAAATTTCAAATTCTAAAC			II			CACCTTCCTGGTGGAAATCCCCAGGGTGTTGGAGACAGGTCCAAAATTTCAAGTTCTAGG[CG]CTTTTGCTCTGCTCTGTTTGGAGTGTCTGGGTGACCTCAAGGAGAAGTCACTTCCTCACA	37	9	123688885	CGCCTAGAACTTGAAATTTTGGACCTGTCTCCAACACCCTGGGGATTTCC	R	TRAF1;TRAF1;TRAF1	NM_005658;NM_001190945;NM_005658	5'UTR;5'UTR;1stExon	chr9:123690771-123691675	N_Shore				TRUE		9:123688502-123689327	Unclassified	TRAF1;TRAF1;TRAF1	ENST00000373887.3;ENST00000540010.1;ENST00000373887.3	5'UTR;5'UTR;1stExon	TRAF1;TRAF1;TRAF1	ENST00000373887.3;ENST00000540010.1;ENST00000373887.3	5'UTR;5'UTR;1stExon	chr9:123687840-123689395
RC3H2	ENSG00000056586.16	ENSG00000056586.16	0.176647	5.33072	9.78226e-08	1.77808e-07	0.0331375	4709.3	0.0477789
IL17RB	ENSG00000056736.10	ENSG00000056736.10	-1.56003	-9.132	6.72429e-20	2.03289e-19	0.170831	3353.08	2.05685	0.411213	-1.31802	6.77606	2.12286e-10	9.00594e-10	12.531	0.0585907	cg05331498	26672918	TATCCRAAACTACCCTAAAAATACAAACATACCCCTTAAACCRACAATCC			II			CTCGAGCCCAGATCCTGACGTCGTCTGATCCGCCAGTCCAGGCTGCCCCGAAGGCGTGCG[CG]GACTGCCGGCTCAAGGGGCATGCCTGCACCCTCAGGGCAGCCCCGGACATCGGCGTCAGG	37	3	53880775	GTCCGGGGCTGCCCTGAGGGTGCAGGCATGCCCCTTGAGCCGGCAGTCCG	F	CHDH;IL17RB	NM_018397;NM_018725	TSS1500;Body	chr3:53879638-53880831	Island					3:53854722-53856000	3:53880568-53880796	Unclassified_Cell_type_specific	CHDH	ENST00000315251.5	TSS1500	CHDH;IL17RB	ENST00000315251.5;ENST00000475124.1	TSS1500;5'UTR	chr3:53879325-53880855
TRAF3IP2	ENSG00000056972.20	ENSG00000056972.20	1.29241	23.5472	1.34025e-122	6.34487e-121	0.0548857	1397.67	0.439682	-3.26484	1.85088	-26.9551	4.46875e-62	1.87994e-59	131.033	-0.366227	cg21882990	90682222	TACTTAATTCCCTACATCTCTCCTCTAAACTTTTAATTCTATTCTTTTAC			II			CAGGGAAGGGCAGCCTGCTGCTGCCAGAGTTAAGCATAGGAGAGACCTAATGCTTAATCA[CG]CAAAAGAATAGAACTAAAAGCCCAGAGGAGAGATGCAGGGAACCAAGTAAGGGTGAGAGG	37	6	111902385	CGCAAAAGAATAGAACTAAAAGCCCAGAGGAGAGATGCAGGGAACCAAGT	F	TRAF3IP2-AS1;TRAF3IP2-AS1;TRAF3IP2;TRAF3IP2;TRAF3IP2	NR_034109;NR_034108;NM_001164281;NM_147686;NM_147200	Body;Body;Body;Body;Body										TRAF3IP2	ENST00000392556.4	5'UTR	TRAF3IP2-AS1;TRAF3IP2-AS1;TRAF3IP2;TRAF3IP2;TRAF3IP2	ENST00000442928.2;ENST00000532353.1;ENST00000532708.1;ENST00000528599.1;ENST00000392556.4	5'UTR;5'UTR;3'UTR;3'UTR;5'UTR	chr6:111902265-111902650
GYG2	ENSG00000056998.20	ENSG00000056998.20	-1.65762	-6.42024	1.36059e-10	2.85478e-10	0.258186	105.235	0.510494
DCBLD2	ENSG00000057019.16	ENSG00000057019.16	-0.0872666	-1.00094	0.316857	0.349484	0.0871849	2686.88	0.446804
SOAT1	ENSG00000057252.13	ENSG00000057252.13	0.910635	13.6949	1.08902e-42	6.72975e-42	0.0664944	3448.42	0.313018	1.2073	-3.57993	15.2685	2.729e-33	9.23714e-32	64.9235	0.0625396	cg02275294	31734169	TAAAACTAACCAAAAACAAAAATCRCTAACTTATCTACACACCAAAATTC			II			GTTTGAATGTTGCTGAAGGACGCTGGTTTTCAAACGGTAAGGAATCTCCTGATAAAGGCA[CG]AATCTTGGTGTGCAGATAAGCCAGCGATTCTTGCTTCTGGCTAGTTCTACGTTGTTCCTG	37	1	179262462	AGAACTAGCCAGAAGCAAGAATCGCTGGCTTATCTGCACACCAAGATTCG	F	SOAT1	NM_003101	TSS1500	chr1:179262771-179263321	N_Shore						1:179262385-179263640	Promoter_Associated	SOAT1;SOAT1;SOAT1	ENST00000539888.1;ENST00000535686.1;ENST00000367619.3	TSS1500;TSS1500;TSS1500	SOAT1;SOAT1;SOAT1;SOAT1	ENST00000539888.1;ENST00000535686.1;ENST00000367619.3;ENST00000426956.1	TSS1500;TSS1500;TSS1500;TSS1500	chr1:179262420-179263010
PKP2	ENSG00000057294.15	ENSG00000057294.15	0.0304517	0.306565	0.759174	0.78133	0.099332	1070.5	0.327469	-0.575055	1.79692	-6.30123	2.62714e-09	1.00275e-08	10.0601	-0.0754874	cg08141199	62800188	TTTTAAAAACCTAAATAAACAATCTTCCTTCCTTTAAAATAATTTCCTAC			II			TAACAACAGTCTTTTAAAAGCCTAAATGAACAGTCTTCCTTCCTTTAAGGTAATTTCCTG[CG]TCTTATCTGTCACATATAGAACAATGTACTTTCATAATCAAACCCTGCTACTCTGGGTCT	37	12	33044637	CGCAGGAAATTACCTTAAAGGAAGGAAGACTGTTCATTTAGGCTTTTAAA	R	PKP2;PKP2	NM_004572;NM_001005242	Body;Body						TRUE										chr12:33044540-33044850
MSH4	ENSG00000057468.7	ENSG00000057468.7	1.32511	8.98844	2.50763e-19	7.42406e-19	0.147424	78.3942	0.405868
F7	ENSG00000057593.14	ENSG00000057593.14	-3.06624	-16.9273	2.83186e-64	3.11378e-63	0.181142	22.9911	0.0829903
GDI2	ENSG00000057608.17	ENSG00000057608.17	0.494518	11.7643	5.96011e-32	2.71254e-31	0.0420354	9954.68	0.126586	-1.30896	-0.73017	-9.02868	4.61731e-16	3.31277e-15	25.418	-0.191038	cg06095916	37726822	ACCAAAACTTAACAAACAATCACTATAAAATATATCTAATTCACTAACTC			II			GAAGAGGCATTGCCAGGACTTGGCAAACAGTCACTGTGAAATGTATCTGATTCACTGACT[CG]AGCTAATGATTCCAACTTAGTACACACTAAATTCATGGAGGTTCAGTTTCTCCAGATACA	37	10	5819013	CCAGGACTTGGCAAACAGTCACTGTGAAATGTATCTGATTCACTGACTCG	R	GDI2;GDI2	NM_001115156;NM_001494	Body;Body																chr10:5818840-5819090
PRDM1	ENSG00000057657.17	ENSG00000057657.17	2.16161	23.3923	5.11765e-121	2.29717e-119	0.0924071	960.26	1.10941	-2.40202	0.736314	-5.70786	5.25909e-08	1.75951e-07	7.12806	-0.242617	cg24116687	83641893	AATTCAAAAAAACAATCACTTACCCAAAAACATATAAATAAAACCAAACC			II			ATTTAGTTCAAGGTTCAGAAAGACAGTCACTTACCCAAAGGCATATAGGTAAAGCCAGAC[CG]GGGACTTGAAGCAAAGCTTTTCTGACTTCTCCAATGAGTGCTTCTCGATTATGCTACACT	37	6	106537991	GTTCAGAAAGACAGTCACTTACCCAAAGGCATATAGGTAAAGCCAGACCG	R	PRDM1	NM_001198	Body	chr6:106534136-106534385	S_Shelf		chr6:106537985-106537985				6:106537809-106538164	Unclassified_Cell_type_specific				PRDM1	ENST00000489365.1	5'UTR	chr6:106537880-106538290
ATG5	ENSG00000057663.16	ENSG00000057663.16	-0.0603932	-1.70287	0.0885919	0.105121	0.0354655	1567.01	0.0429814	-1.2596	2.4134	-5.08182	1.01128e-06	2.95347e-06	4.25145	-0.121357	cg20398163	82716365	CTTCTATAATCACAATAAAAAATTCTAAATATATACAAAAATACCTCCAC			II			TTGAAGCACAAAGCAAGTCTACTGTCCTGAGAAAGCAGAGGTTGGAGTTCAATCCCCACA[CG]TGGAGGTATCTTTGTACATACCCAGAATTTTCCACTGTGACCACAGAAGGGTCATGACTA	37	6	106727170	CGTGGAGGTATCTTTGTACATACCCAGAATTTTCCACTGTGACCACAGAA	F	ATG5;ATG5;ATG5;ATG5;ATG5;ATG5;ATG5	NR_104403;NR_104402;NM_001286107;NM_004849;NM_001286106;NM_001286111;NM_001286108	Body;Body;Body;Body;Body;Body;Body													ATG5	ENST00000476518.1	3'UTR	chr6:106726985-106727355
TMCC3	ENSG00000057704.13	ENSG00000057704.13	0.793991	9.20101	3.5461e-20	1.0834e-19	0.0862939	2038.84	0.382627	-2.25814	0.35998	-20.927	3.98724e-48	4.75382e-46	99.0134	-0.351159	cg03544309	56668177	AAATTTCCAAACCACAAAACACTTAAAAATATACTACAAATAACACTCAC			II			TAATTGTAGATGGATTTCCAAACCACAGAACACTTGAAGATATACTACAGGTGGCACTCA[CG]CTTGACACAAGTTTTACTTCAGATGTTAGAGATTTCTGCATGTATTATCATCATGTTCTC	37	12	95038725	GATTTCCAAACCACAGAACACTTGAAGATATACTACAGGTGGCACTCACG	R	TMCC3	NM_020698	Body				chr12:95037595-95037595												chr12:95038405-95038750
PITHD1	ENSG00000057757.10	ENSG00000057757.10	0.0620227	1.57923	0.114282	0.133937	0.0392739	1186.55	0.0531984	0.282699	2.10007	2.86371	0.00473577	0.00853182	-3.77089	0.0198051	cg14567769	2801100	AAATTTCCATTTTAAAAAATCACAAAAAACTACAATCTCACATCCAAACC			II			CTCTCTGTCACCCAGGCTGGAGTACAGTGGCGTGATCTTGGCTCATTGCACCCTCTCTAG[CG]GTTTGGATGTGAGATTGCAGTCTTTTGTGATCTTTCAAAATGGAAATCCTCATGTTATAA	37	1	24111297	GATTTCCATTTTGAAAGATCACAAAAGACTGCAATCTCACATCCAAACCG	F	PITHD1	NM_020362	Body										PITHD1	ENST00000374524.1	TSS1500	PITHD1	ENST00000374524.1	TSS1500
MTA3	ENSG00000057935.14	ENSG00000057935.14	-0.035453	-1.02217	0.306701	0.339019	0.0346841	1496.82	0.0390462	4.22651	-1.85973	6.16714	5.25976e-09	1.94875e-08	9.37981	0.295036	cg25912983	96711883	TTCACTAATAAAAACAAACATAATAATACAACCTTAATATATCCTCTCAC			II			TGATAAAACATTAATTGAAATGAAAATGCCAAGAAAATAAAGGTCTGTGAATAGTAGGCA[CG]TGAGAGGATATATTAAGGCTGCATTATTATGTTTGCTTTTACCAGTGAATGAATTATGAG	37	2	42797415	TCACTGGTAAAAGCAAACATAATAATGCAGCCTTAATATATCCTCTCACG	F	MTA3;MTA3;MTA3	NM_001282756;NM_001282755;NM_020744	5'UTR;5'UTR;Body	chr2:42795847-42796230	S_Shore								MTA3;MTA3	ENST00000406652.1;ENST00000405592.1	5'UTR;5'UTR	MTA3;MTA3;MTA3;MTA3;MTA3;MTA3	ENST00000406652.1;ENST00000433553.1;ENST00000493983.1;ENST00000405592.1;ENST00000484780.1;ENST00000461256.1	5'UTR;5'UTR;TSS200;5'UTR;5'UTR;5'UTR
USP13	ENSG00000058056.9	ENSG00000058056.9	-0.115029	-1.51034	0.130956	0.152386	0.0761607	1088.8	0.196614
ATP11B	ENSG00000058063.16	ENSG00000058063.16	0.329973	8.63065	6.10059e-18	1.71919e-17	0.0382327	5127.97	0.0751202	-2.75747	-2.39028	-3.58737	0.000440972	0.000929742	-1.56855	-0.175386	cg08422125	9601292	ACAAAATCCTTTTCAATCACAAATATTTTCAAAAACCTTTCCAACCAAAC			II			TCTTTTCTCCTGCTCTACTGTACTGTATCCAAAAATACCGTGGCATGTGCTCTGCTGTAA[CG]TCTGGTTGGAAAGGTTTCTGAAAATACTTGTGATTGAAAAGGATTTTGTTACCATTTTTA	37	3	182614107	CGTCTGGTTGGAAAGGTTTCTGAAAATACTTGTGATTGAAAAGGATTTTG	F	ATP11B	NM_014616	Body										ATP11B	ENST00000442545.1	5'UTR	ATP11B;ATP11B;ATP11B;ATP11B	ENST00000491699.1;ENST00000442545.1;ENST00000490303.1;ENST00000466758.1	TSS1500;5'UTR;5'UTR;3'UTR
LAMC2	ENSG00000058085.15	ENSG00000058085.15	-0.826006	-4.18445	2.85861e-05	4.48237e-05	0.197399	1025.95	1.47227	2.46999	-0.0638043	2.80249	0.00568437	0.0101031	-3.93703	0.167104	cg10980435	82757392	AAAAATCTTATAAAAAACTAAATAACCCTATAATAAAATAAACCCATATC			II			TAGAGTGGTTTGGGAGTCTTATAGAAAACTGGGTGACCCTGTGGTGAGATAGGCCCATAT[CG]CAGCAGTCACCCCCCAAATTCACCTAAGTTGCTGTCACAATGTGGTTTGACTCAGATTAG	37	1	183178570	GGAGTCTTATAGAAAACTGGGTGACCCTGTGGTGAGATAGGCCCATATCG	R	LAMC2;LAMC2	NM_018891;NM_005562	Body;Body
CDK14	ENSG00000058091.17	ENSG00000058091.17	-0.262488	-3.20888	0.00133254	0.00186174	0.0818006	3499.03	0.303111	-2.50818	0.560676	-24.8652	1.84603e-57	4.98511e-55	120.446	-0.376757	cg02695653	26641976	CAATACATACCACATAAATTCAATCACTTTAACCCTAAAACTATTACCAC			II			ATCTTCAGCGAGGGTGAGTTTGAGGTTGATAGGACTACGTACAGAAACAGGGAAGTCAGA[CG]TGGCAACAGTTTTAGGGCCAAAGTGACTGAATTCATGTGGTATGTACTGAAACTGAGGTG	37	7	90446045	CGTGGCAACAGTTTTAGGGCCAAAGTGACTGAATTCATGTGGTATGTACT	F	CDK14;CDK14;CDK14;CDK14	NM_001287135;NM_012395;NM_001287136;NM_001287137	Body;Body;Body;Body
SEC61A1	ENSG00000058262.10	ENSG00000058262.10	0.354301	5.42578	5.77027e-08	1.06241e-07	0.0652996	7861.1	0.170095
PPP1R12A	ENSG00000058272.19	ENSG00000058272.19	0.286795	8.50114	1.87737e-17	5.19803e-17	0.0337361	5229.99	0.0583183	-2.6061	-0.504575	-2.96008	0.00353338	0.00649986	-3.50307	-0.178299	cg05211561	63674567	TTTAATATTTCAAATAAATTTTAATCTTAATATTTCACAAACTTACCAAC			II			CTCATAGTAGAAAGTGAAGAGGATGGAGTGGTTGAACTTGAAGTTGATACTGGCCTATAA[CG]CTGGTAAGTCTGTGAAACATTAAGATCAAAACCCATTTGAAACATTAAACACAATTAAAA	37	12	80190720	CGCTGGTAAGTCTGTGAAACATTAAGATCAAAACCCATTTGAAACATTAA	F	PPP1R12A;PPP1R12A;PPP1R12A;PPP1R12A;PPP1R12A;PPP1R12A;PPP1R12A;PPP1R12A;PPP1R12A;PPP1R12A	NM_001244992;NM_001244990;NM_002480;NM_001143886;NM_001143885;NM_001143886;NM_001244992;NM_002480;NM_001244990;NM_001143885	ExonBnd;ExonBnd;ExonBnd;ExonBnd;ExonBnd;Body;Body;Body;Body;Body										PPP1R12A	ENST00000261207.5	ExonBnd	PPP1R12A;PPP1R12A;PPP1R12A	ENST00000551781.1;ENST00000550299.1;ENST00000261207.5	3'UTR;TSS200;ExonBnd
RASGRF1	ENSG00000058335.16	ENSG00000058335.16	-1.88795	-13.4218	4.50897e-41	2.67199e-40	0.140664	64.7672	0.236109
CAMK2B	ENSG00000058404.20	ENSG00000058404.20	-1.87286	-9.57925	9.77564e-22	3.1674e-21	0.195512	73.1165	0.30613	-2.41658	-1.6138	-17.7395	5.87135e-40	3.51529e-38	80.2447	-0.296888	cg08106392	86624264	AAATAACCATAACAATAACACCAAAACTAAACTTCTCTAACTATATAACC			II			GGGAGGGCCTGGGGTAACCATGGCAATAGCACCAAGGCTGGGCTTCTCTGGCTGTGTGGC[CG]CCTGGAGGCCACAGGGGCAGGCTAAGGCCTATGGGCCCTTGCCCAGGTCAGGGTCCTGGA	37	7	44297585	CGGCCACACAGCCAGAGAAGCCCAGCCTTGGTGCTATTGCCATGGTTACC	R	CAMK2B;CAMK2B;CAMK2B;CAMK2B;CAMK2B;CAMK2B;CAMK2B;CAMK2B;CAMK2B	NM_172081;NM_172079;NM_172080;NM_172078;NM_001293170;NM_001220;NM_172084;NM_172083;NM_172082	Body;Body;Body;Body;Body;Body;Body;Body;Body								7:44296956-44298614	Unclassified	CAMK2B	ENST00000502837.2	5'UTR	CAMK2B;CAMK2B;CAMK2B;CAMK2B;CAMK2B;CAMK2B;CAMK2B	ENST00000497127.1;ENST00000497584.1;ENST00000495819.1;ENST00000484972.1;ENST00000462128.1;ENST00000470984.1;ENST00000502837.2	3'UTR;3'UTR;3'UTR;3'UTR;3'UTR;3'UTR;5'UTR	chr7:44297385-44297830
CROCC	ENSG00000058453.17	ENSG00000058453.17	-0.298502	-4.40388	1.0633e-05	1.71495e-05	0.0677816	892.449	0.175484	-1.35055	2.12487	-16.0914	1.54186e-35	6.34662e-34	70.0888	-0.140241	cg03621791	93652392	ATAAACRTAAATAAAAACAACTACCCTCCTATTAACTTCCTATAACTAAC			II			CAAGACCCGAGATGAGCGTGGGTGAGAGCAGCTGCCCTCCTGTTGGCTTCCTGTGGCTGG[CG]TGGCCCTGCACGGGTGGGCTTTTGAATGCCCTGCCTGGGCTGTAGCAGGCCAGGTCCTGA	37	1	17254617	CGCCAGCCACAGGAAGCCAACAGGAGGGCAGCTGCTCTCACCCACGCTCA	R	CROCC	NM_014675	Body													CROCC;CROCC	ENST00000466256.1;ENST00000467938.1	5'UTR;5'UTR	chr1:17254280-17254795
POLR3E	ENSG00000058600.16	ENSG00000058600.16	-0.261727	-7.35675	1.88437e-13	4.45931e-13	0.0355765	1773.91	0.0602357
ATP2B4	ENSG00000058668.15	ENSG00000058668.15	1.1091	20.3515	4.50128e-92	9.9883e-91	0.0544971	6469.25	0.390194	-2.79474	0.681611	-12.1068	1.68802e-24	2.60433e-23	44.7372	-0.374318	cg20312390	3610479	TAATACRTCTATTTCTCCCTAAACATATACTTTAATCAAAAAAACTTCCC			II			CAAACAACTTTTAATACGTCTGTTTCTCCCTGGGCATGTACTTTAGTCAGAGGGACTTCC[CG]TTTTCCCACCTTCTCTTTTCATTTCTGTTTAATCATATTGGAAAGTACTTTGGCTCGAGA	37	1	203626524	CGGGAAGTCCCTCTGACTAAAGTACATGCCCAGGGAGAAACAGACGTATT	R	ATP2B4;ATP2B4	NM_001001396;NM_001684	5'UTR;5'UTR						TRUE				ATP2B4;ATP2B4	ENST00000357681.5;ENST00000367219.3	5'UTR;5'UTR	ATP2B4;ATP2B4	ENST00000357681.5;ENST00000367219.3	5'UTR;5'UTR	chr1:203626420-203626735
ZC3H11A	ENSG00000058673.17	ENSG00000058673.17	0.170061	2.45177	0.0142154	0.0182949	0.0693625	52.369	0.0245098	-0.707578	0.0334826	-7.72864	1.03932e-12	5.47496e-12	17.7756	-0.119394	cg15923669	18789900	ACATTATCAAACATACTTTAATTCCTAAAACTAAAACCAAAACATCTACC			II			CATCAAAAGTAACATTGTCAAGCATGCTTTAATTCCTGGAACTAGAGCCAAGACATCTGC[CG]TTTGGAATTTTTTTTACACTGATCCTCAGCACATCTCAAGAGCTGTGTGTAATATATGTA	37	1	203767454	CGGCAGATGTCTTGGCTCTAGTTCCAGGAATTAAAGCATGCTTGACAATG	R	ZC3H11A;ZBED6	NM_014827;NM_001174108	5'UTR;1stExon	chr1:203764568-203765293	S_Shelf				TRUE				ZC3H11A;ZC3H11A;ZC3H11A;ZC3H11A;ZC3H11A;ZBED6;ZC3H11A	ENST00000466470.1;ENST00000367214.1;ENST00000537080.1;ENST00000367212.3;ENST00000332127.4;ENST00000550078.1;ENST00000545588.1	5'UTR;5'UTR;5'UTR;5'UTR;5'UTR;1stExon;TSS1500	ZC3H11A;ZC3H11A;ZC3H11A;ZC3H11A;ZC3H11A;ZC3H11A;ZC3H11A;ZC3H11A;ZBED6;ZC3H11A	ENST00000495527.1;ENST00000466470.1;ENST00000432282.1;ENST00000461980.1;ENST00000367214.1;ENST00000537080.1;ENST00000367212.3;ENST00000332127.4;ENST00000550078.1;ENST00000545588.1	TSS1500;5'UTR;5'UTR;5'UTR;5'UTR;5'UTR;5'UTR;5'UTR;1stExon;TSS1500	chr1:203767100-203767475
RIOK2	ENSG00000058729.11	ENSG00000058729.11	0.571618	14.1161	3.0237e-45	2.00351e-44	0.0404941	942.598	0.111636	-0.462545	3.19702	-4.49037	1.33686e-05	3.43026e-05	1.75896	-0.0336541	cg11547576	27679189	ATCTCCAAATAATCTACAATAACAACCCTCTAATTCTTCTAAACAATTCC			II			ATTTGTTCAGGGTCTCCAGATGATCTGCAATAGCAGCCCTCTGATTCTTCTAGACAGTTC[CG]TTCACTTTCATTTTCTGACCCGTAAACCTCTGCTTTTTCTGCCACTTCTCCATCTGAAAA	37	5	96503501	CGGAACTGTCTAGAAGAATCAGAGGGCTGCTATTGCAGATCATCTGGAGA	R	RIOK2;RIOK2	NM_018343;NM_001159749	Body;Body								5:96503410-96503586	Gene_Associated_Cell_type_specific				RIOK2;RIOK2	ENST00000511012.1;ENST00000511293.1	TSS200;TSS1500
YIPF1	ENSG00000058799.15	ENSG00000058799.15	0.265059	5.53361	3.13712e-08	5.84692e-08	0.0478999	886.762	0.079479
NDC1	ENSG00000058804.12	ENSG00000058804.12	0.289214	6.88935	5.60491e-12	1.24985e-11	0.0419798	1050.92	0.0677448	-3.05181	-2.21843	-22.0113	8.83493e-51	1.32418e-48	105.111	-0.327042	cg09313918	83704954	TTCACATTTAAAACACACAACATACTTCCAAATACAATAATCCCTCTAAC			II			ACAATACTTCGTTCACATTTGGGACACACAACATACTTCCAAGTACAGTAATCCCTCTGA[CG]TTTTGGTTTCACTTGCTATTTGATGACTAAGTTGTTTCTGGCTATAAAGATCTTCCTATT	37	1	54232631	CGTCAGAGGGATTACTGTACTTGGAAGTATGTTGTGTGTCCCAAATGTGA	R	NDC1;NDC1;NDC1	NM_001168551;NM_018087;NR_033142	3'UTR;3'UTR;Body										TMEM48;TMEM48;TMEM48	ENST00000371429.3;ENST00000360494.4;ENST00000540001.1	3'UTR;3'UTR;3'UTR	TMEM48;TMEM48;TMEM48	ENST00000371429.3;ENST00000360494.4;ENST00000540001.1	3'UTR;3'UTR;3'UTR	chr1:54232500-54232750
DGKG	ENSG00000058866.15	ENSG00000058866.15	-0.459708	-3.90444	9.44435e-05	0.000142937	0.11774	451.554	0.406466
FLYWCH1	ENSG00000059122.17	ENSG00000059122.17	0.0663306	1.27914	0.200849	0.228049	0.0518558	1224.44	0.0901899
UNKL	ENSG00000059145.19	ENSG00000059145.19	0.188794	3.68071	0.000232586	0.000343054	0.0512929	538.085	0.0821267	-1.42603	-0.808487	-17.304	8.40745e-39	4.58013e-37	77.5882	-0.219728	cg18553399	18695244	CCCCCAAAAAAAACTAACAAAAACAACAACTAAACAAACAAAAATAAAAC			II			CGGTGGGGCTGCCCCCAGGGGGGGCTGACAGAGGCAGCAACTGAGCAGGCAGGGGTGGAG[CG]AGGTGCCAGCCTGCCGTGGAAAGGAGACGCCAGCAGCGGGGGGCCCTCCTGGGGTCCCAG	37	16	1458719	CGCTCCACCCCTGCCTGCTCAGTTGCTGCCTCTGTCAGCCCCCCCTGGGG	R	UNKL;UNKL	NM_001037125;NM_001193388	Body;Body	chr16:1458143-1458435	S_Shore				TRUE		16:1458001-1458784	Unclassified	LA16c-312E8.2;UNKL	ENST00000568554.1;ENST00000503648.1	TSS200;3'UTR	LA16c-312E8.2;UNKL;UNKL;UNKL	ENST00000568554.1;ENST00000503648.1;ENST00000566707.1;ENST00000561783.1	TSS200;3'UTR;3'UTR;TSS1500	chr16:1458485-1458835
TBXAS1	ENSG00000059377.18	ENSG00000059377.18	1.89781	29.7205	4.1781e-194	9.68727e-192	0.0638555	1308.06	0.85448
PARP12	ENSG00000059378.13	ENSG00000059378.13	0.995617	18.363	2.59883e-75	3.76229e-74	0.0542186	1709.12	0.310578	-2.79446	2.60582	-24.2392	4.94163e-56	1.18406e-53	117.169	-0.240868	cg16016043	82774895	ACACATTCCCAAAAAATTACTTTACTAAATCTAACTCACAAAACAATTTC			II			GAAAAAGTAAGGCACATTCCCAGGAAATTACTTTGCTAGGTCTGACTCACAAGGCAGTTT[CG]TGGACTGATAATACCTTTCTCCTCTATCTTGTACCAAACTCATTTAAAAACGACCTTTGC	37	7	139733078	CACATTCCCAGGAAATTACTTTGCTAGGTCTGACTCACAAGGCAGTTTCG	R	PARP12;PARP12	NR_130117;NM_022750	Body;Body													PARP12;PARP12;PARP12;PARP12	ENST00000473341.1;ENST00000491598.1;ENST00000466597.1;ENST00000488726.1	3'UTR;3'UTR;3'UTR;3'UTR	chr7:139732900-139733195
ALDH18A1	ENSG00000059573.9	ENSG00000059573.9	0.69279	9.12149	7.41011e-20	2.23632e-19	0.0759515	2926.96	0.279592	-0.764021	-4.35243	-13.8759	1.94212e-29	4.67552e-28	56.0744	-0.0244771	ch.10.2027377R	58770894	AAATAAACAAAAAATTATTTCCATTAACATAATCCAAAACTACAAAAAAT			II			TAAGGTCACCAGGCTAGGTGAGCTGGATGGGGTCTTCTCTTTCACAACGGAGAAATATTA[CA]TCCTCTGCAGCTCTGGATCATGTCAATGGAAACAATTCTTTGCTCATCTTCTTTCAGTCA	36	10	97373679	CATCCTCTGCAGCTCTGGATCATGTCAATGGAAACAATTCTTTGCTCATC	F	ALDH18A1;ALDH18A1	NM_002860;NM_001017423	Body;Body													ALDH18A1	ENST00000485428.1	3'UTR
TARBP1	ENSG00000059588.10	ENSG00000059588.10	0.0322339	0.611957	0.540566	0.572984	0.0526734	2513.39	0.0966175
GATB	ENSG00000059691.12	ENSG00000059691.12	-0.456844	-8.64922	5.18531e-18	1.4656e-17	0.0528191	1172.61	0.144039	1.68072	0.935217	21.5984	8.90339e-50	1.22879e-47	102.806	0.254336	cg05492934	19789575	TTCTAAATAATATAATTAAAAATAATCCCCAAACACTCTACCACTCTTCC			II			CCTCTTTCTGACGGGACCCACAGCTCGAATGTTGGCTGGATTTGCCTGGGCCAAAATAAG[CG]GAAGAGTGGCAGAGTGCTTGGGGATCACTTCCAATCACACCATTCAGAAGGAGAAGCAGT	37	4	152596245	CGGAAGAGTGGCAGAGTGCTTGGGGATCACTTCCAATCACACCATTCAGA	F	GATB	NM_004564	Body										RP11-164P12.3;RP11-164P12.3;PET112	ENST00000514269.1;ENST00000514269.1;ENST00000507592.1	1stExon;5'UTR;3'UTR	PET112;PET112;RP11-164P12.3;RP11-164P12.3;PET112;PET112;PET112;PET112	ENST00000510396.1;ENST00000510396.1;ENST00000514269.1;ENST00000514269.1;ENST00000515564.1;ENST00000503160.1;ENST00000507592.1;ENST00000513504.1	3'UTR;1stExon;1stExon;5'UTR;3'UTR;3'UTR;3'UTR;3'UTR	chr4:152595920-152596415
MXD1	ENSG00000059728.11	ENSG00000059728.11	0.598303	6.53726	6.2657e-11	1.33589e-10	0.0915221	1109.9	0.293282	-1.89136	-0.0742118	-18.2573	2.54917e-41	1.72243e-39	83.3755	-0.303844	cg16496571	9771945	TAAATTTCTCAATTAAAACAACTCTCRTACTCTCTCTTCAATCAATTACC			II			TCAAGGAAATGTAAATTTCTCAGTTGGAGCAACTCTCGTGCTCTCTCTTCAGTCAGTTGC[CG]TGGCTGCTGCTTCATCCAGCCCTTCTCCCTCTCCCACTCCGTGCCATTGCATCAGTCTGA	37	2	70161565	CGGCAACTGACTGAAGAGAGAGCACGAGAGTTGCTCCAACTGAGAAATTT	R	MXD1;MXD1;MXD1	NM_001202514;NM_001202513;NM_002357	Body;Body;Body																chr2:70161505-70161815
CDK17	ENSG00000059758.8	ENSG00000059758.8	0.842709	16.5789	9.90977e-62	1.01922e-60	0.0508303	2631.9	0.243355	-4.11047	-0.497274	-10.4307	7.61089e-20	7.68607e-19	34.0701	-0.474848	cg03134666	37603862	TTTCAAATCTCRATACAATACCTTTCTTCTATAACAATATACCAAACCAC			II			AGGTTCTGTGGTTTCAAGTCTCGATGCAATACCTTTCTTCTATGGCAATATGCCAAACCA[CG]TAGAATTTGGTACAGAAACAGCTACAGAAACAAATAAATAAAAATTAGTCTTAAAGATGA	37	12	96688878	CGTGGTTTGGCATATTGCCATAGAAGAAAGGTATTGCATCGAGACTTGAA	R	CDK17;CDK17	NM_002595;NM_001170464	Body;Body										CDK17	ENST00000553042.1	3'UTR	CDK17;CDK17;CDK17;CDK17	ENST00000553042.1;ENST00000551484.1;ENST00000550971.1;ENST00000551484.1	3'UTR;1stExon;TSS200;3'UTR	chr12:96688660-96689010
[truncated: 35,998 more rows]
[truncated: 38 more columns]

## Sheet: ORA_TvN
Unnamed: 0	ONTOLOGY	ID	Description	GeneRatio	BgRatio	pvalue	p.adjust	qvalue	geneID	Count	file
GO:0009617	BP	GO:0009617	response to bacterium	341/6007	474/11890	2.90323e-22	1.57674e-18	1.30584e-18	ABCC2/ADAM9/ADAMTS13/ADGRB1/ADH7/ADM/AKAP12/ALPL/ANG/ANKRD1/ANKRD17/APOB/AQP1/ARG1/ATP2A2/AXL/AZU1/B2M/BDKRB1/BPI/BPIFA1/BPIFA2/C10orf99/C4BPA/C4BPB/C5AR1/CA5B/CACTIN/CAMP/CAPN2/CARD16/CARD8/CARD9/CASP1/CASP8/CAV1/CCL2/CCL20/CCL3/CCL5/CCR4/CCR5/CCR7/CD14/CD160/CD180/CD1D/CD36/CD4/CD40/CD6/CD68/CD80/CD86/CD96/CDK19/CEBPB/CEBPE/CFP/CHIT1/CLDN1/CNR1/CNR2/CPS1/CSF2/CTSG/CUBN/CX3CR1/CXCL1/CXCL13/CXCL8…	341	Hypo_Methylation
[truncated: 38,795 more rows]

## Sheet: ORA_SiRCle
Unnamed: 0	ONTOLOGY	ID	Description	GeneRatio	BgRatio	pvalue	p.adjust	qvalue	geneID	Count
[truncated: 46,162 more rows]

## Sheet: Protein_DA
gene_name	logFC_protein	stat_protein	pvalue_protein	padj_protein	B_protein	mean_protein
[truncated: 8,769 more rows]

[truncated: 5 more sheets: RNA_DE, CpG_DMC, Protein_TvN_metabolic, RNA_TvN_metabolic, Methylation_TvN_metabolic]
