# Supplementary material for: SiRCle (Signature Regulatory Clustering) model integration reveals mechanisms of phenotype regulation in renal cancer
Source: Genome Med. 2024 Dec 4;16:144. doi: 10.1186/s13073-024-01415-3 (PMC11616309; doi:10.1186/s13073-024-01415-3)
Supplement: Supplementary file 4 — Additional file 4: Table S3 TF analysis output. Sheet 1: Transcription factor output table. [file 13073_2024_1415_MOESM4_ESM.xlsx]

## Sheet: Sheet1
Regulatory Cluster label	TF	p-value	odds-ratio	genes targeted by TF and in cluster	genes in cluster but not targeted by TF	genes in TF but not cluster	genes not in TF or cluster	TF padj	TF logFC	Mean logFC for genes targeted by TF and in cluster	Mean logFC for genes not targeted by TF and in cluster	gene_names	p.adj
TPDS_TMDE	NANOG	0.683143	0.875017	6	890	34	4413			-3.07871	-2.18399	CDH18 ADGRV1 TACC2 CNTNAP2 CPNE4 SORCS1	1
TPDS_TMDE	HNF1A	0.0489886	2.49325	7	889	14	4433	0.00680122	-0.172247	-2.55173	-2.18713	UGT1A1 CYP3A4 PROC HNF4A ALB APOH SLC22A9	0.578491
TPDS_TMDE	TP53	1	0.192313	8	888	199	4248			-1.96277	-2.19202	GADD45G GDF15 IGF1R VDR TYRP1 HNF4A SESN2 FBLN1	1
TPDS_TMDE	NR2F2	0.031196	4.98094	4	892	4	4443	9.44078e-31	-0.850497	-1.59103	-2.19266	OXT HNF4A APOC3 PPARA	0.404805
TPDS_TMDE	PDX1	0.977437	0.389786	3	893	38	4409			-1.34982	-2.1928	HNF4A LMO1 BACH2	1
TPDS_TMDE	TEAD4	0.987098	0.424649	5	891	58	4389			-1.56574	-2.19348	FGFR2 DGKB TACC2 DLGAP1 SPTB	1
TPDS_TMDE	PRDM14	1	0.222493	7	889	152	4295			-1.42041	-2.19604	CPAMD8 PKNOX2 TACC2 IGF1R GRAMD1B CXCL12 KCNAB2	1
TPDS_TMDE	ETS1	1	0.126549	3	893	115	4332	1.78565e-26	0.612582	-2.17587	-2.19003	MMP3 LTF MMP13	1
TPDS_TMDE	NFIC	0.855001	0.619121	3	893	24	4423	0.0176703	-0.107497	-1.94005	-2.19082	ALAS1 CYP1A1 PROC	1
TPDS_TMDE	JUN	0.97342	0.553875	9	887	80	4367	7.95732e-15	0.469001	-1.71807	-2.19477	PLAT PPARA NOX5 MMP13 VDR IL5RA MMP3 BDKRB1 SELE	1
TPDS_TMDE	FOXP1	0.999999	0.233614	7	889	145	4302			-1.91484	-2.19214	LSAMP IGF1R UST ERC2 BACH2 CACNA2D3 DLGAP1	1
TPDS_TMDE	NFKB1	0.999988	0.287754	8	888	135	4312	8.91645e-35	0.481014	-2.08435	-2.19093	CFTR GADD45G MMP13 CCL11 SERPINA3 NOS1 MMP3 SELE	1
TPDS_TMDE	ASCL1	0.977614	0.429031	4	892	46	4401			-1.44732	-2.19331	ST18 CHRNB4 TACC2 PTPRT	1
TPDS_TMDE	GATA6	0.988992	0.344071	3	893	43	4404			-2.3041	-2.18959	PRDM16 SPTB SOX6	1
TPDS_TMDE	SP3	0.956736	0.538345	6	890	55	4392	0.166605	0.079268	-2.16781	-2.19013	PLAT CHRNB4 BPI SLC19A3 SLC9A2 CYP3A7	1
TPDS_TMDE	ESR1	0.993262	0.515956	12	884	114	4333			-2.16343	-2.19034	EGF FOXC1 WNT7A CYP1A1 GADD45G MMP13 OXT GREB1 LTF CXCL12 F12 FBLN1	1
TPDS_TMDE	KLF1	0.987271	0.352344	3	893	42	4405			-3.15074	-2.18675	SLC4A1 CPAMD8 SPTB	1
TPDS_TMDE	CEBPG	0.974026	0.400412	3	893	37	4410			-2.01045	-2.19058	CECR2 RP1 SOX6	1
TPDS_TMDE	CTCF	0.999991	0.166408	3	893	88	4359	7.15213e-07	0.224417	-1.72276	-2.19155	IPO13 CFTR MEG3	1
TPDS_TMDE	EGR1	0.999941	0.224731	4	892	87	4360			-2.2643	-2.18964	LDLR GDF15 CYP2B6 CACNA1H	1
TPDS_TMDE	MAFB	0.807301	0.742753	6	890	40	4407			-1.41327	-2.19521	CACNA1D TACC2 ST18 CACNA2D3 TENM2 KCNMB2	1
TPDS_TMDE	TP73	0.965684	0.423484	3	893	35	4412			-2.86503	-2.18771	FHOD3 ADGRV1 ABCA13	1
TPDS_TMDE	ELF3	0.99389	0.314503	3	893	47	4400			-2.21818	-2.18988	ADGRV1 CFTR TACC2	1
TPDS_TMDE	STAT1	1	0.114634	6	890	247	4200	1.57164e-26	0.883781	-1.6823	-2.1934	CFTR PPARA NOX5 MMP13 GREB1 ZNF878	1
TPDS_TMDE	MAFK	0.623766	0.938498	7	889	37	4410			-1.84598	-2.19269	CACNA1D LRP1B PPP2R2B CPNE4 IGF1R SCN8A BACH2	1
TPDS_TMDE	KLF5	0.99879	0.293153	4	892	67	4380			-1.41083	-2.19347	JUP FA2H SLC48A1 MYO5B	1
TPDS_TMDE	GRHL2	0.998382	0.302311	4	892	65	4382			-1.99359	-2.19086	RP1 LIPH TMC1 MYO5B	1
TPDS_TMDE	SPIB	0.997525	0.278518	3	893	53	4394			-1.83596	-2.19117	DLGAP1 CNTN4 WSCD2	1
TPDS_TMDE	MAFF	0.948321	0.463501	3	893	32	4415	5.1666e-05	0.382144	-2.43008	-2.18917	LRP1B CCSER1 TLN2	1
TPDS_TMDE	AR	0.999992	0.194933	4	892	100	4347			-2.65214	-2.18791	EYA2 IGF1R AHSG MMP13	1
TPDS_TMDE	TFAP2A	0.988992	0.344071	3	893	43	4404			-1.86257	-2.19108	DBH CFTR KIT	1
TPDS_TMDE	CEBPA	0.998563	0.428993	10	886	114	4333			-2.15612	-2.19036	APOC3 CFTR ACACB LTF LDLR SERPINC1 HNF4A ALB CYP3A4 CYP3A7	1
TPDS_TMDE	GATA3	0.988473	0.386529	4	892	51	4396			-1.62158	-2.19253	GREB1 FOXC1 GCNT4 UST	1
TPDS_TMDE	USF1	0.905097	0.603049	5	891	41	4406	4.96795e-05	0.118404	-1.72876	-2.19257	APOC3 CEACAM1 CYP1A1 GATA5 CYP3A4	1
TPDS_TMDE	CLOCK	0.983023	0.370129	3	893	40	4407	0.785782	0.0163965	-2.44012	-2.18914	RGS6 DLGAP1 RBFOX1	1
TPDS_TMDE	ARID3A	0.709168	0.826614	3	893	18	4429			-1.37919	-2.1927	ACKR2 KCNAB2 ST3GAL1	1
TPDS_TMDE	ATF3	0.983023	0.370129	3	893	40	4407			-1.39611	-2.19264	LDLR GDF15 SELE	1
TPDS_TMDE	POU5F1	0.996686	0.327877	4	892	60	4387			-2.42763	-2.18891	ADGRV1 TACC2 CNTNAP2 CPNE4	1
TPDS_TMDE	BCL11A	0.923047	0.511797	3	893	29	4418			-1.29406	-2.19299	CACNA1E CNTNAP2 IGF1R	1
TPDS_TMDE	HNF4A	0.663147	0.908795	11	885	60	4387	1.22527e-09	-0.469212	-2.13859	-2.19062	APOC3 PPARA CEACAM1 ABCG8 EBP CYP2B6 CYP3A4 SERPINC1 SHBG SOAT2 LDLR	1
TPDS_TMDE	NR2F1	0.900209	0.631126	6	890	47	4400	7.38605e-28	-0.785452	-1.86017	-2.1922	APOC3 TPCN1 ATP2B3 TACC2 KCNAB2 FBLN1	1
TPDS_TMDE	MYC	1	0.100199	7	889	324	4123			-2.40448	-2.18829	C9orf43 CLUL1 LMX1B ST3GAL1 AHSG NTN3 MELTF	1
TPDS_TMDE	CREB1	0.986812	0.39435	4	892	50	4397	5.30974e-16	0.318291	-1.74523	-2.19197	DBH PLAT BDKRB1 IL5RA	1
TPDS_TMDE	TEAD1	0.999992	0.221253	5	891	110	4337	0.00882092	0.0843977	-2.00404	-2.19102	SEMA3D TLN2 DGKB FMN2 DLGAP1	1
TPDS_TMDE	ZNF263	1	0.342028	17	879	238	4209			-2.34975	-2.18689	PRDM16 COL26A1 FRMD1 WNT7A CFAP46 KIF1A PLCH2 TACC2 IGF1R PITPNM3 WNK2 DPP6 CHD5 RALGPS1 KCNQ1 KCNAB2 CAMK2B	1
TPDS_TMDE	FOXA1	0.304159	1.46234	5	891	17	4430			-1.99983	-2.19105	FOXC1 CFTR GREB1 SFTPB TTR	1
TPDS_TMDE	RARA	0.714812	0.82642	4	892	24	4423	1.49096e-11	0.349511	-1.83996	-2.19155	NR1I3 PLAT SFTPB HNF4A	1
TPDS_TMDE	E2F1	1	0.175996	10	886	268	4179			-2.14658	-2.19047	EGF LMO1 KIF23 SLC14A2 EYA2 SCN8A CSRNP3 PAX2 CDH20 GRIK5	1
TPDS_TMDE	BHLHE40	0.991787	0.32863	3	893	45	4402			-1.48732	-2.19234	LDLR DLGAP1 GDF15	1
TPDS_TMDE	RELA	0.999942	0.296611	7	889	115	4332	4.43706e-24	0.263946	-1.62986	-2.19439	CFTR PPARA GADD45G CCL11 CYP3A4 MMP3 SELE	1
TPDS_TMDE	ESRRA	0.896977	0.6528	7	889	53	4394	7.96982e-11	-0.303696	-1.87048	-2.19249	ACSS2 GREB1 RGS6 CAPN8 WNK2 SOX6 VDR	1
TPDS_TMDE	SIX2	0.696888	0.854909	5	891	29	4418			-2.54874	-2.18796	CNTN5 FGFR2 CPNE4 DPP6 FBLN1	1
TPDS_TMDE	HNF4G	0.974509	0.438665	4	892	45	4402	4.17722e-05	-0.280195	-1.71326	-2.19212	WNK2 KCNAB2 TACC2 SHBG	1
TPDS_TMDE	FOS	0.994774	0.378313	5	891	65	4382			-2.4664	-2.18843	MELTF GREB1 NOS1 MMP3 VDR	1
TPDS_TMDE	SP1	1	0.33753	17	879	241	4206	0.0656462	-0.132203	-1.95852	-2.19445	PLAT F7 CHRNB4 HSD3B1 DBH UGT1A4 LTF IGF1R VDR PROC SLC9A2 LDLR KIT HNF4A SLC19A3 CYP3A4 CYP3A7	1
TPDS_TMDE	EHF	0.424792	1.35478	3	893	11	4436			-1.64573	-2.19181	LIPH FAM3D MYO5B	1
TPDS_TMDE	ONECUT1	0.983023	0.370129	3	893	40	4407			-2.02793	-2.19052	CCDC178 UNC13C UNC5D	1
TPDS_TMDE	MNT	0.987271	0.352344	3	893	42	4405	0.000115628	0.188989	-2.69637	-2.18828	GREB1 PDZRN3 ADGRV1	1
TPDS_TMDE	TFAP4	0.861832	0.638796	4	892	31	4416			-1.68527	-2.19224	JUP GREB1 SRGAP3 ABTB2	1
TPDS_TMDE	WT1	0.871824	0.594222	3	893	25	4422			-1.51333	-2.19225	PAX2 VDR IGF1R	1
TPDS_TMDE	MYOD1	0.856227	0.668851	5	891	37	4410			-1.95656	-2.19129	KIF1A ACACB TACC2 DES RBFOX1	1
MDE	GLI2	0.0530725	4.10487	3	332	11	4997			1.64715	2.07956	BCL2 IFNGR1 CCND1	0.578491
MDE	TP53	0.00489123	1.93269	23	312	184	4824			2.10634	2.07343	ADA SLC2A1 STAT1 CAV1 VEGFA VCAN DDB2 CDH13 TGFB1 SH2D1A PYCARD TAP1 TRIM22 CASP1 NDRG1 CCND1 IFI16 BCL2 GPNMB ALOX5 FBLN2 MET EGFR	0.204842
MDE	IRF3	0.765626	0.745181	3	332	60	4948	2.14583e-19	0.282363	2.48424	2.072	BST2 APOBEC3C CCL5	1
MDE	MEF2A	0.924774	0.517162	3	332	86	4922	3.41458e-11	0.348586	1.13606	2.08418	ASAP1 NFATC2 NEK6	1
MDE	TEAD4	0.0974815	1.8872	7	328	56	4952			1.73107	2.08304	MAP4K4 TGFBI PDLIM1 ANXA2 FNDC3B NEK6 STK10	0.758963
MDE	KLF6	0.54274	1.06842	3	332	42	4966			1.29751	2.08272	ASAP1 ANXA2 ETS1	1
MDE	PRDM14	0.975288	0.477568	5	330	154	4854			1.60639	2.0828	RUNX1 NRP2 PREX1 PTPRU NFATC2	1
MDE	PPARG	0.0131278	3.49451	6	329	26	4982			2.78001	2.06284	SCARB1 BCL2 CD36 ANGPTL4 CCND1 EGFR	0.27518
MDE	MEF2C	0.273996	1.40881	6	329	64	4944	1.28319e-15	0.451882	1.35596	2.08881	ARHGAP25 BCL2 ENTPD1 NEK6 ETS1 TTC39C	1
MDE	NFE2	0.111114	2.09259	5	330	36	4972			1.88015	2.07865	SCARB1 INPP5D ERGIC1 PTPRE STK10	0.793889
MDE	NFKB2	0.0990913	3.00783	3	332	15	4993	7.52157e-33	0.642512	1.28793	2.08281	TNIP1 TNFAIP3 BCL2	0.760631
MDE	CREB3L1	0.00526201	5.40476	5	330	14	4994			1.74347	2.08072	RUNX1 SERPINH1 FNDC3B VEGFA SLC1A4	0.204842
MDE	ETS1	0.000981426	2.59727	17	318	101	4907	1.78565e-26	0.612582	2.12774	2.07291	LCK RUNX1 VWF BCL2 ITGA5 LCP1 ASAP1 COL1A1 VEGFA OAS2 MET NDRG1 WAS HMOX1 CD4 CDH13 CCND1	0.0594308
MDE	NFIC	0.0242122	3.43388	5	330	22	4986	0.0176703	-0.107497	4.07607	2.04538	VWF GFAP ITGA5 FABP7 COL1A1	0.362109
MDE	PGR	0.0154519	7.53313	3	332	6	5002			2.25297	2.07409	BCL2 VEGFA CCND1	0.30076
MDE	FOXP2	0.137471	2.14933	4	331	28	4980			1.38732	2.08401	STAT1 RUNX1 MET MGAT1	0.861167
MDE	JUN	0.00905103	2.37916	12	323	77	4931	7.95732e-15	0.469001	2.50967	2.05957	VIM TGFB1 VCAM1 EGFR CYP2J2 VEGFA ICAM1 ETS1 CCND1 CSTA ITGAX CCL5	0.227685
MDE	TBX21	0.0746835	1.9203	8	327	63	4945			1.74483	2.08378	RASSF5 DOCK10 IKZF1 ARHGAP25 INPP5D GRAP2 PSTPIP1 EVL	0.667255
MDE	E2F6	0.550992	1.03136	4	331	58	4950			1.86216	2.07827	SLC16A3 PTPRU NFATC2 TACC3	1
MDE	FOXP1	0.922705	0.60732	6	329	146	4862			1.50992	2.08601	RUNX1 NRP2 PREX1 CSF1R FNDC3B TBC1D2B	1
MDE	NFKB1	0.00764779	2.07133	17	318	126	4882	8.91645e-35	0.481014	2.25841	2.06592	VIM SOD2 ALOX5AP CD40 VWF BCL2 TNFAIP3 VCAM1 CCL5 HLA-F FN1 ICAM1 VEGFA CCND1 HMOX1 EGFR COL1A1	0.226284
MDE	E2F7	0.18782	2.14587	3	332	21	4987			1.7364	2.07875	ALDOA LGALS1 ETS1	0.993803
MDE	POU4F2	0.204206	2.04792	3	332	22	4986			1.87474	2.0775	CCND1 DOCK10 ARHGAP15	1
MDE	RUNX2	0.310245	1.39001	5	330	54	4954			1.59804	2.08293	DOCK10 RUNX1 MYOF MET ETS1	1
MDE	ASCL1	0.383965	1.30356	4	331	46	4962			1.93338	2.07741	HPCAL1 CCDC88B RUNX1 ANK1	1
MDE	SP3	0.181224	1.64233	6	329	55	4953	0.166605	0.079268	3.53577	2.04906	BTK CD14 CA9 VEGFA CCND1 COL1A1	0.97789
MDE	MAF	0.0717155	2.43255	5	330	31	4977	0.857891	0.0215967	1.79661	2.07992	DOCK10 ARHGAP25 GRAMD4 RGS10 PSTPIP1	0.651416
MDE	HIF1A	0.000776445	2.57624	18	317	108	4900			2.76524	2.03653	PKM ENO2 ALDOA CD36 LGALS1 PGK1 PFKP CDH13 HK2 VEGFA MET CA9 ETS1 CCND1 SLC2A1 HMOX1 ENO1 ITGB2	0.0554079
MDE	ESR1	0.095287	1.59492	12	323	114	4894			2.18595	2.07159	TNIP1 CAV1 BCL2 ATP2B4 NOL3 ANGPTL4 BLM FBLN2 VEGFA NEK6 CCND1 EGFR	0.752629
MDE	KLF1	0.54274	1.06842	3	332	42	4966			1.62057	2.0798	EVL PKM ANK1	1
MDE	SREBF1	0.0452645	3.35012	4	331	18	4990			2.70542	2.06808	ACLY SCD HMOX1 HK2	0.560663
MDE	BACH1	0.220906	1.95849	3	332	23	4985	2.55746e-26	0.543184	1.54843	2.08045	ALDOA ASAP1 HMOX1	1
MDE	MXI1	0.783919	0.720851	3	332	62	4946			1.29234	2.08277	CDKN2C ACLY PKM	1
MDE	PPARA	0.204206	2.04792	3	332	22	4986			3.43753	2.06338	ANGPTL4 CD36 CCND1	1
MDE	JUND	0.0633595	3.76205	3	332	12	4996	1.00886e-07	0.268247	2.40098	2.07275	CCL5 CSTA TGFB1	0.605805
MDE	EGR1	0.0573205	1.8716	10	325	81	4927			2.49289	2.06285	TGFB1 BCL2 ALOX5 FN1 ANGPTL4 VEGFA SLC1A4 EGFR CDH13 CCND1	0.591083
MDE	LYL1	0.000377612	3.26574	14	321	66	4942			1.81658	2.08699	SASH3 HPCAL1 IKZF1 ARHGAP25 INPP5D SIPA1 ITGB2 PREX1 CSF1R PIK3CG SH3BGRL3 STK10 CYBB VAV1	0.0342998
MDE	ELF3	0.383965	1.30356	4	331	46	4962			2.19696	2.07422	TNIP1 RUNX1 PTPRE HK2	1
MDE	STAT1	0.00418064	1.85487	27	308	226	4782	1.57164e-26	0.883781	2.07585	2.07567	IFIT3 PRF1 IFI35 S100A10 VEGFA NMI HMOX1 IGFLR1 IRF8 OASL OAS1 BST2 CD40 FCGR3A HLA-DMB TAP1 OAS2 HLA-DMA CCND1 COL1A1 SCARB1 BCL2 HLA-E ICAM1 IDO1 MET EGFR	0.191966
MDE	MAFK	0.527305	1.0947	3	332	41	4967			1.44682	2.08137	MTCL1 ERGIC1 ABLIM3	1
MDE	USF2	0.104759	2.4087	4	331	25	4983	1.20634e-05	0.123127	1.91565	2.07762	HMOX1 CD2 PTPN6 TGFB1	0.773056
MDE	ZEB2	0.00802603	3.11707	8	327	39	4969	3.66221e-06	0.212269	1.62593	2.08669	VIM RAB31 IKZF1 ANXA4 ATP2B4 PIK3CG ASAP1 FNDC3B	0.226284
MDE	KLF5	0.83183	0.656449	3	332	68	4940			2.92006	2.06806	AHNAK2 ANXA2 SLC2A1	1
MDE	GRHL2	0.816972	0.676616	3	332	66	4942			1.21905	2.08343	MAP4K4 FBLN2 EVL	1
MDE	SNAI2	0.127971	1.84567	6	329	49	4959			1.7233	2.08211	HPCAL1 SH3PXD2B FGD2 VASP ANK1 EGFR	0.829907
MDE	POU2F2	0.0107967	9.04157	3	332	5	5003			1.64345	2.07959	STK10 HLA-DRA LYN	0.245175
MDE	SPIB	0.0222561	2.52803	8	327	48	4960			2.03589	2.07666	RASSF5 IL16 DOCK10 IKZF1 CD40 RASSF2 NDRG1 ITGAX	0.362109
MDE	IRF4	0.703194	0.828983	3	332	54	4954			1.86333	2.07761	DOCK10 IL16 IKZF1	1
MDE	AR	0.327093	1.25178	8	327	96	4912			2.05162	2.07628	HLA-E ATP2B4 HK2 VEGFA NDRG1 IFI35 CD4 EGFR	1
MDE	TFAP2A	0.158867	1.83555	5	330	41	4967			1.94127	2.07773	BCL2 VEGFA ETS1 HMOX1 EGFR	0.908958
MDE	CUX1	0.37755	1.40512	3	332	32	4976	0.00543309	0.0567355	2.0694	2.07575	SLC16A3 PREX1 ITGB4	1
MDE	POU2F1	0.0596506	3.0139	4	331	20	4988	0.00122269	0.0912303	2.54771	2.06998	CCND1 HLA-DRA VWF VCAM1	0.591083
MDE	ERG	0.000317255	12.6313	5	330	6	5002	0.00102363	0.210462	2.37712	2.07112	VIM VWF ICAM1 HMOX1 CDH5	0.0342998
MDE	PAX5	0.0230726	2.71912	7	328	39	4969			2.43627	2.06799	MGAT1 CD70 BCL2 MX2 CORO1A GRAMD4 IRF8	0.362109
MDE	CEBPA	0.0223834	1.942	14	321	110	4898			2.35325	2.06358	ALOX5AP SCD APBB1IP BCL2 TNFAIP3 FN1 ENPP3 S100A9 ICAM1 CCND1 MSR1 ITGAX CDH13 ITGB2	0.362109
MDE	GATA3	0.679764	0.861214	3	332	52	4956			1.90032	2.07727	FNDC3B EGFR FN1	1
MDE	BATF	0.0257058	2.65061	7	328	40	4968			1.76498	2.08232	RUNX1 IKZF1 APBB1IP ARHGAP25 SAMSN1 NEK6 STK10	0.362109
MDE	USF1	0.325719	1.42886	4	331	42	4966	4.96795e-05	0.118404	1.91565	2.07762	HMOX1 CD2 PTPN6 TGFB1	1
MDE	IRF2	0.636727	0.918987	4	331	65	4943	8.77824e-11	0.191978	1.57484	2.08174	NMI APOL3 TAP1 IFIT3	1
MDE	ATF3	0.28241	1.5397	4	331	39	4969			1.93789	2.07735	RUNX1 MAPRE2 ANXA1 CCL5	1
MDE	POU5F1	0.774924	0.732817	3	332	61	4947			1.80594	2.07813	STK10 ANK1 INPP5D	1
MDE	RFX5	0.00919097	6.03988	4	331	10	4998	0.729237	0.0114771	2.12991	2.07503	HLA-DRA HLA-DMB HLA-DPA1 HLA-DMA	0.227685
MDE	SPI1	2.45021e-11	6.65054	25	310	60	4948			2.13626	2.0708	BTK PTPRC IFIT3 MNDA ITGAX VAV1 LCP2 RUNX1 HCK CD163 NCF2 PTPRE CYBB CD40 APBB1IP MSR1 ITGB2 SCARB1 NCF4 CD14 CSF1R LSP1 ICAM1 WAS CCL5	1.33537e-08
MDE	ELF1	0.31121	1.464	4	331	41	4967	4.46443e-28	0.426039	1.12097	2.08723	DPP9 ASAP1 MYO9B FNDC3B	1
MDE	MAZ	0.589042	0.980041	4	331	61	4947	0.211871	-0.0966268	1.5348	2.08222	STK10 SERPINH1 TACC3 COL1A1	1
MDE	NR2F1	0.654994	0.896024	3	332	50	4958	7.38605e-28	-0.785452	1.54713	2.08046	COL5A1 GRAMD4 NEK6	1
MDE	MYC	0.979088	0.595433	13	322	318	4690			2.0288	2.07758	SCARB1 PKM TGFB1 BCL2 HLA-F LAIR1 ICAM1 VEGFA MET NDRG1 CCND1 HMOX1 ENO1	1
MDE	CREB1	0.0181622	2.63901	8	327	46	4962	5.30974e-16	0.318291	2.39612	2.06785	BCL2 FN1 HLA-DRA VEGFA CCND1 HMOX1 CD4 CCL5	0.329946
MDE	TCF7	0.112164	1.92498	6	329	47	4961			1.84295	2.07993	DOCK10 IKZF1 BCL2 PTPRC ARHGAP15 CCND1	0.793889
MDE	TEAD1	0.936683	0.533137	4	331	111	4897	0.00882092	0.0843977	1.51436	2.08247	PRUNE2 ASAP1 EGFR NRP2	1
MDE	STAT5A	0.0864165	3.22332	3	332	14	4994	3.25532e-31	0.341949	2.19322	2.07463	BCL2 PRF1 CCND1	0.694831
MDE	TBP	0.429252	1.28391	3	332	35	4973	0.137512	0.0647003	1.97914	2.07656	ANXA2 RUNX1 FN1	1
MDE	IKZF1	0.0259124	2.92793	6	329	31	4977	3.64459e-13	0.618918	1.57325	2.08485	PREX1 GRAP2 NEK6 SAMSN1 LYN STK10	0.362109
MDE	STAT3	0.0128874	2.63119	9	326	52	4956	0.371318	0.0246292	2.28272	2.06997	NNMT STAT1 BCL2 GFAP VEGFA PRF1 CCND1 HMOX1 EGFR	0.27518
MDE	ZNF263	0.821027	0.795108	13	322	242	4766			1.93119	2.08152	HPCAL1 RUNX1 SCARB1 MTCL1 ERGIC1 LPCAT1 ANK1 TACC3 ASAP1 FBLN2 PTPRU PFKP ITGB2	1
MDE	STAT2	7.25775e-06	6.76704	11	324	25	4983	9.23774e-26	0.49772	1.55127	2.09349	DTX3L OAS1 STAT1 BST2 IFIT3 OAS2 DDX60L PARP9 IFI35 OASL PSMB8	0.00131849
MDE	RARA	0.255042	1.80108	3	332	25	4983	1.49096e-11	0.349511	2.07661	2.07568	ICAM1 SCD ETS1	1
MDE	REL	0.0530725	4.10487	3	332	11	4997	1.11747e-15	0.320877	2.1132	2.07535	TNFAIP3 ICAM1 CCL5	0.578491
MDE	MAX	0.34027	1.39535	4	331	43	4965	0.357458	0.0329412	1.55801	2.08194	CCND1 GRAMD4 NFATC2 EVL	1
MDE	RBPJ	0.00740965	2.91405	9	326	47	4961	1.97425e-12	0.225868	1.51729	2.0911	TNIP1 IL16 RUNX1 BCAT1 ASAP1 FNDC3B IFNGR1 PAG1 IRF8	0.226284
MDE	E2F1	0.997228	0.429312	8	327	270	4738			1.86992	2.08072	ALOX5AP BCL2 VEGFA CCND1 CDKN2C EGFR PALD1 CDH5	1
MDE	KLF9	0.537907	1.04966	4	331	57	4951			1.43061	2.08348	HPCAL1 NFATC2 PKM EGFR	1
MDE	RELA	0.0791114	1.65426	12	323	110	4898	4.43706e-24	0.263946	2.13874	2.07335	SOD2 CD40 BCL2 TNFAIP3 VCAM1 CCL5 FN1 ICAM1 VEGFA CCND1 EGFR COL1A1	0.683033
MDE	ETS2	0.0596506	3.0139	4	331	20	4988			2.51894	2.07033	CD163 MSR1 ICAM1 VWF	0.591083
MDE	RUNX1	0.0151298	5.03122	4	331	12	4996	9.27929e-33	0.806713	2.24314	2.07366	LCP2 ITGAX CSF1R ITGB2	0.30076
MDE	MYB	0.00830398	4.72727	5	330	16	4992			1.9239	2.07799	LCK BCL2 WAS CD4 COL1A1	0.226284
MDE	MITF	0.115232	2.31559	4	331	26	4982	1.09432e-26	0.409882	1.6231	2.08116	BCL2 GPNMB MAPRE2 MET	0.794955
MDE	AHR	0.0259124	2.92793	6	329	31	4977	3.38629e-35	0.815399	1.42295	2.08759	MAP4K4 RUNX1 NRP2 ASAP1 ARHGAP15 NFATC2	0.362109
MDE	IRF1	0.00371495	4.78867	6	329	19	4989			2.13172	2.07467	CD40 IFIT3 TAP1 HLA-A CYBB CCL5	0.191966
MDE	SOX6	0.272383	1.73146	3	332	26	4982	2.25367e-05	-0.186583	1.95628	2.07677	SCARB1 ATP2B4 LYN	1
MDE	E2F4	0.959942	0.579081	8	327	203	4805	0.323836	0.0221959	1.76764	2.08322	CDKN2C CAV1 LGALS1 SIRPA RPS8 CCND1 YWHAH SMC4	1
MDE	RELB	0.00690069	6.71232	4	331	9	4999	4.57919e-31	0.623954	1.46665	2.08305	TNIP1 TNFAIP3 BCL2 CD40	0.226284
MDE	HNF4G	0.60145	0.974725	3	332	46	4962	4.17722e-05	-0.280195	1.50275	2.08087	HPCAL1 GRAMD4 VAMP5	1
MDE	EBF1	0.147082	1.67514	7	328	63	4945	0.000140485	0.260355	1.72036	2.08327	IL16 BCL2 PREX1 ANK1 THEMIS2 TBC1D2B PAG1	0.880875
MDE	ARNT	0.260769	1.50242	5	330	50	4958	0.103362	0.0494628	1.59743	2.08293	ALDOA ASAP1 FNDC3B VEGFA ENO1	1
MDE	OTX2	0.0388903	3.54789	4	331	17	4991			1.62657	2.08112	ARHGAP15 ENPP2 DCLK1 DDX60L	0.492912
MDE	SMAD3	0.0852129	2.6192	4	331	23	4985	0.0192035	-0.058692	2.1055	2.07533	COL1A1 VEGFA MET TGFB1	0.694831
MDE	FOS	0.147082	1.67514	7	328	63	4945			3.25471	2.05053	ITGA5 HLA-DRA VEGFA TNFAIP6 CCND1 CSTA CCL5	0.880875
MDE	SP1	0.0102627	1.73217	26	309	232	4776	0.0656462	-0.132203	2.40602	2.04789	SPN BTK ITGA5 ADA CA9 MNDA ITGAX SOD2 CAV1 CD163 VEGFA ACAN CDKN2C ABCC3 TGFB1 ALDOA CCND1 COL1A1 VIM BCL2 ALOX5 CD14 FN1 MET IFNGR1 EGFR	0.243182
MDE	PBX3	0.557881	1.04336	3	332	43	4965			1.60592	2.07993	COL21A1 ERGIC1 FNDC3B	1
MDE	WT1	0.255042	1.80108	3	332	25	4983			1.47763	2.08109	BCL2 EGFR ETS1	1
MDE	ZNF143	0.495597	1.1513	3	332	39	4969	0.735214	-0.0164986	1.05968	2.08487	MAP4K4 FNDC3B VASP	1
TMDS	NANOG	0.9799	0.380759	3	931	37	4372			-0.725927		EPB41L3 SYNE2 PATJ	1
TMDS	TP53	1	0.112092	5	929	202	4207			-0.149312		MRPL27 TRIAP1 COL18A1 SLC6A6 HGF	1
TMDS	FOXJ2	0.875146	0.588749	3	931	24	4385	7.9164e-21	0.445587	-0.67951		HIBADH LRBA TNXB	1
TMDS	MEF2A	0.999994	0.161979	3	931	86	4323	3.41458e-11	0.348586	-0.427039		SIPA1L1 MYLK PALLD	1
TMDS	PRDM14	1	0.148708	5	929	154	4255			-0.607008		NECTIN1 MEIS1 ARHGEF10L GPRC5C SOX9	1
TMDS	PPARG	0.936371	0.486685	3	931	29	4380			-0.422728		DBI CPT1B CYP27A1	1
TMDS	MEF2C	0.999833	0.208827	3	931	67	4342	1.28319e-15	0.451882	-0.10201		CPT1B SIPA1L1 NDUFV2	1
TMDS	ZBTB7A	0.999915	0.196881	3	931	71	4338	0.00925068	-0.0987828	-0.668418		PWWP2B NR2F6 ASPSCR1	1
TMDS	ETS1	1	0.120319	3	931	115	4294	1.78565e-26	0.612582	-0.640111		ATP5F1B COX4I1 SURF1	1
TMDS	JUN	0.999957	0.218798	4	930	85	4324	7.95732e-15	0.469001	-0.497795		PLA2G4A MMP7 TIMP2 PTN	1
TMDS	TBX21	0.990622	0.432095	6	928	65	4344			-0.600084		SEMA4D TBC1D14 CHN2 SYNE2 PRKCQ ADD3	1
TMDS	RUNX2	0.99897	0.25048	3	931	56	4353			-0.388485		COL14A1 MRPS27 CHN2	1
TMDS	MEIS2	0.998035	0.269995	3	931	52	4357			-0.660952		NR2F2 MATN2 ADD3	1
TMDS	GATA6	0.9919	0.32718	3	931	43	4366			-0.610832		RBM47 SYNE2 MYLK	1
TMDS	SP3	0.999257	0.241731	3	931	58	4351	0.166605	0.079268	-0.362019		TPMT TIMP2 CYP27A1	1
TMDS	HIF1A	0.999997	0.231088	6	928	120	4289			-0.25469		VEGFB COX4I1 PLA2G4A SLC16A4 MUC1 TFF3	1
TMDS	PPARA	0.838589	0.642564	3	931	22	4387			-0.635941		FABP3 ACSL1 CPT1A	1
TMDS	CTCF	0.99416	0.450285	8	926	83	4326	7.15213e-07	0.224417	-0.183432		TRAPPC6A ANG TBC1D14 NES PMPCB TSFM ARL2 MRPL17	1
TMDS	YY1	0.959613	0.531392	6	928	53	4356	0.000742147	-0.126525	-0.332471		DLG1 DNAJA3 COQ9 AFG1L MRPS10 MRPS24	1
TMDS	ELF3	0.983361	0.407948	4	930	46	4363			-0.679946		PLA2G4A MEIS1 ST14 RBM47	1
TMDS	STAT1	1	0.0903026	5	929	248	4161	1.57164e-26	0.883781	-0.588349		GLS EARS2 APOE SLC2A2 MUC1	1
TMDS	NR2C2	0.998053	0.338528	5	929	69	4340	2.02821e-08	-0.172896	-0.273474		CCDC51 NDUFS6 NDUFAF6 MRPL20 NDUFB7	1
TMDS	ZEB1	0.453671	1.28835	3	931	11	4398	0.00360794	-0.347138	-0.746714		CSRP1 PKP3 CDH1	1
TMDS	KLF5	0.999859	0.205709	3	931	68	4341			-0.714588		MCRIP2 RBM47 ALDH3A2	1
TMDS	GRHL2	0.998976	0.287444	4	930	65	4344			-0.772607		RBM47 ABLIM1 ST14 CDH1	1
TMDS	SPIB	0.998327	0.26484	3	931	53	4356			-0.734717		ST14 SYNE2 DTNB	1
TMDS	MAFF	0.958311	0.440756	3	931	32	4377	5.1666e-05	0.382144	-0.705642		CHN2 TBC1D14 PALLD	1
TMDS	AR	0.998854	0.388139	8	926	96	4313			-0.565159		COASY SLC25A11 CYCS DBI ACAD10 CPT2 MUC1 MRPS27	1
TMDS	TFAP2A	0.923982	0.573394	5	929	41	4368			-0.283278		GUSB CDH1 IGFBP5 HGF TIMP2	1
TMDS	TCF12	0.999802	0.21204	3	931	66	4343	0.000345008	0.172287	-0.805314		IQGAP2 ABLIM1 PALLD	1
TMDS	TCF4	0.992884	0.36038	4	930	52	4357	1.98866e-06	0.333542	-0.649701		ST14 CHN2 GLS ADD3	1
TMDS	CEBPA	0.999996	0.235115	6	928	118	4291			-0.461984		CSRP1 TIMP2 CPS1 ACE GLS2 EHHADH	1
TMDS	GATA3	0.998035	0.269995	3	931	52	4357			-0.578218		SLCO4C1 ABCC2 CDH1	1
TMDS	BCL11A	0.936371	0.486685	3	931	29	4380			-0.67179		TRAK1 SYNE2 DTNB	1
TMDS	HNF4A	0.997018	0.354161	5	929	66	4343	1.22527e-09	-0.469212	-0.695116		ACOT13 EPHX1 CYP27A1 SLC2A2 ABCC2	1
TMDS	THAP11	0.999772	0.303387	6	928	92	4317	4.78586e-06	0.198793	-0.360218		MRPL42 MRPL50 CHCHD4 AFG1L PNKD CHCHD3	1
TMDS	MYC	1	0.257154	18	916	313	4096			-0.557096		PPIF HSPE1 GLA ACE MEIS1 CTSF FXN FAH EPHX1 ALDH9A1 PLA2G4A HSPD1 ARSB AKR1A1 PRDX3 SLC25A3 MUC1 ATP6V1G2	1
TMDS	TEAD1	0.999999	0.166541	4	930	111	4298	0.00882092	0.0843977	-0.301583		FHL2 MYLK PALLD KTN1	1
TMDS	BHLHE22	0.705496	0.832501	3	931	17	4392			-0.412291		ARSB SYNE2 MYLK	1
TMDS	STAT3	0.999257	0.241731	3	931	58	4351	0.371318	0.0246292	-0.381247		MUC1 CSRP1 VEGFB	1
TMDS	ZNF263	1	0.243048	13	921	242	4167			-0.447574		KCP LDLRAP1 PTPRF ACOT7 PNPLA7 COL18A1 PTK7 ACSF3 GAK SLC6A6 BIN1 COL16A1 TXNRD2	1
TMDS	THAP1	0.996287	0.292763	3	931	48	4361			-0.569181		GAK HDAC11 COL18A1	1
TMDS	E2F1	1	0.202714	12	922	266	4143			-0.512222		ENPEP MIPEP LYPLAL1 MEIS1 MT1X NDUFAF6 MPST BIN1 FH ACSL1 HSPD1 SYNE2	1
TMDS	ESRRA	0.847367	0.723874	8	926	52	4357	7.96982e-11	-0.303696	-0.720367		ACSS1 NR2F6 HDAC11 PNKD NDUFAF6 STARD10 RBM47 OGDH	1
TMDS	HNF4G	0.880537	0.656476	6	928	43	4366	4.17722e-05	-0.280195	-0.567228		IQGAP2 MYLK ACOT7 CPQ RBM47 ABLIM1	1
TMDS	FOS	0.999122	0.283024	4	930	66	4343			-0.658991		PLA2G4A MMP7 LOXL4 CDH1	1
TMDS	SP1	1	0.143724	8	926	250	4159	0.0656462	-0.132203	-0.251024		PTN KRT19 CYP27A1 COL18A1 TPMT UNG APOE TIMP2	1
TMDS	ONECUT1	0.95724	0.481941	4	930	39	4370			-0.66797		IQGAP2 SYNE2 MYLK ACSS3	1
MDE_TMDS	NANOG	0.89518	0.615473	5	999	35	4304			1.91342	2.03053	IGF2BP3 NRXN3 POU5F1 PRR16 TCF4	1
MDE_TMDS	NFATC1	0.689848	0.863664	5	999	25	4314	9.96167e-16	0.450753	1.67588	2.03172	MEF2C FYN GPR183 TCF4 IFNG	1
MDE_TMDS	NEUROD1	0.891585	0.562394	3	1001	23	4316			1.31158	2.0321	CDH23 PTTG1IP CELF5	1
MDE_TMDS	TP53	0.999996	0.376116	17	987	190	4149			1.6834	2.03592	STEAP3 PLK2 BBC3 CDKN1A ELF4 PRDM1 DUSP1 FDXR TGFA BTG1 MYC BRCA2 CDC25C IL1B TNFRSF10B NOS2 BNIP3L	1
MDE_TMDS	NR2F2	0.176956	2.5978	3	1001	5	4334	9.44078e-31	-0.850497	2.23052	2.02935	APOB POU5F1 CETP	0.967035
MDE_TMDS	IRF3	0.999771	0.213736	3	1001	60	4279	2.14583e-19	0.282363	1.5047	2.03152	APOBEC3D IRF7 RPL18A	1
MDE_TMDS	MEF2A	0.99993	0.253527	5	999	84	4255	3.41458e-11	0.348586	1.57485	2.03223	ARHGAP42 LHFPL2 MEF2C ZEB1 TCF4	1
MDE_TMDS	ATF2	0.30679	1.57382	4	1000	11	4328	2.8811e-22	0.417395	1.84864	2.03068	TNF IFNG CDKN1A DUSP1	1
MDE_TMDS	PDX1	0.907083	0.598237	5	999	36	4303			1.58837	2.03216	ARHGAP42 LHFPL2 MTUS2 TCF4 PRKCH	1
MDE_TMDS	TEAD4	0.999771	0.213736	3	1001	60	4279			1.46692	2.03164	HSPG2 TCF4 PRKCH	1
MDE_TMDS	KLF6	0.979833	0.419317	4	1000	41	4298			1.58729	2.03172	LHFPL2 DUSP10 IRF1 NOS2	1
MDE_TMDS	PRDM14	1	0.252603	9	995	150	4189			1.37063	2.03591	LINGO1 GRIK4 WNT5B ANO1 POU5F1 ADAMTS2 IGDCC4 CDH23 CD6	1
MDE_TMDS	CEBPB	0.0515628	2.0686	10	994	21	4318	1.62351e-12	0.503521	2.12309	2.02901	FASLG CYP19A1 CDKN1A TNF CXCL8 IL10 SAA2 CSF3R IL1B ADM	0.578491
MDE_TMDS	PPARG	0.877302	0.615857	4	1000	28	4311			2.36121	2.02863	APOB MYC CDKN1A MMP1	1
MDE_TMDS	MEF2C	0.994824	0.401584	6	998	64	4275	1.28319e-15	0.451882	1.59083	2.03259	GPR55 KCNN3 DPYSL3 PRKCH TCF4 ASB2	1
MDE_TMDS	NFE2	0.989515	0.339213	3	1001	38	4301			1.79396	2.03066	PRKCB KCNMA1 UBC	1
MDE_TMDS	TAL1	0.238965	1.66551	5	999	13	4326			1.78214	2.03119	PLEKHO1 MYB C3AR1 CHST11 CDH23	1
MDE_TMDS	ETS1	0.868838	0.773854	18	986	100	4239	1.78565e-26	0.612582	2.30792	2.02488	FASLG PCSK6 CDKN1A MMP1 MYB IL2RB GZMB TNF CD5 CD53 TNFSF14 IL10 CXCR4 JAK3 CSF3R CD3D TNFRSF10B CD6	1
MDE_TMDS	FOXP2	0.745348	0.799318	5	999	27	4312			1.66012	2.0318	CDKN1A FYN TCF4 MXI1 ZNF395	1
MDE_TMDS	FOXM1	0.799636	0.719167	4	1000	24	4315			2.11231	2.02962	CDC25C MYC CDKN1A BRCA2	1
MDE_TMDS	JUN	0.722585	0.874143	15	989	74	4265	7.95732e-15	0.469001	1.85448	2.03261	FASLG CYP19A1 CDKN1A MMP1 NGF MYB TNF BATF3 CXCL8 SPI1 MYC LBP IL1B IFNG NOS2	1
MDE_TMDS	TBX21	0.061724	1.59026	19	985	52	4287			2.09379	2.02872	CRTAM CXCR4 IKZF3 CXCR3 IFNG PLAC8 CYTIP NLRC5 IL21R RHOH FYN RAC2 IL10RA GAS7 ITK SLAMF7 KSR1 AKNA KLHL6	0.600707
MDE_TMDS	NR2F6	0.930125	0.497157	3	1001	26	4313	3.34788e-33	-0.829564	2.01609	2.02999	APOB SLC1A7 KSR1	1
MDE_TMDS	E2F6	0.999726	0.21741	3	1001	59	4280			2.64459	2.02811	TRIB3 ZNF395 MXI1	1
MDE_TMDS	FOXP1	1	0.233992	8	996	144	4195			1.70188	2.03259	MCTP1 BBC3 CDKN1A NRXN3 PVT1 AFF3 TCF4 PRKCB	1
MDE_TMDS	NFKB1	0.157456	1.25399	32	972	111	4228	8.91645e-35	0.481014	1.88521	2.03472	FASLG CD69 LTA TNF BRCA2 VEGFC IL1B BCL2A1 BIRC3 IFNG B2M CD80 MYB CCR7 SAA2 IRF1 CSF1 NOD2 TNFRSF10B CXCL1 CD40LG CYP19A1 CCL3 IL1RN IRF7 IL10 MYC IL2RA CXCL8 CD86 CCL22 NOS2	0.908958
MDE_TMDS	E2F7	0.856208	0.616241	3	1001	21	4318			3.8536	2.02448	RCC1 MYEOV PLK2	1
MDE_TMDS	RUNX2	0.991845	0.397156	5	999	54	4285			1.36979	2.03325	WNT5B AFF3 ITGBL1 TCF4 IBSP	1
MDE_TMDS	GATA2	0.892075	0.594483	4	1000	29	4310			1.56706	2.0318	ACKR1 MYC MS4A2 CCRL2	1
MDE_TMDS	MAFG	0.955686	0.445417	3	1001	29	4310	1.02951e-11	0.451187	1.57548	2.03131	DCHS2 TCF4 KSR1	1
MDE_TMDS	ASCL1	0.990547	0.373304	4	1000	46	4293			2.44792	2.02828	TMEM132D PCSK6 RNF165 PKP1	1
MDE_TMDS	GATA6	0.655545	0.90911	8	996	38	4301			1.52458	2.03401	ARHGAP42 MEF2C PKIB SIPA1L2 PLCB4 BARX2 SH3RF2 SEMA6A	1
MDE_TMDS	SP3	0.734482	0.845859	10	994	51	4288	0.166605	0.079268	2.39775	2.02625	CDKN1A DNASE2 TNF PADI3 ADGRE5 PADI1 MYC SLC1A3 UBC ABCA1	1
MDE_TMDS	MAF	0.527321	1.04348	7	997	29	4310	0.857891	0.0215967	1.52702	2.03348	IL4R STAB1 SPON2 LEF1 FAM78A IL2RA CYTH4	1
MDE_TMDS	NRF1	0.999003	0.285267	4	1000	60	4279	4.1433e-11	0.211872	1.2592	2.03303	GRK5 PTTG1IP PKIB FADS2	1
MDE_TMDS	JUNB	0.987636	0.348462	3	1001	37	4302	8.77595e-12	0.495708	1.79358	2.03066	KCNMA1 CLU UBC	1
MDE_TMDS	HIF1A	0.986738	0.577706	15	989	111	4228			2.04964	2.02965	SLC11A1 STC2 CDKN1A TLR4 APLN NOS2 ABCA1 BHLHE41 NPM1 CXCR4 PFKFB4 IL1B ADM TLR6 BNIP3L	1
MDE_TMDS	ESR1	0.999986	0.287319	8	996	118	4221			1.66947	2.03285	CYP19A1 CDKN1A MYB TGFA GSN CXCL8 MYC CD86	1
MDE_TMDS	GFI1B	0.718386	0.822476	4	1000	21	4318			1.28528	2.03293	CPNE5 KCNN3 MEF2C KSR1	1
MDE_TMDS	PBX2	0.987636	0.348462	3	1001	37	4302	2.90081e-12	-0.246071	1.31604	2.03209	PRKCB FYN KSR1	1
MDE_TMDS	FOXO1	0.814265	0.718886	5	999	30	4309	0.00196853	-0.126168	1.47545	2.03273	CDKN1A SELL CNR1 IL1B ALPI	1
MDE_TMDS	BCL6	0.917787	0.581933	5	999	37	4302			1.58777	2.03216	SLA IL4R PRDM1 CCND3 GFOD1	1
MDE_TMDS	PPARA	0.875002	0.588094	3	1001	22	4317			2.11024	2.02971	FADS2 MYC APOB	1
MDE_TMDS	JUND	0.134202	2.16667	5	999	10	4329	1.00886e-07	0.268247	1.46096	2.0328	CD40LG CCR4 MYB CLU NOS2	0.850465
MDE_TMDS	CEBPG	0.89518	0.615473	5	999	35	4304			1.94771	2.03036	CYP19A1 TRIB3 FYN SLC38A1 TCF4	1
MDE_TMDS	FOSL2	0.127745	3.248	3	1001	4	4335	1.48694e-19	0.60322	1.31406	2.0321	CCR4 CLU NOS2	0.829907
MDE_TMDS	CTCF	0.997605	0.411864	8	996	83	4256	7.15213e-07	0.224417	1.87246	2.03122	BBC3 S100Z GAS7 CHRNA6 MYC STAB2 CD80 KSR1	1
MDE_TMDS	YY1	0.991845	0.397156	5	999	54	4285	0.000742147	-0.126525	1.54933	2.03236	CETP CXCR4 MYC TNFRSF10B NOS2	1
MDE_TMDS	EGR1	0.985094	0.528852	10	994	81	4258			1.91852	2.03107	FASLG CDKN1A MYB IL2RB TNF AKR1B1 CD28 TCF4 MYC IFNG	1
MDE_TMDS	LYL1	0.549598	0.997278	15	989	65	4274			1.7705	2.03389	GNG2 SH2B3 CACNA2D4 STAB1 PLEKHO1 PCED1B CD53 FAM78A TRPM2 RAC2 LAPTM5 CMKLR1 CCND3 ARHGAP22 CYTH4	1
MDE_TMDS	PROX1	0.652007	0.909474	4	1000	19	4320			1.32554	2.03277	GRIN2B ARHGAP42 PLCB4 SEMA3A	1
MDE_TMDS	TP73	0.867386	0.653077	5	999	33	4306			1.57659	2.03222	BBC3 CDKN1A TCF4 UBASH3B PLAC8	1
MDE_TMDS	ELF3	0.970903	0.477589	5	999	45	4294			2.94174	2.02539	CDCP1 MYEOV ARHGAP42 SH3TC2 BARX2	1
MDE_TMDS	STAT1	0.999948	0.481573	26	978	227	4112	1.57164e-26	0.883781	1.79914	2.03609	AIM2 TNFSF13B FOXP3 CCR1 HLA-DQA2 VEGFC IL1B IFNG PTTG1IP CCND3 IRF1 CSF1 IL12RB1 CYP19A1 CDKN1A CCL3 IRF7 IL10 MYC IL2RA LY96 CXCL8 CD86 CCR5 ETV7 NOS2	1
MDE_TMDS	FOXO3	0.962047	0.43047	3	1001	30	4309	0.00211035	0.111109	1.85956	2.03046	FASLG CDKN1A BNIP3L	1
MDE_TMDS	USF2	0.65919	0.899858	5	999	24	4315	1.20634e-05	0.123127	1.9731	2.03023	CYP19A1 CXCR4 BRCA2 B2M ABCA1	1
MDE_TMDS	CEBPD	0.453277	1.2974	3	1001	10	4329			1.53719	2.03143	TNF CYP19A1 POU5F1	1
MDE_TMDS	ZEB2	0.956548	0.51206	5	999	42	4297	3.66221e-06	0.212269	1.62426	2.03198	LHFPL2 MEF2C FYN TCF4 PRKCB	1
MDE_TMDS	GRHL2	0.9982	0.334319	5	999	64	4275			1.58018	2.0322	CDCP1 PKP1 TGFA GSN GDPD5	1
MDE_TMDS	SNAI2	0.999047	0.24708	3	1001	52	4287			1.66642	2.03104	JAG1 ADAM8 CXCR4	1
MDE_TMDS	SPIB	0.750678	0.826002	9	995	47	4292			1.81321	2.03191	WNT5B PRDM1 IL21R SP140 IRF7 KLHL6 CD86 PDCD1LG2 TRABD2A	1
MDE_TMDS	STAT4	0.0703485	3.4672	4	1000	5	4334	9.11009e-12	0.554947	1.96186	2.03022	IL2RA IRF1 IFNG MYC	0.649829
MDE_TMDS	DUX4	0.905266	0.574533	4	1000	30	4309			2.24256	2.0291	CD200R1 SYBU CXCL13 PRKCH	1
MDE_TMDS	SOX13	0.972279	0.403378	3	1001	32	4307	0.000759635	-0.15434	1.32476	2.03206	JAG1 GSN SERPINA1	1
MDE_TMDS	IRF4	0.26387	1.2805	13	991	44	4295			1.77991	2.03323	CYTIP PIEZO2 ELF4 NLRC5 RHOH ZEB1 SP140 FCRL5 KLHL6 IKZF3 TCF4 SLAMF7 KSR1	1
MDE_TMDS	PRDM1	0.936659	0.521939	4	1000	33	4306			1.68682	2.03132	TNFSF8 OLR1 MYC PRKCH	1
MDE_TMDS	EOMES	0.201685	1.80472	5	999	12	4327			1.33989	2.0334	NLGN1 NRXN3 FYN GRIA1 KSR1	1
MDE_TMDS	AR	0.99989	0.307045	7	997	97	4242			1.52403	2.0335	PRAME ATM CDKN1A PMEPA1 AKR1B1 MYC UBC	1
MDE_TMDS	TFAP2A	0.982628	0.409238	4	1000	42	4297			1.69071	2.03131	ADM MPG CDKN1A MYC	1
MDE_TMDS	TCF4	0.999201	0.242361	3	1001	53	4286	1.98866e-06	0.333542	1.72614	2.03086	MEF2C EPHA6 PRKCH	1
MDE_TMDS	POU2F1	0.856208	0.616241	3	1001	21	4318	0.00122269	0.0912303	1.78472	2.03069	SPI1 MYC MS4A2	1
MDE_TMDS	FOXL2	0.353522	1.44233	4	1000	12	4327			2.48883	2.02811	CCL3 BCL2A1 CYP19A1 CCL20	1
MDE_TMDS	PAX5	0.655545	0.90911	8	996	38	4301			1.86243	2.0313	PRDM1 RHOH AKNA SP140 RAC2 CD22 DUSP10 PIK3R5	1
MDE_TMDS	CEBPA	0.947775	0.68123	17	987	107	4232			2.04847	2.02963	CXCR2 CDKN1A APOB MMP11 CXCL8 CETP IL10 RNASE2 XDH KCNMA1 SPI1 MYC LBP CSF3R CSF1 FGA HAMP	1
MDE_TMDS	CREM	0.943649	0.537913	5	999	40	4299			1.86137	2.03079	SH2B3 DUSP1 FSCN1 CD86 CD247	1
MDE_TMDS	GATA3	0.730548	0.844156	9	995	46	4293			2.02173	2.03002	ST8SIA6 CD40LG IL4R RHOH ZEB1 CD8B MYC IFNG IL2RA	1
MDE_TMDS	BATF	0.534126	1.02378	9	995	38	4301			2.00394	2.03019	RHOH PRKCB CCR7 KCNMA1 IKZF3 PRKCH LAPTM5 SLAMF1 PIK3R5	1
MDE_TMDS	USF1	0.787871	0.774117	7	997	39	4300	4.96795e-05	0.118404	2.25843	2.02835	CYP19A1 CXCR4 BRCA2 SLC1A3 IFNG B2M ABCA1	1
MDE_TMDS	HNF1B	0.905266	0.574533	4	1000	30	4309	0.0109652	-0.0862012	1.27602	2.03297	PHEX B3GALT5 ACSL5 ANXA10	1
MDE_TMDS	CLOCK	0.972922	0.441026	4	1000	39	4300	0.785782	0.0163965	1.91324	2.03042	BHLHE41 CDH23 PKD1L1 GAS7	1
MDE_TMDS	MEF2B	0.948337	0.461431	3	1001	28	4311			1.77589	2.03071	DGKD ZNF395 SLC2A5	1
MDE_TMDS	POU5F1	0.996125	0.363075	5	999	59	4280			1.79086	2.03115	WNT5B IGF2BP3 NRXN3 GAS7 TCF4	1
MDE_TMDS	SPI1	0.16128	1.33646	20	984	65	4274			1.83557	2.0339	CD33 TNF CD22 KCNMA1 IL1B B2M CXCR2 P2RY10 MYB FPR1 CSF1 CTSE CD53 TLR4 LY96 MPO CSF3R CD86 RNASE2 CXCR1	0.908958
MDE_TMDS	BCL11A	0.877302	0.615857	4	1000	28	4311			1.96677	2.0302	KLHL6 GPR15 SP140 PRKCB	1
MDE_TMDS	ELF1	0.979833	0.419317	4	1000	41	4298	4.46443e-28	0.426039	1.75002	2.03107	PTTG1IP PRKCH BRCA2 ADCY7	1
MDE_TMDS	ATF4	0.34246	1.6225	3	1001	8	4331			2.38291	2.02889	TRIB3 DISC1 CXCL8	1
MDE_TMDS	HNF4A	0.995513	0.395314	6	998	65	4274	1.22527e-09	-0.469212	2.21906	2.02881	CDKN1A APOB TGFA MYC RNASE2 SERPINA1	1
MDE_TMDS	IRF9	0.34246	1.6225	3	1001	8	4331	1.27809e-11	0.291072	1.36532	2.03194	RSAD2 IRF7 KSR1	1
MDE_TMDS	MAZ	0.999841	0.206745	3	1001	62	4277	0.211871	-0.0966268	2.09152	2.02977	CELF5 MYC MMP1	1
MDE_TMDS	NR2F1	0.980752	0.447427	5	999	48	4291	7.38605e-28	-0.785452	1.3809	2.0332	LINGO1 CYP19A1 KIF21B FSCN1 GDPD5	1
MDE_TMDS	ZKSCAN1	0.987636	0.348462	3	1001	37	4302	0.280516	-0.0464542	4.04503	2.02391	MYEOV ARHGAP22 SMOX	1
MDE_TMDS	MYC	1	0.248969	19	985	312	4027			1.8168	2.03406	FASLG RPS15 RCC1 CXCR4 BRCA2 NOTCH4 BBC3 SLA DUSP1 LAIR2 NPM1 CDKN1A DLEU1 GPR4 RHOG PKP1 MPO OCA2 CDC25C	1
MDE_TMDS	NFATC2	0.0844771	4.33167	3	1001	3	4336	1.92825e-32	0.771258	1.92546	2.03026	CD40LG FOXP3 IFNG	0.694831
MDE_TMDS	RUNX3	0.34246	1.6225	3	1001	8	4331	1.18439e-25	0.752038	1.49227	2.03156	CYTIP TCF4 FYN	1
MDE_TMDS	CREB1	0.983271	0.438193	5	999	49	4290	5.30974e-16	0.318291	2.2339	2.02893	CYP19A1 IL10 CXCR4 HLA-DOB IFNG	1
MDE_TMDS	TCF7	0.805209	0.766444	8	996	45	4294			2.07642	2.02958	QPCT RHOH SP140 LEF1 IKZF3 CD86 GPR15 BIRC3	1
MDE_TMDS	TEAD1	1	0.15236	4	1000	111	4228	0.00882092	0.0843977	1.77029	2.03099	NRXN3 KCNMA1 PRKCH TCF4	1
MDE_TMDS	STAT5A	0.201685	1.80472	5	999	12	4327	3.25532e-31	0.341949	1.92693	2.03047	IRF1 OSM CCND3 IFNG IL2RA	1
MDE_TMDS	TBP	0.982863	0.368546	3	1001	35	4304	0.137512	0.0647003	1.57596	2.03131	IL10 MYC CDKN1A	1
MDE_TMDS	IKZF1	0.392779	1.19374	8	996	29	4310	3.64459e-13	0.618918	1.78436	2.03192	SMAP2 WNT5B SMOX ELF4 TRIB3 PRKCB CHST11 IL10RA	1
MDE_TMDS	BHLHE22	0.534544	1.08075	4	1000	16	4323			1.26274	2.03302	KCNN3 SPON2 ELF4 GAS7	1
MDE_TMDS	TCF7L2	0.685228	0.863936	3	1001	15	4324			1.41261	2.0318	MYC LEF1 CXCL8	1
MDE_TMDS	STAT3	0.245109	1.29138	14	990	47	4292	0.371318	0.0246292	2.23013	2.02712	CYP19A1 CFB CDKN1A PGF IL10 IRF1 MYC LBP OSM CCND3 BIRC3 IL2RA REG1A HAMP	1
MDE_TMDS	ZNF263	0.999997	0.415045	23	981	232	4107			1.84332	2.03433	LINGO1 CPNE5 CACNA1I FAM78A ARHGAP22 PCSK6 IGSF21 HSPG2 KCNN3 APBA2 LHFPL2 RTN4R PVT1 SDC3 GSN ANO7 FIBCD1 FADS2 KSR1 MICALL2 PGBD5 SYNPO CDH23	1
MDE_TMDS	STAT2	0.927431	0.538375	4	1000	32	4307	9.23774e-26	0.49772	1.36445	2.03261	IRF7 IRF1 CFB XAF1	1
MDE_TMDS	FOXA1	0.615138	0.960222	4	1000	18	4321			2.27706	2.02896	APOB IFI27 MYC ABCA1	1
MDE_TMDS	THAP1	0.991903	0.365277	4	1000	47	4292			1.5544	2.03185	FAM78A CORO2A CELF5 NKD2	1
MDE_TMDS	MEIS1	0.961931	0.500035	5	999	43	4296	5.15093e-31	-0.772638	1.6397	2.0319	HECW2 GAS7 DPYSL3 TCF4 KSR1	1
MDE_TMDS	REL	0.104965	2.40796	5	999	9	4330	1.11747e-15	0.320877	2.14878	2.02936	CD40LG IL1B BIRC3 IFNG IL2RA	0.773056
MDE_TMDS	RBPJ	0.987408	0.420813	5	999	51	4288	1.97425e-12	0.225868	2.05531	2.02982	GSN GAS7 CXCR4 HES5 TCF4	1
MDE_TMDS	E2F1	0.999997	0.43116	26	978	252	4087			1.76536	2.03698	LINGO1 ATM RRM2 JPH2 IL1B BBC3 PCSK6 MYB DUSP1 ZEB1 TMEM132A PIK3R5 ABCA1 IL12RB1 CDKN1A MYC ECT2 PRDM1 CDCA7 CD72 TRPM2 CCNE2 OCA2 MXI1 MEFV CCND3	1
MDE_TMDS	RELA	0.198954	1.23458	27	977	95	4244	4.43706e-24	0.263946	2.02864	2.02999	CD69 TNF TRIB3 CXCR4 NCAM1 BRCA2 BCL2A1 IL1B BIRC3 IFNG SAA2 IRF1 CSF1 TNFRSF10B CXCL1 CD40LG CDKN1A CCL3 IRF7 IL10 MYC IL2RA CCL20 CXCL8 CD86 CCR5 NOS2	1
MDE_TMDS	ETS2	0.856208	0.616241	3	1001	21	4318			2.04448	2.02991	JAK3 CSF3R MYC	1
MDE_TMDS	RUNX1	0.602145	0.99731	3	1001	13	4326	9.27929e-33	0.806713	1.66544	2.03104	PRKCB MAD2L1 SPI1	1
MDE_TMDS	MITF	0.689848	0.863664	5	999	25	4314	1.09432e-26	0.409882	2.69425	2.02663	BEST1 PRKCB OCA2 BIRC7 BCL2A1	1
MDE_TMDS	MYBL2	0.856208	0.616241	3	1001	21	4318			1.59284	2.03126	INSIG2 MYC MYB	1
MDE_TMDS	AHR	0.936659	0.521939	4	1000	33	4306	3.38629e-35	0.815399	1.78982	2.03091	SIPA1L2 MYC LHFPL2 GAS7	1
MDE_TMDS	STAT5B	0.30679	1.57382	4	1000	11	4328	1.50815e-32	0.311998	2.07897	2.02975	OSM CCND3 IL2RA IFNG	1
MDE_TMDS	E2F4	1	0.142314	7	997	204	4135	0.323836	0.0221959	1.84115	2.03128	RPS15 DLEU1 CDCA7 MYC IFNAR2 CDC25C MAD2L1	1
MDE_TMDS	ESRRA	0.992959	0.389844	5	999	55	4284	7.96982e-11	-0.303696	2.3469	2.02836	CYP19A1 TRIB3 GSN DNAJC5B SYNPO	1
MDE_TMDS	EBF1	0.985621	0.476541	7	997	63	4276	0.000140485	0.260355	1.33477	2.03483	WNT5B FYN GRK5 PMEPA1 TCF4 CDH23 KSR1	1
MDE_TMDS	ARNT	0.995684	0.336314	4	1000	51	4288	0.103362	0.0494628	2.09398	2.02969	CDH4 TCF4 NLGN1 PTPRR	1
MDE_TMDS	SMAD3	0.906167	0.538836	3	1001	24	4315	0.0192035	-0.058692	1.39474	2.03185	FOXP3 CDKN1A MYC	1
MDE_TMDS	FOS	0.445274	1.08157	14	990	56	4283			1.6428	2.03543	FASLG CD69 CD40LG CDKN1A NGF MMP1 IL4R BATF3 CXCL8 MYC IL1B IL2RA CLU NOS2	1
MDE_TMDS	SP1	0.999995	0.429618	24	980	234	4105	0.0656462	-0.132203	2.07589	2.02883	FASLG ATM MPG TNF PADI1 TGFA MMP11 CETP SPI1 CD28 TNFRSF10B CXCL1 CYP19A1 CDKN1A IL2RB PADI3 ADGRE5 IL10 PNOC MYC MPO TNFSF14 CDC25C UBC	1
MDE_TMDS	WT1	0.799636	0.719167	4	1000	24	4315			1.90378	2.03045	IL2RB MYC CDKN1A MYB	1
MDE_TMDS	HOXB13	0.991117	0.330439	3	1001	39	4300			1.65592	2.03107	MAP1B RYR2 TCF4	1
MDE_TMDS	MYOD1	0.991117	0.330439	3	1001	39	4300			1.85426	2.03048	KCNMA1 FYN PRKCH	1
MDE_TMDS	ZNF143	0.991117	0.330439	3	1001	39	4300	0.735214	-0.0164986	1.67155	2.03102	SLC38A1 KCNN3 ESCO2	1
TPDE_TMDS	TP53	0.999972	0.336624	10	673	197	4463			2.03577	1.91961	TNFRSF10C CCNB1 APCS EZH2 BIRC5 TP73 UHRF1 DDIT4 E2F1 PTTG1	1
TPDE_TMDS	KLF6	0.939469	0.485084	3	680	42	4618			1.96834	1.9211	RBCK1 MMP9 AREG	1
TPDE_TMDS	PRDM14	0.999999	0.17122	4	679	155	4505			2.10064	1.92025	MATN1 INHBB CCND2 LRRK1	1
TPDE_TMDS	CEBPB	0.572791	1.01085	4	679	27	4633	1.62351e-12	0.503521	3.23395	1.91358	SAA1 F8 CRP HP	1
TPDE_TMDS	MEF2C	0.98413	0.41005	4	679	66	4594	1.28319e-15	0.451882	1.29032	1.92503	FMNL3 NUCB2 FLI1 RIPOR2	1
TPDE_TMDS	ETS1	0.999913	0.234917	4	679	114	4546	1.78565e-26	0.612582	2.03225	1.92065	FLI1 TIMP1 GRPR MMP9	1
TPDE_TMDS	FOXM1	0.0576249	2.28748	7	676	21	4639			2.23325	1.91808	CCNB1 CDC6 FOXF1 CCND2 BIRC5 CENPA CENPF	0.591083
TPDE_TMDS	JUN	0.948918	0.578114	7	676	82	4578	7.95732e-15	0.469001	2.06127	1.91986	PLAUR CCND2 TFPI2 RHOB EDN1 CCL4 MMP9	1
TPDE_TMDS	TBX21	0.996237	0.297924	3	680	68	4592			1.49088	1.92321	GFI1 IRF4 STK17B	1
TPDE_TMDS	E2F6	0.989785	0.344043	3	680	59	4601			2.35241	1.91941	EFNA3 MEX3B E2F1	1
TPDE_TMDS	FOXP1	1	0.133567	3	680	149	4511			1.42217	1.92351	MCTP2 RAPGEF4 FAM13A	1
TPDE_TMDS	NFKB1	0.755033	0.856202	16	667	127	4533	8.91645e-35	0.481014	2.61034	1.90478	TBX21 CRP PLAUR EBI3 CXCL5 F8 CCND2 PTAFR TFPI2 CXCL10 BIRC5 TIMP1 IRF4 EDN1 CCL4 MMP9	1
TPDE_TMDS	E2F7	0.6084	0.97458	3	680	21	4639			2.24069	1.9199	UHRF1 E2F1 RFC4	1
TPDE_TMDS	GATA2	0.812578	0.680882	3	680	30	4630			1.90966	1.92136	LYL1 EPO DPYSL2	1
TPDE_TMDS	SP3	0.678477	0.883246	7	676	54	4606	0.166605	0.079268	2.5857	1.91443	PLAUR IGFBP1 ITGAD TIMP1 CDKN2B KDR F2	1
TPDE_TMDS	HIF1A	0.754063	0.849776	14	669	112	4548			2.25494	1.91433	FHL1 PLAUR EPO SPHK1 CYGB EDNRB AURKA BIRC5 IGFBP1 BNIP3 TIMP1 CP EDN1 DDIT4	1
TPDE_TMDS	ESR1	0.997867	0.395144	7	676	119	4541			2.13536	1.91909	SERPINB9 ATP2B2 TSC22D3 C3 MICB E2F1 KDR	1
TPDE_TMDS	FOXO1	0.15117	1.71302	7	676	28	4632	0.00196853	-0.126168	1.73652	1.92322	CCNB1 EIF4EBP1 CCNB2 CCND2 IGFBP1 CDKN2B PDK4	0.887866
TPDE_TMDS	CTCF	0.993579	0.392227	5	678	86	4574	7.15213e-07	0.224417	1.35276	1.9255	ACKR3 C1R NT5C3A RPL39L NBN	1
TPDE_TMDS	EGR1	0.993579	0.392227	5	678	86	4574			1.62145	1.92352	PLAUR TFPI2 SPRY1 AREG TP73	1
TPDE_TMDS	LYL1	0.994259	0.355321	4	679	76	4584			1.44879	1.92409	FMNL3 CD34 HHEX HLX	1
TPDE_TMDS	NFYB	0.974104	0.444144	4	679	61	4599	2.44926e-08	0.180293	1.58016	1.92332	UHRF1 CCNB1 NUCB2 CCNB2	1
TPDE_TMDS	STAT1	1	0.270088	10	673	243	4417	1.57164e-26	0.883781	2.32686	1.91528	CXCL9 TBX21 IFITM3 CLIC2 KIF2A CCND2 CXCL10 TIMP1 EDN1 MMP9	1
TPDE_TMDS	CTCFL	0.901484	0.551232	3	680	37	4623			1.48549	1.92323	NRARP MAST1 PPM1F	1
TPDE_TMDS	SNAI2	0.93415	0.532386	4	679	51	4609			1.27978	1.92509	FAM110C LAMA3 DOCK9 RBCK1	1
TPDE_TMDS	AR	0.994342	0.412564	6	677	98	4562			1.52573	1.92481	STK39 CDC6 PTPRM QSOX1 FAM13A IGHG1	1
TPDE_TMDS	TFAP2A	0.945215	0.4737	3	680	43	4617			1.67724	1.92238	PLAUR KRT5 CCNB1	1
TPDE_TMDS	CUX1	0.843216	0.638051	3	680	32	4628	0.00543309	0.0567355	1.78542	1.92191	SLC30A10 RACGAP1 RBCK1	1
TPDE_TMDS	CEBPA	0.964871	0.592529	10	673	114	4546			2.68709	1.90993	EPO CCNB1 FOXA2 TSC22D3 HP IGFBP1 TOP2A EDN1 SAA1 UHRF1	1
TPDE_TMDS	GATA3	0.978327	0.39095	3	680	52	4608			3.41117	1.91474	EDN1 EPO SST	1
TPDE_TMDS	IRF2	0.951196	0.529591	5	678	64	4596	8.77824e-11	0.191978	1.41117	1.92507	IL15RA DPYSL2 SP140L MICB FAM13A	1
TPDE_TMDS	SPI1	0.999247	0.246306	3	680	82	4578			1.72411	1.92218	CTSS FES FLI1	1
TPDE_TMDS	E2F3	0.0564445	3.42563	4	679	8	4652			1.94241	1.92118	TP73 AURKA E2F1 CDC6	0.591083
TPDE_TMDS	HNF4A	0.985633	0.403842	4	679	67	4593	1.22527e-09	-0.469212	3.15231	1.91406	F2 EPO CEBPA C3	1
TPDE_TMDS	MYC	1	0.286703	14	669	317	4343			1.84688	1.92287	WNT10B CCNB1 CEBPA CD79B RPS15A RFC2 COL4A1 MYBL2 CCND2 MNX1 CDKN2B RPS19 E2F1 RPL10	1
TPDE_TMDS	STAT3	0.905269	0.6063	5	678	56	4604	0.371318	0.0246292	3.02202	1.91319	CRP CCND2 BIRC5 TIMP1 SAA1	1
TPDE_TMDS	ZNF263	1	0.10348	4	679	251	4409			1.58954	1.92326	ATP2B2 TP73 YEATS2 PPM1F	1
TPDE_TMDS	MEIS1	0.955219	0.452451	3	680	45	4615	5.15093e-31	-0.772638	1.19674	1.9245	FBN1 JCAD RIPOR2	1
TPDE_TMDS	E2F1	0.994224	0.60199	23	660	255	4405			1.94568	1.92046	FOXA2 SCARF1 SEZ6L2 TP73 UHRF1 PDK4 DDIT4 MYBL2 ATAD2 KDR BIRC5 TOP2A BNIP3 IRF4 PLK4 RACGAP1 PLAUR AURKA CDC6 RFC2 GINS3 CDT1 ASF1B	1
TPDE_TMDS	E2F2	0.0250101	3.81105	5	678	9	4651			2.17259	1.91946	CDC6 CDT1 PLK4 E2F1 ASF1B	0.362109
TPDE_TMDS	RELA	0.871764	0.739737	12	671	110	4550	4.43706e-24	0.263946	2.65293	1.90822	TBX21 PLAUR EBI3 CXCL5 CXCL10 BIRC5 BNIP3 TIMP1 IRF4 EDN1 CCL4 MMP9	1
TPDE_TMDS	MYB	0.514374	1.13775	3	680	18	4642			1.91496	1.92134	CD34 CEBPA NMU	1
TPDE_TMDS	MYBL2	0.6084	0.97458	3	680	21	4639			2.96371	1.91671	IGFBP1 CENPF TOP2A	1
TPDE_TMDS	E2F4	0.967509	0.665882	19	664	192	4468	0.323836	0.0221959	2.09748	1.91627	NEK2 XRCC2 BORA HMMR E2F1 MYBL2 RFC4 CENPE BIRC5 TOP2A PLK4 CCNB1 CDC6 RFC2 PIM2 ORC1 CDT1 RAD54L ASF1B	1
TPDE_TMDS	HNF4G	0.88874	0.604156	4	679	45	4615	4.17722e-05	-0.280195	1.519	1.92368	ATP2B2 CD99 CREB3L3 SPHK1	1
TPDE_TMDS	EBF1	0.98413	0.41005	4	679	66	4594	0.000140485	0.260355	1.57367	1.92336	RASA3 FLI1 DPYSL2 ACKR3	1
TPDE_TMDS	SMAD3	0.25747	1.55471	5	678	22	4638	0.0192035	-0.058692	2.48462	1.91715	EPO CCND2 TIMP1 EDN1 MMP9	1
TPDE_TMDS	SP1	0.993956	0.592011	21	662	237	4423	0.0656462	-0.132203	2.40188	1.90606	KRT5 AREG CD99 E2F1 EPO MYBL2 CCND2 TFPI2 TIMP1 KDR PTTG1 BIRC5 IGFBP1 CDKN2B EDNRB PLAUR PAX6 CXCL5 FES ITGAD MMP9	1
TPDS	MBD2	0.287082	1.69722	3	432	20	4888	0.734242	-0.00853683	-1.6177	-2.20755	PRKCZ ESPN TUB	1
TPDS	HNF1A	0.241626	1.88657	3	432	18	4890	0.00680122	-0.172247	-1.92199	-2.20544	UGT1A9 MTTP UGT2B7	1
TPDS	TP53	0.999978	0.215103	4	431	203	4705			-2.38104	-2.20183	ABCB1 S100A2 PTPN13 CKM	1
TPDS	PRDM14	0.910592	0.670141	9	426	150	4758			-1.57933	-2.21667	SFXN5 CA4 KLHDC7A ASS1 CORO2B EPB41L1 PADI2 COBL NTN1	1
TPDS	MEF2C	0.932659	0.501762	3	432	67	4841	1.28319e-15	0.451882	-1.89597	-2.20562	CLIC5 ANK3 ARHGAP24	1
TPDS	ETS1	0.997289	0.289432	3	432	115	4793	1.78565e-26	0.612582	-1.78066	-2.20642	ABCB1 ANPEP HPGD	1
TPDS	TBX21	0.936682	0.494281	3	432	68	4840			-2.31796	-2.20269	CLMN ANK3 PAH	1
TPDS	FOXP1	0.999774	0.221803	3	432	149	4759			-1.49817	-2.20838	MAGI1 MECOM NAV2	1
TPDS	NFKB1	0.997945	0.318416	4	431	139	4769	8.91645e-35	0.481014	-1.82175	-2.20703	PIGR ABCB1 FBP1 PTPN13	1
TPDS	RUNX2	0.870248	0.601687	3	432	56	4852			-1.55876	-2.20796	SEMA5A PAPPA FARP1	1
TPDS	ASCL1	0.785753	0.718233	3	432	47	4861			-1.72751	-2.20679	FARP1 PTPRD PPM1H	1
TPDS	GATA6	0.735575	0.785691	3	432	43	4865			-3.35045	-2.19552	CYP17A1 CLIC5 PLEKHA7	1
TPDS	SP3	0.884465	0.580699	3	432	58	4850	0.166605	0.079268	-3.4018	-2.19516	NOX4 CYP17A1 SLC9A3	1
TPDS	HIF1A	0.993674	0.364079	4	431	122	4786			-1.39168	-2.21102	AQP1 ABCB1 NTN1 FECH	1
TPDS	PBX2	0.643631	0.914227	3	432	37	4871	2.90081e-12	-0.246071	-1.54676	-2.20804	NFASC PLCG2 NAV2	1
TPDS	FOXO1	0.551381	1.05816	3	432	32	4876	0.00196853	-0.126168	-2.68677	-2.20013	PCK1 PCK2 ABCB1	1
TPDS	PPARA	0.14107	2.15976	4	431	21	4887			-3.28827	-2.19342	PCK1 PANK1 FABP1 CYP4A11	0.873674
TPDS	USF2	0.206874	1.81271	4	431	25	4883	1.20634e-05	0.123127	-1.84765	-2.20679	PIGR PKLR ATP5F1A FBP1	1
TPDS	KLF5	0.35652	1.23788	7	428	64	4844			-1.83866	-2.20945	TJP3 MISP MYH14 GPRC5A SDC1 AMN PRKCZ	1
TPDS	GRHL2	0.67246	0.880087	5	430	64	4844			-1.55335	-2.21104	MECOM LAD1 PLEKHA7 SLC3A2 EPB41L1	1
TPDS	SPIB	0.679896	0.866679	4	431	52	4856			-3.35232	-2.19282	TBC1D4 CHL1 SLC12A3 ARHGAP24	1
TPDS	AR	0.934273	0.564834	5	430	99	4809			-1.81834	-2.20796	PIGR SORD BTD DDC SUOX	1
TPDS	TFAP2A	0.318939	1.38032	5	430	41	4867			-1.84746	-2.20762	OAT L1CAM SMPD1 PRKCA GALNT3	1
TPDS	TCF4	0.846035	0.636137	3	432	53	4855	1.98866e-06	0.333542	-1.44186	-2.20877	ABCB1 NAALADL2 EPB41L1	1
TPDS	CEBPA	0.945944	0.567737	6	429	118	4790			-2.93527	-2.19325	ADH1B PCK2 PCK1 AGXT MME ABCB1	1
TPDS	USF1	0.522394	1.07524	4	431	42	4866	4.96795e-05	0.118404	-1.90393	-2.20626	PIGR PKLR PTGDS FBP1	1
TPDS	HNF1B	0.298366	1.50905	4	431	30	4878	0.0109652	-0.0862012	-1.52416	-2.20979	PLEKHG3 WDR72 TINAG ARHGAP24	1
TPDS	POU5F1	0.77699	0.749884	4	431	60	4848			-1.7748	-2.20746	COBL ANK2 MAGI2 ANK3	1
TPDS	HNF4A	0.00422678	2.57599	13	422	58	4850	1.22527e-09	-0.469212	-2.26884	-2.20147	PKLR ABCC6 UGT2B7 SLC22A6 UGT1A9 PCK2 EPHX2 PCK1 EFHD1 MME ANK3 ALDH6A1 BPHL	0.191966
TPDS	ZKSCAN1	0.643631	0.914227	3	432	37	4871	0.280516	-0.0464542	-1.56291	-2.20793	NFASC PRR5 CRB2	1
TPDS	MYC	0.999993	0.300892	9	426	322	4586			-1.59005	-2.21644	SHMT1 ACO2 RIDA ASS1 CRAT ACADM FECH QDPR LDHB	1
TPDS	CREB1	0.651509	0.901717	4	431	50	4858	5.30974e-16	0.318291	-3.62721	-2.19027	CYP17A1 PCK1 PCK2 HPGD	1
TPDS	TEAD1	0.963521	0.507188	5	430	110	4798	0.00882092	0.0843977	-1.62509	-2.21021	CLIC5 NAV2 ARHGAP24 ANK3 PARD3B	1
TPDS	ZNF263	0.989719	0.544611	12	423	243	4665			-1.84565	-2.21363	RAP1GAP PRR5 SARDH NFASC LAMC3 MLXIPL ASS1 FTCD PLCG2 EPB41L1 BAIAP2 PRKCZ	1
TPDS	RARA	0.401774	1.35639	3	432	25	4883	1.49096e-11	0.349511	-2.18924	-2.20358	GPRC5A PCK1 PRKCA	1
TPDS	E2F1	0.999455	0.407375	10	425	268	4640			-2.63809	-2.19326	ADH6 SUCLG1 RASSF8 SLC6A19 PTPRO MT1G CTSV BDH1 AK3 FHIT	1
TPDS	RELA	0.991815	0.376735	4	431	118	4790	4.43706e-24	0.263946	-1.84344	-2.20682	PIGR ABCB1 PCK2 PTPN13	1
TPDS	SOX6	0.206874	1.81271	4	431	25	4883	2.25367e-05	-0.186583	-1.26902	-2.21216	NFASC PARD3B MAGI1 ANK3	1
TPDS	E2F4	0.999998	0.156918	3	432	208	4700	0.323836	0.0221959	-1.82005	-2.20615	CTH SLC44A4 ALDH5A1	1
TPDS	ESRRA	0.877539	0.591009	3	432	57	4851	7.96982e-11	-0.303696	-1.84611	-2.20596	RAP1GAP NAALADL2 DLG2	1
TPDS	HNF4G	0.573557	1.00294	4	431	45	4863	4.17722e-05	-0.280195	-2.84017	-2.19757	ABAT ALDH2 AGXT RAB11FIP4	1
TPDS	EBF1	0.83334	0.680869	4	431	66	4842	0.000140485	0.260355	-1.41985	-2.21076	SLC8A1 CORO2B CLMN NAV2	1
TPDS	ARNT	0.837134	0.648504	3	432	52	4856	0.103362	0.0494628	-1.79156	-2.20634	NFASC PTPRD ANK3	1
TPDS	SP1	0.999389	0.3953	9	426	249	4659	0.0656462	-0.132203	-2.37012	-2.19996	ADH6 SLC25A5 CYP17A1 SMPD1 PCK1 SIGIRR MME ABCB1 NQO2	1
TPDS	HOXB13	0.67657	0.866987	3	432	39	4869			-1.1516	-2.21079	CTNNAL1 ANK3 DLG2	1
TPDS	MYOD1	0.254108	1.5308	5	430	37	4871			-1.75557	-2.20869	PRR5 PPM1H KCNJ15 PLEKHA6 PEPD	1
TPDE	TP53	0.515913	1.03037	9	217	198	4919			1.91609	1.75618	ABCC1 BAX TBXAS1 CHEK2 CDK1 FAS SERPINE1 FLT1 IGFBP3	1
TPDE	PRDM14	0.9681	0.42782	3	223	156	4961			1.80914	1.76192	RUNX3 DYSF TP53I11	1
TPDE	PPARG	0.151507	2.36029	3	223	29	5088			2.23897	1.75614	PLIN2 APOBR SERPINE1	0.887866
TPDE	NFE2	0.249928	1.79809	3	223	38	5079			1.8729	1.76106	DYSF TBXAS1 FYB1	1
TPDE	ETS1	0.125519	1.67039	8	218	110	5007	1.78565e-26	0.612582	2.04149	1.75231	ABCC1 BAX TBXAS1 ANGPT2 ITGA4 FAS CD8A FLT1	0.829907
TPDE	FOXM1	0.0287361	3.82357	4	222	24	5093			1.94008	1.75935	PECAM1 CKS1B LAMA4 CDK1	0.38198
TPDE	JUN	0.523924	1.06667	4	222	85	5032	7.95732e-15	0.469001	1.66132	1.76437	NR3C1 GJA1 FAS SERPINE1	1
TPDE	FOXP1	0.891869	0.604943	4	222	148	4969			1.57924	1.76585	ITGA4 TBXAS1 DOCK4 MAP2	1
TPDE	NFKB1	0.567949	0.991374	6	220	137	4980	8.91645e-35	0.481014	1.76054	1.7626	CD74 MMP14 TLR2 COL1A2 FAS SERPINE1	1
TPDE	RUNX2	0.23843	1.65831	4	222	55	5062			1.78749	1.7621	TBXAS1 HMCN1 DOCK2 LGALS3	1
TPDE	GATA2	0.161778	2.28117	3	223	30	5087			2.28147	1.75556	PECAM1 ANGPT2 ELMO1	0.908958
TPDE	HIF1A	0.0170504	2.22536	11	215	115	5002			2.01427	1.74967	PGAM1 GAPDH BAX LDHA MMP14 ANGPT2 TLR2 LOX SERPINE1 NR3C1 FLT1	0.32043
TPDE	ESR1	0.787725	0.737705	4	222	122	4995			1.93904	1.75937	CEBPB SPARC CAV2 SERPINE1	1
TPDE	EGR1	0.186412	1.61455	6	220	85	5032			1.65383	1.76551	CEBPB BAX MMP14 FAS SERPINE1 FLT1	0.993803
TPDE	MAFB	0.308155	1.58744	3	223	43	5074			1.6972	1.76343	TBXAS1 DOCK4 ELMO1	1
TPDE	LYL1	0.051364	2.20854	7	219	73	5044			1.55039	1.76933	TNFAIP8 PRAM1 GYPC ELMO1 DYSF VSIR UNC13D	0.578491
TPDE	NFYB	0.295166	1.49343	4	222	61	5056	2.44926e-08	0.180293	1.93066	1.75952	LIPA CD74 ELMO1 CDK1	1
TPDE	STAT1	0.114983	1.45735	15	211	238	4879	1.57164e-26	0.883781	1.98716	1.74658	BAX ISG20 HLA-DRB1 IGFBP3 PSMB9 PARP14 CASP4 ISG15 COL1A2 FAS TLR3 FCGR1A OAS3 MX1 GBP1	0.794955
TPDE	SPIB	0.424634	1.28539	3	223	53	5064			1.60339	1.76469	TNFAIP8 SP110 ELMO1	1
TPDE	IRF4	0.435996	1.26134	3	223	54	5063			1.61555	1.76452	ITGB7 ELMO1 PLXNC1	1
TPDE	PRDM1	0.204732	2.01121	3	223	34	5083			1.3174	1.76853	IFIT2 NR3C1 APOL2	1
TPDE	TFAP2A	0.308155	1.58744	3	223	43	5074			1.56581	1.76519	NR3C1 FAS SERPINE1	1
TPDE	CEBPA	0.608279	0.950226	5	221	119	4998			1.51031	1.76825	ABCC1 GAPDH FAS ITGAL SMYD2	1
TPDE	USF1	0.308155	1.58744	3	223	43	5074	4.96795e-05	0.118404	1.88666	1.76088	ISG20 P4HA1 SERPINE1	1
TPDE	IRF2	0.0256654	2.60605	7	219	62	5055	8.77824e-11	0.191978	1.69767	1.76462	BTN3A1 PARP14 BTN3A3 ISG15 NR3C1 UBE2L6 APOL2	0.362109
TPDE	RFX5	5.88484e-07	23.3333	7	219	7	5110	0.729237	0.0114771	2.1615	1.74979	HLA-DRB5 CD74 HLA-DRB1 COL1A2 HLA-DPB1 HLA-DQB1 HLA-DQA1	0.000160362
TPDE	SPI1	0.067041	2.06492	7	219	78	5039			2.07529	1.75255	ERAP2 NCF1 TBXAS1 TYROBP NR3C1 FCGR1A ITGAM	0.629955
TPDE	BACH2	0.106741	2.34604	4	222	39	5078			1.54609	1.76645	PLXND1 LRRK2 RASAL3 TMSB4X	0.775651
TPDE	IRF9	0.000813327	13.1532	4	222	7	5110	1.27809e-11	0.291072	1.55275	1.76633	ISG15 OAS3 MX1 SAMD9L	0.0554079
TPDE	MYC	0.998802	0.332496	5	221	326	4791			1.64306	1.76525	GAPDH TCIRG1 BAX ISG20 LDHA	1
TPDE	STAT2	9.80563e-05	6.66972	8	218	28	5089	9.23774e-26	0.49772	1.3835	1.77646	TAP2 SAMD9 PARP14 TRIM21 ISG15 OAS3 SP110 MX1	0.0133602
TPDE	E2F1	0.910231	0.658784	8	218	270	4847			1.79564	1.76133	MCM5 CDK1 KIF2C STX11 ITGAL SERPINE1 FLT1 SP110	1
TPDE	RELA	0.593688	0.966856	5	221	117	5000	4.43706e-24	0.263946	1.65158	1.76506	CD74 BAX MMP14 COL1A2 SERPINE1	1
TPDE	IRF1	0.0866946	3.11557	3	223	22	5095			3.53809	1.73866	HLA-G TAP2 PSMB9	0.694831
TPDE	E2F4	0.981288	0.427384	4	222	207	4910	0.323836	0.0221959	1.41566	1.7688	RECQL CDK1 RPL23A MCM5	1
TPDE	SMAD3	0.103784	2.85482	3	223	24	5093	0.0192035	-0.058692	1.59868	1.76475	AHR COL3A1 SERPINE1	0.773056
TPDE	FOS	0.574113	1.01399	3	223	67	5050			1.6861	1.76357	NR3C1 FAS NEFL	1
TPDE	SP1	0.129435	1.4259	15	211	243	4874	0.0656462	-0.132203	2.08856	1.73937	ABCC1 HLA-G BAX GJA1 LDHA MMP14 AHR CDK1 TPI1 KIF2C COL1A2 FAS SERPINE1 NR3C1 IGFBP3	0.829907
MDS_TMDE	TP53	0.9995	0.277076	4	341	203	4795			-1.46066	-2.44138	OGG1 SSTR2 PEG3 PPM1J	1
MDS_TMDE	PRDM14	0.993503	0.366512	4	341	155	4843			-2.87976	-2.42474	GATA2 SIM2 TFAP2A PTCH1	1
MDS_TMDE	ETS1	0.952465	0.502547	4	341	114	4884	1.78565e-26	0.612582	-2.02145	-2.43481	ETV4 TFAP2A WT1 PLAU	1
MDS_TMDE	FOXP1	0.990732	0.384402	4	341	148	4850			-1.37267	-2.44242	WNK1 MSI2 PTCH1 CASZ1	1
MDS_TMDE	NFKB1	0.985491	0.410051	4	341	139	4859	8.91645e-35	0.481014	-2.68403	-2.42703	GATA3 GDNF WT1 PLAU	1
MDS_TMDE	PBX2	0.482653	1.17615	3	342	37	4961	2.90081e-12	-0.246071	-1.39412	-2.4391	MSI2 HOXB3 SLC25A25	1
MDS_TMDE	EGR1	0.848664	0.66215	4	341	87	4911			-2.21624	-2.43252	WT1 FGFR3 GDNF PLAU	1
MDS_TMDE	STAT1	0.999825	0.281665	5	340	248	4750	1.57164e-26	0.883781	-2.05069	-2.43559	DUOX2 GATA3 CISH PLAU FGFR3	1
MDS_TMDE	KLF5	0.84665	0.635965	3	342	68	4930			-1.89129	-2.43474	PTCH1 LTBP4 SCNN1A	1
MDS_TMDE	GRHL2	0.832478	0.655502	3	342	66	4932			-3.34383	-2.422	EHF MAL2 SCNN1A	1
MDS_TMDE	AR	0.911693	0.574545	4	341	100	4898			-2.87649	-2.42478	KLF5 SCNN1A SCAP TMPRSS2	1
MDS_TMDE	CREM	0.563193	1.03509	3	342	42	4956			-1.43312	-2.43876	GATA2 MSI2 SLC25A25	1
MDS_TMDE	MYC	1	0.124893	3	342	328	4670			-2.81791	-2.42661	SIM2 HOXD3 WT1	1
MDS_TMDE	ZNF263	0.99806	0.396664	7	338	248	4750			-1.43051	-2.45071	NCS1 NEDD4L CASZ1 MSI2 LTBP4 FGFR3 FAM102A	1
MDS_TMDE	E2F1	0.998074	0.415694	8	337	270	4728			-2.61879	-2.42553	HOXB9 GATA3 KCNK10 DIRAS3 PEG3 MPPED2 ETV4 SSTR1	1
MDS_TMDE	KLF9	0.764168	0.747126	3	342	58	4940			-1.32815	-2.43968	FGFR3 SHROOM2 NCS1	1
MDS_TMDE	RELA	0.987746	0.359649	3	342	119	4879	4.43706e-24	0.263946	-2.27249	-2.43139	GATA3 WT1 PLAU	1
MDS_TMDE	HNF4G	0.621856	0.944317	3	342	46	4952	4.17722e-05	-0.280195	-3.99761	-2.41626	NEDD4L EHF TMPRSS2	1
MDS_TMDE	SP1	0.999973	0.219087	4	341	254	4744	0.0656462	-0.132203	-3.12683	-2.42184	SCNN1G TNNC1 WT1 PLAU	1
TMDE	NEUROD1	0.0802094	2.68681	4	337	22	4980			0.597278		ARHGEF1 MICAL2 ARHGEF2 NCOR2	0.683033
TMDE	TP53	0.997768	0.353607	5	336	202	4800			0.921195		PML BID MCM7 ASCC3 APAF1	1
TMDE	PRDM14	0.992853	0.371169	4	337	155	4847			0.821953		GRK2 AHNAK ARHGEF2 AMPD3	1
TMDE	ZBTB7A	0.860581	0.616426	3	338	71	4931	0.00925068	-0.0987828	0.391693		STAT6 NCOR2 PLEC	1
TMDE	CREB3L1	0.117055	2.7659	3	338	16	4986			0.661756		ARHGEF1 PLEC ASPH	0.79744
TMDE	ETS1	0.983685	0.37718	3	338	115	4887	1.78565e-26	0.612582	0.740945		CASP8 BID TFRC	1
TMDE	JUN	0.930257	0.507362	3	338	86	4916	7.95732e-15	0.469001	0.768556		RELB CD44 NFKB2	1
TMDE	FOXP1	0.930164	0.595706	6	335	146	4856			0.521312		FAT1 NCOR2 TPP2 AMPD3 BACH1 PLCB1	1
TMDE	NFKB1	0.995722	0.308242	3	338	140	4862	8.91645e-35	0.481014	0.717476		FCGRT SERPINB1 RIPK2	1
TMDE	RUNX2	0.172223	1.67243	6	335	53	4949			0.772955		FAT1 MICAL2 AMPD3 WIPF1 MID1 PLCB1	0.957773
TMDE	JUNB	0.474775	1.19103	3	338	37	4965	8.77595e-12	0.495708	0.763976		MICAL2 AMPD3 BACH1	1
TMDE	HIF1A	0.964796	0.474777	4	337	122	4880			0.665105		GYS1 KDM3A NAMPT TFRC	1
TMDE	ESR1	0.989291	0.352071	3	338	123	4879			0.321036		TRIM16 CAD HSPB1	1
TMDE	KLF1	0.322881	1.4362	4	337	41	4961			0.63004		ZNF276 AHNAK PLEC HBB	1
TMDE	MXI1	0.794154	0.707196	3	338	62	4940			0.782567		AMPD2 AHNAK EPB41	1
TMDE	BCL6	0.507738	1.12949	3	338	39	4963			0.563888		GPCPD1 DENND3 RNF213	1
TMDE	LYL1	0.760918	0.769327	4	337	76	4926			0.690115		GRK2 ARHGEF2 CSK PLEC	1
TMDE	NFYB	0.794154	0.707196	3	338	62	4940	2.44926e-08	0.180293	0.847073		NCEH1 EPB41 MLEC	1
TMDE	STAT1	0.997555	0.40519	7	334	246	4756	1.57164e-26	0.883781	0.592102		PML RPS24 RNF213 HSPB1 NR1H4 FCGRT MVP	1
TMDE	GRHL2	0.650833	0.901529	4	337	65	4937			0.636627		NCEH1 LIMK2 MID1 HSPB1	1
TMDE	MYCN	0.00734917	6.5849	4	337	9	4993			0.557888		MCM7 MCM3 MCM6 MCM4	0.226284
TMDE	TCF4	0.70337	0.828793	3	338	53	4949	1.98866e-06	0.333542	0.855004		CD44 PLCB1 TBL1XR1	1
TMDE	CEBPA	0.988094	0.358037	3	338	121	4881			0.173447		EPX CDK2 HSD17B11	1
TMDE	MAZ	0.794154	0.707196	3	338	62	4940	0.211871	-0.0966268	0.496732		STAT6 NCOR2 CSK	1
TMDE	NR2F1	0.667055	0.879053	3	338	50	4952	7.38605e-28	-0.785452	0.694527		ATP11A ARHGEF1 ARHGEF2	1
TMDE	MYC	0.283704	1.15784	24	317	307	4695			0.543737		RPL32 TFRC GNL3 RPS6 MCM7 NEFM LAMB2 AMPD2 RPL27 STAT6 CAD POLE3 SURF6 RPL13 RPL6 RPL19 DCK YBX3 CASP8 RPL3 FGFR4 CD63 AMPD3 PPAT	1
TMDE	TCF7	0.667055	0.879053	3	338	50	4952			0.333063		SKAP1 PLEC CDK17	1
TMDE	TEAD1	0.942148	0.523004	4	337	111	4891	0.00882092	0.0843977	0.573644		AHNAK MICAL2 FAT1 RAPGEF2	1
TMDE	ZNF263	0.999297	0.341881	6	335	249	4753			0.505732		ATP11A ARHGEF1 NCOR2 MICAL3 C2CD2 PLEC	1
TMDE	THAP1	0.411711	1.25134	4	337	47	4955			0.437019		ZNF276 LYSMD2 NCOR2 PLEC	1
TMDE	RBPJ	0.144715	1.77385	6	335	50	4952	1.97425e-12	0.225868	0.753864		CASP8 GPCPD1 AMPD3 WIPF1 PLEC CDK17	0.880875
TMDE	E2F1	0.994244	0.476967	9	332	269	4733			0.699489		APAF1 TXNDC15 HFE GNL3 AMPD3 MCM7 FGFR1 YBX3 MCM6	1
TMDE	KLF9	0.552283	1.02973	4	337	57	4945			0.47286		AMPD2 ARHGEF2 NCOR2 PLEC	1
TMDE	BHLHE40	0.599597	0.977712	3	338	45	4957			0.54176		CSK MICAL3 PLEC	1
TMDE	RELA	0.986769	0.364204	3	338	119	4883	4.43706e-24	0.263946	0.594152		FCGRT NFKB2 RIPK2	1
TMDE	AHR	0.423557	1.2969	3	338	34	4968	3.38629e-35	0.815399	0.654064		PLCB1 NCOR2 MID1	1
TMDE	E2F4	0.480669	1.04426	14	327	197	4805	0.323836	0.0221959	0.622409		SMC2 FEN1 TFRC MCM6 RIPK2 MCM3 P4HA2 RPS6 NFKB2 BACH1 CDK2 MCM7 YBX3 NASP	1
TMDE	SP1	0.999968	0.221874	4	337	254	4748	0.0656462	-0.132203	0.70778		CD44 DCK NFKB2 HSPB1	1
MDS	PRDM14	0.626839	0.92977	4	140	155	5044			-2.91042	-2.23579	AGPAT3 PTH1R TRIM2 RAB25	1
MDS	ZBTB7A	0.0484558	2.67438	5	139	69	5130	0.00925068	-0.0987828	-1.52884	-2.28063	NDRG2 BCR KIAA1522 PALM HS6ST1	0.578491
MDS	JUN	0.432184	1.26497	3	141	86	5113	7.95732e-15	0.469001	-1.77683	-2.26469	CHGA PDHA1 NPY	1
MDS	ESR1	0.666335	0.878049	3	141	123	5076			-2.19326	-2.25583	CRHBP MACROD1 PBX1	1
MDS	PPARA	0.0285769	5.00677	3	141	22	5177			-2.0799	-2.25824	ACOX2 HMGCS2 ACOX1	0.38198
MDS	EGR1	0.229659	1.67882	4	140	87	5112			-1.9099	-2.26437	CHGA HSD11B2 CRABP2 HYAL1	1
MDS	KLF5	0.123751	2.18849	4	140	67	5132			-1.45647	-2.27733	ESRP2 KIAA1522 ERBB2 LLGL2	0.829907
MDS	POU5F1	0.247842	1.79212	3	141	61	5138			-1.46879	-2.27125	BCR TRIM2 SHROOM3	1
MDS	HNF4A	0.299383	1.60544	3	141	68	5131	1.22527e-09	-0.469212	-3.71126	-2.22353	ALDOB G6PC CYP8B1	1
MDS	MYC	0.981545	0.425688	4	140	327	4872			-1.73413	-2.2694	CLUH HSD11B2 PDHA1 ACOX1	1
MDS	CREB1	0.177438	2.14768	3	141	51	5148	5.30974e-16	0.318291	-2.68997	-2.24526	NPY ERBB2 G6PC	0.967035
MDS	TEAD1	0.375486	1.30965	4	140	111	5088	0.00882092	0.0843977	-1.34121	-2.28062	TGFBR3 GULP1 PBX1 SHROOM3	1
MDS	ZNF263	0.825504	0.712086	5	139	250	4949			-1.46769	-2.28283	SLC25A10 BCR KIAA1522 AGPAT3 RAB11FIP3	1
MDS	E2F1	0.947393	0.513556	4	140	274	4925			-2.33653	-2.25219	CASR CDKN1C MYH10 KCNJ16	1
MDS	ESRRA	0.0774237	2.62398	4	140	56	5143	7.96982e-11	-0.303696	-1.36222	-2.28002	ATP1B1 KIAA1522 ERBB2 LLGL2	0.680579
MDS	SP1	0.973488	0.412516	3	141	255	4944	0.0656462	-0.132203	-1.87287	-2.26265	PDHA1 NPY MACROD1	1
