# Supplementary material for: SiRCle (Signature Regulatory Clustering) model integration reveals mechanisms of phenotype regulation in renal cancer
Source: Genome Med. 2024 Dec 4;16:144. doi: 10.1186/s13073-024-01415-3 (PMC11616309; doi:10.1186/s13073-024-01415-3)
Supplement: Supplementary file 6 — Additional file 6: Table S5 ORA and DE, DA and DMC for early and late analyses. Sheets annotated with labels. [file 13073_2024_1415_MOESM6_ESM.xlsx]

## Sheet: ORA_Early
Unnamed: 0	ONTOLOGY	ID	Description	GeneRatio	BgRatio	pvalue	p.adjust	qvalue	geneID	Count	Condition
GO:0002250	BP	GO:0002250	adaptive immune response	248/6190	323/12262	7.18217e-23	3.95738e-19	3.24559e-19	ADA/ADAM17/ADCY7/ADGRE1/ANXA1/ARG1/AZGP1/B2M/BACH2/BATF/BCL6/BTK/BTLA/BTN3A2/BTN3A3/BTNL8/C17orf99/C1QA/C1QB/C1QC/C1RL/C1S/C3/C6/C8B/C8G/C9/CAMK4/CCL19/CCR2/CCR6/CD160/CD1B/CD1C/CD1D/CD1E/CD209/CD226/CD244/CD247/CD27/CD28/CD3D/CD3E/CD3G/CD4/CD40/CD40LG/CD48/CD55/CD6/CD7/CD70/CD79A/CD79B/CD80/CD84/CD86/CD8B/CEACAM1/CLC/CLCF1/CLEC10A/CLEC4A/CLEC4C/CLEC4D/CLEC4M/CLU/CR1/CRACR2A/CSK/CTLA4/CTSH/CXCL13…	248	ClusterGoSummary_Hypo_Methylation.csv
GO:0009593	BP	GO:0009593	detection of chemical stimulus	256/6190	337/12262	2.12736e-22	4.49797e-19	3.68895e-19	AZGP1/CA6/CALM1/CASQ2/CLEC7A/CST1/CST2/CYB5R4/DMBT1/GCK/GNAT2/GNAT3/GPR148/KCNIP2/KCNMB1/KCNMB2/KCNMB4/LBP/LPO/LY96/NOD2/OR10A2/OR10A3/OR10A4/OR10A5/OR10A6/OR10A7/OR10AG1/OR10C1/OR10G2/OR10G4/OR10G7/OR10G9/OR10H1/OR10H5/OR10K2/OR10P1/OR10S1/OR10T2/OR10V1/OR10X1/OR10Z1/OR11A1/OR11G2/OR11H6/OR11L1/OR12D2/OR12D3/OR13C3/OR13C4/OR13C8/OR13C9/OR13D1/OR13F1/OR13G1/OR13J1/OR14C36/OR14J1/OR1A1/OR1A2/OR1C1…	256	ClusterGoSummary_Hypo_Methylation.csv
GO:0050906	BP	GO:0050906	detection of stimulus involved in sensory perception	266/6190	353/12262	2.44899e-22	4.49797e-19	3.68895e-19	ADGRV1/ADORA1/ANO1/ARRB2/ASIC2/AZGP1/BEST1/CA6/CACNA1F/CACNA2D4/CNGB1/CRB1/CST1/CST2/CXCR4/EPHB1/EYS/FYN/GNAT2/GNAT3/GPR148/GRIK2/GUCY2F/HPN/HTR2A/LHFPL5/LPO/MKKS/NTRK1/OR10A2/OR10A3/OR10A4/OR10A5/OR10A6/OR10A7/OR10AG1/OR10C1/OR10G2/OR10G4/OR10G7/OR10G9/OR10H1/OR10H5/OR10K2/OR10P1/OR10S1/OR10T2/OR10V1/OR10X1/OR10Z1/OR11A1/OR11G2/OR11H6/OR11L1/OR12D2/OR12D3/OR13C3/OR13C4/OR13C8/OR13C9/OR13D1/OR13F…	266	ClusterGoSummary_Hypo_Methylation.csv
GO:0050907	BP	GO:0050907	detection of chemical stimulus involved in sensory perception	235/6190	309/12262	9.09766e-21	1.2532e-17	1.0278e-17	AZGP1/CA6/CST1/CST2/GNAT2/GNAT3/GPR148/LPO/OR10A2/OR10A3/OR10A4/OR10A5/OR10A6/OR10A7/OR10AG1/OR10C1/OR10G2/OR10G4/OR10G7/OR10G9/OR10H1/OR10H5/OR10K2/OR10P1/OR10S1/OR10T2/OR10V1/OR10X1/OR10Z1/OR11A1/OR11G2/OR11H6/OR11L1/OR12D2/OR12D3/OR13C3/OR13C4/OR13C8/OR13C9/OR13D1/OR13F1/OR13G1/OR13J1/OR14C36/OR14J1/OR1A1/OR1A2/OR1C1/OR1D2/OR1F1/OR1F2P/OR1G1/OR1I1/OR1J4/OR1L3/OR1N1/OR1N2/OR2A2/OR2AG1/OR2AK2/OR…	235	ClusterGoSummary_Hypo_Methylation.csv
GO:0007608	BP	GO:0007608	sensory perception of smell	227/6190	297/12262	1.39618e-20	1.53859e-17	1.26185e-17	B3GNT2/BBS1/CNGA2/CNGA4/CNGB1/DRD2/GJB4/GPR148/MKKS/OBP2A/OBP2B/OR10A2/OR10A3/OR10A4/OR10A5/OR10A6/OR10A7/OR10AG1/OR10C1/OR10G2/OR10G4/OR10G7/OR10G9/OR10H1/OR10H5/OR10K2/OR10P1/OR10S1/OR10T2/OR10V1/OR10X1/OR10Z1/OR11A1/OR11G2/OR11H6/OR11L1/OR12D2/OR12D3/OR13C3/OR13C4/OR13C8/OR13C9/OR13D1/OR13F1/OR13G1/OR13J1/OR14C36/OR14J1/OR1A1/OR1A2/OR1C1/OR1D2/OR1F1/OR1F2P/OR1G1/OR1I1/OR1J4/OR1L3/OR1N1/OR1N2/O…	227	ClusterGoSummary_Hypo_Methylation.csv
GO:0051606	BP	GO:0051606	detection of stimulus	343/6190	485/12262	2.02887e-20	1.86318e-17	1.52806e-17	ADGRV1/ADORA1/ANO1/ARRB2/ASIC2/AZGP1/BEST1/CA6/CABP4/CACNA1F/CACNA2D4/CADM1/CALM1/CAMKMT/CASQ2/CD1D/CDH2/CDHR2/CDS1/CLEC7A/CNGA1/CNGB1/CRB1/CRTAM/CSRP3/CST1/CST2/CUL4B/CXCR4/CYB5R4/DMBT1/DTL/EPHB1/EYS/FYN/GCK/GNAQ/GNAT2/GNAT3/GNB1/GNGT2/GPR148/GRIK2/GRK4/GUCA1A/GUCA1B/GUCY2F/HLA-A/HLA-B/HPN/HTR2A/KCNIP2/KCNMB1/KCNMB2/KCNMB4/LBP/LHFPL5/LPO/LY96/MKKS/NEK1/NLRP3/NMT1/NOD2/NOX3/NPFFR2/NR2E3/NTRK1/OPN…	343	ClusterGoSummary_Hypo_Methylation.csv
GO:0007606	BP	GO:0007606	sensory perception of chemical stimulus	258/6190	348/12262	5.11307e-20	3.77927e-17	3.09952e-17	ASIC1/ASIC2/AZGP1/B3GNT2/BBS1/C5AR1/CA6/CD36/CNGA2/CNGA4/CNGB1/CST1/CST2/DRD2/GJB4/GNAT2/GNAT3/GNB1/GPR148/ITPR3/LEF1/LPO/MKKS/OBP2A/OBP2B/OR10A2/OR10A3/OR10A4/OR10A5/OR10A6/OR10A7/OR10AG1/OR10C1/OR10G2/OR10G4/OR10G7/OR10G9/OR10H1/OR10H5/OR10K2/OR10P1/OR10S1/OR10T2/OR10V1/OR10X1/OR10Z1/OR11A1/OR11G2/OR11H6/OR11L1/OR12D2/OR12D3/OR13C3/OR13C4/OR13C8/OR13C9/OR13D1/OR13F1/OR13G1/OR13J1/OR14C36/OR14J1…	258	ClusterGoSummary_Hypo_Methylation.csv
GO:0050911	BP	GO:0050911	detection of chemical stimulus involved in sensory perception of smell	215/6190	280/12262	5.48715e-20	3.77927e-17	3.09952e-17	GPR148/OR10A2/OR10A3/OR10A4/OR10A5/OR10A6/OR10A7/OR10AG1/OR10C1/OR10G2/OR10G4/OR10G7/OR10G9/OR10H1/OR10H5/OR10K2/OR10P1/OR10S1/OR10T2/OR10V1/OR10X1/OR10Z1/OR11A1/OR11G2/OR11H6/OR11L1/OR12D2/OR12D3/OR13C3/OR13C4/OR13C8/OR13C9/OR13D1/OR13F1/OR13G1/OR13J1/OR14C36/OR14J1/OR1A1/OR1A2/OR1C1/OR1D2/OR1F1/OR1F2P/OR1G1/OR1I1/OR1J4/OR1L3/OR1N1/OR1N2/OR2A2/OR2AG1/OR2AK2/OR2AP1/OR2B11/OR2B2/OR2B6/OR2C1/OR2C3/…	215	ClusterGoSummary_Hypo_Methylation.csv
GO:0022409	BP	GO:0022409	positive regulation of cell-cell adhesion	170/6190	214/12262	1.01146e-18	6.19238e-16	5.07859e-16	ADA/ADAM19/ADAM8/AIF1/ALOX5/ANK3/ANXA1/BCL6/BTLA/CAV1/CBFB/CCDC88B/CCL19/CCL2/CCL5/CCR2/CCR7/CD160/CD1D/CD209/CD27/CD276/CD28/CD3E/CD4/CD40LG/CD44/CD5/CD55/CD6/CD70/CD80/CD86/CLECL1/CORO1A/CR1/CSK/CTLA4/CXCL13/DENND6A/DMTN/DOCK8/DPP4/DUSP10/EBI3/ELANE/ETS1/FGA/FGB/FGG/FLOT1/FOXP3/FUT3/FUT4/FUT7/FYN/GLI2/GRAP2/HAS2/HAVCR2/HHLA2/HLA-A/HLA-DMB/HLA-DPA1/HLA-DRA/HLA-E/HMGB1/ICAM1/ICOS/IFNG/IGF1/IL10/I…	170	ClusterGoSummary_Hypo_Methylation.csv
GO:0002274	BP	GO:0002274	myeloid leukocyte activation	341/6190	492/12262	4.38725e-18	2.41738e-15	1.98258e-15	ABCA13/ACLY/ADAM8/ADAM9/ADGRE2/ADGRE3/ADGRE5/ADGRF5/ADGRG3/AHSG/AIF1/ALDH3B1/ALDOA/ALDOC/ALOX5/ANO6/ANPEP/ANXA2/APAF1/APP/APRT/ARG1/ARSB/ATG7/ATP11A/ATP11B/ATP6V0A1/ATP6V0C/ATP6V1D/ATP8B4/AZU1/B2M/BATF/BATF2/BATF3/BIN2/BLK/BPI/BST2/BTK/C1QA/C1orf35/C3/C3AR1/C5AR1/CAMK4/CAMP/CAP1/CAT/CCL3/CCL5/CCR2/CD14/CD177/CD2/CD200/CD226/CD300A/CD300LF/CD33/CD36/CD44/CD53/CD55/CD58/CD59/CD68/CD84/CD93/CDA/CEAC…	341	ClusterGoSummary_Hypo_Methylation.csv
GO:0046649	BP	GO:0046649	lymphocyte activation	344/6190	498/12262	7.08006e-18	3.54647e-15	2.90858e-15	ADA/ADAM17/ADAM8/ADGRG3/AIF1/ANXA1/APBB1IP/ARG1/ATG5/ATP11C/AXL/B2M/BANK1/BATF/BCL11B/BCL2/BCL6/BLK/BST2/BTK/BTLA/BTN2A2/C17orf99/CAMK4/CASP8/CAV1/CBFB/CCDC88B/CCL19/CCL2/CCL5/CCND3/CCR2/CCR6/CCR7/CD151/CD160/CD180/CD1C/CD1D/CD2/CD209/CD22/CD244/CD27/CD276/CD28/CD300A/CD3D/CD3E/CD3G/CD4/CD40/CD40LG/CD44/CD5/CD55/CD6/CD7/CD70/CD79A/CD79B/CD80/CD86/CD8B/CDH26/CDKN1A/CEACAM1/CLC/CLCF1/CLEC4A/CLEC7A/…	344	ClusterGoSummary_Hypo_Methylation.csv
GO:0045785	BP	GO:0045785	positive regulation of cell adhesion	237/6190	322/12262	8.0165e-18	3.68091e-15	3.01885e-15	ADA/ADAM19/ADAM8/ADAM9/AIF1/ALOX5/ANGPT1/ANK3/ANXA1/APBB1IP/ARPC2/AZU1/BAG4/BCL6/BTLA/CASS4/CAV1/CBFB/CCDC88B/CCL19/CCL2/CCL25/CCL5/CCR2/CCR7/CD160/CD1D/CD209/CD27/CD276/CD28/CD36/CD3E/CD4/CD40LG/CD44/CD5/CD55/CD6/CD70/CD80/CD86/CDH13/CDK6/CLECL1/COL16A1/COL26A1/COL8A1/CORO1A/CR1/CRKL/CSF1/CSK/CTLA4/CXCL13/DENND6A/DISC1/DMTN/DOCK5/DOCK8/DPP4/DUSP10/EBI3/ECM2/EDIL3/EGFLAM/ELANE/EPB41L4B/EPHA1/ETS1…	237	ClusterGoSummary_Hypo_Methylation.csv
GO:0050778	BP	GO:0050778	positive regulation of immune response	333/6190	480/12262	8.78295e-18	3.72262e-15	3.05305e-15	A2M/ACTR3/ADA/ADAM8/AIM2/ANXA1/ARPC1B/ARPC2/ARPC4/AZGP1/B2M/BCL2/BLK/BTK/BTN2A1/BTN2A2/BTN3A2/BTN3A3/BTNL2/BTNL8/BTNL9/C17orf99/C1QA/C1QB/C1QC/C1RL/C1S/C3/C3AR1/C5AR1/C5AR2/C6/C8B/C8G/C9/CADM1/CBFB/CCL19/CCL5/CCR2/CCR7/CD160/CD177/CD1B/CD1C/CD1D/CD1E/CD209/CD22/CD226/CD247/CD276/CD28/CD300A/CD3D/CD3E/CD3G/CD4/CD40/CD55/CD59/CD5L/CD79A/CD79B/CD80/CD86/CEACAM1/CFB/CFH/CFHR2/CFHR4/CFHR5/CFP/CLCF1/CL…	333	ClusterGoSummary_Hypo_Methylation.csv
GO:1903039	BP	GO:1903039	positive regulation of leukocyte cell-cell adhesion	147/6190	182/12262	1.40185e-17	5.5173e-15	4.52493e-15	ADA/ADAM8/AIF1/ALOX5/ANXA1/BCL6/BTLA/CAV1/CBFB/CCDC88B/CCL19/CCL2/CCL5/CCR2/CCR7/CD160/CD1D/CD209/CD27/CD276/CD28/CD3E/CD4/CD40LG/CD44/CD5/CD55/CD6/CD70/CD80/CD86/CLECL1/CORO1A/CR1/CSK/CTLA4/DOCK8/DPP4/DUSP10/EBI3/ELANE/ETS1/FOXP3/FUT4/FUT7/FYN/GLI2/GRAP2/HAS2/HAVCR2/HHLA2/HLA-A/HLA-DMB/HLA-DPA1/HLA-DRA/HLA-E/HMGB1/ICAM1/ICOS/IFNG/IGF1/IL12B/IL12RB1/IL15/IL18/IL1A/IL1B/IL2/IL21/IL23A/IL23R/IL27RA…	147	ClusterGoSummary_Hypo_Methylation.csv
GO:0042330	BP	GO:0042330	taxis	322/6190	464/12262	2.91888e-17	1.0722e-14	8.79351e-15	ABCC1/ACKR2/ADAM17/ADAM8/ADGRA2/ADGRE2/AGTR1/AIF1/ALOX5/ANGPT1/ANO6/ANXA1/APP/ARHGAP35/ARHGEF16/ARRB2/AZU1/B3GNT2/BCL11B/BIN2/BMPR2/C10orf99/C3AR1/C5AR1/C5AR2/CCL1/CCL11/CCL14/CCL15/CCL16/CCL18/CCL19/CCL2/CCL20/CCL22/CCL23/CCL24/CCL25/CCL3/CCL5/CCL8/CCR1/CCR2/CCR3/CCR4/CCR5/CCR6/CCR7/CCR8/CCRL2/CDH13/CDH4/CHN1/CKLF/CMKLR1/CMTM1/CMTM2/CMTM3/CMTM5/CMTM7/CNR2/CNTN4/CNTN6/COLEC10/CORO1A/CORO1B/CREB1/…	322	ClusterGoSummary_Hypo_Methylation.csv
GO:0009617	BP	GO:0009617	response to bacterium	332/6190	481/12262	3.28672e-17	1.13186e-14	9.28282e-15	ABCC2/ADAM17/ADAM9/ADAMTS13/ADGRB1/ADH7/ADM/AKAP12/AKAP8/ALPL/ANG/ANKRD1/APOB/AQP1/ARG1/ATP2A2/AXL/AZU1/B2M/BANK1/BDKRB1/BPI/BPIFA1/C10orf99/C3/C5AR1/CACTIN/CAMP/CAPN2/CARD16/CARD8/CASP1/CASP8/CAV1/CCL2/CCL20/CCL3/CCL5/CCR4/CCR5/CCR7/CD14/CD160/CD180/CD1D/CD36/CD4/CD40/CD55/CD6/CD68/CD80/CD86/CD96/CDK19/CEBPE/CFP/CHIT1/CLDN1/CNR2/CSF2/CTSG/CUBN/CX3CR1/CXCL13/CXCL8/CXCL9/CYBA/CYP1A2/CYP2E1/DCD/DCN…	332	ClusterGoSummary_Hypo_Methylation.csv
GO:0050900	BP	GO:0050900	leukocyte migration	241/6190	331/12262	3.95745e-17	1.24962e-14	1.02486e-14	ADA/ADAM17/ADAM8/ADD2/ADGRE2/ADORA1/ADTRP/AIF1/AIMP1/ALOX5/ANGPT1/ANGPT4/ANO6/ANXA1/APOB/APP/AZU1/BDKRB1/BMP5/C10orf99/C3AR1/C5AR1/C5AR2/CAV1/CCL1/CCL11/CCL14/CCL15/CCL16/CCL18/CCL19/CCL2/CCL20/CCL22/CCL23/CCL24/CCL25/CCL3/CCL5/CCL8/CCR1/CCR2/CCR5/CCR6/CCR7/CD177/CD2/CD200/CD200R1/CD244/CD300A/CD44/CD48/CD58/CD84/CEACAM1/CEACAM5/CEACAM8/CKLF/CMKLR1/CNR2/COL1A1/CORO1A/CRKL/CRTAM/CSF1/CSF1R/CSF3R/C…	241	ClusterGoSummary_Hypo_Methylation.csv
GO:0006935	BP	GO:0006935	chemotaxis	321/6190	463/12262	4.08226e-17	1.24962e-14	1.02486e-14	ABCC1/ACKR2/ADAM17/ADAM8/ADGRA2/ADGRE2/AGTR1/AIF1/ALOX5/ANGPT1/ANO6/ANXA1/APP/ARHGAP35/ARHGEF16/ARRB2/AZU1/B3GNT2/BCL11B/BIN2/BMPR2/C10orf99/C3AR1/C5AR1/C5AR2/CCL1/CCL11/CCL14/CCL15/CCL16/CCL18/CCL19/CCL2/CCL20/CCL22/CCL23/CCL24/CCL25/CCL3/CCL5/CCL8/CCR1/CCR2/CCR3/CCR4/CCR5/CCR6/CCR7/CCR8/CCRL2/CDH13/CDH4/CHN1/CKLF/CMKLR1/CMTM1/CMTM2/CMTM3/CMTM5/CMTM7/CNR2/CNTN4/CNTN6/COLEC10/CORO1A/CORO1B/CREB1/…	321	ClusterGoSummary_Hypo_Methylation.csv
GO:0050865	BP	GO:0050865	regulation of cell activation	296/6190	425/12262	2.72315e-16	7.89714e-14	6.47672e-14	ADA/ADAM8/ADGRE2/ADGRF5/AIF1/ANXA1/ARG1/ATP11C/AXL/BANK1/BCL2/BCL6/BLK/BPI/BTK/BTLA/BTN2A2/CAMK4/CAV1/CBFB/CCDC88B/CCL19/CCL2/CCL3/CCL5/CCR2/CCR7/CD160/CD177/CD1D/CD2/CD200/CD209/CD22/CD226/CD27/CD276/CD28/CD300A/CD300LF/CD33/CD3E/CD4/CD40/CD40LG/CD5/CD55/CD6/CD70/CD80/CD84/CD86/CDKN1A/CEACAM1/CLC/CLCF1/CLEC4D/CLEC7A/CLECL1/CLNK/CNR2/CORO1A/CR1/CRTAM/CSK/CST7/CTLA4/DLG1/DLG5/DMTN/DOCK8/DPP4/DUSP1…	296	ClusterGoSummary_Hypo_Methylation.csv
GO:0050867	BP	GO:0050867	positive regulation of cell activation	193/6190	257/12262	2.88209e-16	7.94017e-14	6.51202e-14	ADA/ADAM8/AIF1/ANXA1/ATP11C/AXL/BCL2/BCL6/BTK/BTLA/CAV1/CBFB/CCDC88B/CCL19/CCL2/CCL3/CCL5/CCR2/CCR7/CD160/CD177/CD1D/CD2/CD209/CD226/CD27/CD276/CD28/CD3E/CD4/CD40/CD40LG/CD5/CD55/CD6/CD70/CD80/CD86/CDKN1A/CLCF1/CLEC4D/CLEC7A/CLECL1/CORO1A/CR1/CSK/CTLA4/DOCK8/DPP4/DUSP10/EBI3/F2RL1/FCRL3/FGR/FLT3LG/FOXP3/FYN/GLI2/GPR183/GRAP2/HAMP/HAVCR1/HAVCR2/HHLA2/HLA-A/HLA-DMB/HLA-DPA1/HLA-DRA/HLA-E/HLA-F/HMCE…	193	ClusterGoSummary_Hypo_Methylation.csv
GO:0002694	BP	GO:0002694	regulation of leukocyte activation	279/6190	397/12262	3.15505e-16	8.27824e-14	6.78928e-14	ADA/ADAM8/ADGRE2/ADGRF5/AIF1/ANXA1/ARG1/ATP11C/AXL/BANK1/BCL2/BCL6/BLK/BPI/BTK/BTLA/BTN2A2/CAMK4/CAV1/CBFB/CCDC88B/CCL19/CCL2/CCL3/CCL5/CCR2/CCR7/CD160/CD177/CD1D/CD2/CD200/CD209/CD22/CD226/CD27/CD276/CD28/CD300A/CD300LF/CD33/CD3E/CD4/CD40/CD40LG/CD5/CD55/CD6/CD70/CD80/CD84/CD86/CDKN1A/CEACAM1/CLC/CLCF1/CLEC4D/CLEC7A/CLECL1/CLNK/CNR2/CORO1A/CR1/CRTAM/CSK/CST7/CTLA4/DLG1/DLG5/DOCK8/DPP4/DUSP10/EBI…	279	ClusterGoSummary_Hypo_Methylation.csv
GO:0002696	BP	GO:0002696	positive regulation of leukocyte activation	187/6190	249/12262	8.36017e-16	2.09384e-13	1.71724e-13	ADA/ADAM8/AIF1/ANXA1/ATP11C/AXL/BCL2/BCL6/BTK/BTLA/CAV1/CBFB/CCDC88B/CCL19/CCL2/CCL3/CCL5/CCR2/CCR7/CD160/CD177/CD1D/CD2/CD209/CD226/CD27/CD276/CD28/CD3E/CD4/CD40/CD40LG/CD5/CD55/CD6/CD70/CD80/CD86/CDKN1A/CLCF1/CLEC4D/CLEC7A/CLECL1/CORO1A/CR1/CSK/CTLA4/DOCK8/DPP4/DUSP10/EBI3/F2RL1/FCRL3/FGR/FLT3LG/FOXP3/FYN/GLI2/GPR183/GRAP2/HAMP/HAVCR1/HAVCR2/HHLA2/HLA-A/HLA-DMB/HLA-DPA1/HLA-DRA/HLA-E/HLA-F/HMCE…	187	ClusterGoSummary_Hypo_Methylation.csv
GO:0007159	BP	GO:0007159	leukocyte cell-cell adhesion	206/6190	282/12262	4.50916e-15	1.08024e-12	8.85942e-13	ADA/ADAM8/ADD2/ADTRP/AIF1/ALOX5/ANXA1/ARG1/BCL6/BTLA/BTN2A2/CAV1/CBFB/CCDC88B/CCL19/CCL2/CCL25/CCL5/CCR2/CCR7/CD160/CD177/CD1D/CD209/CD27/CD276/CD28/CD300A/CD3E/CD4/CD40LG/CD44/CD5/CD55/CD6/CD70/CD80/CD86/CEACAM1/CERCAM/CLEC4M/CLECL1/CORO1A/CR1/CRTAM/CSK/CTLA4/CX3CR1/DLG1/DLG5/DOCK8/DPP4/DUSP10/EBI3/ELANE/ETS1/EZR/FERMT3/FGL1/FOXP3/FUT4/FUT7/FYN/GCNT1/GLI2/GOLPH3/GPNMB/GRAP2/HAS2/HAVCR2/HFE/HHLA2…	206	ClusterGoSummary_Hypo_Methylation.csv
GO:0042110	BP	GO:0042110	T cell activation	249/6190	353/12262	6.49275e-15	1.49063e-12	1.22252e-12	ADA/ADAM17/ADAM8/AIF1/ANXA1/APBB1IP/ARG1/ATG5/B2M/BATF/BCL11B/BCL2/BCL6/BTLA/BTN2A2/CAMK4/CASP8/CAV1/CBFB/CCDC88B/CCL19/CCL2/CCL5/CCND3/CCR2/CCR6/CCR7/CD151/CD160/CD1C/CD1D/CD2/CD209/CD27/CD276/CD28/CD300A/CD3D/CD3E/CD3G/CD4/CD40LG/CD44/CD5/CD55/CD6/CD7/CD70/CD80/CD86/CD8B/CDH26/CEACAM1/CLC/CLEC4A/CLEC7A/CLECL1/CORO1A/CR1/CRTAM/CSK/CTLA4/CXADR/DLG1/DLG5/DOCK2/DOCK8/DPP4/DUSP10/EBI3/ELF4/F2RL1/FGL…	249	ClusterGoSummary_Hypo_Methylation.csv
GO:0050870	BP	GO:0050870	positive regulation of T cell activation	130/6190	163/12262	7.09558e-15	1.56387e-12	1.28258e-12	ADA/ADAM8/AIF1/ANXA1/BCL6/BTLA/CAV1/CBFB/CCDC88B/CCL19/CCL2/CCL5/CCR2/CCR7/CD160/CD1D/CD209/CD27/CD276/CD28/CD3E/CD4/CD40LG/CD5/CD55/CD6/CD70/CD80/CD86/CLECL1/CORO1A/CR1/CSK/CTLA4/DOCK8/DPP4/DUSP10/EBI3/FOXP3/FYN/GLI2/GRAP2/HAVCR2/HHLA2/HLA-A/HLA-DMB/HLA-DPA1/HLA-DRA/HLA-E/HMGB1/ICOS/IFNG/IGF1/IL12B/IL12RB1/IL15/IL18/IL1A/IL1B/IL2/IL21/IL23A/IL23R/IL27RA/IL2RA/IL36B/IL4/IL4R/IL6/IL7/IL7R/ITPKB/JA…	130	ClusterGoSummary_Hypo_Methylation.csv
GO:0006909	BP	GO:0006909	phagocytosis	152/6190	197/12262	7.93e-15	1.68055e-12	1.37828e-12	ABCA7/ACTR3/ADGRB1/ADORA1/ADORA2A/AHSG/AIF1/ANO6/ANXA1/ARHGAP25/ARPC1B/ARPC2/ARPC4/ATG3/ATG5/AXL/AZU1/BIN2/C3/CCL2/CD14/CD247/CD300A/CD300LF/CD36/CD3G/CD93/CDC42SE2/CEACAM4/CEBPE/CLCN3/CLEC7A/CLN3/CORO1A/CORO1C/CSK/CYBA/CYFIP1/DOCK2/DYSF/EIF2AK1/ELANE/F2RL1/FCGR2A/FCGR3A/FCN1/FCN2/FCN3/FGR/FPR2/FYN/GSN/HAVCR1/HCK/HMGB1/IFNG/IGLL1/IGLL5/IL15/IL1B/IL2RB/IL2RG/IRF8/ITGB2/ITGB3/KIAA1109/LBP/LDLR/LIMK…	152	ClusterGoSummary_Hypo_Methylation.csv
GO:0050863	BP	GO:0050863	regulation of T cell activation	184/6190	248/12262	1.09983e-14	2.24447e-12	1.84077e-12	ADA/ADAM8/AIF1/ANXA1/ARG1/BCL6/BTLA/BTN2A2/CAMK4/CAV1/CBFB/CCDC88B/CCL19/CCL2/CCL5/CCR2/CCR7/CD160/CD1D/CD2/CD209/CD27/CD276/CD28/CD300A/CD3E/CD4/CD40LG/CD5/CD55/CD6/CD70/CD80/CD86/CEACAM1/CLC/CLECL1/CORO1A/CR1/CRTAM/CSK/CTLA4/DLG1/DLG5/DOCK8/DPP4/DUSP10/EBI3/FGL1/FOXP3/FYN/GLI2/GPNMB/GRAP2/HAVCR2/HFE/HHLA2/HLA-A/HLA-DMB/HLA-DPA1/HLA-DRA/HLA-E/HMGB1/ICOS/IDO1/IFNA2/IFNG/IGF1/IL10/IL12B/IL12RB1/IL…	184	ClusterGoSummary_Hypo_Methylation.csv
GO:0022407	BP	GO:0022407	regulation of cell-cell adhesion	235/6190	331/12262	1.18622e-14	2.33431e-12	1.91445e-12	ADA/ADAM19/ADAM8/ADTRP/AIF1/AKNA/ALOX5/ANK3/ANXA1/ARG1/BCL6/BLK/BTLA/BTN2A2/CAV1/CBFB/CCDC88B/CCL19/CCL2/CCL25/CCL5/CCR2/CCR7/CD160/CD1D/CD209/CD27/CD276/CD28/CD300A/CD3E/CD4/CD40LG/CD44/CD5/CD55/CD6/CD70/CD80/CD86/CDSN/CEACAM1/CELSR2/CLECL1/CORO1A/CR1/CRTAM/CSK/CTLA4/CXCL13/DENND6A/DLG1/DLG5/DMTN/DOCK8/DPP4/DUSP10/EBI3/EFNA5/ELANE/EPHB3/ETS1/FERMT3/FGA/FGB/FGG/FGL1/FLOT1/FOXP3/FUT3/FUT4/FUT7/FYN…	235	ClusterGoSummary_Hypo_Methylation.csv
GO:0002275	BP	GO:0002275	myeloid cell activation involved in immune response	278/6190	403/12262	1.51899e-14	2.88607e-12	2.36697e-12	ABCA13/ACLY/ADAM8/ADGRE2/ADGRE3/ADGRE5/ADGRG3/AHSG/ALDH3B1/ALDOA/ALDOC/ALOX5/ANO6/ANPEP/ANXA2/APAF1/APRT/ARG1/ARSB/ATG7/ATP11A/ATP11B/ATP6V0A1/ATP6V0C/ATP6V1D/ATP8B4/AZU1/B2M/BIN2/BLK/BPI/BST2/BTK/C1orf35/C3/C3AR1/C5AR1/CAMP/CAP1/CAT/CCL3/CCR2/CD14/CD177/CD300A/CD33/CD36/CD44/CD53/CD55/CD58/CD59/CD68/CD84/CD93/CDA/CEACAM1/CEACAM8/CFP/CHI3L1/CHIT1/CHRNB4/CLEC12A/CLEC4C/CLEC4D/CLEC5A/CLNK/CNN2/COMM…	278	ClusterGoSummary_Hypo_Methylation.csv
GO:0070665	BP	GO:0070665	positive regulation of leukocyte proliferation	99/6190	118/12262	2.55599e-14	4.6945e-12	3.85013e-12	ADA/AIF1/ANXA1/BCL2/BCL6/BST2/CCDC88B/CCL19/CCL5/CCR2/CD1D/CD209/CD276/CD28/CD3E/CD4/CD40/CD40LG/CD55/CD6/CD70/CD80/CD86/CDKN1A/CLCF1/CLECL1/CORO1A/CSF1/CSF1R/EBI3/FCRL3/FLT3LG/FOXP3/GPR183/HAVCR2/HHLA2/HLA-A/HLA-DMB/HLA-DPA1/HLA-E/HMGB1/IGF1/IL12B/IL12RB1/IL15/IL18/IL1A/IL1B/IL2/IL21/IL23A/IL23R/IL27RA/IL2RA/IL4/IL5/IL6/IL7/JAK3/LGALS9/LILRB2/LYN/MAPK1/MAPK3/MEF2C/MIR21/NCK1/NCK2/NCKAP1L/NFATC2/…	99	ClusterGoSummary_Hypo_Methylation.csv
GO:0042102	BP	GO:0042102	positive regulation of T cell proliferation	70/6190	77/12262	2.75746e-14	4.90117e-12	4.01963e-12	AIF1/ANXA1/CCDC88B/CCL19/CCL5/CCR2/CD1D/CD209/CD276/CD28/CD3E/CD4/CD40LG/CD55/CD6/CD70/CD80/CD86/CLECL1/CORO1A/EBI3/FOXP3/HAVCR2/HHLA2/HLA-A/HLA-DMB/HLA-DPA1/HLA-E/HMGB1/IGF1/IL12B/IL12RB1/IL15/IL18/IL1A/IL1B/IL2/IL21/IL23A/IL23R/IL27RA/IL2RA/IL4/IL6/JAK3/LGALS9/LILRB2/MIR21/NCK1/NCK2/NCKAP1L/PDCD1LG2/PNP/PRKCQ/PTPN22/PTPRC/PYCARD/SASH3/SHH/SPTA1/SYK/TGFBR2/TMIGD2/TNFRSF13C/TNFSF13B/TNFSF4/VCAM1/…	70	ClusterGoSummary_Hypo_Methylation.csv
GO:0051249	BP	GO:0051249	regulation of lymphocyte activation	233/6190	330/12262	4.13661e-14	7.12273e-12	5.8416e-12	ADA/ADAM8/AIF1/ANXA1/ARG1/ATP11C/AXL/BANK1/BCL2/BCL6/BLK/BTK/BTLA/BTN2A2/CAMK4/CAV1/CBFB/CCDC88B/CCL19/CCL2/CCL5/CCR2/CCR7/CD160/CD1D/CD2/CD209/CD22/CD27/CD276/CD28/CD300A/CD3E/CD4/CD40/CD40LG/CD5/CD55/CD6/CD70/CD80/CD86/CDKN1A/CEACAM1/CLC/CLCF1/CLEC7A/CLECL1/CLNK/CORO1A/CR1/CRTAM/CSK/CTLA4/DLG1/DLG5/DOCK8/DPP4/DUSP10/EBI3/FCRL3/FGL1/FGR/FLT3LG/FOXP3/FYN/GLI2/GPNMB/GPR183/GRAP2/HAVCR2/HFE/HHLA2/H…	233	ClusterGoSummary_Hypo_Methylation.csv
GO:0032946	BP	GO:0032946	positive regulation of mononuclear cell proliferation	91/6190	108/12262	1.70071e-13	2.83968e-11	2.32892e-11	ADA/AIF1/ANXA1/BCL2/BCL6/CCDC88B/CCL19/CCL5/CCR2/CD1D/CD209/CD276/CD28/CD3E/CD4/CD40/CD40LG/CD55/CD6/CD70/CD80/CD86/CDKN1A/CLCF1/CLECL1/CORO1A/CSF1/EBI3/FCRL3/FLT3LG/FOXP3/GPR183/HAVCR2/HHLA2/HLA-A/HLA-DMB/HLA-DPA1/HLA-E/HMGB1/IGF1/IL12B/IL12RB1/IL15/IL18/IL1A/IL1B/IL2/IL21/IL23A/IL23R/IL27RA/IL2RA/IL4/IL5/IL6/IL7/JAK3/LGALS9/LILRB2/MEF2C/MIR21/NCK1/NCK2/NCKAP1L/NFATC2/PDCD1LG2/PELI1/PNP/PRKCQ/PT…	91	ClusterGoSummary_Hypo_Methylation.csv
GO:0002253	BP	GO:0002253	activation of immune response	233/6190	333/12262	2.00178e-13	3.24407e-11	2.66058e-11	A2M/ACTR3/ADA/AIM2/ARPC1B/ARPC2/ARPC4/BCL2/BLK/BTK/BTN2A1/BTN2A2/BTN3A2/BTN3A3/BTNL2/BTNL8/BTNL9/C1QA/C1QB/C1QC/C1RL/C1S/C3/C3AR1/C5AR1/C5AR2/C6/C8B/C8G/C9/CBFB/CCR7/CD160/CD209/CD22/CD226/CD247/CD276/CD28/CD300A/CD3D/CD3E/CD3G/CD4/CD55/CD59/CD5L/CD79A/CD79B/CEACAM1/CFB/CFH/CFHR2/CFHR4/CFHR5/CFP/CLEC10A/CLEC4A/CLEC4C/CLEC4D/CLEC4E/CLU/CMKLR1/COLEC10/CPB2/CPN2/CR1/CR1L/CRKL/CSK/CTLA4/CYFIP1/DGKZ/E…	233	ClusterGoSummary_Hypo_Methylation.csv
GO:0051251	BP	GO:0051251	positive regulation of lymphocyte activation	161/6190	216/12262	2.63091e-13	4.1418e-11	3.39684e-11	ADA/ADAM8/AIF1/ANXA1/ATP11C/AXL/BCL2/BCL6/BTK/BTLA/CAV1/CBFB/CCDC88B/CCL19/CCL2/CCL5/CCR2/CCR7/CD160/CD1D/CD209/CD27/CD276/CD28/CD3E/CD4/CD40/CD40LG/CD5/CD55/CD6/CD70/CD80/CD86/CDKN1A/CLCF1/CLEC7A/CLECL1/CORO1A/CR1/CSK/CTLA4/DOCK8/DPP4/DUSP10/EBI3/FCRL3/FLT3LG/FOXP3/FYN/GLI2/GPR183/GRAP2/HAVCR2/HHLA2/HLA-A/HLA-DMB/HLA-DPA1/HLA-DRA/HLA-E/HLA-F/HMCES/HMGB1/ICOS/IFNG/IGF1/IGLL1/IGLL5/IL10/IL12B/IL12…	161	ClusterGoSummary_Hypo_Methylation.csv
GO:0050671	BP	GO:0050671	positive regulation of lymphocyte proliferation	90/6190	107/12262	2.86246e-13	4.38116e-11	3.59315e-11	ADA/AIF1/ANXA1/BCL2/BCL6/CCDC88B/CCL19/CCL5/CCR2/CD1D/CD209/CD276/CD28/CD3E/CD4/CD40/CD40LG/CD55/CD6/CD70/CD80/CD86/CDKN1A/CLCF1/CLECL1/CORO1A/EBI3/FCRL3/FLT3LG/FOXP3/GPR183/HAVCR2/HHLA2/HLA-A/HLA-DMB/HLA-DPA1/HLA-E/HMGB1/IGF1/IL12B/IL12RB1/IL15/IL18/IL1A/IL1B/IL2/IL21/IL23A/IL23R/IL27RA/IL2RA/IL4/IL5/IL6/IL7/JAK3/LGALS9/LILRB2/MEF2C/MIR21/NCK1/NCK2/NCKAP1L/NFATC2/PDCD1LG2/PELI1/PNP/PRKCQ/PTPN22/…	90	ClusterGoSummary_Hypo_Methylation.csv
GO:0002697	BP	GO:0002697	regulation of immune effector process	219/6190	311/12262	3.7946e-13	5.65088e-11	4.63449e-11	A2M/ADGRE2/AIM2/ANGPT1/ANXA1/ARG1/ARRB2/ATG5/AZGP1/B2M/BCL6/BLK/BST2/BTK/C17orf99/C1QA/C1QB/C1QC/C1S/C3/C3AR1/C5AR1/C5AR2/C6/C8B/C8G/C9/CADM1/CCL19/CCR2/CD160/CD177/CD1B/CD1C/CD1D/CD1E/CD22/CD226/CD244/CD28/CD300A/CD36/CD40/CD40LG/CD55/CD59/CD5L/CD80/CD84/CD86/CD96/CEACAM1/CFB/CFH/CFHR2/CFHR4/CFHR5/CFP/CLC/CLCF1/CLEC12B/CLEC7A/CLNK/CLU/CPB2/CPN2/CR1/CR1L/CRTAM/DDX58/DHX36/DNASE1L3/DTX3L/DUSP10/EN…	219	ClusterGoSummary_Hypo_Methylation.csv
GO:0002764	BP	GO:0002764	immune response-regulating signaling pathway	209/6190	295/12262	5.02135e-13	7.27649e-11	5.96771e-11	ACTR3/ADA/ARPC1B/ARPC2/ARPC4/BCL2/BLK/BTK/BTLA/BTN2A1/BTN2A2/BTN3A2/BTN3A3/BTNL2/BTNL8/BTNL9/C3AR1/C5AR1/C5AR2/CALM1/CBFB/CCR7/CD160/CD200R1/CD209/CD22/CD226/CD247/CD276/CD28/CD300A/CD33/CD3D/CD3E/CD3G/CD4/CD40/CD79A/CD79B/CEACAM1/CLEC10A/CLEC12B/CLEC4A/CLEC4C/CLEC4D/CLEC4E/CMKLR1/CR1/CRKL/CSK/CTLA4/CTSH/CYFIP1/DGKZ/EIF2B3/ELF1/EZR/FCER1A/FCGR2A/FCGR3A/FCN1/FCRL3/FFAR2/FGR/FOXP1/FOXP3/FPR1/FPR2/F…	209	ClusterGoSummary_Hypo_Methylation.csv
GO:0070663	BP	GO:0070663	regulation of leukocyte proliferation	144/6190	190/12262	5.15033e-13	7.27649e-11	5.96771e-11	ADA/AIF1/ANXA1/ARG1/BCL2/BCL6/BLK/BST2/BTK/BTN2A2/CCDC88B/CCL19/CCL5/CCL8/CCR2/CD1D/CD209/CD22/CD276/CD28/CD300A/CD3E/CD4/CD40/CD40LG/CD55/CD6/CD70/CD80/CD86/CDKN1A/CLC/CLCF1/CLECL1/CORO1A/CR1/CRTAM/CSF1/CSF1R/CTLA4/DLG1/DLG5/EBI3/ENPP3/FCRL3/FLT3LG/FOXP3/GPNMB/GPR183/HAVCR2/HHLA2/HLA-A/HLA-DMB/HLA-DPA1/HLA-E/HMGB1/IDO1/IGF1/IKZF3/IL10/IL12B/IL12RB1/IL15/IL18/IL1A/IL1B/IL2/IL20RB/IL21/IL23A/IL23R…	144	ClusterGoSummary_Hypo_Methylation.csv
GO:1903037	BP	GO:1903037	regulation of leukocyte cell-cell adhesion	185/6190	256/12262	6.04757e-13	8.33053e-11	6.83216e-11	ADA/ADAM8/ADTRP/AIF1/ALOX5/ANXA1/ARG1/BCL6/BTLA/BTN2A2/CAV1/CBFB/CCDC88B/CCL19/CCL2/CCL25/CCL5/CCR2/CCR7/CD160/CD1D/CD209/CD27/CD276/CD28/CD300A/CD3E/CD4/CD40LG/CD44/CD5/CD55/CD6/CD70/CD80/CD86/CEACAM1/CLECL1/CORO1A/CR1/CRTAM/CSK/CTLA4/DLG1/DLG5/DOCK8/DPP4/DUSP10/EBI3/ELANE/ETS1/FGL1/FOXP3/FUT4/FUT7/FYN/GLI2/GPNMB/GRAP2/HAS2/HAVCR2/HFE/HHLA2/HLA-A/HLA-DMB/HLA-DPA1/HLA-DRA/HLA-E/HMGB1/ICAM1/ICOS/I…	185	ClusterGoSummary_Hypo_Methylation.csv
GO:0036230	BP	GO:0036230	granulocyte activation	253/6190	370/12262	1.11104e-12	1.49313e-10	1.22457e-10	ABCA13/ACLY/ADAM8/ADGRE3/ADGRE5/ADGRG3/AHSG/ALDH3B1/ALDOA/ALDOC/ALOX5/ANO6/ANPEP/ANXA2/APAF1/APRT/ARG1/ARSB/ATG7/ATP11A/ATP11B/ATP6V0A1/ATP6V0C/ATP6V1D/ATP8B4/AZU1/B2M/BIN2/BPI/BST2/C1orf35/C3/C3AR1/C5AR1/CAMP/CAP1/CAT/CCL3/CCL5/CCR2/CD14/CD177/CD300A/CD33/CD36/CD44/CD53/CD55/CD58/CD59/CD68/CD93/CDA/CEACAM1/CEACAM8/CFP/CHI3L1/CHIT1/CHRNB4/CLEC12A/CLEC4C/CLEC4D/CLEC5A/CNN2/COMMD3/COTL1/CPNE1/CPPED…	253	ClusterGoSummary_Hypo_Methylation.csv
GO:0031424	BP	GO:0031424	keratinization	142/6190	188/12262	1.18476e-12	1.55429e-10	1.27473e-10	ABCA12/CASP14/CDSN/CERS3/CSTA/DSG1/DSG2/DSG4/EVPL/HRNR/IVL/KLK12/KLK14/KLK5/KRT1/KRT13/KRT14/KRT15/KRT16/KRT18/KRT2/KRT20/KRT26/KRT27/KRT28/KRT31/KRT32/KRT33A/KRT33B/KRT35/KRT36/KRT38/KRT4/KRT5/KRT6A/KRT6C/KRT71/KRT73/KRT74/KRT75/KRT76/KRT77/KRT78/KRT79/KRT8/KRT80/KRT82/KRT83/KRT84/KRT85/KRT9/KRTAP1-3/KRTAP1-4/KRTAP1-5/KRTAP10-1/KRTAP10-10/KRTAP10-11/KRTAP10-5/KRTAP10-7/KRTAP10-8/KRTAP10-9/KRTAP1…	142	ClusterGoSummary_Hypo_Methylation.csv
GO:0032944	BP	GO:0032944	regulation of mononuclear cell proliferation	133/6190	174/12262	1.33722e-12	1.69442e-10	1.38965e-10	ADA/AIF1/ANXA1/ARG1/BCL2/BCL6/BLK/BTK/BTN2A2/CCDC88B/CCL19/CCL5/CCR2/CD1D/CD209/CD22/CD276/CD28/CD300A/CD3E/CD4/CD40/CD40LG/CD55/CD6/CD70/CD80/CD86/CDKN1A/CLC/CLCF1/CLECL1/CORO1A/CR1/CRTAM/CSF1/CTLA4/DLG1/DLG5/EBI3/FCRL3/FLT3LG/FOXP3/GPNMB/GPR183/HAVCR2/HHLA2/HLA-A/HLA-DMB/HLA-DPA1/HLA-E/HMGB1/IDO1/IGF1/IKZF3/IL10/IL12B/IL12RB1/IL15/IL18/IL1A/IL1B/IL2/IL20RB/IL21/IL23A/IL23R/IL27/IL27RA/IL2RA/IL4…	133	ClusterGoSummary_Hypo_Methylation.csv
GO:0002444	BP	GO:0002444	myeloid leukocyte mediated immunity	274/6190	406/12262	1.35307e-12	1.69442e-10	1.38965e-10	ABCA13/ACE/ACLY/ADAM17/ADAM8/ADGRE2/ADGRE3/ADGRE5/ADGRG3/AHSG/ALDH3B1/ALDOA/ALDOC/ALOX5/ANO6/ANPEP/ANXA2/APAF1/APRT/ARG1/ARSB/ATG7/ATP11A/ATP11B/ATP6V0A1/ATP6V0C/ATP6V1D/ATP8B4/AZU1/B2M/BIN2/BLK/BPI/BST2/BTK/C1orf35/C3/C3AR1/C5AR1/CAMP/CAP1/CAT/CCL3/CCR2/CD14/CD177/CD300A/CD33/CD36/CD44/CD53/CD55/CD58/CD59/CD68/CD84/CD93/CDA/CEACAM1/CEACAM8/CFP/CHI3L1/CHIT1/CHRNB4/CLEC12A/CLEC4C/CLEC4D/CLEC5A/CLN…	274	ClusterGoSummary_Hypo_Methylation.csv
GO:0002768	BP	GO:0002768	immune response-regulating cell surface receptor signaling pathway	206/6190	292/12262	1.43792e-12	1.76065e-10	1.44397e-10	ACTR3/ADA/ARPC1B/ARPC2/ARPC4/BCL2/BLK/BTK/BTLA/BTN2A1/BTN2A2/BTN3A2/BTN3A3/BTNL2/BTNL8/BTNL9/C3AR1/C5AR1/C5AR2/CALM1/CBFB/CCR7/CD160/CD200R1/CD209/CD22/CD226/CD247/CD276/CD28/CD300A/CD3D/CD3E/CD3G/CD4/CD40/CD79A/CD79B/CEACAM1/CLEC10A/CLEC12B/CLEC4A/CLEC4C/CLEC4D/CLEC4E/CMKLR1/CR1/CRKL/CSK/CTLA4/CYFIP1/DGKZ/EIF2B3/ELF1/EZR/FCER1A/FCGR2A/FCGR3A/FCN1/FCRL3/FFAR2/FGR/FOXP1/FOXP3/FPR1/FPR2/FPR3/FYN/GC…	206	ClusterGoSummary_Hypo_Methylation.csv
GO:0043299	BP	GO:0043299	leukocyte degranulation	265/6190	391/12262	1.53209e-12	1.83517e-10	1.50509e-10	ABCA13/ACLY/ADAM8/ADGRE2/ADGRE3/ADGRE5/ADGRG3/AHSG/ALDH3B1/ALDOA/ALDOC/ALOX5/ANO6/ANPEP/ANXA2/APAF1/APRT/ARG1/ARSB/ATG7/ATP11A/ATP11B/ATP6V0A1/ATP6V0C/ATP6V1D/ATP8B4/AZU1/B2M/BIN2/BLK/BPI/BST2/BTK/C1orf35/C3/C3AR1/C5AR1/CAMP/CAP1/CAT/CCL3/CCR2/CD14/CD177/CD300A/CD33/CD36/CD44/CD53/CD55/CD58/CD59/CD68/CD84/CD93/CDA/CEACAM1/CEACAM8/CFP/CHI3L1/CHIT1/CHRNB4/CLEC12A/CLEC4C/CLEC4D/CLEC5A/CLNK/CNN2/COMM…	265	ClusterGoSummary_Hypo_Methylation.csv
GO:0042119	BP	GO:0042119	neutrophil activation	250/6190	366/12262	1.81518e-12	2.12801e-10	1.74525e-10	ABCA13/ACLY/ADAM8/ADGRE3/ADGRE5/ADGRG3/AHSG/ALDH3B1/ALDOA/ALDOC/ALOX5/ANO6/ANPEP/ANXA2/APAF1/APRT/ARG1/ARSB/ATG7/ATP11A/ATP11B/ATP6V0A1/ATP6V0C/ATP6V1D/ATP8B4/AZU1/B2M/BIN2/BPI/BST2/C1orf35/C3/C3AR1/C5AR1/CAMP/CAP1/CAT/CCL5/CD14/CD177/CD300A/CD33/CD36/CD44/CD53/CD55/CD58/CD59/CD68/CD93/CDA/CEACAM1/CEACAM8/CFP/CHI3L1/CHIT1/CHRNB4/CLEC12A/CLEC4C/CLEC4D/CLEC5A/CNN2/COMMD3/COTL1/CPNE1/CPPED1/CR1/CRAC…	250	ClusterGoSummary_Hypo_Methylation.csv
GO:0050670	BP	GO:0050670	regulation of lymphocyte proliferation	132/6190	173/12262	2.04639e-12	2.34908e-10	1.92657e-10	ADA/AIF1/ANXA1/ARG1/BCL2/BCL6/BLK/BTK/BTN2A2/CCDC88B/CCL19/CCL5/CCR2/CD1D/CD209/CD22/CD276/CD28/CD300A/CD3E/CD4/CD40/CD40LG/CD55/CD6/CD70/CD80/CD86/CDKN1A/CLC/CLCF1/CLECL1/CORO1A/CR1/CRTAM/CTLA4/DLG1/DLG5/EBI3/FCRL3/FLT3LG/FOXP3/GPNMB/GPR183/HAVCR2/HHLA2/HLA-A/HLA-DMB/HLA-DPA1/HLA-E/HMGB1/IDO1/IGF1/IKZF3/IL10/IL12B/IL12RB1/IL15/IL18/IL1A/IL1B/IL2/IL20RB/IL21/IL23A/IL23R/IL27/IL27RA/IL2RA/IL4/IL5/…	132	ClusterGoSummary_Hypo_Methylation.csv
GO:0001819	BP	GO:0001819	positive regulation of cytokine production	233/6190	338/12262	2.41304e-12	2.71344e-10	2.22539e-10	ADAM17/ADAM8/AIF1/AIM2/ALOX15B/ANXA1/APP/ARFGEF2/ARHGEF2/AZU1/B2M/C1QTNF3/C3/C3AR1/C5AR1/CADM1/CARD8/CASP1/CASP8/CCBE1/CCDC88B/CCL1/CCL19/CCL3/CCR2/CCR7/CD14/CD160/CD2/CD200/CD226/CD244/CD276/CD28/CD36/CD3E/CD4/CD40/CD40LG/CD58/CD6/CD80/CD86/CLEC7A/CLEC9A/CLNK/CLU/CRCP/CREB1/CRTAM/CSF1R/CSF2/CYBA/DDX41/DDX58/DHX36/DRD2/EBI3/ELANE/EPX/F2RL1/F3/FCN1/FERMT1/FFAR2/FFAR3/FGR/FLOT1/FOXP3/FRMD8/FZD5/GBP…	233	ClusterGoSummary_Hypo_Methylation.csv
GO:0042742	BP	GO:0042742	defense response to bacterium	149/6190	202/12262	8.20459e-12	9.04146e-10	7.41522e-10	ADAM17/ADGRB1/ANG/AQP1/AZU1/BPI/BPIFA1/C10orf99/C5AR1/CAMP/CCL20/CD160/CD36/CD4/CEBPE/CFP/CTSG/CXCL13/CYBA/DCD/DEFA5/DEFA6/DEFB110/DEFB113/DEFB114/DEFB115/DEFB116/DEFB118/DEFB119/DEFB121/DEFB125/DEFB126/DEFB127/DEFB128/DEFB129/DEFB132/DEFB135/DEFB136/DMBT1/ELANE/EPHA2/EPPIN/EPX/F2RL1/FCN2/FGA/FGB/FGR/FOXP1/FPR2/GBP2/GBP4/GNLY/GRN/GSDMB/GSDMD/HAMP/HAVCR2/HLA-A/HLA-E/HTN1/HTN3/IGLL1/IGLL5/IL10/IL12…	149	ClusterGoSummary_Hypo_Methylation.csv
GO:0070661	BP	GO:0070661	leukocyte proliferation	173/6190	241/12262	8.73853e-12	9.23196e-10	7.57146e-10	ACE/ADA/AIF1/ANXA1/ARG1/BCL2/BCL6/BLK/BST2/BTK/BTN2A2/CCDC88B/CCL19/CCL5/CCL8/CCND3/CCR2/CD151/CD180/CD1D/CD209/CD22/CD276/CD28/CD300A/CD3E/CD4/CD40/CD40LG/CD55/CD6/CD70/CD79A/CD80/CD86/CDKN1A/CLC/CLCF1/CLECL1/CLU/CORO1A/CR1/CRTAM/CSF1/CSF1R/CTLA4/DLG1/DLG5/DOCK2/DOCK8/EBI3/ELF4/ENPP3/F2RL1/FCRL3/FLT3/FLT3LG/FOXP3/FYN/GAPT/GPNMB/GPR183/HAVCR2/HELLS/HHLA2/HLA-A/HLA-DMB/HLA-DPA1/HLA-E/HMGB1/IDO1/IF…	173	ClusterGoSummary_Hypo_Methylation.csv
GO:0002283	BP	GO:0002283	neutrophil activation involved in immune response	242/6190	356/12262	9.04059e-12	9.23196e-10	7.57146e-10	ABCA13/ACLY/ADAM8/ADGRE3/ADGRE5/ADGRG3/AHSG/ALDH3B1/ALDOA/ALDOC/ALOX5/ANO6/ANPEP/ANXA2/APAF1/APRT/ARG1/ARSB/ATG7/ATP11A/ATP11B/ATP6V0A1/ATP6V0C/ATP6V1D/ATP8B4/AZU1/B2M/BIN2/BPI/BST2/C1orf35/C3/C3AR1/C5AR1/CAMP/CAP1/CAT/CD14/CD177/CD300A/CD33/CD36/CD44/CD53/CD55/CD58/CD59/CD68/CD93/CDA/CEACAM1/CEACAM8/CFP/CHI3L1/CHIT1/CHRNB4/CLEC12A/CLEC4C/CLEC4D/CLEC5A/CNN2/COMMD3/COTL1/CPNE1/CPPED1/CR1/CRACR2A/C…	242	ClusterGoSummary_Hypo_Methylation.csv
GO:0002429	BP	GO:0002429	immune response-activating cell surface receptor signaling pathway	190/6190	269/12262	9.04765e-12	9.23196e-10	7.57146e-10	ACTR3/ADA/ARPC1B/ARPC2/ARPC4/BCL2/BLK/BTK/BTN2A1/BTN2A2/BTN3A2/BTN3A3/BTNL2/BTNL8/BTNL9/C3AR1/C5AR1/C5AR2/CBFB/CCR7/CD160/CD209/CD22/CD226/CD247/CD276/CD28/CD300A/CD3D/CD3E/CD3G/CD4/CD79A/CD79B/CEACAM1/CLEC10A/CLEC4A/CLEC4C/CLEC4D/CLEC4E/CMKLR1/CR1/CRKL/CSK/CTLA4/CYFIP1/DGKZ/EIF2B3/ELF1/EZR/FCGR2A/FCGR3A/FCN1/FCRL3/FFAR2/FGR/FOXP1/FOXP3/FPR1/FPR2/FPR3/FYN/GCSAM/GCSAML/GPLD1/GPS2/GRAP2/HCK/HHLA2/H…	190	ClusterGoSummary_Hypo_Methylation.csv
GO:0002757	BP	GO:0002757	immune response-activating signal transduction	190/6190	269/12262	9.04765e-12	9.23196e-10	7.57146e-10	ACTR3/ADA/ARPC1B/ARPC2/ARPC4/BCL2/BLK/BTK/BTN2A1/BTN2A2/BTN3A2/BTN3A3/BTNL2/BTNL8/BTNL9/C3AR1/C5AR1/C5AR2/CBFB/CCR7/CD160/CD209/CD22/CD226/CD247/CD276/CD28/CD300A/CD3D/CD3E/CD3G/CD4/CD79A/CD79B/CEACAM1/CLEC10A/CLEC4A/CLEC4C/CLEC4D/CLEC4E/CMKLR1/CR1/CRKL/CSK/CTLA4/CYFIP1/DGKZ/EIF2B3/ELF1/EZR/FCGR2A/FCGR3A/FCN1/FCRL3/FFAR2/FGR/FOXP1/FOXP3/FPR1/FPR2/FPR3/FYN/GCSAM/GCSAML/GPLD1/GPS2/GRAP2/HCK/HHLA2/H…	190	ClusterGoSummary_Hypo_Methylation.csv
GO:0043312	BP	GO:0043312	neutrophil degranulation	240/6190	353/12262	1.07513e-11	1.07709e-09	8.83358e-10	ABCA13/ACLY/ADAM8/ADGRE3/ADGRE5/ADGRG3/AHSG/ALDH3B1/ALDOA/ALDOC/ALOX5/ANO6/ANPEP/ANXA2/APAF1/APRT/ARG1/ARSB/ATG7/ATP11A/ATP11B/ATP6V0A1/ATP6V0C/ATP6V1D/ATP8B4/AZU1/B2M/BIN2/BPI/BST2/C1orf35/C3/C3AR1/C5AR1/CAMP/CAP1/CAT/CD14/CD177/CD300A/CD33/CD36/CD44/CD53/CD55/CD58/CD59/CD68/CD93/CDA/CEACAM1/CEACAM8/CFP/CHI3L1/CHIT1/CHRNB4/CLEC12A/CLEC4C/CLEC4D/CLEC5A/CNN2/COMMD3/COTL1/CPNE1/CPPED1/CR1/CRACR2A/C…	240	ClusterGoSummary_Hypo_Methylation.csv
GO:0042129	BP	GO:0042129	regulation of T cell proliferation	102/6190	129/12262	1.55013e-11	1.52521e-09	1.25088e-09	AIF1/ANXA1/ARG1/BTN2A2/CCDC88B/CCL19/CCL5/CCR2/CD1D/CD209/CD276/CD28/CD3E/CD4/CD40LG/CD55/CD6/CD70/CD80/CD86/CLC/CLECL1/CORO1A/CR1/CRTAM/CTLA4/DLG1/DLG5/EBI3/FOXP3/GPNMB/HAVCR2/HHLA2/HLA-A/HLA-DMB/HLA-DPA1/HLA-E/HMGB1/IDO1/IGF1/IL10/IL12B/IL12RB1/IL15/IL18/IL1A/IL1B/IL2/IL20RB/IL21/IL23A/IL23R/IL27/IL27RA/IL2RA/IL4/IL6/IRF1/JAK3/LGALS9/LILRB1/LILRB2/LILRB4/LMO1/MIR21/NCK1/NCK2/NCKAP1L/PDCD1LG2/PE…	102	ClusterGoSummary_Hypo_Methylation.csv
GO:0002446	BP	GO:0002446	neutrophil mediated immunity	247/6190	366/12262	1.77443e-11	1.71528e-09	1.40676e-09	ABCA13/ACE/ACLY/ADAM17/ADAM8/ADGRE3/ADGRE5/ADGRG3/AHSG/ALDH3B1/ALDOA/ALDOC/ALOX5/ANO6/ANPEP/ANXA2/APAF1/APRT/ARG1/ARSB/ATG7/ATP11A/ATP11B/ATP6V0A1/ATP6V0C/ATP6V1D/ATP8B4/AZU1/B2M/BIN2/BPI/BST2/C1orf35/C3/C3AR1/C5AR1/CAMP/CAP1/CAT/CD14/CD177/CD300A/CD33/CD36/CD44/CD53/CD55/CD58/CD59/CD68/CD93/CDA/CEACAM1/CEACAM8/CFP/CHI3L1/CHIT1/CHRNB4/CLEC12A/CLEC4C/CLEC4D/CLEC5A/CNN2/COMMD3/COTL1/CPNE1/CPPED1/CR…	247	ClusterGoSummary_Hypo_Methylation.csv
GO:0060326	BP	GO:0060326	cell chemotaxis	157/6190	217/12262	2.96194e-11	2.81384e-09	2.30773e-09	ABCC1/ACKR2/ADAM17/ADAM8/ADGRE2/AGTR1/AIF1/ALOX5/ANO6/ANXA1/ARHGEF16/ARRB2/AZU1/BIN2/C10orf99/C3AR1/C5AR1/C5AR2/CCL1/CCL11/CCL14/CCL15/CCL16/CCL18/CCL19/CCL2/CCL20/CCL22/CCL23/CCL24/CCL25/CCL3/CCL5/CCL8/CCR1/CCR2/CCR3/CCR4/CCR5/CCR6/CCR7/CCR8/CCRL2/CKLF/CMKLR1/CNR2/CORO1A/CORO1B/CRKL/CSF1/CSF1R/CSF3R/CX3CR1/CXADR/CXCL13/CXCL14/CXCL16/CXCL8/CXCL9/CXCR1/CXCR2/CXCR3/CXCR4/CXCR5/CXCR6/DOCK4/DPP4/DUSP…	157	ClusterGoSummary_Hypo_Methylation.csv
GO:0042098	BP	GO:0042098	T cell proliferation	115/6190	150/12262	3.15927e-11	2.92817e-09	2.4015e-09	AIF1/ANXA1/ARG1/BTN2A2/CCDC88B/CCL19/CCL5/CCND3/CCR2/CD151/CD1D/CD209/CD276/CD28/CD3E/CD4/CD40LG/CD55/CD6/CD70/CD80/CD86/CLC/CLECL1/CORO1A/CR1/CRTAM/CTLA4/DLG1/DLG5/DOCK2/DOCK8/EBI3/ELF4/FOXP3/FYN/GPNMB/HAVCR2/HHLA2/HLA-A/HLA-DMB/HLA-DPA1/HLA-E/HMGB1/IDO1/IGF1/IL10/IL12B/IL12RB1/IL15/IL18/IL1A/IL1B/IL2/IL20RB/IL21/IL23A/IL23R/IL27/IL27RA/IL2RA/IL4/IL6/IRF1/JAK3/LGALS9/LILRB1/LILRB2/LILRB4/LMBR1L/…	115	ClusterGoSummary_Hypo_Methylation.csv
GO:0006897	BP	GO:0006897	endocytosis	276/6190	417/12262	3.18857e-11	2.92817e-09	2.4015e-09	ABCA2/ABCA7/ABL2/ACHE/ACKR2/ADGRB1/ADM/AHI1/AHSG/AIF1/ALB/AMBP/AMPH/ANGPT1/ANK2/ANKRD13D/ANO6/ANXA2/AP1G2/AP3M2/AP4E1/APELA/APLN/APOA5/APOB/APOC1/APOC2/APOC3/APOL1/APP/ARF1/ARHGAP25/ARHGAP27/ARRB1/ARRB2/ASGR1/ASGR2/ATP9A/AXL/B2M/BICD1/BIN2/BIN3/BMP2K/C3/CACNG2/CACNG3/CACNG4/CACNG5/CACNG7/CALCRL/CALM1/CANX/CAP1/CAV1/CAV2/CCL19/CD14/CD151/CD163/CD163L1/CD177/CD207/CD209/CD22/CD300A/CD36/CD5/CD5L/CD…	276	ClusterGoSummary_Hypo_Methylation.csv
GO:0032943	BP	GO:0032943	mononuclear cell proliferation	158/6190	219/12262	3.69104e-11	3.33404e-09	2.73437e-09	ACE/ADA/AIF1/ANXA1/ARG1/BCL2/BCL6/BLK/BTK/BTN2A2/CCDC88B/CCL19/CCL5/CCND3/CCR2/CD151/CD180/CD1D/CD209/CD22/CD276/CD28/CD300A/CD3E/CD4/CD40/CD40LG/CD55/CD6/CD70/CD79A/CD80/CD86/CDKN1A/CLC/CLCF1/CLECL1/CORO1A/CR1/CRTAM/CSF1/CTLA4/DLG1/DLG5/DOCK2/DOCK8/EBI3/ELF4/FCRL3/FLT3/FLT3LG/FOXP3/FYN/GAPT/GPNMB/GPR183/HAVCR2/HELLS/HHLA2/HLA-A/HLA-DMB/HLA-DPA1/HLA-E/HMGB1/IDO1/IFNA2/IFNA8/IGF1/IKZF3/IL10/IL12B/…	158	ClusterGoSummary_Hypo_Methylation.csv
GO:0002460	BP	GO:0002460	adaptive immune response based on somatic recombination of immune receptors built from immunoglobulin superfamily domains	146/6190	200/12262	4.91822e-11	4.37087e-09	3.5847e-09	ADA/ADAM17/ANXA1/ARG1/AZGP1/B2M/BACH2/BATF/BCL6/BTK/BTN3A2/BTN3A3/C17orf99/C1QA/C1QB/C1QC/C1RL/C1S/C3/C6/C8B/C8G/C9/CCL19/CCR2/CCR6/CD1B/CD1C/CD1D/CD1E/CD226/CD27/CD28/CD4/CD40/CD40LG/CD55/CD70/CD80/CEACAM1/CLC/CLCF1/CLU/CR1/CTSH/CXCL13/EBI3/FCER2/FOXP3/FUT7/FZD5/GAPT/GZMM/HAVCR2/HFE/HLA-A/HLA-B/HLA-DRA/HLA-E/HLA-F/HMCES/HMGB1/HPX/ICAM1/IFNA2/IGLL1/IGLL5/IL10/IL12B/IL12RB1/IL13RA2/IL18/IL18BP/IL1…	146	ClusterGoSummary_Hypo_Methylation.csv
GO:0042060	BP	GO:0042060	wound healing	250/6190	374/12262	6.07224e-11	5.3108e-09	4.35558e-09	A2M/ADAM17/ADAMTS13/ADORA2A/ADTRP/AKAP10/ALOX5/ANO6/ANXA1/ANXA6/APOH/ARHGAP24/ARHGAP35/ARRB1/ARRB2/AXL/BLK/CAPZA1/CASK/CAV1/CD109/CD151/CD177/CD36/CD40/CD40LG/CD44/CD59/CDKN1A/CEACAM1/CFLAR/CLDN1/CLEC1B/CLEC7A/CLIC1/COL1A1/COL5A1/CORO1B/CPB2/CXCR4/CYP4F2/DCN/DDR1/DGKB/DGKD/DGKG/DGKI/DGKZ/DMTN/DOCK11/DOCK6/DOCK8/DST/DUSP10/DYSF/EGFR/EHD1/EHD3/ELK3/ENPP4/ENTPD1/EPB41L4B/EPHB2/EPPK1/ETS1/EVPL/EVPLL/…	250	ClusterGoSummary_Hypo_Methylation.csv
GO:0002449	BP	GO:0002449	lymphocyte mediated immunity	140/6190	191/12262	7.54774e-11	6.49813e-09	5.32935e-09	ARG1/ARRB2/AZGP1/B2M/BATF/BCL6/BTK/BTN3A2/BTN3A3/C17orf99/C1QA/C1QB/C1QC/C1RL/C1S/C3/C6/C8B/C8G/C9/CADM1/CCR2/CCR6/CD160/CD1B/CD1C/CD1D/CD1E/CD226/CD27/CD28/CD40/CD40LG/CD55/CD70/CD96/CEACAM1/CLC/CLCF1/CLEC12B/CLEC2A/CLNK/CLU/CORO1A/CR1/CRTAM/CTSH/FCER2/FOXP3/FUT7/FZD5/GAPT/GZMB/GZMM/HAVCR2/HFE/HLA-A/HLA-B/HLA-DRA/HLA-E/HLA-F/HMCES/HMGB1/HPX/ICAM1/IFNA2/IGLL1/IGLL5/IL10/IL12B/IL12RB1/IL13RA2/IL18…	140	ClusterGoSummary_Hypo_Methylation.csv
GO:0046651	BP	GO:0046651	lymphocyte proliferation	156/6190	217/12262	7.70277e-11	6.52958e-09	5.35514e-09	ADA/AIF1/ANXA1/ARG1/BCL2/BCL6/BLK/BTK/BTN2A2/CCDC88B/CCL19/CCL5/CCND3/CCR2/CD151/CD180/CD1D/CD209/CD22/CD276/CD28/CD300A/CD3E/CD4/CD40/CD40LG/CD55/CD6/CD70/CD79A/CD80/CD86/CDKN1A/CLC/CLCF1/CLECL1/CORO1A/CR1/CRTAM/CTLA4/DLG1/DLG5/DOCK2/DOCK8/EBI3/ELF4/FCRL3/FLT3/FLT3LG/FOXP3/FYN/GAPT/GPNMB/GPR183/HAVCR2/HELLS/HHLA2/HLA-A/HLA-DMB/HLA-DPA1/HLA-E/HMGB1/IDO1/IFNA2/IFNA8/IGF1/IKZF3/IL10/IL12B/IL12RB1/I…	156	ClusterGoSummary_Hypo_Methylation.csv
GO:0030216	BP	GO:0030216	keratinocyte differentiation	172/6190	244/12262	1.13781e-10	9.49901e-09	7.79048e-09	ABCA12/ADAM9/AKR1C3/ALOX15B/ANXA1/BCL11B/CASP14/CBFB/CD109/CDSN/CERS3/CLIC4/CSTA/DNASE1L2/DSG1/DSG2/DSG4/EPHA2/EVPL/FOSL2/HRNR/IL20/IVL/JAG1/KDF1/KLK12/KLK14/KLK5/KRT1/KRT13/KRT14/KRT15/KRT16/KRT18/KRT2/KRT20/KRT26/KRT27/KRT28/KRT31/KRT32/KRT33A/KRT33B/KRT35/KRT36/KRT38/KRT4/KRT5/KRT6A/KRT6C/KRT71/KRT73/KRT74/KRT75/KRT76/KRT77/KRT78/KRT79/KRT8/KRT80/KRT82/KRT83/KRT84/KRT85/KRT9/KRTAP1-3/KRTAP1-4/…	172	ClusterGoSummary_Hypo_Methylation.csv
GO:0009611	BP	GO:0009611	response to wounding	296/6190	455/12262	1.1731e-10	9.62579e-09	7.89445e-09	A2M/ADAM17/ADAMTS13/ADM/ADORA2A/ADORA3/ADTRP/AKAP10/ALOX5/ANO6/ANXA1/ANXA6/APOH/ARG1/ARHGAP24/ARHGAP35/ARRB1/ARRB2/AXL/BCL2/BLK/CAPZA1/CASK/CAV1/CCR1/CCR2/CD109/CD151/CD177/CD36/CD40/CD40LG/CD44/CD59/CDKN1A/CEACAM1/CFLAR/CLDN1/CLEC1B/CLEC7A/CLIC1/CNTF/COL1A1/COL5A1/CORO1B/CPB2/CX3CR1/CXCR4/CYP4F2/DCN/DDR1/DGKB/DGKD/DGKG/DGKI/DGKZ/DMTN/DOCK11/DOCK6/DOCK8/DPYSL3/DRD2/DST/DUSP10/DYSF/EGFR/EHD1/EHD3/…	296	ClusterGoSummary_Hypo_Methylation.csv
GO:0002819	BP	GO:0002819	regulation of adaptive immune response	103/6190	133/12262	1.18794e-10	9.62579e-09	7.89445e-09	ADA/ADCY7/ANXA1/ARG1/AZGP1/B2M/BCL6/BTK/C17orf99/C3/CCL19/CCR2/CD160/CD1B/CD1C/CD1D/CD1E/CD226/CD28/CD4/CD40/CD48/CD80/CEACAM1/CLC/CLCF1/CR1/DUSP10/FCER2/FOXP3/FUT7/FZD5/HAVCR2/HFE/HLA-A/HLA-B/HLA-DRA/HLA-E/HLA-F/HMCES/HMGB1/HPX/IFNA2/IL10/IL12B/IL12RB1/IL18/IL1B/IL1R1/IL1RL1/IL2/IL20RB/IL23A/IL23R/IL27/IL27RA/IL33/IL4/IL4R/IL6/IL7R/IRF1/IRF7/JAK3/KLRC1/KLRD1/LILRB1/LILRB4/LTA/MEF2C/MIR21/MR1/NFK…	103	ClusterGoSummary_Hypo_Methylation.csv
GO:1903131	BP	GO:1903131	mononuclear cell differentiation	210/6190	308/12262	1.43374e-10	1.14491e-08	9.38982e-09	ADA/ADAM17/ADAM8/ADGRG3/ANXA1/ATG5/ATP11C/AXL/B2M/BATF/BATF2/BATF3/BCL11B/BCL2/BCL6/BLK/BTK/C17orf99/CAMK4/CBFB/CCL19/CCR2/CCR6/CCR7/CD1D/CD2/CD27/CD28/CD3D/CD3E/CD3G/CD4/CD40LG/CD79A/CD79B/CD80/CD86/CDK6/CLCF1/CMTM7/CR1/CRTAM/CSF1/CSF1R/CSF2/CTLA4/DLL1/DOCK10/DOCK11/DOCK2/DUSP10/EZH2/F2RL1/FASN/FCRL3/FLT3/FOXP1/FOXP3/FUT7/FZD5/GATA1/GLI2/GON4L/GPR183/GPR68/GPS2/HDAC5/HDAC9/HLA-B/HLA-DRA/HMGB1/IF…	210	ClusterGoSummary_Hypo_Methylation.csv
GO:0001906	BP	GO:0001906	cell killing	105/6190	137/12262	2.35412e-10	1.85303e-08	1.51974e-08	APOL1/ARG1/ARRB2/AZGP1/AZU1/B2M/C3/C9/CADM1/CAMP/CASP8/CD160/CD1B/CD1C/CD1D/CD1E/CD226/CD55/CD59/CD5L/CEACAM1/CFH/CFHR2/CFHR5/CLEC12B/CLEC2A/CLEC7A/CORO1A/CR1L/CRTAM/CTSG/CTSH/DCD/DEFA5/DEFA6/DEFB118/DEFB128/DEFB132/DNASE1L3/ELANE/F2RL1/FCER2/GNLY/GZMB/GZMM/HAMP/HAVCR2/HLA-A/HLA-B/HLA-DRA/HLA-E/HLA-F/HTN1/HTN3/ICAM1/IFNG/IL12B/IL12RB1/IL18/IL18RAP/IL21/IL23A/IL23R/IL4/IL7R/KIR2DL4/KLRC1/KLRD1/KLR…	105	ClusterGoSummary_Hypo_Methylation.csv
GO:0003013	BP	GO:0003013	circulatory system process	292/6190	451/12262	3.40992e-10	2.64629e-08	2.17032e-08	ABCA2/ABCB1/ABCC1/ABCC2/ABCC3/ABCC9/ACE/ACE2/ADA/ADM/ADM2/ADORA1/ADORA2A/ADORA3/ADRA1A/ADRA1B/AGTR1/AKAP12/ANGPT1/ANK2/ANPEP/APELA/APLN/AR/ARHGAP35/ARHGAP42/ASB3/ASIC2/ASPH/ATG5/ATP1A2/ATP1A3/ATP1A4/ATP2A2/ATP2A3/ATP2B3/ATP2B4/AVPR1B/AZU1/BDKRB1/BMP10/BMPR2/BRS3/C3AR1/CACNA1C/CACNA1D/CACNA1F/CACNA1G/CACNA1H/CACNA1S/CACNA2D1/CACNA2D2/CACNA2D3/CACNA2D4/CACNB1/CACNG1/CACNG2/CACNG3/CACNG4/CACNG5/CACN…	292	ClusterGoSummary_Hypo_Methylation.csv
GO:0002521	BP	GO:0002521	leukocyte differentiation	255/6190	387/12262	3.58851e-10	2.74621e-08	2.25226e-08	ADA/ADAM17/ADAM8/ADGRG3/ANXA1/ANXA2/APP/ATG5/ATP11C/AXL/B2M/BATF/BATF2/BATF3/BCL11B/BCL2/BCL6/BGLAP/BLK/BTK/C17orf99/C1QC/CAMK4/CASP8/CBFB/CCL19/CCL3/CCR1/CCR2/CCR6/CCR7/CD109/CD1D/CD2/CD27/CD28/CD3D/CD3E/CD3G/CD4/CD40LG/CD79A/CD79B/CD80/CD86/CDK6/CEACAM1/CEBPE/CLCF1/CMTM7/CR1/CREB1/CRTAM/CSF1/CSF1R/CSF2/CTLA4/DLL1/DOCK10/DOCK11/DOCK2/DUSP10/EFNA2/EIF2AK1/EPHA2/EVI2B/EZH2/F2RL1/FASN/FCRL3/FLT3/FO…	255	ClusterGoSummary_Hypo_Methylation.csv
GO:0002703	BP	GO:0002703	regulation of leukocyte mediated immunity	124/6190	168/12262	4.33177e-10	3.26959e-08	2.68151e-08	ADGRE2/ARG1/ARRB2/AZGP1/B2M/BCL6/BLK/BST2/BTK/C17orf99/C3/CADM1/CCR2/CD160/CD177/CD1B/CD1C/CD1D/CD1E/CD226/CD28/CD300A/CD40/CD84/CD96/CEACAM1/CLC/CLCF1/CLEC12B/CLEC7A/CLNK/CR1/CRTAM/DDX58/DHX36/DNASE1L3/F2RL1/FCER2/FGR/FOXP3/FUT7/FZD5/HAVCR2/HFE/HLA-A/HLA-B/HLA-DRA/HLA-E/HLA-F/HMCES/HMGB1/HMOX1/HPX/ICAM1/IFNA2/IL10/IL12B/IL12RB1/IL13RA2/IL18/IL18RAP/IL1B/IL1R1/IL2/IL20RB/IL21/IL23A/IL23R/IL27RA/I…	124	ClusterGoSummary_Hypo_Methylation.csv
GO:0043410	BP	GO:0043410	positive regulation of MAPK cascade	245/6190	371/12262	5.79436e-10	4.31445e-08	3.53843e-08	ABCA7/ADAM8/ADRA1A/ADRA1B/AKAP12/ALK/ALOX12B/ANGPT1/APELA/APP/AR/ARHGAP8/ARL6IP5/ARRB1/ARRB2/AVPR1B/BANK1/BIRC7/BMPER/C5AR1/C5AR2/CAV2/CCL1/CCL11/CCL14/CCL15/CCL16/CCL18/CCL19/CCL2/CCL20/CCL22/CCL23/CCL24/CCL25/CCL3/CCL5/CCL8/CCR1/CCR7/CD27/CD36/CD4/CD40/CD40LG/CD44/CDH2/CDON/CFLAR/CHI3L1/CHRNA7/CLEC7A/CRKL/CSF1R/CSK/CSPG4/CXCR4/DBNL/DOK5/DRD2/DUSP22/DUSP5/DUSP7/DVL2/EDAR/EGFR/ELANE/EPHA4/ERN1/EZ…	245	ClusterGoSummary_Hypo_Methylation.csv
GO:0009913	BP	GO:0009913	epidermal cell differentiation	195/6190	286/12262	6.5413e-10	4.80568e-08	3.94131e-08	ABCA12/ADAM9/AKR1C3/ALOX15B/ANXA1/BCL11B/CASP14/CBFB/CD109/CDSN/CERS3/CLIC4/CLRN1/CSTA/DLL1/DNASE1L2/DSG1/DSG2/DSG4/EPHA2/EVPL/EZH2/FA2H/FOSL2/GDF3/GLI1/GRXCR1/HES5/HRNR/IL20/IVL/JAG1/JAG2/KDF1/KEAP1/KLF7/KLK12/KLK14/KLK5/KRT1/KRT13/KRT14/KRT15/KRT16/KRT18/KRT2/KRT20/KRT26/KRT27/KRT28/KRT31/KRT32/KRT33A/KRT33B/KRT35/KRT36/KRT38/KRT4/KRT5/KRT6A/KRT6C/KRT71/KRT73/KRT74/KRT75/KRT76/KRT77/KRT78/KRT79…	195	ClusterGoSummary_Hypo_Methylation.csv
GO:0002706	BP	GO:0002706	regulation of lymphocyte mediated immunity	95/6190	123/12262	8.12324e-10	5.88935e-08	4.83006e-08	ARG1/ARRB2/AZGP1/B2M/BCL6/BTK/C17orf99/C3/CADM1/CCR2/CD160/CD1B/CD1C/CD1D/CD1E/CD226/CD28/CD40/CD96/CEACAM1/CLC/CLCF1/CLEC12B/CLNK/CR1/CRTAM/FCER2/FOXP3/FUT7/FZD5/HAVCR2/HFE/HLA-A/HLA-B/HLA-DRA/HLA-E/HLA-F/HMCES/HMGB1/HPX/IFNA2/IL10/IL12B/IL12RB1/IL18/IL18RAP/IL1B/IL1R1/IL2/IL20RB/IL21/IL23A/IL23R/IL27RA/IL4/IL6/IL7R/KIR2DL4/KLRC1/KLRD1/KLRK1/LAG3/LGALS9/LILRB1/LILRB4/LTA/MR1/NCR1/NCR3/NLRP3/NOD2…	95	ClusterGoSummary_Hypo_Methylation.csv
GO:0046631	BP	GO:0046631	alpha-beta T cell activation	89/6190	114/12262	1.03706e-09	7.42105e-08	6.08627e-08	ADA/ANXA1/BATF/BCL11B/BCL2/BCL6/CBFB/CCL19/CCR2/CD160/CD28/CD300A/CD3E/CD55/CD80/CD86/CDH26/CLEC4A/CRTAM/DOCK2/EBI3/ELF4/FOXP1/FOXP3/FUT7/GPR183/HFE/HLA-A/HLA-DRA/HLA-E/HMGB1/IFNG/IL12B/IL12RB1/IL15/IL18/IL2/IL21/IL23A/IL23R/IL27/IL4/IL4R/IL6/IL6R/INS/IRF1/ITK/ITPKB/JAK3/LEF1/LGALS9/LILRB1/LILRB4/LY9/MIR21/MYB/NCKAP1L/NFKBIZ/NLRP3/PLA2G2D/PNP/PRDM1/PRKCQ/PRR7/PSMB11/PTPN22/PTPRC/RC3H1/RORA/RORC/R…	89	ClusterGoSummary_Hypo_Methylation.csv
GO:0032102	BP	GO:0032102	negative regulation of response to external stimulus	204/6190	303/12262	1.41876e-09	1.00223e-07	8.21961e-08	A2M/ADA/ADORA1/ADORA2A/ADTRP/AIF1/ALOX5/AOAH/APOH/ARG1/ARRB2/ASH1L/C1QTNF3/C5AR2/CACTIN/CALCRL/CARD16/CARD8/CASK/CCL2/CD109/CD200/CD200R1/CD96/CDH5/CEACAM1/CLEC12B/CNR2/CORO1B/CPB2/CR1/CST7/CTNNA2/CXCL13/DCST1/DEFB114/DPP4/DRD2/DUSP1/DUSP10/ELANE/ENPP3/EPHA4/EPPK1/F11/FGA/FGB/FGG/FOXP3/FPR2/GIT1/GP1BA/GPR31/GPS2/GPX1/GRID2/GRN/HAMP/HAVCR2/HGF/HLA-A/HLA-B/HLA-E/HLA-F/HTRA1/IFI16/IGF1/IL10/IL12B/IL…	204	ClusterGoSummary_Hypo_Methylation.csv
GO:0050878	BP	GO:0050878	regulation of body fluid levels	240/6190	365/12262	1.60123e-09	1.11681e-07	9.15933e-08	A2M/ABCA12/ADA/ADAMTS13/ADCY1/ADCY2/ADCY4/ADCY5/ADCY7/ADCY9/ADM/ADORA1/ADORA2A/ADTRP/AKAP10/AKAP11/AKR1B1/ALOX12B/ALOXE3/ANO6/APLN/APLNR/APOH/APRT/AQP1/AQP4/AQP5/ARRB1/ARRB2/ATG5/AXL/BLK/BPIFA1/CAPZA1/CAV1/CCND1/CD177/CD36/CD40/CD40LG/CD59/CEACAM1/CELSR2/CFTR/CHRM3/CLDN1/CLEC1B/CLIC1/COL1A1/CORO2B/CPB2/CREB1/CSN2/CSN3/CYP11B2/CYP4A11/CYP4F12/CYP4F2/DCANP1/DDR1/DGKB/DGKD/DGKG/DGKI/DGKZ/DHODH/DMTN/…	240	ClusterGoSummary_Hypo_Methylation.csv
GO:0002822	BP	GO:0002822	regulation of adaptive immune response based on somatic recombination of immune receptors built from immunoglobulin superfamily domains	95/6190	124/12262	1.75467e-09	1.20853e-07	9.91157e-08	ADA/ANXA1/ARG1/AZGP1/B2M/BCL6/BTK/C17orf99/C3/CCL19/CCR2/CD1B/CD1C/CD1D/CD1E/CD226/CD28/CD4/CD40/CD80/CEACAM1/CLC/CLCF1/CR1/FCER2/FOXP3/FUT7/FZD5/HAVCR2/HFE/HLA-A/HLA-B/HLA-DRA/HLA-E/HLA-F/HMCES/HMGB1/HPX/IFNA2/IL10/IL12B/IL12RB1/IL18/IL1B/IL1R1/IL1RL1/IL2/IL20RB/IL23A/IL23R/IL27/IL27RA/IL33/IL4/IL4R/IL6/IL7R/JAK3/KLRC1/KLRD1/LILRB1/LILRB4/LTA/MEF2C/MIR21/MR1/NFKBIZ/NLRP10/NLRP3/NOD2/PKN1/PLA2G4A…	95	ClusterGoSummary_Hypo_Methylation.csv
GO:0002237	BP	GO:0002237	response to molecule of bacterial origin	186/6190	273/12262	1.77913e-09	1.21025e-07	9.92567e-08	ABCC2/ADAM17/ADAM9/ADAMTS13/ADM/AKAP12/AKAP8/ALPL/ANKRD1/APOB/ARG1/ATP2A2/AXL/B2M/BDKRB1/BPI/C5AR1/CACTIN/CAPN2/CARD16/CARD8/CASP1/CASP8/CCL2/CCL3/CCL5/CCR5/CCR7/CD14/CD180/CD36/CD40/CD55/CD6/CD68/CD80/CD86/CD96/CDK19/CEBPE/CLDN1/CNR2/CSF2/CTSG/CX3CR1/CXCL13/CXCL8/CXCL9/CYP1A2/DCN/DEFA5/DEFA6/DEFB114/DMBT1/DUSP10/ELANE/FASLG/FMO1/FOXP1/FOXP3/FZD5/GGT7/GIT1/GJB2/GJB6/GPR31/HAMP/HAVCR2/HCK/HDAC5/HM…	186	ClusterGoSummary_Hypo_Methylation.csv
GO:0071219	BP	GO:0071219	cellular response to molecule of bacterial origin	123/6190	169/12262	2.23542e-09	1.50209e-07	1.23192e-07	ABCC2/ADAM9/ADAMTS13/AKAP8/ANKRD1/ARG1/AXL/BPI/CACTIN/CAPN2/CARD16/CARD8/CASP1/CCL2/CCL3/CCL5/CCR5/CD14/CD180/CD36/CD40/CD55/CD6/CD68/CD80/CD86/CDK19/CEBPE/CSF2/CTSG/CX3CR1/CXCL13/CXCL8/CXCL9/DEFA5/DEFA6/DEFB114/FZD5/GIT1/HAMP/HAVCR2/HCK/HDAC5/HMGB1/ICAM1/IL10/IL12B/IL18/IL1A/IL1B/IL1F10/IL24/IL36A/IL36B/IL36G/IL36RN/IL6/IRAK1/IRAK2/IRF8/IRGM/KMO/LACRT/LBP/LILRA2/LILRB1/LILRB2/LY86/LY96/LYN/MAPK1…	123	ClusterGoSummary_Hypo_Methylation.csv
GO:0050727	BP	GO:0050727	regulation of inflammatory response	192/6190	284/12262	2.5926e-09	1.72111e-07	1.41154e-07	ABCC1/ABHD12/ACE2/ADA/ADAM8/ADORA1/AGTR1/AHSG/AKNA/ALOX5/ANXA1/AOAH/APP/AREL1/ASH1L/BCL6/BIRC3/BTK/C1QTNF3/C3/CALCRL/CASP1/CASP5/CCL1/CCL24/CCL3/CCL5/CCR2/CCR7/CD200/CD200R1/CD28/CDH5/CDK19/CMA1/CNR2/CST7/CYLD/DAGLA/DAGLB/DEFB114/DNASE1L3/DUSP10/EGFR/ELANE/ENPP3/ESR1/ETS1/FABP4/FFAR2/FFAR3/FOXP1/FOXP3/FPR2/FUT7/GIT1/GPR31/GPR4/GPS2/GPSM3/GPX1/GRN/HAMP/HCK/HGF/HLA-E/IDO1/IFI35/IFNG/IGF1/IL10/IL12B…	192	ClusterGoSummary_Hypo_Methylation.csv
GO:0018108	BP	GO:0018108	peptidyl-tyrosine phosphorylation	190/6190	281/12262	3.08095e-09	1.99718e-07	1.63796e-07	AATK/ABL2/ACE/ADAM17/ADORA1/ADRA1A/ALK/ANGPT1/ANGPT4/APP/ARHGEF2/ARL2BP/ARRB2/AXL/BANK1/BAZ1B/BLK/BTK/CASS4/CAV1/CCL5/CD300A/CD36/CD3E/CD4/CD40/CD44/CD80/CHMP6/CLCF1/CLEC7A/CNTF/CSF1R/CSF2/CSK/CSPG4/DDR1/DLG3/DMTN/DOCK3/DOK7/DUSP22/DVL2/DYRK1A/DYRK2/DYRK4/EFNA5/EGFR/ENPP2/EPHA1/EPHA2/EPHA4/EPHA6/EPHB1/EPHB2/EPHB3/EPHB6/FGFR1/FGR/FLT3/FYN/GATA1/GHR/GRM5/HCK/HCLS1/HES5/HGF/HIPK2/HIPK4/HPX/HTR2A/IBT…	190	ClusterGoSummary_Hypo_Methylation.csv
GO:0018212	BP	GO:0018212	peptidyl-tyrosine modification	190/6190	281/12262	3.08095e-09	1.99718e-07	1.63796e-07	AATK/ABL2/ACE/ADAM17/ADORA1/ADRA1A/ALK/ANGPT1/ANGPT4/APP/ARHGEF2/ARL2BP/ARRB2/AXL/BANK1/BAZ1B/BLK/BTK/CASS4/CAV1/CCL5/CD300A/CD36/CD3E/CD4/CD40/CD44/CD80/CHMP6/CLCF1/CLEC7A/CNTF/CSF1R/CSF2/CSK/CSPG4/DDR1/DLG3/DMTN/DOCK3/DOK7/DUSP22/DVL2/DYRK1A/DYRK2/DYRK4/EFNA5/EGFR/ENPP2/EPHA1/EPHA2/EPHA4/EPHA6/EPHB1/EPHB2/EPHB3/EPHB6/FGFR1/FGR/FLT3/FYN/GATA1/GHR/GRM5/HCK/HCLS1/HES5/HGF/HIPK2/HIPK4/HPX/HTR2A/IBT…	190	ClusterGoSummary_Hypo_Methylation.csv
GO:0071222	BP	GO:0071222	cellular response to lipopolysaccharide	117/6190	160/12262	3.4488e-09	2.20964e-07	1.8122e-07	ABCC2/ADAM9/ADAMTS13/AKAP8/ANKRD1/ARG1/AXL/BPI/CACTIN/CAPN2/CARD16/CARD8/CASP1/CCL2/CCL3/CCL5/CCR5/CD14/CD180/CD36/CD40/CD55/CD6/CD68/CD80/CD86/CDK19/CEBPE/CSF2/CTSG/CX3CR1/CXCL13/CXCL8/CXCL9/DEFA5/DEFA6/DEFB114/GIT1/HAMP/HAVCR2/HCK/HDAC5/HMGB1/ICAM1/IL10/IL12B/IL18/IL1A/IL1B/IL1F10/IL24/IL36A/IL36B/IL36G/IL36RN/IL6/IRAK1/IRAK2/IRF8/IRGM/KMO/LACRT/LBP/LILRA2/LILRB1/LILRB2/LY86/LY96/LYN/MAPK1/MAPK…	117	ClusterGoSummary_Hypo_Methylation.csv
GO:0006959	BP	GO:0006959	humoral immune response	142/6190	201/12262	3.77035e-09	2.38789e-07	1.95839e-07	A2M/ALOX5/ANG/AZU1/BCL2/BPI/BPIFA1/BPIFB1/BPIFB2/C1QA/C1QB/C1QC/C1RL/C1S/C3/C3AR1/C5AR1/C5AR2/C6/C8B/C8G/C9/CAMP/CCL2/CCR6/CCR7/CD28/CD55/CD59/CD5L/CFB/CFH/CFHR2/CFHR4/CFHR5/CFP/CLU/COLEC10/CPB2/CPN2/CR1/CR1L/CST9/CST9L/CTSG/CXCL13/CXCL14/CXCL8/CXCL9/DCD/DEFA5/DEFA6/DEFB118/DEFB126/DEFB127/DMBT1/EBI3/ELANE/EPPIN/FCER2/FCN1/FCN2/FCN3/FGA/FGB/GNLY/GPR183/HLA-A/HLA-E/HPX/HTN1/HTN3/IFNA2/IFNA8/IFNG/I…	142	ClusterGoSummary_Hypo_Methylation.csv
GO:0071674	BP	GO:0071674	mononuclear cell migration	100/6190	133/12262	3.96925e-09	2.48529e-07	2.03827e-07	ADAM17/ADAM8/ADTRP/AIF1/ALOX5/ANO6/ANXA1/APP/BMP5/C10orf99/C3AR1/C5AR1/CCL1/CCL11/CCL14/CCL15/CCL16/CCL18/CCL19/CCL2/CCL20/CCL22/CCL23/CCL24/CCL25/CCL3/CCL5/CCL8/CCR1/CCR2/CCR5/CCR6/CCR7/CD200/CD200R1/CKLF/CMKLR1/CRKL/CRTAM/CSF1/CSF1R/CXCL13/CXCL14/CXCL16/CXCR1/CXCR2/CXCR3/CXCR4/DOCK8/DUSP1/ECM1/EPS8/FPR2/FUT7/GCSAM/GCSAML/GPR15/GPR183/HMGB1/HSD3B7/ICAM1/IL27RA/IL4/IL6/IL6R/KLRK1/LGALS9/LGMN/LYN/…	100	ClusterGoSummary_Hypo_Methylation.csv
GO:0030098	BP	GO:0030098	lymphocyte differentiation	179/6190	263/12262	4.07079e-09	2.52023e-07	2.06693e-07	ADA/ADAM17/ADAM8/ADGRG3/ANXA1/ATG5/ATP11C/AXL/B2M/BATF/BCL11B/BCL2/BCL6/BTK/C17orf99/CAMK4/CBFB/CCL19/CCR2/CCR6/CCR7/CD1D/CD2/CD27/CD28/CD3D/CD3E/CD3G/CD4/CD40LG/CD79A/CD79B/CD80/CD86/CLCF1/CMTM7/CR1/CRTAM/CTLA4/DLL1/DOCK10/DOCK11/DOCK2/DUSP10/EZH2/FCRL3/FLT3/FOXP1/FOXP3/FUT7/FZD5/GLI2/GON4L/GPR183/GPS2/HDAC5/HDAC9/HLA-DRA/HMGB1/IFNA2/IFNA8/IFNG/IKZF1/IKZF3/IL10/IL12B/IL12RB1/IL15/IL18/IL1A/IL1B/…	179	ClusterGoSummary_Hypo_Methylation.csv
GO:0050853	BP	GO:0050853	B cell receptor signaling pathway	49/6190	56/12262	5.2127e-09	3.19133e-07	2.61732e-07	BCL2/BLK/BTK/CBFB/CD22/CD300A/CD79A/CD79B/CTLA4/ELF1/FCRL3/FOXP1/GCSAM/GCSAML/GPS2/IGLL1/IGLL5/ITK/KLHL6/LAT2/LCK/LIME1/LPXN/LYN/MAPK1/MEF2C/MIR18A/MIR19A/MNDA/MS4A1/NCKAP1L/NFAM1/NFATC2/PAX5/PIK3CD/PLCG2/PLCL2/PLEKHA1/PRKCB/PRKCH/PTPN22/PTPN6/PTPRC/RFTN1/RUNX1/SLC39A10/STAP1/SYK/TEC	49	ClusterGoSummary_Hypo_Methylation.csv
GO:0045229	BP	GO:0045229	external encapsulating structure organization	191/6190	284/12262	5.41334e-09	3.27775e-07	2.6882e-07	A2M/ACAN/ADAM19/ADAM8/ADAMTS1/ADAMTS13/ADAMTS14/ADAMTS17/ADAMTS2/ADAMTS3/ADAMTS4/ADAMTS6/ADAMTS8/ADAMTSL1/ADAMTSL3/ADAMTSL4/ADTRP/AEBP1/AGRN/ANTXR1/APP/BMP1/CAPN2/CAPNS2/CAV1/CAV2/CD44/CFLAR/CHADL/CMA1/COL11A2/COL12A1/COL13A1/COL14A1/COL15A1/COL16A1/COL17A1/COL18A1/COL19A1/COL1A1/COL22A1/COL23A1/COL27A1/COL28A1/COL4A1/COL4A2/COL4A5/COL4A6/COL5A1/COL6A1/COL6A2/COL7A1/COL8A1/COL8A2/COL9A1/COLQ/CPB2…	191	ClusterGoSummary_Hypo_Methylation.csv
GO:0002683	BP	GO:0002683	negative regulation of immune system process	205/6190	308/12262	5.631e-09	3.37248e-07	2.76589e-07	A2M/ADA/ADGRF5/ADORA1/ADTRP/AMBP/ANGPT1/ANXA1/ARG1/ARRB2/AXL/BANK1/BCL6/BLK/BMP5/BPI/BST2/BTK/BTN2A2/C1QC/C5AR2/CACTIN/CBFB/CCL2/CCL25/CCL3/CCR2/CD160/CD200/CD200R1/CD22/CD300A/CD300LF/CD55/CD59/CD68/CD80/CD84/CD86/CD96/CDK6/CEACAM1/CLEC12B/CLNK/CNR2/CR1/CRTAM/CST7/CTLA4/DCST1/DGKZ/DLG1/DLG5/DPP4/DRD2/DUSP1/DUSP10/ENPP3/EZR/FCRL3/FGL1/FGR/FOXP3/GCSAM/GPNMB/GPR55/GPR68/GPS2/GPX1/GRN/HAVCR2/HFE/HLA…	205	ClusterGoSummary_Hypo_Methylation.csv
GO:0032103	BP	GO:0032103	positive regulation of response to external stimulus	248/6190	383/12262	7.3679e-09	4.36528e-07	3.58012e-07	ABCC1/ADAM17/ADAM8/AGTR1/AIF1/AIM2/ANO6/APOH/APP/ARG1/AZU1/BMPR2/BTK/C3/C3AR1/C5AR1/CADM1/CCL1/CCL19/CCL24/CCL3/CCL5/CCR1/CCR2/CCR4/CCR6/CCR7/CD160/CD180/CD1D/CD209/CD226/CD28/CDH13/CDK19/CLEC10A/CLEC4A/CLEC4C/CLEC4D/CLEC4E/CLNK/CMKLR1/CNTF/CPB2/CRTAM/CSF1/CSF1R/CXCL13/CXCL14/CXCL8/CXCR4/CYBA/DEFB114/DSCAM/EGFR/ETS1/F2RL1/F3/FABP4/FCN1/FFAR2/FFAR3/FGF18/FGFR1/FLNA/FPR2/FYN/GBP5/GPR4/GPSM3/GRN/HAV…	248	ClusterGoSummary_Hypo_Methylation.csv
GO:0006816	BP	GO:0006816	calcium ion transport	197/6190	295/12262	7.47042e-09	4.37894e-07	3.59132e-07	ADORA2A/ADRA1A/AKAP6/ANK2/ANO6/ANXA2/ANXA6/APLNR/ARRB2/ASIC1/ATG5/ATP1A2/ATP2A2/ATP2A3/ATP2B3/ATP2B4/ATP2C2/BCL2/BDKRB1/BEST1/BHLHA15/CACHD1/CACNA1A/CACNA1B/CACNA1C/CACNA1D/CACNA1E/CACNA1F/CACNA1G/CACNA1H/CACNA1I/CACNA1S/CACNA2D1/CACNA2D2/CACNA2D3/CACNA2D4/CACNB1/CACNG1/CACNG2/CACNG3/CACNG4/CACNG5/CACNG7/CALCRL/CALM1/CAMK2A/CAMK2B/CASQ1/CASQ2/CATSPER1/CATSPER4/CAV1/CCL19/CCL2/CCL3/CCL5/CCL8/CCR1/…	197	ClusterGoSummary_Hypo_Methylation.csv
GO:0002699	BP	GO:0002699	positive regulation of immune effector process	124/6190	173/12262	9.05275e-09	5.2506e-07	4.3062e-07	ADGRE2/ANXA1/ARG1/AZGP1/B2M/BLK/BTK/C17orf99/C3/CADM1/CCL19/CCR2/CD160/CD177/CD1B/CD1C/CD1D/CD1E/CD226/CD244/CD28/CD300A/CD36/CD40/CD80/CD84/CD86/CLCF1/CLEC7A/CLNK/CR1/CRTAM/DDX58/DHX36/ENPP3/F2RL1/FCER2/FFAR2/FFAR3/FGR/FOXP3/FZD5/HK1/HLA-A/HLA-B/HLA-DMB/HLA-DRA/HLA-E/HLA-F/HMCES/HMOX1/HPX/IFNG/IL10/IL12B/IL12RB1/IL13RA2/IL17A/IL18/IL18RAP/IL1B/IL1R1/IL2/IL21/IL23A/IL23R/IL33/IL4/IL4R/IL5/IL6/ITG…	124	ClusterGoSummary_Hypo_Methylation.csv
GO:0043408	BP	GO:0043408	regulation of MAPK cascade	309/6190	491/12262	9.68399e-09	5.55821e-07	4.55848e-07	ABCA7/ADAM8/ADRA1A/ADRA1B/AKAP12/ALK/ALOX12B/AMBP/ANGPT1/APELA/APP/AR/ARHGAP8/ARL6IP5/ARRB1/ARRB2/ASH1L/AVPR1B/BANK1/BIRC7/BMPER/C5AR1/C5AR2/CAV1/CAV2/CCL1/CCL11/CCL14/CCL15/CCL16/CCL18/CCL19/CCL2/CCL20/CCL22/CCL23/CCL24/CCL25/CCL3/CCL5/CCL8/CCR1/CCR7/CD27/CD300A/CD36/CD4/CD40/CD40LG/CD44/CDH2/CDON/CEACAM1/CFLAR/CHI3L1/CHRNA7/CLEC7A/COPS5/CRKL/CSF1R/CSK/CSPG4/CXCR4/CYLD/DBNL/DEFB114/DLG1/DOK5/DRD…	309	ClusterGoSummary_Hypo_Methylation.csv
GO:0043062	BP	GO:0043062	extracellular structure organization	189/6190	282/12262	9.83723e-09	5.58795e-07	4.58288e-07	A2M/ACAN/ADAM19/ADAM8/ADAMTS1/ADAMTS13/ADAMTS14/ADAMTS17/ADAMTS2/ADAMTS3/ADAMTS4/ADAMTS6/ADAMTS8/ADAMTSL1/ADAMTSL3/ADAMTSL4/ADTRP/AEBP1/AGRN/ANTXR1/APP/BMP1/CAPN2/CAPNS2/CAV1/CAV2/CD44/CFLAR/CHADL/CMA1/COL11A2/COL12A1/COL13A1/COL14A1/COL15A1/COL16A1/COL17A1/COL18A1/COL19A1/COL1A1/COL22A1/COL23A1/COL27A1/COL28A1/COL4A1/COL4A2/COL4A5/COL4A6/COL5A1/COL6A1/COL6A2/COL7A1/COL8A1/COL8A2/COL9A1/COLQ/CPB2…	189	ClusterGoSummary_Hypo_Methylation.csv
GO:0052547	BP	GO:0052547	regulation of peptidase activity	225/6190	344/12262	1.03452e-08	5.81652e-07	4.77033e-07	A2M/A2ML1/ABCA2/ACER2/ADORA2A/ADRM1/AHSG/AIFM1/AIM2/AMBP/ANP32B/ANTXR1/ANXA2/APAF1/APP/AQP1/ARL6IP5/ARRB1/ARRB2/ASPH/ATP13A2/ATP2A3/BBC3/BCAP31/BCL2L13/BIRC3/BST2/C3/CARD16/CARD18/CARD8/CASP1/CASP10/CASP2/CASP8/CAV1/CD109/CD27/CD44/CDKN2D/CFLAR/CIDEB/CLEC7A/COL28A1/COL7A1/CPAMD8/CR1/CRADD/CSN2/CST1/CST2/CST7/CST9/CST9L/CSTA/CSTL1/CTSD/CTSH/DAP/DAPK1/DHCR24/DIABLO/DNAJB6/ECM1/EPHA4/EPPIN/F3/FASLG/…	225	ClusterGoSummary_Hypo_Methylation.csv
GO:0030198	BP	GO:0030198	extracellular matrix organization	188/6190	281/12262	1.32264e-08	7.36136e-07	6.03731e-07	A2M/ACAN/ADAM19/ADAM8/ADAMTS1/ADAMTS13/ADAMTS14/ADAMTS17/ADAMTS2/ADAMTS3/ADAMTS4/ADAMTS6/ADAMTS8/ADAMTSL1/ADAMTSL3/ADAMTSL4/ADTRP/AEBP1/AGRN/ANTXR1/APP/BMP1/CAPN2/CAPNS2/CAV1/CAV2/CD44/CFLAR/CHADL/CMA1/COL11A2/COL12A1/COL13A1/COL14A1/COL15A1/COL16A1/COL17A1/COL18A1/COL19A1/COL1A1/COL22A1/COL23A1/COL27A1/COL28A1/COL4A1/COL4A2/COL4A5/COL4A6/COL5A1/COL6A1/COL6A2/COL7A1/COL8A1/COL8A2/COL9A1/COLQ/CPB2…	188	ClusterGoSummary_Hypo_Methylation.csv
GO:0071216	BP	GO:0071216	cellular response to biotic stimulus	132/6190	187/12262	1.44496e-08	7.88867e-07	6.46978e-07	ABCC2/ADAM9/ADAMTS13/AKAP8/ANKRD1/APAF1/ARG1/ATG10/AXL/BPI/BTK/CACTIN/CAPN2/CARD16/CARD8/CASP1/CCDC47/CCL2/CCL3/CCL5/CCR5/CD14/CD180/CD36/CD40/CD55/CD6/CD68/CD80/CD86/CDK19/CEBPE/CLEC7A/CSF2/CTSG/CX3CR1/CXCL13/CXCL8/CXCL9/DEFA5/DEFA6/DEFB114/FZD5/GIT1/HAMP/HAVCR2/HCK/HDAC5/HMGB1/HSPA5/ICAM1/IGFBPL1/IL10/IL12B/IL18/IL1A/IL1B/IL1F10/IL24/IL36A/IL36B/IL36G/IL36RN/IL6/IRAK1/IRAK2/IRF8/IRGM/KMO/LACRT/…	132	ClusterGoSummary_Hypo_Methylation.csv
GO:0050777	BP	GO:0050777	negative regulation of immune response	90/6190	119/12262	1.44602e-08	7.88867e-07	6.46978e-07	A2M/AMBP/ANXA1/ARG1/ARRB2/BCL6/CACTIN/CCR2/CD160/CD300A/CD55/CD59/CD84/CD96/CEACAM1/CLEC12B/CR1/CTLA4/DCST1/DRD2/DUSP10/ENPP3/FOXP3/GPX1/GRN/HAVCR2/HFE/HLA-A/HLA-B/HLA-E/HLA-F/HMOX1/IFI16/IFNA2/IL10/IL12B/IL13RA2/IL1RL1/IL2/IL20RB/IL27RA/IL2RA/IL33/IL4/IL4R/IL7R/INPP5D/INS/JAK3/KIR2DL4/KLRC1/KLRD1/LGALS9/LILRB1/LILRB4/LYN/MIR105-1/MIR19A/MIR19B1/MIR21/MIR6869/MMP12/NLRC5/NLRP6/NLRX1/NMI/NOD2/NR1H…	90	ClusterGoSummary_Hypo_Methylation.csv
GO:0052548	BP	GO:0052548	regulation of endopeptidase activity	210/6190	319/12262	1.46242e-08	7.89993e-07	6.47901e-07	A2M/A2ML1/ABCA2/ACER2/ADORA2A/ADRM1/AHSG/AIFM1/AIM2/AMBP/ANP32B/ANXA2/APAF1/APP/AQP1/ARL6IP5/ARRB1/ARRB2/ASPH/ATP13A2/ATP2A3/BBC3/BCAP31/BCL2L13/BIRC3/BST2/C3/CARD16/CARD18/CARD8/CASP1/CASP10/CASP2/CASP8/CD109/CD27/CD44/CDKN2D/CFLAR/CIDEB/CLEC7A/COL28A1/COL7A1/CPAMD8/CR1/CRADD/CSN2/CST1/CST2/CST7/CST9/CST9L/CSTA/CSTL1/CTSD/CTSH/DAP/DAPK1/DHCR24/DIABLO/DNAJB6/EPHA4/EPPIN/F3/FASLG/FETUB/FYN/GPX1/GR…	210	ClusterGoSummary_Hypo_Methylation.csv
GO:0032496	BP	GO:0032496	response to lipopolysaccharide	176/6190	261/12262	1.59433e-08	8.52891e-07	6.99486e-07	ABCC2/ADAM17/ADAM9/ADAMTS13/ADM/AKAP12/AKAP8/ALPL/ANKRD1/APOB/ARG1/ATP2A2/AXL/BDKRB1/BPI/C5AR1/CACTIN/CAPN2/CARD16/CARD8/CASP1/CASP8/CCL2/CCL3/CCL5/CCR5/CCR7/CD14/CD180/CD36/CD40/CD55/CD6/CD68/CD80/CD86/CD96/CDK19/CEBPE/CLDN1/CNR2/CSF2/CTSG/CX3CR1/CXCL13/CXCL8/CXCL9/CYP1A2/DCN/DEFA5/DEFA6/DEFB114/DUSP10/ELANE/FASLG/FMO1/FOXP1/FOXP3/GGT7/GIT1/GJB2/GJB6/HAMP/HAVCR2/HCK/HDAC5/HMGB1/ICAM1/IDO1/IL10/I…	176	ClusterGoSummary_Hypo_Methylation.csv
GO:0030001	BP	GO:0030001	metal ion transport	226/6190	347/12262	1.65286e-08	8.67957e-07	7.11843e-07	ADORA2A/ADRA1A/AKAP6/ANK2/ANO6/ANXA2/ANXA6/APLNR/ARRB2/ASIC1/ATG5/ATP12A/ATP1A2/ATP1A3/ATP1A4/ATP2A2/ATP2A3/ATP2B3/ATP2B4/ATP2C2/ATP4A/ATP7B/BCL2/BDKRB1/BEST1/BHLHA15/CACHD1/CACNA1A/CACNA1B/CACNA1C/CACNA1D/CACNA1E/CACNA1F/CACNA1G/CACNA1H/CACNA1I/CACNA1S/CACNA2D1/CACNA2D2/CACNA2D3/CACNA2D4/CACNB1/CACNG1/CACNG2/CACNG3/CACNG4/CACNG5/CACNG7/CALCRL/CALM1/CAMK2A/CAMK2B/CASQ1/CASQ2/CATSPER1/CATSPER4/CAV…	226	ClusterGoSummary_Hypo_Methylation.csv
GO:0031341	BP	GO:0031341	regulation of cell killing	66/6190	82/12262	1.654e-08	8.67957e-07	7.11843e-07	ARG1/ARRB2/AZGP1/B2M/CADM1/CASP8/CD160/CD1B/CD1C/CD1D/CD1E/CD226/CD55/CD59/CD5L/CEACAM1/CFH/CLEC12B/CLEC7A/CR1L/CRTAM/DNASE1L3/F2RL1/FCER2/HAVCR2/HLA-A/HLA-B/HLA-DRA/HLA-E/HLA-F/ICAM1/IFNG/IL12B/IL12RB1/IL18RAP/IL21/IL23A/IL23R/IL4/IL7R/KIR2DL4/KLRC1/KLRD1/KLRK1/KRT6A/LAG3/LGALS9/LILRB1/MR1/NCR1/NCR3/NOS2/P2RX7/PIK3R6/PPP3CB/PRF1/PTPRC/RAET1E/RIPK3/SERPINB4/SERPINB9/SH2D1A/SLAMF6/STAP1/SYK/VAV1	66	ClusterGoSummary_Hypo_Methylation.csv
GO:0030595	BP	GO:0030595	leukocyte chemotaxis	114/6190	158/12262	1.94872e-08	1.01297e-06	8.30771e-07	ADAM17/ADAM8/ADGRE2/AIF1/ALOX5/ANO6/ANXA1/AZU1/C10orf99/C3AR1/C5AR1/C5AR2/CCL1/CCL11/CCL14/CCL15/CCL16/CCL18/CCL19/CCL2/CCL20/CCL22/CCL23/CCL24/CCL25/CCL3/CCL5/CCL8/CCR1/CCR2/CCR5/CCR6/CCR7/CKLF/CMKLR1/CNR2/CORO1A/CSF1/CSF1R/CSF3R/CXADR/CXCL13/CXCL14/CXCL16/CXCL8/CXCL9/CXCR1/CXCR2/CXCR3/CXCR4/CXCR5/DPP4/DUSP1/F2RL1/FFAR2/FPR2/GPR183/GPSM3/HMGB1/HRH1/HSD3B7/IL10/IL16/IL23A/IL4/IL6/IL6R/ITGB2/KLRK1…	114	ClusterGoSummary_Hypo_Methylation.csv
GO:0001909	BP	GO:0001909	leukocyte mediated cytotoxicity	70/6190	89/12262	3.66372e-08	1.88664e-06	1.5473e-06	ARG1/ARRB2/AZGP1/AZU1/B2M/CADM1/CD160/CD1B/CD1C/CD1D/CD1E/CD226/CEACAM1/CLEC12B/CLEC2A/CORO1A/CRTAM/CTSG/CTSH/DNASE1L3/ELANE/F2RL1/GZMB/GZMM/HAVCR2/HLA-A/HLA-B/HLA-DRA/HLA-E/HLA-F/ICAM1/IL12B/IL12RB1/IL18/IL18RAP/IL21/IL23A/IL23R/IL7R/KIR2DL4/KLRC1/KLRD1/KLRK1/LAG3/LGALS9/LILRB1/LYST/MR1/NCR1/NCR3/NOS2/PIK3R6/PPP3CB/PRF1/PTPN6/PTPRC/RAB27A/RAET1E/RIPK3/RNF19B/SERPINB4/SERPINB9/SH2D1A/SLAMF6/SLAMF…	70	ClusterGoSummary_Hypo_Methylation.csv
GO:0007015	BP	GO:0007015	actin filament organization	194/6190	294/12262	3.9539e-08	2.01722e-06	1.65439e-06	ACTN1/ACTR3/ADD2/AIF1/ALDOA/ALMS1/ANG/ARF1/ARHGAP25/ARHGAP35/ARHGAP40/ARHGAP6/ARHGEF10/ARHGEF10L/ARHGEF2/ARPC1B/ARPC2/ARPC4/ARPC5L/ARRB1/ASAP3/AVIL/BAG4/BCL2/BIN3/C15orf62/CAPZA1/CAPZA3/CASS4/CCDC88A/CCL11/CCL24/CCR7/CFL1/CLRN1/COBL/CORO1A/CORO1B/CORO1C/CORO2B/CORO6/COTL1/CTNNA2/CTNNA3/CYFIP1/DBNL/DIAPH1/DIAPH3/DLG1/DMTN/DPYSL3/ELN/EPHA1/EPS8/ERMN/ESAM/ESPN/ESPNL/EVL/EZR/F2RL1/FAM107A/FAT1/FHDC1/…	194	ClusterGoSummary_Hypo_Methylation.csv
GO:0030036	BP	GO:0030036	actin cytoskeleton organization	304/6190	487/12262	4.16103e-08	2.10342e-06	1.72509e-06	ABL2/ABLIM2/ABLIM3/ACTBL2/ACTN1/ACTR3/ADD2/AIF1/AKAP11/ALDOA/ALMS1/AMOTL1/ANG/ANKRD1/ANTXR1/ANXA1/AQP1/ARF1/ARHGAP25/ARHGAP26/ARHGAP35/ARHGAP40/ARHGAP44/ARHGAP6/ARHGDIB/ARHGEF10/ARHGEF10L/ARHGEF11/ARHGEF2/ARPC1B/ARPC2/ARPC4/ARPC5L/ARRB1/ASAP3/AUTS2/AVIL/BAG4/BCL2/BCL6/BIN3/BMP10/BST2/C15orf62/CAP1/CAPZA1/CAPZA3/CASQ1/CASS4/CCDC88A/CCL11/CCL24/CCR7/CDC42BPB/CELSR1/CFL1/CFLAR/CLRN1/CNN2/COBL/CORO1A…	304	ClusterGoSummary_Hypo_Methylation.csv
GO:0060627	BP	GO:0060627	regulation of vesicle-mediated transport	237/6190	369/12262	4.4966e-08	2.25239e-06	1.84726e-06	ABCA2/ABCA7/ABL2/ADCY1/ADGRE2/ADORA2A/ADRA1A/AHI1/AHSG/ANGPT1/ANKRD13D/ANKRD27/ANO6/ANXA1/ANXA2/APBA1/APELA/APLN/APOA5/APOC1/APOC2/APOC3/ARF1/ARHGAP1/ARHGAP44/ARRB1/ARRB2/ATG3/ATG5/ATP13A2/ATP2A2/AXL/AZU1/B2M/BICD1/BLK/BMP2K/BSN/C3/CACNA1G/CACNA1H/CACNA1I/CADPS/CALM1/CAV1/CCL19/CCL2/CCR2/CD14/CD151/CD177/CD22/CD300A/CD300LF/CD36/CD84/CDH13/CEACAM1/CFTR/CLEC7A/CLIP3/CLN3/CLU/CNST/CORO1A/CSK/CYBA/D…	237	ClusterGoSummary_Hypo_Methylation.csv
GO:0050854	BP	GO:0050854	regulation of antigen receptor-mediated signaling pathway	45/6190	52/12262	4.75406e-08	2.3599e-06	1.93544e-06	ADA/BLK/CBFB/CCR7/CD160/CD22/CD226/CD300A/CEACAM1/DGKZ/ELF1/EZR/FCRL3/FOXP1/GCSAM/GCSAML/GPS2/LAPTM5/LCK/LILRB4/LPXN/LYN/MIR18A/MIR19A/NFAM1/PAX5/PHPT1/PLCL2/PRKCB/PRKCH/PRKD2/PTPN2/PTPN22/PTPN6/PTPRC/PTPRJ/RC3H1/RUNX1/SH2D1A/SLA2/SLC39A10/STAP1/TESPA1/TRAT1/UBASH3A	45	ClusterGoSummary_Hypo_Methylation.csv
GO:0031295	BP	GO:0031295	T cell costimulation	40/6190	45/12262	5.26132e-08	2.58838e-06	2.12282e-06	BTLA/CAV1/CCL19/CCR7/CD160/CD28/CD3E/CD40LG/CD5/CD80/CD86/CSK/CTLA4/DPP4/FYN/GRAP2/HHLA2/ICOS/KLRK1/LCK/LGALS1/LILRB2/LILRB4/LYN/MAP3K8/PAK3/PDCD1/PDCD1LG2/PIK3R1/PTPN11/PTPN6/RAC1/SRC/TMIGD2/TNFRSF13C/TNFSF13B/TNFSF14/TNFSF4/VAV1/YES1	40	ClusterGoSummary_Hypo_Methylation.csv
GO:0007411	BP	GO:0007411	axon guidance	140/6190	203/12262	5.63227e-08	2.72226e-06	2.23262e-06	APP/ARHGAP35/B3GNT2/BCL11B/BMPR2/CDH4/CHN1/CNTN4/CNTN6/CSF1R/CXCR4/CYFIP1/DAB1/DOK1/DOK2/DOK5/DOK6/DPYSL2/DPYSL5/DRAXIN/DSCAM/DSCAML1/EFNA2/EFNA5/EPHA1/EPHA2/EPHA4/EPHA6/EPHB1/EPHB2/EPHB3/EPHB6/EVL/EZR/FYN/GAP43/GFRA4/GLI2/GPC1/GRB10/IGSF9/KALRN/KIF5A/KLF7/L1CAM/LAMA2/LAMA5/LGI1/LGR6/LRP1/LRTM1/LRTM2/LYPLA2/MAPK1/MAPK3/MEGF8/MYOT/MYPN/NCAM1/NEO1/NFASC/NFIB/NOTCH2/NOTCH3/NRCAM/NRP1/NRP2/NRTN/NRXN3…	140	ClusterGoSummary_Hypo_Methylation.csv
GO:0097485	BP	GO:0097485	neuron projection guidance	140/6190	203/12262	5.63227e-08	2.72226e-06	2.23262e-06	APP/ARHGAP35/B3GNT2/BCL11B/BMPR2/CDH4/CHN1/CNTN4/CNTN6/CSF1R/CXCR4/CYFIP1/DAB1/DOK1/DOK2/DOK5/DOK6/DPYSL2/DPYSL5/DRAXIN/DSCAM/DSCAML1/EFNA2/EFNA5/EPHA1/EPHA2/EPHA4/EPHA6/EPHB1/EPHB2/EPHB3/EPHB6/EVL/EZR/FYN/GAP43/GFRA4/GLI2/GPC1/GRB10/IGSF9/KALRN/KIF5A/KLF7/L1CAM/LAMA2/LAMA5/LGI1/LGR6/LRP1/LRTM1/LRTM2/LYPLA2/MAPK1/MAPK3/MEGF8/MYOT/MYPN/NCAM1/NEO1/NFASC/NFIB/NOTCH2/NOTCH3/NRCAM/NRP1/NRP2/NRTN/NRXN3…	140	ClusterGoSummary_Hypo_Methylation.csv
GO:0050851	BP	GO:0050851	antigen receptor-mediated signaling pathway	128/6190	183/12262	5.70257e-08	2.73227e-06	2.24083e-06	ADA/BCL2/BLK/BTK/BTN2A1/BTN2A2/BTN3A2/BTN3A3/BTNL2/BTNL8/BTNL9/CBFB/CCR7/CD160/CD22/CD226/CD247/CD276/CD28/CD300A/CD3D/CD3E/CD3G/CD4/CD79A/CD79B/CEACAM1/CRKL/CSK/CTLA4/DGKZ/EIF2B3/ELF1/EZR/FCRL3/FOXP1/FOXP3/FYN/GCSAM/GCSAML/GPS2/GRAP2/HHLA2/HLA-A/HLA-DPA1/HLA-DQA1/HLA-DRA/IGLL1/IGLL5/IKBKG/INPP5D/ITK/KLHL6/LAPTM5/LAT/LAT2/LAX1/LCK/LCP2/LILRB4/LIME1/LPXN/LYN/MAPK1/MEF2C/MIR18A/MIR19A/MNDA/MS4A1/NC…	128	ClusterGoSummary_Hypo_Methylation.csv
GO:0002685	BP	GO:0002685	regulation of leukocyte migration	111/6190	155/12262	5.83471e-08	2.7478e-06	2.25357e-06	ADA/ADAM17/ADAM8/ADORA1/ADTRP/AIF1/ANO6/ANXA1/APP/BDKRB1/BMP5/C10orf99/C3AR1/C5AR1/C5AR2/CCL1/CCL19/CCL2/CCL20/CCL24/CCL25/CCL3/CCL5/CCL8/CCR1/CCR2/CCR6/CCR7/CD200/CD200R1/CD300A/CMKLR1/CRKL/CSF1/CSF1R/CX3CR1/CXCL13/CXCL14/CXCL8/CXCR3/DOCK8/DPP4/DUSP1/ECM1/ELANE/F2RL1/FPR2/FUT4/FUT7/GCSAM/GCSAML/GPSM3/HMGB1/HMOX1/ICAM1/IL1R1/IL23A/IL27RA/IL33/IL4/IL6/IL6R/ITGA2B/KLRK1/LBP/LGALS9/LGMN/LYN/MAPK1/MA…	111	ClusterGoSummary_Hypo_Methylation.csv
GO:0097529	BP	GO:0097529	myeloid leukocyte migration	111/6190	155/12262	5.83471e-08	2.7478e-06	2.25357e-06	ADAM8/ADGRE2/AIF1/ANO6/ANXA1/AZU1/C3AR1/C5AR1/C5AR2/CCL1/CCL11/CCL14/CCL15/CCL16/CCL18/CCL19/CCL2/CCL20/CCL22/CCL23/CCL24/CCL25/CCL3/CCL5/CCL8/CCR1/CCR2/CCR7/CD177/CD200/CD200R1/CD300A/CKLF/CMKLR1/CSF1/CSF1R/CSF3R/CX3CR1/CXADR/CXCL13/CXCL8/CXCL9/CXCR1/CXCR2/DPP4/DUSP1/EPX/FPR2/FUT7/HMGB1/HRH1/IL17A/IL1R1/IL23A/IL4/IL6/IL6R/ITGB2/LBP/LGMN/LYN/MAPK1/MAPK3/MDK/MIR223/MMP28/NBL1/NCKAP1L/NOD2/P2RX4/P2…	111	ClusterGoSummary_Hypo_Methylation.csv
GO:0050764	BP	GO:0050764	regulation of phagocytosis	57/6190	70/12262	7.29586e-08	3.4068e-06	2.79404e-06	ABCA7/AHSG/ANO6/ATG3/ATG5/AZU1/C3/CCL2/CD300A/CD300LF/CD36/CLEC7A/CSK/CYBA/DOCK2/DYSF/F2RL1/FGR/FPR2/HCK/HMGB1/IFNG/IL15/IL1B/IL2RB/IL2RG/LRP1/MIR17/MIR20A/NCKAP1L/NOD2/PLA2G5/PLSCR1/PPARG/PRTN3/PTPRC/PTPRJ/PTX3/PYCARD/RAB27A/RAB31/RAPGEF1/SCARB1/SIRPA/SIRPB1/SIRPG/SLC11A1/SOD1/SPACA3/STAP1/SYK/SYT11/SYT7/TNF/TREM2/TUB/TULP1	57	ClusterGoSummary_Hypo_Methylation.csv
GO:0043087	BP	GO:0043087	regulation of GTPase activity	219/6190	339/12262	7.37486e-08	3.41475e-06	2.80055e-06	ACAP2/ACAP3/ADAP2/ADGRB3/ADPRH/AGAP1/AGRN/ANKRD27/ARAP2/ARFGAP3/ARHGAP1/ARHGAP10/ARHGAP15/ARHGAP22/ARHGAP23/ARHGAP24/ARHGAP25/ARHGAP26/ARHGAP27/ARHGAP30/ARHGAP31/ARHGAP32/ARHGAP35/ARHGAP36/ARHGAP39/ARHGAP4/ARHGAP40/ARHGAP42/ARHGAP44/ARHGAP6/ARHGAP8/ARHGDIB/ARHGEF10/ARHGEF10L/ARHGEF11/ARHGEF16/ARHGEF6/ARRB1/ARRB2/ASAP1/ASAP3/BCL6/CAV2/CCDC125/CCL1/CCL11/CCL14/CCL15/CCL16/CCL18/CCL19/CCL2/CCL20/CCL…	219	ClusterGoSummary_Hypo_Methylation.csv
GO:0097435	BP	GO:0097435	supramolecular fiber organization	303/6190	488/12262	9.26464e-08	4.25401e-06	3.48887e-06	ACTN1/ACTR3/ADAMTS14/ADAMTS2/ADAMTS3/ADD2/AEBP1/AIF1/ALDOA/ALMS1/ANG/ANKRD1/ANKRD53/APP/ARF1/ARHGAP25/ARHGAP35/ARHGAP40/ARHGAP6/ARHGEF10/ARHGEF10L/ARHGEF2/ARPC1B/ARPC2/ARPC4/ARPC5L/ARRB1/ASAP3/AVIL/B2M/BAG4/BCL2/BFSP1/BFSP2/BIN3/BMP10/C15orf62/CAPZA1/CAPZA3/CASQ1/CASS4/CCDC13/CCDC88A/CCDC88B/CCL11/CCL24/CCR7/CD36/CDH5/CDK5RAP2/CFL1/CFLAR/CHADL/CHRNA7/CLIP2/CLIP3/CLIP4/CLRN1/CLU/COBL/COL11A2/COL12…	303	ClusterGoSummary_Hypo_Methylation.csv
GO:0002228	BP	GO:0002228	natural killer cell mediated immunity	46/6190	54/12262	9.44031e-08	4.29885e-06	3.52564e-06	ARRB2/CADM1/CD160/CD226/CD96/CEACAM1/CLEC12B/CLEC2A/CLNK/CORO1A/CRTAM/GZMB/HAVCR2/HLA-A/HLA-B/HLA-E/HLA-F/IL12B/IL18/IL18RAP/IL21/KIR2DL4/KLRC1/KLRD1/KLRK1/LAG3/LGALS9/LILRB1/LYST/NCR1/NCR3/PIK3R6/PTPN6/RAB27A/RAET1E/RNF19B/SERPINB4/SERPINB9/SH2D1A/SH2D1B/SLAMF6/SLAMF7/TUBB/ULBP3/UNC13D/VAV1	46	ClusterGoSummary_Hypo_Methylation.csv
GO:0031294	BP	GO:0031294	lymphocyte costimulation	41/6190	47/12262	1.18362e-07	5.3457e-06	4.3842e-06	BTLA/CAV1/CCL19/CCR7/CD160/CD28/CD3E/CD40LG/CD5/CD80/CD86/CSK/CTLA4/DPP4/FYN/GRAP2/HHLA2/ICOS/IL4/KLRK1/LCK/LGALS1/LILRB2/LILRB4/LYN/MAP3K8/PAK3/PDCD1/PDCD1LG2/PIK3R1/PTPN11/PTPN6/RAC1/SRC/TMIGD2/TNFRSF13C/TNFSF13B/TNFSF14/TNFSF4/VAV1/YES1	41	ClusterGoSummary_Hypo_Methylation.csv
GO:0043547	BP	GO:0043547	positive regulation of GTPase activity	185/6190	282/12262	1.53043e-07	6.85583e-06	5.62271e-06	ACAP2/ACAP3/ADAP2/ADGRB3/ADPRH/AGAP1/AGRN/ANKRD27/ARAP2/ARFGAP3/ARHGAP1/ARHGAP10/ARHGAP15/ARHGAP22/ARHGAP23/ARHGAP24/ARHGAP25/ARHGAP26/ARHGAP27/ARHGAP30/ARHGAP31/ARHGAP32/ARHGAP35/ARHGAP36/ARHGAP39/ARHGAP4/ARHGAP40/ARHGAP42/ARHGAP44/ARHGAP6/ARHGAP8/ARHGDIB/ARHGEF10/ARHGEF10L/ARHGEF11/ARHGEF16/ARHGEF6/ARRB1/ASAP1/ASAP3/CAV2/CCDC125/CCL1/CCL11/CCL14/CCL15/CCL16/CCL18/CCL19/CCL2/CCL20/CCL22/CCL23/CC…	185	ClusterGoSummary_Hypo_Methylation.csv
GO:0031349	BP	GO:0031349	positive regulation of defense response	179/6190	272/12262	1.75148e-07	7.78277e-06	6.38292e-06	ABCC1/ADAM8/AGTR1/AIM2/APP/ARG1/BTK/C3/CADM1/CCL1/CCL24/CCL3/CCL5/CCR2/CCR7/CD160/CD1D/CD209/CD226/CD28/CDK19/CLEC10A/CLEC4A/CLEC4C/CLEC4D/CLEC4E/CLNK/CRTAM/CYBA/DEFB114/EGFR/ETS1/F2RL1/FABP4/FCN1/FFAR2/FFAR3/FPR2/FYN/GBP5/GPR4/GPSM3/GRN/HAVCR2/HCK/HLA-E/HLA-F/HMGB1/HPX/ICAM2/IDO1/IFI16/IFI35/IFNG/IKBKE/IKBKG/IL12B/IL15/IL16/IL18/IL18RAP/IL1B/IL1RL1/IL2/IL21/IL23A/IL33/IL6/IRF7/IRGM/KIR2DL4/KLK5/…	179	ClusterGoSummary_Hypo_Methylation.csv
GO:0008544	BP	GO:0008544	epidermis development	230/6190	361/12262	1.86845e-07	8.23613e-06	6.75474e-06	ABCA12/ADAM9/AKR1C3/ALOX15B/ANXA1/ATP2A2/BCL11B/BCL2/C1orf68/CASP14/CBFB/CD109/CDSN/CERS3/CLIC4/CLRN1/COL17A1/COL7A1/CSTA/DCT/DLL1/DNASE1L2/DSG1/DSG2/DSG4/EDAR/EGFR/EMP1/EPHA2/EVPL/EVPLL/EZH2/FA2H/FERMT1/FLG2/FOSL2/GDF3/GJB5/GLI1/GLI2/GRHL3/GRXCR1/HES5/HPSE/HRNR/IFT172/IL20/INHBA/IVL/JAG1/JAG2/KDF1/KEAP1/KLF7/KLK12/KLK14/KLK5/KRT1/KRT13/KRT14/KRT15/KRT16/KRT18/KRT2/KRT20/KRT26/KRT27/KRT28/KRT31/K…	230	ClusterGoSummary_Hypo_Methylation.csv
GO:0019722	BP	GO:0019722	calcium-mediated signaling	103/6190	144/12262	1.91911e-07	8.39229e-06	6.88282e-06	ACKR2/ADA/ADGRB2/ADGRL1/AGTR1/AKAP6/ANK2/ATP1A2/ATP2A2/ATP2B4/AZU1/BCAP31/BHLHA15/BTK/CACNA1C/CALM1/CAMTA1/CASQ1/CASQ2/CCL20/CCL3/CCR1/CCR2/CCR3/CCR4/CCR5/CCR6/CCR7/CCR8/CCRL2/CD22/CD3E/CD4/CDH13/CHRM3/CMKLR1/CX3CR1/CXCL8/CXCR1/CXCR2/CXCR3/CXCR4/CXCR5/CXCR6/DMD/DMTN/DYRK2/EFHB/EGFR/FPR2/GRIN2A/GRIN2B/GRM5/IGF1/IRGM/KSR2/LACRT/LAT/LAT2/LRRK2/MCTP1/MYOZ1/MYOZ2/NFATC2/NMUR1/NMUR2/P2RX4/P2RX7/P2RY11/…	103	ClusterGoSummary_Hypo_Methylation.csv
GO:0030335	BP	GO:0030335	positive regulation of cell migration	246/6190	390/12262	2.41089e-07	1.04598e-05	8.57848e-06	ADAM17/ADAM8/ADAM9/ADAMTS1/ADGRA2/AGO2/AIF1/AKAP12/AKT3/ANGPT1/ANGPT4/ANO6/ANXA1/APELA/APP/ARHGEF2/BAG4/BCL2/BDKRB1/BMPR2/C3AR1/C5AR1/CAPN7/CASS4/CAV1/CCBE1/CCL1/CCL11/CCL19/CCL20/CCL24/CCL3/CCL5/CCL8/CCR1/CCR2/CCR6/CCR7/CD151/CD40/CDH13/CDH5/CLDN1/CLEC7A/CMKLR1/COL1A1/CORO1A/CRKL/CSF1/CSF1R/CTSH/CX3CR1/CXCL13/CXCL14/CXCL16/CXCL8/CXCR4/DAB2/DMTN/DOCK4/DOCK5/DOCK7/DOCK8/EGFR/ENPP2/EPB41L4B/EPHA1/E…	246	ClusterGoSummary_Hypo_Methylation.csv
GO:0045088	BP	GO:0045088	regulation of innate immune response	154/6190	230/12262	2.49621e-07	1.07159e-05	8.78849e-06	A2M/ADAM8/AIM2/ARG1/ARRB2/BIRC3/CACTIN/CADM1/CCL5/CD160/CD1D/CD209/CD226/CD96/CDC37/CEACAM1/CLEC10A/CLEC12B/CLEC4A/CLEC4C/CLEC4D/CLEC4E/CLNK/CR1/CRTAM/DCST1/DRD2/DUSP10/ERAP1/FCN1/FFAR2/FGR/FPR2/FYN/GBP5/GRN/HAVCR2/HCK/HLA-A/HLA-B/HLA-E/HLA-F/HMGB1/HPX/ICAM2/IFI16/IFI35/IFNAR2/IFNG/IFNGR1/IFNGR2/IKBKE/IKBKG/IL12B/IL18RAP/IL21/INS/IRF1/IRF7/IRGM/JAK1/KIR2DL4/KLRC1/KLRD1/KLRK1/LAG3/LBP/LGALS9/LILRA…	154	ClusterGoSummary_Hypo_Methylation.csv
GO:0042113	BP	GO:0042113	B cell activation	128/6190	186/12262	2.5088e-07	1.07159e-05	8.78849e-06	ADA/ADAM17/ADGRG3/ATP11C/BANK1/BATF/BCL2/BCL6/BLK/BST2/BTK/C17orf99/CASP8/CCR6/CD180/CD22/CD27/CD28/CD300A/CD40/CD40LG/CD70/CD79A/CD79B/CD86/CDKN1A/CLCF1/CMTM7/CR1/CTLA4/CXCR5/DLL1/DOCK10/DOCK11/EZH2/FCRL1/FCRL3/FLT3/FOXP3/GAPT/GON4L/GPR183/GPS2/HDAC5/HDAC9/HMCES/IFNA2/IFNA8/IGLL1/IGLL5/IKZF3/IL10/IL2/IL21/IL27RA/IL4/IL5/IL6/IL7/IL7R/INHBA/INPP5D/JAK3/KLF6/LAPTM5/LAT2/LAX1/LEF1/LGALS1/LRRC8A/LYL1…	128	ClusterGoSummary_Hypo_Methylation.csv
GO:0010466	BP	GO:0010466	negative regulation of peptidase activity	132/6190	193/12262	2.85428e-07	1.20977e-05	9.92179e-06	A2M/A2ML1/ADORA2A/AHSG/AMBP/ANXA2/APP/AQP1/ARRB2/BST2/C3/CARD16/CARD18/CARD8/CD109/CD27/CD44/CDKN2D/COL28A1/COL7A1/CPAMD8/CR1/CSN2/CST1/CST2/CST7/CST9/CST9L/CSTA/CSTL1/DHCR24/DNAJB6/ECM1/EPPIN/FETUB/GPX1/HERPUD1/HGF/IFI16/ITIH1/ITIH2/ITIH3/ITIH4/ITIH6/LPA/LRP1/MICAL1/MIR17/MIR195/MIR19B1/MIR29C/MIR892B/NGF/NLE1/NLRP7/NOL3/PI15/PI16/PI3/PICALM/PLAUR/PSMF1/PZP/R3HDML/RAG1/RECK/RFFL/RPS6KA1/RPS6KA3/…	132	ClusterGoSummary_Hypo_Methylation.csv
GO:0002700	BP	GO:0002700	regulation of production of molecular mediator of immune response	84/6190	114/12262	3.20184e-07	1.34673e-05	1.1045e-05	ANGPT1/ARG1/ATG5/B2M/BCL6/BST2/BTK/C17orf99/CCR2/CD160/CD22/CD226/CD244/CD28/CD36/CD40/CD40LG/CD96/CLC/CLCF1/CLEC7A/CLNK/CR1/DDX58/DHX36/F2RL1/FCRL3/FFAR2/FFAR3/FOXP3/FZD5/HFE/HK1/HLA-A/HLA-E/HLA-F/HMCES/HMOX1/HPX/IFNA2/IL10/IL13RA2/IL17A/IL18/IL1B/IL1R1/IL2/IL27RA/IL33/IL4/IL4R/IL5/IL6/JAK3/KIR2DL4/KLK5/LAPTM5/LILRB1/LILRB4/MZB1/NLRP3/NOD2/NR4A3/PKN1/PTPN22/PTPRC/RIF1/RSAD2/SASH3/SCIMP/SEMA7A/SL…	84	ClusterGoSummary_Hypo_Methylation.csv
GO:0090066	BP	GO:0090066	regulation of anatomical structure size	210/6190	328/12262	3.72888e-07	1.55652e-05	1.27656e-05	ACE/ACE2/ACTR3/ADD2/ADM/ADORA1/ADORA2A/ADRA1A/ADRA1B/AGTR1/AKT3/ANAPC2/ANO6/APLN/AQP1/AQP4/ARF1/ARHGAP35/ARHGAP4/ARHGAP40/ARHGAP42/ARPC1B/ARPC2/ARPC4/ARPC5L/ASIC2/ATG5/ATP13A2/ATP1A2/AVIL/AVPR1B/BAG4/BMPR2/C15orf62/CAPZA1/CAPZA3/CAV1/CCL11/CCL24/CCR7/CDH4/CDHR2/CDHR5/CHRM3/CLCN3/CLN3/CLNS1A/CORO1A/CORO1B/COTL1/CREB1/CTNNA2/CYFIP1/DBNL/DISC1/DLG1/DMTN/DOCK4/DOCK5/DPYSL2/DRAXIN/DSCAM/ECE1/EGFR/ELN/…	210	ClusterGoSummary_Hypo_Methylation.csv
GO:0042267	BP	GO:0042267	natural killer cell mediated cytotoxicity	43/6190	51/12262	4.5912e-07	1.90207e-05	1.55995e-05	ARRB2/CADM1/CD160/CD226/CEACAM1/CLEC12B/CLEC2A/CORO1A/CRTAM/GZMB/HAVCR2/HLA-A/HLA-B/HLA-E/HLA-F/IL12B/IL18/IL18RAP/IL21/KIR2DL4/KLRC1/KLRD1/KLRK1/LAG3/LGALS9/LILRB1/LYST/NCR1/NCR3/PIK3R6/PTPN6/RAB27A/RAET1E/RNF19B/SERPINB4/SERPINB9/SH2D1A/SLAMF6/SLAMF7/TUBB/ULBP3/UNC13D/VAV1	43	ClusterGoSummary_Hypo_Methylation.csv
GO:0010951	BP	GO:0010951	negative regulation of endopeptidase activity	126/6190	184/12262	4.76111e-07	1.94243e-05	1.59306e-05	A2M/A2ML1/ADORA2A/AHSG/AMBP/ANXA2/APP/AQP1/ARRB2/BST2/C3/CARD16/CARD18/CARD8/CD109/CD27/CD44/CDKN2D/COL28A1/COL7A1/CPAMD8/CR1/CSN2/CST1/CST2/CST7/CST9/CST9L/CSTA/CSTL1/DHCR24/DNAJB6/EPPIN/FETUB/GPX1/HERPUD1/HGF/IFI16/ITIH1/ITIH2/ITIH3/ITIH4/ITIH6/LPA/MICAL1/MIR17/MIR195/MIR19B1/MIR29C/MIR892B/NGF/NLE1/NLRP7/NOL3/PI3/PICALM/PLAUR/PSMF1/PZP/RAG1/RECK/RFFL/RPS6KA1/RPS6KA3/SERPINA1/SERPINA10/SERPINA1…	126	ClusterGoSummary_Hypo_Methylation.csv
GO:0002831	BP	GO:0002831	regulation of response to biotic stimulus	197/6190	306/12262	4.79132e-07	1.94243e-05	1.59306e-05	A2M/ADAM8/AIM2/ARG1/ARRB2/BIRC3/CACTIN/CADM1/CARD16/CARD8/CCL5/CD160/CD180/CD1D/CD209/CD226/CD36/CD55/CD96/CDC37/CEACAM1/CLEC10A/CLEC12B/CLEC4A/CLEC4C/CLEC4D/CLEC4E/CLNK/CR1/CRTAM/CYBA/DCST1/DDX58/DEFB114/DRD2/DTX3L/DUSP10/ERAP1/F2RL1/FCN1/FFAR2/FGR/FOXP1/FPR2/FYN/GBP5/GRN/HAVCR2/HCK/HLA-A/HLA-B/HLA-E/HLA-F/HMGB1/HPX/HTRA1/ICAM2/IFI16/IFI35/IFNAR2/IFNG/IFNGR1/IFNGR2/IKBKE/IKBKG/IL12B/IL12RB1/IL15…	197	ClusterGoSummary_Hypo_Methylation.csv
GO:0046632	BP	GO:0046632	alpha-beta T cell differentiation	66/6190	86/12262	4.79438e-07	1.94243e-05	1.59306e-05	ADA/ANXA1/BATF/BCL11B/BCL2/BCL6/CBFB/CCL19/CD80/CD86/FOXP1/FOXP3/FUT7/GPR183/HLA-DRA/HMGB1/IFNG/IL12B/IL12RB1/IL18/IL2/IL21/IL23A/IL23R/IL27/IL4/IL4R/IL6/IL6R/IRF1/ITK/ITPKB/JAK3/LEF1/LGALS9/LILRB4/LY9/MIR21/MYB/NCKAP1L/NFKBIZ/NLRP3/PLA2G2D/PNP/PRDM1/PRR7/PSMB11/RC3H1/RORA/RORC/RSAD2/RUNX1/SASH3/SHH/SLAMF6/SPN/STAT3/SYK/TGFBR2/TNFSF18/TNFSF4/TNFSF8/TOX/ZAP70/ZC3H12A/ZNF683	66	ClusterGoSummary_Hypo_Methylation.csv
GO:0086010	BP	GO:0086010	membrane depolarization during action potential	28/6190	30/12262	5.42978e-07	2.1838e-05	1.79101e-05	ANK2/ANK3/ATP1A2/CACNA1C/CACNA1D/CACNA1G/CACNA1H/CACNA1I/CACNA2D1/HCN4/KCNJ2/MIR208A/PTPN3/SCN10A/SCN11A/SCN1A/SCN1B/SCN2A/SCN2B/SCN3A/SCN4A/SCN4B/SCN5A/SCN7A/SCN8A/SCN9A/SLC8A1/YWHAH	28	ClusterGoSummary_Hypo_Methylation.csv
GO:0050817	BP	GO:0050817	coagulation	161/6190	244/12262	5.61189e-07	2.24069e-05	1.83767e-05	A2M/ADAMTS13/ADORA2A/ADTRP/AKAP10/ANO6/APOH/ARRB1/ARRB2/AXL/BLK/CAPZA1/CAV1/CD177/CD36/CD40/CD40LG/CD59/CEACAM1/CLEC1B/CLIC1/COL1A1/CPB2/CYP4F2/DGKB/DGKD/DGKG/DGKI/DGKZ/DMTN/DOCK11/DOCK6/DOCK8/EHD1/EHD3/ENPP4/ENTPD1/EPHB2/F10/F11/F13A1/F13B/F2RL1/F3/F8/F9/FBLN1/FERMT3/FGA/FGB/FGG/FIBP/FLNA/FN1/FYN/GATA1/GNA14/GNA15/GNAQ/GNB1/GNG2/GP1BA/GP5/GP6/GP9/HBB/HBE1/HBG2/HGFAC/HNF4A/HPS4/HPSE/HS3ST5/IFNA2/…	161	ClusterGoSummary_Hypo_Methylation.csv
GO:0032535	BP	GO:0032535	regulation of cellular component size	158/6190	239/12262	5.97555e-07	2.35242e-05	1.92931e-05	ACTR3/ADD2/AKT3/ANAPC2/ANO6/AQP1/AQP4/ARF1/ARHGAP35/ARHGAP4/ARHGAP40/ARPC1B/ARPC2/ARPC4/ARPC5L/ATP13A2/AVIL/BAG4/BMPR2/C15orf62/CAPZA1/CAPZA3/CCL11/CCL24/CCR7/CDH4/CDHR2/CDHR5/CLCN3/CLN3/CLNS1A/CORO1A/CORO1B/COTL1/CREB1/CTNNA2/CYFIP1/DBNL/DISC1/DLG1/DMTN/DPYSL2/DRAXIN/DSCAM/ELN/EPS8/ESAM/EVL/EZR/F2RL1/FHOD3/FMN1/FN1/FSTL4/GMFG/GSN/HCK/HCLS1/ICAM1/IL7R/KCNMA1/KEL/KIAA0319/L1CAM/LIMK1/LMOD1/LMOD2/L…	158	ClusterGoSummary_Hypo_Methylation.csv
GO:0008015	BP	GO:0008015	blood circulation	246/6190	393/12262	5.97712e-07	2.35242e-05	1.92931e-05	ABCC9/ACE/ACE2/ADA/ADM/ADM2/ADORA1/ADORA2A/ADORA3/ADRA1A/ADRA1B/AGTR1/AKAP12/ANGPT1/ANK2/ANPEP/APELA/APLN/AR/ARHGAP35/ARHGAP42/ASB3/ASIC2/ASPH/ATG5/ATP1A2/ATP1A3/ATP1A4/ATP2A2/ATP2A3/ATP2B3/ATP2B4/AVPR1B/AZU1/BDKRB1/BMP10/BMPR2/BRS3/C3AR1/CACNA1C/CACNA1D/CACNA1F/CACNA1G/CACNA1H/CACNA1S/CACNA2D1/CACNA2D2/CACNA2D3/CACNA2D4/CACNB1/CACNG1/CACNG2/CACNG3/CACNG4/CACNG5/CACNG7/CALM1/CASQ1/CASQ2/CAV1/CDH5…	246	ClusterGoSummary_Hypo_Methylation.csv
GO:0002705	BP	GO:0002705	positive regulation of leukocyte mediated immunity	74/6190	99/12262	6.22697e-07	2.43338e-05	1.9957e-05	ARG1/AZGP1/B2M/BTK/C17orf99/C3/CADM1/CD160/CD177/CD1B/CD1C/CD1D/CD1E/CD226/CD28/CD40/CLCF1/CLEC7A/CLNK/CRTAM/DDX58/DHX36/F2RL1/FCER2/FOXP3/FZD5/HLA-A/HLA-B/HLA-DRA/HLA-E/HLA-F/HMCES/HPX/IL12B/IL12RB1/IL18/IL18RAP/IL1B/IL1R1/IL2/IL21/IL23A/IL23R/IL4/IL6/ITGB2/KIR2DL4/KLRD1/KLRK1/LAG3/LTA/MR1/NCR3/NLRP3/NOD2/NOS2/PTAFR/PTPRC/RAET1E/RIF1/RSAD2/SASH3/SCIMP/SH2D1A/SH2D1B/SLAMF6/STAP1/TGFB1/TICAM1/TNF/…	74	ClusterGoSummary_Hypo_Methylation.csv
GO:0019932	BP	GO:0019932	second-messenger-mediated signaling	148/6190	222/12262	6.34345e-07	2.46144e-05	2.01871e-05	ACKR2/ADA/ADCY1/ADCY2/ADGRB2/ADGRG6/ADGRL1/AGTR1/AKAP6/ANK2/APLNR/AQP1/ATP1A2/ATP2A2/ATP2B4/AZU1/BCAP31/BHLHA15/BTK/CACNA1C/CALM1/CAMTA1/CAP1/CASQ1/CASQ2/CCL20/CCL3/CCR1/CCR2/CCR3/CCR4/CCR5/CCR6/CCR7/CCR8/CCRL2/CD22/CD36/CD3E/CD4/CDH13/CHRM3/CMKLR1/CRTC3/CX3CR1/CXCL8/CXCR1/CXCR2/CXCR3/CXCR4/CXCR5/CXCR6/DGKD/DMD/DMTN/DYRK2/EFHB/EGFR/FPR1/FPR2/GHRHR/GIP/GLP1R/GPR61/GPR62/GRIN2A/GRIN2B/GRM5/GUCA1A/G…	148	ClusterGoSummary_Hypo_Methylation.csv
GO:0006898	BP	GO:0006898	receptor-mediated endocytosis	135/6190	200/12262	6.77599e-07	2.61089e-05	2.14128e-05	ABCA2/ACHE/ADM/AHI1/ALB/AMBP/ANGPT1/ANKRD13D/ANXA2/AP1G2/AP4E1/APELA/APLN/APOA5/APOB/APOC1/APOC2/APOC3/APOL1/ARF1/ARHGAP27/ARRB1/ARRB2/ASGR1/B2M/BICD1/BMP2K/C3/CACNG2/CACNG3/CACNG4/CACNG5/CACNG7/CALCRL/CANX/CAP1/CAV1/CAV2/CCL19/CD14/CD163/CD207/CD36/CEACAM1/CLEC9A/CLN3/CLTCL1/CLU/CUBN/CXCL16/CXCL8/CXCR1/CXCR2/DAB2/DBNL/DGKD/DLL1/DNM1/DRD2/EZR/FLOT1/FMR1/FPR2/GRIA1/GRK4/GSG1L/HBB/HFE/HIP1/HPX/HSP9…	135	ClusterGoSummary_Hypo_Methylation.csv
GO:0001910	BP	GO:0001910	regulation of leukocyte mediated cytotoxicity	52/6190	65/12262	8.03543e-07	3.07467e-05	2.52164e-05	ARG1/ARRB2/AZGP1/B2M/CADM1/CD160/CD1B/CD1C/CD1D/CD1E/CD226/CEACAM1/CLEC12B/CRTAM/DNASE1L3/F2RL1/HAVCR2/HLA-A/HLA-B/HLA-DRA/HLA-E/HLA-F/ICAM1/IL12B/IL12RB1/IL18RAP/IL21/IL23A/IL23R/IL7R/KIR2DL4/KLRC1/KLRD1/KLRK1/LAG3/LGALS9/LILRB1/MR1/NCR1/NCR3/NOS2/PIK3R6/PPP3CB/PTPRC/RAET1E/RIPK3/SERPINB4/SERPINB9/SH2D1A/SLAMF6/STAP1/VAV1	52	ClusterGoSummary_Hypo_Methylation.csv
GO:0043588	BP	GO:0043588	skin development	209/6190	329/12262	9.20534e-07	3.49803e-05	2.86886e-05	ABCA12/ADAM9/ADAMTS2/AKR1C3/ALOX12B/ALOX15B/ALOXE3/ANXA1/ARRDC3/ASH1L/BCL11B/BCL2/CASP14/CBFB/CD109/CDSN/CERS3/CLDN1/CLIC4/COL1A1/COL5A1/CSTA/DHCR24/DLL1/DNASE1L2/DSG1/DSG2/DSG4/EDAR/EGFR/EPHA2/EVPL/FA2H/FERMT1/FLG2/FOSL2/GJB3/GLI2/GRHL3/HPSE/HRNR/IL20/INHBA/ITGA3/ITGB4/IVL/JAG1/KDF1/KLK12/KLK14/KLK5/KRT1/KRT13/KRT14/KRT15/KRT16/KRT18/KRT2/KRT20/KRT26/KRT27/KRT28/KRT31/KRT32/KRT33A/KRT33B/KRT35/K…	209	ClusterGoSummary_Hypo_Methylation.csv
GO:0046634	BP	GO:0046634	regulation of alpha-beta T cell activation	59/6190	76/12262	9.7968e-07	3.69728e-05	3.03227e-05	ADA/ANXA1/BCL6/CBFB/CCL19/CCR2/CD160/CD28/CD300A/CD3E/CD55/CD80/CD86/CRTAM/EBI3/FOXP3/HFE/HLA-A/HLA-DRA/HLA-E/HMGB1/IFNG/IL12B/IL12RB1/IL18/IL2/IL23A/IL23R/IL27/IL4/IL4R/IRF1/ITPKB/JAK3/LGALS9/LILRB1/LILRB4/MIR21/MYB/NCKAP1L/NFKBIZ/NLRP3/PNP/PRDM1/PRKCQ/PTPN22/PTPRC/RC3H1/RUNX1/SASH3/SHH/SYK/TARM1/TGFBR2/TNFSF18/TNFSF4/ZAP70/ZC3H12A/ZNF683	59	ClusterGoSummary_Hypo_Methylation.csv
GO:0030217	BP	GO:0030217	T cell differentiation	128/6190	189/12262	9.93888e-07	3.72539e-05	3.05532e-05	ADA/ADAM17/ADAM8/ANXA1/ATG5/B2M/BATF/BCL11B/BCL2/BCL6/CAMK4/CBFB/CCL19/CCR2/CCR6/CCR7/CD1D/CD2/CD27/CD28/CD3D/CD3E/CD3G/CD4/CD80/CD86/CR1/CRTAM/CTLA4/DOCK2/DUSP10/FOXP1/FOXP3/FUT7/FZD5/GLI2/GPR183/HLA-DRA/HMGB1/IFNA2/IFNG/IL12B/IL12RB1/IL15/IL18/IL1A/IL1B/IL2/IL21/IL23A/IL23R/IL27/IL2RA/IL36B/IL4/IL4R/IL6/IL6R/IL7/IL7R/IRF1/ITK/ITPKB/JAG2/JAK3/KLRC1/LAG3/LCK/LEF1/LGALS9/LILRB2/LILRB4/LMBR1L/LY9/M…	128	ClusterGoSummary_Hypo_Methylation.csv
GO:0032990	BP	GO:0032990	cell part morphogenesis	294/6190	481/12262	1.09505e-06	4.07686e-05	3.34357e-05	ACTBL2/ADARB1/ADCY1/ADGRB1/ADGRB3/ADORA2A/ANAPC2/ANK3/ANKRD27/APP/ARHGAP35/ARHGAP4/ARHGAP44/ATL1/AUTS2/B3GNT2/B4GALT5/B4GALT6/BCL11A/BCL11B/BCL2/BMPR2/C12orf57/CACNG7/CAMK2B/CD44/CDH2/CDH4/CELSR2/CFL1/CHN1/CHRNA7/CNTN4/CNTN6/CNTNAP2/COBL/CORO1B/CORO1C/CPNE1/CPNE5/CREB1/CSF1R/CTNNA2/CUX2/CXCR4/CYFIP1/DAB1/DBNL/DCLK1/DDR1/DHX36/DIP2A/DISC1/DOCK10/DOCK7/DOK1/DOK2/DOK5/DOK6/DPYSL2/DPYSL5/DRAXIN/DRD2/…	294	ClusterGoSummary_Hypo_Methylation.csv
GO:0050731	BP	GO:0050731	positive regulation of peptidyl-tyrosine phosphorylation	104/6190	149/12262	1.15462e-06	4.26977e-05	3.50179e-05	ACE/ADAM17/ADORA1/ADRA1A/ANGPT1/ANGPT4/ARHGEF2/ARL2BP/ARRB2/BANK1/CASS4/CCL5/CD36/CD3E/CD4/CD40/CD44/CD80/CLCF1/CLEC7A/CNTF/CSF1R/CSF2/CSPG4/DLG3/DOCK3/DOK7/DVL2/EFNA5/ENPP2/EPHA4/FLT3/FYN/GATA1/GHR/GRM5/HCLS1/HES5/HGF/HPX/HTR2A/ICAM1/IFNA2/IFNG/IGF1/IL12B/IL15/IL18/IL2/IL20/IL21/IL23A/IL23R/IL24/IL3/IL31RA/IL4/IL5/IL6/IL6R/ITGA5/ITGB3/LACRT/LIF/LRP4/LYN/MIR19A/MIR19B1/NCAPG2/NEURL1/NOD2/NRG1/NRP…	104	ClusterGoSummary_Hypo_Methylation.csv
GO:0022604	BP	GO:0022604	regulation of cell morphogenesis	143/6190	215/12262	1.19802e-06	4.37157e-05	3.58528e-05	ALDOA/ANAPC2/ANKRD27/ANXA1/ARHGAP15/ARHGAP35/ARPC2/BCL11A/C15orf62/CACNG7/CAMK2B/CASS4/CCL11/CCL2/CCL24/CCL3/CD44/CDC42SE2/CFL1/CORO1A/CORO1B/CORO1C/CPNE5/CRKL/CSF1R/CUX2/CXCR4/CYFIP1/DBNL/DHX36/DIAPH1/DLG1/DMTN/DOCK5/DVL2/EFNA5/ENPP2/EPB41/EPB41L3/EPB42/EPHA4/EPS8/ERMN/EZR/FBLN1/FBXO31/FGA/FGB/FGD2/FGD3/FGD5/FGD6/FGG/FGR/FLNA/FMNL2/FMNL3/FN1/FYN/GAS2/GRIP1/HAS2/HCK/HEXB/HPN/ICAM1/IL1RAPL1/ITGA7/…	143	ClusterGoSummary_Hypo_Methylation.csv
GO:0070588	BP	GO:0070588	calcium ion transmembrane transport	143/6190	215/12262	1.19802e-06	4.37157e-05	3.58528e-05	AKAP6/ANK2/ANO6/ANXA2/ANXA6/APLNR/ASIC1/ATG5/ATP1A2/ATP2A2/ATP2A3/ATP2B3/ATP2B4/ATP2C2/BDKRB1/BHLHA15/CACHD1/CACNA1A/CACNA1B/CACNA1C/CACNA1D/CACNA1E/CACNA1F/CACNA1G/CACNA1H/CACNA1I/CACNA1S/CACNA2D1/CACNA2D2/CACNA2D3/CACNA2D4/CACNB1/CACNG1/CACNG2/CACNG3/CACNG4/CACNG5/CACNG7/CALM1/CASQ1/CASQ2/CATSPER1/CATSPER4/CCL19/CCL3/CCR5/CCR7/CHRNA7/CLCA3P/CORO1A/CRACR2A/CRHR1/CUL5/CXCL9/DHRS7C/DIAPH1/DMD/DRD2…	143	ClusterGoSummary_Hypo_Methylation.csv
GO:0050766	BP	GO:0050766	positive regulation of phagocytosis	43/6190	52/12262	1.35377e-06	4.88832e-05	4.00908e-05	ABCA7/AHSG/ANO6/AZU1/C3/CCL2/CD300LF/CD36/CLEC7A/CYBA/DOCK2/F2RL1/FPR2/IFNG/IL15/IL1B/IL2RB/IL2RG/LRP1/MIR17/MIR20A/NCKAP1L/NOD2/PLA2G5/PPARG/PTPRC/PTPRJ/PTX3/PYCARD/RAB27A/RAB31/RAPGEF1/SIRPA/SIRPB1/SIRPG/SLC11A1/SOD1/SPACA3/STAP1/TNF/TREM2/TUB/TULP1	43	ClusterGoSummary_Hypo_Methylation.csv
GO:0097530	BP	GO:0097530	granulocyte migration	77/6190	105/12262	1.35788e-06	4.88832e-05	4.00908e-05	ADAM8/ADGRE2/ANXA1/C3AR1/C5AR1/C5AR2/CCL1/CCL11/CCL14/CCL15/CCL16/CCL18/CCL19/CCL2/CCL20/CCL22/CCL23/CCL24/CCL25/CCL3/CCL5/CCL8/CCR7/CD177/CD300A/CKLF/CMKLR1/CSF1/CSF1R/CSF3R/CXADR/CXCL13/CXCL8/CXCL9/CXCR1/CXCR2/DPP4/EPX/FUT7/HRH1/IL17A/IL1R1/IL23A/IL4/ITGB2/LBP/MAPK1/MAPK3/MDK/MIR223/NCKAP1L/NOD2/PDE4B/PIK3CD/PIK3CG/PIP5K1C/PLA2G1B/PPBP/PREX1/PRTN3/PTK2/RAC1/RAC2/RHOG/RHOH/S100A12/S100A7/S100A8/…	77	ClusterGoSummary_Hypo_Methylation.csv
GO:0034341	BP	GO:0034341	response to interferon-gamma	105/6190	151/12262	1.36624e-06	4.88832e-05	4.00908e-05	ACTR3/ADAMTS13/AIF1/AQP4/ARG1/B2M/BST2/CAMK2A/CAMK2B/CASP1/CCL1/CCL11/CCL14/CCL15/CCL16/CCL18/CCL19/CCL2/CCL20/CCL22/CCL23/CCL24/CCL25/CCL3/CCL5/CCL8/CD40/CD44/CD58/CDC37/CIITA/CLDN1/CXCL16/DAPK1/FASLG/GBP2/GBP4/GBP5/GSN/HCK/HLA-A/HLA-B/HLA-C/HLA-DPA1/HLA-DQA1/HLA-DRA/HLA-E/HLA-F/HPX/ICAM1/IFITM1/IFNG/IFNGR1/IFNGR2/IL12B/IL12RB1/IL23R/IRF1/IRF2/IRF7/IRF8/IRGM/JAK1/KYNU/LGALS9/MED1/MEFV/MID1/MT2A/…	105	ClusterGoSummary_Hypo_Methylation.csv
GO:0002715	BP	GO:0002715	regulation of natural killer cell mediated immunity	34/6190	39/12262	1.55623e-06	5.50281e-05	4.51305e-05	ARRB2/CADM1/CD160/CD226/CD96/CEACAM1/CLEC12B/CLNK/CRTAM/HAVCR2/HLA-A/HLA-B/HLA-E/HLA-F/IL12B/IL18RAP/IL21/KIR2DL4/KLRC1/KLRD1/KLRK1/LAG3/LGALS9/LILRB1/NCR1/NCR3/PIK3R6/RAET1E/SERPINB4/SERPINB9/SH2D1A/SH2D1B/SLAMF6/VAV1	34	ClusterGoSummary_Hypo_Methylation.csv
GO:0071346	BP	GO:0071346	cellular response to interferon-gamma	94/6190	133/12262	1.55896e-06	5.50281e-05	4.51305e-05	ACTR3/ADAMTS13/AIF1/AQP4/ARG1/B2M/CAMK2A/CAMK2B/CASP1/CCL1/CCL11/CCL14/CCL15/CCL16/CCL18/CCL19/CCL2/CCL20/CCL22/CCL23/CCL24/CCL25/CCL3/CCL5/CCL8/CD44/CD58/CDC37/CIITA/CLDN1/DAPK1/FASLG/GBP2/GBP4/GBP5/GSN/HCK/HLA-A/HLA-B/HLA-C/HLA-DPA1/HLA-DQA1/HLA-DRA/HLA-E/HLA-F/HPX/ICAM1/IFNG/IFNGR1/IFNGR2/IL12B/IL12RB1/IRF1/IRF2/IRF7/IRF8/IRGM/JAK1/LGALS9/MED1/MID1/MT2A/NCAM1/NLRC5/NMI/NOS2/NR1H3/OAS1/OAS2/OAS…	94	ClusterGoSummary_Hypo_Methylation.csv
GO:0120039	BP	GO:0120039	plasma membrane bounded cell projection morphogenesis	286/6190	468/12262	1.56889e-06	5.50281e-05	4.51305e-05	ACTBL2/ADARB1/ADCY1/ADGRB1/ADGRB3/ADORA2A/ANAPC2/ANK3/ANKRD27/APP/ARHGAP35/ARHGAP4/ARHGAP44/ATL1/AUTS2/B3GNT2/B4GALT5/B4GALT6/BCL11A/BCL11B/BCL2/BMPR2/C12orf57/CACNG7/CAMK2B/CD44/CDH2/CDH4/CELSR2/CFL1/CHN1/CHRNA7/CNTN4/CNTN6/CNTNAP2/COBL/CORO1B/CORO1C/CPNE1/CPNE5/CREB1/CSF1R/CTNNA2/CUX2/CXCR4/CYFIP1/DAB1/DBNL/DCLK1/DDR1/DHX36/DIP2A/DISC1/DOCK10/DOCK7/DOK1/DOK2/DOK5/DOK6/DPYSL2/DPYSL5/DRAXIN/DRD2/…	286	ClusterGoSummary_Hypo_Methylation.csv
GO:0120035	BP	GO:0120035	regulation of plasma membrane bounded cell projection organization	257/6190	416/12262	1.57794e-06	5.50281e-05	4.51305e-05	ABL2/ACAP3/ACTR3/ADGRB3/AGRN/ALK/ANAPC2/ANKRD1/ANKRD27/ARHGAP24/ARHGAP35/ARHGAP4/ARHGAP44/ARPC2/ARSB/ATF1/ATG3/ATG5/ATP8B1/AUTS2/AVIL/B2M/BCL11A/BIN3/BMP5/BMPR2/C15orf62/CAMK2B/CAV1/CCDC88A/CCL19/CCR7/CD44/CDH2/CDH4/CDHR2/CDHR5/CEP135/CFL1/CFLAR/CHN1/CLRN1/CNTF/COBL/CORO1B/CORO1C/CRKL/CROCC/CSMD3/CTNNA2/CUX2/CYFIP1/CYLD/DAB1/DBNL/DENND5A/DGKG/DHX36/DISC1/DMTN/DOCK11/DPYSL3/DRAXIN/DSCAM/DYNLT1/EFH…	257	ClusterGoSummary_Hypo_Methylation.csv
GO:0040017	BP	GO:0040017	positive regulation of locomotion	258/6190	418/12262	1.67208e-06	5.79444e-05	4.75223e-05	ADAM17/ADAM8/ADAM9/ADAMTS1/ADGRA2/AGO2/AIF1/AKAP12/AKT3/ANGPT1/ANGPT4/ANO6/ANXA1/APELA/APP/ARHGEF2/AZU1/BAG4/BCL2/BDKRB1/BMPR2/C3AR1/C5AR1/CAPN7/CASS4/CAV1/CCBE1/CCL1/CCL11/CCL19/CCL20/CCL24/CCL3/CCL5/CCL8/CCR1/CCR2/CCR4/CCR6/CCR7/CD151/CD40/CDH13/CDH5/CLDN1/CLEC7A/CMKLR1/COL1A1/CORO1A/CRKL/CSF1/CSF1R/CTSH/CX3CR1/CXCL13/CXCL14/CXCL16/CXCL8/CXCR4/DAB2/DMTN/DOCK4/DOCK5/DOCK7/DOCK8/DSCAM/EGFR/ENPP2/…	258	ClusterGoSummary_Hypo_Methylation.csv
GO:0007596	BP	GO:0007596	blood coagulation	157/6190	240/12262	1.70027e-06	5.82592e-05	4.77805e-05	A2M/ADAMTS13/ADORA2A/ADTRP/AKAP10/ANO6/APOH/ARRB1/ARRB2/AXL/BLK/CAPZA1/CAV1/CD177/CD36/CD40/CD40LG/CD59/CEACAM1/CLEC1B/CLIC1/COL1A1/CPB2/CYP4F2/DGKB/DGKD/DGKG/DGKI/DGKZ/DMTN/DOCK11/DOCK6/DOCK8/EHD1/EHD3/ENPP4/ENTPD1/EPHB2/F10/F11/F13A1/F13B/F2RL1/F3/F8/F9/FBLN1/FERMT3/FGA/FGB/FGG/FIBP/FLNA/FN1/FYN/GATA1/GNA14/GNA15/GNAQ/GNB1/GNG2/GP1BA/GP5/GP6/GP9/HBB/HBE1/HBG2/HGFAC/HNF4A/HPS4/HPSE/IFNA2/IFNA8/I…	157	ClusterGoSummary_Hypo_Methylation.csv
GO:0010975	BP	GO:0010975	regulation of neuron projection development	184/6190	287/12262	1.70668e-06	5.82592e-05	4.77805e-05	ABL2/ACAP3/ADGRB3/ALK/ANAPC2/ANKRD1/ANKRD27/ARHGAP35/ARHGAP4/ARHGAP44/ARSB/ATF1/AVIL/B2M/BCL11A/BMP5/BMPR2/CAMK2B/CCDC88A/CDH2/CDH4/CFL1/CFLAR/CHN1/CNTF/COBL/CRKL/CSMD3/CTNNA2/CUX2/CYFIP1/DAB1/DBNL/DENND5A/DGKG/DHX36/DISC1/DPYSL3/DRAXIN/DSCAM/DYNLT1/EFHC2/ENC1/EPHA4/EPHB2/EPHB3/EZH2/FBXO31/FLNA/FN1/FSTL4/FYN/GRID2/GRN/HECW1/HECW2/HGF/HSPA5/IL1RAPL1/ITGA3/KALRN/KEL/KIAA0319/KIF1A/KLK6/L1CAM/LGALS1…	184	ClusterGoSummary_Hypo_Methylation.csv
GO:0050729	BP	GO:0050729	positive regulation of inflammatory response	78/6190	107/12262	1.72346e-06	5.82592e-05	4.77805e-05	ABCC1/ADAM8/AGTR1/APP/BTK/C3/CCL1/CCL24/CCL3/CCR2/CCR7/CD28/CDK19/DEFB114/EGFR/ETS1/FABP4/FFAR2/FFAR3/GPR4/GPSM3/GRN/HLA-E/IDO1/IFI35/IFNG/IL12B/IL15/IL16/IL18/IL1B/IL1RL1/IL2/IL21/IL23A/IL33/IL6/LBP/LRRK2/LTA/MAPK13/MDK/MGST2/MIR142/MIR206/MIR21/MIR92A1/MMP8/NFKBIZ/NLRP10/NLRP12/NMI/NUPR1/OSM/OSMR/PDE2A/PIK3CG/PLA2G2A/S100A12/S100A8/S100A9/STAP1/SUCNR1/TGM2/TLR4/TLR7/TLR9/TNF/TNFRSF11A/TNFRSF1A/…	78	ClusterGoSummary_Hypo_Methylation.csv
GO:0050770	BP	GO:0050770	regulation of axonogenesis	78/6190	107/12262	1.72346e-06	5.82592e-05	4.77805e-05	ANAPC2/ARHGAP35/ARHGAP4/BMPR2/CDH2/CDH4/CHN1/CYFIP1/DAB1/DBNL/DISC1/DRAXIN/DSCAM/EPHA4/EPHB2/EPHB3/FN1/FSTL4/KEL/KIAA0319/L1CAM/LIMK1/LINGO1/LPAR3/LRP1/LRP4/LRRC4C/MAP1B/MAP2/MAP3K13/MAP6/MARK2/MEGF8/NGF/NIN/NRP1/NTRK2/PAK3/PLXNA1/PLXNA2/PLXNA4/PLXNB3/PLXNC1/PLXND1/PTPRS/RET/RHOA/ROBO1/ROBO2/RTN4R/RUFY3/RYK/SEMA3A/SEMA3D/SEMA3E/SEMA3F/SEMA3G/SEMA4C/SEMA4D/SEMA4G/SEMA5A/SEMA5B/SEMA6A/SEMA7A/SIPA1L…	78	ClusterGoSummary_Hypo_Methylation.csv
GO:0048858	BP	GO:0048858	cell projection morphogenesis	288/6190	472/12262	1.73834e-06	5.84038e-05	4.78991e-05	ACTBL2/ADARB1/ADCY1/ADGRB1/ADGRB3/ADORA2A/ANAPC2/ANK3/ANKRD27/APP/ARHGAP35/ARHGAP4/ARHGAP44/ATL1/AUTS2/B3GNT2/B4GALT5/B4GALT6/BCL11A/BCL11B/BCL2/BMPR2/C12orf57/CACNG7/CAMK2B/CD44/CDH2/CDH4/CELSR2/CFL1/CHN1/CHRNA7/CNTN4/CNTN6/CNTNAP2/COBL/CORO1B/CORO1C/CPNE1/CPNE5/CREB1/CSF1R/CTNNA2/CUX2/CXCR4/CYFIP1/DAB1/DBNL/DCLK1/DDR1/DHX36/DIP2A/DISC1/DOCK10/DOCK7/DOK1/DOK2/DOK5/DOK6/DPYSL2/DPYSL5/DRAXIN/DRD2/…	288	ClusterGoSummary_Hypo_Methylation.csv
GO:0008037	BP	GO:0008037	cell recognition	89/6190	125/12262	1.7738e-06	5.88774e-05	4.82875e-05	ACR/ADAM18/ADAM2/ADAM5/ADGRB1/ALDOA/APP/ARHGAP35/CADM1/CATSPER1/CATSPER4/CATSPERB/CATSPERD/CCL19/CCR7/CCT3/CD209/CD226/CD36/CD5/CD6/CLEC4M/CLEC7A/CNTN4/CNTN6/CNTNAP2/CRISP1/CRTAM/CXCR4/DLG1/DOCK2/DOCK8/DSCAM/DSCAML1/EPHA4/EPHB2/EPHB3/FCN1/FCN2/FCN3/FETUB/FOLR3/FUT3/GAP43/GLIPR1L2/HAVCR2/HVCN1/IGLL1/IGLL5/IGSF9/IZUMO1R/KCNU1/LBP/LY6K/MBL2/MEGF10/MEGF8/MYPN/NCK2/NCR3/NRCAM/NTM/OPCML/OVGP1/PAEP/PLA2…	89	ClusterGoSummary_Hypo_Methylation.csv
GO:0030168	BP	GO:0030168	platelet activation	89/6190	125/12262	1.7738e-06	5.88774e-05	4.82875e-05	ADAMTS13/ARRB1/ARRB2/AXL/BLK/CD40/CD40LG/CEACAM1/CLEC1B/CLIC1/COL1A1/DGKB/DGKD/DGKG/DGKI/DGKZ/DMTN/FERMT3/FGA/FGB/FGG/FIBP/FLNA/FN1/FYN/GATA1/GNA14/GNA15/GNAQ/GNB1/GNG2/GP1BA/GP5/GP6/GP9/HBB/IL6/ITGA2B/ITGB3/ITPR3/LCK/LCP2/LYN/MAPK1/MAPK3/MYH9/MYL12A/NOS3/P2RX1/P2RY12/PDGFA/PDGFB/PDGFRA/PIK3CB/PIK3CG/PIK3R1/PIK3R5/PIK3R6/PLA2G4A/PLCG2/PLEK/PLSCR1/PRKCB/PRKCE/PRKCH/PRKCQ/PRKG1/PTPN11/PTPN6/RAP2B/S…	89	ClusterGoSummary_Hypo_Methylation.csv
GO:0007599	BP	GO:0007599	hemostasis	158/6190	242/12262	1.8795e-06	6.20121e-05	5.08583e-05	A2M/ADAMTS13/ADORA2A/ADTRP/AKAP10/ANO6/APOH/ARRB1/ARRB2/AXL/BLK/CAPZA1/CAV1/CD177/CD36/CD40/CD40LG/CD59/CEACAM1/CLEC1B/CLIC1/COL1A1/CPB2/CYP4F2/DGKB/DGKD/DGKG/DGKI/DGKZ/DMTN/DOCK11/DOCK6/DOCK8/EHD1/EHD3/ENPP4/ENTPD1/EPHB2/F10/F11/F13A1/F13B/F2RL1/F3/F8/F9/FBLN1/FERMT3/FGA/FGB/FGG/FIBP/FLI1/FLNA/FN1/FYN/GATA1/GNA14/GNA15/GNAQ/GNB1/GNG2/GP1BA/GP5/GP6/GP9/HBB/HBE1/HBG2/HGFAC/HNF4A/HPS4/HPSE/IFNA2/IF…	158	ClusterGoSummary_Hypo_Methylation.csv
GO:0002456	BP	GO:0002456	T cell mediated immunity	61/6190	80/12262	1.91711e-06	6.28767e-05	5.15674e-05	ARG1/AZGP1/B2M/BTN3A2/BTN3A3/CCR2/CD1B/CD1C/CD1D/CD1E/CD55/CD70/CEACAM1/CLC/CTSH/FOXP3/FUT7/FZD5/GZMM/HFE/HLA-A/HLA-B/HLA-DRA/HLA-E/HLA-F/HMGB1/ICAM1/IFNA2/IL12B/IL12RB1/IL18/IL1B/IL1R1/IL20RB/IL23A/IL23R/IL4/IL6/IL7R/JAG1/KLRC1/KLRD1/LILRB1/LILRB4/MR1/MYO1G/NLRP3/NOD2/PPP3CB/PRF1/PTPRC/RAB27A/RFTN1/RIPK3/RSAD2/SASH3/TNFRSF1B/TNFSF4/TRAF2/WAS/ZP3	61	ClusterGoSummary_Hypo_Methylation.csv
GO:0031663	BP	GO:0031663	lipopolysaccharide-mediated signaling pathway	38/6190	45/12262	2.02949e-06	6.61685e-05	5.42671e-05	BPI/CACTIN/CARD16/CARD8/CCL2/CCL3/CCL5/CD14/CD180/CD36/CD55/CD6/DEFB114/HCK/IL18/IL1B/IRAK1/IRAK2/LACRT/LBP/LILRA2/LY86/LY96/LYN/MAPK1/MAPK3/PRKCE/PTAFR/PTPN22/SASH1/SCARB1/SCIMP/SIGIRR/TGFB1/TICAM1/TLR4/TNF/TNFAIP3	38	ClusterGoSummary_Hypo_Methylation.csv
GO:0002576	BP	GO:0002576	platelet degranulation	69/6190	93/12262	2.36301e-06	7.65894e-05	6.28137e-05	A2M/ACTN1/AHSG/ALB/ALDOA/APOH/APP/BLK/CALM1/CD109/CD36/CHID1/CLEC3B/CLU/CTSW/DMTN/ECM1/ENDOD1/F13A1/F8/FAM3C/FERMT3/FGA/FGB/FGG/FLNA/FN1/GTPBP2/HGF/IGF1/ITGA2B/ITGB3/ITIH3/ITIH4/LEFTY2/LHFPL2/LYN/MMRN1/OLA1/P2RX1/PCYOX1L/PDGFA/PDGFB/PLEK/PLG/PPBP/PSAP/SELP/SERPINA1/SERPINA3/SERPINA4/SERPINF2/SOD1/SPARC/SPP2/SRGN/STXBP1/SYK/TAGLN2/TGFB1/TLN1/TMX3/TOR4A/TTN/TUBA4A/VEGFA/VEGFC/VWF/WDR1	69	ClusterGoSummary_Hypo_Methylation.csv
GO:0002708	BP	GO:0002708	positive regulation of lymphocyte mediated immunity	62/6190	82/12262	2.60756e-06	8.40212e-05	6.89088e-05	AZGP1/B2M/BTK/C17orf99/C3/CADM1/CD160/CD1B/CD1C/CD1D/CD1E/CD226/CD28/CD40/CLCF1/CLNK/CRTAM/FCER2/FOXP3/FZD5/HLA-A/HLA-B/HLA-DRA/HLA-E/HLA-F/HMCES/HPX/IL12B/IL12RB1/IL18/IL18RAP/IL1B/IL1R1/IL2/IL21/IL23A/IL23R/IL4/IL6/KIR2DL4/KLRD1/KLRK1/LAG3/LTA/MR1/NCR3/NLRP3/NOD2/PTPRC/RAET1E/RIF1/RSAD2/SASH3/SH2D1A/SH2D1B/SLAMF6/TGFB1/TNF/TNFSF4/TRAF2/VAV1/ZP3	62	ClusterGoSummary_Hypo_Methylation.csv
GO:0003015	BP	GO:0003015	heart process	140/6190	212/12262	2.82362e-06	9.04543e-05	7.41848e-05	ABCC9/ACE/ACE2/ADA/ADM/ADORA1/ADORA3/ADRA1A/ADRA1B/ANK2/APELA/APLN/ASB3/ASPH/ATG5/ATP1A2/ATP1A3/ATP1A4/ATP2A2/ATP2A3/ATP2B3/ATP2B4/BMP10/CACNA1C/CACNA1D/CACNA1F/CACNA1G/CACNA1H/CACNA1S/CACNA2D1/CACNA2D2/CACNA2D3/CACNA2D4/CACNB1/CACNG1/CACNG2/CACNG3/CACNG4/CACNG5/CACNG7/CALM1/CASQ1/CASQ2/CAV1/CELF2/CSRP3/CTNNA3/CXADR/CXCR4/CYP2J2/DLG1/DMD/DRD2/DSG2/EHD3/EPAS1/FLNA/FOXN4/FYN/GJA5/GJC1/GNAI2/GNAO1/G…	140	ClusterGoSummary_Hypo_Methylation.csv
GO:2000147	BP	GO:2000147	positive regulation of cell motility	250/6190	406/12262	3.13964e-06	9.99967e-05	8.20108e-05	ADAM17/ADAM8/ADAM9/ADAMTS1/ADGRA2/AGO2/AIF1/AKAP12/AKT3/ANGPT1/ANGPT4/ANO6/ANXA1/APELA/APP/ARHGEF2/BAG4/BCL2/BDKRB1/BMPR2/C3AR1/C5AR1/CAPN7/CASS4/CAV1/CCBE1/CCL1/CCL11/CCL19/CCL20/CCL24/CCL3/CCL5/CCL8/CCR1/CCR2/CCR6/CCR7/CD151/CD40/CDH13/CDH5/CLDN1/CLEC7A/CMKLR1/COL1A1/CORO1A/CRKL/CSF1/CSF1R/CTSH/CX3CR1/CXCL13/CXCL14/CXCL16/CXCL8/CXCR4/DAB2/DMTN/DOCK4/DOCK5/DOCK7/DOCK8/EGFR/ENPP2/EPB41L4B/EPHA1/E…	250	ClusterGoSummary_Hypo_Methylation.csv
GO:0050920	BP	GO:0050920	regulation of chemotaxis	117/6190	173/12262	3.19318e-06	0.000101117	8.29301e-05	ADAM17/ADGRA2/AIF1/ANO6/AZU1/BMPR2/C3AR1/C5AR1/C5AR2/CCL1/CCL19/CCL2/CCL3/CCL5/CCR1/CCR2/CCR4/CCR6/CCR7/CDH13/CMKLR1/CORO1B/CSF1/CSF1R/CXCL13/CXCL14/CXCL8/CXCR4/DPP4/DSCAM/DUSP1/ELANE/F2RL1/F3/FGF1/FGF18/FGFR1/FPR2/GPR183/GPSM3/HMGB1/IL16/IL23A/IL4/IL6/IL6R/KLRK1/LBP/LGALS9/LGMN/LPAR1/LYN/MAPK1/MAPK3/MDK/MEGF8/MET/MIR15A/MIR16-1/MIR223/MMP28/NBL1/NCKAP1L/NOD2/NRP1/NTRK3/P2RX4/P2RY12/PADI2/PDGFB/P…	117	ClusterGoSummary_Hypo_Methylation.csv
GO:0051346	BP	GO:0051346	negative regulation of hydrolase activity	210/6190	335/12262	3.41671e-06	0.000107577	8.82281e-05	A2M/A2ML1/ADORA2A/AHSG/AIP/AMBP/ANGPTL4/ANXA1/ANXA2/APOC1/APOC3/APP/AQP1/ARPP19/ARRB1/ARRB2/BAG4/BICD1/BOD1L1/BOD1L2/BST2/C3/CAMK2A/CARD16/CARD18/CARD8/CD109/CD27/CD44/CDKN2D/CNST/COL28A1/COL7A1/CPAMD8/CPEB2/CR1/CSN2/CSRNP3/CST1/CST2/CST7/CST9/CST9L/CSTA/CSTL1/DFFA/DHCR24/DLG2/DLG3/DNAJB6/ECM1/EGLN1/ELFN1/ELFN2/ELL/ENSA/EPPIN/FETUB/FKBP15/FKBP1A/GCHFR/GNAI2/GPATCH2/GPS2/GPX1/GRXCR1/GZMA/HDAC9/HER…	210	ClusterGoSummary_Hypo_Methylation.csv
GO:0031344	BP	GO:0031344	regulation of cell projection organization	262/6190	428/12262	3.55481e-06	0.00011129	9.12727e-05	ABL2/ACAP3/ACTR3/ADGRB3/AGRN/ALK/ANAPC2/ANKRD1/ANKRD27/ARHGAP24/ARHGAP35/ARHGAP4/ARHGAP44/ARPC2/ARSB/ATF1/ATG3/ATG5/ATP8B1/AUTS2/AVIL/B2M/BCL11A/BIN3/BMP5/BMPR2/C15orf62/CAMK2B/CAV1/CCDC88A/CCL19/CCR7/CD44/CDH2/CDH4/CDHR2/CDHR5/CEP135/CFL1/CFLAR/CHN1/CLRN1/CNTF/COBL/CORO1B/CORO1C/CRKL/CROCC/CSMD3/CTNNA2/CUX2/CYFIP1/CYLD/DAB1/DBNL/DENND5A/DGKG/DHX36/DISC1/DMTN/DOCK11/DPYSL3/DRAXIN/DSCAM/DVL2/DYNLT…	262	ClusterGoSummary_Hypo_Methylation.csv
GO:0001894	BP	GO:0001894	tissue homeostasis	118/6190	175/12262	3.64397e-06	0.000113437	9.30334e-05	ABCA12/ACP5/ADAM8/ADGRF5/ADGRV1/AKR1B1/AKT3/ALB/ANGPT1/AZGP1/B2M/BBS1/BCL2/BGLAP/CDH23/CDH5/CDHR1/CHMP4B/CIB2/CLCN3/CLDN1/CLDN12/CLRN1/CNGB1/CORO1A/CRB1/CROCC/CSF1/CSF1R/CSK/CTSH/CUBN/CXADR/DMD/DRAM2/EGFR/EPAS1/ESAM/ESRRB/FSHB/GATA1/GJB6/GPR55/HAMP/IAPP/IL17A/IL20RB/IL6/IL7/INPP5D/ITGB3/JCHAIN/KRT1/LACRT/LAMA2/LDB2/LPCAT1/MFSD2A/MKKS/MTF1/MUC13/MUC2/MUC4/MUC6/NAPSA/NOD2/NOS3/NPHP4/NXNL2/P2RX4/P2R…	118	ClusterGoSummary_Hypo_Methylation.csv
GO:0051272	BP	GO:0051272	positive regulation of cellular component movement	253/6190	412/12262	3.70788e-06	0.000114778	9.41333e-05	ADAM17/ADAM8/ADAM9/ADAMTS1/ADGRA2/AGO2/AIF1/AKAP12/AKT3/ANGPT1/ANGPT4/ANO6/ANXA1/APELA/APP/ARHGEF2/BAG4/BCL2/BCL6/BDKRB1/BMPR2/C3AR1/C5AR1/CAPN7/CASS4/CAV1/CCBE1/CCL1/CCL11/CCL19/CCL20/CCL24/CCL3/CCL5/CCL8/CCR1/CCR2/CCR6/CCR7/CD151/CD40/CDH13/CDH5/CLDN1/CLEC7A/CMKLR1/COL1A1/CORO1A/CRKL/CSF1/CSF1R/CTSH/CX3CR1/CXCL13/CXCL14/CXCL16/CXCL8/CXCR4/DAB2/DMTN/DOCK4/DOCK5/DOCK7/DOCK8/EGFR/ENPP2/EPB41L4B/EP…	253	ClusterGoSummary_Hypo_Methylation.csv
GO:1903522	BP	GO:1903522	regulation of blood circulation	143/6190	218/12262	3.8879e-06	0.000119678	9.8152e-05	ABCC9/ACE/ACE2/ADA/ADM/ADORA1/ADORA3/ADRA1A/ADRA1B/AGTR1/ANK2/APELA/APLN/ARHGAP42/ASB3/ASIC2/ASPH/ATP1A2/ATP1A3/ATP1A4/ATP2A2/ATP2A3/ATP2B3/ATP2B4/AVPR1B/BMP10/BMPR2/CACNA1C/CACNA1D/CACNA1F/CACNA1G/CACNA1H/CACNA1S/CACNA2D1/CACNA2D2/CACNA2D3/CACNA2D4/CACNB1/CACNG1/CACNG2/CACNG3/CACNG4/CACNG5/CACNG7/CALM1/CASQ1/CASQ2/CAV1/CELF2/CHRM3/CSRP3/CTNNA3/CXADR/CYP2J2/DLG1/DMD/DOCK4/DOCK5/DRD2/DSG2/ECE1/EGF…	143	ClusterGoSummary_Hypo_Methylation.csv
GO:1902107	BP	GO:1902107	positive regulation of leukocyte differentiation	85/6190	120/12262	4.23023e-06	0.000128777	0.000105614	ADA/ADAM8/ANXA1/ATP11C/AXL/BCL6/BTK/CASP8/CBFB/CCL19/CCR1/CD27/CD4/CD80/CD86/CR1/CREB1/CSF1/DUSP10/EVI2B/FOXP3/GLI2/GPR68/HCLS1/HLA-DRA/HMGB1/IFNG/IL10/IL12B/IL12RB1/IL15/IL17A/IL18/IL2/IL20/IL23A/IL23R/IL2RA/IL36B/IL4/IL4R/IL5/IL7/IL7R/INPP5D/ITPKB/KLF10/LEF1/LGALS9/LIF/LILRB2/LILRB4/MDK/MIR145/MIR21/MYB/NCKAP1L/NFKBIZ/NLRP3/NOTCH2/OCSTAMP/PIK3R6/PNP/PPARGC1B/PTPRC/RAG1/RHOH/ROR2/RUNX1/SASH3/SHH…	85	ClusterGoSummary_Hypo_Methylation.csv
GO:1903708	BP	GO:1903708	positive regulation of hemopoiesis	85/6190	120/12262	4.23023e-06	0.000128777	0.000105614	ADA/ADAM8/ANXA1/ATP11C/AXL/BCL6/BTK/CASP8/CBFB/CCL19/CCR1/CD27/CD4/CD80/CD86/CR1/CREB1/CSF1/DUSP10/EVI2B/FOXP3/GLI2/GPR68/HCLS1/HLA-DRA/HMGB1/IFNG/IL10/IL12B/IL12RB1/IL15/IL17A/IL18/IL2/IL20/IL23A/IL23R/IL2RA/IL36B/IL4/IL4R/IL5/IL7/IL7R/INPP5D/ITPKB/KLF10/LEF1/LGALS9/LIF/LILRB2/LILRB4/MDK/MIR145/MIR21/MYB/NCKAP1L/NFKBIZ/NLRP3/NOTCH2/OCSTAMP/PIK3R6/PNP/PPARGC1B/PTPRC/RAG1/RHOH/ROR2/RUNX1/SASH3/SHH…	85	ClusterGoSummary_Hypo_Methylation.csv
GO:0002440	BP	GO:0002440	production of molecular mediator of immune response	103/6190	150/12262	4.27144e-06	0.000129317	0.000106057	ANGPT1/ARG1/ATG5/B2M/BATF/BCL6/BST2/BTK/C17orf99/CCR2/CCR6/CD160/CD22/CD226/CD244/CD28/CD36/CD40/CD40LG/CD55/CD86/CD96/CLC/CLCF1/CLEC7A/CLNK/CR1/DDX58/DHX36/ELANE/F2RL1/FCRL3/FFAR2/FFAR3/FOXP3/FZD5/GAPT/HFE/HK1/HLA-A/HLA-E/HLA-F/HMCES/HMOX1/HPX/IFNA2/IL10/IL13RA2/IL17A/IL18/IL1B/IL1R1/IL2/IL21/IL27RA/IL33/IL4/IL4R/IL5/IL6/JAK3/KIR2DL4/KLK3/KLK5/LACC1/LAPTM5/LILRB1/LILRB4/MSH3/MZB1/NLRP3/NOD2/NR4A…	103	ClusterGoSummary_Hypo_Methylation.csv
GO:0048667	BP	GO:0048667	cell morphogenesis involved in neuron differentiation	251/6190	409/12262	4.33296e-06	0.000130462	0.000106997	ACTBL2/ADARB1/ADCY1/ADGRB1/ADGRB3/ANAPC2/ANK3/ANKRD27/APP/ARHGAP35/ARHGAP4/ARHGAP44/ATL1/AUTS2/B3GNT2/B4GALT5/B4GALT6/BCL11B/BCL2/BMPR2/C12orf57/CABP4/CAMK2B/CDH2/CDH4/CDHR1/CELSR2/CFL1/CHN1/CHRNA7/CLRN1/CNTN4/CNTN6/COBL/CREB1/CSF1R/CTNNA2/CUX2/CXCR4/CYFIP1/DAB1/DBNL/DCLK1/DHX36/DIP2A/DISC1/DOCK10/DOCK7/DOK1/DOK2/DOK5/DOK6/DPYSL2/DPYSL5/DRAXIN/DRD2/DSCAM/DSCAML1/EFNA2/EFNA5/EPHA1/EPHA2/EPHA4/EPHA…	251	ClusterGoSummary_Hypo_Methylation.csv
GO:0048812	BP	GO:0048812	neuron projection morphogenesis	278/6190	458/12262	4.78864e-06	0.000143399	0.000117607	ACTBL2/ADARB1/ADCY1/ADGRB1/ADGRB3/ADORA2A/ANAPC2/ANK3/ANKRD27/APP/ARHGAP35/ARHGAP4/ARHGAP44/ATL1/AUTS2/B3GNT2/B4GALT5/B4GALT6/BCL11A/BCL11B/BCL2/BMPR2/C12orf57/CACNG7/CAMK2B/CDH2/CDH4/CELSR2/CFL1/CHN1/CHRNA7/CNTN4/CNTN6/CNTNAP2/COBL/CPNE1/CPNE5/CREB1/CSF1R/CTNNA2/CUX2/CXCR4/CYFIP1/DAB1/DBNL/DCLK1/DDR1/DHX36/DIP2A/DISC1/DOCK10/DOCK7/DOK1/DOK2/DOK5/DOK6/DPYSL2/DPYSL5/DRAXIN/DRD2/DSCAM/DSCAML1/DVL2/…	278	ClusterGoSummary_Hypo_Methylation.csv
GO:0002698	BP	GO:0002698	negative regulation of immune effector process	72/6190	99/12262	4.94105e-06	0.000146414	0.000120079	A2M/ANGPT1/ANXA1/ARG1/ARRB2/BCL6/BST2/CCR2/CD22/CD300A/CD55/CD59/CD84/CD96/CEACAM1/CLEC12B/CR1/DUSP10/ENPP3/FCRL3/FOXP3/GRN/HAVCR2/HFE/HLA-A/HLA-B/HLA-E/HLA-F/HMOX1/HTRA1/IFNA2/IL10/IL13RA2/IL2/IL20RB/IL2RA/IL33/IL4/IL4R/IL7R/INS/JAK3/KIR2DL4/KLRC1/KLRD1/LGALS9/LILRB1/LILRB4/NLRX1/NOD2/NPLOC4/PGLYRP3/PPM1B/PPP3CB/PTPN6/PTPRC/RC3H1/RIOK3/RNF125/SERPINB4/SERPINB9/SLAMF8/SPINK5/TARBP2/TGFB1/THOC1/TK…	72	ClusterGoSummary_Hypo_Methylation.csv
GO:1902105	BP	GO:1902105	regulation of leukocyte differentiation	138/6190	210/12262	4.94246e-06	0.000146414	0.000120079	ADA/ADAM8/ANXA1/ATP11C/AXL/BCL6/BGLAP/BTK/C1QC/CAMK4/CASP8/CBFB/CCL19/CCL3/CCR1/CCR2/CD2/CD27/CD28/CD4/CD80/CD86/CDK6/CEACAM1/CR1/CREB1/CRTAM/CSF1/CTLA4/DUSP10/EVI2B/FCRL3/FOXP1/FOXP3/FSHB/GLI2/GPR55/GPR68/HCLS1/HLA-B/HLA-DRA/HMGB1/IFNA2/IFNG/IKZF3/IL10/IL12B/IL12RB1/IL15/IL17A/IL18/IL2/IL20/IL23A/IL23R/IL27/IL2RA/IL36B/IL4/IL4R/IL5/IL7/IL7R/INHBA/INPP5D/IRF1/IRF7/ITPKB/JAK3/KLF10/LAG3/LEF1/LGALS…	138	ClusterGoSummary_Hypo_Methylation.csv
GO:0007009	BP	GO:0007009	plasma membrane organization	62/6190	83/12262	5.23796e-06	0.000154338	0.000126578	A4GALT/ABCA7/ABCD1/ANK2/ANK3/ANO6/ANO7/ANXA6/AR/ARV1/ASAP1/ATP2A2/ATP8B1/BIN2/BIN3/CAV1/CAV2/CHMP4A/CLN3/CLU/COL5A1/CR1/CRB1/CSRP3/CXCR4/DMKN/DYSF/EPB41L3/FA2H/FASLG/FAT4/FER1L6/FLOT1/GSN/MIR138-1/MYH9/MYOF/MYRF/NDRG1/NOX1/OTOF/P2RX7/PACSIN2/PACSIN3/PLSCR1/PLSCR4/PLSCR5/PTPRC/S100A9/SH3TC2/SLC4A1/SLC9A3R1/SNX33/SOD1/SPTA1/SYT11/SYT7/TMEFF2/WHAMM/XKR4/XKR5/XKR6	62	ClusterGoSummary_Hypo_Methylation.csv
GO:0008360	BP	GO:0008360	regulation of cell shape	78/6190	109/12262	5.60738e-06	0.000164344	0.000134784	ALDOA/ANXA1/ARHGAP15/ARHGAP35/C15orf62/CCL11/CCL2/CCL24/CCL3/CDC42SE2/CORO1A/CSF1R/CYFIP1/DIAPH1/DLG1/DMTN/EPB41/EPB41L3/EPB42/EPS8/ERMN/EZR/FGD2/FGD3/FGD5/FGD6/FGR/FMNL2/FMNL3/FN1/FYN/GAS2/HCK/HEXB/HPN/ICAM1/ITGA7/ITGB2/LIMD1/LPAR1/LST1/MARK2/MIR21/MYH14/MYH9/PARVB/PLEKHO1/PLXNA1/PLXNA2/PLXNA4/PLXNB3/PLXNC1/PLXND1/PRPF40A/PTK2/PTK2B/RAC1/RAC2/RDX/RHOA/RHOBTB1/RHOF/RHOG/RHOH/RHOJ/RND1/SEMA3E/SEMA…	78	ClusterGoSummary_Hypo_Methylation.csv
GO:0032729	BP	GO:0032729	positive regulation of interferon-gamma production	44/6190	55/12262	5.74466e-06	0.000167477	0.000137353	CCR2/CD14/CD160/CD2/CD226/CD244/CD276/CD3E/CLEC7A/CRTAM/EBI3/FZD5/HAVCR2/HLA-A/HLA-DPA1/HMHB1/IL12B/IL12RB1/IL18/IL1B/IL1R1/IL2/IL21/IL23A/IL23R/IL27/IL27RA/IRF8/LGALS9/LTA/PDE4B/PTPN22/PYCARD/SASH3/SLAMF6/SLC11A1/TLR4/TLR7/TLR9/TNF/TNFSF4/TXK/WNT5A/ZP3	44	ClusterGoSummary_Hypo_Methylation.csv
GO:0046635	BP	GO:0046635	positive regulation of alpha-beta T cell activation	42/6190	52/12262	5.94163e-06	0.000172307	0.000141315	ADA/ANXA1/CBFB/CCL19/CCR2/CD160/CD28/CD3E/CD55/CD80/CD86/EBI3/FOXP3/HLA-A/HLA-DRA/HLA-E/IFNG/IL12B/IL12RB1/IL18/IL23A/IL23R/IL4R/ITPKB/LGALS9/LILRB4/MIR21/MYB/NCKAP1L/NFKBIZ/NLRP3/PNP/PRKCQ/PTPN22/PTPRC/RUNX1/SASH3/SHH/SYK/TGFBR2/TNFSF4/ZAP70	42	ClusterGoSummary_Hypo_Methylation.csv
GO:0050730	BP	GO:0050730	regulation of peptidyl-tyrosine phosphorylation	133/6190	202/12262	6.27463e-06	0.000181012	0.000148454	ACE/ADAM17/ADORA1/ADRA1A/ANGPT1/ANGPT4/APP/ARHGEF2/ARL2BP/ARRB2/BANK1/CASS4/CAV1/CCL5/CD300A/CD36/CD3E/CD4/CD40/CD44/CD80/CHMP6/CLCF1/CLEC7A/CNTF/CSF1R/CSF2/CSPG4/DLG3/DMTN/DOCK3/DOK7/DUSP22/DVL2/EFNA5/EGFR/ENPP2/EPHA4/FLT3/FYN/GATA1/GHR/GRM5/HCLS1/HES5/HGF/HPX/HTR2A/IBTK/ICAM1/IFNA2/IFNG/IGF1/IL12B/IL15/IL18/IL2/IL20/IL21/IL22RA2/IL23A/IL23R/IL24/IL3/IL31RA/IL4/IL5/IL6/IL6R/IL7/ITGA5/ITGB2/ITGB3…	133	ClusterGoSummary_Hypo_Methylation.csv
GO:0045730	BP	GO:0045730	respiratory burst	24/6190	26/12262	6.36482e-06	0.000182657	0.000149804	CD52/CD55/CLEC7A/CYBA/CYBB/DUSP10/GRN/HCK/INS/INSR/JCHAIN/LBP/MPO/NCF2/NCF4/NOX1/NOXA1/PGAM1/PIK3CD/PIK3CG/RAC1/RAC2/SLAMF8/SLC11A1	24	ClusterGoSummary_Hypo_Methylation.csv
GO:0032609	BP	GO:0032609	interferon-gamma production	68/6190	93/12262	6.63082e-06	0.000189305	0.000155256	AXL/BTN3A2/CCR2/CCR7/CD14/CD160/CD2/CD226/CD244/CD276/CD3E/CD96/CLEC7A/CR1/CRTAM/EBI3/F2RL1/FOXP3/FZD5/HAVCR2/HLA-A/HLA-DPA1/HMGB1/HMHB1/IL10/IL12B/IL12RB1/IL18/IL1B/IL1R1/IL1RL1/IL2/IL20RB/IL21/IL23A/IL23R/IL27/IL27RA/IL33/IL36RN/INHBA/IRF8/LAPTM5/LGALS9/LILRB1/LILRB4/LTA/NOD2/PDCD1LG2/PDE4B/PGLYRP3/PTPN22/PYCARD/RIPK3/SASH3/SIRPA/SLAMF6/SLC11A1/SPN/TLR4/TLR7/TLR9/TNF/TNFSF4/TXK/WNT5A/ZC3H12A/ZP3	68	ClusterGoSummary_Hypo_Methylation.csv
GO:0031348	BP	GO:0031348	negative regulation of defense response	124/6190	187/12262	7.56743e-06	0.000214931	0.000176272	A2M/ADA/ADORA1/ALOX5/AOAH/ARG1/ARRB2/ASH1L/C1QTNF3/CACTIN/CALCRL/CD200/CD200R1/CD96/CDH5/CEACAM1/CLEC12B/CNR2/CR1/CST7/DCST1/DRD2/DUSP10/ELANE/ENPP3/FOXP3/FPR2/GIT1/GPR31/GPS2/GPX1/GRN/HAMP/HAVCR2/HGF/HLA-A/HLA-B/HLA-E/HLA-F/HTRA1/IFI16/IGF1/IL10/IL12B/IL2/IL20RB/IL22RA2/IL2RA/IL4/INS/KIR2DL4/KLRC1/KLRD1/KRT1/LDLR/LGALS9/LILRB1/MDK/MEFV/MIR105-1/MIR138-1/MIR142/MIR145/MIR15A/MIR15B/MIR16-1/MIR187…	124	ClusterGoSummary_Hypo_Methylation.csv
GO:0060047	BP	GO:0060047	heart contraction	135/6190	206/12262	7.73929e-06	0.000218685	0.000179351	ABCC9/ACE/ACE2/ADA/ADM/ADORA1/ADORA3/ADRA1A/ADRA1B/ANK2/APELA/APLN/ASB3/ASPH/ATG5/ATP1A2/ATP1A3/ATP1A4/ATP2A2/ATP2A3/ATP2B3/ATP2B4/BMP10/CACNA1C/CACNA1D/CACNA1F/CACNA1G/CACNA1H/CACNA1S/CACNA2D1/CACNA2D2/CACNA2D3/CACNA2D4/CACNB1/CACNG1/CACNG2/CACNG3/CACNG4/CACNG5/CACNG7/CALM1/CASQ1/CASQ2/CAV1/CELF2/CSRP3/CTNNA3/CXADR/CXCR4/CYP2J2/DLG1/DMD/DRD2/DSG2/EHD3/EPAS1/FLNA/FOXN4/GJA5/GJC1/GNAO1/GPX1/GSN/HC…	135	ClusterGoSummary_Hypo_Methylation.csv
GO:0042116	BP	GO:0042116	macrophage activation	61/6190	82/12262	7.83489e-06	0.000220256	0.00018064	ADGRF5/AIF1/APP/AZU1/BPI/C1QA/C5AR1/CCL3/CD200/CD93/CLU/CRTC3/CSF2/CST7/DYSF/FOXP1/FPR2/GRN/HAMP/HAVCR2/HMGB1/IFI35/IFNG/IFNGR1/IL10/IL1RL1/IL31RA/IL33/IL4/IL4R/IL6/ITGB2/LBP/LDLR/LRRK2/MIR142/MIR145/MMP8/NMI/NR1H3/PLA2G4A/PRKCE/PTPRC/RORA/SBNO2/SLC11A1/SPACA3/STAP1/SUCNR1/SYK/SYT11/TICAM1/TLR4/TLR6/TLR7/TMEM106A/TNF/TREM2/VSIG4/WNT5A/ZC3H12A	61	ClusterGoSummary_Hypo_Methylation.csv
GO:0042269	BP	GO:0042269	regulation of natural killer cell mediated cytotoxicity	31/6190	36/12262	8.09092e-06	0.000226299	0.000185596	ARRB2/CADM1/CD160/CD226/CEACAM1/CLEC12B/CRTAM/HAVCR2/HLA-A/HLA-B/HLA-E/HLA-F/IL12B/IL18RAP/IL21/KIR2DL4/KLRC1/KLRD1/KLRK1/LAG3/LGALS9/LILRB1/NCR1/NCR3/PIK3R6/RAET1E/SERPINB4/SERPINB9/SH2D1A/SLAMF6/VAV1	31	ClusterGoSummary_Hypo_Methylation.csv
GO:0002718	BP	GO:0002718	regulation of cytokine production involved in immune response	54/6190	71/12262	8.51366e-06	0.00023692	0.000194307	ANGPT1/ARG1/ATG5/B2M/BCL6/BST2/BTK/CCR2/CD160/CD226/CD36/CD96/CLC/CLEC7A/CLNK/DDX58/DHX36/F2RL1/FFAR2/FFAR3/FOXP3/FZD5/HFE/HK1/HLA-A/HLA-E/HLA-F/HMOX1/IFNA2/IL10/IL18/IL1B/IL1R1/IL6/JAK3/KIR2DL4/LAPTM5/LILRB1/LILRB4/NLRP3/NOD2/NR4A3/RSAD2/SASH3/SCIMP/SEMA7A/TGFB1/TICAM1/TLR4/TNF/TNFRSF1B/TNFSF4/TRAF2/WNT5A	54	ClusterGoSummary_Hypo_Methylation.csv
GO:0050866	BP	GO:0050866	negative regulation of cell activation	108/6190	160/12262	8.63763e-06	0.000239162	0.000196146	ADGRF5/ANXA1/ARG1/AXL/BANK1/BCL6/BLK/BPI/BTK/BTN2A2/CBFB/CCR2/CD200/CD300A/CD300LF/CD80/CD84/CD86/CEACAM1/CLNK/CNR2/CR1/CRTAM/CST7/CTLA4/DLG1/DLG5/ENPP3/FGL1/FGR/FOXP3/GPNMB/GRN/HAVCR2/HFE/HLA-F/HMGB1/HMOX1/IDO1/IFNA2/IL10/IL13RA2/IL2/IL20RB/IL2RA/IL31RA/IL4/IL4R/INHBA/INPP5D/IRF1/JAK3/LAG3/LAPTM5/LAX1/LDLR/LGALS9/LILRB1/LILRB2/LILRB4/LST1/LYN/MDK/MIR21/MIR27A/MNDA/NOS3/NR1H3/PAG1/PDCD1LG2/PDGFA/…	108	ClusterGoSummary_Hypo_Methylation.csv
GO:0002824	BP	GO:0002824	positive regulation of adaptive immune response based on somatic recombination of immune receptors built from immunoglobulin superfamily domains	57/6190	76/12262	1.01555e-05	0.000279783	0.00022946	ADA/AZGP1/B2M/BTK/C17orf99/C3/CCR2/CD1B/CD1C/CD1D/CD1E/CD226/CD28/CD4/CD40/CLCF1/FCER2/FOXP3/FZD5/HLA-A/HLA-B/HLA-DRA/HLA-E/HLA-F/HMCES/HPX/IL12B/IL12RB1/IL18/IL1B/IL1R1/IL2/IL23A/IL23R/IL27RA/IL4/IL6/LTA/MIR21/MR1/NFKBIZ/NLRP10/NLRP3/NOD2/PLA2G4A/PRKCQ/PTPRC/RIF1/RSAD2/SASH3/SLC11A1/TGFB1/TNF/TNFSF13B/TNFSF4/TRAF2/ZP3	57	ClusterGoSummary_Hypo_Methylation.csv
GO:0034765	BP	GO:0034765	regulation of ion transmembrane transport	239/6190	391/12262	1.09687e-05	0.000300683	0.000246601	ABCB1/ACE2/ACSL5/AKAP6/ANK2/ANK3/ANO6/APLNR/APP/ARF1/ARL6IP5/ARPP19/ASIC2/ATG5/ATP1A2/ATP2B4/BDKRB1/BPIFA1/C3/CACNA1A/CACNA1B/CACNA1C/CACNA1D/CACNA1E/CACNA1F/CACNA1G/CACNA1H/CACNA1I/CACNA1S/CACNA2D1/CACNA2D2/CACNA2D3/CACNA2D4/CACNB1/CACNG1/CACNG2/CACNG3/CACNG4/CACNG5/CACNG7/CALM1/CASQ1/CASQ2/CATSPER1/CATSPER4/CAV1/CCL2/CCR2/CFTR/CHRM3/CLCA3P/CLCN1/CLIC1/CLIC3/CLIC4/CLIC5/CLIC6/CLIP3/CLTCL1/CNIH2/…	239	ClusterGoSummary_Hypo_Methylation.csv
GO:0002695	BP	GO:0002695	negative regulation of leukocyte activation	100/6190	147/12262	1.10454e-05	0.000301289	0.000247098	ADGRF5/ANXA1/ARG1/AXL/BANK1/BCL6/BLK/BPI/BTK/BTN2A2/CBFB/CCR2/CD200/CD300A/CD300LF/CD80/CD84/CD86/CEACAM1/CLNK/CNR2/CR1/CRTAM/CST7/CTLA4/DLG1/DLG5/ENPP3/FGL1/FGR/FOXP3/GPNMB/GRN/HAVCR2/HFE/HLA-F/HMGB1/HMOX1/IDO1/IFNA2/IL10/IL13RA2/IL2/IL20RB/IL2RA/IL31RA/IL4/IL4R/INHBA/INPP5D/IRF1/JAK3/LAG3/LAPTM5/LAX1/LDLR/LGALS9/LILRB1/LILRB2/LILRB4/LST1/LYN/MDK/MIR21/MIR27A/MNDA/NR1H3/PAG1/PDCD1LG2/PELI1/PGLYR…	100	ClusterGoSummary_Hypo_Methylation.csv
GO:0032649	BP	GO:0032649	regulation of interferon-gamma production	65/6190	89/12262	1.1256e-05	0.000305521	0.000250569	AXL/CCR2/CCR7/CD14/CD160/CD2/CD226/CD244/CD276/CD3E/CD96/CLEC7A/CR1/CRTAM/EBI3/FOXP3/FZD5/HAVCR2/HLA-A/HLA-DPA1/HMGB1/HMHB1/IL10/IL12B/IL12RB1/IL18/IL1B/IL1R1/IL1RL1/IL2/IL20RB/IL21/IL23A/IL23R/IL27/IL27RA/IL33/IL36RN/INHBA/IRF8/LAPTM5/LGALS9/LILRB1/LILRB4/LTA/NOD2/PDCD1LG2/PDE4B/PGLYRP3/PTPN22/PYCARD/RIPK3/SASH3/SIRPA/SLAMF6/SLC11A1/TLR4/TLR7/TLR9/TNF/TNFSF4/TXK/WNT5A/ZC3H12A/ZP3	65	ClusterGoSummary_Hypo_Methylation.csv
GO:0002709	BP	GO:0002709	regulation of T cell mediated immunity	48/6190	62/12262	1.16006e-05	0.000312878	0.000256602	ARG1/AZGP1/B2M/CCR2/CD1B/CD1C/CD1D/CD1E/CEACAM1/CLC/FOXP3/FUT7/FZD5/HFE/HLA-A/HLA-B/HLA-DRA/HLA-E/HLA-F/HMGB1/IFNA2/IL12B/IL12RB1/IL18/IL1B/IL1R1/IL20RB/IL23A/IL23R/IL6/IL7R/KLRC1/KLRD1/LILRB1/LILRB4/MR1/NLRP3/NOD2/PPP3CB/PTPRC/RIPK3/RSAD2/SASH3/TNFRSF1B/TNFSF4/TRAF2/WAS/ZP3	48	ClusterGoSummary_Hypo_Methylation.csv
GO:0072676	BP	GO:0072676	lymphocyte migration	60/6190	81/12262	1.16734e-05	0.000312878	0.000256602	ADAM17/ADAM8/ADTRP/AIF1/APP/C10orf99/CCL1/CCL11/CCL14/CCL15/CCL16/CCL18/CCL19/CCL2/CCL20/CCL22/CCL23/CCL24/CCL25/CCL3/CCL5/CCL8/CCR2/CCR6/CCR7/CD200/CD200R1/CKLF/CRKL/CRTAM/CXCL13/CXCL14/CXCL16/CXCR3/DOCK8/ECM1/FUT7/GCSAM/GCSAML/GPR15/GPR183/HSD3B7/ICAM1/IL27RA/KLRK1/MYO1G/PADI2/PIK3CD/PIK3CG/PTK2B/PYCARD/RET/RHOA/RIPK3/S100A7/SPN/SPNS2/STK10/WNT5A/ZAP70	60	ClusterGoSummary_Hypo_Methylation.csv
GO:0050855	BP	GO:0050855	regulation of B cell receptor signaling pathway	23/6190	25/12262	1.16974e-05	0.000312878	0.000256602	BLK/CBFB/CD22/CD300A/ELF1/FCRL3/FOXP1/GCSAM/GCSAML/GPS2/LPXN/LYN/MIR18A/MIR19A/NFAM1/PAX5/PLCL2/PRKCB/PRKCH/PTPN22/RUNX1/SLC39A10/STAP1	23	ClusterGoSummary_Hypo_Methylation.csv
GO:0003018	BP	GO:0003018	vascular process in circulatory system	121/6190	183/12262	1.19657e-05	0.000318507	0.000261219	ABCA2/ABCB1/ABCC1/ABCC2/ABCC3/ABCC9/ACE/ACE2/ADM/ADORA1/ADORA2A/ADRA1A/ADRA1B/AGTR1/AKAP12/ANGPT1/APLN/ARHGAP35/ARHGAP42/ASIC2/ATG5/ATP1A2/ATP1A4/ATP2A3/ATP2B4/AVPR1B/AZU1/BMPR2/CAV1/CD36/CDH5/CEACAM1/CHRM3/DOCK4/DOCK5/ECE1/EGFR/F2RL1/FGA/FGB/FGG/GJA5/GPR4/GPX1/HRH1/HRH2/HTR1D/HTR2A/HTR7/ICAM1/INSR/KCNMA1/KCNMB2/KCNMB4/KEL/LRP1/LRP2/LRP3/MFSD2A/MIR21/MIR23A/MIR92A1/MKKS/MYLK3/NOS1/NOS3/P2RX1/P2RY…	121	ClusterGoSummary_Hypo_Methylation.csv
GO:0070268	BP	GO:0070268	cornification	68/6190	94/12262	1.21774e-05	0.000321697	0.000263835	CASP14/CDSN/CERS3/CSTA/DSG1/DSG2/DSG4/EVPL/IVL/KLK12/KLK14/KLK5/KRT1/KRT13/KRT14/KRT15/KRT16/KRT18/KRT2/KRT20/KRT26/KRT27/KRT28/KRT31/KRT32/KRT33A/KRT33B/KRT35/KRT36/KRT38/KRT4/KRT5/KRT6A/KRT6C/KRT71/KRT73/KRT74/KRT75/KRT76/KRT77/KRT78/KRT79/KRT8/KRT80/KRT82/KRT83/KRT84/KRT85/KRT9/LCE1A/LCE3D/LIPN/PCSK6/PI3/PKP1/RPTN/SPINK5/SPRR1A/SPRR1B/SPRR2A/SPRR2D/SPRR2F/SPRR2G/SPRR3/ST14/TCHH/TGM1/TGM5	68	ClusterGoSummary_Hypo_Methylation.csv
GO:0070374	BP	GO:0070374	positive regulation of ERK1 and ERK2 cascade	104/6190	154/12262	1.22023e-05	0.000321697	0.000263835	ABCA7/ADRA1A/AKAP12/ANGPT1/APELA/APP/ARHGAP8/ARRB1/ARRB2/BMPER/C5AR1/C5AR2/CCL1/CCL11/CCL14/CCL15/CCL16/CCL18/CCL19/CCL2/CCL20/CCL22/CCL23/CCL24/CCL25/CCL3/CCL5/CCL8/CCR1/CCR7/CD36/CD4/CD44/CFLAR/CHI3L1/CHRNA7/CRKL/CSF1R/DRD2/EGFR/F2RL1/FGA/FGB/FGF18/FGF21/FGG/FPR2/FSHR/GLIPR2/GNAI2/GPNMB/GPR183/GPR55/HAVCR2/HMGB1/HTR2A/HTR2C/ICAM1/LGALS9/LRP1/MAPK3/MARCO/MIR21/MIR23A/MIR27A/NDRG4/NECAB2/NOD2/NOT…	104	ClusterGoSummary_Hypo_Methylation.csv
GO:0055074	BP	GO:0055074	calcium ion homeostasis	203/6190	327/12262	1.24352e-05	0.000326275	0.00026759	ABL2/ACKR2/ADCY5/ADM/ADORA1/ADRA1A/ADRA1B/AGTR1/AKAP6/ANK2/ANXA6/APLNR/APP/ATG5/ATP13A2/ATP13A4/ATP13A5/ATP1A2/ATP2A2/ATP2A3/ATP2B3/ATP2B4/ATP2C2/ATP7B/AVPR1B/BCAP31/BCL2/BDKRB1/C3AR1/C5AR1/C5AR2/CACNA1A/CACNA1C/CACNA2D1/CALB2/CALM1/CASQ1/CASQ2/CAV1/CAV2/CCDC47/CCL1/CCL11/CCL14/CCL15/CCL19/CCL23/CCL3/CCL5/CCL8/CCR1/CCR2/CCR3/CCR4/CCR5/CCR6/CCR7/CCR8/CCRL2/CD36/CD4/CD40/CD52/CD55/CDH23/CDH5/CHRNA7…	203	ClusterGoSummary_Hypo_Methylation.csv
GO:0002821	BP	GO:0002821	positive regulation of adaptive immune response	58/6190	78/12262	1.33647e-05	0.000349003	0.00028623	ADA/AZGP1/B2M/BTK/C17orf99/C3/CCR2/CD1B/CD1C/CD1D/CD1E/CD226/CD28/CD4/CD40/CLCF1/FCER2/FOXP3/FZD5/HLA-A/HLA-B/HLA-DRA/HLA-E/HLA-F/HMCES/HPX/IL12B/IL12RB1/IL18/IL1B/IL1R1/IL2/IL23A/IL23R/IL27RA/IL4/IL6/LTA/MIR21/MR1/NFKBIZ/NLRP10/NLRP3/NOD2/PLA2G4A/PRKCQ/PTPRC/PYCARD/RIF1/RSAD2/SASH3/SLC11A1/TGFB1/TNF/TNFSF13B/TNFSF4/TRAF2/ZP3	58	ClusterGoSummary_Hypo_Methylation.csv
GO:0006874	BP	GO:0006874	cellular calcium ion homeostasis	200/6190	322/12262	1.37179e-05	0.000356536	0.000292408	ABL2/ACKR2/ADCY5/ADM/ADORA1/ADRA1A/ADRA1B/AGTR1/AKAP6/ANK2/ANXA6/APLNR/APP/ATG5/ATP13A2/ATP13A4/ATP13A5/ATP1A2/ATP2A2/ATP2A3/ATP2B3/ATP2B4/ATP2C2/ATP7B/AVPR1B/BCAP31/BCL2/BDKRB1/C3AR1/C5AR1/C5AR2/CACNA1A/CACNA1C/CACNA2D1/CALB2/CALM1/CASQ1/CASQ2/CAV1/CAV2/CCDC47/CCL1/CCL11/CCL14/CCL15/CCL19/CCL23/CCL3/CCL5/CCL8/CCR1/CCR2/CCR3/CCR4/CCR5/CCR6/CCR7/CCR8/CCRL2/CD36/CD4/CD40/CD52/CD55/CDH23/CDH5/CHRNA7…	200	ClusterGoSummary_Hypo_Methylation.csv
GO:0050919	BP	GO:0050919	negative chemotaxis	30/6190	35/12262	1.39064e-05	0.000359739	0.000295035	DPP4/ITGB3/LGR6/LRTM1/LRTM2/NRG1/NRG3/NRP2/PDGFA/PLXNA4/RHOA/ROBO1/ROBO2/RYK/SEMA3A/SEMA3D/SEMA3E/SEMA3F/SEMA3G/SEMA4C/SEMA4D/SEMA4G/SEMA5A/SEMA5B/SEMA6A/SEMA7A/SLIT1/SLIT2/SLIT3/WNT5A	30	ClusterGoSummary_Hypo_Methylation.csv
GO:0034109	BP	GO:0034109	homotypic cell-cell adhesion	51/6190	67/12262	1.45439e-05	0.000374471	0.000307117	ANK3/BLK/CCL5/CEACAM1/CEACAM5/CLIC1/CTNNA3/CXADR/DMTN/DSG2/FERMT3/FGA/FGB/FGG/FIBP/FLNA/FN1/GATA1/GP1BA/HBB/ITGA2B/ITGB3/JAK1/LGALS1/LYN/MEGF10/MEGF11/MYH9/MYL12A/P2RY12/PDGFRA/PIK3CB/PIK3CG/PLAUR/PLEK/PRKCQ/PRKG1/PTPN6/PTPRU/RAP2B/RDX/SERPINE2/SH2B3/SLC7A11/STXBP1/SYK/TJP2/TLN1/TSPAN32/UBASH3B/WNT3A	51	ClusterGoSummary_Hypo_Methylation.csv
GO:0010324	BP	GO:0010324	membrane invagination	42/6190	53/12262	1.46386e-05	0.000375156	0.000307679	ABCA7/ADGRB1/AIF1/ANO6/ARF1/ARHGAP25/BIN2/C3/CD300A/CD36/CHMP4A/CLCN3/F2RL1/GSN/HAVCR1/HGS/IGLL1/IGLL5/ITGB2/MARCO/MEGF10/MSR1/MYH9/NCKAP1L/PPARG/RAB31/RAC1/RAC2/RHOA/RHOBTB1/RHOG/RHOH/SH3BP1/SNX33/SPIRE1/SPIRE2/STAP1/SYT11/TREM2/XKR4/XKR5/XKR6	42	ClusterGoSummary_Hypo_Methylation.csv
GO:0034762	BP	GO:0034762	regulation of transmembrane transport	240/6190	394/12262	1.49007e-05	0.000380106	0.000311739	ABCB1/ACE2/ACSL5/AKAP6/ANK2/ANK3/ANO6/APLNR/APP/ARF1/ARL6IP5/ARPP19/ASIC2/ATG5/ATP1A2/ATP2B4/BCL2/BDKRB1/BPIFA1/C3/CACNA1A/CACNA1B/CACNA1C/CACNA1D/CACNA1E/CACNA1F/CACNA1G/CACNA1H/CACNA1I/CACNA1S/CACNA2D1/CACNA2D2/CACNA2D3/CACNA2D4/CACNB1/CACNG1/CACNG2/CACNG3/CACNG4/CACNG5/CACNG7/CALM1/CASQ1/CASQ2/CATSPER1/CATSPER4/CAV1/CCL2/CCR2/CFTR/CHRM3/CLCA3P/CLCN1/CLIC1/CLIC3/CLIC4/CLIC5/CLIC6/CLIP3/CLTCL1/C…	240	ClusterGoSummary_Hypo_Methylation.csv
GO:0070372	BP	GO:0070372	regulation of ERK1 and ERK2 cascade	142/6190	220/12262	1.51665e-05	0.000385104	0.000315838	ABCA7/ADRA1A/AKAP12/ANGPT1/APELA/APP/ARHGAP8/ARRB1/ARRB2/BMPER/C5AR1/C5AR2/CCL1/CCL11/CCL14/CCL15/CCL16/CCL18/CCL19/CCL2/CCL20/CCL22/CCL23/CCL24/CCL25/CCL3/CCL5/CCL8/CCR1/CCR7/CD36/CD4/CD44/CEACAM1/CFLAR/CHI3L1/CHRNA7/CRKL/CSF1R/CSK/DLG1/DRD2/DUSP1/DUSP10/DUSP4/EGFR/EPHA2/EPHB1/EPHB2/EZR/F2RL1/FBLN1/FGA/FGB/FGF18/FGF21/FGG/FN1/FPR2/FSHR/GLIPR2/GNAI2/GPNMB/GPR183/GPR55/HAVCR2/HMGB1/HTR2A/HTR2C/ICA…	142	ClusterGoSummary_Hypo_Methylation.csv
GO:0045058	BP	GO:0045058	T cell selection	34/6190	41/12262	1.59983e-05	0.00040343	0.000330868	ATG5/BATF/BCL11B/BCL2/CCR7/CD1D/CD28/CD3D/CD3E/CD3G/CD4/DOCK2/FOXP3/IL12B/IL12RB1/IL15/IL23A/IL23R/IL6/IL6R/ITPKB/JAG2/LY9/PTPN2/PTPRC/SHH/SLAMF6/SPN/STAT3/SYK/THEMIS/TNFSF18/TOX/ZAP70	34	ClusterGoSummary_Hypo_Methylation.csv
GO:0001959	BP	GO:0001959	regulation of cytokine-mediated signaling pathway	93/6190	136/12262	1.60347e-05	0.00040343	0.000330868	ADAM17/ANGPT1/ARG1/AXL/BIRC3/CACTIN/CARD16/CARD8/CASP1/CASP8/CAV1/CBFB/CCDC3/CCL5/CD300LF/CDC37/CLIP3/CPNE1/CSF1/CXCR4/CYLD/DCST1/ECM1/ELF1/F2RL1/GPS2/HPX/IFNAR2/IFNG/IFNGR1/IFNGR2/IKBKE/IKBKG/IL1R1/IL1R2/IL1RN/IL3/IL36RN/IL6/IL7/IRAK1/IRAK2/IRF7/IRGM/JAK1/LAPTM5/LSM14A/MED1/MIR21/MIR27A/MIR520C/MIR99A/MMP12/NLRC5/NOL3/NR1H3/OTUD4/OTULIN/PADI2/PARP14/PARP9/PIAS1/PPARG/PTPN1/PTPN11/PTPN2/PTPN6/PTP…	93	ClusterGoSummary_Hypo_Methylation.csv
GO:0032970	BP	GO:0032970	regulation of actin filament-based process	163/6190	257/12262	1.6227e-05	0.000406412	0.000333313	ABL2/ACTR3/ADD2/ADORA1/ALMS1/ANK2/ARF1/ARHGAP35/ARHGAP40/ARHGAP44/ARHGAP6/ARHGDIB/ARHGEF10/ARHGEF10L/ARPC1B/ARPC2/ARPC4/ARPC5L/ASAP3/ATP1A2/ATP2A2/AVIL/BAG4/BMP10/BST2/C15orf62/CACNA1C/CAPZA1/CAPZA3/CAV1/CCDC88A/CCL11/CCL24/CCR7/CELSR1/CNN2/CORO1A/CORO1B/CORO2B/COTL1/CSF1R/CTNNA2/CTNNA3/CYFIP1/DBNL/DLG1/DMTN/DSG2/ECT2/EFNA5/ELN/EPHA1/EPS8/ESAM/EVL/F2RL1/FAM107A/FHOD3/FLNA/FMN1/FSCN1/GJA5/GMFG/GPR…	163	ClusterGoSummary_Hypo_Methylation.csv
GO:0071621	BP	GO:0071621	granulocyte chemotaxis	64/6190	88/12262	1.6472e-05	0.000410682	0.000336815	ADGRE2/ANXA1/C3AR1/C5AR1/C5AR2/CCL1/CCL11/CCL14/CCL15/CCL16/CCL18/CCL19/CCL2/CCL20/CCL22/CCL23/CCL24/CCL25/CCL3/CCL5/CCL8/CCR7/CKLF/CMKLR1/CSF1/CSF1R/CSF3R/CXADR/CXCL13/CXCL8/CXCL9/CXCR1/CXCR2/DPP4/HRH1/IL23A/IL4/ITGB2/LBP/MAPK1/MAPK3/MDK/MIR223/NCKAP1L/NOD2/PDE4B/PIK3CD/PIK3CG/PIP5K1C/PLA2G1B/PPBP/PREX1/PTK2/RAC1/RAC2/S100A12/S100A7/S100A8/S100A9/SCG2/SLIT2/SYK/TNFSF18/VAV1	64	ClusterGoSummary_Hypo_Methylation.csv
GO:0072507	BP	GO:0072507	divalent inorganic cation homeostasis	218/6190	355/12262	1.71743e-05	0.000426263	0.000349594	ABL2/ACKR2/ADCY5/ADM/ADORA1/ADRA1A/ADRA1B/AGTR1/AKAP6/ANK2/ANK3/ANXA6/APLNR/APP/ATG5/ATP13A2/ATP13A4/ATP13A5/ATP1A2/ATP2A2/ATP2A3/ATP2B3/ATP2B4/ATP2C2/ATP7B/AVPR1B/BCAP31/BCL2/BDKRB1/C3AR1/C5AR1/C5AR2/CACNA1A/CACNA1C/CACNA2D1/CALB2/CALM1/CASQ1/CASQ2/CAV1/CAV2/CCDC47/CCL1/CCL11/CCL14/CCL15/CCL19/CCL23/CCL3/CCL5/CCL8/CCR1/CCR2/CCR3/CCR4/CCR5/CCR6/CCR7/CCR8/CCRL2/CD36/CD4/CD40/CD52/CD55/CDH23/CDH5/C…	218	ClusterGoSummary_Hypo_Methylation.csv
GO:0045621	BP	GO:0045621	positive regulation of lymphocyte differentiation	59/6190	80/12262	1.73225e-05	0.000428014	0.000351029	ADA/ADAM8/ANXA1/ATP11C/AXL/BCL6/BTK/CBFB/CCL19/CD27/CD80/CD86/CR1/DUSP10/FOXP3/GLI2/HLA-DRA/IFNG/IL10/IL12B/IL12RB1/IL15/IL18/IL2/IL23A/IL23R/IL2RA/IL36B/IL4/IL4R/IL7/IL7R/INPP5D/ITPKB/LEF1/LGALS9/LILRB2/LILRB4/MDK/MIR21/MYB/NCKAP1L/NFKBIZ/NLRP3/PIK3R6/PNP/PTPRC/RAG1/RHOH/RUNX1/SASH3/SHH/SYK/TESPA1/TGFBR2/TNFSF4/TOX/VNN1/ZAP70	59	ClusterGoSummary_Hypo_Methylation.csv
GO:0007409	BP	GO:0007409	axonogenesis	204/6190	330/12262	1.74628e-05	0.000429555	0.000352293	ACTBL2/ADARB1/ADCY1/ADGRB1/ANAPC2/ANK3/APP/ARHGAP35/ARHGAP4/ATL1/AUTS2/B3GNT2/B4GALT5/B4GALT6/BCL11B/BCL2/BMPR2/C12orf57/CDH2/CDH4/CHN1/CNTN4/CNTN6/COBL/CREB1/CSF1R/CTNNA2/CXCR4/CYFIP1/DAB1/DBNL/DCLK1/DISC1/DOCK7/DOK1/DOK2/DOK5/DOK6/DPYSL2/DPYSL5/DRAXIN/DRD2/DSCAM/DSCAML1/EFNA2/EFNA5/EPHA1/EPHA2/EPHA4/EPHA6/EPHB1/EPHB2/EPHB3/EPHB6/EVL/EZR/FLOT1/FN1/FSTL4/FYN/GAP43/GFRA4/GLI2/GPC1/GRB10/IGSF9/KALR…	204	ClusterGoSummary_Hypo_Methylation.csv
GO:0051480	BP	GO:0051480	regulation of cytosolic calcium ion concentration	157/6190	247/12262	1.94082e-05	0.00047444	0.000389105	ABL2/ACKR2/ADCY5/ADM/ADORA1/ADRA1A/ADRA1B/AGTR1/AKAP6/ANK2/APLNR/ATG5/ATP1A2/ATP2B3/ATP2B4/AVPR1B/BCAP31/BCL2/BDKRB1/C3AR1/C5AR1/C5AR2/CACNA1A/CACNA1C/CACNA2D1/CALB2/CALM1/CASQ1/CASQ2/CAV1/CAV2/CCL1/CCL19/CCL3/CCR1/CCR2/CCR3/CCR4/CCR5/CCR6/CCR7/CCR8/CCRL2/CD36/CD4/CD52/CD55/CDH23/CIB2/CLN3/CMKLR1/CNGB1/CORO1A/CX3CR1/CXCL13/CXCL9/CXCR1/CXCR2/CXCR3/CXCR4/CXCR5/CXCR6/DHRS7C/DIAPH1/DMD/DRD2/ERO1A/ESR…	157	ClusterGoSummary_Hypo_Methylation.csv
GO:1903555	BP	GO:1903555	regulation of tumor necrosis factor superfamily cytokine production	88/6190	128/12262	1.94598e-05	0.00047444	0.000389105	ADAM8/AKAP8/ANGPT1/APP/ARFGEF2/ARHGEF2/ARRB2/AXL/AZU1/BPI/C5AR2/CACTIN/CCL19/CCL3/CCR2/CD14/CD2/CD33/CD36/CD86/CHRNA7/CLEC4A/CLEC7A/CLU/CX3CR1/CYBA/DDX58/DEFB114/FOXP1/FOXP3/FRMD8/FZD5/HAVCR2/HLA-E/HMGB1/IFIH1/IFNG/IFNGR1/IGF1/IL10/IL12B/IL17A/IL1A/IL23A/IL27RA/IL33/IL4/IL6/LBP/LGALS9/LILRA2/LILRA4/LILRB1/LY96/MAPKAPK2/MC1R/MIR105-1/MIR140/MIR195/MIR206/MIR488/MIR6869/MMP8/NOD2/PIK3R1/PTAFR/PTPN1…	88	ClusterGoSummary_Hypo_Methylation.csv
GO:0035249	BP	GO:0035249	synaptic transmission, glutamatergic	52/6190	69/12262	1.96574e-05	0.000477146	0.000391324	ADORA1/ADORA2A/ATP1A2/CACNG2/CACNG3/CACNG4/CACNG5/CACNG7/CCL2/CCR2/CDH2/CLCN3/CLN3/CNIH2/CNIH3/DGKI/DGKZ/DISC1/DRD2/EGFR/GRID1/GRID2/GRIK2/GRIK3/GRIK4/GRIK5/GRM4/GRM5/GRM8/HTR2A/KMO/LRRK2/MEF2C/MIR142/NLGN1/NLGN2/NPS/NTRK1/OPHN1/P2RX1/PTK2B/ROR2/SERPINE2/SHANK2/SLC1A4/STXBP1/SYT1/TNF/TNR/TSHZ3/UNC13B/UNC13C	52	ClusterGoSummary_Hypo_Methylation.csv
GO:0003012	BP	GO:0003012	muscle system process	202/6190	327/12262	2.04542e-05	0.000494311	0.000405402	ACE2/ACTG2/ADA/ADORA1/ADRA1A/ADRA1B/AKAP6/ALDOA/ANK2/ANXA6/ARHGAP42/ARHGEF11/ASB3/ASPH/ATP1A2/ATP2A2/ATP2B4/BMP10/C12orf57/CACNA1C/CACNA1D/CACNA1G/CACNA1H/CACNA1S/CACNA2D1/CALCRL/CALM1/CAMK2B/CASQ1/CASQ2/CAV1/CFLAR/CHRM3/CHRNA1/CHRNE/CLCN1/CSRP3/CTNNA3/CXCR4/CYBA/DCANP1/DLG1/DMD/DOCK4/DOCK5/DRD2/DSG2/DTNA/DYSF/EEF2/EHD3/EMD/ENO1/EZH2/FBXO32/FLNA/GAMT/GJA5/GJC1/GNAO1/GSN/GTF2IRD1/HAMP/HCN4/HMOX1/H…	202	ClusterGoSummary_Hypo_Methylation.csv
GO:0051056	BP	GO:0051056	regulation of small GTPase mediated signal transduction	142/6190	221/12262	2.14332e-05	0.000515708	0.00042295	A2M/ABCA1/ABL2/ADRA1A/APOC3/ARAP2/ARFGEF2/ARHGAP1/ARHGAP10/ARHGAP15/ARHGAP22/ARHGAP23/ARHGAP24/ARHGAP25/ARHGAP26/ARHGAP30/ARHGAP31/ARHGAP32/ARHGAP35/ARHGAP36/ARHGAP39/ARHGAP4/ARHGAP40/ARHGAP42/ARHGAP44/ARHGAP6/ARHGAP8/ARHGDIB/ARHGEF10/ARHGEF11/ARHGEF16/ARHGEF2/ARHGEF28/ARHGEF4/ARHGEF6/ARHGEF9/ARRB1/AUTS2/BCL6/CCDC125/CDC42SE2/CDON/CHN1/CRKL/CSF1/CYTH4/DENND3/DENND4A/DENND4C/DEPDC7/DYNLT1/ECT2/EPH…	142	ClusterGoSummary_Hypo_Methylation.csv
GO:0045619	BP	GO:0045619	regulation of lymphocyte differentiation	92/6190	135/12262	2.19925e-05	0.000526863	0.000432099	ADA/ADAM8/ANXA1/ATP11C/AXL/BCL6/BTK/CAMK4/CBFB/CCL19/CCR2/CD2/CD27/CD28/CD80/CD86/CR1/CRTAM/CTLA4/DUSP10/FCRL3/FOXP3/GLI2/HLA-DRA/HMGB1/IFNA2/IFNG/IKZF3/IL10/IL12B/IL12RB1/IL15/IL18/IL2/IL23A/IL23R/IL27/IL2RA/IL36B/IL4/IL4R/IL7/IL7R/INHBA/INPP5D/IRF1/ITPKB/JAK3/LAG3/LEF1/LGALS9/LILRB2/LILRB4/MDK/MIR17HG/MIR21/MYB/NCKAP1L/NFAM1/NFATC2/NFKBIZ/NLRP3/PGLYRP3/PIK3R6/PNP/PRDM1/PTPN2/PTPN6/PTPRC/RAG1/RC…	92	ClusterGoSummary_Hypo_Methylation.csv
GO:0071706	BP	GO:0071706	tumor necrosis factor superfamily cytokine production	89/6190	130/12262	2.26017e-05	0.000538272	0.000441456	ADAM8/AKAP8/ANGPT1/APP/ARFGEF2/ARHGEF2/ARRB2/AXL/AZU1/BPI/C5AR2/CACTIN/CCL19/CCL3/CCR2/CD14/CD2/CD33/CD36/CD86/CHRNA7/CLEC4A/CLEC7A/CLU/CX3CR1/CYBA/DDX58/DEFB114/FOXP1/FOXP3/FRMD8/FZD5/HAVCR2/HLA-E/HMGB1/IFIH1/IFNG/IFNGR1/IGF1/IL10/IL12B/IL17A/IL1A/IL23A/IL27RA/IL33/IL4/IL6/LBP/LGALS9/LILRA2/LILRA4/LILRB1/LY96/MAPKAPK2/MC1R/MIR105-1/MIR140/MIR195/MIR206/MIR488/MIR6869/MMP8/NOD2/PIK3R1/PTAFR/PTPN1…	89	ClusterGoSummary_Hypo_Methylation.csv
GO:0043406	BP	GO:0043406	positive regulation of MAP kinase activity	109/6190	164/12262	2.26641e-05	0.000538272	0.000441456	ADAM8/ALK/ARRB1/BIRC7/C5AR1/CCL19/CD40/CD40LG/CHRNA7/CRKL/CSK/CSPG4/CXCR4/DBNL/DUSP5/DUSP7/DVL2/EGFR/ELANE/EPHA4/ERN1/EZH2/FGD2/FGF1/FGF18/FGFR1/FLT3/FPR1/FZD5/GFRAL/GHR/GRM4/HGF/HTR2A/IGF1/IGFBP6/IKBKG/IL1B/INSR/IRAK1/IRAK2/KSR1/LPAR1/LPAR3/LRRK2/MAP2K2/MAP2K6/MAP3K13/MAP3K5/MAP3K9/MAPK1/MAPK10/MAPK11/MAPK3/MAPKAPK2/MAPKAPK3/MIR92A1/MLKL/MUC20/NEK10/NOD2/NRG1/NTRK3/PAK3/PBK/PDGFA/PDGFB/PDGFC/PDG…	109	ClusterGoSummary_Hypo_Methylation.csv
GO:0050728	BP	GO:0050728	negative regulation of inflammatory response	86/6190	125/12262	2.30858e-05	0.000541761	0.000444318	ADA/ADORA1/ALOX5/AOAH/ASH1L/C1QTNF3/CALCRL/CD200/CD200R1/CDH5/CNR2/CST7/DUSP10/ELANE/ENPP3/FOXP3/FPR2/GIT1/GPR31/GPS2/GPX1/GRN/HAMP/HGF/IGF1/IL10/IL12B/IL2/IL20RB/IL22RA2/IL2RA/IL4/INS/KRT1/LDLR/MDK/MEFV/MIR105-1/MIR138-1/MIR142/MIR145/MIR15A/MIR15B/MIR16-1/MIR187/MIR195/MIR19A/MIR19B1/MIR205/MIR20A/MIR223/MIR30C2/MIR3909/MIR488/MIR6869/MIR92A1/MMP26/NFKB1/NLRP12/NLRP3/NLRP6/NLRX1/NOD2/NR1H3/NT5E…	86	ClusterGoSummary_Hypo_Methylation.csv
GO:0030888	BP	GO:0030888	regulation of B cell proliferation	41/6190	52/12262	2.3211e-05	0.000541761	0.000444318	ADA/BCL2/BCL6/BLK/BTK/CD22/CD300A/CD40/CDKN1A/CLCF1/CTLA4/FCRL3/GPR183/IKZF3/IL10/IL2/IL21/IL4/IL5/IL7/INPP5D/LYN/MEF2C/MNDA/MZB1/NCKAP1L/NFATC2/PELI1/PKN1/PTPRC/RC3H1/SASH3/SLC39A10/TICAM1/TLR4/TLR9/TNFRSF13C/TNFRSF21/TNFRSF4/TNFSF13B/WNT3A	41	ClusterGoSummary_Hypo_Methylation.csv
GO:0031343	BP	GO:0031343	positive regulation of cell killing	41/6190	52/12262	2.3211e-05	0.000541761	0.000444318	ARG1/AZGP1/B2M/CADM1/CD160/CD1B/CD1C/CD1D/CD1E/CD226/CD5L/CLEC7A/CRTAM/F2RL1/FCER2/HLA-A/HLA-B/HLA-DRA/HLA-E/HLA-F/IFNG/IL12B/IL12RB1/IL18RAP/IL21/IL23A/IL23R/KLRD1/KLRK1/LAG3/MR1/NCR3/NOS2/PRF1/PTPRC/RAET1E/SH2D1A/SLAMF6/STAP1/SYK/VAV1	41	ClusterGoSummary_Hypo_Methylation.csv
GO:0051966	BP	GO:0051966	regulation of synaptic transmission, glutamatergic	41/6190	52/12262	2.3211e-05	0.000541761	0.000444318	ADORA1/ADORA2A/ATP1A2/CACNG2/CACNG3/CACNG4/CACNG5/CACNG7/CCL2/CCR2/CDH2/CLN3/DGKI/DGKZ/DISC1/DRD2/EGFR/GRIK2/GRIK3/GRM4/GRM5/GRM8/HTR2A/KMO/LRRK2/MEF2C/MIR142/NLGN1/NLGN2/NPS/NTRK1/OPHN1/PTK2B/ROR2/SERPINE2/SHANK2/STXBP1/SYT1/TNF/TNR/TSHZ3	41	ClusterGoSummary_Hypo_Methylation.csv
GO:0070371	BP	GO:0070371	ERK1 and ERK2 cascade	147/6190	230/12262	2.33026e-05	0.000541761	0.000444318	ABCA7/ADRA1A/AKAP12/ANGPT1/APELA/APP/ARHGAP8/ARRB1/ARRB2/BMPER/C5AR1/C5AR2/CCL1/CCL11/CCL14/CCL15/CCL16/CCL18/CCL19/CCL2/CCL20/CCL22/CCL23/CCL24/CCL25/CCL3/CCL5/CCL8/CCR1/CCR7/CD36/CD4/CD44/CEACAM1/CFLAR/CHI3L1/CHRNA7/CRKL/CSF1R/CSK/CTSH/DLG1/DRD2/DUSP1/DUSP10/DUSP4/EGFR/EPHA2/EPHB1/EPHB2/EZR/F2RL1/FBLN1/FGA/FGB/FGF18/FGF21/FGG/FN1/FPR2/FSHR/GLIPR2/GNAI2/GPNMB/GPR183/GPR55/HAVCR2/HESX1/HMGB1/HTR2…	147	ClusterGoSummary_Hypo_Methylation.csv
GO:0099024	BP	GO:0099024	plasma membrane invagination	39/6190	49/12262	2.46876e-05	0.000571549	0.000468748	ABCA7/ADGRB1/AIF1/ANO6/ARF1/ARHGAP25/BIN2/C3/CD300A/CD36/CLCN3/F2RL1/GSN/HAVCR1/IGLL1/IGLL5/ITGB2/MARCO/MEGF10/MSR1/MYH9/NCKAP1L/PPARG/RAB31/RAC1/RAC2/RHOA/RHOBTB1/RHOG/RHOH/SH3BP1/SNX33/SPIRE1/SPIRE2/STAP1/TREM2/XKR4/XKR5/XKR6	39	ClusterGoSummary_Hypo_Methylation.csv
GO:0048017	BP	GO:0048017	inositol lipid-mediated signaling	103/6190	154/12262	2.52668e-05	0.00058251	0.000477737	ADAP2/ANGPT1/CAT/CCL5/CD160/CD28/CEACAM1/CEP55/CSF1R/DCN/EGFR/EXOC1/EZR/F2RL1/FGFR1/FGR/FLT3/FN1/FSHR/FYN/GSN/HCLS1/HCST/HGF/HTR2A/IER3/IGF1/IL18/INS/INSR/KBTBD2/KCNH1/LIME1/LYN/MAPK1/MAPK3/MAZ/MIR206/MIR20A/MIR21/MUC5AC/MYDGF/MYO16/NEDD4/NGF/NPR3/NTRK1/NTRK2/NTRK3/NYAP1/NYAP2/OSM/PDGFA/PDGFB/PDGFC/PDGFD/PDGFRA/PDGFRB/PIK3AP1/PIK3C2B/PIK3C2G/PIK3C3/PIK3CB/PIK3CD/PIK3CG/PIK3IP1/PIK3R1/PIK3R5/PIP4K…	103	ClusterGoSummary_Hypo_Methylation.csv
GO:0043277	BP	GO:0043277	apoptotic cell clearance	31/6190	37/12262	2.56716e-05	0.000589376	0.000483369	ABCA7/ADGRB1/ANXA1/AXL/C3/CCL2/CD300LF/CD36/FCN1/FCN2/FCN3/HMGB1/ITGB3/LRP1/MARCO/MEGF10/NR1H3/RAB14/RAC1/RAC2/RHOBTB1/RHOG/RHOH/SCARB1/SPG11/TGM2/TREM2/TXNDC5/XKR4/XKR5/XKR6	31	ClusterGoSummary_Hypo_Methylation.csv
GO:0072503	BP	GO:0072503	cellular divalent inorganic cation homeostasis	211/6190	344/12262	2.59297e-05	0.000591098	0.000484781	ABL2/ACKR2/ADCY5/ADM/ADORA1/ADRA1A/ADRA1B/AGTR1/AKAP6/ANK2/ANXA6/APLNR/APP/ATG5/ATP13A2/ATP13A4/ATP13A5/ATP1A2/ATP2A2/ATP2A3/ATP2B3/ATP2B4/ATP2C2/ATP7B/AVPR1B/BCAP31/BCL2/BDKRB1/C3AR1/C5AR1/C5AR2/CACNA1A/CACNA1C/CACNA2D1/CALB2/CALM1/CASQ1/CASQ2/CAV1/CAV2/CCDC47/CCL1/CCL11/CCL14/CCL15/CCL19/CCL23/CCL3/CCL5/CCL8/CCR1/CCR2/CCR3/CCR4/CCR5/CCR6/CCR7/CCR8/CCRL2/CD36/CD4/CD40/CD52/CD55/CDH23/CDH5/CHRNA7…	211	ClusterGoSummary_Hypo_Methylation.csv
GO:0014068	BP	GO:0014068	positive regulation of phosphatidylinositol 3-kinase signaling	53/6190	71/12262	2.60684e-05	0.000591098	0.000484781	ANGPT1/CAT/CCL5/CD28/DCN/F2RL1/FGFR1/FGR/FLT3/FN1/FSHR/FYN/HCLS1/HCST/HGF/IGF1/IL18/INS/INSR/LYN/MAZ/MIR21/MYDGF/NEDD4/NTRK1/NTRK2/NTRK3/OSM/PDGFA/PDGFB/PDGFC/PDGFD/PDGFRA/PDGFRB/PIK3AP1/PIK3CB/PIK3CD/PIK3CG/PIK3R1/PIK3R5/PRR5L/PTK2/PTPN6/ROR1/ROR2/SELP/SEMA4D/SERPINA12/SRC/TEK/TNF/UBE3A/UNC5B	53	ClusterGoSummary_Hypo_Methylation.csv
GO:0060333	BP	GO:0060333	interferon-gamma-mediated signaling pathway	53/6190	71/12262	2.60684e-05	0.000591098	0.000484781	ARG1/B2M/CAMK2A/CAMK2B/CD44/CDC37/CIITA/GBP2/HCK/HLA-A/HLA-B/HLA-C/HLA-DPA1/HLA-DQA1/HLA-DRA/HLA-E/HLA-F/HPX/ICAM1/IFNG/IFNGR1/IFNGR2/IRF1/IRF2/IRF7/IRF8/IRGM/JAK1/MED1/MID1/MT2A/NCAM1/NLRC5/NMI/NR1H3/OAS1/OAS2/OASL/PARP14/PARP9/PIAS1/PML/PPARG/PTAFR/PTPN2/SOCS3/SP100/STAT1/TRIM22/TRIM34/TRIM38/TXK/VCAM1	53	ClusterGoSummary_Hypo_Methylation.csv
GO:0006968	BP	GO:0006968	cellular defense response	33/6190	40/12262	2.6516e-05	0.000598783	0.000491084	ADORA2A/C5AR1/CCR2/CCR3/CCR5/CCR6/CD300C/CD5L/CLEC5A/CX3CR1/CXCL9/CXCR2/FCMR/GNLY/IL33/ITK/KIR2DL4/KIR3DL2/KLRG1/LBP/LILRB2/LSP1/LY96/MNDA/NCF2/NCR1/PNLIPRP2/PRF1/PTK2B/SH2D1A/SPN/TRAT1/ZNF148	33	ClusterGoSummary_Hypo_Methylation.csv
GO:0002224	BP	GO:0002224	toll-like receptor signaling pathway	84/6190	122/12262	2.73867e-05	0.000615921	0.000505139	APOB/ARRB2/BIRC3/BPIFB1/BTK/CACTIN/CASP8/CAV1/CD14/CD300A/CD300LF/CD36/CD40/CNPY3/CTSB/CYBA/ESR1/F2RL1/FCRL3/FGA/FGB/FGG/FLOT1/GPS2/GRAMD4/HAVCR2/HMGB1/HSP90B1/IFI35/IKBKE/IKBKG/IRAK1/IRAK2/IRF1/IRF7/ITGB2/LBP/LGMN/LILRA2/LILRA4/LRRC14/LY96/LYN/MAPKAPK2/MAPKAPK3/MIR140/MIR17/MIR19A/NLRP6/NMI/NOD2/NR1H3/OTUD4/PELI1/PIK3AP1/PIK3C3/PRKCE/PTPN22/PTPRS/REG3G/RFTN1/RPS6KA3/RSAD2/S100A8/S100A9/SCIMP/SFT…	84	ClusterGoSummary_Hypo_Methylation.csv
GO:0060759	BP	GO:0060759	regulation of response to cytokine stimulus	97/6190	144/12262	2.77912e-05	0.000622477	0.000510515	ADAM17/ANGPT1/ARG1/AXL/BIRC3/CACTIN/CARD16/CARD8/CASP1/CASP8/CAV1/CBFB/CCDC3/CCL5/CD300LF/CDC37/CLIP3/CPNE1/CSF1/CXCR4/CYLD/DCST1/DDX58/ECM1/ELF1/F2RL1/GPS2/HPX/IFIH1/IFNAR2/IFNG/IFNGR1/IFNGR2/IKBKE/IKBKG/IL1R1/IL1R2/IL1RN/IL3/IL36RN/IL6/IL7/IRAK1/IRAK2/IRF7/IRGM/JAK1/LAPTM5/LSM14A/MED1/MIR138-1/MIR21/MIR27A/MIR520C/MIR99A/MMP12/NLRC5/NOL3/NR1H3/OTUD4/OTULIN/PADI2/PARP14/PARP9/PIAS1/PPARG/PTPN1/P…	97	ClusterGoSummary_Hypo_Methylation.csv
GO:0018149	BP	GO:0018149	peptide cross-linking	24/6190	27/12262	2.96578e-05	0.000661598	0.0005426	ABCA7/ANXA1/CSTA/DCN/EGFLAM/EPB42/EVPL/F13A1/FN1/IVL/KRT1/KRT2/PI3/SPOCK2/SPRR1A/SPRR1B/SPRR3/TGM1/TGM2/TGM3/TGM4/TGM5/TGM6/TGM7	24	ClusterGoSummary_Hypo_Methylation.csv
GO:0007204	BP	GO:0007204	positive regulation of cytosolic calcium ion concentration	142/6190	222/12262	3.00495e-05	0.000665046	0.000545428	ABL2/ACKR2/ADCY5/ADM/ADRA1A/ADRA1B/AGTR1/AKAP6/ANK2/APLNR/ATG5/ATP1A2/ATP2B4/AVPR1B/BCAP31/BCL2/BDKRB1/C3AR1/C5AR1/C5AR2/CACNA1A/CACNA1C/CACNA2D1/CALM1/CASQ1/CASQ2/CAV1/CCL1/CCL19/CCL3/CCR1/CCR2/CCR3/CCR4/CCR5/CCR6/CCR7/CCR8/CCRL2/CD36/CD4/CD52/CD55/CIB2/CMKLR1/CORO1A/CX3CR1/CXCL13/CXCL9/CXCR1/CXCR2/CXCR3/CXCR4/CXCR5/CXCR6/DHRS7C/DIAPH1/DMD/DRD2/ERO1A/ESR1/F2RL1/FASLG/FKBP1A/FPR1/FPR2/FPR3/FYN/GL…	142	ClusterGoSummary_Hypo_Methylation.csv
GO:0048015	BP	GO:0048015	phosphatidylinositol-mediated signaling	101/6190	151/12262	3.00538e-05	0.000665046	0.000545428	ANGPT1/CAT/CCL5/CD160/CD28/CEACAM1/CEP55/CSF1R/DCN/EGFR/EXOC1/EZR/F2RL1/FGFR1/FGR/FLT3/FN1/FSHR/FYN/GSN/HCLS1/HCST/HGF/HTR2A/IER3/IGF1/IL18/INS/INSR/KBTBD2/KCNH1/LIME1/LYN/MAPK1/MAPK3/MAZ/MIR206/MIR20A/MIR21/MUC5AC/MYDGF/MYO16/NEDD4/NGF/NPR3/NTRK1/NTRK2/NTRK3/NYAP1/NYAP2/OSM/PDGFA/PDGFB/PDGFC/PDGFD/PDGFRA/PDGFRB/PIK3AP1/PIK3C2B/PIK3C2G/PIK3C3/PIK3CB/PIK3CD/PIK3CG/PIK3IP1/PIK3R1/PIK3R5/PIP4K2A/PIP…	101	ClusterGoSummary_Hypo_Methylation.csv
GO:0008016	BP	GO:0008016	regulation of heart contraction	119/6190	182/12262	3.06822e-05	0.000676235	0.000554604	ABCC9/ACE2/ADA/ADM/ADORA1/ADORA3/ADRA1A/ADRA1B/ANK2/APELA/APLN/ASB3/ASPH/ATP1A2/ATP1A3/ATP1A4/ATP2A2/ATP2A3/ATP2B3/ATP2B4/BMP10/CACNA1C/CACNA1D/CACNA1F/CACNA1G/CACNA1H/CACNA1S/CACNA2D1/CACNA2D2/CACNA2D3/CACNA2D4/CACNB1/CACNG1/CACNG2/CACNG3/CACNG4/CACNG5/CACNG7/CALM1/CASQ1/CASQ2/CAV1/CELF2/CSRP3/CTNNA3/CXADR/CYP2J2/DLG1/DMD/DRD2/DSG2/EHD3/EPAS1/FLNA/FOXN4/GJA5/GJC1/GNAO1/HCN4/IL2/ITPR3/KCND2/KCND3…	119	ClusterGoSummary_Hypo_Methylation.csv
GO:0050864	BP	GO:0050864	regulation of B cell activation	70/6190	99/12262	3.22241e-05	0.00070739	0.000580156	ADA/ATP11C/BANK1/BCL2/BCL6/BLK/BTK/CD22/CD27/CD28/CD300A/CD40/CDKN1A/CLCF1/CR1/CTLA4/FCRL3/FOXP3/GPR183/HMCES/IGLL1/IGLL5/IKZF3/IL10/IL2/IL21/IL27RA/IL4/IL5/IL6/IL7/INHBA/INPP5D/LAPTM5/LYN/MEF2C/MIR17HG/MNDA/MZB1/NCKAP1L/NFAM1/NFATC2/NOD2/PELI1/PKN1/PTPN6/PTPRC/RC3H1/RIF1/SAMSN1/SASH3/SFRP1/SH3KBP1/SLAMF8/SLC15A4/SLC39A10/SYK/TBC1D10C/TGFB1/THOC1/TICAM1/TLR4/TLR9/TNFAIP3/TNFRSF13C/TNFRSF21/TNFRSF…	70	ClusterGoSummary_Hypo_Methylation.csv
GO:0008154	BP	GO:0008154	actin polymerization or depolymerization	95/6190	141/12262	3.30518e-05	0.000722681	0.000592696	ACTR3/ADD2/AIF1/ANG/ARF1/ARHGAP35/ARHGAP40/ARHGAP6/ARPC1B/ARPC2/ARPC4/ARPC5L/AVIL/BAG4/C15orf62/CAPZA1/CAPZA3/CCL11/CCL24/CCR7/CFL1/COBL/CORO1A/CORO1B/COTL1/CTNNA2/CYFIP1/DBNL/DIAPH1/DIAPH3/DLG1/DMTN/ELN/EPS8/ESAM/EVL/F2RL1/FAM107A/FHOD3/FMN1/GAS7/GMFG/GSN/HCK/HCLS1/ICAM1/LMOD1/LMOD2/MICAL1/MICAL2/MICALL2/MKKS/MSRB2/NCK1/NCK2/NCKAP1L/PAK3/PLEK/PLEKHH2/PPP1R9A/PPP1R9B/PREX1/PRKCE/PSTPIP1/PTK2B/PYC…	95	ClusterGoSummary_Hypo_Methylation.csv
GO:0006936	BP	GO:0006936	muscle contraction	160/6190	254/12262	3.32669e-05	0.000724507	0.000594194	ACE2/ACTG2/ADA/ADORA1/ADRA1A/ADRA1B/ALDOA/ANK2/ANXA6/ARHGAP42/ARHGEF11/ASB3/ASPH/ATP1A2/ATP2A2/ATP2B4/BMP10/C12orf57/CACNA1C/CACNA1D/CACNA1G/CACNA1H/CACNA1S/CACNA2D1/CALCRL/CALM1/CASQ1/CASQ2/CAV1/CHRM3/CHRNA1/CHRNE/CLCN1/CSRP3/CTNNA3/CXCR4/DCANP1/DLG1/DMD/DOCK4/DOCK5/DRD2/DSG2/DTNA/DYSF/EEF2/EHD3/EMD/ENO1/FLNA/GAMT/GJA5/GJC1/GNAO1/GSN/HCN4/HTR1D/HTR2A/HTR7/ITGB5/KCNB2/KCND3/KCNE1/KCNIP2/KCNJ2/KCN…	160	ClusterGoSummary_Hypo_Methylation.csv
GO:0006873	BP	GO:0006873	cellular ion homeostasis	280/6190	470/12262	3.36591e-05	0.000730165	0.000598834	ABCC2/ABL2/ACKR2/ACO1/ADCY5/ADM/ADORA1/ADRA1A/ADRA1B/AGTR1/AKAP6/ANK2/ANXA6/APLNR/APP/ARF1/ATG5/ATOX1/ATP12A/ATP13A2/ATP13A4/ATP13A5/ATP1A2/ATP1A3/ATP1A4/ATP2A2/ATP2A3/ATP2B3/ATP2B4/ATP2C2/ATP4A/ATP6V0A1/ATP6V0C/ATP6V0D2/ATP6V1D/ATP6V1G3/ATP7B/AVPR1B/BCAP31/BCL2/BDKRB1/C3AR1/C5AR1/C5AR2/CACNA1A/CACNA1C/CACNA2D1/CALB2/CALM1/CASQ1/CASQ2/CAV1/CAV2/CCDC47/CCL1/CCL11/CCL14/CCL15/CCL19/CCL23/CCL3/CCL5/…	280	ClusterGoSummary_Hypo_Methylation.csv
GO:1990868	BP	GO:1990868	response to chemokine	54/6190	73/12262	3.39822e-05	0.000731413	0.000599858	ACKR1/ACKR2/CCL1/CCL11/CCL14/CCL15/CCL16/CCL18/CCL19/CCL2/CCL20/CCL22/CCL23/CCL24/CCL25/CCL3/CCL5/CCL8/CCR1/CCR2/CCR3/CCR4/CCR5/CCR6/CCR7/CCR8/CCRL2/CMKLR1/CX3CR1/CXCL13/CXCL8/CXCL9/CXCR1/CXCR2/CXCR3/CXCR4/CXCR5/CXCR6/DOCK8/DUSP1/GPR35/LOX/PADI2/PPBP/PTK2B/REG1A/RHOA/ROBO1/SH2B3/SLIT2/SLIT3/THPO/TREM2/ZC3H12A	54	ClusterGoSummary_Hypo_Methylation.csv
GO:1990869	BP	GO:1990869	cellular response to chemokine	54/6190	73/12262	3.39822e-05	0.000731413	0.000599858	ACKR1/ACKR2/CCL1/CCL11/CCL14/CCL15/CCL16/CCL18/CCL19/CCL2/CCL20/CCL22/CCL23/CCL24/CCL25/CCL3/CCL5/CCL8/CCR1/CCR2/CCR3/CCR4/CCR5/CCR6/CCR7/CCR8/CCRL2/CMKLR1/CX3CR1/CXCL13/CXCL8/CXCL9/CXCR1/CXCR2/CXCR3/CXCR4/CXCR5/CXCR6/DOCK8/DUSP1/GPR35/LOX/PADI2/PPBP/PTK2B/REG1A/RHOA/ROBO1/SH2B3/SLIT2/SLIT3/THPO/TREM2/ZC3H12A	54	ClusterGoSummary_Hypo_Methylation.csv
GO:0048846	BP	GO:0048846	axon extension involved in axon guidance	26/6190	30/12262	3.61311e-05	0.000771637	0.000632847	BMPR2/DSCAM/MEGF8/NRP1/NRP2/PLXNA4/RYK/SEMA3A/SEMA3D/SEMA3E/SEMA3F/SEMA3G/SEMA4C/SEMA4D/SEMA4G/SEMA5A/SEMA5B/SEMA6A/SEMA7A/SLIT1/SLIT2/SLIT3/VEGFA/WNT3/WNT3A/WNT5A	26	ClusterGoSummary_Hypo_Methylation.csv
GO:1902284	BP	GO:1902284	neuron projection extension involved in neuron projection guidance	26/6190	30/12262	3.61311e-05	0.000771637	0.000632847	BMPR2/DSCAM/MEGF8/NRP1/NRP2/PLXNA4/RYK/SEMA3A/SEMA3D/SEMA3E/SEMA3F/SEMA3G/SEMA4C/SEMA4D/SEMA4G/SEMA5A/SEMA5B/SEMA6A/SEMA7A/SLIT1/SLIT2/SLIT3/VEGFA/WNT3/WNT3A/WNT5A	26	ClusterGoSummary_Hypo_Methylation.csv
GO:0050922	BP	GO:0050922	negative regulation of chemotaxis	40/6190	51/12262	3.66303e-05	0.000779277	0.000639113	AIF1/C5AR2/CCL2/CORO1B/CXCL13/DPP4/DUSP1/ELANE/KLRK1/MIR15A/MIR16-1/MIR223/MMP28/NBL1/NRP1/PADI2/PTPN2/PTPRO/RIN3/ROBO1/ROBO2/RYK/SEMA3A/SEMA3D/SEMA3E/SEMA3F/SEMA3G/SEMA4C/SEMA4D/SEMA4G/SEMA5A/SEMA5B/SEMA6A/SEMA7A/SLAMF8/SLIT2/STAP1/WNT3/WNT3A/WNT5A	40	ClusterGoSummary_Hypo_Methylation.csv
GO:0032680	BP	GO:0032680	regulation of tumor necrosis factor production	86/6190	126/12262	3.68771e-05	0.000781511	0.000640945	AKAP8/ANGPT1/APP/ARFGEF2/ARHGEF2/ARRB2/AXL/AZU1/BPI/C5AR2/CACTIN/CCL19/CCL3/CCR2/CD14/CD2/CD33/CD36/CHRNA7/CLEC4A/CLEC7A/CLU/CX3CR1/CYBA/DDX58/DEFB114/FOXP1/FOXP3/FRMD8/FZD5/HAVCR2/HLA-E/HMGB1/IFIH1/IFNG/IFNGR1/IGF1/IL10/IL12B/IL17A/IL1A/IL23A/IL27RA/IL33/IL4/IL6/LBP/LGALS9/LILRA2/LILRA4/LILRB1/LY96/MAPKAPK2/MC1R/MIR105-1/MIR140/MIR195/MIR206/MIR488/MIR6869/MMP8/NOD2/PIK3R1/PTAFR/PTPN11/PTPN22/PT…	86	ClusterGoSummary_Hypo_Methylation.csv
GO:0061564	BP	GO:0061564	axon development	219/6190	360/12262	3.92333e-05	0.000828258	0.000679284	ACTBL2/ADARB1/ADCY1/ADGRB1/ANAPC2/ANK3/APP/ARHGAP35/ARHGAP4/ATL1/AUTS2/B3GNT2/B4GALT5/B4GALT6/BCL11B/BCL2/BMPR2/C12orf57/CDH2/CDH4/CHN1/CNTF/CNTN4/CNTN6/COBL/CREB1/CSF1R/CTNNA2/CXCR4/CYFIP1/DAB1/DBNL/DCLK1/DDR1/DISC1/DOCK7/DOK1/DOK2/DOK5/DOK6/DPYSL2/DPYSL5/DRAXIN/DRD2/DSCAM/DSCAML1/DYNLT1/EFNA2/EFNA5/EPHA1/EPHA2/EPHA4/EPHA6/EPHB1/EPHB2/EPHB3/EPHB6/EVL/EZR/FLNA/FLOT1/FN1/FSTL4/FYN/GAP43/GFRA4/GLI2…	219	ClusterGoSummary_Hypo_Methylation.csv
GO:0032640	BP	GO:0032640	tumor necrosis factor production	87/6190	128/12262	4.24821e-05	0.000892239	0.000731757	AKAP8/ANGPT1/APP/ARFGEF2/ARHGEF2/ARRB2/AXL/AZU1/BPI/C5AR2/CACTIN/CCL19/CCL3/CCR2/CD14/CD2/CD33/CD36/CHRNA7/CLEC4A/CLEC7A/CLU/CX3CR1/CYBA/DDX58/DEFB114/FOXP1/FOXP3/FRMD8/FZD5/HAVCR2/HLA-E/HMGB1/IFIH1/IFNG/IFNGR1/IGF1/IL10/IL12B/IL17A/IL1A/IL23A/IL27RA/IL33/IL4/IL6/LBP/LGALS9/LILRA2/LILRA4/LILRB1/LY96/MAPKAPK2/MC1R/MIR105-1/MIR140/MIR195/MIR206/MIR488/MIR6869/MMP8/NOD2/PIK3R1/PTAFR/PTPN11/PTPN22/PT…	87	ClusterGoSummary_Hypo_Methylation.csv
GO:0002920	BP	GO:0002920	regulation of humoral immune response	45/6190	59/12262	4.25878e-05	0.000892239	0.000731757	A2M/C1QA/C1QB/C1QC/C1S/C3/C3AR1/C5AR1/C5AR2/C6/C8B/C8G/C9/CCR7/CD55/CD59/CD5L/CFB/CFH/CFHR2/CFHR4/CFHR5/CFP/CLU/CPB2/CPN2/CR1/CR1L/CXCL13/FCER2/HPX/IL17A/IL1B/KLK5/LTA/NOD2/PTPN6/PTPRC/SPINK5/SPNS2/TNF/VSIG4/VTN/ZP3/ZP4	45	ClusterGoSummary_Hypo_Methylation.csv
GO:0009620	BP	GO:0009620	response to fungus	30/6190	36/12262	4.29839e-05	0.000893742	0.000732989	ARG1/ATG5/BTK/C10orf99/CLEC7A/COTL1/CTSG/DCD/DEFA5/DEFA6/DEFB114/DEFB119/ELANE/GNLY/HAMP/HTN1/HTN3/IL17A/IL25/IL36RN/MPO/NLRP10/PLA2G5/PTX3/S100A12/S100A8/S100A9/SCIMP/SYK/TLR4	30	ClusterGoSummary_Hypo_Methylation.csv
GO:0019731	BP	GO:0019731	antibacterial humoral response	30/6190	36/12262	4.29839e-05	0.000893742	0.000732989	ANG/BPIFA1/CAMP/CTSG/DEFA5/DEFA6/DMBT1/ELANE/FGA/FGB/HLA-A/HLA-E/JCHAIN/KLK3/KLK5/NOD2/PI3/PLA2G1B/PLA2G6/RNASE3/SEMG1/SEMG2/SLPI/SPINK5/WFDC10B/WFDC11/WFDC12/WFDC13/WFDC3/WFDC5	30	ClusterGoSummary_Hypo_Methylation.csv
GO:0006911	BP	GO:0006911	phagocytosis, engulfment	34/6190	42/12262	4.3155e-05	0.000893926	0.000733141	ABCA7/ADGRB1/AIF1/ANO6/ARHGAP25/BIN2/C3/CD300A/CD36/CLCN3/F2RL1/GSN/HAVCR1/IGLL1/IGLL5/ITGB2/MARCO/MEGF10/MSR1/MYH9/NCKAP1L/PPARG/RAB31/RAC1/RAC2/RHOBTB1/RHOG/RHOH/SH3BP1/STAP1/TREM2/XKR4/XKR5/XKR6	34	ClusterGoSummary_Hypo_Methylation.csv
GO:0001911	BP	GO:0001911	negative regulation of leukocyte mediated cytotoxicity	18/6190	19/12262	4.44427e-05	0.000917152	0.000752189	ARRB2/CEACAM1/CLEC12B/HAVCR2/HLA-A/HLA-B/HLA-E/HLA-F/IL7R/KIR2DL4/KLRC1/KLRD1/LGALS9/LILRB1/PPP3CB/PTPRC/SERPINB4/SERPINB9	18	ClusterGoSummary_Hypo_Methylation.csv
GO:0045861	BP	GO:0045861	negative regulation of proteolysis	156/6190	248/12262	4.62139e-05	0.000950144	0.000779247	A2M/A2ML1/ADORA2A/AHSG/AMBP/ANXA2/APP/AQP1/ARRB2/BST2/C3/CARD16/CARD18/CARD8/CD109/CD27/CD44/CDKN2D/CLN3/COL28A1/COL7A1/CPAMD8/CPB2/CR1/CSN2/CST1/CST2/CST7/CST9/CST9L/CSTA/CSTL1/CTSZ/DHCR24/DNAJB6/DNAJC1/ECM1/EPHA4/EPPIN/FETUB/FHIT/GPX1/HERPUD1/HFE/HGF/HIPK2/IFI16/IL10/IL1R2/INS/ITIH1/ITIH2/ITIH3/ITIH4/ITIH6/LPA/LRP1/LRRK2/MICAL1/MIR17/MIR195/MIR19B1/MIR29C/MIR892B/MTM1/N4BP1/NGF/NLE1/NLRP7/NOL3/…	156	ClusterGoSummary_Hypo_Methylation.csv
GO:0033674	BP	GO:0033674	positive regulation of kinase activity	250/6190	417/12262	4.84229e-05	0.00099186	0.00081346	ACE/ADAM17/ADAM8/ADAM9/ADCY1/ADCY2/ADCY4/ADCY5/ADCY7/ADCY9/ADORA1/ADRA1A/ALK/ANG/ANGPT1/ANGPT4/ARRB1/ATG14/ATP2B4/AXL/AZU1/BIRC7/C5AR1/CALM1/CAMKK1/CASS4/CCDC88A/CCL19/CCL5/CCND1/CCND3/CCNT2/CCNYL1/CCR7/CD300A/CD4/CD40/CD40LG/CD86/CDC25B/CDKN1A/CHI3L1/CHRNA7/CLU/CRKL/CSF1/CSF1R/CSK/CSPG4/CXCR4/DAB1/DBF4B/DBNL/DDR1/DGKZ/DLG1/DLG3/DOCK3/DOK7/DRD2/DUSP5/DUSP7/DVL2/DYNAP/ECT2/EFNA5/EGFR/ELANE/EPHA1/E…	250	ClusterGoSummary_Hypo_Methylation.csv
GO:0150104	BP	GO:0150104	transport across blood-brain barrier	48/6190	64/12262	5.08185e-05	0.00103707	0.000850541	ABCA2/ABCB1/ABCC1/ABCC2/ABCC3/ABCC9/ATP1A2/ATP1A4/ATP2A3/ATP2B4/AVPR1B/CD36/INSR/LRP1/LRP2/LRP3/MFSD2A/SLC16A1/SLC16A7/SLC1A2/SLC1A3/SLC1A4/SLC1A5/SLC22A1/SLC22A2/SLC22A3/SLC22A5/SLC24A3/SLC27A4/SLC29A1/SLC29A4/SLC2A1/SLC2A3/SLC2A4/SLC38A1/SLC38A5/SLC4A3/SLC4A4/SLC5A1/SLC6A1/SLC6A13/SLC6A17/SLC6A9/SLC7A2/SLC9A3R1/SLCO1C1/SLCO2B1/SLCO3A1	48	ClusterGoSummary_Hypo_Methylation.csv
GO:0031589	BP	GO:0031589	cell-substrate adhesion	154/6190	245/12262	5.44551e-05	0.00110719	0.000908044	ACER2/ACTN1/ADAM9/ADAMTS13/ANGPT1/ANTXR1/ARHGAP6/ARPC2/AXL/BCL2/BCL6/CASK/CASS4/CCL25/CCR7/CD36/CD3E/CD44/CD96/CDH13/CDK6/COL13A1/COL16A1/COL17A1/COL1A1/COL26A1/COL8A1/CORO1A/CORO1C/CORO2B/CRKL/CSF1/DDR1/DEFB118/DISC1/DMTN/DOCK5/DUSP22/ECM2/EDIL3/EFNA5/EGFLAM/EPDR1/EPHA1/EPHB1/EPHB3/FAM107A/FAT2/FBLN1/FBLN2/FERMT1/FERMT3/FGA/FGB/FGG/FLNA/FMN1/FN1/FUT1/HAS2/HPSE/ITGA11/ITGA2B/ITGA3/ITGA5/ITGA7/ITG…	154	ClusterGoSummary_Hypo_Methylation.csv
GO:0045824	BP	GO:0045824	negative regulation of innate immune response	39/6190	50/12262	5.75243e-05	0.00116529	0.000955697	A2M/ARG1/ARRB2/CACTIN/CD96/CEACAM1/CLEC12B/CR1/DCST1/DRD2/DUSP10/GRN/HAVCR2/HLA-A/HLA-B/HLA-E/HLA-F/IFI16/INS/KIR2DL4/KLRC1/KLRD1/LGALS9/LILRB1/MIR21/MMP12/NLRC5/NLRX1/NMI/NR1H3/PARP14/PPARG/PTPN2/SAMHD1/SERPINB4/SERPINB9/SLAMF8/TNFAIP3/VSIG4	39	ClusterGoSummary_Hypo_Methylation.csv
GO:0032635	BP	GO:0032635	interleukin-6 production	86/6190	127/12262	5.79429e-05	0.00116947	0.000959124	AIF1/APP/ARHGEF2/ARRB1/ARRB2/BANK1/BPI/C1QTNF3/C5AR2/CAPN2/CD200/CD200R1/CD36/CLEC7A/CSK/CYBA/DDX58/F2RL1/FOXP3/HAVCR2/HGF/HLA-B/HMGB1/IFIH1/IFNG/IL10/IL16/IL17A/IL17RA/IL1A/IL1B/IL1RAP/IL27RA/IL33/IL36RN/IL6/IL6R/INPP5D/LBP/LGALS9/LILRA2/LILRB2/LILRB4/MAPK13/MAPKAPK2/MIR105-1/MIR140/MIR195/MIR19A/MIR19B1/MIR206/MIR365A/MIR6869/MIR92A1/MMP8/NCKAP1L/NLRP10/NLRP12/NLRX1/NOD2/NOS2/POU2F2/PTAFR/PTPN1…	86	ClusterGoSummary_Hypo_Methylation.csv
GO:0043405	BP	GO:0043405	regulation of MAP kinase activity	138/6190	217/12262	5.84258e-05	0.00117491	0.000963588	ADAM8/ALK/ARRB1/BIRC7/C5AR1/CAV1/CCL19/CD300A/CD40/CD40LG/CHRNA7/CRKL/CSK/CSPG4/CXCR4/DBNL/DEFB114/DUSP1/DUSP10/DUSP14/DUSP2/DUSP4/DUSP5/DUSP7/DVL2/EGFR/ELANE/EPHA4/EPHB2/ERN1/EZH2/FGD2/FGF1/FGF18/FGFR1/FLT3/FPR1/FZD5/GFRAL/GHR/GPS2/GRM4/HGF/HGS/HTR2A/IGF1/IGFBP6/IKBKG/IL1B/INPP5K/INSR/IRAK1/IRAK2/KSR1/LAX1/LIME1/LPAR1/LPAR3/LRRK2/LYN/MAP2K2/MAP2K6/MAP3K13/MAP3K5/MAP3K9/MAPK1/MAPK10/MAPK11/MAPK3/…	138	ClusterGoSummary_Hypo_Methylation.csv
GO:0001525	BP	GO:0001525	angiogenesis	266/6190	447/12262	5.86542e-05	0.00117522	0.000963838	ADAM8/ADAMTS1/ADGRA2/ADGRB1/ADGRB2/ADGRB3/ADM/ADM2/ADTRP/AGO1/AGO2/AGTR1/AIMP1/AKT3/ALOX5/AMOTL1/ANG/ANGPT1/ANGPT4/ANGPTL4/ANPEP/ANXA1/ANXA2/APELA/APLN/APLNR/APOH/APOLD1/AQP1/ARHGAP22/ARHGAP24/ATP2B4/BMPER/BTG1/C3/C3AR1/C5AR1/CALCRL/CASP8/CAV1/CCBE1/CCL11/CCL2/CCL24/CCR2/CCR3/CD160/CD40/CDH13/CDH5/CEACAM1/CHI3L1/CHRNA7/CLIC4/CMA1/COL15A1/COL18A1/COL22A1/COL4A1/COL4A2/COL8A1/COL8A2/CREB3L1/CSPG4/C…	266	ClusterGoSummary_Hypo_Methylation.csv
GO:0050804	BP	GO:0050804	modulation of chemical synaptic transmission	178/6190	288/12262	5.96887e-05	0.00119161	0.000977283	ACHE/ADCY1/ADGRB1/ADORA1/ADORA2A/ADRA1A/AKAP12/ANAPC2/APBA1/APP/ARF1/ARRB2/ASIC1/ATP1A2/ATP2A2/BAIAP3/BCHE/BEGAIN/CACNA1A/CACNA1B/CACNG2/CACNG3/CACNG4/CACNG5/CACNG7/CALB2/CALM1/CAMK2A/CAMK2B/CCL2/CCR2/CDH2/CELF4/CHRNA7/CHRNB4/CLN3/CLSTN2/CNIH2/CNR2/CNTN4/CNTNAP4/CPLX4/CREB1/CUX2/CX3CR1/CYFIP1/CYP46A1/DGKB/DGKI/DGKZ/DISC1/DLGAP1/DLGAP2/DLGAP3/DLGAP4/DRD2/EGFR/EIF4E/EPHA4/EPHB2/ERC2/FAM107A/FLOT1/F…	178	ClusterGoSummary_Hypo_Methylation.csv
GO:0002704	BP	GO:0002704	negative regulation of leukocyte mediated immunity	37/6190	47/12262	6.23188e-05	0.00123963	0.00101666	ARG1/ARRB2/BCL6/BST2/CCR2/CD300A/CD84/CD96/CEACAM1/CLEC12B/CR1/FOXP3/HAVCR2/HFE/HLA-A/HLA-B/HLA-E/HLA-F/HMOX1/IFNA2/IL13RA2/IL20RB/IL7R/JAK3/KIR2DL4/KLRC1/KLRD1/LGALS9/LILRB1/LILRB4/NOD2/PPP3CB/PTPN6/PTPRC/SERPINB4/SERPINB9/THOC1	37	ClusterGoSummary_Hypo_Methylation.csv
GO:0002221	BP	GO:0002221	pattern recognition receptor signaling pathway	104/6190	158/12262	6.33578e-05	0.00125474	0.00102906	APOB/ARRB2/BIRC3/BPIFB1/BTK/CACTIN/CASP8/CAV1/CD14/CD300A/CD300LF/CD36/CD40/CLEC4E/CLPB/CNPY3/CTSB/CYBA/CYLD/DDX58/ESR1/F2RL1/FCN1/FCRL3/FFAR2/FGA/FGB/FGG/FLOT1/GPS2/GRAMD4/HAVCR2/HMGB1/HSP90B1/IFI35/IFIH1/IKBKE/IKBKG/IRAK1/IRAK2/IRF1/IRF7/IRGM/ITGB2/LACC1/LBP/LGMN/LILRA2/LILRA4/LRRC14/LSM14A/LY96/LYN/MAP2K6/MAPKAPK2/MAPKAPK3/MIR140/MIR17/MIR19A/NLRP6/NLRX1/NMI/NOD2/NPLOC4/NR1H3/OTUD4/OTULIN/PELI…	104	ClusterGoSummary_Hypo_Methylation.csv
GO:0045860	BP	GO:0045860	positive regulation of protein kinase activity	224/6190	371/12262	6.35341e-05	0.00125474	0.00102906	ACE/ADAM17/ADAM8/ADAM9/ADCY1/ADCY2/ADCY4/ADCY5/ADCY7/ADCY9/ADORA1/ADRA1A/ALK/ANG/ANGPT1/ANGPT4/ARRB1/ATP2B4/AZU1/BIRC7/C5AR1/CALM1/CAMKK1/CASS4/CCDC88A/CCL19/CCL5/CCND1/CCND3/CCNT2/CCNYL1/CCR7/CD300A/CD4/CD40/CD40LG/CD86/CDC25B/CDKN1A/CHI3L1/CHRNA7/CLU/CRKL/CSF1/CSF1R/CSK/CSPG4/CXCR4/DAB1/DBF4B/DBNL/DLG1/DLG3/DOCK3/DOK7/DRD2/DUSP5/DUSP7/DVL2/DYNAP/ECT2/EFNA5/EGFR/ELANE/EPHA4/ERN1/ETAA1/EZH2/FAM20…	224	ClusterGoSummary_Hypo_Methylation.csv
GO:0060402	BP	GO:0060402	calcium ion transport into cytosol	74/6190	107/12262	6.43108e-05	0.00126526	0.00103769	ADRA1A/AKAP6/ANK2/APLNR/ATG5/ATP1A2/ATP2B4/BCL2/BDKRB1/CACNA1C/CACNA2D1/CALM1/CASQ1/CASQ2/CAV1/CCL19/CCL3/CCR5/CCR7/CD4/CORO1A/CXCL9/DHRS7C/DIAPH1/DMD/DRD2/ERO1A/FASLG/FKBP1A/FYN/GRIN2A/GRIN2B/HTR2A/HTR2C/IBTK/ITPR3/JPH2/LACRT/LCK/LIME1/LYN/MS4A1/NOL3/NOS1/NPSR1/P2RX4/P2RX7/P2RY6/PLA2G1B/PLCG2/PML/PRKCE/PTK2B/PTPN6/PTPRC/RAMP3/RYR1/RYR2/RYR3/SLC24A2/SLC8A1/SLC8A3/SRI/TMEM38A/TMEM38B/TPCN2/TRDN/TR…	74	ClusterGoSummary_Hypo_Methylation.csv
GO:0019730	BP	GO:0019730	antimicrobial humoral response	68/6190	97/12262	6.45453e-05	0.00126526	0.00103769	ANG/AZU1/BPI/BPIFA1/BPIFB1/BPIFB2/CAMP/CLU/CST9/CST9L/CTSG/CXCL13/CXCL14/CXCL8/CXCL9/DCD/DEFA5/DEFA6/DEFB118/DEFB126/DEFB127/DMBT1/ELANE/EPPIN/FGA/FGB/GNLY/HLA-A/HLA-E/HTN1/HTN3/IL17A/IL36RN/ITLN1/JCHAIN/KLK3/KLK5/KRT6A/MUC7/NOD2/PGLYRP3/PGLYRP4/PI3/PLA2G1B/PLA2G2A/PLA2G6/PPBP/PRTN3/REG1A/REG1B/REG3A/REG3G/RNASE3/S100A12/S100A7/S100A8/S100A9/SEMG1/SEMG2/SLC11A1/SLPI/SPINK5/WFDC10B/WFDC11/WFDC12/W…	68	ClusterGoSummary_Hypo_Methylation.csv
GO:0030048	BP	GO:0030048	actin filament-based movement	71/6190	102/12262	6.47557e-05	0.00126526	0.00103769	ADORA1/ANK2/ATP1A2/ATP2A2/CACNA1C/CACNA1D/CACNA1G/CACNA2D1/CAV1/CTNNA3/DLG1/DMD/DSG2/EPDR1/FLNA/GJA5/GJC1/GSN/HCN4/KCND3/KCNE1/KCNJ2/KCNJ5/KCNQ1/MYBPC1/MYBPC3/MYH14/MYH2/MYH3/MYH4/MYH6/MYH7/MYH8/MYH9/MYL1/MYL2/MYO15A/MYO1A/MYO1D/MYO1E/MYO1F/MYO1G/MYO5B/MYO5C/MYO7B/MYO9B/NEB/NOS1AP/PDE4B/RYR2/SCN1A/SCN1B/SCN2B/SCN4B/SCN5A/SNTA1/SRI/STC1/SUN2/TMOD1/TNNI2/TNNT2/TPM1/TPM3/TPM4/TTN/VIL1/VIM/WAS/WASF2/…	71	ClusterGoSummary_Hypo_Methylation.csv
GO:0042531	BP	GO:0042531	positive regulation of tyrosine phosphorylation of STAT protein	44/6190	58/12262	6.50817e-05	0.00126714	0.00103923	ARL2BP/CCL5/CD40/CLCF1/CNTF/CSF1R/CSF2/FLT3/FYN/GHR/HCLS1/HES5/HPX/IFNA2/IFNG/IGF1/IL12B/IL15/IL18/IL2/IL20/IL21/IL23A/IL23R/IL24/IL3/IL31RA/IL4/IL6/IL6R/LIF/LYN/MIR19A/MIR19B1/OSM/PARP14/PARP9/PIBF1/PTK6/SOCS3/STAT3/TNF/TNFRSF1A/TNFSF18	44	ClusterGoSummary_Hypo_Methylation.csv
GO:0002720	BP	GO:0002720	positive regulation of cytokine production involved in immune response	35/6190	44/12262	6.65786e-05	0.00128978	0.0010578	B2M/CD160/CD226/CD36/CLEC7A/CLNK/DDX58/DHX36/F2RL1/FFAR2/FFAR3/FZD5/HK1/HLA-A/HLA-E/HLA-F/IL18/IL1B/IL1R1/IL6/KIR2DL4/LAPTM5/LILRB1/NLRP3/NOD2/NR4A3/RSAD2/SASH3/SCIMP/SEMA7A/TICAM1/TLR4/TNFSF4/TRAF2/WNT5A	35	ClusterGoSummary_Hypo_Methylation.csv
GO:0043367	BP	GO:0043367	CD4-positive, alpha-beta T cell differentiation	49/6190	66/12262	6.67129e-05	0.00128978	0.0010578	ANXA1/BATF/BCL6/CBFB/CCL19/CD80/CD86/FOXP1/FOXP3/FUT7/GPR183/HLA-DRA/HMGB1/IFNG/IL12B/IL12RB1/IL18/IL2/IL21/IL23A/IL23R/IL27/IL4/IL4R/IL6/IL6R/JAK3/LEF1/LGALS9/LY9/MIR21/MYB/NCKAP1L/NFKBIZ/NLRP3/PLA2G2D/RC3H1/RORA/RORC/RSAD2/RUNX1/SASH3/SLAMF6/SPN/STAT3/TNFSF18/TNFSF4/TOX/ZC3H12A	49	ClusterGoSummary_Hypo_Methylation.csv
GO:0055065	BP	GO:0055065	metal ion homeostasis	270/6190	455/12262	6.81256e-05	0.00130995	0.00107434	ABL2/ACKR2/ACO1/ADCY5/ADM/ADORA1/ADORA2A/ADRA1A/ADRA1B/AGTR1/AKAP6/ANK2/ANK3/ANXA6/APLNR/APP/ARF1/ATG5/ATOX1/ATP12A/ATP13A2/ATP13A4/ATP13A5/ATP1A2/ATP1A3/ATP1A4/ATP2A2/ATP2A3/ATP2B3/ATP2B4/ATP2C2/ATP4A/ATP7B/AVPR1B/B2M/BCAP31/BCL2/BDKRB1/C3AR1/C5AR1/C5AR2/CACNA1A/CACNA1C/CACNA2D1/CALB2/CALM1/CASQ1/CASQ2/CAV1/CAV2/CCDC47/CCL1/CCL11/CCL14/CCL15/CCL19/CCL23/CCL3/CCL5/CCL8/CCR1/CCR2/CCR3/CCR4/CCR5/CC…	270	ClusterGoSummary_Hypo_Methylation.csv
GO:0045494	BP	GO:0045494	photoreceptor cell maintenance	27/6190	32/12262	6.87337e-05	0.00130995	0.00107434	ADGRV1/BBS1/CDH23/CDHR1/CIB2/CLCN3/CLRN1/CNGB1/CRB1/CROCC/DRAM2/ESRRB/MKKS/NPHP4/NXNL2/PCDH15/PROM1/RDH12/RHO/RP1/RP1L1/SLC2A1/TUB/TULP1/USH1C/USH2A/USP45	27	ClusterGoSummary_Hypo_Methylation.csv
GO:0032675	BP	GO:0032675	regulation of interleukin-6 production	84/6190	124/12262	6.89216e-05	0.00130995	0.00107434	AIF1/APP/ARHGEF2/ARRB1/ARRB2/BANK1/BPI/C1QTNF3/C5AR2/CAPN2/CD200/CD200R1/CD36/CLEC7A/CSK/CYBA/DDX58/F2RL1/FOXP3/HAVCR2/HGF/HLA-B/HMGB1/IFIH1/IFNG/IL10/IL16/IL17A/IL17RA/IL1A/IL1B/IL1RAP/IL27RA/IL33/IL36RN/IL6/IL6R/INPP5D/LBP/LGALS9/LILRA2/LILRB2/LILRB4/MAPK13/MAPKAPK2/MIR105-1/MIR140/MIR195/MIR19A/MIR19B1/MIR206/MIR365A/MIR6869/MIR92A1/MMP8/NCKAP1L/NLRP10/NLRP12/NLRX1/NOD2/POU2F2/PTAFR/PTPN11/PTP…	84	ClusterGoSummary_Hypo_Methylation.csv
GO:0002367	BP	GO:0002367	cytokine production involved in immune response	57/6190	79/12262	6.89449e-05	0.00130995	0.00107434	ANGPT1/ARG1/ATG5/B2M/BCL6/BST2/BTK/CCR2/CD160/CD226/CD36/CD55/CD96/CLC/CLEC7A/CLNK/DDX58/DHX36/F2RL1/FFAR2/FFAR3/FOXP3/FZD5/HFE/HK1/HLA-A/HLA-E/HLA-F/HMOX1/IFNA2/IL10/IL18/IL1B/IL1R1/IL4/IL6/JAK3/KIR2DL4/LACC1/LAPTM5/LILRB1/LILRB4/NLRP3/NOD2/NR4A3/RSAD2/SASH3/SCIMP/SEMA7A/TGFB1/TICAM1/TLR4/TNF/TNFRSF1B/TNFSF4/TRAF2/WNT5A	57	ClusterGoSummary_Hypo_Methylation.csv
GO:0002702	BP	GO:0002702	positive regulation of production of molecular mediator of immune response	57/6190	79/12262	6.89449e-05	0.00130995	0.00107434	B2M/C17orf99/CD160/CD226/CD244/CD28/CD36/CD40/CLCF1/CLEC7A/CLNK/DDX58/DHX36/F2RL1/FFAR2/FFAR3/FZD5/HK1/HLA-A/HLA-E/HLA-F/HMCES/HPX/IL10/IL17A/IL18/IL1B/IL1R1/IL2/IL33/IL4/IL4R/IL5/IL6/KIR2DL4/KLK5/LAPTM5/LILRB1/MZB1/NLRP3/NOD2/NR4A3/PTPN22/PTPRC/RIF1/RSAD2/SASH3/SCIMP/SEMA7A/TGFB1/TICAM1/TLR4/TLR9/TNFRSF4/TNFSF4/TRAF2/WNT5A	57	ClusterGoSummary_Hypo_Methylation.csv
GO:0002523	BP	GO:0002523	leukocyte migration involved in inflammatory response	14/6190	14/12262	6.9286e-05	0.00131191	0.00107594	ADAM8/ALOX5/CCR6/ELANE/FFAR2/FUT7/ITGB2/LBP/MDK/NLRP3/S100A8/S100A9/SELE/SLAMF8	14	ClusterGoSummary_Hypo_Methylation.csv
GO:0031346	BP	GO:0031346	positive regulation of cell projection organization	149/6190	237/12262	7.04861e-05	0.00133006	0.00109083	ABL2/ACTR3/AGRN/ALK/ANAPC2/ANKRD1/ANKRD27/ARHGAP35/ARPC2/ARSB/ATF1/AUTS2/AVIL/BMP5/BMPR2/C15orf62/CAMK2B/CCDC88A/CCL19/CCR7/CDH4/CEP135/CFLAR/CLRN1/CNTF/COBL/CORO1B/CORO1C/CROCC/CUX2/CYFIP1/DBNL/DHX36/DISC1/DOCK11/DPYSL3/DSCAM/DVL2/DYNLT1/ENC1/ENPP2/EPHA4/EPS8/EPS8L1/EPS8L2/EPS8L3/EZH2/F2RL1/FBXO31/FLNA/FMR1/FN1/FSCN1/FYN/GPM6A/GRIP1/GRN/HGF/HSPA5/IL1RAPL1/INS/ITGA3/KALRN/L1CAM/LIMK1/LPAR3/LRP1/L…	149	ClusterGoSummary_Hypo_Methylation.csv
GO:0031342	BP	GO:0031342	negative regulation of cell killing	20/6190	22/12262	7.11869e-05	0.00133415	0.00109418	ARRB2/CEACAM1/CLEC12B/HAVCR2/HLA-A/HLA-B/HLA-E/HLA-F/IL4/IL7R/KIR2DL4/KLRC1/KLRD1/KRT6A/LGALS9/LILRB1/PPP3CB/PTPRC/SERPINB4/SERPINB9	20	ClusterGoSummary_Hypo_Methylation.csv
GO:0032528	BP	GO:0032528	microvillus organization	20/6190	22/12262	7.11869e-05	0.00133415	0.00109418	ATP8B1/CDHR2/CDHR5/ESPN/EZR/FSCN1/GLDN/MYO1A/PLD1/PLS1/PODXL/PTPN11/RAP1GAP/RAPGEF2/RAPGEF6/SLC9A3R1/STK26/TNIK/USH1C/VIL1	20	ClusterGoSummary_Hypo_Methylation.csv
GO:0030042	BP	GO:0030042	actin filament depolymerization	31/6190	38/12262	7.17812e-05	0.00134073	0.00109958	ADD2/AVIL/CAPZA1/CAPZA3/CFL1/DMTN/EPS8/F2RL1/GSN/LMOD1/LMOD2/MICAL1/MICAL2/PLEK/PLEKHH2/PPP1R9B/RDX/SEMA5A/SH3BP1/SPTA1/SPTAN1/SPTB/SPTBN2/SPTBN4/SWAP70/TMOD1/TMOD3/TRIOBP/VIL1/VILL/WDR1	31	ClusterGoSummary_Hypo_Methylation.csv
GO:0071675	BP	GO:0071675	regulation of mononuclear cell migration	60/6190	84/12262	7.25248e-05	0.00135004	0.00110721	ADAM17/ADAM8/ADTRP/AIF1/ANO6/APP/BMP5/C10orf99/C3AR1/C5AR1/CCL1/CCL2/CCL20/CCL3/CCL5/CCR1/CCR2/CCR6/CCR7/CD200/CD200R1/CMKLR1/CRKL/CSF1/CSF1R/CXCL13/CXCL14/DOCK8/DUSP1/ECM1/FPR2/GCSAM/GCSAML/HMGB1/IL27RA/IL4/KLRK1/LGALS9/LGMN/LYN/MAPK1/MAPK3/MDK/NBL1/PADI2/PDGFD/PLCB1/PTK2/PTK2B/PYCARD/RHOA/RIPK3/S100A7/SLAMF8/SLIT2/SPN/STK10/TNF/TNFSF18/WNT5A	60	ClusterGoSummary_Hypo_Methylation.csv
GO:0046637	BP	GO:0046637	regulation of alpha-beta T cell differentiation	42/6190	55/12262	7.30266e-05	0.0013548	0.00111112	ADA/ANXA1/BCL6/CBFB/CCL19/CD80/CD86/FOXP3/HLA-DRA/HMGB1/IFNG/IL12B/IL12RB1/IL18/IL2/IL23A/IL23R/IL27/IL4/IL4R/ITPKB/JAK3/LGALS9/LILRB4/MIR21/MYB/NCKAP1L/NFKBIZ/NLRP3/PNP/PRDM1/RC3H1/RUNX1/SASH3/SHH/SYK/TGFBR2/TNFSF18/TNFSF4/ZAP70/ZC3H12A/ZNF683	42	ClusterGoSummary_Hypo_Methylation.csv
GO:0045582	BP	GO:0045582	positive regulation of T cell differentiation	52/6190	71/12262	7.43667e-05	0.00137504	0.00112772	ADA/ADAM8/ANXA1/BCL6/CBFB/CCL19/CD27/CD80/CD86/CR1/DUSP10/FOXP3/GLI2/HLA-DRA/IFNG/IL12B/IL12RB1/IL18/IL2/IL23A/IL23R/IL2RA/IL36B/IL4/IL4R/IL7/IL7R/ITPKB/LEF1/LGALS9/LILRB2/LILRB4/MDK/MIR21/MYB/NCKAP1L/NFKBIZ/NLRP3/PIK3R6/PNP/PTPRC/RAG1/RHOH/RUNX1/SASH3/SHH/SYK/TESPA1/TGFBR2/TNFSF4/VNN1/ZAP70	52	ClusterGoSummary_Hypo_Methylation.csv
GO:0030003	BP	GO:0030003	cellular cation homeostasis	273/6190	461/12262	7.59634e-05	0.00139986	0.00114808	ABL2/ACKR2/ACO1/ADCY5/ADM/ADORA1/ADRA1A/ADRA1B/AGTR1/AKAP6/ANK2/ANXA6/APLNR/APP/ARF1/ATG5/ATOX1/ATP12A/ATP13A2/ATP13A4/ATP13A5/ATP1A2/ATP1A3/ATP1A4/ATP2A2/ATP2A3/ATP2B3/ATP2B4/ATP2C2/ATP4A/ATP6V0A1/ATP6V0C/ATP6V0D2/ATP6V1D/ATP6V1G3/ATP7B/AVPR1B/BCAP31/BCL2/BDKRB1/C3AR1/C5AR1/C5AR2/CACNA1A/CACNA1C/CACNA2D1/CALB2/CALM1/CASQ1/CASQ2/CAV1/CAV2/CCDC47/CCL1/CCL11/CCL14/CCL15/CCL19/CCL23/CCL3/CCL5/CCL8/C…	273	ClusterGoSummary_Hypo_Methylation.csv
GO:0044057	BP	GO:0044057	regulation of system process	262/6190	441/12262	7.776e-05	0.00142819	0.00117131	ABCC9/ACE/ACE2/ADA/ADM/ADORA1/ADORA2A/ADORA3/ADRA1A/ADRA1B/AGTR1/AKAP6/ANK2/ANXA6/APELA/APLN/APOA5/APP/AQP1/ARHGAP42/ASB3/ASIC2/ASPH/ATP1A2/ATP1A3/ATP1A4/ATP2A2/ATP2A3/ATP2B3/ATP2B4/AVPR1B/BEGAIN/BMP10/BMPR2/C12orf57/CACNA1C/CACNA1D/CACNA1F/CACNA1G/CACNA1H/CACNA1S/CACNA2D1/CACNA2D2/CACNA2D3/CACNA2D4/CACNB1/CACNG1/CACNG2/CACNG3/CACNG4/CACNG5/CACNG7/CALCRL/CALM1/CAMK2B/CASQ1/CASQ2/CAV1/CCL3/CELF2/C…	262	ClusterGoSummary_Hypo_Methylation.csv
GO:0099177	BP	GO:0099177	regulation of trans-synaptic signaling	178/6190	289/12262	7.84548e-05	0.00143617	0.00117785	ACHE/ADCY1/ADGRB1/ADORA1/ADORA2A/ADRA1A/AKAP12/ANAPC2/APBA1/APP/ARF1/ARRB2/ASIC1/ATP1A2/ATP2A2/BAIAP3/BCHE/BEGAIN/CACNA1A/CACNA1B/CACNG2/CACNG3/CACNG4/CACNG5/CACNG7/CALB2/CALM1/CAMK2A/CAMK2B/CCL2/CCR2/CDH2/CELF4/CHRNA7/CHRNB4/CLN3/CLSTN2/CNIH2/CNR2/CNTN4/CNTNAP4/CPLX4/CREB1/CUX2/CX3CR1/CYFIP1/CYP46A1/DGKB/DGKI/DGKZ/DISC1/DLGAP1/DLGAP2/DLGAP3/DLGAP4/DRD2/EGFR/EIF4E/EPHA4/EPHB2/ERC2/FAM107A/FLOT1/F…	178	ClusterGoSummary_Hypo_Methylation.csv
GO:0035335	BP	GO:0035335	peptidyl-tyrosine dephosphorylation	55/6190	76/12262	8.05006e-05	0.00146389	0.00120059	CDC25B/CDC25C/DUSP1/DUSP10/DUSP11/DUSP13/DUSP14/DUSP2/DUSP22/DUSP23/DUSP28/DUSP4/DUSP5/DUSP7/EYA1/EYA2/HACD2/MTM1/MTMR1/MTMR2/MTMR4/MTMR6/PALD1/PTP4A1/PTP4A2/PTP4A3/PTPN1/PTPN11/PTPN18/PTPN2/PTPN22/PTPN3/PTPN5/PTPN6/PTPN7/PTPRC/PTPRD/PTPRE/PTPRF/PTPRG/PTPRH/PTPRJ/PTPRK/PTPRM/PTPRN2/PTPRO/PTPRQ/PTPRR/PTPRS/PTPRT/PTPRU/PTPRZ1/RNGTT/SSH2/UBASH3B	55	ClusterGoSummary_Hypo_Methylation.csv
GO:0035710	BP	GO:0035710	CD4-positive, alpha-beta T cell activation	55/6190	76/12262	8.05006e-05	0.00146389	0.00120059	ANXA1/BATF/BCL6/CBFB/CCL19/CD160/CD55/CD80/CD86/CDH26/FOXP1/FOXP3/FUT7/GPR183/HLA-DRA/HMGB1/IFNG/IL12B/IL12RB1/IL18/IL2/IL21/IL23A/IL23R/IL27/IL4/IL4R/IL6/IL6R/JAK3/LEF1/LGALS9/LY9/MIR21/MYB/NCKAP1L/NFKBIZ/NLRP3/PLA2G2D/PRKCQ/RC3H1/RORA/RORC/RSAD2/RUNX1/SASH3/SLAMF6/SPN/STAT3/TARM1/TGFBR2/TNFSF18/TNFSF4/TOX/ZC3H12A	55	ClusterGoSummary_Hypo_Methylation.csv
GO:0030041	BP	GO:0030041	actin filament polymerization	82/6190	121/12262	8.19892e-05	0.00148605	0.00121877	ACTR3/ADD2/AIF1/ANG/ARF1/ARHGAP40/ARHGAP6/ARPC1B/ARPC2/ARPC4/ARPC5L/AVIL/BAG4/C15orf62/CAPZA1/CAPZA3/CCL11/CCL24/CCR7/COBL/CORO1A/CORO1B/COTL1/CTNNA2/CYFIP1/DBNL/DIAPH1/DIAPH3/DLG1/DMTN/ELN/EPS8/ESAM/EVL/FAM107A/FHOD3/FMN1/GAS7/GMFG/GSN/HCK/HCLS1/ICAM1/LMOD1/LMOD2/MICALL2/MKKS/MSRB2/NCK1/NCK2/NCKAP1L/PAK3/PPP1R9A/PREX1/PRKCE/PSTPIP1/PTK2B/PYCARD/RAC1/RDX/RICTOR/SLIT2/SPIRE1/SPIRE2/SPTA1/SPTAN1/SP…	82	ClusterGoSummary_Hypo_Methylation.csv
GO:0036037	BP	GO:0036037	CD8-positive, alpha-beta T cell activation	17/6190	18/12262	8.37479e-05	0.00150801	0.00123677	BCL2/CBFB/CLEC4A/CRTAM/HFE/HLA-A/HLA-E/IRF1/LILRB1/LILRB4/NCKAP1L/PSMB11/PTPN22/RUNX1/TNFSF8/TOX/WDFY4	17	ClusterGoSummary_Hypo_Methylation.csv
GO:0046641	BP	GO:0046641	positive regulation of alpha-beta T cell proliferation	17/6190	18/12262	8.37479e-05	0.00150801	0.00123677	CCR2/CD28/CD3E/CD55/EBI3/HLA-A/HLA-E/IL12B/IL18/IL23A/LGALS9/PTPN22/PTPRC/SYK/TGFBR2/TNFSF4/ZAP70	17	ClusterGoSummary_Hypo_Methylation.csv
GO:0006942	BP	GO:0006942	regulation of striated muscle contraction	45/6190	60/12262	8.71484e-05	0.00156413	0.0012828	ACE2/ADORA1/ADRA1A/ADRA1B/ANK2/ASB3/ATP1A2/ATP2A2/BMP10/C12orf57/CACNA1C/CALM1/CASQ1/CASQ2/CAV1/CTNNA3/DLG1/DMD/DSG2/EHD3/GJA5/HCN4/KCNJ2/KCNQ1/MYBPC3/MYBPH/MYH7/MYL2/NOS1/P2RX4/PDE4B/PIK3CG/RGS2/RYR2/SCN10A/SCN4A/SCN5A/SLC8A1/SLC8A3/SRI/STC1/TMEM38A/TMEM38B/TNNI3K/ZC3H12A	45	ClusterGoSummary_Hypo_Methylation.csv
GO:1990266	BP	GO:1990266	neutrophil migration	61/6190	86/12262	8.82797e-05	0.00157929	0.00129523	ADAM8/C3AR1/C5AR1/C5AR2/CCL1/CCL11/CCL14/CCL15/CCL16/CCL18/CCL19/CCL2/CCL20/CCL22/CCL23/CCL24/CCL25/CCL3/CCL5/CCL8/CCR7/CD177/CKLF/CSF3R/CXADR/CXCL13/CXCL8/CXCL9/CXCR1/CXCR2/DPP4/FUT7/IL1R1/IL23A/ITGB2/LBP/MDK/MIR223/NCKAP1L/NOD2/PDE4B/PIK3CD/PIK3CG/PIP5K1C/PLA2G1B/PPBP/PREX1/PRTN3/RAC1/RAC2/RHOG/RHOH/S100A12/S100A8/S100A9/SLAMF8/SLIT2/SYK/UMODL1/VAV1/WDR1	61	ClusterGoSummary_Hypo_Methylation.csv
GO:0001508	BP	GO:0001508	action potential	73/6190	106/12262	8.92601e-05	0.00159166	0.00130538	ADRA1A/AKAP6/ANK2/ANK3/ATP1A2/ATP2A2/CACNA1C/CACNA1D/CACNA1G/CACNA1H/CACNA1I/CACNA2D1/CALM1/CAV1/CD36/CHRNA1/CLCN1/CLN3/CNR2/CTNNA3/CXADR/DLG1/DMD/DSG2/FLNA/FMR1/GJA5/GJC1/GNA14/GNA15/GNAQ/GPR35/GRIK2/HCN4/KCNA2/KCNB1/KCND2/KCND3/KCNE1/KCNIP2/KCNJ2/KCNJ5/KCNMB2/KCNMB4/KCNQ1/MIR208A/MYH14/NOS1AP/NPS/NTRK2/P2RX1/P2RX4/PTPN3/RYR2/SCN10A/SCN11A/SCN1A/SCN1B/SCN2A/SCN2B/SCN3A/SCN4A/SCN4B/SCN5A/SCN7A/SC…	73	ClusterGoSummary_Hypo_Methylation.csv
GO:0097553	BP	GO:0097553	calcium ion transmembrane import into cytosol	64/6190	91/12262	9.01245e-05	0.00160189	0.00131377	AKAP6/ANK2/APLNR/ATG5/ATP1A2/ATP2B4/BDKRB1/CACNA1C/CACNA2D1/CALM1/CASQ1/CASQ2/CCL19/CCL3/CCR5/CCR7/CORO1A/CXCL9/DHRS7C/DIAPH1/DMD/DRD2/ERO1A/FASLG/FKBP1A/FYN/GRIN2A/GRIN2B/HTR2A/HTR2C/IBTK/ITPR3/JPH2/LACRT/LCK/LIME1/LYN/NOL3/NOS1/NPSR1/P2RY6/PLCG2/PRKCE/PTK2B/PTPN6/PTPRC/RAMP3/RYR1/RYR2/RYR3/SLC24A2/SLC8A1/SLC8A3/SRI/TMEM38A/TMEM38B/TPCN2/TRDN/TRPV1/TRPV2/TRPV3/TRPV4/TRPV5/UBASH3B	64	ClusterGoSummary_Hypo_Methylation.csv
GO:0002825	BP	GO:0002825	regulation of T-helper 1 type immune response	22/6190	25/12262	9.28078e-05	0.00163901	0.00134421	ANXA1/CCL19/CCR2/CD80/HAVCR2/IL12B/IL12RB1/IL18/IL1B/IL1R1/IL1RL1/IL23A/IL23R/IL27/IL27RA/IL33/IL4R/JAK3/NLRP10/PLA2G4A/SLC11A1/TNFSF4	22	ClusterGoSummary_Hypo_Methylation.csv
GO:0070296	BP	GO:0070296	sarcoplasmic reticulum calcium ion transport	22/6190	25/12262	9.28078e-05	0.00163901	0.00134421	AKAP6/ANK2/ATP1A2/ATP2A2/CACNA1C/CACNG1/CALM1/CASQ1/CASQ2/CCL3/CCR5/DHRS7C/DMD/NOL3/RYR1/RYR2/SLC8A1/SLN/SRI/TMEM38A/TMEM38B/TRDN	22	ClusterGoSummary_Hypo_Methylation.csv
GO:0010232	BP	GO:0010232	vascular transport	48/6190	65/12262	9.93144e-05	0.00174831	0.00143385	ABCA2/ABCB1/ABCC1/ABCC2/ABCC3/ABCC9/ATP1A2/ATP1A4/ATP2A3/ATP2B4/AVPR1B/CD36/INSR/LRP1/LRP2/LRP3/MFSD2A/SLC16A1/SLC16A7/SLC1A2/SLC1A3/SLC1A4/SLC1A5/SLC22A1/SLC22A2/SLC22A3/SLC22A5/SLC24A3/SLC27A4/SLC29A1/SLC29A4/SLC2A1/SLC2A3/SLC2A4/SLC38A1/SLC38A5/SLC4A3/SLC4A4/SLC5A1/SLC6A1/SLC6A13/SLC6A17/SLC6A9/SLC7A2/SLC9A3R1/SLCO1C1/SLCO2B1/SLCO3A1	48	ClusterGoSummary_Hypo_Methylation.csv
GO:0045580	BP	GO:0045580	regulation of T cell differentiation	77/6190	113/12262	0.000100959	0.00177161	0.00145296	ADA/ADAM8/ANXA1/BCL6/CAMK4/CBFB/CCL19/CCR2/CD2/CD27/CD28/CD80/CD86/CR1/CRTAM/CTLA4/DUSP10/FOXP3/GLI2/HLA-DRA/HMGB1/IFNA2/IFNG/IL12B/IL12RB1/IL15/IL18/IL2/IL23A/IL23R/IL27/IL2RA/IL36B/IL4/IL4R/IL7/IL7R/IRF1/ITPKB/JAK3/LAG3/LEF1/LGALS9/LILRB2/LILRB4/MDK/MIR21/MYB/NCKAP1L/NFATC2/NFKBIZ/NLRP3/PIK3R6/PNP/PRDM1/PTPN2/PTPRC/RAG1/RC3H1/RHOH/RUNX1/SASH3/SHH/SOD1/SOS1/SPINK5/SYK/TCF7/TESPA1/TGFBR2/TNFSF18/…	77	ClusterGoSummary_Hypo_Methylation.csv
GO:0048247	BP	GO:0048247	lymphocyte chemotaxis	34/6190	43/12262	0.000106044	0.00185492	0.00152129	ADAM17/ADAM8/C10orf99/CCL1/CCL11/CCL14/CCL15/CCL16/CCL18/CCL19/CCL2/CCL20/CCL22/CCL23/CCL24/CCL25/CCL3/CCL5/CCL8/CCR2/CKLF/CXCL13/CXCL14/CXCL16/CXCR3/GPR183/HSD3B7/KLRK1/PADI2/PIK3CD/PIK3CG/PTK2B/S100A7/WNT5A	34	ClusterGoSummary_Hypo_Methylation.csv
GO:0007169	BP	GO:0007169	transmembrane receptor protein tyrosine kinase signaling pathway	289/6190	492/12262	0.000106627	0.00185923	0.00152482	ACTR3/ADAM17/ADAMTS3/ADGRA2/ADORA1/AHI1/AHSG/ALK/ANGPT1/ANGPT4/AP3S1/APLN/AR/ARHGEF28/ARPC1B/ARPC2/ARPC4/ATP6V0A1/ATP6V0C/ATP6V0D2/ATP6V1D/ATP6V1G3/AXL/BLK/BMP5/CASS4/CAV2/CCBE1/CCDC88A/CCND3/CD3E/CD4/CD7/CD8B/CDC37/CDH13/CEACAM1/CHMP6/CHN1/CILP/CLNK/CNKSR1/COL1A1/COL4A1/COL4A2/COL4A5/COL4A6/CREB3L1/CRKL/CSF1/CSF1R/CSPG4/CSRP3/CUL5/CYBA/CYBB/CYFIP1/DCN/DDR1/DGKD/DLL1/DNM1/DOK1/DOK2/DOK5/EFNA2/EFN…	289	ClusterGoSummary_Hypo_Methylation.csv
GO:0002287	BP	GO:0002287	alpha-beta T cell activation involved in immune response	41/6190	54/12262	0.00011177	0.00192454	0.00157839	ANXA1/BATF/BCL6/CCL19/CD80/CD86/FOXP1/FOXP3/GPR183/HLA-DRA/HMGB1/IFNG/IL12B/IL12RB1/IL18/IL2/IL21/IL23A/IL23R/IL27/IL4/IL4R/IL6/IL6R/JAK3/LEF1/LGALS9/LY9/MIR21/MYB/NFKBIZ/NLRP3/RC3H1/RORA/RORC/SLAMF6/SPN/STAT3/TNFSF18/TNFSF4/ZC3H12A	41	ClusterGoSummary_Hypo_Methylation.csv
GO:0002293	BP	GO:0002293	alpha-beta T cell differentiation involved in immune response	41/6190	54/12262	0.00011177	0.00192454	0.00157839	ANXA1/BATF/BCL6/CCL19/CD80/CD86/FOXP1/FOXP3/GPR183/HLA-DRA/HMGB1/IFNG/IL12B/IL12RB1/IL18/IL2/IL21/IL23A/IL23R/IL27/IL4/IL4R/IL6/IL6R/JAK3/LEF1/LGALS9/LY9/MIR21/MYB/NFKBIZ/NLRP3/RC3H1/RORA/RORC/SLAMF6/SPN/STAT3/TNFSF18/TNFSF4/ZC3H12A	41	ClusterGoSummary_Hypo_Methylation.csv
GO:0002294	BP	GO:0002294	CD4-positive, alpha-beta T cell differentiation involved in immune response	41/6190	54/12262	0.00011177	0.00192454	0.00157839	ANXA1/BATF/BCL6/CCL19/CD80/CD86/FOXP1/FOXP3/GPR183/HLA-DRA/HMGB1/IFNG/IL12B/IL12RB1/IL18/IL2/IL21/IL23A/IL23R/IL27/IL4/IL4R/IL6/IL6R/JAK3/LEF1/LGALS9/LY9/MIR21/MYB/NFKBIZ/NLRP3/RC3H1/RORA/RORC/SLAMF6/SPN/STAT3/TNFSF18/TNFSF4/ZC3H12A	41	ClusterGoSummary_Hypo_Methylation.csv
GO:0006956	BP	GO:0006956	complement activation	41/6190	54/12262	0.00011177	0.00192454	0.00157839	A2M/C1QA/C1QB/C1QC/C1RL/C1S/C3/C3AR1/C5AR1/C5AR2/C6/C8B/C8G/C9/CD55/CD59/CD5L/CFB/CFH/CFHR2/CFHR4/CFHR5/CFP/CLU/COLEC10/CPB2/CPN2/CR1/CR1L/FCN1/FCN2/FCN3/IGLL1/IGLL5/IL1B/KRT1/MASP1/MBL2/RGCC/VSIG4/VTN	41	ClusterGoSummary_Hypo_Methylation.csv
GO:0001818	BP	GO:0001818	negative regulation of cytokine production	175/6190	285/12262	0.00011345	0.00194738	0.00159712	ABCD1/ADCY7/AKAP8/ANGPT1/ANXA1/ANXA4/ARG1/ARRB1/ARRB2/AXL/BANK1/BCL6/BPI/BST2/BTK/BTN2A2/C1QTNF3/C5AR2/CACTIN/CARD16/CARD18/CARD8/CCR7/CD200/CD200R1/CD33/CD84/CD96/CEACAM1/CHID1/CHRNA7/CLEC4A/CMKLR1/CR1/CSK/CX3CR1/CYLD/DDX58/DEFB114/DLL1/ELANE/EPHA2/EPX/EZR/F2RL1/FKBP1A/FN1/FOXP3/GIT1/GPNMB/HAVCR2/HDAC7/HDAC9/HFE/HGF/HLA-F/HMGB1/HMOX1/IDO1/IFIH1/IFNA2/IFNG/IGF1/IKBKE/IL10/IL12B/IL1R2/IL1RL1/IL20R…	175	ClusterGoSummary_Hypo_Methylation.csv
GO:0043368	BP	GO:0043368	positive T cell selection	26/6190	31/12262	0.000115927	0.00198372	0.00162692	BATF/BCL11B/BCL2/CD3D/CD3E/CD3G/DOCK2/FOXP3/IL12B/IL12RB1/IL23A/IL23R/IL6/IL6R/ITPKB/LY9/PTPN2/PTPRC/SHH/SLAMF6/SPN/STAT3/THEMIS/TNFSF18/TOX/ZAP70	26	ClusterGoSummary_Hypo_Methylation.csv
GO:0002833	BP	GO:0002833	positive regulation of response to biotic stimulus	118/6190	184/12262	0.000116462	0.0019867	0.00162936	ADAM8/AIM2/ARG1/CADM1/CCL5/CD160/CD180/CD1D/CD209/CD226/CLEC10A/CLEC4A/CLEC4C/CLEC4D/CLEC4E/CLNK/CRTAM/CYBA/F2RL1/FCN1/FFAR2/FPR2/FYN/GBP5/GRN/HAVCR2/HCK/HLA-E/HLA-F/HMGB1/HPX/ICAM2/IFI16/IFI35/IKBKE/IKBKG/IL12B/IL17A/IL18RAP/IL21/IRF7/IRGM/KIR2DL4/KLK5/KLRD1/KLRK1/LAG3/LBP/LILRA2/LSM14A/LY86/LY96/LYN/MED1/MMP12/MNDA/MR1/MUC13/MUC16/MUC17/MUC19/MUC2/MUC20/MUC21/MUC3A/MUC4/MUC5AC/MUC6/MUC7/MUCL1/N…	118	ClusterGoSummary_Hypo_Methylation.csv
GO:0150076	BP	GO:0150076	neuroinflammatory response	28/6190	34/12262	0.000118682	0.00201833	0.00165531	ADCY1/CCL3/CD200/CD200R1/CST7/DAGLA/GRN/IFNG/IGF1/IL18/IL1B/IL33/IL4/IL6/LDLR/LRRK2/MIR142/MIR195/MIR206/MMP3/MMP8/NUPR1/PTPRC/STAP1/SYT11/TNF/TNFRSF1B/TREM2	28	ClusterGoSummary_Hypo_Methylation.csv
GO:0032956	BP	GO:0032956	regulation of actin cytoskeleton organization	144/6190	230/12262	0.000123355	0.00209134	0.00171518	ABL2/ACTR3/ADD2/ALMS1/ARF1/ARHGAP35/ARHGAP40/ARHGAP44/ARHGAP6/ARHGDIB/ARHGEF10/ARHGEF10L/ARPC1B/ARPC2/ARPC4/ARPC5L/ASAP3/AVIL/BAG4/BMP10/BST2/C15orf62/CAPZA1/CAPZA3/CCDC88A/CCL11/CCL24/CCR7/CELSR1/CORO1A/CORO1B/CORO2B/COTL1/CSF1R/CTNNA2/CYFIP1/DBNL/DLG1/DMTN/ECT2/EFNA5/ELN/EPHA1/EPS8/ESAM/EVL/F2RL1/FAM107A/FHOD3/FLNA/FMN1/FSCN1/GMFG/GPR65/GRHL3/GSN/HCK/HCLS1/ICAM1/INPP5K/LIMK1/LMOD1/LMOD2/LPAR1/L…	144	ClusterGoSummary_Hypo_Methylation.csv
GO:0051250	BP	GO:0051250	negative regulation of lymphocyte activation	82/6190	122/12262	0.000126976	0.00213968	0.00175483	ANXA1/ARG1/AXL/BANK1/BCL6/BLK/BTK/BTN2A2/CBFB/CD300A/CD80/CD86/CEACAM1/CLNK/CR1/CRTAM/CTLA4/DLG1/DLG5/FGL1/FGR/FOXP3/GPNMB/HAVCR2/HFE/HLA-F/HMGB1/IDO1/IFNA2/IL10/IL2/IL20RB/IL2RA/IL4/IL4R/INHBA/INPP5D/IRF1/JAK3/LAG3/LAPTM5/LAX1/LGALS9/LILRB1/LILRB2/LILRB4/LST1/LYN/MDK/MIR21/MIR27A/MNDA/PAG1/PDCD1LG2/PELI1/PGLYRP3/PIBF1/PKN1/PLA2G2D/PLA2G2F/PTPN2/PTPN22/PTPN6/RC3H1/RUNX1/SAMSN1/SFRP1/SHH/SOCS6/SPN…	82	ClusterGoSummary_Hypo_Methylation.csv
GO:0042391	BP	GO:0042391	regulation of membrane potential	187/6190	307/12262	0.000126983	0.00213968	0.00175483	ABCB5/ABCD1/ADORA1/ADORA2A/ADRA1A/AKAP6/ANK2/ANK3/APP/ARL6IP5/ARRB2/ASIC1/ASIC2/ATP1A2/ATP1A3/ATP1A4/ATP2A2/BCL2/CACNA1A/CACNA1B/CACNA1C/CACNA1D/CACNA1E/CACNA1G/CACNA1H/CACNA1I/CACNA2D1/CACNG2/CACNG4/CALM1/CASP1/CASQ2/CAV1/CD36/CELF4/CFTR/CHRNA1/CHRNA6/CHRNA7/CHRNB4/CHRNE/CLCN1/CLIC1/CLN3/CNIH2/CNIH3/CNR2/CTNNA3/CUX2/CXADR/DCN/DLG1/DMD/DRD2/DSG2/EHD3/FLNA/FMR1/GABBR1/GABRA3/GABRA6/GABRB3/GABRE/GA…	187	ClusterGoSummary_Hypo_Methylation.csv
GO:0007264	BP	GO:0007264	small GTPase mediated signal transduction	209/6190	347/12262	0.000134921	0.00226651	0.00185884	A2M/ABCA1/ABL2/ADRA1A/AGTR1/AIF1/APOC3/ARAP2/ARFGEF2/ARHGAP1/ARHGAP10/ARHGAP15/ARHGAP22/ARHGAP23/ARHGAP24/ARHGAP25/ARHGAP26/ARHGAP30/ARHGAP31/ARHGAP32/ARHGAP35/ARHGAP36/ARHGAP39/ARHGAP4/ARHGAP40/ARHGAP42/ARHGAP44/ARHGAP6/ARHGAP8/ARHGDIB/ARHGEF10/ARHGEF11/ARHGEF16/ARHGEF2/ARHGEF28/ARHGEF4/ARHGEF6/ARHGEF9/ARRB1/AUTS2/BCL6/BRAP/C15orf62/CCDC125/CCDC88A/CDC42SE2/CDH13/CDKN1A/CDON/CELSR1/CFL1/CHM/CHN1…	209	ClusterGoSummary_Hypo_Methylation.csv
GO:0045807	BP	GO:0045807	positive regulation of endocytosis	52/6190	72/12262	0.000136717	0.00228969	0.00187786	ABCA7/AHI1/ANGPT1/ANO6/ANXA2/APELA/APLN/APOA5/ARF1/ARRB1/ARRB2/AXL/B2M/BICD1/C3/CCL19/CD14/CD151/CD36/CLIP3/CLN3/CLU/DAB2/DGKD/DLL1/DRD2/F2RL1/FLOT1/FMR1/HFE/HIP1/IL4/INSR/LRP1/LRRK2/MAGI2/MIB1/NCKAP1L/NLGN1/PLCG2/PPARG/RAB31/SELE/SGIP1/SH3GL1/STAP1/SYK/TREM2/VEGFA/VTN/WNT3A/WNT5A	52	ClusterGoSummary_Hypo_Methylation.csv
GO:0150078	BP	GO:0150078	positive regulation of neuroinflammatory response	13/6190	13/12262	0.000137394	0.00229407	0.00188145	CCL3/IL18/IL1B/IL33/IL6/LRRK2/MIR142/MIR206/MMP8/NUPR1/STAP1/TNF/TREM2	13	ClusterGoSummary_Hypo_Methylation.csv
GO:0007162	BP	GO:0007162	negative regulation of cell adhesion	137/6190	218/12262	0.000139248	0.002318	0.00190107	ACER2/ADAM22/ADAMDEC1/ADTRP/AKNA/ANGPT1/ANXA1/ARG1/ARHGAP6/ARHGDIB/BCL6/BTN2A2/CASK/CBFB/CCL25/CD164/CD300A/CD80/CD86/CDH13/CDSN/CEACAM1/COL1A1/CORO1C/CORO2B/CR1/CRTAM/CTLA4/DAB1/DLG1/DLG5/DMTN/DSCAM/DUSP1/DUSP22/EFNA5/FAM107A/FBLN1/FGL1/FOXP3/GPNMB/HAVCR2/HFE/HMGB1/IDO1/IFNA2/IL10/IL1RN/IL2/IL20RB/IL2RA/IL4/IL4R/IRF1/JAG1/JAK3/LAG3/LAPTM5/LAX1/LGALS1/LGALS9/LILRB1/LILRB2/LILRB4/LPXN/LRP1/MAP4K4/…	137	ClusterGoSummary_Hypo_Methylation.csv
GO:0030183	BP	GO:0030183	B cell differentiation	67/6190	97/12262	0.000149425	0.00247992	0.00203387	ADA/ADAM17/ADGRG3/ATP11C/BCL2/BCL6/BTK/C17orf99/CD27/CD40LG/CD79A/CD79B/CLCF1/CMTM7/CR1/DLL1/DOCK10/DOCK11/EZH2/FCRL3/FLT3/GON4L/GPR183/GPS2/HDAC5/HDAC9/IFNA2/IFNA8/IKZF3/IL10/IL2/IL21/IL4/IL6/IL7/INHBA/INPP5D/JAK3/KLF6/LGALS1/LRRC8A/LYL1/MIR17HG/MS4A1/NCKAP1L/NFAM1/NHEJ1/NOTCH2/NTRK1/PIK3R1/PLCG2/PLCL2/PTK2B/PTPN2/PTPN6/PTPRC/PTPRJ/RAG1/RAG2/SFRP1/SLAMF8/ST3GAL1/SYK/TCF3/TLR9/VCAM1/YY1	67	ClusterGoSummary_Hypo_Methylation.csv
GO:0001912	BP	GO:0001912	positive regulation of leukocyte mediated cytotoxicity	35/6190	45/12262	0.00015407	0.00254933	0.00209079	ARG1/AZGP1/B2M/CADM1/CD160/CD1B/CD1C/CD1D/CD1E/CD226/CRTAM/F2RL1/HLA-A/HLA-B/HLA-DRA/HLA-E/HLA-F/IL12B/IL12RB1/IL18RAP/IL21/IL23A/IL23R/KLRD1/KLRK1/LAG3/MR1/NCR3/NOS2/PTPRC/RAET1E/SH2D1A/SLAMF6/STAP1/VAV1	35	ClusterGoSummary_Hypo_Methylation.csv
GO:0002716	BP	GO:0002716	negative regulation of natural killer cell mediated immunity	16/6190	17/12262	0.000157366	0.00258831	0.00212277	ARRB2/CD96/CEACAM1/CLEC12B/HAVCR2/HLA-A/HLA-B/HLA-E/HLA-F/KIR2DL4/KLRC1/KLRD1/LGALS9/LILRB1/SERPINB4/SERPINB9	16	ClusterGoSummary_Hypo_Methylation.csv
GO:0050857	BP	GO:0050857	positive regulation of antigen receptor-mediated signaling pathway	16/6190	17/12262	0.000157366	0.00258831	0.00212277	ADA/CCR7/CD226/FOXP1/LCK/MIR18A/MIR19A/NFAM1/PRKCB/PRKCH/PRKD2/PTPRC/SLC39A10/STAP1/TESPA1/TRAT1	16	ClusterGoSummary_Hypo_Methylation.csv
GO:0046633	BP	GO:0046633	alpha-beta T cell proliferation	21/6190	24/12262	0.000163028	0.00266917	0.00218908	CCR2/CD28/CD3E/CD55/DOCK2/EBI3/ELF4/HLA-A/HLA-E/IL12B/IL15/IL18/IL23A/IRF1/LGALS9/PTPN22/PTPRC/SYK/TGFBR2/TNFSF4/ZAP70	21	ClusterGoSummary_Hypo_Methylation.csv
GO:0051924	BP	GO:0051924	regulation of calcium ion transport	110/6190	171/12262	0.000163251	0.00266917	0.00218908	ADORA2A/AKAP6/ANK2/APLNR/ARRB2/ATG5/ATP1A2/ATP2C2/BCL2/BDKRB1/BEST1/CACNA1C/CACNA1D/CACNA2D1/CACNB1/CACNG1/CALM1/CAMK2A/CAMK2B/CASQ1/CASQ2/CAV1/CCL2/CCL3/CCL5/CCR1/CD33/CD4/CD84/CORO1A/CRACR2A/CRACR2B/CRHR1/CXCL9/CXCR4/DHRS7C/DIAPH1/DMD/DRD2/EFHB/EHD3/EPB41/EPPIN/FCRL3/FKBP1A/FMR1/FYN/GNAI2/GNAO1/GNB5/GPR35/ICAM1/IL16/INPP5K/JPH2/LACRT/LILRA2/LILRB1/LILRB2/LIME1/LPAR3/LYN/MIR21/NOS1/NOS1AP/NPSR1/…	110	ClusterGoSummary_Hypo_Methylation.csv
GO:0002820	BP	GO:0002820	negative regulation of adaptive immune response	33/6190	42/12262	0.000167972	0.00273825	0.00224574	ARG1/BCL6/CD160/CEACAM1/CR1/FOXP3/HAVCR2/HFE/HLA-F/IFNA2/IL1RL1/IL2/IL20RB/IL27RA/IL33/IL4/IL4R/IL7R/JAK3/KLRC1/KLRD1/LILRB1/LILRB4/NOD2/PPP3CB/PTPN6/PTPRC/RC3H1/SAMSN1/THOC1/TNFSF18/TNFSF4/ZC3H12A	33	ClusterGoSummary_Hypo_Methylation.csv
GO:1903557	BP	GO:1903557	positive regulation of tumor necrosis factor superfamily cytokine production	53/6190	74/12262	0.000168884	0.00274499	0.00225126	ADAM8/APP/ARFGEF2/ARHGEF2/AZU1/CCL19/CCL3/CCR2/CD14/CD2/CD36/CD86/CLEC7A/CLU/CYBA/DDX58/FRMD8/FZD5/HAVCR2/HLA-E/HMGB1/IFIH1/IFNG/IFNGR1/IL12B/IL17A/IL1A/IL23A/IL33/IL6/LBP/LGALS9/LILRA2/LY96/MAPKAPK2/MIR206/MMP8/NOD2/PIK3R1/PTAFR/PTPN11/PTPRC/PTPRJ/PYCARD/SASH3/SPN/STAT3/SYK/TICAM1/TLR4/TLR9/TNFRSF8/WNT5A	53	ClusterGoSummary_Hypo_Methylation.csv
GO:0048588	BP	GO:0048588	developmental cell growth	99/6190	152/12262	0.000172134	0.00278959	0.00228784	ADRA1A/AKAP6/ANAPC2/APP/ARHGAP4/AUTS2/BCL11A/BMPR2/CACNG7/CDH4/COBL/CPNE1/CPNE5/CXCR4/CYFIP1/DBNL/DCLK1/DDR1/DISC1/DPYSL2/DRAXIN/DSCAM/FN1/FSTL4/HAMP/IGF1/IMPACT/KIAA0319/L1CAM/LIMK1/LPAR3/LRP1/MAP1B/MAP2/MAP3K13/MEGF8/MIR195/MIR19A/MIR19B1/MIR208A/MIR23A/NGF/NIN/NRCAM/NRP1/NRP2/OSTN/PDLIM5/PI16/PLXNA1/PLXNA4/POSTN/PPARA/PPP3CB/PRMT2/PTPRS/RASAL1/REG1A/RGS2/RIMS1/RIMS2/RNF157/RTN4R/RUFY3/RYK/SEMA…	99	ClusterGoSummary_Hypo_Methylation.csv
GO:0002687	BP	GO:0002687	positive regulation of leukocyte migration	68/6190	99/12262	0.000174353	0.00281726	0.00231053	ADAM17/ADAM8/AIF1/ANO6/APP/BDKRB1/C3AR1/C5AR1/CCL1/CCL19/CCL20/CCL24/CCL3/CCL5/CCL8/CCR1/CCR2/CCR6/CCR7/CMKLR1/CSF1/CSF1R/CX3CR1/CXCL13/CXCL14/CXCL8/DOCK8/F2RL1/FPR2/GPSM3/HMGB1/ICAM1/IL1R1/IL23A/IL4/IL6/IL6R/ITGA2B/LBP/LGALS9/LGMN/MAPK1/MAPK3/MDK/NCKAP1L/P2RX4/P2RY12/PDGFD/PGF/PLVAP/PTAFR/PTK2/PTK2B/PYCARD/RAC1/RAC2/RHOA/S100A7/SELP/SPN/SWAP70/TNF/TNFSF18/TREM2/VEGFA/VEGFC/WNT5A/ZP3	68	ClusterGoSummary_Hypo_Methylation.csv
GO:0071887	BP	GO:0071887	leukocyte apoptotic process	56/6190	79/12262	0.000174896	0.00281776	0.00231095	ADA/ADAM17/ADAM8/ANXA1/AXL/BCL6/BIRC7/BLK/BTK/CCL19/CCL5/CCR7/CD27/CD3G/CLC/CRKL/DFFA/DOCK8/FASLG/FOXP1/GIMAP8/HCLS1/IDO1/IL10/IL2/IL2RA/IL6/IL7R/IRF7/ITPKB/JAK3/LGALS16/LGALS9/LILRB1/LMBR1L/LYN/MEF2C/MIR17HG/NOD2/PDCD1/PIK3CB/PIK3CD/PIP/PKN1/PLEKHO2/PRKCQ/PTCRA/RAG1/RAPGEF2/RIPK3/SLC39A10/SLC7A11/ST3GAL1/TNFRSF21/TRAF3IP2/WNT5A	56	ClusterGoSummary_Hypo_Methylation.csv
GO:0031032	BP	GO:0031032	actomyosin structure organization	92/6190	140/12262	0.000179498	0.00288348	0.00236484	ALMS1/ANKRD1/ARHGAP6/ARHGEF10/ARHGEF10L/ARRB1/ASAP3/BAG4/BMP10/CASQ1/CCDC88A/CDC42BPB/CFLAR/CNN2/CORO2B/CSRP3/ECT2/ELN/EPB41/EPB41L3/EPB41L4A/EPB41L4B/EPHA1/EVL/FHDC1/FHOD3/FRMD5/FRMD6/GPR65/INPP5K/ITGB5/KCTD13/KRT8/LDB3/LIMK1/LMOD1/LMOD2/LPAR1/MEF2A/MET/MIR138-1/MIR20A/MIR21/MKKS/MYH11/MYH14/MYH3/MYH6/MYH9/MYL2/MYLK3/MYOZ1/MYOZ2/MYPN/NEB/NRAP/NRP1/OBSCN/PDCD6IP/PDGFRA/PDGFRB/PDLIM1/PGM5/PHACTR1/…	92	ClusterGoSummary_Hypo_Methylation.csv
GO:0072538	BP	GO:0072538	T-helper 17 type immune response	23/6190	27/12262	0.000184387	0.00295341	0.0024222	BATF/FOXP3/IL12B/IL12RB1/IL2/IL23A/IL23R/IL27RA/IL4/IL6/IL6R/LY9/MIR21/NFKBIZ/NLRP10/PRKCQ/RC3H1/RORA/RORC/SLAMF6/STAT3/TNFSF18/ZC3H12A	23	ClusterGoSummary_Hypo_Methylation.csv
GO:1990138	BP	GO:1990138	neuron projection extension	75/6190	111/12262	0.000188234	0.00300629	0.00246556	ANAPC2/ARHGAP4/AUTS2/BCL11A/BMPR2/CACNG7/CDH4/CPNE1/CPNE5/CXCR4/CYFIP1/DBNL/DCLK1/DDR1/DISC1/DPYSL2/DRAXIN/DSCAM/FN1/IMPACT/KIAA0319/L1CAM/LIMK1/LRP1/MAP1B/MAP2/MAP3K13/MEGF8/NRCAM/NRP1/NRP2/OSTN/PLXNA1/PLXNA4/POSTN/PPP3CB/PTPRS/RASAL1/REG1A/RIMS1/RIMS2/RNF157/RTN4R/RUFY3/RYK/SEMA3A/SEMA3D/SEMA3E/SEMA3F/SEMA3G/SEMA4C/SEMA4D/SEMA4G/SEMA5A/SEMA5B/SEMA6A/SEMA7A/SLIT1/SLIT2/SLIT3/SPG11/SYT1/SYT17/SYT…	75	ClusterGoSummary_Hypo_Methylation.csv
GO:0007157	BP	GO:0007157	heterophilic cell-cell adhesion via plasma membrane cell adhesion molecules	29/6190	36/12262	0.00019022	0.00302922	0.00248437	ADGRL1/CADM1/CD164/CD209/CD6/CDH2/CDH4/CEACAM5/CEACAM8/CRB1/CRTAM/CXADR/DCHS1/FAT4/GRID2/ICAM1/IGSF21/IL1RAPL1/ITGA5/NLGN1/PTPRD/REG3A/SELE/SELP/TENM1/TENM2/TENM3/TENM4/VCAM1	29	ClusterGoSummary_Hypo_Methylation.csv
GO:0014066	BP	GO:0014066	regulation of phosphatidylinositol 3-kinase signaling	69/6190	101/12262	0.00020215	0.00320994	0.00263258	ANGPT1/CAT/CCL5/CD28/CEACAM1/CEP55/DCN/EGFR/F2RL1/FGFR1/FGR/FLT3/FN1/FSHR/FYN/HCLS1/HCST/HGF/IER3/IGF1/IL18/INS/INSR/LIME1/LYN/MAPK1/MAPK3/MAZ/MIR206/MIR20A/MIR21/MYDGF/NEDD4/NTRK1/NTRK2/NTRK3/OSM/PDGFA/PDGFB/PDGFC/PDGFD/PDGFRA/PDGFRB/PIK3AP1/PIK3CB/PIK3CD/PIK3CG/PIK3IP1/PIK3R1/PIK3R5/PIP4K2A/PIP5K1A/PIP5K1B/PIP5K1C/PRR5L/PTK2/PTPN6/ROR1/ROR2/SELP/SEMA4D/SERPINA12/SERPINE2/SLC9A3R1/SRC/TEK/TNF/UB…	69	ClusterGoSummary_Hypo_Methylation.csv
GO:0002526	BP	GO:0002526	acute inflammatory response	63/6190	91/12262	0.00021067	0.00333561	0.00273565	ADAM8/ADORA1/AHSG/ANO6/ASH1L/BTK/C3/CCR7/CD163/CD6/DNASE1L3/EIF2AK1/ELANE/F3/F8/FFAR2/FFAR3/FN1/FUT7/HAMP/HFE/HLA-E/ICAM1/IL1A/IL1B/IL20RB/IL22/IL31RA/IL4/IL6/IL6R/INS/ITIH4/LBP/MBL2/MIR92A1/MYLK3/NLRP3/NUPR1/OSM/OSMR/PIK3CG/PLA2G2D/PLSCR1/PPARG/PRCP/REG3A/REG3G/S100A8/SAA2/SAA4/SERPINA1/SERPINA3/SERPINF2/SIGIRR/TNF/TNFRSF11A/TNFSF4/TREM1/UGT1A1/VCAM1/VNN1/ZP3	63	ClusterGoSummary_Hypo_Methylation.csv
GO:0003014	BP	GO:0003014	renal system process	60/6190	86/12262	0.000211929	0.00334593	0.00274411	ADCY1/ADCY2/ADCY4/ADCY5/ADCY7/ADCY9/ADGRF5/ADM/ADORA1/ADORA2A/ADRA1A/AGTR1/AKAP11/AKR1B1/AKR1C3/AQP1/AQP4/BCL2/CHRNB4/CLN3/CORO2B/CYP11B2/CYP4A11/CYP4F12/CYP4F2/DRD2/F2RL1/GJA5/GNAI2/GSN/HAS2/HBB/INPP5K/ITGA3/JCHAIN/KCNMA1/KCNQ1/LGMN/MCAM/MYO1E/MYO5B/NPR3/OR51E2/OXT/PCSK5/PDGFB/PKN1/PRKACG/PRKRIP1/PTPRO/SERPINF2/SLC22A6/SLC4A1/SLC9A3R1/STC1/SUCNR1/SULF2/TMEM63C/TRPV5/XPNPEP3	60	ClusterGoSummary_Hypo_Methylation.csv
GO:0071396	BP	GO:0071396	cellular response to lipid	239/6190	404/12262	0.000227369	0.00357943	0.00293562	ABCC2/ABL2/ADAM9/ADAMTS13/ADCY1/ADCY2/ADCY5/ADTRP/AKAP8/AKR1C2/AKR1C3/AKR1C4/ANKRD1/ANXA1/AQP1/AR/ARG1/ATP1A2/ATP1A3/AXL/BGLAP/BPI/BRINP1/BRINP2/BRINP3/CACTIN/CAPN2/CARD16/CARD8/CASP1/CBFB/CCL2/CCL3/CCL5/CCR5/CD14/CD180/CD36/CD40/CD55/CD6/CD68/CD80/CD86/CDK19/CEBPE/CES1/CFLAR/CFTR/CLDN1/CLU/CNOT2/COL1A1/CREB1/CSF2/CTSG/CX3CR1/CXCL13/CXCL8/CXCL9/DAB2/DDX17/DEFA5/DEFA6/DEFB114/DGAT2/DYNAP/EGFR/EGLN…	239	ClusterGoSummary_Hypo_Methylation.csv
GO:0006875	BP	GO:0006875	cellular metal ion homeostasis	240/6190	406/12262	0.000235551	0.00369768	0.0030326	ABL2/ACKR2/ACO1/ADCY5/ADM/ADORA1/ADRA1A/ADRA1B/AGTR1/AKAP6/ANK2/ANXA6/APLNR/APP/ARF1/ATG5/ATOX1/ATP12A/ATP13A2/ATP13A4/ATP13A5/ATP1A2/ATP1A3/ATP1A4/ATP2A2/ATP2A3/ATP2B3/ATP2B4/ATP2C2/ATP4A/ATP7B/AVPR1B/BCAP31/BCL2/BDKRB1/C3AR1/C5AR1/C5AR2/CACNA1A/CACNA1C/CACNA2D1/CALB2/CALM1/CASQ1/CASQ2/CAV1/CAV2/CCDC47/CCL1/CCL11/CCL14/CCL15/CCL19/CCL23/CCL3/CCL5/CCL8/CCR1/CCR2/CCR3/CCR4/CCR5/CCR6/CCR7/CCR8/CCRL…	240	ClusterGoSummary_Hypo_Methylation.csv
GO:0050852	BP	GO:0050852	T cell receptor signaling pathway	91/6190	139/12262	0.000236975	0.00370946	0.00304226	ADA/BTN2A1/BTN2A2/BTN3A2/BTN3A3/BTNL2/BTNL8/BTNL9/CCR7/CD160/CD226/CD247/CD276/CD28/CD300A/CD3D/CD3E/CD3G/CD4/CEACAM1/CRKL/CSK/CTLA4/DGKZ/EIF2B3/EZR/FOXP3/FYN/GRAP2/HHLA2/HLA-A/HLA-DPA1/HLA-DQA1/HLA-DRA/IKBKG/INPP5D/ITK/LAPTM5/LAT/LCK/LCP2/LILRB4/LIME1/MAPK1/NCK1/NFKB1/NFKBIZ/PAG1/PAK3/PDE4B/PHPT1/PIK3CB/PIK3CD/PIK3R1/PLCG2/PRKCQ/PRKD2/PSMA1/PSMA4/PSMA6/PSMB11/PSMB2/PSMB7/PSMB8/PSMB9/PSMD12/PSMD2…	91	ClusterGoSummary_Hypo_Methylation.csv
GO:0051592	BP	GO:0051592	response to calcium ion	67/6190	98/12262	0.00024054	0.0037546	0.00307928	AANAT/ADAM9/ADCY1/ADGRV1/AKR1C3/ALOX5AP/APOBEC1/CACNG2/CALM1/CASQ2/CAV1/CCND1/CLIC4/CPNE1/CPNE2/CPNE4/CPNE5/DMTN/DUSP1/ECT2/EGFR/FGA/FGB/FGG/GPLD1/GUCA1A/HSPA5/ITPKB/ITPR3/KCNH1/KCNIP2/KCNMA1/KCNMB1/KCNMB2/KCNMB4/LCE1D/LGMN/MEF2A/MEF2C/MNAT1/NEDD4/NLGN1/PRKAA1/PTK2B/RASAL1/RYR1/RYR2/RYR3/SCN5A/SDC1/SLC25A24/SPARC/STIM1/SUCNR1/SYT1/SYT11/SYT13/SYT17/SYT2/SYT3/SYT7/SYT8/SYT9/TNNT2/TPH2/TTN/WNT5A	67	ClusterGoSummary_Hypo_Methylation.csv
GO:0051897	BP	GO:0051897	positive regulation of protein kinase B signaling	84/6190	127/12262	0.000243712	0.00379336	0.00311107	ADAM8/AKR1C2/AKR1C3/ANGPT1/ARRB2/AXL/BAG4/CASS4/CCL19/CCL3/CCR7/CD28/CD80/CD86/CHI3L1/CPNE1/CX3CR1/EGFR/ESR1/F10/F3/FGF1/FGF17/FGF18/FGFR1/FYN/GFRAL/GPX1/HCLS1/HGF/HIP1/HPSE/IAPP/ICOS/IL18/INS/INSR/LCK/LRP2/MAZ/MC1R/MET/MIR138-1/MIR143/MIR21/MYDGF/NRG1/NRG2/NRG4/OSM/P2RX4/P2RY12/PDGFA/PDGFB/PDGFRA/PDGFRB/PIK3AP1/PIK3CB/PIK3CD/PIK3CG/PIK3R1/PIK3R5/PTK2/PTPN11/PTPRJ/RAC1/RAC2/RAMP3/RASD2/RET/RHOG/R…	84	ClusterGoSummary_Hypo_Methylation.csv
GO:0051092	BP	GO:0051092	positive regulation of NF-kappaB transcription factor activity	74/6190	110/12262	0.000255501	0.00396566	0.00325238	ADAM8/AIM2/ALK/APP/AR/ARHGEF2/BTK/CAMK2A/CARD16/CAT/CAV1/CD36/CD40/CD40LG/CFLAR/CLU/CX3CR1/FLOT1/ICAM1/IKBKG/IL18/IL18RAP/IL1B/IL1RAP/INS/IRAK1/IRAK2/ITGB2/LGALS9/MAP3K13/NFKB1/NLRP3/NOD2/NPM1/NTRK1/PIDD1/PLA2G1B/PRKCB/PRKCH/PRKCQ/PRKD2/PSMA6/PYCARD/RIPK3/ROR1/RPS6KA5/S100A12/S100A8/S100A9/SLCO3A1/STAT3/TAB1/TAB2/TICAM1/TLR4/TLR6/TLR9/TNF/TNFRSF11A/TNFSF18/TRADD/TRAF1/TRAF2/TRIM15/TRIM22/TRIM32/T…	74	ClusterGoSummary_Hypo_Methylation.csv
GO:0042093	BP	GO:0042093	T-helper cell differentiation	39/6190	52/12262	0.000257637	0.00398758	0.00327036	ANXA1/BATF/BCL6/CCL19/CD80/CD86/FOXP1/FOXP3/GPR183/HLA-DRA/HMGB1/IL12B/IL12RB1/IL18/IL2/IL21/IL23A/IL23R/IL27/IL4/IL4R/IL6/IL6R/JAK3/LEF1/LY9/MIR21/MYB/NFKBIZ/NLRP3/RC3H1/RORA/RORC/SLAMF6/SPN/STAT3/TNFSF18/TNFSF4/ZC3H12A	39	ClusterGoSummary_Hypo_Methylation.csv
GO:0060401	BP	GO:0060401	cytosolic calcium ion transport	81/6190	122/12262	0.000259154	0.00399982	0.0032804	ADRA1A/AKAP6/ANK2/APLNR/ATG5/ATP1A2/ATP2A2/ATP2A3/ATP2B3/ATP2B4/BCL2/BDKRB1/CACNA1C/CACNA2D1/CALM1/CASQ1/CASQ2/CAV1/CCL19/CCL3/CCR5/CCR7/CD4/CORO1A/CXCL9/DHRS7C/DIAPH1/DMD/DRD2/ERO1A/FASLG/FKBP1A/FYN/GRIN2A/GRIN2B/HTR2A/HTR2C/IBTK/ITPR3/JPH2/LACRT/LCK/LIME1/LYN/MICU1/MICU2/MS4A1/NOL3/NOS1/NPSR1/P2RX4/P2RX7/P2RY6/PLA2G1B/PLCG2/PML/PRKCE/PTK2B/PTPN6/PTPRC/RAMP3/RGS9/RYR1/RYR2/RYR3/SLC24A2/SLC8A1/SL…	81	ClusterGoSummary_Hypo_Methylation.csv
GO:0032147	BP	GO:0032147	activation of protein kinase activity	143/6190	231/12262	0.000275301	0.00423717	0.00347505	ADAM9/ADCY1/ADCY2/ADCY4/ADCY5/ADCY7/ADCY9/ADORA1/ALK/ANG/ANGPT1/ANGPT4/ARRB1/BIRC7/C5AR1/CCDC88A/CCL19/CCL5/CD300A/CD40LG/CD86/CHI3L1/CHRNA7/CRKL/CSPG4/CXCR4/DBF4B/DBNL/DLG1/DRD2/DUSP5/DUSP7/DYNAP/ECT2/EFNA5/EGFR/ERN1/FGF1/FPR1/GFRAL/GHR/GPRC5C/GPRC5D/GRM4/HGF/HMGB1/IGF1/IGFBP6/IKBKG/IL12B/IL18/IL1B/IL23A/IL23R/IL4/IL6R/INS/INSR/IRAK1/IRAK2/ITGB3/KSR1/LPAR1/LPAR3/LRRK2/MAP2K2/MAP2K6/MAP3K13/MAP3K…	143	ClusterGoSummary_Hypo_Methylation.csv
GO:0036336	BP	GO:0036336	dendritic cell migration	20/6190	23/12262	0.000284897	0.00434843	0.00356631	ALOX5/ANO6/CCL19/CCL5/CCR1/CCR2/CCR5/CCR6/CCR7/CXCR1/CXCR2/CXCR4/DOCK8/EPS8/GPR183/HMGB1/LGALS9/PIK3CG/SLAMF8/TNFSF18	20	ClusterGoSummary_Hypo_Methylation.csv
GO:0051693	BP	GO:0051693	actin filament capping	20/6190	23/12262	0.000284897	0.00434843	0.00356631	ADD2/AVIL/CAPZA1/CAPZA3/DMTN/EPS8/GSN/LMOD1/LMOD2/RDX/SPTA1/SPTAN1/SPTB/SPTBN2/SPTBN4/TMOD1/TMOD3/TRIOBP/VIL1/VILL	20	ClusterGoSummary_Hypo_Methylation.csv
GO:1903514	BP	GO:1903514	release of sequestered calcium ion into cytosol by endoplasmic reticulum	20/6190	23/12262	0.000284897	0.00434843	0.00356631	AKAP6/ANK2/ATP1A2/CACNA1C/CALM1/CASQ1/CASQ2/CCL3/CCR5/DHRS7C/DMD/FASLG/NOL3/RYR1/RYR2/SLC8A1/SRI/TMEM38A/TMEM38B/TRDN	20	ClusterGoSummary_Hypo_Methylation.csv
GO:0002431	BP	GO:0002431	Fc receptor mediated stimulatory signaling pathway	42/6190	57/12262	0.000291761	0.00438957	0.00360004	ACTR3/ARPC1B/ARPC2/ARPC4/BLK/CD226/CD247/CD3G/CSK/CYFIP1/FCGR2A/FCGR3A/FGR/FYN/HCK/LIMK1/LYN/MAPK1/MAPK3/MYH2/MYO1G/NCK1/NCKAP1L/NR4A3/PIK3CB/PIK3R1/PLA2G6/PLCG2/PLSCR1/PRKCE/PTK2/PTPRC/PTPRJ/RAC1/RAPGEF1/SRC/SYK/VAV1/WAS/WASF2/WIPF1/YES1	42	ClusterGoSummary_Hypo_Methylation.csv
GO:0035023	BP	GO:0035023	regulation of Rho protein signal transduction	42/6190	57/12262	0.000291761	0.00438957	0.00360004	ABCA1/ABL2/ADRA1A/APOC3/ARHGAP35/ARHGAP42/ARHGDIB/ARHGEF10/ARHGEF2/ARHGEF28/ARRB1/BCL6/CCDC125/CDC42SE2/EPS8/EPS8L1/EPS8L2/EPS8L3/F2RL1/FLOT1/GPR174/GPR18/GPR20/GPR35/GPR4/GPR55/GPR65/HEG1/ITGA3/KCTD13/LPAR1/MET/MYO9B/NRP1/OPHN1/P2RY10/PDGFRB/RAC1/RIT2/ROBO1/RTN4R/SYNPO2L	42	ClusterGoSummary_Hypo_Methylation.csv
GO:0010959	BP	GO:0010959	regulation of metal ion transport	113/6190	178/12262	0.000291813	0.00438957	0.00360004	ADORA2A/AKAP6/ANK2/ANO6/APLNR/ARRB2/ATG5/ATP1A2/ATP2C2/BCL2/BDKRB1/BEST1/CACNA1C/CACNA1D/CACNA2D1/CACNB1/CACNG1/CALM1/CAMK2A/CAMK2B/CASQ1/CASQ2/CAV1/CCL2/CCL3/CCL5/CCR1/CD33/CD4/CD84/CORO1A/CRACR2A/CRACR2B/CRHR1/CXCL9/CXCR4/DHRS7C/DIAPH1/DLG1/DMD/DRD2/EFHB/EHD3/EPB41/EPPIN/FCRL3/FKBP1A/FMR1/FYN/GNAI2/GNAO1/GNB5/GPR35/ICAM1/IL16/INPP5K/JPH2/KCNIP2/LACRT/LILRA2/LILRB1/LILRB2/LIME1/LPAR3/LYN/MIR21/N…	113	ClusterGoSummary_Hypo_Methylation.csv
GO:0070527	BP	GO:0070527	platelet aggregation	37/6190	49/12262	0.000293217	0.00438957	0.00360004	BLK/CEACAM1/CLIC1/DMTN/FERMT3/FGA/FGB/FGG/FIBP/FLNA/FN1/GATA1/GP1BA/HBB/ITGA2B/ITGB3/LYN/MYH9/MYL12A/P2RY12/PDGFRA/PIK3CB/PIK3CG/PLEK/PRKCQ/PRKG1/PTPN6/RAP2B/SERPINE2/SH2B3/SLC7A11/STXBP1/SYK/TLN1/TSPAN32/UBASH3B/WNT3A	37	ClusterGoSummary_Hypo_Methylation.csv
GO:0051283	BP	GO:0051283	negative regulation of sequestering of calcium ion	53/6190	75/12262	0.000294177	0.00438957	0.00360004	AKAP6/ANK2/ANXA6/APLNR/ATG5/ATP1A2/BDKRB1/CACNA1C/CALM1/CASQ1/CASQ2/CCL19/CCL3/CCR5/CCR7/CORO1A/CXCL9/DHRS7C/DIAPH1/DMD/DRD2/ERO1A/FASLG/FKBP1A/HTR2A/HTR2C/IBTK/ITPR3/JPH2/LACRT/LCK/LIME1/LYN/NOL3/NOS1/NPSR1/P2RY6/PLCG2/PRKCE/PTK2B/PTPN6/PTPRC/RYR1/RYR2/RYR3/SLC8A1/SRI/TMEM38A/TMEM38B/TPCN2/TRDN/TRPV1/UBASH3B	53	ClusterGoSummary_Hypo_Methylation.csv
GO:0002281	BP	GO:0002281	macrophage activation involved in immune response	15/6190	16/12262	0.000294762	0.00438957	0.00360004	DYSF/GRN/HAVCR2/HMGB1/IFI35/IFNG/IL33/LBP/NMI/PRKCE/SBNO2/SUCNR1/SYK/TICAM1/TREM2	15	ClusterGoSummary_Hypo_Methylation.csv
GO:0031664	BP	GO:0031664	regulation of lipopolysaccharide-mediated signaling pathway	15/6190	16/12262	0.000294762	0.00438957	0.00360004	CACTIN/CARD16/CARD8/CD180/CD36/CD55/DEFB114/LACRT/LILRA2/LY86/LY96/SASH1/SCIMP/SIGIRR/TNFAIP3	15	ClusterGoSummary_Hypo_Methylation.csv
GO:0045953	BP	GO:0045953	negative regulation of natural killer cell mediated cytotoxicity	15/6190	16/12262	0.000294762	0.00438957	0.00360004	ARRB2/CEACAM1/CLEC12B/HAVCR2/HLA-A/HLA-B/HLA-E/HLA-F/KIR2DL4/KLRC1/KLRD1/LGALS9/LILRB1/SERPINB4/SERPINB9	15	ClusterGoSummary_Hypo_Methylation.csv
GO:0086012	BP	GO:0086012	membrane depolarization during cardiac muscle cell action potential	15/6190	16/12262	0.000294762	0.00438957	0.00360004	ANK2/ANK3/ATP1A2/CACNA1C/CACNA1D/CACNA1G/CACNA2D1/HCN4/KCNJ2/MIR208A/SCN1B/SCN2B/SCN4B/SCN5A/SLC8A1	15	ClusterGoSummary_Hypo_Methylation.csv
GO:0001913	BP	GO:0001913	T cell mediated cytotoxicity	28/6190	35/12262	0.000306959	0.00454662	0.00372885	AZGP1/B2M/CD1B/CD1C/CD1D/CD1E/CEACAM1/CTSH/GZMM/HLA-A/HLA-B/HLA-DRA/HLA-E/HLA-F/IL12B/IL12RB1/IL23A/IL23R/IL7R/KLRC1/KLRD1/LILRB1/MR1/PPP3CB/PRF1/PTPRC/RAB27A/RIPK3	28	ClusterGoSummary_Hypo_Methylation.csv
GO:0042088	BP	GO:0042088	T-helper 1 type immune response	28/6190	35/12262	0.000306959	0.00454662	0.00372885	ANXA1/CCL19/CCR2/CD80/EBI3/HAVCR2/HMGB1/IL12B/IL12RB1/IL18/IL18BP/IL1B/IL1R1/IL1RL1/IL23A/IL23R/IL27/IL27RA/IL33/IL4R/JAK3/LEF1/NLRP10/PLA2G4A/SLC11A1/SPN/TLR4/TNFSF4	28	ClusterGoSummary_Hypo_Methylation.csv
GO:0002285	BP	GO:0002285	lymphocyte activation involved in immune response	90/6190	138/12262	0.000311757	0.00460531	0.00377698	ADA/ANXA1/APBB1IP/BATF/BCL6/C17orf99/CCL19/CCR6/CD180/CD1C/CD244/CD28/CD40/CD40LG/CD80/CD86/CEACAM1/CLCF1/CORO1A/CR1/DLL1/DOCK10/DOCK11/F2RL1/FOXP1/FOXP3/GAPT/GPR183/HAVCR2/HLA-DMB/HLA-DRA/HLA-F/HMCES/HMGB1/ICAM1/IFNA2/IFNA8/IFNG/IL10/IL12B/IL12RB1/IL18/IL2/IL21/IL23A/IL23R/IL27/IL27RA/IL4/IL4R/IL6/IL6R/JAK3/LCP1/LEF1/LGALS1/LGALS9/LILRB1/LY9/MDK/MIR21/MYB/NFKBIZ/NLRP3/NOTCH2/PGLYRP3/PLCG2/PLCL2/…	90	ClusterGoSummary_Hypo_Methylation.csv
GO:0030835	BP	GO:0030835	negative regulation of actin filament depolymerization	22/6190	26/12262	0.000314057	0.00461454	0.00378455	ADD2/AVIL/CAPZA1/CAPZA3/DMTN/EPS8/GSN/LMOD1/LMOD2/PLEKHH2/RDX/SPTA1/SPTAN1/SPTB/SPTBN2/SPTBN4/SWAP70/TMOD1/TMOD3/TRIOBP/VIL1/VILL	22	ClusterGoSummary_Hypo_Methylation.csv
GO:0048841	BP	GO:0048841	regulation of axon extension involved in axon guidance	22/6190	26/12262	0.000314057	0.00461454	0.00378455	BMPR2/DSCAM/MEGF8/NRP1/PLXNA4/RYK/SEMA3A/SEMA3D/SEMA3E/SEMA3F/SEMA3G/SEMA4C/SEMA4D/SEMA4G/SEMA5A/SEMA5B/SEMA6A/SEMA7A/VEGFA/WNT3/WNT3A/WNT5A	22	ClusterGoSummary_Hypo_Methylation.csv
GO:0150077	BP	GO:0150077	regulation of neuroinflammatory response	26/6190	32/12262	0.000320433	0.0046957	0.00385111	CCL3/CD200/CD200R1/CST7/DAGLA/GRN/IGF1/IL18/IL1B/IL33/IL4/IL6/LDLR/LRRK2/MIR142/MIR195/MIR206/MMP3/MMP8/NUPR1/PTPRC/STAP1/SYT11/TNF/TNFRSF1B/TREM2	26	ClusterGoSummary_Hypo_Methylation.csv
GO:0015718	BP	GO:0015718	monocarboxylic acid transport	83/6190	126/12262	0.000323924	0.00473427	0.00388274	ABCB11/ABCC11/ABCC2/ABCC3/ACE/ADORA1/ADORA2A/AKR1C4/ANXA1/APBA1/AQP9/ARL6IP5/ATP1A2/ATP8B1/AVPR1B/CD36/CEACAM1/CES1/DRD2/GLS/IL1B/KMO/LRRC8A/LRRC8D/MAP2K6/NCOA1/NMUR2/NOS2/NTRK2/OC90/OXT/P2RX4/PLA2G12B/PLA2G1B/PLA2G2A/PLA2G2C/PLA2G2D/PLA2G2E/PLA2G2F/PLA2G4A/PLA2G5/PPFIA2/PPFIA4/PRKAA1/PROCA1/RIMS1/SLC10A1/SLC10A2/SLC10A5/SLC10A6/SLC16A1/SLC16A3/SLC16A4/SLC16A7/SLC1A2/SLC1A3/SLC1A4/SLC1A5/SLC1A6/S…	83	ClusterGoSummary_Hypo_Methylation.csv
GO:0070098	BP	GO:0070098	chemokine-mediated signaling pathway	48/6190	67/12262	0.000336159	0.00490009	0.00401874	ACKR1/ACKR2/CCL1/CCL11/CCL14/CCL15/CCL16/CCL18/CCL19/CCL2/CCL20/CCL22/CCL23/CCL24/CCL25/CCL3/CCL5/CCL8/CCR1/CCR2/CCR3/CCR4/CCR5/CCR6/CCR7/CCR8/CCRL2/CMKLR1/CX3CR1/CXCL13/CXCL8/CXCL9/CXCR1/CXCR2/CXCR3/CXCR4/CXCR5/CXCR6/GPR35/PADI2/PPBP/PTK2B/ROBO1/SH2B3/SLIT2/SLIT3/THPO/TREM2	48	ClusterGoSummary_Hypo_Methylation.csv
GO:0030593	BP	GO:0030593	neutrophil chemotaxis	51/6190	72/12262	0.000347459	0.00503815	0.00413197	C3AR1/C5AR1/C5AR2/CCL1/CCL11/CCL14/CCL15/CCL16/CCL18/CCL19/CCL2/CCL20/CCL22/CCL23/CCL24/CCL25/CCL3/CCL5/CCL8/CCR7/CKLF/CSF3R/CXADR/CXCL13/CXCL8/CXCL9/CXCR1/CXCR2/DPP4/IL23A/ITGB2/LBP/MDK/MIR223/NCKAP1L/NOD2/PDE4B/PIK3CD/PIK3CG/PIP5K1C/PLA2G1B/PPBP/PREX1/RAC1/RAC2/S100A12/S100A8/S100A9/SLIT2/SYK/VAV1	51	ClusterGoSummary_Hypo_Methylation.csv
GO:0032760	BP	GO:0032760	positive regulation of tumor necrosis factor production	51/6190	72/12262	0.000347459	0.00503815	0.00413197	APP/ARFGEF2/ARHGEF2/AZU1/CCL19/CCL3/CCR2/CD14/CD2/CD36/CLEC7A/CLU/CYBA/DDX58/FRMD8/FZD5/HAVCR2/HLA-E/HMGB1/IFIH1/IFNG/IFNGR1/IL12B/IL17A/IL1A/IL23A/IL33/IL6/LBP/LGALS9/LILRA2/LY96/MAPKAPK2/MIR206/MMP8/NOD2/PIK3R1/PTAFR/PTPN11/PTPRC/PTPRJ/PYCARD/SASH3/SPN/STAT3/SYK/TICAM1/TLR4/TLR9/TNFRSF8/WNT5A	51	ClusterGoSummary_Hypo_Methylation.csv
GO:0035637	BP	GO:0035637	multicellular organismal signaling	103/6190	161/12262	0.00035125	0.00506645	0.00415518	ABCC9/ACE2/ANK2/ANK3/ASPH/ATP1A2/ATP1A3/ATP1A4/ATP2A2/ATP2A3/ATP2B3/ATP2B4/CACNA1C/CACNA1D/CACNA1F/CACNA1G/CACNA1H/CACNA1I/CACNA1S/CACNA2D1/CACNA2D2/CACNA2D3/CACNA2D4/CACNB1/CACNG1/CACNG2/CACNG3/CACNG4/CACNG5/CACNG7/CALM1/CASQ1/CASQ2/CAV1/CHRNA1/CLCN1/CNTNAP2/CTNNA3/CXADR/DSG2/EHD3/FLNA/FMR1/GJA5/GJC1/GPR35/GRIK2/HCN4/ITPR3/KCNA2/KCND2/KCND3/KCNE1/KCNH6/KCNIP1/KCNIP2/KCNIP4/KCNJ2/KCNJ4/KCNJ5/KCNK…	103	ClusterGoSummary_Hypo_Methylation.csv
GO:0045089	BP	GO:0045089	positive regulation of innate immune response	103/6190	161/12262	0.00035125	0.00506645	0.00415518	ADAM8/AIM2/CADM1/CCL5/CD160/CD1D/CD209/CD226/CLEC10A/CLEC4A/CLEC4C/CLEC4D/CLEC4E/CLNK/CRTAM/FCN1/FFAR2/FPR2/FYN/GBP5/HAVCR2/HCK/HLA-E/HLA-F/HMGB1/HPX/ICAM2/IFI16/IFI35/IKBKE/IKBKG/IL12B/IL18RAP/IL21/IRF7/IRGM/KIR2DL4/KLRD1/KLRK1/LAG3/LBP/LILRA2/LSM14A/LYN/MED1/MMP12/MNDA/MUC13/MUC16/MUC17/MUC19/MUC2/MUC20/MUC21/MUC3A/MUC4/MUC5AC/MUC6/MUC7/MUCL1/NCR3/NFKB1/NLRC5/NMI/NOD2/PAK3/PARP9/PLA2G5/PLCG2/PL…	103	ClusterGoSummary_Hypo_Methylation.csv
GO:0050771	BP	GO:0050771	negative regulation of axonogenesis	33/6190	43/12262	0.000372337	0.00534265	0.00438169	ARHGAP4/DAB1/DRAXIN/EPHB2/FSTL4/KIAA0319/LINGO1/LRP4/MAP2/NRP1/PTPRS/RHOA/RTN4R/RUFY3/RYK/SEMA3A/SEMA3D/SEMA3E/SEMA3F/SEMA3G/SEMA4C/SEMA4D/SEMA4G/SEMA5A/SEMA5B/SEMA6A/SEMA7A/SYNGAP1/TNR/TRAK2/WNT3/WNT3A/WNT5A	33	ClusterGoSummary_Hypo_Methylation.csv
GO:0072678	BP	GO:0072678	T cell migration	33/6190	43/12262	0.000372337	0.00534265	0.00438169	ADAM17/ADAM8/AIF1/APP/C10orf99/CCL2/CCL20/CCL3/CCL5/CCR2/CCR6/CD200/CD200R1/CRKL/CXCL13/CXCL16/CXCR3/DOCK8/ECM1/GPR15/GPR183/ICAM1/IL27RA/MYO1G/PIK3CD/PIK3CG/PYCARD/RHOA/RIPK3/S100A7/SPN/WNT5A/ZAP70	33	ClusterGoSummary_Hypo_Methylation.csv
GO:0048871	BP	GO:0048871	multicellular organismal homeostasis	214/6190	361/12262	0.000404547	0.00578976	0.00474838	ABCA12/ACHE/ACP5/ADAM17/ADAM8/ADCY1/ADCY2/ADCY4/ADCY5/ADCY7/ADCY9/ADGRF5/ADGRV1/ADORA1/AKAP11/AKR1B1/AKT3/ALB/ALK/ALMS1/ALOX12B/ALOXE3/ANGPT1/APLN/AQP1/AQP4/ARRDC3/AZGP1/B2M/BBS1/BCL2/BGLAP/BPIFA1/CAV1/CCR2/CD36/CDH23/CDH5/CDHR1/CFTR/CHMP4B/CIB2/CLCN3/CLDN1/CLDN12/CLRN1/CMKLR1/CNGB1/CORO1A/CPT2/CRB1/CROCC/CRTC3/CSF1/CSF1R/CSK/CTSH/CUBN/CXADR/CXCR4/CYP11B2/CYP4A11/CYP4F12/CYP4F2/DIO2/DLL1/DMD/DOCK…	214	ClusterGoSummary_Hypo_Methylation.csv
GO:0002823	BP	GO:0002823	negative regulation of adaptive immune response based on somatic recombination of immune receptors built from immunoglobulin superfamily domains	31/6190	40/12262	0.000414068	0.00588019	0.00482255	ARG1/BCL6/CEACAM1/CR1/FOXP3/HAVCR2/HFE/HLA-F/IFNA2/IL1RL1/IL2/IL20RB/IL27RA/IL33/IL4/IL4R/IL7R/JAK3/KLRC1/KLRD1/LILRB1/LILRB4/NOD2/PPP3CB/PTPN6/PTPRC/RC3H1/THOC1/TNFSF18/TNFSF4/ZC3H12A	31	ClusterGoSummary_Hypo_Methylation.csv
GO:0046638	BP	GO:0046638	positive regulation of alpha-beta T cell differentiation	31/6190	40/12262	0.000414068	0.00588019	0.00482255	ADA/ANXA1/CBFB/CCL19/CD80/CD86/FOXP3/HLA-DRA/IFNG/IL12B/IL12RB1/IL18/IL23A/IL23R/IL4R/ITPKB/LGALS9/LILRB4/MIR21/MYB/NCKAP1L/NFKBIZ/NLRP3/PNP/RUNX1/SASH3/SHH/SYK/TGFBR2/TNFSF4/ZAP70	31	ClusterGoSummary_Hypo_Methylation.csv
GO:0097028	BP	GO:0097028	dendritic cell differentiation	31/6190	40/12262	0.000414068	0.00588019	0.00482255	AXL/BATF/BATF2/BATF3/BLK/CAMK4/CCL19/CCR7/CSF2/F2RL1/FLT3/GATA1/HLA-B/HMGB1/IL4/IRF8/ITGB8/LGALS9/LILRB1/LILRB2/LYN/MIR223/NOTCH2/PRTN3/SPI1/TGFBR2/TMEM176A/TMEM176B/TREM2/UBD/ZBTB46	31	ClusterGoSummary_Hypo_Methylation.csv
GO:0051209	BP	GO:0051209	release of sequestered calcium ion into cytosol	52/6190	74/12262	0.000417674	0.00588458	0.00482615	AKAP6/ANK2/APLNR/ATG5/ATP1A2/BDKRB1/CACNA1C/CALM1/CASQ1/CASQ2/CCL19/CCL3/CCR5/CCR7/CORO1A/CXCL9/DHRS7C/DIAPH1/DMD/DRD2/ERO1A/FASLG/FKBP1A/HTR2A/HTR2C/IBTK/ITPR3/JPH2/LACRT/LCK/LIME1/LYN/NOL3/NOS1/NPSR1/P2RY6/PLCG2/PRKCE/PTK2B/PTPN6/PTPRC/RYR1/RYR2/RYR3/SLC8A1/SRI/TMEM38A/TMEM38B/TPCN2/TRDN/TRPV1/UBASH3B	52	ClusterGoSummary_Hypo_Methylation.csv
GO:0031579	BP	GO:0031579	membrane raft organization	17/6190	19/12262	0.000417842	0.00588458	0.00482615	ABCA7/ANXA2/CAV1/CAV2/CD2/CLN3/DLG1/DOCK2/FA2H/FLOT1/GSN/MIR138-1/NPC1/PACSIN2/PTPRC/RFTN1/S100A10	17	ClusterGoSummary_Hypo_Methylation.csv
GO:1904996	BP	GO:1904996	positive regulation of leukocyte adhesion to vascular endothelial cell	17/6190	19/12262	0.000417842	0.00588458	0.00482615	ALOX5/ELANE/ETS1/FUT4/FUT7/ICAM1/IL6/IRAK1/ITGB2/MDK/MIR21/MIR92A1/PTAFR/RHOA/SELE/SELP/TNF	17	ClusterGoSummary_Hypo_Methylation.csv
GO:0051208	BP	GO:0051208	sequestering of calcium ion	55/6190	79/12262	0.000418649	0.00588458	0.00482615	AKAP6/ANK2/ANXA6/APLNR/ATG5/ATP1A2/ATP7B/BDKRB1/CACNA1C/CALM1/CASQ1/CASQ2/CCL19/CCL3/CCR5/CCR7/CORO1A/CXCL9/DHRS7C/DIAPH1/DMD/DRD2/ERO1A/FASLG/FKBP1A/HSP90B1/HTR2A/HTR2C/IBTK/ITPR3/JPH2/LACRT/LCK/LIME1/LYN/NOL3/NOS1/NPSR1/P2RY6/PLCG2/PRKCE/PTK2B/PTPN6/PTPRC/RYR1/RYR2/RYR3/SLC8A1/SRI/TMEM38A/TMEM38B/TPCN2/TRDN/TRPV1/UBASH3B	55	ClusterGoSummary_Hypo_Methylation.csv
GO:0032615	BP	GO:0032615	interleukin-12 production	41/6190	56/12262	0.0004317	0.00603722	0.00495134	ARRB2/CCL19/CCR7/CD36/CD40/CD40LG/CLEC7A/CMKLR1/FOXP1/HLA-B/HMGB1/IDO1/IFNG/IL10/IL12B/IL16/IL17A/IL23A/IL23R/IRF1/IRF8/JAK3/LAPTM5/LGALS9/LILRB1/LTB/MAPK11/MDK/MEFV/MIR21/NFKB1/NOD2/PIBF1/PLCB1/SCIMP/SLAMF1/SYK/TIGIT/TLR4/TLR9/TNFSF4	41	ClusterGoSummary_Hypo_Methylation.csv
GO:0032655	BP	GO:0032655	regulation of interleukin-12 production	41/6190	56/12262	0.0004317	0.00603722	0.00495134	ARRB2/CCL19/CCR7/CD36/CD40/CD40LG/CLEC7A/CMKLR1/FOXP1/HLA-B/HMGB1/IDO1/IFNG/IL10/IL12B/IL16/IL17A/IL23A/IL23R/IRF1/IRF8/JAK3/LAPTM5/LGALS9/LILRB1/LTB/MAPK11/MDK/MEFV/MIR21/NFKB1/NOD2/PIBF1/PLCB1/SCIMP/SLAMF1/SYK/TIGIT/TLR4/TLR9/TNFSF4	41	ClusterGoSummary_Hypo_Methylation.csv
GO:0032653	BP	GO:0032653	regulation of interleukin-10 production	36/6190	48/12262	0.000444415	0.00618365	0.00507143	CD28/CD40LG/CLEC7A/DLL1/EPX/FOXP3/HGF/HMGB1/IDO1/IL12B/IL20RB/IL23A/IL23R/IL4/IL6/JAK3/LGALS9/LILRB1/LILRB4/MIR145/MIR194-1/MMP8/NOD2/PDCD1LG2/PIBF1/PYCARD/SASH3/STAT3/SYK/TIGIT/TLR4/TLR9/TNFRSF21/TNFSF4/TREM2/TRIB2	36	ClusterGoSummary_Hypo_Methylation.csv
GO:1901224	BP	GO:1901224	positive regulation of NIK/NF-kappaB signaling	36/6190	48/12262	0.000444415	0.00618365	0.00507143	AGO3/APP/CCL19/CD14/CD27/CD86/EDAR/EDARADD/EGFR/HAVCR2/HMGB1/IFI35/IL12B/IL18/IL1B/IL23A/IRAK1/LAPTM5/LGALS9/LIMS1/MIR182/MMP8/NLRP12/NMI/NOD2/PTP4A3/RC3H1/RHOA/SASH1/TLR4/TLR7/TLR9/TNF/TNFSF14/TRADD/TREM2	36	ClusterGoSummary_Hypo_Methylation.csv
GO:0043900	BP	GO:0043900	regulation of multi-organism process	29/6190	37/12262	0.000454989	0.00631483	0.00517902	ADA/BST2/CACTIN/CARD16/CARD8/CD180/CD36/CD55/DEFB114/FAM170B/FMR1/LACRT/LHFPL2/LILRA2/LY86/LY96/OXT/PAEP/PLCB1/PRSS37/RNASE10/SASH1/SCIMP/SIGIRR/TNFAIP3/TRIM15/VIP/WEE2/ZG16	29	ClusterGoSummary_Hypo_Methylation.csv
GO:0051347	BP	GO:0051347	positive regulation of transferase activity	274/6190	472/12262	0.000459319	0.00634629	0.00520482	ACE/ADAM17/ADAM8/ADAM9/ADCY1/ADCY2/ADCY4/ADCY5/ADCY7/ADCY9/ADORA1/ADRA1A/ALK/ANG/ANGPT1/ANGPT4/ARRB1/ARRDC3/ATG14/ATP2B4/AXL/AZU1/BIRC7/BMI1/C5AR1/CALM1/CAMKK1/CASS4/CCDC88A/CCL19/CCL5/CCND1/CCND3/CCNT2/CCNYL1/CCR7/CD200/CD300A/CD4/CD40/CD40LG/CD86/CDC20B/CDC25B/CDKN1A/CHI3L1/CHRNA7/CLU/CRKL/CSF1/CSF1R/CSK/CSPG4/CXCR4/DAB1/DBF4B/DBNL/DDR1/DGKZ/DLG1/DLG3/DOCK3/DOK7/DRD2/DSCC1/DTX3L/DUSP5/DUSP7/DVL…	274	ClusterGoSummary_Hypo_Methylation.csv
GO:0030832	BP	GO:0030832	regulation of actin filament length	79/6190	120/12262	0.000459559	0.00634629	0.00520482	ACTR3/ADD2/ARF1/ARHGAP35/ARHGAP40/ARPC1B/ARPC2/ARPC4/ARPC5L/AVIL/BAG4/C15orf62/CAPZA1/CAPZA3/CCL11/CCL24/CCR7/CORO1A/CORO1B/COTL1/CTNNA2/CYFIP1/DBNL/DLG1/DMTN/ELN/EPS8/ESAM/EVL/F2RL1/FHOD3/FMN1/GMFG/GSN/HCK/HCLS1/ICAM1/LMOD1/LMOD2/MKKS/NCK1/NCK2/NCKAP1L/NEB/PAK3/PLEK/PLEKHH2/PPP1R9A/PREX1/PRKCE/PTK2B/PYCARD/RDX/RICTOR/SEMA5A/SH3BP1/SLIT2/SPIRE1/SPIRE2/SPTA1/SPTAN1/SPTB/SPTBN2/SPTBN4/SSH2/SWAP70/T…	79	ClusterGoSummary_Hypo_Methylation.csv
GO:0001776	BP	GO:0001776	leukocyte homeostasis	44/6190	61/12262	0.000463377	0.0063671	0.00522189	ADA/ADAM17/ANXA1/AXL/BCL2/CORO1A/DOCK10/DOCK11/FLT3/FOXP3/GAPT/GPR174/GPR183/HMGB1/IL2/IL2RA/IL6/ITPKB/JAK3/LGALS9/LMO1/LYN/MEF2C/MIR17HG/NCKAP1L/PDE4B/PIK3CB/PIK3CD/PKN1/PPP3CB/RAG1/RC3H1/RIPK3/SH2B3/SIT1/SLC15A4/SLC7A11/SOS1/SPNS2/SPTA1/TNFAIP3/TNFRSF17/TNFSF13B/TNFSF14	44	ClusterGoSummary_Hypo_Methylation.csv
GO:0030516	BP	GO:0030516	regulation of axon extension	44/6190	61/12262	0.000463377	0.0063671	0.00522189	ANAPC2/ARHGAP4/BMPR2/CDH4/CYFIP1/DBNL/DISC1/DPYSL2/DRAXIN/DSCAM/FN1/KIAA0319/L1CAM/LIMK1/LRP1/MAP1B/MAP2/MAP3K13/MEGF8/NRCAM/NRP1/PLXNA4/PTPRS/RTN4R/RUFY3/RYK/SEMA3A/SEMA3D/SEMA3E/SEMA3F/SEMA3G/SEMA4C/SEMA4D/SEMA4G/SEMA5A/SEMA5B/SEMA6A/SEMA7A/TNR/TRPV2/VEGFA/WNT3/WNT3A/WNT5A	44	ClusterGoSummary_Hypo_Methylation.csv
GO:0110053	BP	GO:0110053	regulation of actin filament organization	111/6190	176/12262	0.000473616	0.0064916	0.00532399	ACTR3/ADD2/ALMS1/ARF1/ARHGAP35/ARHGAP40/ARHGAP6/ARHGEF10/ARHGEF10L/ARPC1B/ARPC2/ARPC4/ARPC5L/ASAP3/AVIL/BAG4/C15orf62/CAPZA1/CAPZA3/CCDC88A/CCL11/CCL24/CCR7/CORO1A/CORO1B/CORO2B/COTL1/CTNNA2/CYFIP1/DBNL/DLG1/DMTN/ELN/EPHA1/EPS8/ESAM/EVL/F2RL1/FHOD3/FLNA/FMN1/GMFG/GPR65/GSN/HCK/HCLS1/ICAM1/INPP5K/LIMK1/LMOD1/LMOD2/LPAR1/MET/MIR138-1/MIR20A/MIR21/MKKS/NCK1/NCK2/NCKAP1L/NRP1/PAK3/PIK3R1/PLEK/PLEKHH2…	111	ClusterGoSummary_Hypo_Methylation.csv
GO:0030834	BP	GO:0030834	regulation of actin filament depolymerization	27/6190	34/12262	0.000492242	0.00667921	0.00547786	ADD2/AVIL/CAPZA1/CAPZA3/DMTN/EPS8/F2RL1/GSN/LMOD1/LMOD2/PLEK/PLEKHH2/RDX/SEMA5A/SH3BP1/SPTA1/SPTAN1/SPTB/SPTBN2/SPTBN4/SWAP70/TMOD1/TMOD3/TRIOBP/VIL1/VILL/WDR1	27	ClusterGoSummary_Hypo_Methylation.csv
GO:0030890	BP	GO:0030890	positive regulation of B cell proliferation	27/6190	34/12262	0.000492242	0.00667921	0.00547786	ADA/BCL2/BCL6/CD40/CDKN1A/CLCF1/FCRL3/GPR183/IL2/IL21/IL4/IL5/IL7/MEF2C/NCKAP1L/NFATC2/PELI1/PTPRC/SASH3/SLC39A10/TICAM1/TLR4/TLR9/TNFRSF13C/TNFRSF4/TNFSF13B/WNT3A	27	ClusterGoSummary_Hypo_Methylation.csv
GO:0034204	BP	GO:0034204	lipid translocation	27/6190	34/12262	0.000492242	0.00667921	0.00547786	ABCA1/ABCA2/ABCA7/ABCB1/ABCC1/ABCG1/ANO6/ANO7/ATP10B/ATP11A/ATP11B/ATP11C/ATP8B1/ATP8B2/ATP8B4/ATP9A/FASLG/MFSD2A/P2RX7/PLSCR1/PLSCR4/PLSCR5/RFT1/SLC4A1/XKR4/XKR5/XKR6	27	ClusterGoSummary_Hypo_Methylation.csv
GO:0014808	BP	GO:0014808	release of sequestered calcium ion into cytosol by sarcoplasmic reticulum	19/6190	22/12262	0.000495076	0.00667921	0.00547786	AKAP6/ANK2/ATP1A2/CACNA1C/CALM1/CASQ1/CASQ2/CCL3/CCR5/DHRS7C/DMD/NOL3/RYR1/RYR2/SLC8A1/SRI/TMEM38A/TMEM38B/TRDN	19	ClusterGoSummary_Hypo_Methylation.csv
GO:0060330	BP	GO:0060330	regulation of response to interferon-gamma	19/6190	22/12262	0.000495076	0.00667921	0.00547786	ARG1/CDC37/HPX/IFNG/IFNGR1/IFNGR2/IRGM/JAK1/MED1/NLRC5/NR1H3/PARP14/PARP9/PIAS1/PPARG/PTPN2/SOCS3/STAT1/TXK	19	ClusterGoSummary_Hypo_Methylation.csv
GO:0060334	BP	GO:0060334	regulation of interferon-gamma-mediated signaling pathway	19/6190	22/12262	0.000495076	0.00667921	0.00547786	ARG1/CDC37/HPX/IFNG/IFNGR1/IFNGR2/IRGM/JAK1/MED1/NLRC5/NR1H3/PARP14/PARP9/PIAS1/PPARG/PTPN2/SOCS3/STAT1/TXK	19	ClusterGoSummary_Hypo_Methylation.csv
GO:0051282	BP	GO:0051282	regulation of sequestering of calcium ion	53/6190	76/12262	0.000497001	0.00667921	0.00547786	AKAP6/ANK2/ANXA6/APLNR/ATG5/ATP1A2/BDKRB1/CACNA1C/CALM1/CASQ1/CASQ2/CCL19/CCL3/CCR5/CCR7/CORO1A/CXCL9/DHRS7C/DIAPH1/DMD/DRD2/ERO1A/FASLG/FKBP1A/HTR2A/HTR2C/IBTK/ITPR3/JPH2/LACRT/LCK/LIME1/LYN/NOL3/NOS1/NPSR1/P2RY6/PLCG2/PRKCE/PTK2B/PTPN6/PTPRC/RYR1/RYR2/RYR3/SLC8A1/SRI/TMEM38A/TMEM38B/TPCN2/TRDN/TRPV1/UBASH3B	53	ClusterGoSummary_Hypo_Methylation.csv
GO:0060191	BP	GO:0060191	regulation of lipase activity	53/6190	76/12262	0.000497001	0.00667921	0.00547786	ABHD5/ABL2/ADRA1A/AGTR1/ANG/ANGPTL4/ANXA1/APOA5/APOC1/APOC2/APOC3/APOH/ARHGAP6/AVPR1B/BICD1/C5AR1/CCL5/CD86/EGFR/ESR1/FGFR1/GNA15/GNAQ/GPR55/HDAC9/HTR2A/ITK/LIPC/LPAR1/LRP1/MIR182/NMUR1/NMUR2/NR1H3/NTRK2/NTRK3/P2RY12/P2RY6/PCSK5/PCSK6/PDGFRA/PDGFRB/PLA2G1B/PLA2G5/PLCB2/PNLIP/PTAFR/PTH/RGS2/RHOA/S1PR4/SELE/TXK	53	ClusterGoSummary_Hypo_Methylation.csv
GO:0033627	BP	GO:0033627	cell adhesion mediated by integrin	39/6190	53/12262	0.000501314	0.00670447	0.00549858	ACER2/ADA/ADAM17/ADAM9/CCL5/CD3E/COL16A1/CRKL/CXCL13/DPP4/EPHA2/FERMT1/FERMT3/ICAM1/ITGA11/ITGA5/ITGB2/ITGB3/ITGB4/ITGB5/ITGB8/ITGBL1/LIF/LPXN/LYN/NCKAP1L/P2RY12/PIEZO1/PIK3CG/PODXL/PTK2/PTPN11/PTPN6/RET/SFRP2/SWAP70/SYK/TESC/VTN	39	ClusterGoSummary_Hypo_Methylation.csv
GO:0070227	BP	GO:0070227	lymphocyte apoptotic process	39/6190	53/12262	0.000501314	0.00670447	0.00549858	ADA/ADAM8/BCL6/BIRC7/BLK/BTK/CCL5/CD27/CD3G/CLC/CRKL/DFFA/DOCK8/FASLG/FOXP1/GIMAP8/IDO1/IL10/IL2/IL2RA/IL7R/JAK3/LGALS16/LGALS9/LMBR1L/LYN/MIR17HG/PDCD1/PIP/PKN1/PRKCQ/PTCRA/RAG1/RIPK3/SLC39A10/ST3GAL1/TNFRSF21/TRAF3IP2/WNT5A	39	ClusterGoSummary_Hypo_Methylation.csv
GO:0035725	BP	GO:0035725	sodium ion transmembrane transport	80/6190	122/12262	0.000510771	0.0068144	0.00558873	ABCB11/ANK3/ANO6/ARF1/ASIC1/ASIC2/ASIC4/ATP12A/ATP1A2/ATP1A3/ATP1A4/ATP2B4/ATP4A/BPIFA1/CACNA1G/CACNA1H/CACNA1I/CNNM4/COMMD1/DLG1/DMD/FGF11/GLRX/HCN4/HECW1/HECW2/KCNK1/NALCN/NEDD4/NOS1/PKD2L1/PRKCE/PTPN3/SCN10A/SCN11A/SCN1A/SCN1B/SCN2A/SCN2B/SCN3A/SCN4A/SCN4B/SCN5A/SCN7A/SCN8A/SCN9A/SCNN1B/SLC17A3/SLC17A4/SLC24A2/SLC24A3/SLC24A5/SLC34A1/SLC34A2/SLC3A2/SLC4A4/SLC4A7/SLC4A9/SLC5A1/SLC6A1/SLC6A13/SL…	80	ClusterGoSummary_Hypo_Methylation.csv
GO:0071902	BP	GO:0071902	positive regulation of protein serine/threonine kinase activity	135/6190	219/12262	0.000519762	0.00691761	0.00567338	ADAM17/ADAM8/ALK/ARRB1/ATP2B4/BIRC7/C5AR1/CALM1/CCL19/CCND1/CCND3/CCNT2/CCNYL1/CD40/CD40LG/CHRNA7/CRKL/CSF1R/CSK/CSPG4/CXCR4/DBF4B/DBNL/DUSP5/DUSP7/DVL2/EGFR/ELANE/EPHA4/ERN1/ETAA1/EZH2/FAM20A/FGD2/FGF1/FGF18/FGFR1/FLT3/FPR1/FZD5/GFRAL/GHR/GRM4/HGF/HTR2A/IFNG/IGF1/IGFBP6/IKBKG/IL1B/INSR/IRAK1/IRAK2/IRGM/KSR1/LPAR1/LPAR3/LRRK2/MAP2K2/MAP2K6/MAP3K13/MAP3K5/MAP3K9/MAPK1/MAPK10/MAPK11/MAPK3/MAPKAPK2/…	135	ClusterGoSummary_Hypo_Methylation.csv
GO:0019228	BP	GO:0019228	neuronal action potential	25/6190	31/12262	0.000521654	0.00692606	0.00568031	ANK3/CACNA1G/CACNA1H/CACNA1I/CHRNA1/FMR1/GPR35/GRIK2/KCNA2/KCND2/KCNMB2/KCNMB4/MYH14/P2RX1/P2RX4/SCN10A/SCN11A/SCN1A/SCN2A/SCN3A/SCN4A/SCN5A/SCN7A/SCN8A/SCN9A	25	ClusterGoSummary_Hypo_Methylation.csv
GO:0035590	BP	GO:0035590	purinergic nucleotide receptor signaling pathway	23/6190	28/12262	0.000537385	0.00706935	0.00579783	ADA/ADCY5/ADORA1/ADORA2A/ADORA3/ANO6/GNAI2/GPR171/GPR34/GPR87/NECAB2/P2RX1/P2RX4/P2RX6/P2RX7/P2RY10/P2RY11/P2RY12/P2RY14/P2RY2/P2RY4/P2RY6/PTAFR	23	ClusterGoSummary_Hypo_Methylation.csv
GO:0044091	BP	GO:0044091	membrane biogenesis	23/6190	28/12262	0.000537385	0.00706935	0.00579783	ANK3/ANXA2/CAV1/CAV2/CDH2/CLIP3/DMKN/EPHB2/FLOT1/IL1RAPL1/LRP4/MIR138-1/NLGN1/NLGN2/NLGN4X/NLGN4Y/PACSIN2/PEX11A/PICALM/PTPRD/RFTN1/S100A10/SYT11	23	ClusterGoSummary_Hypo_Methylation.csv
GO:0050856	BP	GO:0050856	regulation of T cell receptor signaling pathway	23/6190	28/12262	0.000537385	0.00706935	0.00579783	ADA/CCR7/CD160/CD226/CD300A/CEACAM1/DGKZ/EZR/LAPTM5/LCK/LILRB4/PHPT1/PRKD2/PTPN2/PTPN22/PTPN6/PTPRJ/RC3H1/SH2D1A/SLA2/TESPA1/TRAT1/UBASH3A	23	ClusterGoSummary_Hypo_Methylation.csv
GO:0038110	BP	GO:0038110	interleukin-2-mediated signaling pathway	11/6190	11/12262	0.000540145	0.00706935	0.00579783	IL2/IL2RA/IL2RB/IL2RG/JAK1/JAK3/PTK2B/PTPN2/SHC1/STAT5A/SYK	11	ClusterGoSummary_Hypo_Methylation.csv
GO:0070672	BP	GO:0070672	response to interleukin-15	11/6190	11/12262	0.000540145	0.00706935	0.00579783	ACSL4/CD4/IL15/IL2RB/IL2RG/JAK1/JAK3/PLCB1/SHC1/STAT3/STAT5A	11	ClusterGoSummary_Hypo_Methylation.csv
GO:2001185	BP	GO:2001185	regulation of CD8-positive, alpha-beta T cell activation	11/6190	11/12262	0.000540145	0.00706935	0.00579783	CBFB/CRTAM/HFE/HLA-A/HLA-E/IRF1/LILRB1/LILRB4/NCKAP1L/PTPN22/RUNX1	11	ClusterGoSummary_Hypo_Methylation.csv
GO:0060193	BP	GO:0060193	positive regulation of lipase activity	42/6190	58/12262	0.000542926	0.00708891	0.00581387	ABHD5/ABL2/ADRA1A/AGTR1/ANG/APOA5/APOC2/APOH/ARHGAP6/AVPR1B/C5AR1/CCL5/CD86/EGFR/ESR1/FGFR1/GNA15/GNAQ/GPR55/HTR2A/ITK/LPAR1/MIR182/NMUR1/NMUR2/NR1H3/NTRK2/NTRK3/P2RY12/P2RY6/PDGFRA/PDGFRB/PLA2G1B/PLA2G5/PLCB2/PNLIP/PTAFR/PTH/RHOA/S1PR4/SELE/TXK	42	ClusterGoSummary_Hypo_Methylation.csv
GO:0002922	BP	GO:0002922	positive regulation of humoral immune response	14/6190	15/12262	0.00055017	0.00714961	0.00586365	C3/CCR7/CR1/FCER2/HPX/IL17A/IL1B/KLK5/LTA/NOD2/PTPRC/TNF/ZP3/ZP4	14	ClusterGoSummary_Hypo_Methylation.csv
GO:1990000	BP	GO:1990000	amyloid fibril formation	14/6190	15/12262	0.00055017	0.00714961	0.00586365	APP/B2M/CD36/CHRNA7/CLU/FKBP1A/GSN/IAPP/LDLR/PFDN1/PFDN5/PFDN6/RIPK3/VBP1	14	ClusterGoSummary_Hypo_Methylation.csv
GO:0032612	BP	GO:0032612	interleukin-1 production	70/6190	105/12262	0.000554499	0.00718892	0.00589589	AIM2/ANXA1/APP/ARRB2/AZU1/CARD16/CARD18/CARD8/CASP1/CASP8/CCL19/CCL3/CCR7/CD33/CD36/CEACAM1/CLEC7A/CX3CR1/F2RL1/FOXP1/FZD5/GBP5/GIT1/GSDMD/HAVCR2/HK1/HMGB1/IFI16/IFNG/IGF1/IL10/IL16/IL17A/IL1R2/IL6/LGALS9/LILRA2/LILRB4/MEFV/MIR142/MIR195/MIR206/MIR488/MNDA/NLRP1/NLRP10/NLRP12/NLRP2/NLRP3/NLRP7/NOD2/P2RX7/PANX1/PANX3/PML/PYCARD/PYHIN1/SERPINB1/SIRPA/STAT3/TLR4/TLR6/TMED10/TMEM106A/TNF/TNFAIP3/TREM…	70	ClusterGoSummary_Hypo_Methylation.csv
GO:0050830	BP	GO:0050830	defense response to Gram-positive bacterium	45/6190	63/12262	0.000570384	0.00736023	0.00603639	ADAM17/ANG/C10orf99/C5AR1/CAMP/CD36/CTSG/DEFA5/DEFA6/DEFB114/DEFB119/DEFB128/DMBT1/EPHA2/FCN2/FGR/GBP2/GBP4/GSDMD/HAVCR2/HLA-A/HLA-E/IL17A/IL27RA/IL6/IL7R/KRT6A/LBP/LTA/LYG2/MBL2/MPEG1/MR1/NOD2/PGLYRP3/PGLYRP4/PLA2G1B/PLA2G2A/REG3G/RNASE3/SSC5D/STAB2/TNF/TNFSF8/ZG16	45	ClusterGoSummary_Hypo_Methylation.csv
GO:2000106	BP	GO:2000106	regulation of leukocyte apoptotic process	45/6190	63/12262	0.000570384	0.00736023	0.00603639	ADA/ADAM17/ADAM8/ANXA1/AXL/BCL6/BIRC7/BLK/BTK/CCL19/CCL5/CCR7/CD27/CD3G/DOCK8/FOXP1/GIMAP8/HCLS1/IDO1/IL10/IL2/IL7R/IRF7/ITPKB/JAK3/LGALS16/LGALS9/LILRB1/LYN/MEF2C/MIR17HG/NOD2/PDCD1/PIK3CB/PIK3CD/PIP/PRKCQ/PTCRA/RAG1/RAPGEF2/RIPK3/SLC39A10/SLC7A11/ST3GAL1/WNT5A	45	ClusterGoSummary_Hypo_Methylation.csv
GO:0035821	BP	GO:0035821	modulation of process of other organism	57/6190	83/12262	0.00057503	0.00740285	0.00607134	ANXA2/AQP1/ARG1/ATG5/ATG7/CASP8/CAV2/CCL3/CCL5/CCL8/CD209/CD4/CFL1/CHD1/CLEC4M/CLEC7A/CSF1R/DEFA5/DEFA6/DEFB118/F2RL1/FCER2/FMR1/GSDMD/HIPK2/HPN/IFI27/IFNG/INPP5K/INSR/IRGM/KPNA1/KPNA3/KPNA5/KPNA7/KRT6A/LEF1/MPEG1/NOS2/P2RX7/POU2F3/PRF1/PTX3/REG1A/REG1B/REG3A/REG3G/S100A9/SERPINB9/SLPI/SNW1/SYK/TBC1D20/TNIP1/TYMS/YTHDC2/ZC3H12A	57	ClusterGoSummary_Hypo_Methylation.csv
GO:0007160	BP	GO:0007160	cell-matrix adhesion	101/6190	159/12262	0.000579018	0.00741975	0.0060852	ACER2/ACTN1/ADAM9/ADAMTS13/ARHGAP6/BCL2/BCL6/CASK/CCL25/CCR7/CD36/CD3E/CD44/CD96/CDH13/CDK6/COL13A1/COL16A1/COL17A1/CORO1C/CORO2B/CSF1/DDR1/DEFB118/DISC1/DMTN/DUSP22/ECM2/EFNA5/EPDR1/EPHA1/FAM107A/FERMT1/FERMT3/FGA/FGB/FGG/FMN1/FN1/FUT1/HPSE/ITGA11/ITGA2B/ITGA3/ITGA7/ITGA8/ITGB2/ITGB3/ITGB4/ITGB5/ITGBL1/JAG1/L1CAM/LIMS1/LRP1/LYVE1/MAP4K4/MIR192/MIR29C/MIR92A1/MMP12/MUC4/NRP1/OTOA/PARVG/PEAK1/PIK3…	101	ClusterGoSummary_Hypo_Methylation.csv
GO:0002548	BP	GO:0002548	monocyte chemotaxis	37/6190	50/12262	0.000580384	0.00741975	0.0060852	AIF1/ANO6/ANXA1/CCL1/CCL11/CCL14/CCL15/CCL16/CCL18/CCL19/CCL2/CCL20/CCL22/CCL23/CCL24/CCL25/CCL3/CCL5/CCL8/CCR1/CCR2/DUSP1/FPR2/HMGB1/IL6/IL6R/LGMN/LYN/NBL1/PDGFB/PTPRO/S100A12/S100A7/SLAMF8/SLIT2/TNFRSF11A/TNFSF18	37	ClusterGoSummary_Hypo_Methylation.csv
GO:0032613	BP	GO:0032613	interleukin-10 production	37/6190	50/12262	0.000580384	0.00741975	0.0060852	CD28/CD40LG/CLEC7A/DLL1/EPX/F2RL1/FOXP3/HGF/HMGB1/IDO1/IL12B/IL20RB/IL23A/IL23R/IL4/IL6/JAK3/LGALS9/LILRB1/LILRB4/MIR145/MIR194-1/MMP8/NOD2/PDCD1LG2/PIBF1/PYCARD/SASH3/STAT3/SYK/TIGIT/TLR4/TLR9/TNFRSF21/TNFSF4/TREM2/TRIB2	37	ClusterGoSummary_Hypo_Methylation.csv
GO:0050921	BP	GO:0050921	positive regulation of chemotaxis	74/6190	112/12262	0.000585213	0.00745589	0.00611484	ADAM17/AIF1/ANO6/AZU1/BMPR2/C3AR1/C5AR1/CCL1/CCL19/CCL3/CCL5/CCR1/CCR2/CCR4/CCR6/CCR7/CDH13/CMKLR1/CSF1/CSF1R/CXCL13/CXCL14/CXCL8/CXCR4/DSCAM/F2RL1/F3/FGF18/FGFR1/FPR2/GPSM3/HMGB1/IL16/IL23A/IL4/IL6/IL6R/LBP/LGALS9/LGMN/LPAR1/MAPK1/MAPK3/MDK/MEGF8/MET/NCKAP1L/NRP1/NTRK3/P2RX4/P2RY12/PDGFB/PDGFD/PDGFRB/PGF/PRKD2/PTK2/PTK2B/RAC1/RAC2/S100A7/SCG2/SEMA5A/SLIT2/SMOC2/SUCNR1/SWAP70/TGFB1/TIAM1/TNFSF18/…	74	ClusterGoSummary_Hypo_Methylation.csv
GO:0002832	BP	GO:0002832	negative regulation of response to biotic stimulus	54/6190	78/12262	0.000585916	0.00745589	0.00611484	A2M/ARG1/ARRB2/CACTIN/CARD16/CARD8/CD96/CEACAM1/CLEC12B/CR1/DCST1/DEFB114/DRD2/DUSP10/GRN/HAVCR2/HLA-A/HLA-B/HLA-E/HLA-F/HTRA1/IFI16/IL2RA/INS/KIR2DL4/KLRC1/KLRD1/LACRT/LGALS9/LILRA2/LILRB1/MIR21/MMP12/NLRC5/NLRX1/NMI/NPLOC4/NR1H3/PARP14/PPARG/PPM1B/PTPN2/RIOK3/RNF125/SAMHD1/SERPINB4/SERPINB9/SIGIRR/SLAMF8/SPINK5/TARBP2/TKFC/TNFAIP3/VSIG4	54	ClusterGoSummary_Hypo_Methylation.csv
GO:0008064	BP	GO:0008064	regulation of actin polymerization or depolymerization	78/6190	119/12262	0.000608368	0.00772375	0.00633452	ACTR3/ADD2/ARF1/ARHGAP35/ARHGAP40/ARPC1B/ARPC2/ARPC4/ARPC5L/AVIL/BAG4/C15orf62/CAPZA1/CAPZA3/CCL11/CCL24/CCR7/CORO1A/CORO1B/COTL1/CTNNA2/CYFIP1/DBNL/DLG1/DMTN/ELN/EPS8/ESAM/EVL/F2RL1/FHOD3/FMN1/GMFG/GSN/HCK/HCLS1/ICAM1/LMOD1/LMOD2/MKKS/NCK1/NCK2/NCKAP1L/PAK3/PLEK/PLEKHH2/PPP1R9A/PREX1/PRKCE/PTK2B/PYCARD/RDX/RICTOR/SEMA5A/SH3BP1/SLIT2/SPIRE1/SPIRE2/SPTA1/SPTAN1/SPTB/SPTBN2/SPTBN4/SSH2/SWAP70/TENM1…	78	ClusterGoSummary_Hypo_Methylation.csv
GO:0006638	BP	GO:0006638	neutral lipid metabolic process	64/6190	95/12262	0.000615205	0.00777473	0.00637633	ABHD12/ABHD12B/ABHD16A/ABHD5/ACSL4/AGMO/AGPAT5/ANG/APOA5/APOB/APOC1/APOC2/APOC3/APOH/ATG14/AVIL/AWAT2/C3/CAT/CAV1/CYP2E1/DAGLA/DAGLB/DGAT2/DGAT2L6/DGKB/DGKD/DGKG/DGKI/DGKZ/FABP12/FABP4/FABP6/FABP7/FABP9/FGF21/GK2/GPLD1/GPX1/LDLR/LIPC/LIPF/LIPH/LIPI/LYPLA2/MFSD2A/MGLL/MIR548P/MOGAT2/MOGAT3/NR1H3/PCK2/PGS1/PIK3CG/PLA2G4A/PLCE1/PNLIPRP2/PNPLA1/PNPLA5/PTPN11/SCARB1/SERPINA12/SLC22A4/SORL1	64	ClusterGoSummary_Hypo_Methylation.csv
GO:0006639	BP	GO:0006639	acylglycerol metabolic process	64/6190	95/12262	0.000615205	0.00777473	0.00637633	ABHD12/ABHD12B/ABHD16A/ABHD5/ACSL4/AGMO/AGPAT5/ANG/APOA5/APOB/APOC1/APOC2/APOC3/APOH/ATG14/AVIL/AWAT2/C3/CAT/CAV1/CYP2E1/DAGLA/DAGLB/DGAT2/DGAT2L6/DGKB/DGKD/DGKG/DGKI/DGKZ/FABP12/FABP4/FABP6/FABP7/FABP9/FGF21/GK2/GPLD1/GPX1/LDLR/LIPC/LIPF/LIPH/LIPI/LYPLA2/MFSD2A/MGLL/MIR548P/MOGAT2/MOGAT3/NR1H3/PCK2/PGS1/PIK3CG/PLA2G4A/PLCE1/PNLIPRP2/PNPLA1/PNPLA5/PTPN11/SCARB1/SERPINA12/SLC22A4/SORL1	64	ClusterGoSummary_Hypo_Methylation.csv
GO:0071805	BP	GO:0071805	potassium ion transmembrane transport	90/6190	140/12262	0.000638824	0.00805474	0.00660598	ABCC8/ABCC9/AKAP6/ANK2/ANK3/ANO6/AQP1/ATP12A/ATP1A2/ATP1A3/ATP1A4/ATP4A/CACNA1D/CASQ2/CAV1/CCT8L2/DLG1/DPP6/FLNA/HCN4/HPN/KCNA10/KCNA2/KCNA6/KCNAB1/KCNB1/KCNB2/KCND2/KCND3/KCNE1/KCNG1/KCNG4/KCNH1/KCNH3/KCNH6/KCNIP1/KCNIP2/KCNIP4/KCNJ13/KCNJ2/KCNJ4/KCNJ5/KCNJ6/KCNK1/KCNK12/KCNK15/KCNK16/KCNK17/KCNK18/KCNK3/KCNK5/KCNK9/KCNMA1/KCNMB1/KCNMB2/KCNMB4/KCNN1/KCNN3/KCNQ1/KCNQ2/KCNQ3/KCNQ4/KCNQ5/KCNT1/KCNU…	90	ClusterGoSummary_Hypo_Methylation.csv
GO:0002707	BP	GO:0002707	negative regulation of lymphocyte mediated immunity	30/6190	39/12262	0.000644007	0.00810155	0.00664437	ARG1/ARRB2/BCL6/CD96/CEACAM1/CLEC12B/CR1/FOXP3/HAVCR2/HFE/HLA-A/HLA-B/HLA-E/HLA-F/IFNA2/IL20RB/IL7R/KIR2DL4/KLRC1/KLRD1/LGALS9/LILRB1/LILRB4/NOD2/PPP3CB/PTPN6/PTPRC/SERPINB4/SERPINB9/THOC1	30	ClusterGoSummary_Hypo_Methylation.csv
GO:0061337	BP	GO:0061337	cardiac conduction	75/6190	114/12262	0.000652495	0.00818182	0.0067102	ABCC9/ACE2/ANK2/ASPH/ATP1A2/ATP1A3/ATP1A4/ATP2A2/ATP2A3/ATP2B3/ATP2B4/CACNA1C/CACNA1D/CACNA1F/CACNA1G/CACNA1S/CACNA2D1/CACNA2D2/CACNA2D3/CACNA2D4/CACNB1/CACNG1/CACNG2/CACNG3/CACNG4/CACNG5/CACNG7/CALM1/CASQ1/CASQ2/CAV1/CTNNA3/CXADR/DSG2/EHD3/FLNA/GJA5/GJC1/HCN4/ITPR3/KCND2/KCND3/KCNE1/KCNH6/KCNIP1/KCNIP2/KCNIP4/KCNJ2/KCNJ4/KCNJ5/KCNK1/KCNK15/KCNK3/KCNQ1/MEF2A/MIR19A/MIR208A/NOS1/RYR1/RYR2/RYR3/SCN…	75	ClusterGoSummary_Hypo_Methylation.csv
GO:1903706	BP	GO:1903706	regulation of hemopoiesis	170/6190	283/12262	0.000653358	0.00818182	0.0067102	ADA/ADAM8/AGO1/AGO3/ANXA1/ATP11C/AXL/B2M/BCL6/BGLAP/BTK/C1QC/CAMK4/CASP8/CBFB/CCL19/CCL3/CCR1/CCR2/CD2/CD27/CD28/CD4/CD80/CD86/CDK6/CEACAM1/CNOT4/CR1/CREB1/CRTAM/CSF1/CSF2/CSF3R/CTLA4/DLL1/DUSP10/ETS1/EVI2B/FCRL3/FOXP1/FOXP3/FSHB/GATA1/GFI1B/GLI2/GP1BA/GPR171/GPR55/GPR68/HCLS1/HLA-B/HLA-DRA/HMGB1/IFNA2/IFNG/IKZF3/IL10/IL12B/IL12RB1/IL15/IL17A/IL18/IL2/IL20/IL23A/IL23R/IL27/IL2RA/IL36B/IL4/IL4R/IL…	170	ClusterGoSummary_Hypo_Methylation.csv
GO:0010518	BP	GO:0010518	positive regulation of phospholipase activity	35/6190	47/12262	0.000669443	0.00834532	0.0068443	ABL2/ADRA1A/AGTR1/ANG/APOC2/ARHGAP6/AVPR1B/C5AR1/CCL5/CD86/EGFR/ESR1/FGFR1/GNA15/GNAQ/GPR55/HTR2A/ITK/LPAR1/NMUR1/NMUR2/NTRK2/NTRK3/P2RY12/P2RY6/PDGFRA/PDGFRB/PLA2G1B/PLA2G5/PLCB2/PTAFR/PTH/S1PR4/SELE/TXK	35	ClusterGoSummary_Hypo_Methylation.csv
GO:0045123	BP	GO:0045123	cellular extravasation	35/6190	47/12262	0.000669443	0.00834532	0.0068443	ADAM8/ADD2/AZU1/CCL2/CCL25/CCR2/CD177/CRKL/CX3CR1/ELANE/FUT4/FUT7/GCNT1/GOLPH3/ICAM1/IL1R1/IL27RA/ITGB2/MDK/PDGFD/PIK3CD/PIK3CG/PLCB1/PLVAP/PRTN3/PTAFR/RIPK3/SELE/SELL/SELP/SELPLG/SIRPA/SPN/TNF/VCAM1	35	ClusterGoSummary_Hypo_Methylation.csv
GO:0002064	BP	GO:0002064	epithelial cell development	95/6190	149/12262	0.000692848	0.00861759	0.00706759	ADAMTSL4/AKR1B1/AR/BCL11B/BFSP1/BFSP2/BMP15/BMP5/CCM2/CDH2/CDH5/CDK6/CDKN1A/CDSN/CLDN1/CLIC4/CLRN1/COL15A1/COL18A1/COL22A1/CRYGB/CXCR4/DLL1/DMRT1/DNASE1L2/EPHA2/ESR1/EZR/F2RL1/FASN/FEM1B/FLNA/FOSL2/GPR4/GPX1/HEG1/HNF4A/HSD17B4/ICAM1/IL1B/JAG1/KDF1/KRT2/LHFPL5/MAGI2/MET/MYO1E/NOTCH2/NOTCH4/NTRK1/PDE2A/PDGFB/PKHD1/PLCB1/PLS1/PODXL/POF1B/PROX1/PTPRS/RAPGEF1/RAPGEF2/RDX/RFX3/RHEB/RILPL2/ROBO4/ROS1/SD…	95	ClusterGoSummary_Hypo_Methylation.csv
GO:0007229	BP	GO:0007229	integrin-mediated signaling pathway	52/6190	75/12262	0.000696884	0.00861985	0.00706944	ADAM11/ADAM9/ADAMTS1/ADAMTS13/CCM2/CD177/CD40LG/CEACAM1/COL16A1/DMTN/DST/FERMT1/FERMT3/FGR/FLNA/FN1/FUT8/HCK/ITGA11/ITGA2B/ITGA3/ITGA5/ITGA7/ITGA8/ITGA9/ITGAD/ITGAE/ITGAX/ITGB2/ITGB3/ITGB4/ITGB5/ITGB8/ITGBL1/LAMA5/LAT/LIMS1/MYH9/NRP1/PLEK/PTK2/PTK2B/PTPN11/SEMA7A/SRC/SYK/TEC/TLN1/TSPAN32/TXK/VAV1/ZYX	52	ClusterGoSummary_Hypo_Methylation.csv
GO:1901222	BP	GO:1901222	regulation of NIK/NF-kappaB signaling	52/6190	75/12262	0.000696884	0.00861985	0.00706944	ADGRG3/AGO3/APP/C1QTNF3/CCL19/CD14/CD27/CD86/CPNE1/CYLD/EDAR/EDARADD/EGFR/HAVCR2/HDAC7/HMGB1/IFI35/IL12B/IL18/IL1B/IL23A/IRAK1/LAPTM5/LGALS9/LIME1/LIMS1/MIR15B/MIR182/MIR21/MIR223/MIR30C2/MMP8/NLRP12/NLRP3/NMI/NOD2/NOL3/PPM1B/PTP4A3/PTPN22/RASSF2/RC3H1/RHOA/SASH1/TLR4/TLR7/TLR9/TNF/TNFSF14/TRADD/TREM2/ZC3H12A	52	ClusterGoSummary_Hypo_Methylation.csv
GO:0008361	BP	GO:0008361	regulation of cell size	72/6190	109/12262	0.000697723	0.00861985	0.00706944	AKT3/ANAPC2/ANO6/AQP1/AQP4/ARHGAP4/BMPR2/CDH4/CLCN3/CLN3/CLNS1A/CREB1/CYFIP1/DBNL/DISC1/DPYSL2/DRAXIN/DSCAM/FN1/FSTL4/IL7R/KCNMA1/KEL/KIAA0319/L1CAM/LIMK1/LPAR3/LRP1/LRRC8A/MAP1B/MAP2/MAP3K13/MEGF8/NGF/NRCAM/NRP1/P2RX7/PLEK/PLXNA4/PRR16/PTPRS/RAC1/RDX/RET/RHOA/RTN4R/RUFY3/RYK/SEMA3A/SEMA3D/SEMA3E/SEMA3F/SEMA3G/SEMA4C/SEMA4D/SEMA4G/SEMA5A/SEMA5B/SEMA6A/SEMA7A/SLC12A6/SLC12A7/SLC12A9/SLC9A3R1/TNR/T…	72	ClusterGoSummary_Hypo_Methylation.csv
GO:0034110	BP	GO:0034110	regulation of homotypic cell-cell adhesion	16/6190	18/12262	0.000746308	0.00915848	0.0075112	ANK3/BLK/CCL5/CEACAM1/DMTN/JAK1/LGALS1/LYN/PLAUR/PRKCQ/PRKG1/RDX/SERPINE2/SH2B3/SYK/UBASH3B	16	ClusterGoSummary_Hypo_Methylation.csv
GO:0072574	BP	GO:0072574	hepatocyte proliferation	16/6190	18/12262	0.000746308	0.00915848	0.0075112	CEACAM1/CFLAR/CPB2/FGF1/FGL1/GLI1/HPN/IL6/MDK/MED1/NOTCH2/PROX1/RPS6KA1/SULF2/TNFAIP3/WNT3A	16	ClusterGoSummary_Hypo_Methylation.csv
GO:0072575	BP	GO:0072575	epithelial cell proliferation involved in liver morphogenesis	16/6190	18/12262	0.000746308	0.00915848	0.0075112	CEACAM1/CFLAR/CPB2/FGF1/FGL1/GLI1/HPN/IL6/MDK/MED1/NOTCH2/PROX1/RPS6KA1/SULF2/TNFAIP3/WNT3A	16	ClusterGoSummary_Hypo_Methylation.csv
GO:0030239	BP	GO:0030239	myofibril assembly	33/6190	44/12262	0.000768671	0.00941195	0.00771907	ANKRD1/BMP10/CASQ1/CFLAR/CSRP3/FHOD3/KRT8/LDB3/LMOD1/LMOD2/MEF2A/MYH11/MYH3/MYH6/MYL2/MYLK3/MYOZ1/MYOZ2/MYPN/NEB/NRAP/OBSCN/PDGFRA/PDGFRB/PGM5/PROX1/SYNPO2L/TMOD1/TMOD3/TNNT2/TPM1/TTN/WDR1	33	ClusterGoSummary_Hypo_Methylation.csv
GO:0014002	BP	GO:0014002	astrocyte development	26/6190	33/12262	0.000784128	0.00957992	0.00785683	ADORA2A/APP/C1QA/C5AR1/CDK6/CNTF/DLL1/EGFR/FPR2/GRN/IFNG/IFNGR1/IL6/LAMC3/LDLR/LRP1/MIR142/PLP1/ROR1/ROR2/S100A8/S100A9/TLR4/TNF/TREM2/VIM	26	ClusterGoSummary_Hypo_Methylation.csv
GO:0002292	BP	GO:0002292	T cell differentiation involved in immune response	41/6190	57/12262	0.000790291	0.00963386	0.00790107	ANXA1/BATF/BCL6/CCL19/CD80/CD86/FOXP1/FOXP3/GPR183/HLA-DRA/HMGB1/IFNG/IL12B/IL12RB1/IL18/IL2/IL21/IL23A/IL23R/IL27/IL4/IL4R/IL6/IL6R/JAK3/LEF1/LGALS9/LY9/MIR21/MYB/NFKBIZ/NLRP3/RC3H1/RORA/RORC/SLAMF6/SPN/STAT3/TNFSF18/TNFSF4/ZC3H12A	41	ClusterGoSummary_Hypo_Methylation.csv
GO:2000116	BP	GO:2000116	regulation of cysteine-type endopeptidase activity	110/6190	176/12262	0.00081223	0.00987944	0.00810248	ACER2/ADORA2A/AIFM1/AIM2/ANP32B/APAF1/AQP1/ARL6IP5/ARRB1/ARRB2/ASPH/ATP2A3/BBC3/BCAP31/BCL2L13/BIRC3/CARD16/CARD18/CARD8/CASP1/CASP10/CASP2/CASP8/CD27/CD44/CDKN2D/CFLAR/CIDEB/CLEC7A/CRADD/CSN2/CST7/CTSD/CTSH/DAP/DAPK1/DHCR24/DIABLO/DNAJB6/F3/FASLG/FYN/GPX1/GRAMD4/GRIN2A/GRIN2B/GSN/HERPUD1/HGF/HIP1/HMGB1/HTRA2/IFI16/KHDC1L/LAPTM5/LCK/LGALS9/LGMN/MAP3K5/MEFV/MICAL1/MIR15A/MIR17/NGF/NLE1/NLRP1/NLRP1…	110	ClusterGoSummary_Hypo_Methylation.csv
GO:0042100	BP	GO:0042100	B cell proliferation	53/6190	77/12262	0.00081582	0.00990125	0.00812037	ADA/BCL2/BCL6/BLK/BTK/CD180/CD22/CD300A/CD40/CD40LG/CD70/CD79A/CDKN1A/CLCF1/CTLA4/FCRL3/GAPT/GPR183/IFNA2/IFNA8/IKZF3/IL10/IL2/IL21/IL4/IL5/IL7/IL7R/INPP5D/LEF1/LYN/MEF2C/MNDA/MS4A1/MZB1/NCKAP1L/NFATC2/PELI1/PKN1/PLCL2/PTPRC/RAG2/RC3H1/SASH3/SLC39A10/TICAM1/TLR4/TLR9/TNFRSF13C/TNFRSF21/TNFRSF4/TNFSF13B/WNT3A	53	ClusterGoSummary_Hypo_Methylation.csv
GO:0070555	BP	GO:0070555	response to interleukin-1	93/6190	146/12262	0.000821038	0.00994268	0.00815435	ABCC2/AKAP12/ANKRD1/ANXA1/APP/CACTIN/CCL1/CCL11/CCL14/CCL15/CCL16/CCL18/CCL19/CCL2/CCL20/CCL22/CCL23/CCL24/CCL25/CCL3/CCL5/CCL8/CD40/CHI3L1/CXCL8/ETS1/FGB/GBP2/HAS2/HNMT/ICAM1/IKBKG/IL17A/IL1A/IL1B/IL1R1/IL1R2/IL1RAP/IL1RN/IL6/IRAK1/IRAK2/KMO/LGALS9/MAP3K8/MAPK11/MAPK13/MAPK3/MIR142/MIR21/MIR27A/MYLK3/NFKB1/NLRP7/NOD2/OTUD4/PELI1/PLCB1/PSMA1/PSMA4/PSMA6/PSMB11/PSMB2/PSMB7/PSMB8/PSMB9/PSMD12/PSMD2…	93	ClusterGoSummary_Hypo_Methylation.csv
GO:0007260	BP	GO:0007260	tyrosine phosphorylation of STAT protein	50/6190	72/12262	0.000828916	0.00996677	0.00817411	ARL2BP/CAV1/CCL5/CD40/CLCF1/CNTF/CSF1R/CSF2/FLT3/FYN/GHR/HCLS1/HES5/HPX/IFNA2/IFNG/IFNL4/IGF1/IL12B/IL15/IL18/IL2/IL20/IL21/IL22RA2/IL23A/IL23R/IL24/IL3/IL31RA/IL4/IL6/IL6R/JAK3/LIF/LYN/MIR19A/MIR19B1/OSM/PARP14/PARP9/PIBF1/PTK6/PTPN2/SH2B3/SOCS3/STAT3/TNF/TNFRSF1A/TNFSF18	50	ClusterGoSummary_Hypo_Methylation.csv
GO:0034446	BP	GO:0034446	substrate adhesion-dependent cell spreading	50/6190	72/12262	0.000828916	0.00996677	0.00817411	ANTXR1/ARPC2/AXL/CASS4/CORO1C/CRKL/DMTN/DOCK5/EFNA5/EPHA1/EPHB3/FBLN1/FERMT3/FGA/FGB/FGG/FLNA/FN1/HAS2/ITGA8/ITGB3/LAMA5/LAMB4/LAMC3/LIMS1/LPXN/MDK/MICALL2/NRP1/OLFM4/P4HB/PARVB/PARVG/PEAK1/PIK3R1/POSTN/PREX1/PTK2/RAB1A/RAC1/RHOA/S100A10/SRC/SRCIN1/SRGAP2/TEK/TMEFF2/TRIOBP/UNC13D/USH2A	50	ClusterGoSummary_Hypo_Methylation.csv
GO:0061387	BP	GO:0061387	regulation of extent of cell growth	47/6190	67/12262	0.00083099	0.00996677	0.00817411	ANAPC2/ARHGAP4/BMPR2/CDH4/CYFIP1/DBNL/DISC1/DPYSL2/DRAXIN/DSCAM/FN1/FSTL4/KIAA0319/L1CAM/LIMK1/LPAR3/LRP1/MAP1B/MAP2/MAP3K13/MEGF8/NGF/NRCAM/NRP1/PLXNA4/PTPRS/RTN4R/RUFY3/RYK/SEMA3A/SEMA3D/SEMA3E/SEMA3F/SEMA3G/SEMA4C/SEMA4D/SEMA4G/SEMA5A/SEMA5B/SEMA6A/SEMA7A/TNR/TRPV2/VEGFA/WNT3/WNT3A/WNT5A	47	ClusterGoSummary_Hypo_Methylation.csv
GO:0009581	BP	GO:0009581	detection of external stimulus	70/6190	106/12262	0.000832072	0.00996677	0.00817411	ADGRV1/ADORA1/ANO1/ARRB2/ASIC2/BEST1/CABP4/CACNA1F/CACNA2D4/CALM1/CAMKMT/CDH2/CDS1/CNGA1/CNGB1/CRB1/CSRP3/CXCR4/EPHB1/EYS/FYN/GNAQ/GNAT2/GNB1/GNGT2/GRIK2/GRK4/GUCA1A/GUCA1B/GUCY2F/HPN/HTR2A/LHFPL5/MKKS/NMT1/NOX3/NR2E3/NTRK1/OPN1LW/OPN1SW/OPN3/OPN4/OPN5/PDC/PDE6A/PDE6B/PDE6C/PIEZO1/PIEZO2/PITPNM1/PKD1L1/PKD1L2/PKD1L3/PKD2L1/PRPH2/PTK2/RCVRN/RGR/RHO/RP1/SAG/SCN1A/SEMA5B/SERPINE2/TMC1/TMC2/TRPM3/TRP…	70	ClusterGoSummary_Hypo_Methylation.csv
GO:0030833	BP	GO:0030833	regulation of actin filament polymerization	70/6190	106/12262	0.000832072	0.00996677	0.00817411	ACTR3/ADD2/ARF1/ARHGAP40/ARPC1B/ARPC2/ARPC4/ARPC5L/AVIL/BAG4/C15orf62/CAPZA1/CAPZA3/CCL11/CCL24/CCR7/CORO1A/CORO1B/COTL1/CTNNA2/CYFIP1/DBNL/DLG1/DMTN/ELN/EPS8/ESAM/EVL/FHOD3/FMN1/GMFG/GSN/HCK/HCLS1/ICAM1/LMOD1/LMOD2/MKKS/NCK1/NCK2/NCKAP1L/PAK3/PPP1R9A/PREX1/PRKCE/PTK2B/PYCARD/RDX/RICTOR/SLIT2/SPIRE1/SPIRE2/SPTA1/SPTAN1/SPTB/SPTBN2/SPTBN4/SSH2/TENM1/TMOD1/TMOD3/TRIOBP/VASP/VIL1/VILL/WAS/WASF1/WASF…	70	ClusterGoSummary_Hypo_Methylation.csv
GO:0001914	BP	GO:0001914	regulation of T cell mediated cytotoxicity	24/6190	30/12262	0.000843546	0.0100387	0.00823313	AZGP1/B2M/CD1B/CD1C/CD1D/CD1E/CEACAM1/HLA-A/HLA-B/HLA-DRA/HLA-E/HLA-F/IL12B/IL12RB1/IL23A/IL23R/IL7R/KLRC1/KLRD1/LILRB1/MR1/PPP3CB/PTPRC/RIPK3	24	ClusterGoSummary_Hypo_Methylation.csv
GO:0030517	BP	GO:0030517	negative regulation of axon extension	24/6190	30/12262	0.000843546	0.0100387	0.00823313	ARHGAP4/DRAXIN/KIAA0319/MAP2/NRP1/PTPRS/RTN4R/RYK/SEMA3A/SEMA3D/SEMA3E/SEMA3F/SEMA3G/SEMA4C/SEMA4D/SEMA4G/SEMA5A/SEMA5B/SEMA6A/SEMA7A/TNR/WNT3/WNT3A/WNT5A	24	ClusterGoSummary_Hypo_Methylation.csv
GO:0045066	BP	GO:0045066	regulatory T cell differentiation	24/6190	30/12262	0.000843546	0.0100387	0.00823313	BCL6/CBFB/CD28/CR1/CTLA4/DUSP10/FOXP3/FUT7/HLA-DRA/IFNG/IL2/IL2RA/IRF1/LAG3/LGALS9/LILRB2/LILRB4/MDK/MIR21/NFATC2/PLA2G2D/RUNX1/TNFSF4/TOX	24	ClusterGoSummary_Hypo_Methylation.csv
GO:0046640	BP	GO:0046640	regulation of alpha-beta T cell proliferation	18/6190	21/12262	0.000855052	0.0101537	0.00832744	CCR2/CD28/CD3E/CD55/EBI3/HLA-A/HLA-E/IL12B/IL18/IL23A/IRF1/LGALS9/PTPN22/PTPRC/SYK/TGFBR2/TNFSF4/ZAP70	18	ClusterGoSummary_Hypo_Methylation.csv
GO:0072659	BP	GO:0072659	protein localization to plasma membrane	111/6190	178/12262	0.000867606	0.0102807	0.00843154	ABCA12/ANK1/ANK2/ANK3/AR/ARFRP1/ARHGAP44/ARHGEF16/ARL6IP5/ASB3/ATP2B4/ATP2C2/BAG4/BBS1/CCDC88A/CDH2/CLIP3/CLN3/CNST/CSK/CSRP3/DAB2/DCHS1/DENND4C/DLG1/DPP6/EFR3B/EGFR/EHD1/EHD3/EPB41L3/EPHA2/EPHB2/EZR/FAM126A/FLNA/FLOT1/GGA1/GGA3/GOLPH3/GOLPH3L/GRIP1/IFNG/INPP5K/INS/ITGA3/KCNB1/KCNB2/KCNIP4/KIF13A/KRT18/LAMA5/LRP1/LRRC15/MAP7/MIR223/NFASC/NKD2/NUMB/OPTN/PACS1/PDZK1/PICALM/PID1/PIK3R1/PIP5K1A/PLEKH…	111	ClusterGoSummary_Hypo_Methylation.csv
GO:0002688	BP	GO:0002688	regulation of leukocyte chemotaxis	60/6190	89/12262	0.000875967	0.0103328	0.00847432	ADAM17/AIF1/ANO6/C3AR1/C5AR1/C5AR2/CCL1/CCL19/CCL2/CCL3/CCL5/CCR1/CCR2/CCR6/CCR7/CMKLR1/CSF1/CSF1R/CXCL13/CXCL14/CXCL8/DPP4/DUSP1/F2RL1/FPR2/GPSM3/HMGB1/IL23A/IL4/IL6/IL6R/KLRK1/LBP/LGALS9/LGMN/LYN/MAPK1/MAPK3/MDK/MIR223/MMP28/NBL1/NCKAP1L/NOD2/PADI2/PGF/PTK2/PTK2B/RAC1/RAC2/RIN3/S100A7/SLAMF8/SLIT2/STAP1/SWAP70/TNFSF18/VEGFA/VEGFC/WNT5A	60	ClusterGoSummary_Hypo_Methylation.csv
GO:0032663	BP	GO:0032663	regulation of interleukin-2 production	31/6190	41/12262	0.000877634	0.0103328	0.00847432	ANXA1/CCR2/CD28/CD3E/CD4/CD80/CD86/CLEC7A/CR1/EZR/FOXP3/HAVCR2/HDAC7/IL1A/IL1B/IL20RB/LAG3/LAPTM5/LILRB4/NAV3/NOD2/PDE4B/PRKCQ/PRKD2/PTPRC/RUNX1/SASH3/TNFAIP3/TRAF2/VSIG4/ZFP36	31	ClusterGoSummary_Hypo_Methylation.csv
GO:0071715	BP	GO:0071715	icosanoid transport	31/6190	41/12262	0.000877634	0.0103328	0.00847432	ABCC1/ABCC11/ABCC2/ABCC3/ACE/ANXA1/AVPR1B/CYP4A11/CYP4F2/DRD2/IL1B/MAP2K6/NMUR2/NOS2/OC90/OXT/P2RX4/PLA2G12B/PLA2G1B/PLA2G2A/PLA2G2C/PLA2G2D/PLA2G2E/PLA2G2F/PLA2G4A/PLA2G5/PROCA1/SLCO2A1/SLCO3A1/SYK/TNFRSF11A	31	ClusterGoSummary_Hypo_Methylation.csv
GO:0072539	BP	GO:0072539	T-helper 17 cell differentiation	20/6190	24/12262	0.000894245	0.0105059	0.0086163	BATF/FOXP3/IL12B/IL12RB1/IL2/IL23A/IL23R/IL4/IL6/IL6R/LY9/MIR21/NFKBIZ/RC3H1/RORA/RORC/SLAMF6/STAT3/TNFSF18/ZC3H12A	20	ClusterGoSummary_Hypo_Methylation.csv
GO:0046578	BP	GO:0046578	regulation of Ras protein signal transduction	82/6190	127/12262	0.000896668	0.010512	0.00862126	ABCA1/ABL2/ADRA1A/APOC3/ARFGEF2/ARHGAP24/ARHGAP35/ARHGAP42/ARHGAP44/ARHGDIB/ARHGEF10/ARHGEF2/ARHGEF28/ARRB1/AUTS2/BCL6/CCDC125/CDC42SE2/CRKL/CSF1/CYTH4/DENND3/DENND4A/DENND4C/DYNLT1/EPHB2/EPS8/EPS8L1/EPS8L2/EPS8L3/F2RL1/FBP1/FLOT1/GPR174/GPR18/GPR20/GPR35/GPR4/GPR55/GPR65/HEG1/IGF1/IQSEC2/ITGA3/ITPKB/KCTD13/LPAR1/LRRC59/LYN/MAP4K4/MAPRE2/MET/MYO9B/NGF/NOTCH2/NRP1/NTRK1/OPHN1/P2RY10/PDGFRB/PIK3CB/…	82	ClusterGoSummary_Hypo_Methylation.csv
GO:0010517	BP	GO:0010517	regulation of phospholipase activity	39/6190	54/12262	0.000928532	0.0108624	0.00890867	ABL2/ADRA1A/AGTR1/ANG/ANXA1/APOC2/ARHGAP6/AVPR1B/BICD1/C5AR1/CCL5/CD86/EGFR/ESR1/FGFR1/GNA15/GNAQ/GPR55/HTR2A/ITK/LPAR1/LRP1/NMUR1/NMUR2/NTRK2/NTRK3/P2RY12/P2RY6/PDGFRA/PDGFRB/PLA2G1B/PLA2G5/PLCB2/PTAFR/PTH/RGS2/S1PR4/SELE/TXK	39	ClusterGoSummary_Hypo_Methylation.csv
GO:0060560	BP	GO:0060560	developmental growth involved in morphogenesis	99/6190	157/12262	0.00094184	0.0109717	0.00899829	ANAPC2/APP/ARHGAP4/AUTS2/BCL11A/BIN3/BMPR2/CACNG7/CCL11/CDH4/COBL/CPNE1/CPNE5/CSF1/CXCR4/CYFIP1/DBNL/DCLK1/DDR1/DISC1/DPYSL2/DRAXIN/DSCAM/ESR1/FGF1/FMN1/FN1/FSTL4/IMPACT/KIAA0319/KIF26B/L1CAM/LIMK1/LPAR3/LRP1/MAGI2/MAP1B/MAP2/MAP3K13/MED1/MEGF8/MIR195/NGF/NIN/NRCAM/NRP1/NRP2/OSTN/PLXNA1/PLXNA4/POSTN/PPP3CB/PTPRS/RASAL1/REG1A/RIMS1/RIMS2/RNF157/RTN4R/RUFY3/RYK/SEMA3A/SEMA3D/SEMA3E/SEMA3F/SEMA3G/SE…	99	ClusterGoSummary_Hypo_Methylation.csv
GO:0060048	BP	GO:0060048	cardiac muscle contraction	64/6190	96/12262	0.000941855	0.0109717	0.00899829	ACE2/ADORA1/ADRA1A/ADRA1B/ANK2/ASB3/ATP1A2/ATP2A2/BMP10/CACNA1C/CACNA1D/CACNA1G/CACNA2D1/CALM1/CASQ2/CAV1/CSRP3/CTNNA3/CXCR4/DLG1/DMD/DSG2/EHD3/FLNA/GJA5/GJC1/GSN/HCN4/KCND3/KCNE1/KCNJ2/KCNJ5/KCNQ1/MAP2K6/MYBPC3/MYH6/MYH7/MYL1/NOS1/NOS1AP/P2RX4/PDE4B/PIK3CG/PPP1R13L/RGS2/RYR2/SCN10A/SCN1A/SCN1B/SCN2B/SCN4B/SCN5A/SLC8A1/SNTA1/SRI/STC1/TMEM38A/TMEM38B/TNNI2/TNNI3K/TNNT2/TPM1/TTN/ZC3H12A	64	ClusterGoSummary_Hypo_Methylation.csv
GO:0046942	BP	GO:0046942	carboxylic acid transport	127/6190	207/12262	0.000976287	0.0113488	0.00930757	ABCB11/ABCC1/ABCC11/ABCC2/ABCC3/ACE/ACE2/ADORA1/ADORA2A/AKR1C4/ANXA1/APBA1/AQP9/ARG1/ARL6IP5/ATP1A2/ATP8B1/AVPR1B/CD36/CEACAM1/CES1/CLN3/CYP4A11/CYP4F2/DRD2/FOLR3/GLS/IL1B/KMO/LRP2/LRRC8A/LRRC8D/MAP2K6/NCOA1/NFKBIE/NMUR2/NOS2/NTRK2/OC90/OXT/P2RX4/PLA2G12B/PLA2G1B/PLA2G2A/PLA2G2C/PLA2G2D/PLA2G2E/PLA2G2F/PLA2G4A/PLA2G5/PPFIA2/PPFIA4/PRKAA1/PROCA1/PSAP/RGS2/RIMS1/SLC10A1/SLC10A2/SLC10A5/SLC10A6/SLC1…	127	ClusterGoSummary_Hypo_Methylation.csv
GO:1990778	BP	GO:1990778	protein localization to cell periphery	132/6190	216/12262	0.000981683	0.0113875	0.00933932	ABCA12/ABCA2/ADAM22/ANK1/ANK2/ANK3/AR/ARFRP1/ARHGAP44/ARHGEF16/ARL13A/ARL13B/ARL6IP5/ASB3/ATP2B4/ATP2C2/BAG4/BBS1/CACNG2/CACNG3/CACNG4/CACNG5/CACNG7/CAV1/CCDC88A/CDH2/CLIP3/CLN3/CNST/CSK/CSRP3/DAB2/DCHS1/DENND4C/DLG1/DPP6/EFCAB7/EFR3B/EGFR/EHD1/EHD3/EPB41/EPB41L3/EPHA2/EPHB2/EZR/FAM126A/FLNA/FLOT1/GGA1/GGA3/GOLPH3/GOLPH3L/GPC6/GRIN2A/GRIP1/IFNG/INPP5K/INS/IQSEC2/ITGA3/KCNB1/KCNB2/KCNIP4/KIF13A/KR…	132	ClusterGoSummary_Hypo_Methylation.csv
GO:0002711	BP	GO:0002711	positive regulation of T cell mediated immunity	29/6190	38/12262	0.000994918	0.0114725	0.00940899	AZGP1/B2M/CD1B/CD1C/CD1D/CD1E/FOXP3/FZD5/HLA-A/HLA-B/HLA-DRA/HLA-E/HLA-F/IL12B/IL12RB1/IL18/IL1B/IL1R1/IL23A/IL23R/IL6/MR1/NLRP3/PTPRC/RSAD2/SASH3/TNFSF4/TRAF2/ZP3	29	ClusterGoSummary_Hypo_Methylation.csv
GO:0010863	BP	GO:0010863	positive regulation of phospholipase C activity	29/6190	38/12262	0.000994918	0.0114725	0.00940899	ABL2/ADRA1A/ANG/ARHGAP6/AVPR1B/C5AR1/CD86/EGFR/ESR1/FGFR1/GNA15/GNAQ/GPR55/HTR2A/ITK/LPAR1/NMUR1/NTRK2/NTRK3/P2RY12/P2RY6/PDGFRA/PDGFRB/PLCB2/PTAFR/PTH/S1PR4/SELE/TXK	29	ClusterGoSummary_Hypo_Methylation.csv
GO:0007266	BP	GO:0007266	Rho protein signal transduction	61/6190	91/12262	0.000995253	0.0114725	0.00940899	ABCA1/ABL2/ADRA1A/AGTR1/APOC3/ARHGAP1/ARHGAP35/ARHGAP4/ARHGAP42/ARHGAP6/ARHGDIB/ARHGEF10/ARHGEF11/ARHGEF2/ARHGEF28/ARRB1/BCL6/C15orf62/CCDC125/CDC42SE2/CDH13/CELSR1/CFL1/CNKSR1/EPS8/EPS8L1/EPS8L2/EPS8L3/F2RL1/FLOT1/GPR174/GPR18/GPR20/GPR35/GPR4/GPR55/GPR65/HEG1/ITGA3/KCTD13/LIMK1/LPAR1/MET/MYO9B/NRP1/OPHN1/P2RY10/PDGFRB/PLEKHG5/PLEKHG7/PTH/RAC1/RHOA/RHOG/RHOJ/RHOV/RIT2/ROBO1/RTN4R/SYNPO2L/WAS	61	ClusterGoSummary_Hypo_Methylation.csv
GO:0043030	BP	GO:0043030	regulation of macrophage activation	34/6190	46/12262	0.00100195	0.0115016	0.00943285	ADGRF5/BPI/CCL3/CD200/CST7/GRN/HAMP/HAVCR2/IL10/IL1RL1/IL31RA/IL33/IL4/IL4R/IL6/LBP/LDLR/LRRK2/MIR142/MIR145/MMP8/NR1H3/PLA2G4A/PTPRC/RORA/SPACA3/STAP1/SYT11/TLR4/TLR6/TREM2/VSIG4/WNT5A/ZC3H12A	34	ClusterGoSummary_Hypo_Methylation.csv
GO:0045576	BP	GO:0045576	mast cell activation	34/6190	46/12262	0.00100195	0.0115016	0.00943285	ADGRE2/BLK/BTK/CD226/CD300A/CD300LF/CD84/CLNK/CNR2/ENPP3/FGR/HAVCR1/HMOX1/IL13RA2/IL4/IL4R/LAT/LAT2/LCP2/LGALS9/LYN/MRGPRX2/NDRG1/NR4A3/PIK3CD/PIK3CG/PLSCR1/RAC2/RHOH/S100A12/SNAP23/STXBP1/SYK/UNC13D	34	ClusterGoSummary_Hypo_Methylation.csv
GO:0030031	BP	GO:0030031	cell projection assembly	225/6190	386/12262	0.00105986	0.012141	0.00995727	ABLIM1/ABLIM2/ABLIM3/ACTR3/AGRN/AHI1/AIF1/AKAP4/ALMS1/ANO6/ARHGAP24/ARHGAP35/ARHGAP44/ARHGEF4/ARHGEF6/ARL13A/ARL13B/ARMC2/ARMC9/ARPC2/ASAP1/ATG3/ATG5/ATP6V1D/ATP8B1/AUTS2/AVIL/B9D1/BAG4/BBS1/BIN3/C15orf62/CAV1/CCDC13/CCDC28B/CCDC40/CCDC63/CCDC88A/CCL19/CCR7/CDH13/CDK5RAP2/CELSR2/CEP131/CEP135/CEP162/CEP350/CEP70/CEP89/CFAP221/CFAP43/CFAP46/CFAP54/CFAP70/CFAP74/CLRN1/CNTRL/COBL/CORO1C/CROCC/CSNK1E…	225	ClusterGoSummary_Hypo_Methylation.csv
GO:0035723	BP	GO:0035723	interleukin-15-mediated signaling pathway	10/6190	10/12262	0.00107085	0.0122161	0.0100189	CD4/IL15/IL2RB/IL2RG/JAK1/JAK3/PLCB1/SHC1/STAT3/STAT5A	10	ClusterGoSummary_Hypo_Methylation.csv
GO:0071350	BP	GO:0071350	cellular response to interleukin-15	10/6190	10/12262	0.00107085	0.0122161	0.0100189	CD4/IL15/IL2RB/IL2RG/JAK1/JAK3/PLCB1/SHC1/STAT3/STAT5A	10	ClusterGoSummary_Hypo_Methylation.csv
GO:0002433	BP	GO:0002433	immune response-regulating cell surface receptor signaling pathway involved in phagocytosis	37/6190	51/12262	0.00108923	0.0123237	0.0101071	ACTR3/ARPC1B/ARPC2/ARPC4/CD247/CD3G/CYFIP1/FCGR2A/FCGR3A/FGR/FYN/HCK/LIMK1/LYN/MAPK1/MAPK3/MYH2/MYO1G/NCK1/NCKAP1L/PIK3CB/PIK3R1/PLA2G6/PLCG2/PRKCE/PTK2/PTPRC/PTPRJ/RAC1/RAPGEF1/SRC/SYK/VAV1/WAS/WASF2/WIPF1/YES1	37	ClusterGoSummary_Hypo_Methylation.csv
GO:0038096	BP	GO:0038096	Fc-gamma receptor signaling pathway involved in phagocytosis	37/6190	51/12262	0.00108923	0.0123237	0.0101071	ACTR3/ARPC1B/ARPC2/ARPC4/CD247/CD3G/CYFIP1/FCGR2A/FCGR3A/FGR/FYN/HCK/LIMK1/LYN/MAPK1/MAPK3/MYH2/MYO1G/NCK1/NCKAP1L/PIK3CB/PIK3R1/PLA2G6/PLCG2/PRKCE/PTK2/PTPRC/PTPRJ/RAC1/RAPGEF1/SRC/SYK/VAV1/WAS/WASF2/WIPF1/YES1	37	ClusterGoSummary_Hypo_Methylation.csv
GO:0055117	BP	GO:0055117	regulation of cardiac muscle contraction	37/6190	51/12262	0.00108923	0.0123237	0.0101071	ACE2/ADORA1/ADRA1A/ADRA1B/ANK2/ASB3/ATP1A2/ATP2A2/BMP10/CACNA1C/CALM1/CASQ2/CAV1/CTNNA3/DLG1/DMD/DSG2/EHD3/GJA5/HCN4/KCNJ2/KCNQ1/NOS1/P2RX4/PDE4B/PIK3CG/RGS2/RYR2/SCN10A/SCN5A/SLC8A1/SRI/STC1/TMEM38A/TMEM38B/TNNI3K/ZC3H12A	37	ClusterGoSummary_Hypo_Methylation.csv
GO:2000514	BP	GO:2000514	regulation of CD4-positive, alpha-beta T cell activation	37/6190	51/12262	0.00108923	0.0123237	0.0101071	ANXA1/BCL6/CBFB/CCL19/CD160/CD55/CD80/CD86/FOXP3/HLA-DRA/HMGB1/IFNG/IL12B/IL12RB1/IL18/IL2/IL23A/IL23R/IL27/IL4/IL4R/JAK3/LGALS9/MIR21/MYB/NCKAP1L/NFKBIZ/NLRP3/PRKCQ/RC3H1/RUNX1/SASH3/TARM1/TGFBR2/TNFSF18/TNFSF4/ZC3H12A	37	ClusterGoSummary_Hypo_Methylation.csv
GO:0002286	BP	GO:0002286	T cell activation involved in immune response	55/6190	81/12262	0.00109146	0.0123237	0.0101071	ANXA1/APBB1IP/BATF/BCL6/CCL19/CD1C/CD80/CD86/CEACAM1/F2RL1/FOXP1/FOXP3/GPR183/HAVCR2/HLA-DMB/HLA-DRA/HMGB1/ICAM1/IFNA2/IFNA8/IFNG/IL12B/IL12RB1/IL18/IL2/IL21/IL23A/IL23R/IL27/IL4/IL4R/IL6/IL6R/JAK3/LCP1/LEF1/LGALS9/LILRB1/LY9/MDK/MIR21/MYB/NFKBIZ/NLRP3/RAB27A/RC3H1/RORA/RORC/SLAMF6/SLC11A1/SPN/STAT3/TNFSF18/TNFSF4/ZC3H12A	55	ClusterGoSummary_Hypo_Methylation.csv
GO:0000187	BP	GO:0000187	activation of MAPK activity	69/6190	105/12262	0.00110579	0.0124599	0.0102188	ALK/ARRB1/BIRC7/C5AR1/CCL19/CD40LG/CHRNA7/CRKL/CSPG4/CXCR4/DBNL/DUSP5/DUSP7/ERN1/FGF1/FPR1/GFRAL/GHR/GRM4/HGF/IGF1/IGFBP6/IKBKG/IL1B/INSR/IRAK1/IRAK2/LPAR1/LPAR3/LRRK2/MAP2K2/MAP2K6/MAP3K13/MAP3K5/MAP3K9/MAPK1/MAPK10/MAPK11/MAPK3/MAPKAPK2/MAPKAPK3/MLKL/MUC20/NOD2/NRG1/NTRK3/PAK3/PBK/PIK3CB/PKN1/PLA2G1B/PLCE1/PRKAA1/PROK1/PTPN1/PTPN11/PTPRC/RET/SHC1/SOD1/SYK/TAB1/TAB2/TGFA/TLR4/TNF/UBC/UBE2V1/WNT5A	69	ClusterGoSummary_Hypo_Methylation.csv
GO:1905517	BP	GO:1905517	macrophage migration	27/6190	35/12262	0.00111757	0.012567	0.0103066	AZU1/C3AR1/C5AR1/CCL2/CCL3/CCL5/CCR2/CD200/CD200R1/CKLF/CMKLR1/CSF1/CSF1R/CX3CR1/MAPK1/MAPK3/MDK/MMP28/P2RX4/P2RY12/PTK2/PTK2B/ROR2/SLAMF8/STAP1/TNFSF18/TREM2	27	ClusterGoSummary_Hypo_Methylation.csv
GO:0015711	BP	GO:0015711	organic anion transport	161/6190	269/12262	0.00112317	0.0125932	0.0103282	ABCB11/ABCC1/ABCC11/ABCC2/ABCC3/ACE/ACE2/ADORA1/ADORA2A/AKR1C4/ANXA1/APBA1/AQP1/AQP9/ARG1/ARL6IP5/ATP1A2/ATP8B1/AVPR1B/CA1/CA12/CA6/CA9/CD36/CEACAM1/CES1/CFTR/CLN3/CR1/CYB5R4/CYP4A11/CYP4F2/DRD2/FOLR3/GLS/HBB/IL1B/KMO/LRP2/LRRC8A/LRRC8D/MAP2K6/MFSD10/MFSD2A/NCOA1/NFKBIE/NMUR2/NOS2/NTRK2/OC90/OXT/P2RX4/PLA2G12B/PLA2G1B/PLA2G2A/PLA2G2C/PLA2G2D/PLA2G2E/PLA2G2F/PLA2G4A/PLA2G5/PLEKHA8/PPFIA2/PPFIA4/PR…	161	ClusterGoSummary_Hypo_Methylation.csv
GO:0050868	BP	GO:0050868	negative regulation of T cell activation	62/6190	93/12262	0.00112448	0.0125932	0.0103282	ANXA1/ARG1/BCL6/BTN2A2/CBFB/CD300A/CD80/CD86/CEACAM1/CR1/CRTAM/CTLA4/DLG1/DLG5/FGL1/FOXP3/GPNMB/HAVCR2/HFE/HMGB1/IDO1/IFNA2/IL10/IL2/IL20RB/IL2RA/IL4/IL4R/IRF1/JAK3/LAG3/LAPTM5/LAX1/LGALS9/LILRB1/LILRB2/LILRB4/MDK/MIR21/MIR27A/PAG1/PDCD1LG2/PELI1/PLA2G2D/PLA2G2F/PTPN2/PTPN22/PTPN6/RC3H1/RUNX1/SHH/SOCS6/SPN/TARM1/TIGIT/TNFAIP8L2/TNFRSF21/TNFSF18/TNFSF4/VSIG4/VTCN1/ZC3H12A	62	ClusterGoSummary_Hypo_Methylation.csv
GO:0016358	BP	GO:0016358	dendrite development	106/6190	170/12262	0.00112678	0.0125935	0.0103283	ACSL4/ADGRB3/ALK/ANAPC2/ANKRD27/APP/ARF1/ARHGAP44/ASAP1/BCL11A/BMP5/C21orf91/CAMK2A/CAMK2B/CD3E/CELSR2/CFL1/CHRNA7/COBL/CRKL/CSMD3/CTNNA2/CUX2/CYFIP1/DAB1/DBNL/DCLK1/DGKG/DHX36/DIP2A/DISC1/DLG5/DOCK10/DSCAM/DYNLT1/EPHA4/EPHB1/EPHB2/EPHB3/EZH2/FBXO31/FMR1/FSTL4/FYN/GRIP1/HECW1/HECW2/IGSF9/IL1RAPL1/IL2/KALRN/KIAA0319/KIF1A/KLF7/LPAR1/LRP4/LRRK2/LST1/LZTS1/MAP1B/MAP2/MAP6/MEF2A/MEF2C/MFSD2A/NCK2/NED…	106	ClusterGoSummary_Hypo_Methylation.csv
GO:0048675	BP	GO:0048675	axon extension	52/6190	76/12262	0.00112996	0.0126034	0.0103365	ANAPC2/ARHGAP4/AUTS2/BMPR2/CDH4/CYFIP1/DBNL/DCLK1/DISC1/DPYSL2/DRAXIN/DSCAM/FN1/KIAA0319/L1CAM/LIMK1/LRP1/MAP1B/MAP2/MAP3K13/MEGF8/NRCAM/NRP1/NRP2/PLXNA4/PPP3CB/PTPRS/RTN4R/RUFY3/RYK/SEMA3A/SEMA3D/SEMA3E/SEMA3F/SEMA3G/SEMA4C/SEMA4D/SEMA4G/SEMA5A/SEMA5B/SEMA6A/SEMA7A/SLIT1/SLIT2/SLIT3/SPG11/TNR/TRPV2/VEGFA/WNT3/WNT3A/WNT5A	52	ClusterGoSummary_Hypo_Methylation.csv
GO:0030100	BP	GO:0030100	regulation of endocytosis	93/6190	147/12262	0.00113572	0.0126421	0.0103682	ABCA2/ABCA7/ABL2/AHI1/ANGPT1/ANKRD13D/ANO6/ANXA2/APELA/APLN/APOA5/APOC1/APOC2/APOC3/ARF1/ARRB1/ARRB2/AXL/B2M/BICD1/BMP2K/C3/CALM1/CAV1/CCL19/CD14/CD151/CD177/CD22/CD300A/CD36/CDH13/CLIP3/CLN3/CLU/DAB2/DGKD/DLL1/DRD2/F2RL1/FLOT1/FMR1/GSG1L/HFE/HIP1/IL4/INSR/ITGB3/LILRB1/LRP1/LRRK2/MAGI2/MCTP1/MIB1/MIR17/MIR185/MIR205/MIR27A/MTMR2/NCKAP1L/NECAB2/NLGN1/NR1H3/NUMB/OPHN1/PACSIN2/PACSIN3/PICALM/PIK3CB/…	93	ClusterGoSummary_Hypo_Methylation.csv
GO:0032623	BP	GO:0032623	interleukin-2 production	32/6190	43/12262	0.00115876	0.0128466	0.010536	ANXA1/CCR2/CD28/CD3E/CD4/CD80/CD86/CLEC7A/CR1/EZR/FOXP3/HAVCR2/HDAC7/IL1A/IL1B/IL20RB/LAG3/LAPTM5/LILRB4/NAV3/NOD2/PDE4B/PNP/PRKCQ/PRKD2/PTPRC/RUNX1/SASH3/TNFAIP3/TRAF2/VSIG4/ZFP36	32	ClusterGoSummary_Hypo_Methylation.csv
GO:0043370	BP	GO:0043370	regulation of CD4-positive, alpha-beta T cell differentiation	32/6190	43/12262	0.00115876	0.0128466	0.010536	ANXA1/BCL6/CBFB/CCL19/CD80/CD86/FOXP3/HLA-DRA/HMGB1/IFNG/IL12B/IL12RB1/IL18/IL2/IL23A/IL23R/IL27/IL4/IL4R/JAK3/LGALS9/MIR21/MYB/NCKAP1L/NFKBIZ/NLRP3/RC3H1/RUNX1/SASH3/TNFSF18/TNFSF4/ZC3H12A	32	ClusterGoSummary_Hypo_Methylation.csv
GO:0006941	BP	GO:0006941	striated muscle contraction	81/6190	126/12262	0.00116512	0.0128912	0.0105725	ACE2/ADORA1/ADRA1A/ADRA1B/ALDOA/ANK2/ARHGEF11/ASB3/ATP1A2/ATP2A2/BMP10/C12orf57/CACNA1C/CACNA1D/CACNA1G/CACNA2D1/CALM1/CASQ1/CASQ2/CAV1/CHRNA1/CSRP3/CTNNA3/CXCR4/DLG1/DMD/DSG2/DTNA/EEF2/EHD3/FLNA/GJA5/GJC1/GSN/HCN4/KCND3/KCNE1/KCNJ2/KCNJ5/KCNQ1/MAP2K6/MB/MYBPC3/MYBPH/MYH14/MYH3/MYH6/MYH7/MYH8/MYL1/MYL2/NOS1/NOS1AP/P2RX4/PDE4B/PIK3CG/PPP1R13L/RCSD1/RGS2/RYR2/SCN10A/SCN1A/SCN1B/SCN2B/SCN4A/SCN4B/SC…	81	ClusterGoSummary_Hypo_Methylation.csv
GO:0050871	BP	GO:0050871	positive regulation of B cell activation	43/6190	61/12262	0.00116955	0.0129143	0.0105915	ADA/ATP11C/BCL2/BCL6/BTK/CD27/CD28/CD40/CDKN1A/CLCF1/FCRL3/GPR183/HMCES/IGLL1/IGLL5/IL10/IL2/IL21/IL4/IL5/IL6/IL7/INPP5D/MEF2C/NCKAP1L/NFATC2/NOD2/PELI1/PTPRC/RIF1/SASH3/SH3KBP1/SLC39A10/SYK/TGFB1/TICAM1/TLR4/TLR9/TNFRSF13C/TNFRSF4/TNFSF13B/TNFSF4/WNT3A	43	ClusterGoSummary_Hypo_Methylation.csv
GO:0071526	BP	GO:0071526	semaphorin-plexin signaling pathway	25/6190	32/12262	0.0012403	0.0136408	0.0111873	FLNA/MET/NCAM1/NRP1/NRP2/PLXNA1/PLXNA2/PLXNA4/PLXNB3/PLXNC1/PLXND1/RAC1/SEMA3A/SEMA3D/SEMA3E/SEMA3F/SEMA3G/SEMA4C/SEMA4D/SEMA4G/SEMA5A/SEMA5B/SEMA6A/SEMA7A/SH3BP1	25	ClusterGoSummary_Hypo_Methylation.csv
GO:2000516	BP	GO:2000516	positive regulation of CD4-positive, alpha-beta T cell activation	25/6190	32/12262	0.0012403	0.0136408	0.0111873	ANXA1/CCL19/CD160/CD55/CD80/CD86/FOXP3/HLA-DRA/IFNG/IL12B/IL12RB1/IL18/IL23A/IL23R/IL4R/LGALS9/MIR21/MYB/NCKAP1L/NFKBIZ/NLRP3/PRKCQ/SASH3/TGFBR2/TNFSF4	25	ClusterGoSummary_Hypo_Methylation.csv
GO:0051017	BP	GO:0051017	actin filament bundle assembly	74/6190	114/12262	0.00125409	0.0137376	0.0112667	ACTN1/ADD2/AIF1/ALMS1/ARHGAP6/ARHGEF10/ARHGEF10L/ARRB1/ASAP3/BAG4/CCDC88A/CORO1B/CORO2B/DMTN/DPYSL3/ELN/EPHA1/EPS8/ESPN/ESPNL/EVL/EZR/FAM107A/FHDC1/FLNA/FMN2/FSCN1/GPR65/HSP90B1/INPP5K/ITGB5/KCTD13/LCP1/LIMK1/LPAR1/MET/MICAL1/MIR138-1/MIR20A/MIR21/MKKS/NRP1/PDLIM1/PHACTR1/PIK3R1/PLEK/PLS1/PPP1R9A/PTK2B/RAC1/RDX/RGCC/RHOA/S100A10/SERPINF2/SFRP1/SORBS1/SORBS3/SPIRE1/SPIRE2/SRC/SWAP70/SYNPO/SYNPO2L/…	74	ClusterGoSummary_Hypo_Methylation.csv
GO:0061572	BP	GO:0061572	actin filament bundle organization	74/6190	114/12262	0.00125409	0.0137376	0.0112667	ACTN1/ADD2/AIF1/ALMS1/ARHGAP6/ARHGEF10/ARHGEF10L/ARRB1/ASAP3/BAG4/CCDC88A/CORO1B/CORO2B/DMTN/DPYSL3/ELN/EPHA1/EPS8/ESPN/ESPNL/EVL/EZR/FAM107A/FHDC1/FLNA/FMN2/FSCN1/GPR65/HSP90B1/INPP5K/ITGB5/KCTD13/LCP1/LIMK1/LPAR1/MET/MICAL1/MIR138-1/MIR20A/MIR21/MKKS/NRP1/PDLIM1/PHACTR1/PIK3R1/PLEK/PLS1/PPP1R9A/PTK2B/RAC1/RDX/RGCC/RHOA/S100A10/SERPINF2/SFRP1/SORBS1/SORBS3/SPIRE1/SPIRE2/SRC/SWAP70/SYNPO/SYNPO2L/…	74	ClusterGoSummary_Hypo_Methylation.csv
GO:0097696	BP	GO:0097696	receptor signaling pathway via STAT	82/6190	128/12262	0.00126979	0.013882	0.0113851	AKR1B1/ARL2BP/CAV1/CCL2/CCL5/CCR2/CD300A/CD40/CLCF1/CNTF/CRLF3/CSF1R/CSF2/DAB1/ELP2/FLT3/FYN/GHR/HAMP/HCLS1/HES5/HGS/HPX/IFNA2/IFNA8/IFNAR2/IFNG/IFNL4/IGF1/IL10/IL10RA/IL12B/IL15/IL18/IL2/IL20/IL21/IL22RA2/IL23A/IL23R/IL24/IL3/IL31RA/IL4/IL5/IL6/IL6R/IL7R/JAK3/LIF/LYN/MIR19A/MIR19B1/MIR99A/NMI/OSM/PARP14/PARP9/PIAS1/PIBF1/PIGU/PRL/PRLR/PTK2B/PTK6/PTPN2/PTPRC/PTPRD/PTPRT/RET/SH2B3/SOCS3/SOCS6/STAT…	82	ClusterGoSummary_Hypo_Methylation.csv
GO:0050806	BP	GO:0050806	positive regulation of synaptic transmission	67/6190	102/12262	0.00131906	0.0143459	0.0117656	ADCY1/ADORA1/ADORA2A/ADRA1A/APP/ARRB2/BAIAP3/CACNG2/CACNG3/CACNG4/CACNG5/CACNG7/CALB2/CCL2/CCR2/CHRNA7/CLSTN2/CREB1/CX3CR1/CYP46A1/DRD2/EGFR/EPHA4/EPHB2/FAM107A/FLOT1/FMR1/GIP/GRIK2/GRIN2A/GRIN2B/INS/ITPR3/KCTD13/KMO/LAMA2/LGI1/LGMN/LILRB2/MAPK1/MPP2/NLGN1/NLGN2/NPS/NTRK1/NTRK2/OXT/PLK2/PPP1R9A/PRKCE/PTK2B/RETN/RGS14/RIMS1/RIMS2/RIMS3/ROR2/SERPINE2/SHANK2/SLC24A2/SLC8A3/STX1A/STXBP1/SYT1/TNF/TNR/…	67	ClusterGoSummary_Hypo_Methylation.csv
GO:0007265	BP	GO:0007265	Ras protein signal transduction	138/6190	228/12262	0.00132499	0.0143459	0.0117656	ABCA1/ABL2/ADRA1A/AGTR1/AIF1/APOC3/ARFGEF2/ARHGAP1/ARHGAP24/ARHGAP35/ARHGAP4/ARHGAP42/ARHGAP44/ARHGAP6/ARHGDIB/ARHGEF10/ARHGEF11/ARHGEF2/ARHGEF28/ARRB1/AUTS2/BCL6/BRAP/C15orf62/CCDC125/CDC42SE2/CDH13/CDKN1A/CELSR1/CFL1/CNKSR1/CRKL/CSF1/CYFIP1/CYTH4/DBNL/DENND3/DENND4A/DENND4C/DOK1/DOK2/DYNLT1/EPHB2/EPS8/EPS8L1/EPS8L2/EPS8L3/ERAS/F2RL1/FBP1/FLOT1/G3BP2/GNB1/GPR174/GPR18/GPR20/GPR35/GPR4/GPR55/GPR6…	138	ClusterGoSummary_Hypo_Methylation.csv
GO:0002544	BP	GO:0002544	chronic inflammatory response	15/6190	17/12262	0.00132524	0.0143459	0.0117656	CCL11/CCL5/CXCL13/FOXP3/IDO1/IL10/IL4/LTA/S100A8/S100A9/TNF/TNFAIP3/UNC13D/VCAM1/VNN1	15	ClusterGoSummary_Hypo_Methylation.csv
GO:0032740	BP	GO:0032740	positive regulation of interleukin-17 production	15/6190	17/12262	0.00132524	0.0143459	0.0117656	CCL1/IL12B/IL15/IL18/IL2/IL21/IL23A/IL23R/IL6/LY9/NOD2/OSM/PRKCQ/SLAMF6/TGFB1	15	ClusterGoSummary_Hypo_Methylation.csv
GO:0052695	BP	GO:0052695	cellular glucuronidation	15/6190	17/12262	0.00132524	0.0143459	0.0117656	PRKCE/UGT1A1/UGT1A10/UGT1A3/UGT1A4/UGT1A5/UGT1A6/UGT1A7/UGT1A8/UGT1A9/UGT2A1/UGT2A2/UGT2A3/UGT2B4/UGT2B7	15	ClusterGoSummary_Hypo_Methylation.csv
GO:1900274	BP	GO:1900274	regulation of phospholipase C activity	30/6190	40/12262	0.00133383	0.0144105	0.0118186	ABL2/ADRA1A/ANG/ARHGAP6/AVPR1B/BICD1/C5AR1/CD86/EGFR/ESR1/FGFR1/GNA15/GNAQ/GPR55/HTR2A/ITK/LPAR1/NMUR1/NTRK2/NTRK3/P2RY12/P2RY6/PDGFRA/PDGFRB/PLCB2/PTAFR/PTH/S1PR4/SELE/TXK	30	ClusterGoSummary_Hypo_Methylation.csv
GO:0002369	BP	GO:0002369	T cell cytokine production	23/6190	29/12262	0.00135431	0.0145374	0.0119226	ARG1/B2M/CCR2/CD55/CLC/FOXP3/FZD5/HFE/HLA-A/HLA-F/IFNA2/IL18/IL1B/IL1R1/IL4/IL6/LILRB4/NLRP3/RSAD2/SASH3/TNFRSF1B/TNFSF4/TRAF2	23	ClusterGoSummary_Hypo_Methylation.csv
GO:0032733	BP	GO:0032733	positive regulation of interleukin-10 production	23/6190	29/12262	0.00135431	0.0145374	0.0119226	CD28/CD40LG/CLEC7A/HGF/HMGB1/IL12B/IL20RB/IL23A/IL4/IL6/LGALS9/MIR145/NOD2/PIBF1/PYCARD/SASH3/STAT3/SYK/TIGIT/TLR4/TLR9/TNFSF4/TREM2	23	ClusterGoSummary_Hypo_Methylation.csv
GO:0009582	BP	GO:0009582	detection of abiotic stimulus	71/6190	109/12262	0.00135612	0.0145374	0.0119226	ADGRV1/ADORA1/ANO1/ARRB2/ASIC2/BEST1/CABP4/CACNA1F/CACNA2D4/CALM1/CAMKMT/CDH2/CDS1/CNGA1/CNGB1/CRB1/CSRP3/CXCR4/EPHB1/EYS/FYN/GNAQ/GNAT2/GNB1/GNGT2/GRIK2/GRK4/GUCA1A/GUCA1B/GUCY2F/HPN/HTR2A/LHFPL5/MKKS/NMT1/NOX3/NPFFR2/NR2E3/NTRK1/OPN1LW/OPN1SW/OPN3/OPN4/OPN5/PDC/PDE6A/PDE6B/PDE6C/PIEZO1/PIEZO2/PITPNM1/PKD1L1/PKD1L2/PKD1L3/PKD2L1/PRPH2/PTK2/RCVRN/RGR/RHO/RP1/SAG/SCN1A/SEMA5B/SERPINE2/TMC1/TMC2/TR…	71	ClusterGoSummary_Hypo_Methylation.csv
GO:0044409	BP	GO:0044409	entry into host	71/6190	109/12262	0.00135612	0.0145374	0.0119226	ACE2/ANPEP/AXL/CAV1/CAV2/CCR5/CD209/CD4/CD55/CD80/CD86/CDHR3/CIITA/CLDN1/CLEC4M/CLEC5A/CR1/CXADR/CXCL8/CXCR4/DPP4/DYNLT1/EGFR/EPHA2/EXOC2/FCN1/FCN3/GPR15/GSN/HAVCR1/HS3ST5/HTR2A/ICAM1/IFITM1/IFNA2/ITGA5/ITGB3/ITGB5/KPNA3/KRT6A/LDLR/LGALS1/LGALS9/LY6E/MET/NCAM1/NPC1/NRP1/NUP153/P4HB/PLSCR1/PTX3/RPSA/SCARB1/SELPLG/SIGLEC1/SLAMF1/SLC10A1/SLC1A5/SRC/TMPRSS4/TNFRSF4/TPCN2/TRIM10/TRIM22/TRIM34/TRIM38/T…	71	ClusterGoSummary_Hypo_Methylation.csv
GO:0046503	BP	GO:0046503	glycerolipid catabolic process	41/6190	58/12262	0.00138688	0.0148383	0.0121694	ABHD12/ABHD12B/ABHD16A/ABHD5/APOA5/APOB/APOC1/APOC2/APOC3/DAGLA/DAGLB/ENPP2/ENPP6/FABP12/FABP4/FABP6/FABP7/FABP9/FGF21/GDE1/GDPD1/GPLD1/LDLR/LIPC/LIPH/LIPI/LYPLA2/MGLL/PIK3CG/PLA2G4A/PLA2G4B/PLA2G4C/PLA2G4D/PLA2G4E/PLA2G5/PLA2G6/PNLIPRP2/PNPLA1/PNPLA5/SCARB1/SORL1	41	ClusterGoSummary_Hypo_Methylation.csv
GO:0034121	BP	GO:0034121	regulation of toll-like receptor signaling pathway	44/6190	63/12262	0.00139526	0.014899	0.0122192	ARRB2/BIRC3/BPIFB1/CACTIN/CAV1/CD14/CD300A/CD300LF/CD36/CYBA/ESR1/F2RL1/FCRL3/FLOT1/GPS2/GRAMD4/HMGB1/IFI35/IRF1/IRF7/LBP/LILRA2/LILRA4/LRRC14/LY96/LYN/MIR140/MIR17/MIR19A/NLRP6/NOD2/NR1H3/OTUD4/PELI1/PTPN22/PTPRS/RSAD2/SLC15A4/TICAM1/TLR4/TLR6/TLR9/TNFAIP3/WDFY1	44	ClusterGoSummary_Hypo_Methylation.csv
GO:0010952	BP	GO:0010952	positive regulation of peptidase activity	96/6190	153/12262	0.00141095	0.0150374	0.0123327	ACER2/ADRM1/AIFM1/AIM2/ANP32B/ANTXR1/APAF1/APP/ARL6IP5/ARRB1/ASPH/ATP2A3/BBC3/BCAP31/BCL2L13/CARD8/CASP1/CASP10/CASP2/CASP8/CAV1/CFLAR/CIDEB/CLEC7A/CR1/CRADD/CTSD/CTSH/DAP/DAPK1/DIABLO/EPHA4/F3/FASLG/FBLN1/FN1/FYN/GRAMD4/GRIN2A/GRIN2B/GRN/GSN/HIP1/HMGB1/HTRA2/IFI16/KHDC1L/LAPTM5/LCK/LGALS9/LGMN/LYN/MAP3K5/MAPK12/MEFV/MIR15A/MIR17/MIR205/MIR21/MIR92A1/NGF/NLRP1/NLRP12/NLRP2/NLRP3/P2RX1/PCOLCE/PCOL…	96	ClusterGoSummary_Hypo_Methylation.csv
GO:0002724	BP	GO:0002724	regulation of T cell cytokine production	21/6190	26/12262	0.00144572	0.0153485	0.0125879	ARG1/B2M/CCR2/CLC/FOXP3/FZD5/HFE/HLA-A/HLA-F/IFNA2/IL18/IL1B/IL1R1/IL6/LILRB4/NLRP3/RSAD2/SASH3/TNFRSF1B/TNFSF4/TRAF2	21	ClusterGoSummary_Hypo_Methylation.csv
GO:0071709	BP	GO:0071709	membrane assembly	21/6190	26/12262	0.00144572	0.0153485	0.0125879	ANK3/ANXA2/CAV1/CAV2/CDH2/DMKN/EPHB2/FLOT1/IL1RAPL1/LRP4/MIR138-1/NLGN1/NLGN2/NLGN4X/NLGN4Y/PACSIN2/PICALM/PTPRD/RFTN1/S100A10/SYT11	21	ClusterGoSummary_Hypo_Methylation.csv
GO:0002407	BP	GO:0002407	dendritic cell chemotaxis	17/6190	20/12262	0.00146691	0.015484	0.012699	ANO6/CCL19/CCL5/CCR1/CCR2/CCR5/CCR6/CCR7/CXCR1/CXCR2/CXCR4/GPR183/HMGB1/LGALS9/PIK3CG/SLAMF8/TNFSF18	17	ClusterGoSummary_Hypo_Methylation.csv
GO:0006910	BP	GO:0006910	phagocytosis, recognition	17/6190	20/12262	0.00146691	0.015484	0.012699	ADGRB1/CD36/CLEC7A/FCN1/FCN2/FCN3/IGLL1/IGLL5/LBP/MBL2/MEGF10/PLA2G5/PTX3/SCARB1/SFTPA1/TUB/TULP1	17	ClusterGoSummary_Hypo_Methylation.csv
GO:0048843	BP	GO:0048843	negative regulation of axon extension involved in axon guidance	17/6190	20/12262	0.00146691	0.015484	0.012699	NRP1/RYK/SEMA3A/SEMA3D/SEMA3E/SEMA3F/SEMA3G/SEMA4C/SEMA4D/SEMA4G/SEMA5A/SEMA5B/SEMA6A/SEMA7A/WNT3/WNT3A/WNT5A	17	ClusterGoSummary_Hypo_Methylation.csv
GO:0002335	BP	GO:0002335	mature B cell differentiation	19/6190	23/12262	0.00149342	0.015644	0.0128302	ADA/C17orf99/CMTM7/CR1/DLL1/DOCK10/DOCK11/GPR183/IL10/IL2/IL21/IL6/LGALS1/NOTCH2/PLCG2/PLCL2/PTK2B/SLAMF8/ST3GAL1	19	ClusterGoSummary_Hypo_Methylation.csv
GO:0043032	BP	GO:0043032	positive regulation of macrophage activation	19/6190	23/12262	0.00149342	0.015644	0.0128302	CCL3/HAMP/HAVCR2/IL10/IL1RL1/IL33/IL4R/LBP/LRRK2/MIR142/MIR145/MMP8/PLA2G4A/SPACA3/STAP1/TLR4/TLR6/TREM2/WNT5A	19	ClusterGoSummary_Hypo_Methylation.csv
GO:0072376	BP	GO:0072376	protein activation cascade	19/6190	23/12262	0.00149342	0.015644	0.0128302	A2M/APOH/F10/F11/F13A1/F3/F8/F9/FBLN1/FGA/FGB/FGG/FN1/GP1BA/GP5/GP9/PRCP/TFPI/VWF	19	ClusterGoSummary_Hypo_Methylation.csv
GO:0072378	BP	GO:0072378	blood coagulation, fibrin clot formation	19/6190	23/12262	0.00149342	0.015644	0.0128302	A2M/APOH/F10/F11/F13A1/F3/F8/F9/FBLN1/FGA/FGB/FGG/FN1/GP1BA/GP5/GP9/PRCP/TFPI/VWF	19	ClusterGoSummary_Hypo_Methylation.csv
GO:0032735	BP	GO:0032735	positive regulation of interleukin-12 production	28/6190	37/12262	0.00152617	0.0159568	0.0130867	CCL19/CCR7/CD36/CD40/CD40LG/CLEC7A/HMGB1/IDO1/IFNG/IL12B/IL16/IL17A/IL23A/IL23R/IRF1/IRF8/LAPTM5/LGALS9/LTB/MAPK11/MDK/NOD2/PLCB1/SCIMP/SYK/TLR4/TLR9/TNFSF4	28	ClusterGoSummary_Hypo_Methylation.csv
GO:0001895	BP	GO:0001895	retina homeostasis	36/6190	50/12262	0.00159015	0.0165628	0.0135837	ADGRV1/ALB/AZGP1/B2M/BBS1/CDH23/CDHR1/CIB2/CLCN3/CLRN1/CNGB1/CRB1/CROCC/DRAM2/ESRRB/JCHAIN/KRT1/MKKS/NPHP4/NXNL2/PCDH15/PIGR/PIP/PROM1/RDH12/RHO/RP1/RP1L1/SLC2A1/SOD1/TUB/TULP1/USH1C/USH2A/USP45/ZG16B	36	ClusterGoSummary_Hypo_Methylation.csv
GO:0002437	BP	GO:0002437	inflammatory response to antigenic stimulus	36/6190	50/12262	0.00159015	0.0165628	0.0135837	BTK/C3/CCR7/CD28/CD6/CD68/ELANE/FUT7/GPX1/HLA-E/HMGB1/ICAM1/IL10/IL12B/IL1F10/IL1RN/IL20RB/IL25/IL2RA/IL31RA/IL36A/IL36B/IL36G/IL36RN/LTA/MIR105-1/MIR19A/MIR19B1/MIR6869/NLRP6/NOD2/NOTCH2/PLA2G2D/PSMA1/TNF/ZP3	36	ClusterGoSummary_Hypo_Methylation.csv
GO:0042509	BP	GO:0042509	regulation of tyrosine phosphorylation of STAT protein	48/6190	70/12262	0.00160952	0.0167329	0.0137232	ARL2BP/CAV1/CCL5/CD40/CLCF1/CNTF/CSF1R/CSF2/FLT3/FYN/GHR/HCLS1/HES5/HPX/IFNA2/IFNG/IGF1/IL12B/IL15/IL18/IL2/IL20/IL21/IL22RA2/IL23A/IL23R/IL24/IL3/IL31RA/IL4/IL6/IL6R/LIF/LYN/MIR19A/MIR19B1/OSM/PARP14/PARP9/PIBF1/PTK6/PTPN2/SH2B3/SOCS3/STAT3/TNF/TNFRSF1A/TNFSF18	48	ClusterGoSummary_Hypo_Methylation.csv
GO:0048708	BP	GO:0048708	astrocyte differentiation	39/6190	55/12262	0.00164391	0.0170467	0.0139806	ADORA2A/APP/C1QA/C5AR1/CDK6/CLCF1/CNTF/DAB1/DLL1/EGFR/EPHA4/FPR2/GCM1/GRN/HES5/IFNG/IFNGR1/IL6/LAMC3/LDLR/LIF/LRP1/MAPK1/MAPK3/MIR142/PLP1/PTPN11/ROR1/ROR2/S100A8/S100A9/SERPINE2/SHH/SOX6/STAT3/TLR4/TNF/TREM2/VIM	39	ClusterGoSummary_Hypo_Methylation.csv
GO:0097581	BP	GO:0097581	lamellipodium organization	45/6190	65/12262	0.00164589	0.0170467	0.0139806	ABLIM1/ABLIM2/ABLIM3/ACTR3/ARHGEF4/ARHGEF6/ARPC2/AUTS2/AVIL/BIN3/CCDC88A/CD44/CDH13/CLRN1/CORO1B/CORO1C/CYFIP1/DMTN/ENPP2/EPHA2/FSCN1/GOLPH3/MIR196A1/NCK1/NCK2/P2RY12/PARVB/PIK3R1/PLCE1/PLEKHO1/PLXNB3/PTPRO/RAC1/RAC2/SLIT2/SNX1/SPATA13/SRC/SRGAP2/VIL1/WAS/WASF1/WASF2/WASF3/WHAMM	45	ClusterGoSummary_Hypo_Methylation.csv
GO:0034612	BP	GO:0034612	response to tumor necrosis factor	138/6190	229/12262	0.00168888	0.0174592	0.0143189	ABCC2/ADAM17/ADAM9/ADAMTS13/AFF3/AIM2/AKAP12/ANKRD1/APOB/ARHGEF2/BAG4/BIRC3/CACTIN/CARD16/CARD8/CASP1/CASP8/CCDC3/CCL1/CCL11/CCL14/CCL15/CCL16/CCL18/CCL19/CCL2/CCL20/CCL22/CCL23/CCL24/CCL25/CCL3/CCL5/CCL8/CD14/CD27/CD40/CD40LG/CD58/CD70/CHI3L1/CLDN1/CLIP3/COL1A1/COMMD7/CPNE1/CXCL16/CXCL8/CYLD/EDAR/EDARADD/F2RL1/FABP4/GBP2/GGT7/GPS2/HAMP/HAS2/HMHB1/ICAM1/IKBKG/INPP5K/KRT18/KRT8/LAPTM5/LIMS1/LTA/LT…	138	ClusterGoSummary_Hypo_Methylation.csv
GO:0070252	BP	GO:0070252	actin-mediated cell contraction	55/6190	82/12262	0.00169691	0.0175093	0.01436	ADORA1/ANK2/ATP1A2/ATP2A2/CACNA1C/CACNA1D/CACNA1G/CACNA2D1/CAV1/CTNNA3/DLG1/DMD/DSG2/EPDR1/FLNA/GJA5/GJC1/GSN/HCN4/KCND3/KCNE1/KCNJ2/KCNJ5/KCNQ1/MYBPC1/MYBPC3/MYH2/MYH3/MYH4/MYH6/MYH7/MYH8/MYL1/MYL2/NEB/NOS1AP/PDE4B/RYR2/SCN1A/SCN1B/SCN2B/SCN4B/SCN5A/SNTA1/SRI/STC1/TMOD1/TNNI2/TNNT2/TPM1/TPM3/TPM4/TTN/VIL1/VIM	55	ClusterGoSummary_Hypo_Methylation.csv
GO:0007215	BP	GO:0007215	glutamate receptor signaling pathway	26/6190	34/12262	0.00173276	0.0178324	0.014625	APP/CLN3/DAGLA/DAGLB/FMR1/FYN/GNAQ/GRIA1/GRID1/GRID2/GRIK2/GRIK3/GRIK4/GRIK5/GRIN2A/GRIN2B/GRM4/GRM5/GRM8/KCNB1/NECAB2/PLCB1/PLP1/PTK2B/TIAM1/TRPM1	26	ClusterGoSummary_Hypo_Methylation.csv
GO:0016266	BP	GO:0016266	O-glycan processing	31/6190	42/12262	0.0017347	0.0178324	0.014625	B3GNT2/B3GNT3/B3GNT6/B4GALT5/CHST4/GALNT10/GALNT12/GALNT14/GALNT15/GALNT2/GALNT8/GCNT1/GCNT3/GXYLT2/MUC13/MUC16/MUC17/MUC19/MUC2/MUC20/MUC21/MUC3A/MUC4/MUC5AC/MUC6/MUC7/MUCL1/ST3GAL1/ST6GAL1/ST6GALNAC4/XXYLT1	31	ClusterGoSummary_Hypo_Methylation.csv
GO:0046718	BP	GO:0046718	viral entry into host cell	66/6190	101/12262	0.00174491	0.017904	0.0146837	ACE2/ANPEP/AXL/CAV1/CAV2/CCR5/CD209/CD4/CD55/CD80/CD86/CDHR3/CIITA/CLDN1/CLEC4M/CLEC5A/CR1/CXADR/CXCR4/DPP4/DYNLT1/EGFR/EPHA2/FCN1/FCN3/GPR15/GSN/HAVCR1/HS3ST5/HTR2A/ICAM1/IFITM1/IFNA2/ITGA5/ITGB3/ITGB5/KPNA3/LDLR/LGALS1/LGALS9/LY6E/NCAM1/NPC1/NRP1/NUP153/P4HB/PLSCR1/PTX3/RPSA/SCARB1/SELPLG/SIGLEC1/SLAMF1/SLC10A1/SLC1A5/TMPRSS4/TNFRSF4/TPCN2/TRIM10/TRIM22/TRIM34/TRIM38/TRIML1/TRIML2/VPS18/XPR1	66	ClusterGoSummary_Hypo_Methylation.csv
GO:0007259	BP	GO:0007259	receptor signaling pathway via JAK-STAT	78/6190	122/12262	0.00179079	0.0183065	0.0150138	AKR1B1/ARL2BP/CAV1/CCL2/CCL5/CCR2/CD300A/CD40/CLCF1/CNTF/CRLF3/CSF1R/CSF2/DAB1/ELP2/FLT3/FYN/GHR/HAMP/HCLS1/HES5/HGS/HPX/IFNA2/IFNA8/IFNAR2/IFNG/IFNL4/IGF1/IL10/IL10RA/IL12B/IL15/IL18/IL2/IL20/IL21/IL22RA2/IL23A/IL23R/IL24/IL3/IL31RA/IL4/IL5/IL6/IL6R/JAK3/LIF/LYN/MIR19A/MIR19B1/NMI/OSM/PARP14/PARP9/PIAS1/PIBF1/PIGU/PRL/PRLR/PTK2B/PTK6/PTPN2/PTPRC/PTPRD/RET/SH2B3/SOCS3/SOCS6/STAT1/STAT3/STAT4/STAT…	78	ClusterGoSummary_Hypo_Methylation.csv
GO:0014065	BP	GO:0014065	phosphatidylinositol 3-kinase signaling	78/6190	122/12262	0.00179079	0.0183065	0.0150138	ANGPT1/CAT/CCL5/CD160/CD28/CEACAM1/CEP55/DCN/EGFR/F2RL1/FGFR1/FGR/FLT3/FN1/FSHR/FYN/HCLS1/HCST/HGF/HTR2A/IER3/IGF1/IL18/INS/INSR/KBTBD2/LIME1/LYN/MAPK1/MAPK3/MAZ/MIR206/MIR20A/MIR21/MYDGF/MYO16/NEDD4/NTRK1/NTRK2/NTRK3/NYAP1/NYAP2/OSM/PDGFA/PDGFB/PDGFC/PDGFD/PDGFRA/PDGFRB/PIK3AP1/PIK3C2B/PIK3C2G/PIK3CB/PIK3CD/PIK3CG/PIK3IP1/PIK3R1/PIK3R5/PIP4K2A/PIP5K1A/PIP5K1B/PIP5K1C/PLEKHA1/PRR5L/PTK2/PTPN6/ROR…	78	ClusterGoSummary_Hypo_Methylation.csv
GO:0010811	BP	GO:0010811	positive regulation of cell-substrate adhesion	59/6190	89/12262	0.00180322	0.0183995	0.0150901	ARPC2/CASS4/CCL25/CCR7/CD36/CD3E/CDH13/CDK6/COL16A1/COL26A1/COL8A1/CRKL/CSF1/DISC1/DMTN/DOCK5/ECM2/EDIL3/EGFLAM/EPHA1/FBLN2/FERMT1/FGA/FGB/FGG/FLNA/FMN1/FN1/FUT1/HAS2/ITGA3/ITGA5/LIMS1/MAP4K4/MDK/NRP1/OLFM4/P4HB/PDGFB/PLEKHA2/PREX1/PRKCE/PTK2B/PTPRJ/RAC1/RELL2/RIN2/RSU1/S100A10/SFRP1/SPOCK2/STK4/TEK/TRIOBP/UNC13D/UTRN/VEGFA/VIT/WNT4	59	ClusterGoSummary_Hypo_Methylation.csv
GO:0120031	BP	GO:0120031	plasma membrane bounded cell projection assembly	218/6190	376/12262	0.00182603	0.0185978	0.0152528	ABLIM1/ABLIM2/ABLIM3/ACTR3/AGRN/AHI1/AIF1/AKAP4/ALMS1/ANO6/ARHGAP24/ARHGAP35/ARHGAP44/ARHGEF4/ARHGEF6/ARL13A/ARL13B/ARMC2/ARMC9/ARPC2/ASAP1/ATG3/ATG5/ATP6V1D/ATP8B1/AUTS2/AVIL/B9D1/BAG4/BBS1/BIN3/C15orf62/CAV1/CCDC13/CCDC28B/CCDC40/CCDC63/CCDC88A/CCL19/CCR7/CDH13/CDK5RAP2/CELSR2/CEP131/CEP135/CEP162/CEP350/CEP70/CEP89/CFAP221/CFAP43/CFAP46/CFAP54/CFAP70/CFAP74/CLRN1/CNTRL/COBL/CORO1C/CROCC/CSNK1E…	218	ClusterGoSummary_Hypo_Methylation.csv
GO:0010927	BP	GO:0010927	cellular component assembly involved in morphogenesis	49/6190	72/12262	0.00186005	0.0189094	0.0155083	ABCA2/ACRBP/ANKRD1/BMP10/CASQ1/CCDC136/CFLAR/CSRP3/EPB41L3/FABP9/FHOD3/GPC1/ITGB4/KRT8/LDB3/LMOD1/LMOD2/MEF2A/MOBP/MTMR2/MYH11/MYH3/MYH6/MYL2/MYLK3/MYOZ1/MYOZ2/MYPN/NCMAP/NEB/NRAP/OBSCN/PDGFRA/PDGFRB/PGM5/PHLDB1/PMP22/PROX1/SPINK2/SYNPO2L/TBPL1/TENM4/TMF1/TMOD1/TMOD3/TNNT2/TPM1/TTN/WDR1	49	ClusterGoSummary_Hypo_Methylation.csv
GO:0002827	BP	GO:0002827	positive regulation of T-helper 1 type immune response	12/6190	13/12262	0.00189287	0.0191723	0.0157239	CCR2/IL12B/IL12RB1/IL18/IL1B/IL1R1/IL23A/IL23R/IL27RA/NLRP10/PLA2G4A/SLC11A1	12	ClusterGoSummary_Hypo_Methylation.csv
GO:0019885	BP	GO:0019885	antigen processing and presentation of endogenous peptide antigen via MHC class I	12/6190	13/12262	0.00189287	0.0191723	0.0157239	ABCB9/AZGP1/B2M/ERAP1/ERAP2/HFE/HLA-A/HLA-B/HLA-C/HLA-E/HLA-F/TAP1	12	ClusterGoSummary_Hypo_Methylation.csv
GO:0031623	BP	GO:0031623	receptor internalization	56/6190	84/12262	0.00191787	0.0193898	0.0159023	ACHE/ADM/AHI1/ANGPT1/ANKRD13D/APELA/APLN/ARF1/ARRB1/ARRB2/CACNG2/CACNG3/CACNG4/CACNG5/CACNG7/CALCRL/CAV1/CD36/CEACAM1/CXCL8/CXCR1/CXCR2/DNM1/DRD2/EZR/FLOT1/FMR1/GRIA1/GRK4/GSG1L/INSR/ITGB2/ITGB3/LILRB1/LILRB4/LRP1/MAGI2/MTMR2/MX2/NECAB2/NEDD4/NUMB/OPHN1/PICALM/PLCG2/RAB31/RAMP1/RAMP3/RIN3/SAG/SELE/SNX1/SYK/VEGFA/WDR54/WNT3A	56	ClusterGoSummary_Hypo_Methylation.csv
GO:0032088	BP	GO:0032088	negative regulation of NF-kappaB transcription factor activity	46/6190	67/12262	0.00192189	0.0193949	0.0159064	ADORA3/AIM2/ANXA4/ARRB1/ARRB2/CACTIN/CARD8/CAT/CD200/CMKLR1/COMMD1/COMMD7/CYLD/DAP/FAF1/FOXP3/G3BP2/HAVCR2/IL10/IRAK1/IRAK2/LRRC14/MIR138-1/MIR140/MIR15A/MIR16-1/MIR21/MIR27A/MIR30C2/NLRC5/NLRP12/NLRP2/NLRP3/NOD2/NWD1/OTULIN/PELI1/PKHD1/PRMT2/PYCARD/TLR9/TMIGD3/TNFAIP3/TRAF3/TRIM37/ZC3H12A	46	ClusterGoSummary_Hypo_Methylation.csv
GO:0014911	BP	GO:0014911	positive regulation of smooth muscle cell migration	24/6190	31/12262	0.00194718	0.0195465	0.0160307	ADAMTS1/AIF1/BCL2/CCL5/DOCK4/DOCK5/DOCK7/HAS2/IGF1/LPAR1/LRP1/MDK/MIR143/MIR20A/MIR21/NR4A3/NRP1/PDGFB/PDGFD/PDGFRB/POSTN/S100A11/SRC/VTN	24	ClusterGoSummary_Hypo_Methylation.csv
GO:0045332	BP	GO:0045332	phospholipid translocation	24/6190	31/12262	0.00194718	0.0195465	0.0160307	ABCA1/ABCA7/ABCB1/ABCC1/ANO6/ANO7/ATP10B/ATP11A/ATP11B/ATP11C/ATP8B1/ATP8B2/ATP8B4/ATP9A/FASLG/MFSD2A/P2RX7/PLSCR1/PLSCR4/PLSCR5/SLC4A1/XKR4/XKR5/XKR6	24	ClusterGoSummary_Hypo_Methylation.csv
GO:0038094	BP	GO:0038094	Fc-gamma receptor signaling pathway	37/6190	52/12262	0.00194755	0.0195465	0.0160307	ACTR3/ARPC1B/ARPC2/ARPC4/CD247/CD3G/CYFIP1/FCGR2A/FCGR3A/FGR/FYN/HCK/LIMK1/LYN/MAPK1/MAPK3/MYH2/MYO1G/NCK1/NCKAP1L/PIK3CB/PIK3R1/PLA2G6/PLCG2/PRKCE/PTK2/PTPRC/PTPRJ/RAC1/RAPGEF1/SRC/SYK/VAV1/WAS/WASF2/WIPF1/YES1	37	ClusterGoSummary_Hypo_Methylation.csv
GO:1903034	BP	GO:1903034	regulation of response to wounding	75/6190	117/12262	0.00195577	0.0195933	0.0160692	ADTRP/ALOX5/ANO6/ANXA1/APOH/CASK/CAV1/CD109/CD36/CEACAM1/CLDN1/CLEC7A/CNTF/CPB2/CXCR4/DMTN/ENPP4/EPHA4/EPHB2/EPPK1/F11/F2RL1/F3/FERMT1/FGA/FGB/FGG/FLNA/GIT1/GP1BA/GRN/HMGB1/HPSE/IL10/KIAA0319/KRT1/LRP1/MDK/MIR15B/MIR21/MIR431/MIR892B/MYOZ1/NFE2L2/NOS3/PDGFA/PDGFB/PDGFRA/PLAUR/PLG/PRKCE/PRKG1/PTK2/PTPRF/PTPRS/REG3A/REG3G/RGMA/RTN4R/SCARF1/SERPINB2/SERPINE2/SERPINF2/SH2B3/SIGLEC10/SMOC2/TFPI/TNF/TN…	75	ClusterGoSummary_Hypo_Methylation.csv
GO:0050829	BP	GO:0050829	defense response to Gram-negative bacterium	43/6190	62/12262	0.00196256	0.0196256	0.0160957	ADGRB1/AQP1/AZU1/BPI/CAMP/CD160/CD4/CTSG/DEFA5/DEFA6/DEFB114/DEFB118/DEFB119/DEFB126/DEFB127/DEFB128/DEFB132/DMBT1/ELANE/F2RL1/FCN2/GSDMD/IL12B/IL17A/IL23A/IL23R/IL6/IL6R/IRGM/LBP/MPEG1/MR1/NLRP10/NOS2/OPTN/PYCARD/RNASE3/S100A7/SELP/SLC11A1/SSC5D/TLR4/TLR9	43	ClusterGoSummary_Hypo_Methylation.csv
GO:0050772	BP	GO:0050772	positive regulation of axonogenesis	40/6190	57/12262	0.00197425	0.0197067	0.0161622	ANAPC2/BMPR2/CDH4/CYFIP1/DBNL/DISC1/DSCAM/FN1/L1CAM/LIMK1/LPAR3/LRP1/MAP1B/MAP3K13/MAP6/MEGF8/NGF/NIN/NRP1/NTRK2/PLXNA1/PLXNA2/PLXNA4/PLXNB3/PLXNC1/PLXND1/RHOA/ROBO1/ROBO2/RUFY3/SEMA4D/SEMA5A/SEMA7A/SLIT2/TIAM1/TIAM2/TRPV2/VEGFA/WNT3/WNT3A	40	ClusterGoSummary_Hypo_Methylation.csv
GO:0048260	BP	GO:0048260	positive regulation of receptor-mediated endocytosis	29/6190	39/12262	0.00201256	0.0200509	0.0164444	AHI1/ANGPT1/ANXA2/APELA/APLN/APOA5/ARRB1/ARRB2/B2M/BICD1/C3/CCL19/CLU/DAB2/DGKD/DRD2/FMR1/HFE/HIP1/IL4/INSR/MAGI2/PLCG2/SELE/SGIP1/SYK/VEGFA/VTN/WNT3A	29	ClusterGoSummary_Hypo_Methylation.csv
GO:0032611	BP	GO:0032611	interleukin-1 beta production	60/6190	91/12262	0.00201601	0.0200509	0.0164444	AIM2/APP/ARRB2/AZU1/CARD16/CARD18/CARD8/CASP1/CASP8/CCL19/CCL3/CCR7/CD33/CD36/CLEC7A/CX3CR1/F2RL1/FOXP1/FZD5/GBP5/GIT1/GSDMD/HK1/HMGB1/IFI16/IFNG/IGF1/IL17A/IL6/LGALS9/LILRA2/LILRB4/MEFV/MIR195/MIR206/MIR488/MNDA/NLRP1/NLRP12/NLRP2/NLRP3/NLRP7/NOD2/P2RX7/PANX1/PML/PYCARD/PYHIN1/SERPINB1/SIRPA/STAT3/TLR4/TLR6/TMEM106A/TNF/TNFAIP3/TREM2/USP50/WNT5A/ZC3H12A	60	ClusterGoSummary_Hypo_Methylation.csv
GO:0032652	BP	GO:0032652	regulation of interleukin-1 production	64/6190	98/12262	0.00208177	0.0206677	0.0169503	AIM2/ANXA1/APP/ARRB2/AZU1/CARD16/CARD18/CARD8/CASP1/CASP8/CCL19/CCL3/CCR7/CD33/CEACAM1/CLEC7A/CX3CR1/FOXP1/FZD5/GIT1/GSDMD/HAVCR2/HK1/HMGB1/IFI16/IFNG/IGF1/IL10/IL16/IL17A/IL1R2/IL6/LGALS9/LILRA2/LILRB4/MEFV/MIR142/MIR195/MIR206/MIR488/MNDA/NLRP1/NLRP10/NLRP12/NLRP2/NLRP3/NLRP7/NOD2/P2RX7/PANX1/PANX3/PML/PYCARD/PYHIN1/SERPINB1/SIRPA/STAT3/TLR4/TNF/TNFAIP3/TREM2/USP50/WNT5A/ZC3H12A	64	ClusterGoSummary_Hypo_Methylation.csv
GO:0007202	BP	GO:0007202	activation of phospholipase C activity	22/6190	28/12262	0.00215774	0.0213067	0.0174744	ADRA1A/ANG/ARHGAP6/AVPR1B/C5AR1/CD86/EGFR/GNA15/GNAQ/GPR55/HTR2A/ITK/LPAR1/NMUR1/NTRK2/P2RY12/P2RY6/PLCB2/PTH/S1PR4/SELE/TXK	22	ClusterGoSummary_Hypo_Methylation.csv
GO:0050832	BP	GO:0050832	defense response to fungus	22/6190	28/12262	0.00215774	0.0213067	0.0174744	ARG1/C10orf99/COTL1/CTSG/DCD/DEFA5/DEFA6/DEFB114/DEFB119/ELANE/GNLY/HAMP/HTN1/HTN3/IL17A/IL36RN/MPO/NLRP10/PLA2G5/S100A12/S100A8/S100A9	22	ClusterGoSummary_Hypo_Methylation.csv
GO:1905521	BP	GO:1905521	regulation of macrophage migration	22/6190	28/12262	0.00215774	0.0213067	0.0174744	C3AR1/C5AR1/CCL3/CCL5/CD200/CD200R1/CMKLR1/CSF1/CSF1R/CX3CR1/MAPK1/MAPK3/MDK/MMP28/P2RX4/P2RY12/PTK2/PTK2B/SLAMF8/STAP1/TNFSF18/TREM2	22	ClusterGoSummary_Hypo_Methylation.csv
GO:0017156	BP	GO:0017156	calcium-ion regulated exocytosis	32/6190	44/12262	0.002199	0.0216753	0.0177767	ARF1/ATP2A2/BAIAP3/CACNA1G/CACNA1H/CACNA1I/CADPS/DOC2B/GNAI2/KCNB1/PPP3CB/RIMS1/RIMS2/RIMS3/SDF4/STX1A/STXBP1/SYN2/SYT1/SYT11/SYT13/SYT17/SYT2/SYT3/SYT7/SYT8/SYT9/TRIM9/UNC13B/UNC13C/ZP3/ZP4	32	ClusterGoSummary_Hypo_Methylation.csv
GO:0071347	BP	GO:0071347	cellular response to interleukin-1	81/6190	128/12262	0.00227214	0.0223562	0.0183351	ABCC2/AKAP12/ANKRD1/CACTIN/CCL1/CCL11/CCL14/CCL15/CCL16/CCL18/CCL19/CCL2/CCL20/CCL22/CCL23/CCL24/CCL25/CCL3/CCL5/CCL8/CD40/CHI3L1/CXCL8/FGB/GBP2/HAS2/ICAM1/IKBKG/IL17A/IL1A/IL1B/IL1R1/IL1R2/IL1RAP/IL1RN/IL6/IRAK1/IRAK2/KMO/MAP3K8/MAPK11/MAPK13/MAPK3/MIR21/MIR27A/MYLK3/NFKB1/NLRP7/NOD2/OTUD4/PELI1/PLCB1/PSMA1/PSMA4/PSMA6/PSMB11/PSMB2/PSMB7/PSMB8/PSMB9/PSMD12/PSMD2/PSMD7/PSMF1/PYCARD/RC3H1/RORA/RPS…	81	ClusterGoSummary_Hypo_Methylation.csv
GO:0051899	BP	GO:0051899	membrane depolarization	44/6190	64/12262	0.00229571	0.0225479	0.0184923	ABCD1/ADORA2A/ANK2/ANK3/ATP1A2/BCL2/CACNA1A/CACNA1B/CACNA1C/CACNA1D/CACNA1E/CACNA1G/CACNA1H/CACNA1I/CACNA2D1/CACNG2/CACNG4/CASP1/CAV1/DCN/GJA5/HCN4/KCNJ2/LRRK2/MIR208A/P2RX4/P2RX7/PTPN3/SCN10A/SCN11A/SCN1A/SCN1B/SCN2A/SCN2B/SCN3A/SCN4A/SCN4B/SCN5A/SCN7A/SCN8A/SCN9A/SLC8A1/SRC/YWHAH	44	ClusterGoSummary_Hypo_Methylation.csv
GO:0002637	BP	GO:0002637	regulation of immunoglobulin production	35/6190	49/12262	0.00230572	0.0226059	0.0185399	BCL6/C17orf99/CD22/CD28/CD40/CD40LG/CLCF1/CR1/FCRL3/FOXP3/HLA-E/HMCES/HPX/IL10/IL13RA2/IL2/IL27RA/IL33/IL4/IL4R/IL5/IL6/MZB1/PKN1/PTPRC/RIF1/SASH3/SLC15A4/TGFB1/THOC1/TLR9/TNF/TNFRSF4/TNFSF4/TRAF2	35	ClusterGoSummary_Hypo_Methylation.csv
GO:2001056	BP	GO:2001056	positive regulation of cysteine-type endopeptidase activity	73/6190	114/12262	0.00232479	0.0226588	0.0185833	ACER2/AIFM1/AIM2/ANP32B/APAF1/ARL6IP5/ARRB1/ASPH/ATP2A3/BBC3/BCAP31/BCL2L13/CARD8/CASP1/CASP10/CASP2/CASP8/CFLAR/CIDEB/CLEC7A/CRADD/CTSD/CTSH/DAP/DAPK1/DIABLO/F3/FASLG/FYN/GRAMD4/GRIN2A/GRIN2B/GSN/HIP1/HMGB1/HTRA2/IFI16/KHDC1L/LAPTM5/LCK/LGALS9/LGMN/MAP3K5/MEFV/MIR15A/NGF/NLRP1/NLRP12/NLRP2/NLRP3/P2RX1/PIDD1/PML/PPARG/PRR7/PYCARD/ROBO1/S100A8/S100A9/SLC22A2/SOX7/ST18/SYK/TBC1D10A/TNF/TNFRSF10A/TN…	73	ClusterGoSummary_Hypo_Methylation.csv
GO:0006814	BP	GO:0006814	sodium ion transport	104/6190	169/12262	0.00233582	0.0226588	0.0185833	ABCB11/ANK3/ANO6/ARF1/ASIC1/ASIC2/ASIC4/ATP12A/ATP1A2/ATP1A3/ATP1A4/ATP2B4/ATP4A/BPIFA1/CACNA1G/CACNA1H/CACNA1I/CATSPER4/CNNM4/COMMD1/COMMD3/DLG1/DMD/DRD2/FGF11/GLRX/HCN4/HECW1/HECW2/KCNK1/NALCN/NEDD4/NKAIN1/NKAIN2/NOS1/P2RX4/P2RX7/PKD2L1/PRKCE/PTPN3/SCN10A/SCN11A/SCN1A/SCN1B/SCN2A/SCN2B/SCN3A/SCN4A/SCN4B/SCN5A/SCN7A/SCN8A/SCN9A/SCNN1B/SERPINE2/SLC10A1/SLC10A2/SLC10A5/SLC10A6/SLC13A1/SLC13A4/SLC1…	104	ClusterGoSummary_Hypo_Methylation.csv
GO:0003081	BP	GO:0003081	regulation of systemic arterial blood pressure by renin-angiotensin	14/6190	16/12262	0.00233802	0.0226588	0.0185833	ACE/ACE2/AGTR1/CES1/CMA1/CPA3/CTSG/CTSZ/F2RL1/NOX1/OR51E2/PCSK5/SERPINF2/SUCNR1	14	ClusterGoSummary_Hypo_Methylation.csv
GO:0097205	BP	GO:0097205	renal filtration	14/6190	16/12262	0.00233802	0.0226588	0.0185833	ADGRF5/ADORA1/CORO2B/F2RL1/GJA5/ITGA3/JCHAIN/MCAM/MYO1E/PDGFB/PTPRO/SULF2/TMEM63C/XPNPEP3	14	ClusterGoSummary_Hypo_Methylation.csv
GO:0001773	BP	GO:0001773	myeloid dendritic cell activation	20/6190	25/12262	0.00234449	0.0226588	0.0185833	BATF/BATF2/BATF3/CAMK4/CD2/CLEC4D/CSF2/DOCK2/HAVCR2/HMGB1/IL10/IL4/ITGB8/NOTCH2/PYCARD/SLAMF1/SPI1/TGFBR2/TSPAN32/UBD	20	ClusterGoSummary_Hypo_Methylation.csv
GO:0002717	BP	GO:0002717	positive regulation of natural killer cell mediated immunity	20/6190	25/12262	0.00234449	0.0226588	0.0185833	CADM1/CD160/CD226/CLNK/CRTAM/HLA-E/HLA-F/IL12B/IL18RAP/IL21/KIR2DL4/KLRD1/KLRK1/LAG3/NCR3/RAET1E/SH2D1A/SH2D1B/SLAMF6/VAV1	20	ClusterGoSummary_Hypo_Methylation.csv
GO:0050858	BP	GO:0050858	negative regulation of antigen receptor-mediated signaling pathway	20/6190	25/12262	0.00234449	0.0226588	0.0185833	CD160/CD22/CD300A/CEACAM1/DGKZ/EZR/FCRL3/GPS2/LAPTM5/LILRB4/LPXN/PHPT1/PLCL2/PTPN2/PTPN22/PTPN6/PTPRJ/SH2D1A/SLA2/UBASH3A	20	ClusterGoSummary_Hypo_Methylation.csv
GO:0051968	BP	GO:0051968	positive regulation of synaptic transmission, glutamatergic	20/6190	25/12262	0.00234449	0.0226588	0.0185833	ADORA2A/CACNG2/CACNG3/CACNG4/CACNG5/CACNG7/CCL2/CCR2/EGFR/KMO/NLGN1/NLGN2/NPS/NTRK1/PTK2B/ROR2/SHANK2/STXBP1/TNR/TSHZ3	20	ClusterGoSummary_Hypo_Methylation.csv
GO:0051057	BP	GO:0051057	positive regulation of small GTPase mediated signal transduction	38/6190	54/12262	0.00234812	0.0226588	0.0185833	ARRB1/AUTS2/CDON/CRKL/CSF1/DYNLT1/F2RL1/GPR174/GPR18/GPR20/GPR35/GPR4/GPR55/GPR65/IGF1/ITPKB/LPAR1/LRRC59/LYN/MAP4K4/MAPRE2/NGF/NOTCH2/NTRK1/P2RY10/PDGFRB/PIK3CB/PIK3CG/RAC1/RAPGEF1/ROBO1/RTN4R/SHC1/SOS1/SRC/STK19/SYNPO2L/VAV1	38	ClusterGoSummary_Hypo_Methylation.csv
GO:0010950	BP	GO:0010950	positive regulation of endopeptidase activity	86/6190	137/12262	0.00238855	0.0230086	0.0188701	ACER2/ADRM1/AIFM1/AIM2/ANP32B/APAF1/ARL6IP5/ARRB1/ASPH/ATP2A3/BBC3/BCAP31/BCL2L13/CARD8/CASP1/CASP10/CASP2/CASP8/CFLAR/CIDEB/CLEC7A/CR1/CRADD/CTSD/CTSH/DAP/DAPK1/DIABLO/EPHA4/F3/FASLG/FYN/GRAMD4/GRIN2A/GRIN2B/GSN/HIP1/HMGB1/HTRA2/IFI16/KHDC1L/LAPTM5/LCK/LGALS9/LGMN/LYN/MAP3K5/MEFV/MIR15A/MIR17/MIR205/MIR21/MIR92A1/NGF/NLRP1/NLRP12/NLRP2/NLRP3/P2RX1/PICALM/PIDD1/PML/PPARG/PRR7/PYCARD/ROBO1/S100A8/…	86	ClusterGoSummary_Hypo_Methylation.csv
GO:0010669	BP	GO:0010669	epithelial structure maintenance	18/6190	22/12262	0.00247495	0.0237577	0.0194846	CROCC/CXADR/IL17A/LACRT/LDB2/MUC13/MUC2/MUC4/MUC6/NOD2/PIWIL4/SERPINA3/SLC22A5/TFF1/TFF3/TLR4/TLR9/VSIG1	18	ClusterGoSummary_Hypo_Methylation.csv
GO:0019883	BP	GO:0019883	antigen processing and presentation of endogenous antigen	18/6190	22/12262	0.00247495	0.0237577	0.0194846	ABCB9/ATG5/AZGP1/B2M/CD1B/CD1C/CD1D/CD1E/ERAP1/ERAP2/HFE/HLA-A/HLA-B/HLA-C/HLA-DRA/HLA-E/HLA-F/TAP1	18	ClusterGoSummary_Hypo_Methylation.csv
GO:0007188	BP	GO:0007188	adenylate cyclase-modulating G protein-coupled receptor signaling pathway	110/6190	180/12262	0.00248565	0.0238143	0.019531	ABCA1/ADCY1/ADCY2/ADCY4/ADCY5/ADCY7/ADCY9/ADCYAP1R1/ADGRB1/ADGRB2/ADGRB3/ADGRD1/ADGRE1/ADGRE2/ADGRE3/ADGRE5/ADGRG2/ADGRG3/ADGRG4/ADGRG5/ADGRG6/ADGRG7/ADGRL1/ADGRL3/ADM/ADM2/ADORA1/ADORA2A/ADRA1A/ADRA1B/AKAP12/ARRDC3/ATP2B4/CACNA1D/CALCRL/CCR3/CHRM3/CHRM4/CNR2/CRHR1/CXCL9/DRD2/FFAR3/FLNA/FPR1/FPR2/FSHR/GABBR1/GHRH/GHRHR/GLP1R/GLP2R/GNA14/GNA15/GNAI2/GNAI3/GNAO1/GNAQ/GNAT2/GNAT3/GNAZ/GNB1/GNG2/GPHB…	110	ClusterGoSummary_Hypo_Methylation.csv
GO:0002313	BP	GO:0002313	mature B cell differentiation involved in immune response	16/6190	19/12262	0.00249813	0.0238143	0.019531	ADA/C17orf99/CR1/DLL1/DOCK10/DOCK11/GPR183/IL10/IL2/IL21/IL6/LGALS1/NOTCH2/PLCG2/PTK2B/ST3GAL1	16	ClusterGoSummary_Hypo_Methylation.csv
GO:0072576	BP	GO:0072576	liver morphogenesis	16/6190	19/12262	0.00249813	0.0238143	0.019531	CEACAM1/CFLAR/CPB2/FGF1/FGL1/GLI1/HPN/IL6/MDK/MED1/NOTCH2/PROX1/RPS6KA1/SULF2/TNFAIP3/WNT3A	16	ClusterGoSummary_Hypo_Methylation.csv
GO:1905523	BP	GO:1905523	positive regulation of macrophage migration	16/6190	19/12262	0.00249813	0.0238143	0.019531	C3AR1/C5AR1/CCL3/CCL5/CMKLR1/CSF1/CSF1R/CX3CR1/MAPK1/MAPK3/MDK/P2RX4/P2RY12/PTK2/TNFSF18/TREM2	16	ClusterGoSummary_Hypo_Methylation.csv
GO:0048259	BP	GO:0048259	regulation of receptor-mediated endocytosis	55/6190	83/12262	0.0025769	0.0244909	0.0200858	ABCA2/AHI1/ANGPT1/ANKRD13D/ANXA2/APELA/APLN/APOA5/APOC1/APOC2/APOC3/ARF1/ARRB1/ARRB2/B2M/BICD1/BMP2K/C3/CCL19/CLU/DAB2/DGKD/DRD2/FLOT1/FMR1/GSG1L/HFE/HIP1/IL4/INSR/ITGB3/MAGI2/MIR17/MIR185/MIR205/MIR27A/MTMR2/NECAB2/NUMB/OPHN1/PICALM/PIK3CB/PLCG2/RAC1/RIN3/SELE/SGIP1/SH3GL3/SYK/SYT11/TNK2/VEGFA/VTN/WDR54/WNT3A	55	ClusterGoSummary_Hypo_Methylation.csv
GO:0030449	BP	GO:0030449	regulation of complement activation	30/6190	41/12262	0.00257798	0.0244909	0.0200858	A2M/C1QA/C1QB/C1QC/C1S/C3/C3AR1/C5AR1/C5AR2/C6/C8B/C8G/C9/CD55/CD59/CD5L/CFB/CFH/CFHR2/CFHR4/CFHR5/CFP/CLU/CPB2/CPN2/CR1/CR1L/IL1B/VSIG4/VTN	30	ClusterGoSummary_Hypo_Methylation.csv
GO:0032755	BP	GO:0032755	positive regulation of interleukin-6 production	45/6190	66/12262	0.0026594	0.0251952	0.0206635	AIF1/APP/ARHGEF2/CD36/CLEC7A/CYBA/DDX58/F2RL1/HMGB1/IFIH1/IFNG/IL16/IL17A/IL17RA/IL1A/IL1B/IL1RAP/IL33/IL6/IL6R/LBP/LGALS9/LILRA2/LILRB2/MAPK13/MIR92A1/MMP8/NLRP10/NOD2/POU2F2/PTAFR/PTPN11/PYCARD/SCIMP/SIGLEC16/STAT3/SYK/TICAM1/TLR4/TLR6/TLR7/TLR9/TNF/TNFSF4/WNT5A	45	ClusterGoSummary_Hypo_Methylation.csv
GO:0008038	BP	GO:0008038	neuron recognition	25/6190	33/12262	0.00266584	0.0251952	0.0206635	APP/ARHGAP35/CNTN4/CNTN6/CNTNAP2/CXCR4/DSCAM/DSCAML1/EPHA4/EPHB2/EPHB3/GAP43/IGSF9/MEGF8/MYPN/NRCAM/NTM/OPCML/ROBO1/ROBO2/ROBO4/SEMA3A/SEMA5A/TNFRSF21/TNN	25	ClusterGoSummary_Hypo_Methylation.csv
GO:0032309	BP	GO:0032309	icosanoid secretion	25/6190	33/12262	0.00266584	0.0251952	0.0206635	ACE/ANXA1/AVPR1B/CYP4A11/CYP4F2/DRD2/IL1B/MAP2K6/NMUR2/NOS2/OC90/OXT/P2RX4/PLA2G12B/PLA2G1B/PLA2G2A/PLA2G2C/PLA2G2D/PLA2G2E/PLA2G2F/PLA2G4A/PLA2G5/PROCA1/SYK/TNFRSF11A	25	ClusterGoSummary_Hypo_Methylation.csv
GO:0031098	BP	GO:0031098	stress-activated protein kinase signaling cascade	112/6190	184/12262	0.00275747	0.0260165	0.0213371	AKR1B1/AMBP/APP/ARHGEF6/ARL6IP5/BIRC7/CCL19/CCM2/CCR7/CD27/CD40LG/CLEC7A/COPS5/CRKL/CYLD/DBNL/DLG1/DUSP1/DUSP10/DUSP22/EDAR/EGFR/EPHB1/ERN1/EZR/F2RL1/GFRAL/GPS2/GRIK2/HGF/HIPK2/HMGB1/IKBKG/IL1B/IRAK1/IRAK2/LGALS9/LYN/MAP2K2/MAP3K13/MAP3K5/MAP3K8/MAP3K9/MAP4K4/MAPK1/MAPK10/MAPK11/MAPK13/MAPK3/MAPKAPK2/MBIP/MECOM/MID1/MIR138-1/MIR20A/MIR92A1/MLKL/MMP8/NFKB1/NOD2/NOX1/PAGE4/PAK3/PBK/PKN1/PLCB1/PTK2B…	112	ClusterGoSummary_Hypo_Methylation.csv
GO:0032732	BP	GO:0032732	positive regulation of interleukin-1 production	39/6190	56/12262	0.00279213	0.0262986	0.0215684	AIM2/APP/AZU1/CARD8/CASP1/CASP8/CCL19/CCL3/CLEC7A/FZD5/GSDMD/HAVCR2/HK1/HMGB1/IFI16/IFNG/IL16/IL17A/IL6/LGALS9/LILRA2/MIR206/MNDA/NLRP1/NLRP10/NLRP12/NLRP2/NLRP3/NOD2/P2RX7/PANX1/PANX3/PYCARD/PYHIN1/STAT3/TLR4/TNF/USP50/WNT5A	39	ClusterGoSummary_Hypo_Methylation.csv
GO:0051493	BP	GO:0051493	regulation of cytoskeleton organization	201/6190	347/12262	0.00285201	0.0268166	0.0219933	ABL2/ACTR3/ADD2/ALMS1/ANKRD53/ARF1/ARHGAP35/ARHGAP40/ARHGAP44/ARHGAP6/ARHGDIB/ARHGEF10/ARHGEF10L/ARHGEF2/ARPC1B/ARPC2/ARPC4/ARPC5L/ASAP3/AVIL/BAG4/BICD1/BICD2/BMP10/BST2/C15orf62/CAPN2/CAPZA1/CAPZA3/CCDC88A/CCL11/CCL24/CCR7/CDH5/CDK5RAP2/CELSR1/CEP295/CEP70/CHMP1A/CHMP4B/CLIC4/CLIP3/CLN3/CNTRL/CORO1A/CORO1B/CORO2B/COTL1/CSF1R/CTNNA2/CYFIP1/CYLD/DBNL/DIAPH1/DLG1/DMTN/DYNLT1/DYRK1A/ECT2/EFNA5/ELN/E…	201	ClusterGoSummary_Hypo_Methylation.csv
GO:1901699	BP	GO:1901699	cellular response to nitrogen compound	266/6190	468/12262	0.00287951	0.0270292	0.0221676	AANAT/ABCC1/ACHE/ADCY1/ADCY2/ADCY4/ADCY5/ADCY7/ADCY9/AGRN/AGTR1/AHSG/AKAP6/AKR1B1/ALK/ANO1/AP3S1/APOBEC1/APP/APRT/AQP1/AQP9/ARG1/ARHGEF2/ARRB2/ATG7/ATP1A3/ATP2B4/ATP6V0A1/ATP6V0C/ATP6V0D2/ATP6V1D/ATP6V1G3/BCL11A/BGLAP/BLM/BRIP1/CACNA1A/CACNA1S/CACNA2D1/CACNB1/CAMK2A/CAPN2/CASQ2/CAV1/CAV2/CCND3/CD36/CEACAM1/CFLAR/CFTR/CHRM3/CHRM4/CHRNA7/CIB2/COL16A1/COL1A1/COL4A1/COL6A1/CPEB1/CPEB2/CREB1/CRHR1/CRK…	266	ClusterGoSummary_Hypo_Methylation.csv
GO:0006869	BP	GO:0006869	lipid transport	189/6190	325/12262	0.00295005	0.0276045	0.0226394	ABCA1/ABCA10/ABCA12/ABCA13/ABCA2/ABCA6/ABCA7/ABCA8/ABCB1/ABCB11/ABCC1/ABCC11/ABCC2/ABCC3/ABCD1/ABCG1/ABCG4/ACE/ACSL4/ACSL5/ADORA1/ADORA2A/AGTR1/AKR1C4/ANO6/ANO7/ANXA1/ANXA2/APBA1/APOA5/APOB/APOC1/APOC2/APOC3/APOH/APOL1/APOL3/APOL5/APOL6/APOLD1/APOM/AQP9/ARL6IP5/ARV1/ATP10B/ATP11A/ATP11B/ATP11C/ATP1A2/ATP8B1/ATP8B2/ATP8B4/ATP9A/AVPR1B/CAV1/CD36/CEACAM1/CES1/CFHR4/CFTR/CLN3/CLU/CPT2/CRHR1/CYP19A1/C…	189	ClusterGoSummary_Hypo_Methylation.csv
GO:0010038	BP	GO:0010038	response to metal ion	146/6190	246/12262	0.00295083	0.0276045	0.0226394	AANAT/ABCC2/ACO1/ADAM9/ADAMTS13/ADCY1/ADCY7/ADGRV1/AKR1C3/ALOX5AP/ANK3/APOBEC1/APP/AQP1/AQP9/ARG1/ATF1/ATP13A2/ATP7B/B2M/BCL2/BGLAP/C1QA/CACNA1G/CACNA1H/CACNG2/CALM1/CASP8/CASQ2/CAT/CAV1/CCND1/CD14/CDKN1B/CLDN1/CLIC4/CPNE1/CPNE2/CPNE4/CPNE5/CREB1/CRIP1/CUTA/CYB5A/CYBB/CYP11B1/CYP11B2/CYP1A2/D2HGDH/DLG2/DMTN/DRD2/DTYMK/DUSP1/ECT2/EGFR/FABP4/FBP1/FECH/FGA/FGB/FGG/GGH/GPLD1/GSN/GUCA1A/HAMP/HFE/HMOX1…	146	ClusterGoSummary_Hypo_Methylation.csv
GO:0043124	BP	GO:0043124	negative regulation of I-kappaB kinase/NF-kappaB signaling	28/6190	38/12262	0.00301369	0.0280971	0.0230435	ASH1L/CACTIN/CARD8/CASP8/ESR1/LILRB4/MIR15A/MIR15B/MIR16-1/MIR195/MIR497/NLRP12/NLRP6/NLRX1/OPTN/OTUD7A/PPM1B/PYCARD/RHOH/RIOK3/RORA/STAT1/TANK/TNFAIP3/TNIP1/TNIP3/TRIM59/ZC3H12A	28	ClusterGoSummary_Hypo_Methylation.csv
GO:0097035	BP	GO:0097035	regulation of membrane lipid distribution	28/6190	38/12262	0.00301369	0.0280971	0.0230435	ABCA1/ABCA2/ABCA7/ABCB1/ABCC1/ABCG1/ANO6/ANO7/ARV1/ATP10B/ATP11A/ATP11B/ATP11C/ATP8B1/ATP8B2/ATP8B4/ATP9A/FASLG/MFSD2A/P2RX7/PLSCR1/PLSCR4/PLSCR5/RFT1/SLC4A1/XKR4/XKR5/XKR6	28	ClusterGoSummary_Hypo_Methylation.csv
GO:0002701	BP	GO:0002701	negative regulation of production of molecular mediator of immune response	23/6190	30/12262	0.00303255	0.0282253	0.0231486	ANGPT1/ARG1/BCL6/BST2/CD22/CD96/CR1/FCRL3/FOXP3/HFE/HLA-F/HMOX1/IFNA2/IL10/IL13RA2/IL33/JAK3/LILRB1/LILRB4/SPINK5/TGFB1/THOC1/TNF	23	ClusterGoSummary_Hypo_Methylation.csv
GO:0040013	BP	GO:0040013	negative regulation of locomotion	161/6190	274/12262	0.00329465	0.0306131	0.0251069	ADA/ADARB1/ADGRB1/ADORA1/ADORA2A/ADORA3/ADTRP/AIF1/ALOX15B/ANGPT4/APOH/ARHGAP4/ARHGDIB/ARRDC3/ATP2B4/BCL2/BMP10/BMP5/BST2/C5AR2/CCDC125/CCL2/CCL25/CD200/CD200R1/CD300A/CLIC4/CORO1B/CORO1C/CX3CR1/CXCL13/DCN/DLG5/DPP4/DPYSL3/DRD2/DUSP1/DUSP10/DUSP22/ELANE/EPHA1/EPPIN/EPPK1/EVL/FBLN1/FRMD5/GCSAM/GDF2/HDAC5/HMGB1/HMOX1/IFITM1/IL24/IL27RA/IL33/IL4/JAG1/KLRK1/KRT16/LDLRAD4/LRP1/MAGI2/MAPK15/MCC/MCTP1/M…	161	ClusterGoSummary_Hypo_Methylation.csv
GO:0017157	BP	GO:0017157	regulation of exocytosis	91/6190	147/12262	0.00331103	0.0307134	0.0251892	ADCY1/ADGRE2/ADORA2A/ADRA1A/ANXA1/APBA1/ARF1/ATP13A2/ATP2A2/BLK/CACNA1G/CACNA1H/CACNA1I/CADPS/CALM1/CCR2/CD177/CD300A/CD84/CEACAM1/CFTR/DOC2B/DRD2/F2RL1/FGA/FGB/FGG/FGR/FMR1/GIT1/GNAI2/HGS/HLA-F/HMOX1/HTR2A/IFNG/IL13RA2/IL1RAPL1/IL4/IL4R/ITGB2/KCNB1/LGALS9/LGI3/LRRK2/LYN/MICAL1/NLGN1/P2RX1/P2RY4/PCLO/PDCD6IP/PPFIA2/PREPL/PRKCB/PTAFR/RAB10/RAB26/RAB27A/RAB3B/RAB3C/RAB3D/RAB7A/RAB8A/RAB8B/RAC2/RIMS…	91	ClusterGoSummary_Hypo_Methylation.csv
GO:0002573	BP	GO:0002573	myeloid leukocyte differentiation	96/6190	156/12262	0.00336408	0.0311531	0.0255498	ANXA2/APP/BATF/BATF2/BATF3/BGLAP/C1QC/CAMK4/CASP8/CCL19/CCL3/CCR1/CCR7/CD109/CD4/CDK6/CEACAM1/CEBPE/CREB1/CSF1/CSF1R/CSF2/EFNA2/EIF2AK1/EPHA2/EVI2B/F2RL1/FASN/FOXP1/FSHB/GATA1/GPR183/GPR55/GPR68/HCLS1/IFI16/IFNG/IL12B/IL15/IL17A/IL20/IL23A/IL23R/IL25/IL31RA/IL4/IL5/INHBA/INPP5D/IRF7/ITGB8/KLF10/LEF1/LIF/LILRB1/LILRB3/LILRB4/LYN/MED1/MIR145/MIR223/MYH9/NOTCH2/OCSTAMP/OSCAR/PIK3CD/PIK3R1/PIR/PPARG/…	96	ClusterGoSummary_Hypo_Methylation.csv
GO:0051403	BP	GO:0051403	stress-activated MAPK cascade	106/6190	174/12262	0.00339596	0.0313955	0.0257486	AMBP/APP/ARHGEF6/ARL6IP5/BIRC7/CCL19/CCM2/CCR7/CD27/CD40LG/CLEC7A/COPS5/CRKL/CYLD/DBNL/DLG1/DUSP1/DUSP10/DUSP22/EDAR/EGFR/EPHB1/ERN1/EZR/F2RL1/GPS2/GRIK2/HGF/HIPK2/HMGB1/IKBKG/IL1B/IRAK1/IRAK2/LGALS9/MAP2K2/MAP3K13/MAP3K5/MAP3K8/MAP3K9/MAP4K4/MAPK1/MAPK10/MAPK11/MAPK13/MAPK3/MAPKAPK2/MBIP/MECOM/MID1/MIR138-1/MIR20A/MIR92A1/MLKL/MMP8/NFKB1/NOD2/NOX1/PAGE4/PBK/PKN1/PLCB1/PTK2B/PTPN1/PTPN22/PYCARD/R…	106	ClusterGoSummary_Hypo_Methylation.csv
GO:0002861	BP	GO:0002861	regulation of inflammatory response to antigenic stimulus	21/6190	27/12262	0.00340961	0.0314163	0.0257656	BTK/C3/CCR7/CD28/FUT7/GPX1/HLA-E/IL10/IL12B/IL20RB/LTA/MIR105-1/MIR19A/MIR19B1/MIR6869/NLRP6/NOD2/PLA2G2D/PSMA1/TNF/ZP3	21	ClusterGoSummary_Hypo_Methylation.csv
GO:0045589	BP	GO:0045589	regulation of regulatory T cell differentiation	21/6190	27/12262	0.00340961	0.0314163	0.0257656	BCL6/CBFB/CD28/CR1/CTLA4/DUSP10/FOXP3/HLA-DRA/IFNG/IL2/IL2RA/IRF1/LAG3/LGALS9/LILRB2/LILRB4/MDK/MIR21/NFATC2/RUNX1/TNFSF4	21	ClusterGoSummary_Hypo_Methylation.csv
GO:0007158	BP	GO:0007158	neuron cell-cell adhesion	11/6190	12/12262	0.00348499	0.0316348	0.0259448	ASTN1/ASTN2/CNTN4/NINJ2/NLGN1/NLGN2/NLGN4X/NLGN4Y/NRXN3/RET/TNR	11	ClusterGoSummary_Hypo_Methylation.csv
GO:0032530	BP	GO:0032530	regulation of microvillus organization	11/6190	12/12262	0.00348499	0.0316348	0.0259448	ATP8B1/CDHR2/CDHR5/EZR/FSCN1/PLD1/PLS1/PODXL/RAP1GAP/USH1C/VIL1	11	ClusterGoSummary_Hypo_Methylation.csv
GO:0033631	BP	GO:0033631	cell-cell adhesion mediated by integrin	11/6190	12/12262	0.00348499	0.0316348	0.0259448	ADA/ADAM9/CCL5/CD3E/CXCL13/DPP4/FERMT3/ITGA5/PIEZO1/PODXL/SWAP70	11	ClusterGoSummary_Hypo_Methylation.csv
GO:0042976	BP	GO:0042976	activation of Janus kinase activity	11/6190	12/12262	0.00348499	0.0316348	0.0259448	CCL5/CD300A/GHR/IL12B/IL23A/IL23R/IL4/IL6R/PIBF1/PRLR/PTK2B	11	ClusterGoSummary_Hypo_Methylation.csv
GO:0055003	BP	GO:0055003	cardiac myofibril assembly	11/6190	12/12262	0.00348499	0.0316348	0.0259448	CSRP3/FHOD3/MEF2A/MYL2/MYLK3/NEB/NRAP/PDGFRA/PDGFRB/PROX1/TTN	11	ClusterGoSummary_Hypo_Methylation.csv
GO:0060263	BP	GO:0060263	regulation of respiratory burst	11/6190	12/12262	0.00348499	0.0316348	0.0259448	CLEC7A/DUSP10/GRN/INS/INSR/JCHAIN/LBP/NOXA1/RAC1/RAC2/SLAMF8	11	ClusterGoSummary_Hypo_Methylation.csv
GO:0071352	BP	GO:0071352	cellular response to interleukin-2	11/6190	12/12262	0.00348499	0.0316348	0.0259448	IL2/IL2RA/IL2RB/IL2RG/JAK1/JAK3/PTK2B/PTPN2/SHC1/STAT5A/SYK	11	ClusterGoSummary_Hypo_Methylation.csv
GO:0099563	BP	GO:0099563	modification of synaptic structure	11/6190	12/12262	0.00348499	0.0316348	0.0259448	ARHGAP44/CLN3/CTTNBP2/CYFIP1/DLGAP3/EPHA4/RHOA/SYNPO/TIAM1/WASF1/WASF3	11	ClusterGoSummary_Hypo_Methylation.csv
GO:2000345	BP	GO:2000345	regulation of hepatocyte proliferation	11/6190	12/12262	0.00348499	0.0316348	0.0259448	CEACAM1/CFLAR/CPB2/FGF1/GLI1/HPN/MDK/MED1/SULF2/TNFAIP3/WNT3A	11	ClusterGoSummary_Hypo_Methylation.csv
GO:0032620	BP	GO:0032620	interleukin-17 production	26/6190	35/12262	0.00350996	0.031809	0.0260877	CCL1/FOXP3/IFNG/IL12B/IL15/IL18/IL2/IL21/IL23A/IL23R/IL27RA/IL36RN/IL6/LY9/MIR146B/MIR20A/MIR383/NCKAP1L/NOD2/OSM/PRKCQ/RFTN1/SLAMF6/TGFB1/TLR4/TNFSF4	26	ClusterGoSummary_Hypo_Methylation.csv
GO:0006813	BP	GO:0006813	potassium ion transport	97/6190	158/12262	0.00355987	0.0322084	0.0264152	ABCC8/ABCC9/ADORA1/AKAP6/ANK2/ANK3/ANO6/AQP1/ATP12A/ATP1A2/ATP1A3/ATP1A4/ATP4A/CACNA1D/CASQ2/CAV1/CCT8L2/DLG1/DPP6/DRD2/FLNA/GJA5/HCN4/HPN/HTR2A/KCNA10/KCNA2/KCNA6/KCNAB1/KCNB1/KCNB2/KCND2/KCND3/KCNE1/KCNG1/KCNG4/KCNH1/KCNH3/KCNH6/KCNIP1/KCNIP2/KCNIP4/KCNJ13/KCNJ2/KCNJ4/KCNJ5/KCNJ6/KCNK1/KCNK12/KCNK15/KCNK16/KCNK17/KCNK18/KCNK3/KCNK5/KCNK9/KCNMA1/KCNMB1/KCNMB2/KCNMB4/KCNN1/KCNN3/KCNQ1/KCNQ2/KCNQ3…	97	ClusterGoSummary_Hypo_Methylation.csv
GO:0010976	BP	GO:0010976	positive regulation of neuron projection development	66/6190	103/12262	0.00359398	0.0324637	0.0266246	ABL2/ALK/ANKRD1/ANKRD27/ARHGAP35/ARSB/ATF1/AVIL/BMP5/CAMK2B/CFLAR/CNTF/COBL/CUX2/CYFIP1/DBNL/DHX36/DISC1/DPYSL3/DYNLT1/ENC1/EZH2/FLNA/FYN/GRN/HGF/HSPA5/ITGA3/KALRN/LRP1/LRRC7/LYN/MAGI2/MARK2/MDK/MIR431/NCK1/NDRG4/NEGR1/NFE2L2/NTRK1/NTRK2/NTRK3/P3H1/PAK3/PLXNB3/PPP1R9A/PTK2B/PTK6/RAPGEF1/RAPGEF2/RET/RGS2/RIT2/ROR1/ROR2/S100A9/SCARF1/SCN1B/SF3A2/STYXL1/TENM3/TIAM1/TOX/TRIM67/WNT5A	66	ClusterGoSummary_Hypo_Methylation.csv
GO:0002377	BP	GO:0002377	immunoglobulin production	51/6190	77/12262	0.00368951	0.0332177	0.027243	BATF/BCL6/BTK/C17orf99/CCR6/CD22/CD28/CD40/CD40LG/CD86/CLCF1/CR1/FCRL3/FOXP3/GAPT/HLA-E/HMCES/HPX/IL10/IL13RA2/IL2/IL21/IL27RA/IL33/IL4/IL4R/IL5/IL6/MSH3/MZB1/PKN1/POLQ/PTPRC/RIF1/SAMHD1/SASH3/SLC15A4/SWAP70/TCF3/TGFB1/THOC1/TLR9/TMIGD2/TNF/TNFRSF4/TNFSF4/TRAF2/VPREB1/VPREB3/XRCC4/YY1	51	ClusterGoSummary_Hypo_Methylation.csv
GO:0090630	BP	GO:0090630	activation of GTPase activity	51/6190	77/12262	0.00368951	0.0332177	0.027243	ADPRH/ARHGAP22/ARHGAP24/ARHGAP25/ARHGAP42/ARHGEF10/ARHGEF16/CCDC125/CCR7/CORO1C/CRKL/CXCL13/DOCK7/ECT2/EPHA1/EPHA2/EVI5/EVI5L/GARNL3/GPR65/GRTP1/NTRK3/PIP5K1A/PTK2B/RALGAPA2/RAP1GAP/RAPGEF1/RHOG/SGSM1/SGSM3/SIPA1/SIPA1L1/SIPA1L2/SIPA1L3/SLC27A4/TBC1D10A/TBC1D10B/TBC1D10C/TBC1D2/TBC1D21/TBC1D22A/TBC1D22B/TBC1D26/TBC1D2B/TBC1D7/TBC1D8/TBC1D9B/TBCK/TIAM1/TIAM2/WNT5A	51	ClusterGoSummary_Hypo_Methylation.csv
GO:1903305	BP	GO:1903305	regulation of regulated secretory pathway	67/6190	105/12262	0.00390725	0.0351206	0.0288037	ADCY1/ADGRE2/ADORA2A/ADRA1A/APBA1/ARF1/ATP2A2/BLK/CACNA1G/CACNA1H/CACNA1I/CALM1/CCR2/CD177/CD300A/CD84/CEACAM1/DOC2B/DRD2/F2RL1/FGR/FMR1/GIT1/GNAI2/HLA-F/HMOX1/HTR2A/IL13RA2/IL4/IL4R/ITGB2/KCNB1/LGALS9/LRRK2/LYN/MICAL1/NLGN1/P2RX1/P2RY4/PPFIA2/PREPL/PRKCB/PTAFR/RAB27A/RAB3D/RAC2/RIMS1/RIMS2/RIMS3/RIMS4/STX1A/STXBP1/SYK/SYT1/SYT11/SYT13/SYT17/SYT2/SYT3/SYT7/SYT8/SYT9/TRIM9/UNC13D/VPS18/WNT7A/ZP3	67	ClusterGoSummary_Hypo_Methylation.csv
GO:1902903	BP	GO:1902903	regulation of supramolecular fiber organization	142/6190	240/12262	0.003914	0.035124	0.0288064	ACTR3/ADD2/AEBP1/ALMS1/ANKRD53/APP/ARF1/ARHGAP35/ARHGAP40/ARHGAP6/ARHGEF10/ARHGEF10L/ARHGEF2/ARPC1B/ARPC2/ARPC4/ARPC5L/ASAP3/AVIL/BAG4/BMP10/C15orf62/CAPZA1/CAPZA3/CCDC88A/CCL11/CCL24/CCR7/CDH5/CDK5RAP2/CHADL/CHRNA7/CLIP3/CLU/CORO1A/CORO1B/CORO2B/COTL1/CTNNA2/CYFIP1/DBNL/DLG1/DMTN/DYRK1A/ELN/EPHA1/EPS8/ESAM/EVL/F2RL1/FHOD3/FLNA/FMN1/GMFG/GPR65/GPX1/GSN/HCK/HCLS1/IAPP/ICAM1/INPP5K/LDLR/LIMK1/LMOD1…	142	ClusterGoSummary_Hypo_Methylation.csv
GO:0032715	BP	GO:0032715	negative regulation of interleukin-6 production	38/6190	55/12262	0.00392225	0.0351408	0.0288202	ARRB1/ARRB2/BANK1/BPI/C1QTNF3/C5AR2/CD200/CD200R1/CSK/FOXP3/HAVCR2/HGF/IL10/IL27RA/IL36RN/INPP5D/LILRB4/MIR105-1/MIR140/MIR195/MIR19A/MIR19B1/MIR206/MIR365A/MIR6869/NCKAP1L/NLRP12/NLRX1/PTPN22/PTPN6/SIRPA/SLAMF1/SYT11/TLR4/TLR9/TNF/TNFAIP3/ZC3H12A	38	ClusterGoSummary_Hypo_Methylation.csv
GO:0030316	BP	GO:0030316	osteoclast differentiation	48/6190	72/12262	0.00393341	0.0351836	0.0288553	ANXA2/BGLAP/CAMK4/CCL3/CCR1/CD109/CREB1/CSF1/CSF1R/EFNA2/EPHA2/FOXP1/FSHB/GPR183/GPR55/GPR68/IFNG/IL12B/IL17A/IL20/IL23A/IL23R/IL4/INPP5D/KLF10/LILRB1/LILRB3/LILRB4/NOTCH2/OCSTAMP/OSCAR/PIK3R1/PPARGC1B/RASSF2/SBNO2/SFRP1/SH3PXD2A/SIGLEC15/SLC9B2/SNX10/SRC/TCTA/TLR4/TMEM64/TNF/TNFRSF11A/TREM2/UBASH3B	48	ClusterGoSummary_Hypo_Methylation.csv
GO:2000401	BP	GO:2000401	regulation of lymphocyte migration	32/6190	45/12262	0.0039453	0.0352161	0.0288819	ADAM17/ADAM8/ADTRP/AIF1/APP/C10orf99/CCL2/CCL20/CCL3/CCL5/CCR2/CCR6/CD200/CD200R1/CRKL/CXCL13/CXCL14/DOCK8/ECM1/GCSAM/GCSAML/IL27RA/KLRK1/PADI2/PTK2B/PYCARD/RHOA/RIPK3/S100A7/SPN/STK10/WNT5A	32	ClusterGoSummary_Hypo_Methylation.csv
GO:0043122	BP	GO:0043122	regulation of I-kappaB kinase/NF-kappaB signaling	104/6190	171/12262	0.00396673	0.0352161	0.0288819	ANGPT1/APOL3/ASH1L/BIRC3/BST2/CACTIN/CARD16/CARD8/CASP1/CASP10/CASP8/CCL19/CCR7/CD36/CD4/CD40/CFLAR/CPNE1/DHX36/ECM1/ECT2/EDAR/ESR1/F2RL1/FASLG/FKBP1A/FLNA/FYN/HMOX1/IFIT5/IKBKE/IKBKG/IL1B/IRAK1/LGALS1/LGALS9/LILRB4/LIME1/LPAR1/MAP3K14/MIB2/MIER1/MIR15A/MIR15B/MIR16-1/MIR195/MIR497/NDFIP2/NEK6/NLRP12/NLRP6/NLRX1/NOD2/OPTN/OTUD7A/PELI1/PIDD1/PLEKHG5/PLK2/PPM1B/PRKCB/PRKCE/PYCARD/RHOA/RHOH/RIOK3/RO…	104	ClusterGoSummary_Hypo_Methylation.csv
GO:0010876	BP	GO:0010876	lipid localization	207/6190	360/12262	0.00397062	0.0352161	0.0288819	ABCA1/ABCA10/ABCA12/ABCA13/ABCA2/ABCA6/ABCA7/ABCA8/ABCB1/ABCB11/ABCC1/ABCC11/ABCC2/ABCC3/ABCD1/ABCG1/ABCG4/ABHD5/ACE/ACSL4/ACSL5/ADORA1/ADORA2A/AGTR1/AKR1C4/ANO6/ANO7/ANXA1/ANXA2/APBA1/APOA5/APOB/APOC1/APOC2/APOC3/APOH/APOL1/APOL3/APOL5/APOL6/APOLD1/APOM/AQP9/ARL6IP5/ARV1/ATP10B/ATP11A/ATP11B/ATP11C/ATP1A2/ATP8B1/ATP8B2/ATP8B4/ATP9A/AUP1/AVPR1B/B4GALNT1/C3/CAV1/CD36/CDS1/CDS2/CEACAM1/CES1/CFHR4/C…	207	ClusterGoSummary_Hypo_Methylation.csv
GO:0031640	BP	GO:0031640	killing of cells of other organism	35/6190	50/12262	0.00397539	0.0352161	0.0288819	APOL1/ARG1/AZU1/CAMP/CASP8/CFHR2/CFHR5/CLEC7A/CTSG/DCD/DEFA5/DEFA6/DEFB118/DEFB128/DEFB132/ELANE/F2RL1/FCER2/GNLY/HAMP/HTN1/HTN3/IFNG/KRT6A/MUC7/NOS2/P2RX7/PGLYRP3/PGLYRP4/PRF1/REG3G/S100A12/SEMG1/SERPINB9/SYK	35	ClusterGoSummary_Hypo_Methylation.csv
GO:0032731	BP	GO:0032731	positive regulation of interleukin-1 beta production	35/6190	50/12262	0.00397539	0.0352161	0.0288819	AIM2/APP/AZU1/CARD8/CASP1/CASP8/CCL19/CCL3/CLEC7A/FZD5/GSDMD/HK1/HMGB1/IFI16/IFNG/IL17A/IL6/LGALS9/LILRA2/MIR206/MNDA/NLRP1/NLRP12/NLRP2/NLRP3/NOD2/P2RX7/PANX1/PYCARD/PYHIN1/STAT3/TLR4/TNF/USP50/WNT5A	35	ClusterGoSummary_Hypo_Methylation.csv
GO:0046579	BP	GO:0046579	positive regulation of Ras protein signal transduction	35/6190	50/12262	0.00397539	0.0352161	0.0288819	ARRB1/AUTS2/CRKL/CSF1/DYNLT1/F2RL1/GPR174/GPR18/GPR20/GPR35/GPR4/GPR55/GPR65/IGF1/ITPKB/LPAR1/LRRC59/LYN/MAP4K4/MAPRE2/NGF/NOTCH2/NTRK1/P2RY10/PDGFRB/PIK3CB/PIK3CG/RAC1/RAPGEF1/ROBO1/RTN4R/SHC1/STK19/SYNPO2L/VAV1	35	ClusterGoSummary_Hypo_Methylation.csv
GO:0010035	BP	GO:0010035	response to inorganic substance	222/6190	388/12262	0.00403529	0.0356893	0.0292701	AANAT/ABCC2/ACO1/ADA/ADAM9/ADAMTS13/ADCY1/ADCY7/ADGRV1/AKR1B1/AKR1C3/ALOX5AP/ANK3/ANXA1/APOB/APOBEC1/APP/AQP1/AQP9/ARG1/ATF1/ATG7/ATP13A2/ATP2B4/ATP7B/AXL/B2M/BCL2/BGLAP/BLM/C1QA/CACNA1G/CACNA1H/CACNG2/CALM1/CAPN2/CASP8/CASQ2/CAT/CAV1/CCL19/CCND1/CCR7/CD14/CD36/CDKN1B/CFLAR/CLDN1/CLIC4/COL18A1/COL1A1/CPNE1/CPNE2/CPNE4/CPNE5/CREB1/CRIP1/CSF2/CUTA/CYB5A/CYBB/CYP11B1/CYP11B2/CYP1A2/CYP2E1/D2HGDH/DDI…	222	ClusterGoSummary_Hypo_Methylation.csv
GO:0045954	BP	GO:0045954	positive regulation of natural killer cell mediated cytotoxicity	17/6190	21/12262	0.00406728	0.0357574	0.029326	CADM1/CD160/CD226/CRTAM/HLA-E/HLA-F/IL12B/IL18RAP/IL21/KLRD1/KLRK1/LAG3/NCR3/RAET1E/SH2D1A/SLAMF6/VAV1	17	ClusterGoSummary_Hypo_Methylation.csv
GO:0042908	BP	GO:0042908	xenobiotic transport	24/6190	32/12262	0.00406781	0.0357574	0.029326	ABCA8/ABCB1/ABCB11/ABCC1/ABCC11/ABCC2/ABCC3/CLDN1/LRRC8A/LRRC8D/PDZK1/SLC17A3/SLC18A1/SLC22A1/SLC22A18/SLC22A2/SLC22A3/SLC22A4/SLC22A5/SLC29A4/SLC2A1/SLC36A1/SLC47A1/SLC6A13	24	ClusterGoSummary_Hypo_Methylation.csv
GO:0002483	BP	GO:0002483	antigen processing and presentation of endogenous peptide antigen	13/6190	15/12262	0.00409491	0.0357574	0.029326	ABCB9/AZGP1/B2M/ERAP1/ERAP2/HFE/HLA-A/HLA-B/HLA-C/HLA-DRA/HLA-E/HLA-F/TAP1	13	ClusterGoSummary_Hypo_Methylation.csv
GO:0002689	BP	GO:0002689	negative regulation of leukocyte chemotaxis	13/6190	15/12262	0.00409491	0.0357574	0.029326	C5AR2/CCL2/DPP4/DUSP1/KLRK1/MIR223/MMP28/NBL1/PADI2/RIN3/SLAMF8/SLIT2/STAP1	13	ClusterGoSummary_Hypo_Methylation.csv
GO:0003094	BP	GO:0003094	glomerular filtration	13/6190	15/12262	0.00409491	0.0357574	0.029326	ADGRF5/ADORA1/CORO2B/F2RL1/GJA5/JCHAIN/MCAM/MYO1E/PDGFB/PTPRO/SULF2/TMEM63C/XPNPEP3	13	ClusterGoSummary_Hypo_Methylation.csv
GO:0030033	BP	GO:0030033	microvillus assembly	13/6190	15/12262	0.00409491	0.0357574	0.029326	ATP8B1/ESPN/EZR/FSCN1/MYO1A/PLD1/PODXL/RAP1GAP/RAPGEF2/RAPGEF6/SLC9A3R1/STK26/TNIK	13	ClusterGoSummary_Hypo_Methylation.csv
GO:0043031	BP	GO:0043031	negative regulation of macrophage activation	13/6190	15/12262	0.00409491	0.0357574	0.029326	ADGRF5/BPI/CD200/CST7/GRN/IL31RA/IL4/LDLR/NR1H3/PTPRC/SYT11/VSIG4/ZC3H12A	13	ClusterGoSummary_Hypo_Methylation.csv
GO:0046058	BP	GO:0046058	cAMP metabolic process	13/6190	15/12262	0.00409491	0.0357574	0.029326	ADCY1/ADCY2/ADCY4/ADCY5/ADCY7/ADCY9/EPHA2/PDE10A/PDE4A/PDE4B/PDE8A/PTH/PTHLH	13	ClusterGoSummary_Hypo_Methylation.csv
GO:0002532	BP	GO:0002532	production of molecular mediator involved in inflammatory response	45/6190	67/12262	0.00416796	0.0363378	0.0298019	ABCD1/ADCY7/ALOX5/BTK/CD36/CD6/CHID1/CLEC7A/DUSP10/GBP5/GPSM3/GRN/IL17A/IL1R2/IL4R/IL6/INS/LBP/LILRB4/LYN/MEFV/MIR129-1/MIR140/MIR16-1/MIR17/MIR21/MIR378A/NLRP7/NOD2/NOS2/P2RX1/PLD3/PLD4/PPARA/PYCARD/SIRPA/SLAMF8/SNAP23/STAT3/SYK/TICAM1/TLR4/TLR6/TNF/ZC3H12A	45	ClusterGoSummary_Hypo_Methylation.csv
GO:0003071	BP	GO:0003071	renal system process involved in regulation of systemic arterial blood pressure	15/6190	18/12262	0.00421988	0.036559	0.0299833	ADORA1/AGTR1/CORO2B/CYP11B2/CYP4A11/CYP4F12/CYP4F2/F2RL1/GJA5/OR51E2/PCSK5/PDGFB/PTPRO/SERPINF2/SUCNR1	15	ClusterGoSummary_Hypo_Methylation.csv
GO:0010880	BP	GO:0010880	regulation of release of sequestered calcium ion into cytosol by sarcoplasmic reticulum	15/6190	18/12262	0.00421988	0.036559	0.0299833	AKAP6/ANK2/ATP1A2/CACNA1C/CALM1/CASQ1/CASQ2/DHRS7C/DMD/RYR2/SLC8A1/SRI/TMEM38A/TMEM38B/TRDN	15	ClusterGoSummary_Hypo_Methylation.csv
GO:0070570	BP	GO:0070570	regulation of neuron projection regeneration	15/6190	18/12262	0.00421988	0.036559	0.0299833	CNTF/EPHA4/FLNA/GRN/HGF/KIAA0319/LRP1/MIR431/PRRX1/PTPRF/PTPRS/RGMA/RTN4R/SCARF1/TNR	15	ClusterGoSummary_Hypo_Methylation.csv
GO:2000316	BP	GO:2000316	regulation of T-helper 17 type immune response	15/6190	18/12262	0.00421988	0.036559	0.0299833	FOXP3/IL12B/IL12RB1/IL2/IL23A/IL23R/IL27RA/IL4/MIR21/NFKBIZ/NLRP10/PRKCQ/RC3H1/TNFSF18/ZC3H12A	15	ClusterGoSummary_Hypo_Methylation.csv
GO:0048010	BP	GO:0048010	vascular endothelial growth factor receptor signaling pathway	42/6190	62/12262	0.00438289	0.0379116	0.0310927	AXL/CYBA/CYBB/CYFIP1/FGF18/FYN/GRB10/HGS/IL1B/ITGA5/ITGB3/MAPK11/MAPKAPK2/MAPKAPK3/MIR296/MMRN2/NCF2/NCF4/NCK1/NCK2/NCKAP1L/NEDD4/NRP1/NRP2/PGF/PIK3CB/PIK3R1/PRKCB/PRKD2/PTK2/PTK2B/PTPN1/RAC1/RHOA/SH2D2A/SRC/TNMD/VAV1/VEGFA/VEGFC/VTN/WASF2	42	ClusterGoSummary_Hypo_Methylation.csv
GO:0071356	BP	GO:0071356	cellular response to tumor necrosis factor	128/6190	215/12262	0.00443566	0.038308	0.0314177	ABCC2/ADAM17/ADAMTS13/AIM2/AKAP12/ANKRD1/APOB/ARHGEF2/BAG4/BIRC3/CACTIN/CARD16/CARD8/CASP1/CASP8/CCDC3/CCL1/CCL11/CCL14/CCL15/CCL16/CCL18/CCL19/CCL2/CCL20/CCL22/CCL23/CCL24/CCL25/CCL3/CCL5/CCL8/CD27/CD40/CD40LG/CD58/CD70/CHI3L1/CLDN1/CLIP3/COL1A1/COMMD7/CPNE1/CXCL8/CYLD/EDAR/EDARADD/F2RL1/FABP4/GBP2/GPS2/HAMP/HAS2/HMHB1/ICAM1/IKBKG/INPP5K/KRT18/KRT8/LAPTM5/LIMS1/LTA/LTB/MAP3K14/MAP3K5/MAPK1/MAPK3…	128	ClusterGoSummary_Hypo_Methylation.csv
GO:0038093	BP	GO:0038093	Fc receptor signaling pathway	73/6190	116/12262	0.00447532	0.0384825	0.0315609	ACTR3/ARPC1B/ARPC2/ARPC4/BTK/CALM1/CD200R1/CD247/CD3G/CYFIP1/FCER1A/FCGR2A/FCGR3A/FGR/FYN/GRAP2/HCK/IKBKG/ITK/LAT/LAT2/LCP2/LILRA4/LIMK1/LYN/MAPK1/MAPK10/MAPK3/MS4A2/MYH2/MYO1G/NCK1/NCKAP1L/NFATC2/NFKB1/NR4A3/PIGR/PIK3CB/PIK3R1/PLA2G6/PLCG2/PPP3CB/PRKCE/PRKCQ/PSMA1/PSMA4/PSMA6/PSMB11/PSMB2/PSMB7/PSMB8/PSMB9/PSMD12/PSMD2/PSMD7/PSMF1/PTK2/PTPRC/PTPRJ/RAC1/RAPGEF1/SHC1/SOS1/SRC/SYK/TAB1/TAB2/TEC/VAV…	73	ClusterGoSummary_Hypo_Methylation.csv
GO:0046461	BP	GO:0046461	neutral lipid catabolic process	27/6190	37/12262	0.00447682	0.0384825	0.0315609	ABHD12/ABHD12B/ABHD16A/ABHD5/APOA5/APOB/APOC2/APOC3/DAGLA/DAGLB/FABP12/FABP4/FABP6/FABP7/FABP9/FGF21/GPLD1/LIPC/LIPH/LIPI/LYPLA2/MGLL/PIK3CG/PNLIPRP2/PNPLA1/PNPLA5/SORL1	27	ClusterGoSummary_Hypo_Methylation.csv
GO:0046464	BP	GO:0046464	acylglycerol catabolic process	27/6190	37/12262	0.00447682	0.0384825	0.0315609	ABHD12/ABHD12B/ABHD16A/ABHD5/APOA5/APOB/APOC2/APOC3/DAGLA/DAGLB/FABP12/FABP4/FABP6/FABP7/FABP9/FGF21/GPLD1/LIPC/LIPH/LIPI/LYPLA2/MGLL/PIK3CG/PNLIPRP2/PNPLA1/PNPLA5/SORL1	27	ClusterGoSummary_Hypo_Methylation.csv
GO:0009615	BP	GO:0009615	response to virus	152/6190	259/12262	0.00449032	0.0385384	0.0316067	ABCC9/ADARB1/AIM2/AIMP1/APOB/APOBEC1/APOBEC3A/APOBEC3C/APOBEC3D/APOBEC3H/ARF1/ATG7/AUP1/AZU1/BATF3/BCL2/BIRC3/BPIFA1/BST2/CCL11/CCL19/CCL22/CCL5/CCL8/CD207/CD40/CDK6/CFL1/CLPB/CLU/CRCP/CREBZF/CXCL9/CXCR4/DCLK1/DDX17/DDX58/DHX36/DMBT1/DTX3L/EEF1G/ENO1/EXOC1/F2RL1/FCN3/FGR/FLNA/FMR1/FOXP3/HNRNPUL1/HTRA1/IFI16/IFI27/IFI44L/IFIH1/IFIT3/IFIT5/IFITM1/IFNA2/IFNA8/IFNAR2/IFNG/IFNGR1/IFNGR2/IFNL4/IKBKE/IK…	152	ClusterGoSummary_Hypo_Methylation.csv
GO:0014910	BP	GO:0014910	regulation of smooth muscle cell migration	39/6190	57/12262	0.00456421	0.0391117	0.0320769	ACE/ADAMTS1/AIF1/BCL2/CCL5/CORO1B/DOCK4/DOCK5/DOCK7/HAS2/IGF1/LPAR1/LRP1/MDK/MEF2C/MIR140/MIR143/MIR15A/MIR182/MIR20A/MIR21/MIR223/NDRG4/NFE2L2/NR4A3/NRP1/PDGFA/PDGFB/PDGFD/PDGFRB/PLXNA1/POSTN/PRKG1/S100A11/SLIT2/SORL1/SRC/TPM1/VTN	39	ClusterGoSummary_Hypo_Methylation.csv
GO:0002260	BP	GO:0002260	lymphocyte homeostasis	30/6190	42/12262	0.0046862	0.0400295	0.0328296	ADA/BCL2/CORO1A/DOCK10/DOCK11/FOXP3/GAPT/GPR174/IL2/IL2RA/JAK3/LGALS9/LMO1/LYN/MEF2C/MIR17HG/NCKAP1L/PKN1/PPP3CB/RAG1/RC3H1/RIPK3/SIT1/SOS1/SPNS2/SPTA1/TNFAIP3/TNFRSF17/TNFSF13B/TNFSF14	30	ClusterGoSummary_Hypo_Methylation.csv
GO:0070228	BP	GO:0070228	regulation of lymphocyte apoptotic process	30/6190	42/12262	0.0046862	0.0400295	0.0328296	ADA/ADAM8/BCL6/BIRC7/BLK/BTK/CCL5/CD27/CD3G/DOCK8/FOXP1/GIMAP8/IDO1/IL10/IL2/IL7R/JAK3/LGALS16/LGALS9/LYN/MIR17HG/PDCD1/PIP/PRKCQ/PTCRA/RAG1/RIPK3/SLC39A10/ST3GAL1/WNT5A	30	ClusterGoSummary_Hypo_Methylation.csv
GO:0032722	BP	GO:0032722	positive regulation of chemokine production	36/6190	52/12262	0.00469311	0.0400295	0.0328296	ADAM17/AIF1/ALOX15B/APP/CLEC7A/CSF1R/FFAR2/FFAR3/HAVCR2/HMGB1/HMOX1/IFNG/IL17A/IL17RA/IL1B/IL1RL1/IL33/IL4R/IL6/IL6R/IL7/LBP/LGALS9/LRP1/MIR92A1/NOD2/POSTN/PYCARD/SYK/TICAM1/TLR4/TLR7/TLR9/TNF/TRIM32/WNT5A	36	ClusterGoSummary_Hypo_Methylation.csv
GO:0055001	BP	GO:0055001	muscle cell development	79/6190	127/12262	0.00496769	0.042306	0.0346966	ADM/ADRA1A/AKAP6/ALPK2/ALPK3/ANK2/ANKRD1/ATG5/ATP2A2/BCL2/BIN3/BMP10/CASQ1/CAV2/CFLAR/CSRP3/CXADR/DMD/DNER/DYSF/FHOD3/FLNC/GPX1/HAMP/HDAC9/IGF1/KEL/KRT8/LDB3/LMOD1/LMOD2/LOX/LRRC10/MAML1/MEF2A/MEGF10/MIR195/MIR19A/MIR19B1/MIR208A/MIR23A/MYH11/MYH3/MYH6/MYL2/MYLK3/MYO18B/MYOF/MYOZ1/MYOZ2/MYPN/NEB/NFATC2/NRAP/OBSCN/PDGFRA/PDGFRB/PDLIM5/PGM5/PI16/PPARA/PROX1/PTCD2/RGS2/RYR1/SDC1/SGCZ/SLC8A1/SORBS2/S…	79	ClusterGoSummary_Hypo_Methylation.csv
GO:0050808	BP	GO:0050808	synapse organization	183/6190	317/12262	0.00519542	0.0441771	0.0362312	ACHE/ACTBL2/ACTN1/ADD2/ADGRB1/ADGRB3/ADGRL1/ADGRL3/AGRN/ANAPC2/ANK3/APP/ARF1/ARHGAP22/ARHGAP39/ARHGAP44/ASIC2/BSN/C1QA/C1QB/C1QC/C3/C5AR1/CACNB1/CACNG2/CAMK2B/CDH2/CFL1/CHRNA1/CHRNA7/CLN3/CLSTN2/CNTN5/COL4A1/COL4A5/CRKL/CTNNA2/CTTNBP2/CUX2/CX3CR1/CYFIP1/DBNL/DGKB/DHX36/DIP2A/DISC1/DLG1/DLG5/DLGAP3/DNER/DOCK10/DOK7/DRD2/DSCAM/ELFN1/EPHA4/EPHB1/EPHB2/EPHB3/ERC2/FLNA/FYN/FZD5/GABRB3/GAP43/GPC6/GPM6A…	183	ClusterGoSummary_Hypo_Methylation.csv
GO:0009583	BP	GO:0009583	detection of light stimulus	40/6190	59/12262	0.00525611	0.0445011	0.036497	ASIC2/BEST1/CABP4/CACNA1F/CACNA2D4/CALM1/CAMKMT/CDS1/CNGA1/CNGB1/CRB1/EYS/GNAQ/GNAT2/GNB1/GNGT2/GRK4/GUCA1A/GUCA1B/GUCY2F/NMT1/NR2E3/OPN1LW/OPN1SW/OPN3/OPN4/OPN5/PDC/PDE6A/PDE6B/PDE6C/PITPNM1/PRPH2/RCVRN/RGR/RHO/RP1/SAG/SEMA5B/TULP1	40	ClusterGoSummary_Hypo_Methylation.csv
GO:0032660	BP	GO:0032660	regulation of interleukin-17 production	25/6190	34/12262	0.00525775	0.0445011	0.036497	CCL1/FOXP3/IFNG/IL12B/IL15/IL18/IL2/IL21/IL23A/IL23R/IL27RA/IL36RN/IL6/LY9/MIR146B/MIR20A/MIR383/NCKAP1L/NOD2/OSM/PRKCQ/SLAMF6/TGFB1/TLR4/TNFSF4	25	ClusterGoSummary_Hypo_Methylation.csv
GO:0045622	BP	GO:0045622	regulation of T-helper cell differentiation	25/6190	34/12262	0.00525775	0.0445011	0.036497	ANXA1/BCL6/CCL19/CD80/CD86/FOXP3/HLA-DRA/IL12B/IL12RB1/IL18/IL2/IL23A/IL23R/IL27/IL4/IL4R/JAK3/MIR21/MYB/NFKBIZ/NLRP3/RC3H1/TNFSF18/TNFSF4/ZC3H12A	25	ClusterGoSummary_Hypo_Methylation.csv
GO:0098659	BP	GO:0098659	inorganic cation import across plasma membrane	47/6190	71/12262	0.00529427	0.044673	0.0366379	ABCC9/ATP12A/ATP1A2/ATP1A3/ATP1A4/ATP2B4/ATP4A/CACNA2D1/DLG1/FYN/HCN4/HFE/IFNG/ISCU/KCNJ13/KCNJ2/KCNJ4/KCNJ5/KCNJ6/KCNK9/RAMP3/SLC12A6/SLC12A7/SLC12A9/SLC24A2/SLC31A1/SLC34A1/SLC39A10/SLC39A12/SLC39A5/SLC39A8/SLC5A1/SLC6A1/SLC6A9/SLC8A1/SLC8A3/SLC9A2/SLC9A4/SLC9A7/SLC9A9/SLC9C2/TRPV1/TRPV2/TRPV3/TRPV4/TRPV5/WNK2	47	ClusterGoSummary_Hypo_Methylation.csv
GO:0099587	BP	GO:0099587	inorganic ion import across plasma membrane	47/6190	71/12262	0.00529427	0.044673	0.0366379	ABCC9/ATP12A/ATP1A2/ATP1A3/ATP1A4/ATP2B4/ATP4A/CACNA2D1/DLG1/FYN/HCN4/HFE/IFNG/ISCU/KCNJ13/KCNJ2/KCNJ4/KCNJ5/KCNJ6/KCNK9/RAMP3/SLC12A6/SLC12A7/SLC12A9/SLC24A2/SLC31A1/SLC34A1/SLC39A10/SLC39A12/SLC39A5/SLC39A8/SLC5A1/SLC6A1/SLC6A9/SLC8A1/SLC8A3/SLC9A2/SLC9A4/SLC9A7/SLC9A9/SLC9C2/TRPV1/TRPV2/TRPV3/TRPV4/TRPV5/WNK2	47	ClusterGoSummary_Hypo_Methylation.csv
GO:0009595	BP	GO:0009595	detection of biotic stimulus	20/6190	26/12262	0.0053404	0.0449246	0.0368443	CD1D/CDHR2/CLEC7A/CRTAM/DMBT1/HLA-A/HLA-B/LBP/LY96/NLRP3/NOD2/PGLYRP3/PGLYRP4/PTPRJ/SCARB1/SRPX/SSC5D/TLR4/TLR6/TREM2	20	ClusterGoSummary_Hypo_Methylation.csv
GO:0045773	BP	GO:0045773	positive regulation of axon extension	20/6190	26/12262	0.0053404	0.0449246	0.0368443	ANAPC2/BMPR2/CDH4/CYFIP1/DBNL/DISC1/DSCAM/FN1/L1CAM/LIMK1/LRP1/MAP1B/MAP3K13/MEGF8/NRP1/RUFY3/SEMA5A/SEMA7A/TRPV2/VEGFA	20	ClusterGoSummary_Hypo_Methylation.csv
GO:0010810	BP	GO:0010810	regulation of cell-substrate adhesion	95/6190	156/12262	0.00543369	0.0456397	0.0374307	ACER2/ARHGAP6/ARPC2/BCL2/BCL6/CASK/CASS4/CCL25/CCR7/CD36/CD3E/CDH13/CDK6/COL16A1/COL1A1/COL26A1/COL8A1/CORO1C/CORO2B/CRKL/CSF1/DDR1/DISC1/DMTN/DOCK5/DUSP22/ECM2/EDIL3/EFNA5/EGFLAM/EPHA1/FAM107A/FBLN1/FBLN2/FERMT1/FGA/FGB/FGG/FLNA/FMN1/FN1/FUT1/HAS2/ITGA3/ITGA5/JAG1/LGALS1/LIMS1/LRP1/MAP4K4/MDK/MIR192/MIR29C/MIR92A1/MMP12/NRP1/OLFM4/P4HB/PDGFB/PEAK1/PIK3CB/PIK3R1/PKHD1/PLEKHA2/PLET1/PLG/POSTN/PREX…	95	ClusterGoSummary_Hypo_Methylation.csv
GO:0071277	BP	GO:0071277	cellular response to calcium ion	37/6190	54/12262	0.00547131	0.0458857	0.0376325	ADCY1/ADGRV1/AKR1C3/ALOX5AP/CLIC4/CPNE1/CPNE2/CPNE4/CPNE5/DMTN/ECT2/GPLD1/GUCA1A/HSPA5/ITPKB/KCNH1/LCE1D/LGMN/MEF2A/MEF2C/NLGN1/PRKAA1/RASAL1/RYR1/RYR3/SCN5A/SLC25A24/SYT1/SYT11/SYT13/SYT17/SYT2/SYT3/SYT7/SYT8/SYT9/WNT5A	37	ClusterGoSummary_Hypo_Methylation.csv
GO:0070302	BP	GO:0070302	regulation of stress-activated protein kinase signaling cascade	76/6190	122/12262	0.00549644	0.0460265	0.0377479	AMBP/APP/ARL6IP5/CCL19/CCR7/CD27/CLEC7A/COPS5/CYLD/DLG1/DUSP1/DUSP10/DUSP22/EDAR/EGFR/EPHB1/EZR/F2RL1/GPS2/GRIK2/HGF/HIPK2/HMGB1/IL1B/LYN/MAP2K2/MAP3K5/MAP4K4/MAPK1/MAPK3/MECOM/MID1/MIR138-1/MIR20A/MIR92A1/MMP8/NOD2/NOX1/PAGE4/PBK/PLCB1/PTK2B/PTPN22/PYCARD/RAPGEF1/RASSF2/RELL1/RELL2/RNF13/SASH1/SCIMP/SEMA3A/SEMA4C/SERPINF2/SFRP1/SFRP2/SH3RF2/SH3RF3/SIRPA/SLAMF1/SPI1/STK3/TLR4/TLR9/TNF/TRAF1/TRAF2…	76	ClusterGoSummary_Hypo_Methylation.csv
GO:0010977	BP	GO:0010977	negative regulation of neuron projection development	55/6190	85/12262	0.00556342	0.0464462	0.0380921	ARHGAP4/B2M/BCL11A/DAB1/DENND5A/DPYSL3/DRAXIN/EPHA4/EPHB2/FLNA/FSTL4/KIAA0319/LGALS1/LINGO1/LPAR1/LRP1/LRP4/LRRK2/MAP2/NEU4/NLGN1/NRP1/PTPRG/PTPRO/PTPRS/RGMA/RHOA/RIT2/RTN4R/RTN4RL2/RUFY3/RYK/SEMA3A/SEMA3D/SEMA3E/SEMA3F/SEMA3G/SEMA4C/SEMA4D/SEMA4G/SEMA5A/SEMA5B/SEMA6A/SEMA7A/SPOCK1/SYNGAP1/TNR/TRAK2/TRPV4/UBE3A/VIM/WNT3/WNT3A/WNT5A/ZNF365	55	ClusterGoSummary_Hypo_Methylation.csv
GO:0019724	BP	GO:0019724	B cell mediated immunity	55/6190	85/12262	0.00556342	0.0464462	0.0380921	BATF/BCL6/BTK/C17orf99/C1QA/C1QB/C1QC/C1RL/C1S/C3/C6/C8B/C8G/C9/CCR6/CD226/CD27/CD28/CD40/CD40LG/CD55/CD70/CLCF1/CLU/CR1/FCER2/FOXP3/GAPT/HLA-E/HMCES/HPX/IGLL1/IGLL5/IL10/IL13RA2/IL2/IL27RA/IL4/IL4R/INPP5D/IRF7/LTA/MBL2/NOD2/PTPN6/PTPRC/RIF1/SLA2/SLC15A4/SWAP70/TGFB1/THOC1/TNF/TNFSF4/ZP3	55	ClusterGoSummary_Hypo_Methylation.csv
GO:0031099	BP	GO:0031099	regeneration	81/6190	131/12262	0.00562685	0.0469046	0.0384682	ADM/ANXA1/APOA5/AXL/BAAT/BCL2/BIN3/C5AR1/CCND1/CDKN1A/CDKN1B/CFLAR/CLDN1/CNTF/CPB2/CPQ/DUSP10/EGFR/EPHA4/EPPK1/EYS/EZH2/FLNA/FLT3/GAP43/GLI1/GPX1/GRN/GSN/HAMP/HFE/HGF/HMOX1/IGF1/IL10/IL6/KIAA0319/KLK6/KPNA1/LCP1/LGR6/LRP1/MAP1B/MDK/MED1/MIR431/MYOZ1/NINJ1/NINJ2/NNMT/NR4A3/NREP/PFKFB1/PKM/PNPT1/POSTN/PPARG/PRRX1/PTGFRN/PTPN3/PTPRF/PTPRS/PTPRU/REG1A/RGMA/RTN4R/RTN4RL2/RUNX1/SCARF1/SGCA/SULF2/TARBP2…	81	ClusterGoSummary_Hypo_Methylation.csv
GO:0001885	BP	GO:0001885	endothelial cell development	31/6190	44/12262	0.00566323	0.0470655	0.0386001	CCM2/CDH5/CLDN1/CLIC4/COL15A1/COL18A1/COL22A1/EZR/F2RL1/FASN/GPX1/HEG1/ICAM1/IL1B/MET/NOTCH4/PDE2A/PLCB1/PTPRS/RAPGEF1/RAPGEF2/RDX/ROBO4/STC1/TJP2/TNF/TNFRSF1A/TNMD/VEGFA/WNT7A/WNT7B	31	ClusterGoSummary_Hypo_Methylation.csv
GO:1902041	BP	GO:1902041	regulation of extrinsic apoptotic signaling pathway via death domain receptors	31/6190	44/12262	0.00566323	0.0470655	0.0386001	ARHGEF2/BMP5/CASP8/CFLAR/FAF1/FAIM2/FASLG/FEM1B/FGA/FGB/FGG/GPX1/HGF/HMOX1/ICAM1/ITPRIP/NOS3/RFFL/SFRP1/SFRP2/SP100/STK3/STK4/TMBIM1/TMC8/TNFAIP3/TNFRSF10A/TNFRSF10B/TNFSF10/TRADD/TRAF2	31	ClusterGoSummary_Hypo_Methylation.csv
GO:0006470	BP	GO:0006470	protein dephosphorylation	129/6190	218/12262	0.00573326	0.0475757	0.0390185	ADORA1/ARPP19/BCL2/BOD1L1/BOD1L2/CALM1/CAMTA1/CD300A/CD33/CDC25B/CDC25C/CDCA2/CDH5/CPPED1/CTDSPL2/DAPP1/DLG1/DRD2/DUSP1/DUSP10/DUSP11/DUSP13/DUSP14/DUSP2/DUSP22/DUSP23/DUSP28/DUSP4/DUSP5/DUSP7/ELFN1/ELFN2/ENSA/EYA1/EYA2/FCRL3/FKBP1A/GNAI2/HACD2/HSP90B1/LCK/LILRB2/LMTK2/LRRIQ4/LRRK2/MAGI2/MINPP1/MTM1/MTMR1/MTMR2/MTMR4/MTMR6/MYH3/MYH6/MYH8/MYOZ1/NCK1/NCKAP1L/PALD1/PDGFRB/PHACTR1/PHACTR3/PHPT1/PPA2/…	129	ClusterGoSummary_Hypo_Methylation.csv
GO:0071900	BP	GO:0071900	regulation of protein serine/threonine kinase activity	195/6190	340/12262	0.005881	0.0487283	0.0399638	ADAM17/ADAM8/ALK/ARRB1/ATP2B4/BIRC7/BLM/C5AR1/CALM1/CAV1/CCL19/CCNB3/CCND1/CCND3/CCNE2/CCNH/CCNI/CCNJL/CCNL1/CCNT2/CCNYL1/CD300A/CD40/CD40LG/CDC25C/CDC37/CDK5RAP1/CDK7/CDKN1A/CDKN1B/CDKN2C/CDKN2D/CHRNA7/CRKL/CSF1R/CSK/CSPG4/CXCR4/DBF4B/DBNL/DEFB114/DUSP1/DUSP10/DUSP14/DUSP2/DUSP4/DUSP5/DUSP7/DVL2/EGFR/ELANE/EPHA4/EPHB2/ERN1/ETAA1/EZH2/FAM20A/FGD2/FGF1/FGF18/FGFR1/FLT3/FPR1/FZD5/GFRAL/GHR/GPS2/GRM…	195	ClusterGoSummary_Hypo_Methylation.csv
GO:0090257	BP	GO:0090257	regulation of muscle system process	102/6190	169/12262	0.0059434	0.0491714	0.0403272	ACE2/ADA/ADORA1/ADRA1A/ADRA1B/AKAP6/ANK2/ANXA6/ARHGAP42/ASB3/ATP1A2/ATP2A2/ATP2B4/BMP10/C12orf57/CACNA1C/CALCRL/CALM1/CAMK2B/CASQ1/CASQ2/CAV1/CHRM3/CTNNA3/DCANP1/DLG1/DMD/DOCK4/DOCK5/DSG2/EHD3/ENO1/FBXO32/GJA5/GTF2IRD1/HAMP/HCN4/IGF1/KCNB2/KCNJ2/KCNMA1/KCNQ1/LMNA/MEF2A/MIR143/MIR145/MIR17/MIR17HG/MIR19A/MIR19B1/MIR208A/MIR208B/MIR20A/MIR21/MLIP/MTMR4/MYBPC3/MYBPH/MYH7/MYL2/MYL5/NMUR2/NOL3/NOS1/NO…	102	ClusterGoSummary_Hypo_Methylation.csv
GO:0014909	BP	GO:0014909	smooth muscle cell migration	41/6190	61/12262	0.0059966	0.0494865	0.0405856	ACE/ADAMTS1/AIF1/BCL2/CCL5/CORO1B/DDR1/DOCK4/DOCK5/DOCK7/HAS2/IGF1/ITGB3/LPAR1/LRP1/MDK/MEF2C/MIR140/MIR143/MIR15A/MIR182/MIR20A/MIR21/MIR223/NDRG4/NFE2L2/NR4A3/NRP1/PDGFA/PDGFB/PDGFD/PDGFRB/PLXNA1/POSTN/PRKG1/S100A11/SLIT2/SORL1/SRC/TPM1/VTN	41	ClusterGoSummary_Hypo_Methylation.csv
GO:0002360	BP	GO:0002360	T cell lineage commitment	18/6190	23/12262	0.00600843	0.0494865	0.0405856	BATF/BCL2/FOXP3/IL12B/IL12RB1/IL23A/IL23R/IL6/IL6R/IL7/LY9/RAG2/SHH/SLAMF6/SPN/STAT3/TNFSF18/TOX	18	ClusterGoSummary_Hypo_Methylation.csv
GO:0002507	BP	GO:0002507	tolerance induction	18/6190	23/12262	0.00600843	0.0494865	0.0405856	BLK/CCR4/CD3E/CLC/FOXP3/HAVCR2/HLA-B/HLA-E/HMGB1/ICOS/IDO1/IL2RA/LGALS9/LILRB2/LILRB4/LYN/TGFBR2/TNFAIP3	18	ClusterGoSummary_Hypo_Methylation.csv
GO:0032963	BP	GO:0032963	collagen metabolic process	52/6190	80/12262	0.00604768	0.0497354	0.0407898	ADAMTS14/ADAMTS2/ADAMTS3/ARG1/ARRB2/CIITA/COL13A1/COL15A1/COL19A1/COL1A1/COL5A1/CREB3L1/CTSB/CTSD/IL6/KLK6/MIR145/MIR21/MIR92A1/MMP1/MMP11/MMP12/MMP15/MMP2/MMP20/MMP25/MMP26/MMP27/MMP28/MMP3/MMP8/MRC2/MYB/P3H1/P3H2/P3H3/P3H4/PDGFRB/PPARG/PRTN3/RGCC/RUNX1/SERPINB7/SERPINF2/SERPINH1/SMPD3/SUCO/TGFB1/TMPRSS6/TNXB/VIM/WNT4	52	ClusterGoSummary_Hypo_Methylation.csv
GO:0010631	BP	GO:0010631	epithelial cell migration	156/6190	268/12262	0.00618211	0.0507651	0.0416343	ADAM17/ADAM9/ADGRA2/ADGRB1/ADTRP/AKT3/ANGPT1/ANGPT4/ANXA1/APOH/ARSB/ATP2B4/BMP10/BMPER/BMPR2/CAPN7/CCBE1/CCR6/CD40/CDH13/CDH5/CEACAM1/CORO1B/CORO1C/CTSH/CXCL13/DCN/DOCK5/DPP4/DUSP10/ENPP2/EPB41L4B/EPHA2/EPPK1/ETS1/EVL/FAT2/FERMT1/FGF1/FGF18/FGFR1/FOXP1/FSTL1/FUT1/GDF2/GLIPR2/GPLD1/GPX1/GRN/HAS2/HDAC5/HDAC7/HDAC9/HMGB1/HMOX1/IFNG/IL4/ITGA3/ITGB2/ITGB3/KRT16/KRT2/LGALS12/LGMN/LPXN/MAP4K4/MAPRE2/MCC…	156	ClusterGoSummary_Hypo_Methylation.csv
GO:0001780	BP	GO:0001780	neutrophil homeostasis	10/6190	11/12262	0.0063779	0.0519088	0.0425723	ANXA1/AXL/HMGB1/IL6/ITPKB/PDE4B/PIK3CB/PIK3CD/SH2B3/SLC7A11	10	ClusterGoSummary_Hypo_Methylation.csv
GO:0045059	BP	GO:0045059	positive thymic T cell selection	10/6190	11/12262	0.0063779	0.0519088	0.0425723	CD3D/CD3E/CD3G/DOCK2/ITPKB/PTPN2/PTPRC/SHH/TOX/ZAP70	10	ClusterGoSummary_Hypo_Methylation.csv
GO:0046462	BP	GO:0046462	monoacylglycerol metabolic process	10/6190	11/12262	0.0063779	0.0519088	0.0425723	ABHD12/ABHD12B/ABHD16A/AWAT2/DGAT2/DGAT2L6/MGLL/MOGAT2/MOGAT3/PLA2G4A	10	ClusterGoSummary_Hypo_Methylation.csv
GO:0070486	BP	GO:0070486	leukocyte aggregation	10/6190	11/12262	0.0063779	0.0519088	0.0425723	CD44/HAS2/IL1B/NR4A3/RAC2/S100A8/S100A9/SEMA4D/STK10/ZAP70	10	ClusterGoSummary_Hypo_Methylation.csv
GO:0086067	BP	GO:0086067	AV node cell to bundle of His cell communication	10/6190	11/12262	0.0063779	0.0519088	0.0425723	CACNA1C/CACNA1G/CXADR/GJA5/GJC1/MIR208A/RYR2/SCN10A/SCN4B/SCN5A	10	ClusterGoSummary_Hypo_Methylation.csv
GO:1903977	BP	GO:1903977	positive regulation of glial cell migration	10/6190	11/12262	0.0063779	0.0519088	0.0425723	CCL3/CCR2/CRKL/CSF1/CX3CR1/LRP1/P2RX4/P2RY12/TIAM1/TREM2	10	ClusterGoSummary_Hypo_Methylation.csv
GO:0002686	BP	GO:0002686	negative regulation of leukocyte migration	26/6190	36/12262	0.00659437	0.0534418	0.0438295	ADA/ADORA1/ADTRP/BMP5/C5AR2/CCL2/CCL25/CD200/CD200R1/CD300A/DPP4/DUSP1/GCSAM/HMOX1/IL27RA/IL33/KLRK1/MIR223/MMP28/NBL1/PADI2/PLCB1/RIN3/SLAMF8/SLIT2/STAP1	26	ClusterGoSummary_Hypo_Methylation.csv
GO:0001573	BP	GO:0001573	ganglioside metabolic process	16/6190	20/12262	0.00662302	0.0534418	0.0438295	ABCA2/B3GALT4/B4GALNT1/B4GALT5/B4GALT6/CLN6/HEXA/HEXB/ITGB8/NEU4/ST3GAL1/ST3GAL5/ST6GALNAC4/ST6GALNAC5/ST8SIA4/ST8SIA6	16	ClusterGoSummary_Hypo_Methylation.csv
GO:0021952	BP	GO:0021952	central nervous system projection neuron axonogenesis	16/6190	20/12262	0.00662302	0.0534418	0.0438295	ADARB1/C12orf57/DCLK1/DRAXIN/EPHA4/EPHB1/EPHB2/EPHB3/EPHB6/GLI2/NFIB/NIN/PLXNA4/SCN1B/SLIT2/SPTBN4	16	ClusterGoSummary_Hypo_Methylation.csv
GO:0043369	BP	GO:0043369	CD4-positive or CD8-positive, alpha-beta T cell lineage commitment	16/6190	20/12262	0.00662302	0.0534418	0.0438295	BATF/BCL2/FOXP3/IL12B/IL12RB1/IL23A/IL23R/IL6/IL6R/LY9/SHH/SLAMF6/SPN/STAT3/TNFSF18/TOX	16	ClusterGoSummary_Hypo_Methylation.csv
GO:0048143	BP	GO:0048143	astrocyte activation	16/6190	20/12262	0.00662302	0.0534418	0.0438295	ADORA2A/APP/C1QA/C5AR1/CNTF/EGFR/FPR2/GRN/IFNG/IFNGR1/IL6/LDLR/LRP1/MIR142/TNF/TREM2	16	ClusterGoSummary_Hypo_Methylation.csv
GO:0071248	BP	GO:0071248	cellular response to metal ion	79/6190	128/12262	0.00662446	0.0534418	0.0438295	ADCY1/ADCY7/ADGRV1/AKR1C3/ALOX5AP/ANK3/APP/AQP1/ATP13A2/B2M/CACNA1H/CDKN1B/CLDN1/CLIC4/CPNE1/CPNE2/CPNE4/CPNE5/CREB1/CYBB/CYP11B1/CYP11B2/CYP1A2/DLG2/DMTN/ECT2/EGFR/FABP4/FBP1/GPLD1/GSN/GUCA1A/HFE/HMOX1/HSPA5/HVCN1/ITPKB/KCNH1/KCNK3/LCE1D/LGMN/LRRK2/MAPK1/MAPK3/MEF2A/MEF2C/MT1B/MT2A/MT4/MTF1/NFE2L2/NLGN1/NQO1/P2RX4/PRKAA1/RASAL1/RYR1/RYR3/SCN5A/SHH/SLC25A24/SLC34A1/SMPD3/SOD1/STAR/SYT1/SYT11/SYT1…	79	ClusterGoSummary_Hypo_Methylation.csv
GO:0016064	BP	GO:0016064	immunoglobulin mediated immune response	53/6190	82/12262	0.00664706	0.0535458	0.0439148	BATF/BCL6/BTK/C17orf99/C1QA/C1QB/C1QC/C1RL/C1S/C3/C6/C8B/C8G/C9/CCR6/CD226/CD27/CD28/CD40/CD40LG/CD55/CLCF1/CLU/CR1/FCER2/FOXP3/GAPT/HLA-E/HMCES/HPX/IGLL1/IGLL5/IL10/IL13RA2/IL2/IL27RA/IL4/IL4R/INPP5D/IRF7/LTA/MBL2/NOD2/PTPN6/PTPRC/RIF1/SLC15A4/SWAP70/TGFB1/THOC1/TNF/TNFSF4/ZP3	53	ClusterGoSummary_Hypo_Methylation.csv
GO:0043281	BP	GO:0043281	regulation of cysteine-type endopeptidase activity involved in apoptotic process	94/6190	155/12262	0.00667645	0.053704	0.0440446	ACER2/ADORA2A/AIFM1/ANP32B/APAF1/AQP1/ARL6IP5/ARRB1/ARRB2/ATP2A3/BBC3/BCAP31/BCL2L13/CARD16/CARD8/CASP1/CASP10/CASP2/CASP8/CD27/CD44/CDKN2D/CFLAR/CLEC7A/CRADD/CTSD/CTSH/DAP/DAPK1/DHCR24/DIABLO/DNAJB6/F3/FASLG/GPX1/GRAMD4/GSN/HERPUD1/HGF/HIP1/HMGB1/HTRA2/KHDC1L/LAPTM5/LCK/LGALS9/MAP3K5/MICAL1/MIR15A/MIR17/NGF/NLE1/NLRP1/NLRP12/NLRP2/NLRP3/NOL3/P2RX1/PIDD1/PLAUR/PML/PPARG/PRR7/PYCARD/RAG1/RFFL/ROBO…	94	ClusterGoSummary_Hypo_Methylation.csv
GO:0007602	BP	GO:0007602	phototransduction	32/6190	46/12262	0.00672909	0.0540485	0.0443271	ASIC2/CABP4/CALM1/CAMKMT/CDS1/CNGA1/CNGB1/GNAQ/GNAT2/GNB1/GNGT2/GRK4/GUCA1A/GUCA1B/GUCY2F/NMT1/NR2E3/OPN1LW/OPN1SW/OPN3/OPN4/OPN5/PDC/PDE6A/PDE6B/PDE6C/PITPNM1/RCVRN/RGR/RHO/RP1/SAG	32	ClusterGoSummary_Hypo_Methylation.csv
GO:0099518	BP	GO:0099518	vesicle cytoskeletal trafficking	29/6190	41/12262	0.00675986	0.0542167	0.044465	AP3B2/AP3M2/AP3S1/AP3S2/BLOC1S2/CLN3/CNIH2/DYNC1I1/FYCO1/KIF13A/KIF1A/KIF1C/KIF5A/KIFAP3/MAP2/MYO15A/MYO1A/MYO1D/MYO1E/MYO1F/MYO1G/MYO5B/MYO5C/MYO7B/NDE1/PPFIA2/RAB1A/TANC2/TRAK2	29	ClusterGoSummary_Hypo_Methylation.csv
GO:0046849	BP	GO:0046849	bone remodeling	42/6190	63/12262	0.00678417	0.0543325	0.04456	ACP5/ADAM8/BGLAP/CSF1R/CSK/EFNA2/EGFR/EPHA2/FSHB/GPR55/HAMP/IAPP/IL6/IL7/INPP5D/ITGB3/MDK/NOTCH2/P2RX7/P3H4/PLEKHM1/PPARGC1B/PTH/PTK2B/RAB3D/RAC1/RAC2/RASSF2/SFRP1/SIGLEC15/SNX10/SPP2/SRC/SUCO/SYK/SYT7/TGFB1/TMEM64/TNFAIP3/TNFRSF11A/TPH1/UBASH3B	42	ClusterGoSummary_Hypo_Methylation.csv
GO:0051046	BP	GO:0051046	regulation of secretion	257/6190	457/12262	0.0068876	0.0550808	0.0451737	ABCB11/ABCC2/ABCC8/ABCG1/ACHE/ACSL4/ADA/ADAM8/ADAM9/ADCY1/ADCY5/ADGRE2/ADORA1/ADORA2A/ADRA1A/ADTRP/AGTR1/AIMP1/ALOX12B/ALOX5/ANG/ANKRD1/ANO1/ANXA1/APBA1/APLN/AQP1/ARF1/ARL2BP/ASIC1/ATG5/ATP13A2/ATP2A2/AVPR1B/BAIAP3/BLK/C1QTNF3/CACNA1A/CACNA1C/CACNA1D/CACNA1E/CACNA1G/CACNA1H/CACNA1I/CACNA2D2/CADPS/CALM1/CAMK2A/CCL5/CCR2/CD177/CD200/CD300A/CD33/CD84/CEACAM1/CES1/CFTR/CHRNB4/CPB2/CPLX4/CREB1/CRHR1/C…	257	ClusterGoSummary_Hypo_Methylation.csv
GO:0001783	BP	GO:0001783	B cell apoptotic process	14/6190	17/12262	0.00706437	0.055753	0.045725	ADA/BCL6/BLK/BTK/CRKL/FOXP1/IL10/IL2/LYN/MIR17HG/PKN1/SLC39A10/TNFRSF21/TRAF3IP2	14	ClusterGoSummary_Hypo_Methylation.csv
GO:0045061	BP	GO:0045061	thymic T cell selection	14/6190	17/12262	0.00706437	0.055753	0.045725	ATG5/CCR7/CD28/CD3D/CD3E/CD3G/DOCK2/ITPKB/JAG2/PTPN2/PTPRC/SHH/TOX/ZAP70	14	ClusterGoSummary_Hypo_Methylation.csv
GO:0071676	BP	GO:0071676	negative regulation of mononuclear cell migration	14/6190	17/12262	0.00706437	0.055753	0.045725	ADTRP/BMP5/CCL2/CD200/CD200R1/DUSP1/GCSAM/IL27RA/KLRK1/NBL1/PADI2/PLCB1/SLAMF8/SLIT2	14	ClusterGoSummary_Hypo_Methylation.csv
GO:1900017	BP	GO:1900017	positive regulation of cytokine production involved in inflammatory response	14/6190	17/12262	0.00706437	0.055753	0.045725	CD6/CLEC7A/GBP5/GPSM3/IL17A/IL6/MIR17/MIR21/NOD2/STAT3/TICAM1/TLR4/TLR6/TNF	14	ClusterGoSummary_Hypo_Methylation.csv
GO:0002027	BP	GO:0002027	regulation of heart rate	46/6190	70/12262	0.00708176	0.055753	0.045725	ADA/ADM/ADRA1A/ADRA1B/ANK2/ATP2A2/CACNA1C/CACNA1D/CACNA1G/CACNA2D1/CALM1/CASQ2/CAV1/CTNNA3/DMD/DRD2/DSG2/EPAS1/HCN4/KCND3/KCNE1/KCNH6/KCNJ2/KCNJ5/KCNQ1/MC3R/MYH6/MYH7/NOS1AP/OXT/POPDC2/RNLS/RYR2/SCN10A/SCN1B/SCN2B/SCN4B/SCN5A/SEMA3A/SLC8A1/SNTA1/SPTBN4/SRI/TNNI3K/TPM1/YWHAE	46	ClusterGoSummary_Hypo_Methylation.csv
GO:0002726	BP	GO:0002726	positive regulation of T cell cytokine production	12/6190	14/12262	0.00711331	0.055753	0.045725	B2M/FZD5/HLA-A/IL18/IL1B/IL1R1/IL6/NLRP3/RSAD2/SASH3/TNFSF4/TRAF2	12	ClusterGoSummary_Hypo_Methylation.csv
GO:0010888	BP	GO:0010888	negative regulation of lipid storage	12/6190	14/12262	0.00711331	0.055753	0.045725	ABCA1/ABCG1/ABHD5/CES1/IL6/ITGB3/NR1H3/PPARA/PPARG/PTPN2/TNF/TTC39B	12	ClusterGoSummary_Hypo_Methylation.csv
GO:0017014	BP	GO:0017014	protein nitrosylation	12/6190	14/12262	0.00711331	0.055753	0.045725	ACE/ATP2B4/DMD/NCOA7/NOS1/NOS1AP/NOS2/OXR1/S100A8/S100A9/SNTA1/TXN	12	ClusterGoSummary_Hypo_Methylation.csv
GO:0018119	BP	GO:0018119	peptidyl-cysteine S-nitrosylation	12/6190	14/12262	0.00711331	0.055753	0.045725	ACE/ATP2B4/DMD/NCOA7/NOS1/NOS1AP/NOS2/OXR1/S100A8/S100A9/SNTA1/TXN	12	ClusterGoSummary_Hypo_Methylation.csv
GO:0032604	BP	GO:0032604	granulocyte macrophage colony-stimulating factor production	12/6190	14/12262	0.00711331	0.055753	0.045725	CD80/CD84/DDX58/IL12B/IL18/IL1B/IL23A/IL23R/LILRA2/PAEP/SYK/TLR9	12	ClusterGoSummary_Hypo_Methylation.csv
GO:0048791	BP	GO:0048791	calcium ion-regulated exocytosis of neurotransmitter	12/6190	14/12262	0.00711331	0.055753	0.045725	ATP2A2/DOC2B/RIMS1/RIMS2/RIMS3/STXBP1/SYT1/SYT2/SYT7/SYT8/UNC13B/UNC13C	12	ClusterGoSummary_Hypo_Methylation.csv
GO:1903975	BP	GO:1903975	regulation of glial cell migration	12/6190	14/12262	0.00711331	0.055753	0.045725	CCL3/CCR2/CRKL/CSF1/CX3CR1/GPR183/LRP1/P2RX4/P2RY12/STAP1/TIAM1/TREM2	12	ClusterGoSummary_Hypo_Methylation.csv
GO:1903978	BP	GO:1903978	regulation of microglial cell activation	12/6190	14/12262	0.00711331	0.055753	0.045725	CCL3/CST7/GRN/IL6/LDLR/LRRK2/MIR142/MMP8/PTPRC/STAP1/SYT11/TREM2	12	ClusterGoSummary_Hypo_Methylation.csv
GO:1905153	BP	GO:1905153	regulation of membrane invagination	12/6190	14/12262	0.00711331	0.055753	0.045725	ABCA7/ANO6/C3/CD300A/CD36/F2RL1/NCKAP1L/PPARG/RAB31/STAP1/SYT11/TREM2	12	ClusterGoSummary_Hypo_Methylation.csv
GO:0015721	BP	GO:0015721	bile acid and bile salt transport	21/6190	28/12262	0.00716524	0.0560006	0.0459281	ABCB11/ABCC11/ABCC2/ABCC3/AKR1C4/AQP9/ATP8B1/CEACAM1/NCOA1/PRKAA1/SLC10A1/SLC10A2/SLC10A5/SLC10A6/SLC51A/SLCO1A2/SLCO1B1/SLCO1B3/SLCO1C1/SLCO2B1/STARD5	21	ClusterGoSummary_Hypo_Methylation.csv
GO:0043372	BP	GO:0043372	positive regulation of CD4-positive, alpha-beta T cell differentiation	21/6190	28/12262	0.00716524	0.0560006	0.0459281	ANXA1/CCL19/CD80/CD86/FOXP3/HLA-DRA/IFNG/IL12B/IL12RB1/IL18/IL23A/IL23R/IL4R/LGALS9/MIR21/MYB/NCKAP1L/NFKBIZ/NLRP3/SASH3/TNFSF4	21	ClusterGoSummary_Hypo_Methylation.csv
GO:0033077	BP	GO:0033077	T cell differentiation in thymus	39/6190	58/12262	0.0072012	0.056202	0.0460933	ADA/ADAM17/ADAM8/ATG5/B2M/BCL11B/BCL2/CAMK4/CCR6/CCR7/CD28/CD3D/CD3E/CD3G/DOCK2/FOXP3/FZD5/GLI2/IL1A/IL1B/IL7R/ITPKB/JAG2/MR1/PRR7/PSMB11/PTPN2/PTPRC/RAG1/RAG2/RIPK3/SHH/SOD1/SOS1/TESPA1/TOX/VNN1/WNT4/ZAP70	39	ClusterGoSummary_Hypo_Methylation.csv
GO:0014074	BP	GO:0014074	response to purine-containing compound	67/6190	107/12262	0.00743663	0.0579573	0.0475329	AANAT/ABCC9/ADORA2A/AGXT/AKAP6/APP/AQP1/AQP9/CACNA1S/CASP1/CASQ2/CFTR/CIB2/COL1A1/DHODH/DMTN/DNTT/DUSP1/EZR/FDX1/HCN4/HSP90B1/HSPA5/INPP5K/KCNE1/KCNQ1/OXT/P2RX1/P2RX4/P2RX6/P2RX7/P2RY11/P2RY12/P2RY2/P2RY4/P2RY6/PANX1/PDE2A/PFKFB1/PIK3CG/PNPT1/PPARG/PPARGC1B/PRKAA1/PTAFR/PTK2B/RAPGEF1/RAPGEF2/RYR1/RYR2/RYR3/SDC1/SLC26A3/SLC8A1/SLC8A3/SOD1/SPARC/SRD5A1/STAR/STAT1/STC1/TEK/TMEM38A/TMEM38B/TRPV1/TYR/…	67	ClusterGoSummary_Hypo_Methylation.csv
GO:0071417	BP	GO:0071417	cellular response to organonitrogen compound	245/6190	435/12262	0.00744809	0.0579647	0.0475389	AANAT/ABCC1/ADCY1/ADCY2/ADCY4/ADCY5/ADCY7/ADCY9/AGTR1/AHSG/AKAP6/AKR1B1/ALK/ANO1/AP3S1/APOBEC1/APP/APRT/AQP1/AQP9/ARG1/ARHGEF2/ARRB2/ATG7/ATP1A3/ATP2B4/ATP6V0A1/ATP6V0C/ATP6V0D2/ATP6V1D/ATP6V1G3/BCL11A/BGLAP/BLM/BRIP1/CACNA1A/CACNA1S/CACNA2D1/CACNB1/CAMK2A/CAPN2/CASQ2/CAV1/CAV2/CCND3/CD36/CEACAM1/CFLAR/CFTR/CHRM3/CHRM4/CIB2/COL16A1/COL1A1/COL4A1/COL6A1/CPEB1/CPEB2/CREB1/CRHR1/CSK/CSRP3/CYBB/CYFIP…	245	ClusterGoSummary_Hypo_Methylation.csv
GO:0003073	BP	GO:0003073	regulation of systemic arterial blood pressure	43/6190	65/12262	0.00761716	0.0591135	0.0484811	ACE/ACE2/ADM/ADORA1/ADRA1A/ADRA1B/AGTR1/AR/ARHGAP42/ASIC2/AVPR1B/BMPR2/CES1/CMA1/CORO2B/CPA3/CTSG/CTSZ/CYP11B2/CYP4A11/CYP4F12/CYP4F2/DRD2/ECE1/F2RL1/GJA5/KLK1/KLK2/KLK3/MIR17/NOS3/NOX1/OR51E2/PCSK5/PDGFB/POSTN/PRCP/PTPRO/SERPINF2/SLC2A5/SOD2/SUCNR1/TPM1	43	ClusterGoSummary_Hypo_Methylation.csv
GO:1903035	BP	GO:1903035	negative regulation of response to wounding	43/6190	65/12262	0.00761716	0.0591135	0.0484811	ADTRP/ALOX5/APOH/CASK/CD109/CEACAM1/CPB2/EPHA4/EPPK1/F11/FGA/FGB/FGG/GIT1/GP1BA/KIAA0319/KRT1/MDK/MIR15B/MIR892B/MYOZ1/NOS3/PDGFA/PDGFB/PDGFRA/PLAUR/PLG/PRKG1/PTPRS/RGMA/RTN4R/SERPINB2/SERPINE2/SERPINF2/SH2B3/SIGLEC10/TFPI/TNF/TNR/UBASH3B/VTN/WFDC1/WNT4	43	ClusterGoSummary_Hypo_Methylation.csv
GO:0090132	BP	GO:0090132	epithelium migration	157/6190	271/12262	0.0076688	0.0594305	0.0487411	ADAM17/ADAM9/ADGRA2/ADGRB1/ADTRP/AKT3/ANGPT1/ANGPT4/ANXA1/APELA/APOH/ARSB/ATP2B4/BMP10/BMPER/BMPR2/CAPN7/CCBE1/CCR6/CD40/CDH13/CDH5/CEACAM1/CORO1B/CORO1C/CTSH/CXCL13/DCN/DOCK5/DPP4/DUSP10/ENPP2/EPB41L4B/EPHA2/EPPK1/ETS1/EVL/FAT2/FERMT1/FGF1/FGF18/FGFR1/FOXP1/FSTL1/FUT1/GDF2/GLIPR2/GPLD1/GPX1/GRN/HAS2/HDAC5/HDAC7/HDAC9/HMGB1/HMOX1/IFNG/IL4/ITGA3/ITGB2/ITGB3/KRT16/KRT2/LGALS12/LGMN/LPXN/MAP4K4/MAPR…	157	ClusterGoSummary_Hypo_Methylation.csv
GO:0052126	BP	GO:0052126	movement in host environment	77/6190	125/12262	0.00779659	0.0601582	0.0493379	ACE2/ANPEP/AXL/CAV1/CAV2/CCR5/CD209/CD4/CD55/CD80/CD86/CDHR3/CHMP4B/CIITA/CLDN1/CLEC4M/CLEC5A/CR1/CXADR/CXCL8/CXCR4/DPP4/DYNLT1/EGFR/EPHA2/EXOC2/FCN1/FCN3/GPR15/GSN/HAVCR1/HS3ST5/HTR2A/ICAM1/IFITM1/IFNA2/ITGA5/ITGB3/ITGB5/KPNA3/KRT6A/LDLR/LGALS1/LGALS9/LY6E/MET/NCAM1/NPC1/NRP1/NUP153/P4HB/PLSCR1/PML/PTX3/RAB7A/RPSA/SCARB1/SELPLG/SIGLEC1/SLAMF1/SLC10A1/SLC1A5/SRC/TMPRSS4/TNFRSF4/TPCN2/TRIM10/TRIM1…	77	ClusterGoSummary_Hypo_Methylation.csv
GO:0038084	BP	GO:0038084	vascular endothelial growth factor signaling pathway	24/6190	33/12262	0.00780637	0.0601582	0.0493379	ADAMTS3/ADGRA2/CCBE1/DCN/DLL1/FLT3/IL12B/MIR16-1/MIR21/NRP1/NRP2/PDGFRA/PDGFRB/PGF/PIK3CB/PIK3CD/PRKD2/ROBO1/SEMA6A/SMOC2/TSPAN12/VEGFA/VEGFC/XDH	24	ClusterGoSummary_Hypo_Methylation.csv
GO:0046006	BP	GO:0046006	regulation of activated T cell proliferation	24/6190	33/12262	0.00780637	0.0601582	0.0493379	ARG1/BTN2A2/CLC/CRTAM/FOXP3/HHLA2/HMGB1/IGF1/IL12B/IL12RB1/IL18/IL2/IL23A/IL23R/IL27RA/IL2RA/LGALS9/LILRB4/MIR21/PDCD1LG2/PYCARD/RC3H1/RIPK3/TMIGD2	24	ClusterGoSummary_Hypo_Methylation.csv
GO:1902042	BP	GO:1902042	negative regulation of extrinsic apoptotic signaling pathway via death domain receptors	24/6190	33/12262	0.00780637	0.0601582	0.0493379	ARHGEF2/BMP5/CASP8/CFLAR/FAIM2/FASLG/FGA/FGB/FGG/GPX1/HGF/HMOX1/ICAM1/ITPRIP/NOS3/RFFL/SFRP2/TMBIM1/TNFAIP3/TNFRSF10A/TNFRSF10B/TNFSF10/TRADD/TRAF2	24	ClusterGoSummary_Hypo_Methylation.csv
GO:0031529	BP	GO:0031529	ruffle organization	33/6190	48/12262	0.00787933	0.0606357	0.0497295	AIF1/ARHGAP24/BAG4/CAV1/CCR7/COBL/CORO1B/CORO1C/CSF1R/CSPG4/CYFIP1/DBNL/EPS8/EPS8L1/EPS8L2/EPS8L3/EVL/ICAM1/INPP5K/NLGN1/P2RY12/PIP5K1A/PLEK/PLEKHA1/PLEKHM1/RAC1/RDX/RHOG/SH3BP1/SNX10/STAP1/TPM1/WDPCP	33	ClusterGoSummary_Hypo_Methylation.csv
GO:0021782	BP	GO:0021782	glial cell development	55/6190	86/12262	0.0079261	0.0608257	0.0498853	ABCA2/ADAM22/ADGRG6/ADORA2A/APP/ARHGEF10/ASPA/B4GALT5/B4GALT6/C1QA/C5AR1/CDK6/CLU/CNTF/DLL1/EGFR/EIF2B3/FA2H/FPR2/GRN/GSN/HDAC10/HES5/IFNG/IFNGR1/IL6/ITGB4/LAMC3/LDLR/LPAR1/LRP1/LYN/MDK/MIR142/MOBP/MYRF/NCMAP/NDRG1/NTRK2/PARD3/PLP1/ROR1/ROR2/S100A8/S100A9/SH3TC2/SHH/SOD1/TENM4/TLR4/TNF/TREM2/VIM/WASF3/ZNF488	55	ClusterGoSummary_Hypo_Methylation.csv
GO:0032651	BP	GO:0032651	regulation of interleukin-1 beta production	55/6190	86/12262	0.0079261	0.0608257	0.0498853	AIM2/APP/ARRB2/AZU1/CARD16/CARD18/CARD8/CASP1/CASP8/CCL19/CCL3/CCR7/CD33/CLEC7A/CX3CR1/FOXP1/FZD5/GIT1/GSDMD/HK1/HMGB1/IFI16/IFNG/IGF1/IL17A/IL6/LGALS9/LILRA2/LILRB4/MEFV/MIR195/MIR206/MIR488/MNDA/NLRP1/NLRP12/NLRP2/NLRP3/NLRP7/NOD2/P2RX7/PANX1/PML/PYCARD/PYHIN1/SERPINB1/SIRPA/STAT3/TLR4/TNF/TNFAIP3/TREM2/USP50/WNT5A/ZC3H12A	55	ClusterGoSummary_Hypo_Methylation.csv
GO:0034113	BP	GO:0034113	heterotypic cell-cell adhesion	30/6190	43/12262	0.00806392	0.0615728	0.050498	CD1D/CD2/CD200/CD200R1/CD44/CD58/CTNNA3/CXADR/DSG2/FGA/FGB/FGG/FLOT1/GLDN/IL10/IL1B/IL1RN/ITGA5/ITGA7/ITGAD/ITGAX/ITGB2/ITGB3/LCK/LILRB2/PTPRC/RNASE10/SIRPA/TNF/VCAM1	30	ClusterGoSummary_Hypo_Methylation.csv
GO:0006953	BP	GO:0006953	acute-phase response	27/6190	38/12262	0.00806816	0.0615728	0.050498	AHSG/CD163/F8/FN1/HAMP/HFE/IL1A/IL1B/IL22/IL6/IL6R/INS/ITIH4/LBP/MBL2/PLSCR1/REG3A/REG3G/SAA2/SAA4/SERPINA1/SERPINA3/SERPINF2/SIGIRR/TNF/TNFRSF11A/UGT1A1	27	ClusterGoSummary_Hypo_Methylation.csv
GO:0045806	BP	GO:0045806	negative regulation of endocytosis	27/6190	38/12262	0.00806816	0.0615728	0.050498	ABCA2/ABCA7/ANKRD13D/APOC1/APOC2/APOC3/CAV1/CD300A/ITGB3/LILRB1/MCTP1/MIR17/MIR185/MIR205/MIR27A/MTMR2/NECAB2/NR1H3/PACSIN2/PACSIN3/PICALM/RAC1/RIN3/SH3GL3/SNX33/SYT11/WDR54	27	ClusterGoSummary_Hypo_Methylation.csv
GO:0097178	BP	GO:0097178	ruffle assembly	27/6190	38/12262	0.00806816	0.0615728	0.050498	AIF1/ARHGAP24/BAG4/CAV1/COBL/CORO1C/CSPG4/CYFIP1/DBNL/EPS8/EPS8L1/EPS8L2/EPS8L3/EVL/ICAM1/INPP5K/NLGN1/P2RY12/PIP5K1A/PLEKHM1/RAC1/RDX/RHOG/SH3BP1/SNX10/STAP1/WDPCP	27	ClusterGoSummary_Hypo_Methylation.csv
GO:0010837	BP	GO:0010837	regulation of keratinocyte proliferation	19/6190	25/12262	0.00828534	0.0629686	0.0516428	BCL11B/CASK/CD109/EPPK1/HAS2/KDF1/MDK/MED1/MIR21/NOTCH2/PTPRK/REG3A/REG3G/SFN/TGM1/TLR4/TP63/VDR/ZFP36	19	ClusterGoSummary_Hypo_Methylation.csv
GO:0032814	BP	GO:0032814	regulation of natural killer cell activation	19/6190	25/12262	0.00828534	0.0629686	0.0516428	AXL/CLNK/FGR/FLT3LG/HAVCR2/HLA-E/HLA-F/IL12B/IL15/IL18/IL23A/IL23R/PGLYRP3/PIBF1/PRDM1/PTPN22/TICAM1/TOX/ZNF683	19	ClusterGoSummary_Hypo_Methylation.csv
GO:0048246	BP	GO:0048246	macrophage chemotaxis	19/6190	25/12262	0.00828534	0.0629686	0.0516428	AZU1/C3AR1/C5AR1/CCL2/CCL3/CCL5/CKLF/CMKLR1/CSF1/CSF1R/MAPK1/MAPK3/MDK/MMP28/PTK2/PTK2B/SLAMF8/STAP1/TNFSF18	19	ClusterGoSummary_Hypo_Methylation.csv
GO:0043491	BP	GO:0043491	protein kinase B signaling	116/6190	196/12262	0.00841894	0.0638958	0.0524032	ADAM8/ADTRP/AKR1C2/AKR1C3/ANGPT1/ARRB2/AXL/BAG4/BANK1/CASS4/CCL19/CCL2/CCL3/CCL5/CCR7/CD28/CD40/CD80/CD86/CHI3L1/CPNE1/CX3CR1/DLG1/DRD2/EGFR/EPHA2/ESR1/F10/F3/FGF1/FGF17/FGF18/FGFR1/FYN/GFRAL/GPX1/HCLS1/HGF/HIP1/HPSE/IAPP/ICOS/IGF1/IL18/IL1B/INPP5K/INS/INSR/LCK/LOX/LRP2/MAGI2/MAZ/MC1R/MET/MIR138-1/MIR143/MIR145/MIR20A/MIR21/MIR29C/MTM1/MYDGF/NRG1/NRG2/NRG4/NTRK1/NTRK2/NTRK3/OSM/P2RX4/P2RY12/PDGFA…	116	ClusterGoSummary_Hypo_Methylation.csv
GO:0006937	BP	GO:0006937	regulation of muscle contraction	69/6190	111/12262	0.0084921	0.0643624	0.0527859	ACE2/ADA/ADORA1/ADRA1A/ADRA1B/ANK2/ANXA6/ARHGAP42/ASB3/ATP1A2/ATP2A2/BMP10/C12orf57/CACNA1C/CALCRL/CALM1/CASQ1/CASQ2/CAV1/CHRM3/CTNNA3/DLG1/DMD/DOCK4/DOCK5/DSG2/EHD3/ENO1/GJA5/HCN4/KCNB2/KCNJ2/KCNMA1/KCNQ1/MIR143/MIR145/MIR21/MYBPC3/MYBPH/MYH7/MYL2/MYL5/NMUR2/NOS1/OXT/P2RX1/P2RX4/PDE4B/PIK3CG/PLCE1/PRKG1/PTAFR/RGS2/RYR2/SCN10A/SCN4A/SCN5A/SLC8A1/SLC8A3/SOD1/SRI/STC1/TMEM38A/TMEM38B/TNNI2/TNNI3K/T…	69	ClusterGoSummary_Hypo_Methylation.csv
GO:0032872	BP	GO:0032872	regulation of stress-activated MAPK cascade	74/6190	120/12262	0.00865575	0.0655126	0.0537292	AMBP/APP/ARL6IP5/CCL19/CCR7/CD27/CLEC7A/COPS5/CYLD/DLG1/DUSP1/DUSP10/DUSP22/EDAR/EGFR/EPHB1/EZR/F2RL1/GPS2/GRIK2/HGF/HIPK2/HMGB1/IL1B/MAP2K2/MAP3K5/MAP4K4/MAPK1/MAPK3/MECOM/MID1/MIR138-1/MIR20A/MIR92A1/MMP8/NOD2/NOX1/PAGE4/PBK/PLCB1/PTK2B/PTPN22/PYCARD/RAPGEF1/RASSF2/RELL1/RELL2/SASH1/SCIMP/SEMA3A/SEMA4C/SERPINF2/SFRP1/SFRP2/SH3RF2/SH3RF3/SIRPA/SLAMF1/SPI1/STK3/TLR4/TLR9/TNF/TRAF1/TRAF2/TRAF3/ULK…	74	ClusterGoSummary_Hypo_Methylation.csv
GO:0048771	BP	GO:0048771	tissue remodeling	79/6190	129/12262	0.00872974	0.065982	0.0541142	ACE/ACP5/ADAM8/ARG1/ATG5/AXL/BGLAP/BMPR2/CAV1/CCR2/CEACAM1/CRB1/CSF1R/CSK/CSPG4/EFNA2/EGFR/EPAS1/EPHA2/FLNA/FSHB/GPNMB/GPR55/HAMP/IAPP/IL12B/IL15/IL18/IL1A/IL2/IL21/IL23A/IL6/IL7/INPP5D/ITGB3/JAG1/LIF/MDK/MEF2C/MIR143/MIR15B/MIR16-1/MIR17/MIR195/MIR20A/MMP2/NOL3/NOS3/NOTCH2/P2RX7/P3H4/PLEKHM1/PLG/PPARGC1B/PTH/PTK2B/RAB3D/RAC1/RAC2/RASSF2/RUNX1/SFRP1/SIGLEC15/SNX10/SPP2/SRC/SUCO/SYK/SYT7/TGFB1/TGM…	79	ClusterGoSummary_Hypo_Methylation.csv
GO:0098657	BP	GO:0098657	import into cell	100/6190	167/12262	0.00878243	0.0662893	0.0543662	ABCC9/ACE2/ACSL5/ARL6IP5/ATP12A/ATP1A2/ATP1A3/ATP1A4/ATP2B4/ATP4A/CACNA2D1/CACNG2/CACNG3/CACNG4/CACNG5/CACNG7/CD36/DLG1/DNM1/DRD2/FLOT1/FYN/GSG1L/HCN4/HFE/IFNG/IL10RA/ISCU/ITGB3/KCNJ13/KCNJ2/KCNJ4/KCNJ5/KCNJ6/KCNK9/LRP2/MAPK15/MX2/NEURL1B/NOS1/NOX5/NUMB/OPHN1/RAB3B/RAMP3/RGS2/SLC12A6/SLC12A7/SLC12A9/SLC15A4/SLC18A1/SLC18A2/SLC1A2/SLC1A3/SLC1A4/SLC1A5/SLC1A6/SLC1A7/SLC22A1/SLC22A2/SLC22A3/SLC22A4/…	100	ClusterGoSummary_Hypo_Methylation.csv
GO:1903169	BP	GO:1903169	regulation of calcium ion transmembrane transport	61/6190	97/12262	0.00908424	0.0684735	0.0561576	AKAP6/ANK2/APLNR/ATG5/ATP1A2/BDKRB1/CACNA1C/CACNA2D1/CACNB1/CACNG1/CALM1/CASQ1/CASQ2/CORO1A/CRACR2A/CRHR1/CXCL9/DHRS7C/DIAPH1/DMD/DRD2/EHD3/FKBP1A/FMR1/FYN/GNB5/GPR35/JPH2/LACRT/LIME1/LYN/MIR21/NOS1/NOS1AP/NPSR1/P2RY6/PDE4B/PIK3CG/PLCG2/PLP1/PRKCE/PTK2B/PTPN6/RAMP3/RGS9/RRAD/RYR2/SESTD1/SLC8A1/SLN/SRI/STIM1/STIM2/TLR9/TMC1/TMC2/TMEM38A/TMEM38B/TRDN/UBASH3B/YWHAE	61	ClusterGoSummary_Hypo_Methylation.csv
GO:0035924	BP	GO:0035924	cellular response to vascular endothelial growth factor stimulus	34/6190	50/12262	0.00910919	0.0684743	0.0561582	ADAMTS3/ADGRA2/ANXA1/ATP2B4/CCBE1/DCN/DLL1/ERN1/FLT3/IL12B/MAPKAPK2/MIR16-1/MIR196A1/MIR20A/MIR21/MIR23A/MIR27A/NR4A1/NRP1/NRP2/PDGFRA/PDGFRB/PGF/PIK3CB/PIK3CD/PRKD2/ROBO1/SEMA6A/SMOC2/TSPAN12/VCAM1/VEGFA/VEGFC/XDH	34	ClusterGoSummary_Hypo_Methylation.csv
GO:0045670	BP	GO:0045670	regulation of osteoclast differentiation	34/6190	50/12262	0.00910919	0.0684743	0.0561582	BGLAP/CAMK4/CCL3/CCR1/CREB1/CSF1/FSHB/GPR55/GPR68/IFNG/IL12B/IL17A/IL20/IL23A/IL23R/IL4/INPP5D/KLF10/LILRB1/LILRB3/LILRB4/NOTCH2/OCSTAMP/PIK3R1/PPARGC1B/RASSF2/SFRP1/SLC9B2/TCTA/TLR4/TMEM64/TNF/TREM2/UBASH3B	34	ClusterGoSummary_Hypo_Methylation.csv
GO:0022408	BP	GO:0022408	negative regulation of cell-cell adhesion	85/6190	140/12262	0.00918305	0.0687509	0.0563851	ADTRP/AKNA/ANXA1/ARG1/BCL6/BTN2A2/CBFB/CCL25/CD300A/CD80/CD86/CDSN/CEACAM1/CR1/CRTAM/CTLA4/DLG1/DLG5/FGL1/FOXP3/GPNMB/HAVCR2/HFE/HMGB1/IDO1/IFNA2/IL10/IL1RN/IL2/IL20RB/IL2RA/IL4/IL4R/IRF1/JAG1/JAK3/LAG3/LAPTM5/LAX1/LGALS9/LILRB1/LILRB2/LILRB4/MDK/MIR21/MIR27A/MUC21/NOTCH4/PAG1/PDCD1LG2/PELI1/PLA2G2D/PLA2G2F/PLG/PODXL/PPARA/PRKG1/PTK2/PTPN2/PTPN22/PTPN6/RC3H1/RDX/RGCC/RUNX1/SERPINE2/SH2B3/SHH/SOCS…	85	ClusterGoSummary_Hypo_Methylation.csv
GO:0010742	BP	GO:0010742	macrophage derived foam cell differentiation	22/6190	30/12262	0.00922086	0.0687509	0.0563851	ABCA1/ABCG1/AGTR1/ALOX15B/APOB/CD36/CSF1/CSF2/IL18/ITGB3/MIR185/MSR1/NFKB1/NR1H3/PLA2G2A/PLA2G5/PPARA/PPARG/PRKCH/SOAT2/STAT1/TGFB1	22	ClusterGoSummary_Hypo_Methylation.csv
GO:0019433	BP	GO:0019433	triglyceride catabolic process	22/6190	30/12262	0.00922086	0.0687509	0.0563851	ABHD5/APOA5/APOB/APOC2/APOC3/DAGLB/FABP12/FABP4/FABP6/FABP7/FABP9/FGF21/GPLD1/LIPC/LIPH/LIPI/MGLL/PIK3CG/PNLIPRP2/PNPLA1/PNPLA5/SORL1	22	ClusterGoSummary_Hypo_Methylation.csv
GO:0050869	BP	GO:0050869	negative regulation of B cell activation	22/6190	30/12262	0.00922086	0.0687509	0.0563851	BANK1/BCL6/BLK/BTK/CD300A/CR1/CTLA4/FOXP3/IL10/INHBA/INPP5D/LAPTM5/LYN/MNDA/PKN1/RC3H1/SAMSN1/SFRP1/TBC1D10C/THOC1/TNFAIP3/TNFRSF21	22	ClusterGoSummary_Hypo_Methylation.csv
GO:0090077	BP	GO:0090077	foam cell differentiation	22/6190	30/12262	0.00922086	0.0687509	0.0563851	ABCA1/ABCG1/AGTR1/ALOX15B/APOB/CD36/CSF1/CSF2/IL18/ITGB3/MIR185/MSR1/NFKB1/NR1H3/PLA2G2A/PLA2G5/PPARA/PPARG/PRKCH/SOAT2/STAT1/TGFB1	22	ClusterGoSummary_Hypo_Methylation.csv
GO:2000404	BP	GO:2000404	regulation of T cell migration	22/6190	30/12262	0.00922086	0.0687509	0.0563851	ADAM17/ADAM8/AIF1/APP/C10orf99/CCL20/CCL5/CCR2/CCR6/CD200/CD200R1/CRKL/CXCL13/DOCK8/ECM1/IL27RA/PYCARD/RHOA/RIPK3/S100A7/SPN/WNT5A	22	ClusterGoSummary_Hypo_Methylation.csv
GO:0006672	BP	GO:0006672	ceramide metabolic process	45/6190	69/12262	0.00941229	0.0700834	0.0574779	ABCA2/ACER2/ALOX12B/ALOXE3/ASAH2/B3GALT1/B3GALT4/B4GALNT1/B4GALT5/B4GALT6/CERK/CERS1/CERS3/CERS4/CERS6/CLN6/FA2H/FUT3/FUT5/FUT6/FUT7/GAL3ST1/GBA3/HEXA/HEXB/HTRA2/ITGB8/NEU4/NSMAF/ORMDL2/P2RX1/PNPLA1/PRKAA1/SAMD8/SGMS2/SMPD3/SPTLC3/ST3GAL1/ST3GAL5/ST6GALNAC4/ST6GALNAC5/ST8SIA4/ST8SIA6/TNF/TNFRSF1A	45	ClusterGoSummary_Hypo_Methylation.csv
GO:0090130	BP	GO:0090130	tissue migration	158/6190	274/12262	0.00943759	0.070177	0.0575546	ACTG2/ADAM17/ADAM9/ADGRA2/ADGRB1/ADTRP/AKT3/ANGPT1/ANGPT4/ANXA1/APELA/APOH/ARSB/ATP2B4/BMP10/BMPER/BMPR2/CAPN7/CCBE1/CCR6/CD40/CDH13/CDH5/CEACAM1/CORO1B/CORO1C/CTSH/CXCL13/DCN/DOCK5/DPP4/DUSP10/ENPP2/EPB41L4B/EPHA2/EPPK1/ETS1/EVL/FAT2/FERMT1/FGF1/FGF18/FGFR1/FOXP1/FSTL1/FUT1/GDF2/GLIPR2/GPLD1/GPX1/GRN/HAS2/HDAC5/HDAC7/HDAC9/HMGB1/HMOX1/IFNG/IL4/ITGA3/ITGB2/ITGB3/KRT16/KRT2/LGALS12/LGMN/LPXN/MAP4K…	158	ClusterGoSummary_Hypo_Methylation.csv
GO:0032602	BP	GO:0032602	chemokine production	53/6190	83/12262	0.00945486	0.0702106	0.0575822	ACKR1/ADAM17/AIF1/ALOX15B/APP/AZU1/C1QTNF3/CLEC7A/CSF1R/ELANE/EPHA2/F2RL1/FFAR2/FFAR3/FOXP1/HAVCR2/HMGB1/HMOX1/IFNG/IL10/IL17A/IL17RA/IL18/IL1B/IL1RL1/IL33/IL4R/IL6/IL6R/IL7/LBP/LGALS9/LILRB4/LRP1/MEFV/MIR92A1/NOD2/POSTN/PYCARD/S100A8/S100A9/SIGIRR/SIRPA/SYK/TICAM1/TLR4/TLR7/TLR9/TNF/TNFSF4/TREM2/TRIM32/WNT5A	53	ClusterGoSummary_Hypo_Methylation.csv
GO:0001916	BP	GO:0001916	positive regulation of T cell mediated cytotoxicity	17/6190	22/12262	0.00948124	0.0702172	0.0575877	AZGP1/B2M/CD1B/CD1C/CD1D/CD1E/HLA-A/HLA-B/HLA-DRA/HLA-E/HLA-F/IL12B/IL12RB1/IL23A/IL23R/MR1/PTPRC	17	ClusterGoSummary_Hypo_Methylation.csv
GO:0086004	BP	GO:0086004	regulation of cardiac muscle cell contraction	17/6190	22/12262	0.00948124	0.0702172	0.0575877	ADORA1/ANK2/ATP1A2/ATP2A2/CACNA1C/CAV1/CTNNA3/DLG1/DSG2/GJA5/HCN4/KCNJ2/PDE4B/RYR2/SCN5A/SRI/STC1	17	ClusterGoSummary_Hypo_Methylation.csv
GO:0006836	BP	GO:0006836	neurotransmitter transport	91/6190	151/12262	0.00952596	0.0704538	0.0577816	ADCY1/ADORA2A/ADRA1A/APBA1/ASIC1/ATP1A2/ATP2A2/BAIAP3/CADPS/CALM1/CAMK2A/CASK/CHRNB4/CPLX4/DOC2B/DRD2/ERC2/FLOT1/FMR1/GIT1/GRIK5/GRM4/HTR2A/ICA1/ITGB3/KCNMB4/KMO/LRRK2/MCTP1/MEF2C/NLGN1/NOS1/OTOF/P2RX1/P2RY4/PCLO/PIP5K1C/PPFIA2/PPFIA4/PPP1R9A/PREPL/PRKCB/PRRT2/PTPRN2/RAB3B/RIMS1/RIMS2/RIMS3/RIMS4/RPH3A/SLC18A1/SLC18A2/SLC1A3/SLC1A6/SLC1A7/SLC22A1/SLC22A2/SLC22A3/SLC29A1/SLC29A4/SLC38A1/SLC6A1/SLC…	91	ClusterGoSummary_Hypo_Methylation.csv
GO:0002712	BP	GO:0002712	regulation of B cell mediated immunity	28/6190	40/12262	0.00966881	0.0713188	0.0584911	BCL6/BTK/C17orf99/C3/CD226/CD28/CD40/CLCF1/CR1/FCER2/FOXP3/HLA-E/HMCES/HPX/IL10/IL2/IL27RA/IL4/LTA/NOD2/PTPN6/PTPRC/RIF1/SLC15A4/TGFB1/THOC1/TNF/TNFSF4	28	ClusterGoSummary_Hypo_Methylation.csv
GO:0002889	BP	GO:0002889	regulation of immunoglobulin mediated immune response	28/6190	40/12262	0.00966881	0.0713188	0.0584911	BCL6/BTK/C17orf99/C3/CD226/CD28/CD40/CLCF1/CR1/FCER2/FOXP3/HLA-E/HMCES/HPX/IL10/IL2/IL27RA/IL4/LTA/NOD2/PTPN6/PTPRC/RIF1/SLC15A4/TGFB1/THOC1/TNF/TNFSF4	28	ClusterGoSummary_Hypo_Methylation.csv
GO:0086001	BP	GO:0086001	cardiac muscle cell action potential	38/6190	57/12262	0.00979576	0.0721586	0.0591798	ANK2/ANK3/ATP1A2/ATP2A2/CACNA1C/CACNA1D/CACNA1G/CACNA2D1/CALM1/CAV1/CTNNA3/CXADR/DLG1/DMD/DSG2/FLNA/GJA5/GJC1/HCN4/KCND3/KCNE1/KCNIP2/KCNJ2/KCNJ5/KCNQ1/MIR208A/NOS1AP/RYR2/SCN10A/SCN1A/SCN1B/SCN2B/SCN4B/SCN5A/SLC4A3/SLC8A1/SNTA1/YWHAE	38	ClusterGoSummary_Hypo_Methylation.csv
GO:0051701	BP	GO:0051701	biological process involved in interaction with host	92/6190	153/12262	0.00996758	0.0733263	0.0601375	ACE2/ANPEP/ATG5/ATG7/AXL/CASP8/CAV1/CAV2/CCR5/CD209/CD4/CD55/CD80/CD86/CDHR3/CHMP4B/CIITA/CLDN1/CLEC4M/CLEC5A/CR1/CXADR/CXCL8/CXCR4/DPP4/DYNLT1/EGFR/EPHA2/EXOC2/FCN1/FCN3/GPR15/GSN/HAVCR1/HIPK2/HS3ST5/HTR2A/ICAM1/IFITM1/IFNA2/INSR/IRGM/ITGA5/ITGB3/ITGB5/KPNA1/KPNA3/KPNA5/KPNA7/KRT6A/LDLR/LGALS1/LGALS9/LY6E/MET/NCAM1/NPC1/NRP1/NUP153/P4HB/PGLYRP3/PLSCR1/PML/PTX3/RAB7A/RPSA/SCARB1/SELPLG/SERPINB9/S…	92	ClusterGoSummary_Hypo_Methylation.csv
GO:0007586	BP	GO:0007586	digestion	67/6190	108/12262	0.0100332	0.0737109	0.0604529	ACO1/ADM2/AKR1C2/AKR1D1/ALPI/APOA5/AQP1/AQP5/ASAH2/CAPN8/CAPN9/CD36/CHIT1/CHRM3/CLPSL1/CTRB2/DCANP1/EPB41/EZR/GCNT3/GKN1/GUCA2B/GUCY2C/HAMP/HRH2/IL17A/KCNQ1/LCT/LDLR/LRCOL1/MGAM/MOGAT2/MUC13/MUC2/MUC4/MUC6/NOD2/NPC1L1/NPR3/NR1H3/OXT/PIR/PLS1/PNLIP/PNLIPRP2/PTGER1/SCARB1/SERPINA3/SLC22A5/SLC26A7/SLC2A2/SLC2A5/SLC5A1/SLC9A4/SNX10/SOAT2/STATH/TFF1/TFF3/TIFAB/TJP2/TLR4/TLR9/TYMP/UCN2/VIL1/VSIG1	67	ClusterGoSummary_Hypo_Methylation.csv
GO:0048638	BP	GO:0048638	regulation of developmental growth	128/6190	219/12262	0.0102867	0.0754726	0.0618978	AGRN/AKAP6/ANAPC2/APP/AR/ARHGAP4/BCL11A/BCL2/BMP10/BMPR2/CACNG7/CDH4/CDKN1A/CDKN1B/CPNE5/CREB1/CSF1/CXCR4/CYFIP1/DBNL/DISC1/DLL1/DPYSL2/DRAXIN/DRD2/DSCAM/DUSP10/EPPK1/EZR/FN1/FSTL4/FTO/GAMT/GHR/GHRH/GHRHR/GLI1/GPR21/HAMP/HTRA2/IGF1/IL7/INSR/KIAA0319/L1CAM/LGMN/LIMK1/LPAR3/LRP1/MAEL/MAP1B/MAP2/MAP3K13/MAPK1/MAPK11/MEF2C/MEGF8/MFSD2A/MIR17HG/MIR19A/MIR19B1/MIR208A/MIR548C/MKKS/MTM1/MUSK/MYH6/MYOZ1/…	128	ClusterGoSummary_Hypo_Methylation.csv
GO:0055002	BP	GO:0055002	striated muscle cell development	50/6190	78/12262	0.0103757	0.0760237	0.0623498	ANKRD1/BCL2/BIN3/BMP10/CASQ1/CAV2/CFLAR/CSRP3/CXADR/DMD/DNER/FHOD3/FLNC/GPX1/HDAC9/KEL/KRT8/LDB3/LMOD1/LMOD2/LOX/MEF2A/MYH11/MYH3/MYH6/MYL2/MYLK3/MYO18B/MYOZ1/MYOZ2/MYPN/NEB/NRAP/OBSCN/PDGFRA/PDGFRB/PGM5/PROX1/PTCD2/RYR1/SDC1/SYNPO2L/TMOD1/TMOD3/TNNT2/TPM1/TTN/VEGFA/WDR1/WFIKKN1	50	ClusterGoSummary_Hypo_Methylation.csv
GO:0007249	BP	GO:0007249	I-kappaB kinase/NF-kappaB signaling	116/6190	197/12262	0.0104129	0.0761311	0.0624378	ANGPT1/APOL3/ASH1L/BIRC3/BST2/BTK/CACTIN/CARD16/CARD8/CASP1/CASP10/CASP8/CCL19/CCR7/CD14/CD36/CD4/CD40/CFLAR/CPNE1/CX3CR1/DHX36/ECM1/ECT2/EDAR/ESR1/F2RL1/FASLG/FKBP1A/FLNA/FYN/HMOX1/IFIT5/IKBKE/IKBKG/IL1B/IRAK1/IRAK2/LGALS1/LGALS9/LILRB4/LIME1/LPAR1/LY96/MAP3K14/MIB2/MIER1/MIR15A/MIR15B/MIR16-1/MIR195/MIR497/NDFIP2/NEK6/NLRP12/NLRP6/NLRX1/NOD2/OPTN/OTUD7A/PELI1/PIDD1/PLEKHG5/PLK2/PPM1B/PRKCB/PRKC…	116	ClusterGoSummary_Hypo_Methylation.csv
GO:0001505	BP	GO:0001505	regulation of neurotransmitter levels	93/6190	155/12262	0.0104179	0.0761311	0.0624378	ACHE/ADCY1/ADORA2A/ADRA1A/ALDH5A1/APBA1/ASIC1/ATP1A2/ATP2A2/BAIAP3/CADPS/CALM1/CAMK2A/CASK/CHRNB4/CLN3/COLQ/CPLX4/DAGLA/DAGLB/DOC2B/DRD2/ERC2/FLOT1/FMR1/GCHFR/GIT1/GRIK5/GRM4/HNMT/HTR2A/ITGB3/KCNMB4/KMO/LRRK2/MAOA/MAOB/MCTP1/MEF2C/NLGN1/NOS1/OTOF/P2RX1/P2RY4/PCLO/PIP5K1C/PPFIA2/PPFIA4/PPP1R9A/PREPL/PRIMA1/PRKCB/PRRT2/PTPRN2/RAB3B/RIMS1/RIMS2/RIMS3/RIMS4/RPH3A/SLC18A1/SLC18A2/SLC1A3/SLC1A6/SLC1A7/…	93	ClusterGoSummary_Hypo_Methylation.csv
GO:0002092	BP	GO:0002092	positive regulation of receptor internalization	15/6190	19/12262	0.0106764	0.0770998	0.0632323	AHI1/ANGPT1/APELA/APLN/ARRB1/ARRB2/DRD2/FMR1/INSR/MAGI2/PLCG2/SELE/SYK/VEGFA/WNT3A	15	ClusterGoSummary_Hypo_Methylation.csv
GO:0002363	BP	GO:0002363	alpha-beta T cell lineage commitment	15/6190	19/12262	0.0106764	0.0770998	0.0632323	BATF/BCL2/FOXP3/IL12B/IL12RB1/IL23A/IL23R/IL6/IL6R/LY9/SLAMF6/SPN/STAT3/TNFSF18/TOX	15	ClusterGoSummary_Hypo_Methylation.csv
GO:0006063	BP	GO:0006063	uronic acid metabolic process	15/6190	19/12262	0.0106764	0.0770998	0.0632323	PRKCE/UGT1A1/UGT1A10/UGT1A3/UGT1A4/UGT1A5/UGT1A6/UGT1A7/UGT1A8/UGT1A9/UGT2A1/UGT2A2/UGT2A3/UGT2B4/UGT2B7	15	ClusterGoSummary_Hypo_Methylation.csv
GO:0010758	BP	GO:0010758	regulation of macrophage chemotaxis	15/6190	19/12262	0.0106764	0.0770998	0.0632323	C3AR1/C5AR1/CCL5/CMKLR1/CSF1/CSF1R/MAPK1/MAPK3/MDK/MMP28/PTK2/PTK2B/SLAMF8/STAP1/TNFSF18	15	ClusterGoSummary_Hypo_Methylation.csv
GO:0019585	BP	GO:0019585	glucuronate metabolic process	15/6190	19/12262	0.0106764	0.0770998	0.0632323	PRKCE/UGT1A1/UGT1A10/UGT1A3/UGT1A4/UGT1A5/UGT1A6/UGT1A7/UGT1A8/UGT1A9/UGT2A1/UGT2A2/UGT2A3/UGT2B4/UGT2B7	15	ClusterGoSummary_Hypo_Methylation.csv
GO:0032693	BP	GO:0032693	negative regulation of interleukin-10 production	15/6190	19/12262	0.0106764	0.0770998	0.0632323	DLL1/EPX/FOXP3/IDO1/IL12B/IL23A/IL23R/JAK3/LILRB1/LILRB4/MIR194-1/MMP8/PDCD1LG2/TNFRSF21/TRIB2	15	ClusterGoSummary_Hypo_Methylation.csv
GO:0032703	BP	GO:0032703	negative regulation of interleukin-2 production	15/6190	19/12262	0.0106764	0.0770998	0.0632323	CR1/EZR/FOXP3/HAVCR2/HDAC7/IL20RB/LAG3/LAPTM5/LILRB4/NAV3/NOD2/PTPRC/TNFAIP3/VSIG4/ZFP36	15	ClusterGoSummary_Hypo_Methylation.csv
GO:0034162	BP	GO:0034162	toll-like receptor 9 signaling pathway	15/6190	19/12262	0.0106764	0.0770998	0.0632323	FCRL3/GRAMD4/HAVCR2/HMGB1/IRAK1/IRAK2/LILRA4/PIK3AP1/PIK3C3/PTPN22/PTPRS/RSAD2/SLC15A4/TLR7/TLR9	15	ClusterGoSummary_Hypo_Methylation.csv
GO:0098581	BP	GO:0098581	detection of external biotic stimulus	15/6190	19/12262	0.0106764	0.0770998	0.0632323	CD1D/CLEC7A/DMBT1/HLA-A/HLA-B/LBP/LY96/NOD2/PGLYRP3/PGLYRP4/SCARB1/SSC5D/TLR4/TLR6/TREM2	15	ClusterGoSummary_Hypo_Methylation.csv
GO:0051607	BP	GO:0051607	defense response to virus	111/6190	188/12262	0.0107868	0.0776906	0.0637169	ABCC9/ADARB1/AIM2/AIMP1/APOBEC1/APOBEC3A/APOBEC3C/APOBEC3D/APOBEC3H/ATG7/AZU1/BCL2/BIRC3/BPIFA1/BST2/CD207/CD40/CLPB/CRCP/CXCL9/DDX17/DDX58/DHX36/DMBT1/DTX3L/EXOC1/F2RL1/FCN3/FLNA/HTRA1/IFI16/IFI27/IFI44L/IFIH1/IFIT3/IFIT5/IFITM1/IFNA2/IFNA8/IFNAR2/IFNG/IFNL4/IL12B/IL12RB1/IL15/IL21/IL23A/IL23R/IL27/IL2RA/IL33/IL4/IL6/ILF3/IRF1/IRF2/IRF7/LILRB1/LSM14A/LYST/MAP3K14/MLKL/MMP12/MX2/NLRC5/NLRP1/NLRP9…	111	ClusterGoSummary_Hypo_Methylation.csv
GO:0140546	BP	GO:0140546	defense response to symbiont	111/6190	188/12262	0.0107868	0.0776906	0.0637169	ABCC9/ADARB1/AIM2/AIMP1/APOBEC1/APOBEC3A/APOBEC3C/APOBEC3D/APOBEC3H/ATG7/AZU1/BCL2/BIRC3/BPIFA1/BST2/CD207/CD40/CLPB/CRCP/CXCL9/DDX17/DDX58/DHX36/DMBT1/DTX3L/EXOC1/F2RL1/FCN3/FLNA/HTRA1/IFI16/IFI27/IFI44L/IFIH1/IFIT3/IFIT5/IFITM1/IFNA2/IFNA8/IFNAR2/IFNG/IFNL4/IL12B/IL12RB1/IL15/IL21/IL23A/IL23R/IL27/IL2RA/IL33/IL4/IL6/ILF3/IRF1/IRF2/IRF7/LILRB1/LSM14A/LYST/MAP3K14/MLKL/MMP12/MX2/NLRC5/NLRP1/NLRP9…	111	ClusterGoSummary_Hypo_Methylation.csv
GO:0006658	BP	GO:0006658	phosphatidylserine metabolic process	20/6190	27/12262	0.0108569	0.0776906	0.0637169	ABHD12/ABHD12B/ABHD16A/MFSD2A/OSBPL10/OSBPL5/PLA1A/PLA2G1B/PLA2G2A/PLA2G2D/PLA2G2E/PLA2G2F/PLA2G4A/PLA2G4B/PLA2G4D/PLA2G4E/PLA2G5/PLSCR1/SERINC2/SERINC5	20	ClusterGoSummary_Hypo_Methylation.csv
GO:0010543	BP	GO:0010543	regulation of platelet activation	20/6190	27/12262	0.0108569	0.0776906	0.0637169	BLK/CEACAM1/DMTN/LYN/NOS3/PDGFA/PDGFB/PDGFRA/PLA2G4A/PLEK/PRKCQ/PRKG1/SELP/SERPINE2/SH2B3/SYK/TEC/TLR4/TXK/UBASH3B	20	ClusterGoSummary_Hypo_Methylation.csv
GO:0019835	BP	GO:0019835	cytolysis	20/6190	27/12262	0.0108569	0.0776906	0.0637169	APOL1/C6/C8B/C8G/C9/CFHR2/CFHR5/CR1/GSDMB/GZMA/GZMB/GZMH/GZMM/KRT6A/LBP/LYZL6/PLA2G2A/PRF1/REG3G/TGFB1	20	ClusterGoSummary_Hypo_Methylation.csv
GO:0046636	BP	GO:0046636	negative regulation of alpha-beta T cell activation	20/6190	27/12262	0.0108569	0.0776906	0.0637169	ANXA1/BCL6/CBFB/CD300A/FOXP3/HFE/HMGB1/IL2/IL4/IL4R/JAK3/LGALS9/LILRB1/RC3H1/RUNX1/SHH/TARM1/TNFSF18/TNFSF4/ZC3H12A	20	ClusterGoSummary_Hypo_Methylation.csv
GO:0050912	BP	GO:0050912	detection of chemical stimulus involved in sensory perception of taste	20/6190	27/12262	0.0108569	0.0776906	0.0637169	AZGP1/CA6/CST1/CST2/GNAT2/GNAT3/LPO/PIGR/PIP/PKD1L3/PKD2L1/RTP2/RTP4/TAS1R2/TAS2R1/TAS2R14/TAS2R16/TAS2R38/TAS2R39/TAS2R40	20	ClusterGoSummary_Hypo_Methylation.csv
GO:0019226	BP	GO:0019226	transmission of nerve impulse	39/6190	59/12262	0.0109941	0.0785703	0.0644383	ANK3/CACNA1G/CACNA1H/CACNA1I/CACNG2/CACNG3/CACNG4/CACNG5/CACNG7/CHRNA1/CLCN1/CNTNAP2/FMR1/GPR35/GRIK2/KCNA2/KCND2/KCNMB2/KCNMB4/MYH14/NFASC/NTRK2/P2RX1/P2RX4/SCN10A/SCN11A/SCN1A/SCN1B/SCN2A/SCN3A/SCN4A/SCN5A/SCN7A/SCN8A/SCN9A/SOD1/SPTBN4/TNR/TYMP	39	ClusterGoSummary_Hypo_Methylation.csv
GO:0060760	BP	GO:0060760	positive regulation of response to cytokine stimulus	29/6190	42/12262	0.0113857	0.0812633	0.066647	ADAM17/AXL/CASP1/CD300LF/CPNE1/CSF1/CXCR4/DDX58/HPX/IFIH1/IKBKE/IL1R1/IL7/IRF7/IRGM/LAPTM5/LSM14A/MED1/MMP12/NLRC5/PARP14/PARP9/TLR4/TRAF2/TREM2/TRIM32/TXK/WNT5A/ZBP1	29	ClusterGoSummary_Hypo_Methylation.csv
GO:0001771	BP	GO:0001771	immunological synapse formation	9/6190	10/12262	0.0115905	0.0813144	0.0666888	CCL19/CCR7/CD6/DLG1/DOCK2/DOCK8/HAVCR2/NCK2/PRF1	9	ClusterGoSummary_Hypo_Methylation.csv
GO:0002664	BP	GO:0002664	regulation of T cell tolerance induction	9/6190	10/12262	0.0115905	0.0813144	0.0666888	CD3E/CLC/FOXP3/HLA-B/IDO1/IL2RA/LILRB2/LILRB4/TGFBR2	9	ClusterGoSummary_Hypo_Methylation.csv
GO:0002679	BP	GO:0002679	respiratory burst involved in defense response	9/6190	10/12262	0.0115905	0.0813144	0.0666888	DUSP10/GRN/HCK/INS/LBP/MPO/PIK3CD/PIK3CG/SLAMF8	9	ClusterGoSummary_Hypo_Methylation.csv
GO:0007213	BP	GO:0007213	G protein-coupled acetylcholine receptor signaling pathway	9/6190	10/12262	0.0115905	0.0813144	0.0666888	AGRN/CHRM3/CHRM4/GNA15/GNAI2/GNAQ/GNB1/PLCB1/RGS10	9	ClusterGoSummary_Hypo_Methylation.csv
GO:0019511	BP	GO:0019511	peptidyl-proline hydroxylation	9/6190	10/12262	0.0115905	0.0813144	0.0666888	EGLN1/EGLN2/ERO1A/P3H1/P3H2/P3H3/P4HA2/P4HB/P4HTM	9	ClusterGoSummary_Hypo_Methylation.csv
GO:0030322	BP	GO:0030322	stabilization of membrane potential	9/6190	10/12262	0.0115905	0.0813144	0.0666888	KCNK1/KCNK12/KCNK15/KCNK16/KCNK17/KCNK18/KCNK3/KCNK5/KCNK9	9	ClusterGoSummary_Hypo_Methylation.csv
GO:0032490	BP	GO:0032490	detection of molecule of bacterial origin	9/6190	10/12262	0.0115905	0.0813144	0.0666888	DMBT1/LBP/LY96/NOD2/SCARB1/SSC5D/TLR4/TLR6/TREM2	9	ClusterGoSummary_Hypo_Methylation.csv
GO:0033632	BP	GO:0033632	regulation of cell-cell adhesion mediated by integrin	9/6190	10/12262	0.0115905	0.0813144	0.0666888	ADA/CCL5/CD3E/CXCL13/DPP4/FERMT3/PIEZO1/PODXL/SWAP70	9	ClusterGoSummary_Hypo_Methylation.csv
GO:0043374	BP	GO:0043374	CD8-positive, alpha-beta T cell differentiation	9/6190	10/12262	0.0115905	0.0813144	0.0666888	BCL2/CBFB/IRF1/LILRB4/NCKAP1L/PSMB11/RUNX1/TNFSF8/TOX	9	ClusterGoSummary_Hypo_Methylation.csv
GO:0086016	BP	GO:0086016	AV node cell action potential	9/6190	10/12262	0.0115905	0.0813144	0.0666888	CACNA1C/CACNA1G/CXADR/GJA5/MIR208A/RYR2/SCN10A/SCN4B/SCN5A	9	ClusterGoSummary_Hypo_Methylation.csv
GO:0086027	BP	GO:0086027	AV node cell to bundle of His cell signaling	9/6190	10/12262	0.0115905	0.0813144	0.0666888	CACNA1C/CACNA1G/CXADR/GJA5/MIR208A/RYR2/SCN10A/SCN4B/SCN5A	9	ClusterGoSummary_Hypo_Methylation.csv
GO:1905906	BP	GO:1905906	regulation of amyloid fibril formation	9/6190	10/12262	0.0115905	0.0813144	0.0666888	APP/CHRNA7/CLU/IAPP/LDLR/PFDN1/PFDN5/PFDN6/VBP1	9	ClusterGoSummary_Hypo_Methylation.csv
GO:0001961	BP	GO:0001961	positive regulation of cytokine-mediated signaling pathway	26/6190	37/12262	0.0115995	0.0813144	0.0666888	ADAM17/AXL/CASP1/CD300LF/CPNE1/CSF1/CXCR4/HPX/IKBKE/IL1R1/IL7/IRF7/IRGM/LAPTM5/LSM14A/MED1/MMP12/NLRC5/PARP14/PARP9/TRAF2/TREM2/TRIM32/TXK/WNT5A/ZBP1	26	ClusterGoSummary_Hypo_Methylation.csv
GO:0034122	BP	GO:0034122	negative regulation of toll-like receptor signaling pathway	26/6190	37/12262	0.0115995	0.0813144	0.0666888	ARRB2/BPIFB1/CACTIN/CD14/CD300A/CD300LF/F2RL1/GPS2/GRAMD4/LILRA2/LILRA4/LRRC14/LY96/LYN/MIR140/MIR17/MIR19A/NLRP6/NOD2/OTUD4/PTPRS/TICAM1/TLR4/TLR6/TLR9/TNFAIP3	26	ClusterGoSummary_Hypo_Methylation.csv
GO:0030277	BP	GO:0030277	maintenance of gastrointestinal epithelium	13/6190	16/12262	0.0117081	0.0815569	0.0668877	IL17A/MUC13/MUC2/MUC4/MUC6/NOD2/SERPINA3/SLC22A5/TFF1/TFF3/TLR4/TLR9/VSIG1	13	ClusterGoSummary_Hypo_Methylation.csv
GO:0043171	BP	GO:0043171	peptide catabolic process	13/6190	16/12262	0.0117081	0.0815569	0.0668877	ACE/ADAMTS13/ANPEP/CHAC2/CPQ/CTSH/ECE1/ERAP1/ERAP2/GGT7/LTA4H/NAALADL1/NPEPPS	13	ClusterGoSummary_Hypo_Methylation.csv
GO:0043901	BP	GO:0043901	negative regulation of multi-organism process	13/6190	16/12262	0.0117081	0.0815569	0.0668877	ADA/BST2/CACTIN/CARD16/CARD8/DEFB114/LACRT/LILRA2/PAEP/SIGIRR/TNFAIP3/TRIM15/ZG16	13	ClusterGoSummary_Hypo_Methylation.csv
GO:0048679	BP	GO:0048679	regulation of axon regeneration	13/6190	16/12262	0.0117081	0.0815569	0.0668877	CNTF/EPHA4/FLNA/GRN/KIAA0319/LRP1/MIR431/PTPRF/PTPRS/RGMA/RTN4R/SCARF1/TNR	13	ClusterGoSummary_Hypo_Methylation.csv
GO:1902656	BP	GO:1902656	calcium ion import into cytosol	13/6190	16/12262	0.0117081	0.0815569	0.0668877	ATP2B4/CACNA2D1/FYN/MS4A1/RAMP3/SLC24A2/SLC8A1/SLC8A3/TRPV1/TRPV2/TRPV3/TRPV4/TRPV5	13	ClusterGoSummary_Hypo_Methylation.csv
GO:0030032	BP	GO:0030032	lamellipodium assembly	36/6190	54/12262	0.0117879	0.0819059	0.0671739	ABLIM1/ABLIM2/ABLIM3/ACTR3/ARHGEF4/ARHGEF6/ARPC2/AUTS2/AVIL/BIN3/CCDC88A/CDH13/CLRN1/CYFIP1/DMTN/EPHA2/FSCN1/GOLPH3/MIR196A1/NCK1/NCK2/P2RY12/PARVB/PIK3R1/PLCE1/PLXNB3/PTPRO/RAC1/RAC2/SLIT2/SPATA13/SRGAP2/WAS/WASF2/WASF3/WHAMM	36	ClusterGoSummary_Hypo_Methylation.csv
GO:0050891	BP	GO:0050891	multicellular organismal water homeostasis	36/6190	54/12262	0.0117879	0.0819059	0.0671739	ABCA12/ADCY1/ADCY2/ADCY4/ADCY5/ADCY7/ADCY9/AKAP11/AKR1B1/ALOX12B/ALOXE3/AQP1/AQP4/BPIFA1/CFTR/CLDN1/CYP11B2/CYP4A11/CYP4F12/CYP4F2/FA2H/FLG2/GRHL3/HAS2/HRNR/INPP5K/KDF1/KRT1/KRT16/MET/MYO5B/PRKACG/SCNN1B/SFN/TP63/TRPV4	36	ClusterGoSummary_Hypo_Methylation.csv
GO:0045765	BP	GO:0045765	regulation of angiogenesis	153/6190	266/12262	0.0118296	0.0820919	0.0673265	ADAMTS1/ADGRA2/ADGRB1/ADGRB2/ADGRB3/ADM/ADM2/AGO1/AGO2/AKT3/ALOX5/ANGPT4/ANGPTL4/APELA/APLNR/APOH/AQP1/ATP2B4/BMPER/BTG1/C3/C3AR1/C5AR1/CCBE1/CCL11/CCL24/CCR2/CCR3/CD160/CD40/CDH5/CEACAM1/CHI3L1/CHRNA7/CMA1/COL4A2/CREB3L1/CTSH/CX3CR1/CXCL13/CXCL8/CXCR4/CYBB/DCN/DLL1/E2F2/ECM1/ECSCR/EGLN1/ENPP2/EPHA1/EPHA2/ETS1/F3/FASLG/FGF1/FGF18/FUT1/GDF2/GPNMB/GPR4/GRN/HGF/HGS/HIPK2/HK2/HMGB1/HMOX1/HSPG2/HTATIP…	153	ClusterGoSummary_Hypo_Methylation.csv
GO:0002761	BP	GO:0002761	regulation of myeloid leukocyte differentiation	56/6190	89/12262	0.0119265	0.0826604	0.0677927	BGLAP/C1QC/CAMK4/CASP8/CCL3/CCR1/CD4/CDK6/CEACAM1/CREB1/CSF1/EVI2B/FOXP1/FSHB/GPR55/GPR68/HCLS1/IFNG/IL12B/IL17A/IL20/IL23A/IL23R/IL4/IL5/INHBA/INPP5D/IRF7/KLF10/LEF1/LIF/LILRB1/LILRB3/LILRB4/LYN/MIR145/MIR223/NOTCH2/OCSTAMP/PIK3R1/PPARGC1B/PTPN2/RASSF2/ROR2/RUNX1/SFRP1/SLC9B2/TCTA/TESC/TGFB1/TLR4/TMEM64/TNF/TREM2/UBASH3B/ZBTB46	56	ClusterGoSummary_Hypo_Methylation.csv
GO:0001991	BP	GO:0001991	regulation of systemic arterial blood pressure by circulatory renin-angiotensin	11/6190	13/12262	0.0122417	0.0834796	0.0684646	ACE/ACE2/CES1/CMA1/CPA3/CTSG/CTSZ/F2RL1/OR51E2/PCSK5/SUCNR1	11	ClusterGoSummary_Hypo_Methylation.csv
GO:0002115	BP	GO:0002115	store-operated calcium entry	11/6190	13/12262	0.0122417	0.0834796	0.0684646	CASQ1/CD84/CRACR2A/CRACR2B/EFHB/MS4A1/ORAI1/ORAI2/SPINK1/STIM1/STIM2	11	ClusterGoSummary_Hypo_Methylation.csv
GO:0002467	BP	GO:0002467	germinal center formation	11/6190	13/12262	0.0122417	0.0834796	0.0684646	ADA/ADAM17/BCL6/CXCL13/KLHL6/MEF2C/PKN1/RC3H1/TNFAIP3/TNFSF13B/UNC13D	11	ClusterGoSummary_Hypo_Methylation.csv
GO:0009162	BP	GO:0009162	deoxyribonucleoside monophosphate metabolic process	11/6190	13/12262	0.0122417	0.0834796	0.0684646	ADA/DCK/DPYD/DPYS/DUT/TK1/TK2/TYMP/TYMS/UPB1/XDH	11	ClusterGoSummary_Hypo_Methylation.csv
GO:0032645	BP	GO:0032645	regulation of granulocyte macrophage colony-stimulating factor production	11/6190	13/12262	0.0122417	0.0834796	0.0684646	CD80/CD84/DDX58/IL12B/IL18/IL1B/IL23A/IL23R/PAEP/SYK/TLR9	11	ClusterGoSummary_Hypo_Methylation.csv
GO:0035589	BP	GO:0035589	G protein-coupled purinergic nucleotide receptor signaling pathway	11/6190	13/12262	0.0122417	0.0834796	0.0684646	GPR171/GPR34/GPR87/P2RY10/P2RY11/P2RY12/P2RY14/P2RY2/P2RY4/P2RY6/PTAFR	11	ClusterGoSummary_Hypo_Methylation.csv
GO:0043252	BP	GO:0043252	sodium-independent organic anion transport	11/6190	13/12262	0.0122417	0.0834796	0.0684646	MFSD10/SLC22A6/SLCO1A2/SLCO1B1/SLCO1B3/SLCO1C1/SLCO2A1/SLCO2B1/SLCO3A1/SLCO4A1/SLCO6A1	11	ClusterGoSummary_Hypo_Methylation.csv
GO:0060099	BP	GO:0060099	regulation of phagocytosis, engulfment	11/6190	13/12262	0.0122417	0.0834796	0.0684646	ABCA7/ANO6/C3/CD300A/CD36/F2RL1/NCKAP1L/PPARG/RAB31/STAP1/TREM2	11	ClusterGoSummary_Hypo_Methylation.csv
GO:0070669	BP	GO:0070669	response to interleukin-2	11/6190	13/12262	0.0122417	0.0834796	0.0684646	IL2/IL2RA/IL2RB/IL2RG/JAK1/JAK3/PTK2B/PTPN2/SHC1/STAT5A/SYK	11	ClusterGoSummary_Hypo_Methylation.csv
GO:0072540	BP	GO:0072540	T-helper 17 cell lineage commitment	11/6190	13/12262	0.0122417	0.0834796	0.0684646	BATF/IL12B/IL12RB1/IL23A/IL23R/IL6/IL6R/LY9/SLAMF6/STAT3/TNFSF18	11	ClusterGoSummary_Hypo_Methylation.csv
GO:0090036	BP	GO:0090036	regulation of protein kinase C signaling	11/6190	13/12262	0.0122417	0.0834796	0.0684646	ADGRV1/ADRA1A/AKAP12/CD40/DGKD/DGKG/MC1R/ULK4/VEGFA/WNT11/WNT5A	11	ClusterGoSummary_Hypo_Methylation.csv
GO:0150079	BP	GO:0150079	negative regulation of neuroinflammatory response	11/6190	13/12262	0.0122417	0.0834796	0.0684646	CD200/CD200R1/CST7/GRN/IGF1/IL4/LDLR/MIR195/PTPRC/SYT11/TNFRSF1B	11	ClusterGoSummary_Hypo_Methylation.csv
GO:1904683	BP	GO:1904683	regulation of metalloendopeptidase activity	11/6190	13/12262	0.0122417	0.0834796	0.0684646	MIR17/MIR195/MIR205/MIR21/MIR29C/MIR892B/MIR92A1/PICALM/RECK/SORL1/STAT3	11	ClusterGoSummary_Hypo_Methylation.csv
GO:0030038	BP	GO:0030038	contractile actin filament bundle assembly	48/6190	75/12262	0.0123999	0.0843499	0.0691784	ALMS1/ARHGAP6/ARHGEF10/ARHGEF10L/ARRB1/ASAP3/BAG4/CCDC88A/CORO2B/ELN/EPHA1/EVL/FHDC1/GPR65/INPP5K/ITGB5/KCTD13/LIMK1/LPAR1/MET/MIR138-1/MIR20A/MIR21/MKKS/NRP1/PDLIM1/PHACTR1/PIK3R1/PPP1R9A/PTK2B/RAC1/RGCC/RHOA/S100A10/SERPINF2/SFRP1/SORBS1/SORBS3/SRC/SYNPO2L/TGFBR1/TMEFF2/TPM1/WAS/WASF2/WNT11/WNT4/ZYX	48	ClusterGoSummary_Hypo_Methylation.csv
GO:0043149	BP	GO:0043149	stress fiber assembly	48/6190	75/12262	0.0123999	0.0843499	0.0691784	ALMS1/ARHGAP6/ARHGEF10/ARHGEF10L/ARRB1/ASAP3/BAG4/CCDC88A/CORO2B/ELN/EPHA1/EVL/FHDC1/GPR65/INPP5K/ITGB5/KCTD13/LIMK1/LPAR1/MET/MIR138-1/MIR20A/MIR21/MKKS/NRP1/PDLIM1/PHACTR1/PIK3R1/PPP1R9A/PTK2B/RAC1/RGCC/RHOA/S100A10/SERPINF2/SFRP1/SORBS1/SORBS3/SRC/SYNPO2L/TGFBR1/TMEFF2/TPM1/WAS/WASF2/WNT11/WNT4/ZYX	48	ClusterGoSummary_Hypo_Methylation.csv
GO:1901342	BP	GO:1901342	regulation of vasculature development	155/6190	270/12262	0.0124264	0.084426	0.0692408	ADAMTS1/ADGRA2/ADGRB1/ADGRB2/ADGRB3/ADM/ADM2/AGO1/AGO2/AKT3/ALOX5/ANGPT4/ANGPTL4/APELA/APLNR/APOH/AQP1/ATP2B4/BMPER/BTG1/C3/C3AR1/C5AR1/CCBE1/CCL11/CCL24/CCR2/CCR3/CD160/CD40/CDH5/CEACAM1/CHI3L1/CHRNA7/CMA1/COL4A2/CREB3L1/CTSH/CX3CR1/CXCL13/CXCL8/CXCR4/CYBB/DCN/DLL1/E2F2/ECM1/ECSCR/EGLN1/ENPP2/EPHA1/EPHA2/ETS1/F3/FASLG/FGF1/FGF18/FUT1/GDF2/GPNMB/GPR4/GRN/HGF/HGS/HIPK2/HK2/HMGB1/HMOX1/HSPG2/HTATIP…	155	ClusterGoSummary_Hypo_Methylation.csv
GO:0019229	BP	GO:0019229	regulation of vasoconstriction	33/6190	49/12262	0.0125429	0.0850079	0.069718	ACE/ACE2/ADM/ADRA1A/ADRA1B/AGTR1/APLN/ARHGAP42/ASIC2/ATP1A2/AVPR1B/BMPR2/CAV1/CHRM3/DOCK4/DOCK5/ECE1/EGFR/FGA/FGB/FGG/GJA5/HRH1/HRH2/HTR2A/ICAM1/KCNMB2/KCNMB4/MIR21/P2RX1/PTAFR/SMTNL1/SNTA1	33	ClusterGoSummary_Hypo_Methylation.csv
GO:0051279	BP	GO:0051279	regulation of release of sequestered calcium ion into cytosol	33/6190	49/12262	0.0125429	0.0850079	0.069718	AKAP6/ANK2/APLNR/ATG5/ATP1A2/BDKRB1/CACNA1C/CALM1/CASQ1/CASQ2/CORO1A/CXCL9/DHRS7C/DIAPH1/DMD/FKBP1A/JPH2/LACRT/LIME1/LYN/NOS1/NPSR1/P2RY6/PRKCE/PTK2B/PTPN6/RYR2/SLC8A1/SRI/TMEM38A/TMEM38B/TRDN/UBASH3B	33	ClusterGoSummary_Hypo_Methylation.csv
GO:0045672	BP	GO:0045672	positive regulation of osteoclast differentiation	18/6190	24/12262	0.0127228	0.0861214	0.0706313	CCR1/CREB1/CSF1/GPR68/IFNG/IL12B/IL17A/IL20/IL23A/IL23R/KLF10/NOTCH2/OCSTAMP/PPARGC1B/SLC9B2/TMEM64/TNF/TREM2	18	ClusterGoSummary_Hypo_Methylation.csv
GO:0045862	BP	GO:0045862	positive regulation of proteolysis	150/6190	261/12262	0.0130748	0.0883951	0.072496	ACER2/ADAM8/ADAM9/ADRM1/AIFM1/AIM2/ANP32B/ANTXR1/APAF1/APP/ARL6IP5/ARRB1/ASPH/ATP2A3/BBC3/BCAP31/BCL2L13/CARD8/CASP1/CASP10/CASP2/CASP8/CAV1/CCBE1/CDC20B/CFLAR/CIDEB/CLEC3B/CLEC7A/CLN6/CLU/CR1/CRADD/CSNK1E/CTSD/CTSH/DAB2/DAP/DAPK1/DDA1/DIABLO/DISC1/ECSCR/ENO1/EPHA4/F3/FASLG/FBLN1/FMR1/FN1/FYN/GPLD1/GRAMD4/GRIN2A/GRIN2B/GRN/GSN/HECTD1/HERPUD1/HIP1/HMGB1/HPN/HTRA2/IFI16/IFNG/IL1B/IL33/KEAP1/KHDC1L/…	150	ClusterGoSummary_Hypo_Methylation.csv
GO:0043280	BP	GO:0043280	positive regulation of cysteine-type endopeptidase activity involved in apoptotic process	62/6190	100/12262	0.0131632	0.0888838	0.0728967	ACER2/AIFM1/ANP32B/APAF1/ARL6IP5/ARRB1/ATP2A3/BBC3/BCAP31/BCL2L13/CARD8/CASP1/CASP10/CASP2/CASP8/CFLAR/CLEC7A/CRADD/CTSD/CTSH/DAP/DAPK1/DIABLO/F3/FASLG/GRAMD4/GSN/HIP1/HMGB1/HTRA2/KHDC1L/LAPTM5/LCK/LGALS9/MAP3K5/MIR15A/NGF/NLRP1/NLRP12/NLRP2/NLRP3/P2RX1/PIDD1/PML/PPARG/PRR7/PYCARD/ROBO1/S100A8/S100A9/SLC22A2/SOX7/ST18/SYK/TNF/TNFRSF10A/TNFRSF10B/TNFSF10/TRADD/TRAF2/WNT3A/XDH	62	ClusterGoSummary_Hypo_Methylation.csv
GO:0006022	BP	GO:0006022	aminoglycan metabolic process	77/6190	127/12262	0.013313	0.0897856	0.0736364	ACAN/AGRN/ANGPT1/ARSB/B3GALT1/B3GALT5/B3GAT1/B3GNT2/B3GNT3/B3GNT6/B4GALT5/B4GALT6/CD44/CHI3L1/CHI3L2/CHIT1/CHST11/CHST13/CHST15/CHST6/CHST7/CHSY1/CLN6/CSGALNACT1/CSGALNACT2/CSPG4/DCN/DSE/EGFLAM/GALNS/GPC1/GPC5/GPC6/HAS2/HEXA/HEXB/HGF/HMMR/HPSE/HPSE2/HS3ST5/HS6ST2/HSPG2/IDS/IL15/IL1B/ITIH1/ITIH2/ITIH3/ITIH4/ITIH6/KERA/LYG2/LYVE1/NDST1/NDST2/NDST3/NFKB1/OMD/OVGP1/PDGFB/PDGFRB/PGLYRP3/PGLYRP4/PXYLP1…	77	ClusterGoSummary_Hypo_Methylation.csv
GO:0051896	BP	GO:0051896	regulation of protein kinase B signaling	105/6190	178/12262	0.0133374	0.0898398	0.0736808	ADAM8/AKR1C2/AKR1C3/ANGPT1/ARRB2/AXL/BAG4/BANK1/CASS4/CCL19/CCL3/CCR7/CD28/CD80/CD86/CHI3L1/CPNE1/CX3CR1/DLG1/DRD2/EGFR/EPHA2/ESR1/F10/F3/FGF1/FGF17/FGF18/FGFR1/FYN/GFRAL/GPX1/HCLS1/HGF/HIP1/HPSE/IAPP/ICOS/IL18/INPP5K/INS/INSR/LCK/LRP2/MAGI2/MAZ/MC1R/MET/MIR138-1/MIR143/MIR145/MIR20A/MIR21/MIR29C/MTM1/MYDGF/NRG1/NRG2/NRG4/NTRK1/NTRK2/NTRK3/OSM/P2RX4/P2RY12/PDGFA/PDGFB/PDGFRA/PDGFRB/PIK3AP1/PIK3CB…	105	ClusterGoSummary_Hypo_Methylation.csv
GO:0098739	BP	GO:0098739	import across plasma membrane	72/6190	118/12262	0.0133866	0.0900614	0.0738625	ABCC9/ACE2/ACSL5/ARL6IP5/ATP12A/ATP1A2/ATP1A3/ATP1A4/ATP2B4/ATP4A/CACNA2D1/CD36/DLG1/FYN/HCN4/HFE/IFNG/ISCU/KCNJ13/KCNJ2/KCNJ4/KCNJ5/KCNJ6/KCNK9/LRP2/RAMP3/RGS2/SLC12A6/SLC12A7/SLC12A9/SLC15A4/SLC1A2/SLC1A3/SLC1A4/SLC1A5/SLC1A6/SLC22A2/SLC22A4/SLC24A2/SLC2A1/SLC2A3/SLC2A5/SLC31A1/SLC34A1/SLC36A1/SLC39A10/SLC39A12/SLC39A5/SLC39A8/SLC3A2/SLC47A1/SLC5A1/SLC6A1/SLC6A13/SLC6A14/SLC6A9/SLC7A11/SLC7A2/S…	72	ClusterGoSummary_Hypo_Methylation.csv
GO:0008625	BP	GO:0008625	extrinsic apoptotic signaling pathway via death domain receptors	41/6190	63/12262	0.013551	0.0907758	0.0744485	ARHGEF2/BCL2/BLOC1S2/BMP5/CASP8/CFLAR/CRADD/DEDD2/DIABLO/FAF1/FAIM2/FASLG/FEM1B/FGA/FGB/FGG/GPX1/HGF/HMOX1/ICAM1/ITPRIP/NGF/NOS3/PIDD1/PIK3R1/RFFL/SFRP1/SFRP2/SP100/STK3/STK4/TMBIM1/TMC8/TNF/TNFAIP3/TNFRSF10A/TNFRSF10B/TNFRSF1A/TNFSF10/TRADD/TRAF2	41	ClusterGoSummary_Hypo_Methylation.csv
GO:0030838	BP	GO:0030838	positive regulation of actin filament polymerization	41/6190	63/12262	0.013551	0.0907758	0.0744485	ACTR3/ARF1/ARPC1B/ARPC2/ARPC4/ARPC5L/BAG4/C15orf62/CCL11/CCL24/CCR7/CORO1A/CORO1B/CTNNA2/CYFIP1/DLG1/EVL/FMN1/GMFG/GSN/HCK/ICAM1/LMOD1/LMOD2/NCK1/NCK2/NCKAP1L/PRKCE/PTK2B/PYCARD/RICTOR/SPIRE1/SPIRE2/TENM1/VASP/VIL1/WAS/WASF1/WASF2/WASF3/WHAMM	41	ClusterGoSummary_Hypo_Methylation.csv
GO:0002690	BP	GO:0002690	positive regulation of leukocyte chemotaxis	45/6190	70/12262	0.0136072	0.0907758	0.0744485	ADAM17/AIF1/ANO6/C3AR1/C5AR1/CCL1/CCL19/CCL3/CCL5/CCR1/CCR2/CCR6/CCR7/CMKLR1/CSF1/CSF1R/CXCL13/CXCL14/CXCL8/F2RL1/FPR2/GPSM3/HMGB1/IL23A/IL4/IL6/IL6R/LBP/LGALS9/LGMN/MAPK1/MAPK3/MDK/NCKAP1L/PGF/PTK2/PTK2B/RAC1/RAC2/S100A7/SWAP70/TNFSF18/VEGFA/VEGFC/WNT5A	45	ClusterGoSummary_Hypo_Methylation.csv
GO:0048640	BP	GO:0048640	negative regulation of developmental growth	45/6190	70/12262	0.0136072	0.0907758	0.0744485	ARHGAP4/BCL11A/CDKN1A/CDKN1B/DRAXIN/DUSP10/FSTL4/KIAA0319/LGMN/MAP2/MAPK11/MIR17HG/MYOZ1/NRP1/OSTN/PI16/PLAC8/PPARA/PTPRS/RGS2/RTN4R/RYK/SEMA3A/SEMA3D/SEMA3E/SEMA3F/SEMA3G/SEMA4C/SEMA4D/SEMA4G/SEMA5A/SEMA5B/SEMA6A/SEMA7A/STK3/STK4/TGFBR2/TLL2/TNR/WNT3/WNT3A/WNT5A/WWC1/WWC3/YY1	45	ClusterGoSummary_Hypo_Methylation.csv
GO:0008207	BP	GO:0008207	C21-steroid hormone metabolic process	21/6190	29/12262	0.0136817	0.0907758	0.0744485	ADM/AKR1B1/AKR1C2/AKR1C3/AKR1C4/AKR1D1/BMP5/CACNA1H/CYP11A1/CYP11B1/CYP11B2/CYP46A1/DHRS9/FDX1/FDXR/FSHB/HSD3B1/SRD5A1/STAR/STARD3NL/WNT4	21	ClusterGoSummary_Hypo_Methylation.csv
GO:0042461	BP	GO:0042461	photoreceptor cell development	21/6190	29/12262	0.0136817	0.0907758	0.0744485	AHI1/CABP4/CDHR1/CNGB1/CRB1/DCX/MFSD2A/NPHP4/NR2E3/NTRK2/OLFM3/PDE6C/PRPH2/RDH13/RP1/RP1L1/RPGRIP1/TH/TULP1/USH1C/VEGFA	21	ClusterGoSummary_Hypo_Methylation.csv
GO:0045214	BP	GO:0045214	sarcomere organization	21/6190	29/12262	0.0136817	0.0907758	0.0744485	ANKRD1/BMP10/CASQ1/CSRP3/FHOD3/KRT8/LDB3/LMOD2/MYH3/MYH6/MYLK3/MYOZ1/MYOZ2/MYPN/OBSCN/PROX1/SYNPO2L/TNNT2/TPM1/TTN/WDR1	21	ClusterGoSummary_Hypo_Methylation.csv
GO:1904894	BP	GO:1904894	positive regulation of receptor signaling pathway via STAT	21/6190	29/12262	0.0136817	0.0907758	0.0744485	AKR1B1/CCL5/CD300A/CRLF3/GHR/HES5/IL10/IL10RA/IL12B/IL23A/IL23R/IL4/IL5/IL6/IL6R/IL7R/PIBF1/PRL/PRLR/PTK2B/TNF	21	ClusterGoSummary_Hypo_Methylation.csv
GO:0032479	BP	GO:0032479	regulation of type I interferon production	58/6190	93/12262	0.0136998	0.0907758	0.0744485	CACTIN/CD14/CRCP/CYLD/DDX41/DDX58/DHX36/FLOT1/HAVCR2/HMGB1/IFI16/IFIH1/IKBKE/IL10/IRAK1/IRF1/IRF7/IRF8/LILRA4/LILRB1/MIR21/MMP12/NFKB1/NLRC5/NLRP4/NLRX1/NMI/NPLOC4/PLCG2/POLR2E/POLR2F/POLR3D/POLR3K/PPM1B/PTPN11/PTPN22/PTPRS/PYCARD/RIOK3/RNF125/SIRPA/STAT1/STAT6/SYK/TICAM1/TLR4/TLR7/TLR9/TNFAIP3/TRAF3/TRIM15/TRIM32/TRIM56/UBA7/UBE2L6/YY1/ZBP1/ZCCHC3	58	ClusterGoSummary_Hypo_Methylation.csv
GO:0032606	BP	GO:0032606	type I interferon production	58/6190	93/12262	0.0136998	0.0907758	0.0744485	CACTIN/CD14/CRCP/CYLD/DDX41/DDX58/DHX36/FLOT1/HAVCR2/HMGB1/IFI16/IFIH1/IKBKE/IL10/IRAK1/IRF1/IRF7/IRF8/LILRA4/LILRB1/MIR21/MMP12/NFKB1/NLRC5/NLRP4/NLRX1/NMI/NPLOC4/PLCG2/POLR2E/POLR2F/POLR3D/POLR3K/PPM1B/PTPN11/PTPN22/PTPRS/PYCARD/RIOK3/RNF125/SIRPA/STAT1/STAT6/SYK/TICAM1/TLR4/TLR7/TLR9/TNFAIP3/TRAF3/TRIM15/TRIM32/TRIM56/UBA7/UBE2L6/YY1/ZBP1/ZCCHC3	58	ClusterGoSummary_Hypo_Methylation.csv
GO:0001774	BP	GO:0001774	microglial cell activation	27/6190	39/12262	0.013707	0.0907758	0.0744485	AIF1/APP/AZU1/C1QA/C5AR1/CCL3/CLU/CST7/FPR2/GRN/IFNG/IFNGR1/IL33/IL4/IL6/ITGB2/LDLR/LRRK2/MIR142/MMP8/PTPRC/STAP1/SYT11/TLR6/TLR7/TNF/TREM2	27	ClusterGoSummary_Hypo_Methylation.csv
GO:0033628	BP	GO:0033628	regulation of cell adhesion mediated by integrin	27/6190	39/12262	0.013707	0.0907758	0.0744485	ACER2/ADA/ADAM9/CCL5/CD3E/CRKL/CXCL13/DPP4/EPHA2/FERMT1/FERMT3/LIF/LPXN/LYN/NCKAP1L/P2RY12/PIEZO1/PIK3CG/PODXL/PTK2/PTPN11/PTPN6/RET/SFRP2/SWAP70/SYK/TESC	27	ClusterGoSummary_Hypo_Methylation.csv
GO:0045744	BP	GO:0045744	negative regulation of G protein-coupled receptor signaling pathway	27/6190	39/12262	0.013707	0.0907758	0.0744485	ADA/ADM/APELA/APLN/APLNR/ARRB1/ARRB2/ARRDC3/ATP2B4/BECN2/BICD1/CCL5/CXCL8/DRD2/GNAI2/GRK4/KLK14/MET/MGRN1/NECAB2/PDE4B/PLEK/RGS13/RGS14/RGS2/RNF157/SAG	27	ClusterGoSummary_Hypo_Methylation.csv
GO:0030574	BP	GO:0030574	collagen catabolic process	24/6190	34/12262	0.013923	0.092096	0.0755312	ADAMTS14/ADAMTS2/ADAMTS3/COL13A1/COL15A1/COL19A1/CTSB/CTSD/KLK6/MMP1/MMP11/MMP12/MMP15/MMP2/MMP20/MMP25/MMP26/MMP27/MMP28/MMP3/MMP8/MRC2/PRTN3/TMPRSS6	24	ClusterGoSummary_Hypo_Methylation.csv
GO:0051668	BP	GO:0051668	localization within membrane	34/6190	51/12262	0.014201	0.0937093	0.0768543	AGRN/CACNG2/CACNG3/CACNG4/CACNG5/CACNG7/CD2/CDH13/CDH2/CNIH2/CRKL/DLG1/DLG2/DLG3/DOCK2/FLNA/GRIK2/GRIK5/GSN/ITGB2/LRP4/LRRC7/MAGI2/MUSK/NDC1/NLGN1/PIGR/PTPRC/RAC1/RFTN1/RILPL2/SHISA6/SLC7A11/SYNGAP1	34	ClusterGoSummary_Hypo_Methylation.csv
GO:0061844	BP	GO:0061844	antimicrobial humoral immune response mediated by antimicrobial peptide	34/6190	51/12262	0.014201	0.0937093	0.0768543	ANG/BPIFA1/CAMP/CXCL13/CXCL14/CXCL8/CXCL9/DEFA5/DEFA6/DEFB118/DEFB126/DEFB127/ELANE/GNLY/IL17A/KLK3/KLK5/KRT6A/MUC7/NOD2/PGLYRP3/PGLYRP4/PLA2G1B/PPBP/REG1A/REG1B/REG3A/REG3G/RNASE3/S100A12/S100A7/S100A9/SEMG1/SPINK5	34	ClusterGoSummary_Hypo_Methylation.csv
GO:0051235	BP	GO:0051235	maintenance of location	126/6190	217/12262	0.0142719	0.0940645	0.0771456	ABCA1/ABCG1/ABHD5/AKAP6/ALB/ANK2/ANK3/ANXA6/APLNR/APOB/ARL2BP/ATG5/ATP1A2/ATP7B/AUP1/B4GALNT1/BDKRB1/C3/CACNA1C/CALM1/CASQ1/CASQ2/CAV1/CCDC88A/CCL19/CCL3/CCR5/CCR7/CD36/CD4/CDS1/CDS2/CER1/CES1/CORO1A/CXCL9/DAND5/DGAT2/DHRS7C/DIAPH1/DMD/DRD2/EHD1/ERO1A/FAF1/FASLG/FFAR2/FKBP1A/FLNA/FTHL17/FTO/G3BP2/GOLPH3/GRIK5/GSN/HEXB/HK1/HK2/HSP90B1/HSPA5/HTR2A/HTR2C/IBTK/IKBKE/IL10/IL1B/IL6/INSIG2/ITGB3/ITPR3/J…	126	ClusterGoSummary_Hypo_Methylation.csv
GO:0015849	BP	GO:0015849	organic acid transport	133/6190	230/12262	0.0143997	0.0947937	0.0777437	ABCB1/ABCB11/ABCC1/ABCC11/ABCC2/ABCC3/ABCD1/ACE/ACE2/ACSL4/ACSL5/ADORA1/ADORA2A/AKR1C4/ANXA1/APBA1/AQP9/ARG1/ARL6IP5/ATP1A2/ATP8B1/AVPR1B/CD36/CEACAM1/CLN3/CPT2/CYP4A11/CYP4F2/DRD2/FABP4/FOLR3/GLS/IL1B/KMO/LRP2/LRRC8A/LRRC8D/MAP2K6/MFSD2A/NCOA1/NFKBIE/NMUR2/NTRK2/OC90/OCA2/OXT/P2RX4/PLA2G12B/PLA2G1B/PLA2G2A/PLA2G2C/PLA2G2D/PLA2G2E/PLA2G2F/PLA2G4A/PLA2G5/PPARA/PPARG/PPFIA2/PPFIA4/PRKAA1/PROCA1/RGS…	133	ClusterGoSummary_Hypo_Methylation.csv
GO:0002312	BP	GO:0002312	B cell activation involved in immune response	38/6190	58/12262	0.0147254	0.0968222	0.0794073	ADA/BATF/BCL6/C17orf99/CCR6/CD180/CD28/CD40/CD40LG/CLCF1/CR1/DLL1/DOCK10/DOCK11/FOXP3/GAPT/GPR183/HMCES/IL10/IL2/IL21/IL27RA/IL4/IL6/LGALS1/NOTCH2/PLCG2/PLCL2/PTK2B/PTPRC/RIF1/SLC15A4/ST3GAL1/SWAP70/TGFB1/THOC1/TLR4/TNFSF4	38	ClusterGoSummary_Hypo_Methylation.csv
GO:0002230	BP	GO:0002230	positive regulation of defense response to virus by host	16/6190	21/12262	0.0148014	0.0969745	0.0795322	AIM2/DDX58/DTX3L/IL12B/IL12RB1/IL23A/IL23R/IL27/IL4/LILRB1/PARP9/PTPN22/PYCARD/STAT1/TRAF3IP2/ZC3H12A	16	ClusterGoSummary_Hypo_Methylation.csv
GO:0035025	BP	GO:0035025	positive regulation of Rho protein signal transduction	16/6190	21/12262	0.0148014	0.0969745	0.0795322	ARRB1/F2RL1/GPR174/GPR18/GPR20/GPR35/GPR4/GPR55/GPR65/LPAR1/P2RY10/PDGFRB/RAC1/ROBO1/RTN4R/SYNPO2L	16	ClusterGoSummary_Hypo_Methylation.csv
GO:0099068	BP	GO:0099068	postsynapse assembly	16/6190	21/12262	0.0148014	0.0969745	0.0795322	CDH2/EPHB2/GAP43/GRID2/IL1RAP/LRP4/LRRC4B/NLGN1/NLGN2/NLGN4X/NLGN4Y/PTPRD/PTPRS/SHANK2/WNT5A/WNT7A	16	ClusterGoSummary_Hypo_Methylation.csv
GO:0043112	BP	GO:0043112	receptor metabolic process	74/6190	122/12262	0.0148326	0.0970635	0.0796053	ABCA2/ACHE/ADM/AHI1/ANGPT1/ANKRD13D/ANXA2/APELA/APLN/ARF1/ARFGEF2/ARRB1/ARRB2/BECN2/CACNG2/CACNG3/CACNG4/CACNG5/CACNG7/CALCRL/CAV1/CD36/CEACAM1/CXCL8/CXCR1/CXCR2/DNM1/DRD2/DTX3L/ECE1/EHD3/EZR/FLOT1/FMR1/FUT8/GRIA1/GRK4/GSG1L/INSR/ITGB2/ITGB3/KIF16B/LAPTM5/LGMN/LILRB1/LILRB4/LMTK2/LRP1/MAGI2/MTMR2/MVB12A/MX2/NECAB2/NEDD4/NUMB/OPHN1/OPTN/PICALM/PLCG2/PTPN1/RAB31/RAMP1/RAMP3/RIN3/SAG/SELE/SNX1/SORL1…	74	ClusterGoSummary_Hypo_Methylation.csv
GO:0006919	BP	GO:0006919	activation of cysteine-type endopeptidase activity involved in apoptotic process	42/6190	65/12262	0.0149025	0.0972897	0.0797908	ACER2/AIFM1/ANP32B/APAF1/ATP2A3/BBC3/BCL2L13/CARD8/CASP10/CASP2/CASP8/CFLAR/CRADD/CTSH/DAP/DIABLO/F3/FASLG/HIP1/KHDC1L/LAPTM5/LCK/MIR15A/NGF/NLRP1/NLRP12/P2RX1/PIDD1/PML/PPARG/PYCARD/ROBO1/S100A8/S100A9/SLC22A2/TNF/TNFRSF10A/TNFRSF10B/TNFSF10/TRADD/TRAF2/XDH	42	ClusterGoSummary_Hypo_Methylation.csv
GO:0010522	BP	GO:0010522	regulation of calcium ion transport into cytosol	42/6190	65/12262	0.0149025	0.0972897	0.0797908	AKAP6/ANK2/APLNR/ATG5/ATP1A2/BCL2/BDKRB1/CACNA1C/CALM1/CASQ1/CASQ2/CAV1/CD4/CORO1A/CXCL9/DHRS7C/DIAPH1/DMD/FKBP1A/FYN/JPH2/LACRT/LIME1/LYN/NOS1/NPSR1/P2RX4/P2RX7/P2RY6/PLA2G1B/PML/PRKCE/PTK2B/PTPN6/RAMP3/RYR2/SLC8A1/SRI/TMEM38A/TMEM38B/TRDN/UBASH3B	42	ClusterGoSummary_Hypo_Methylation.csv
GO:0030203	BP	GO:0030203	glycosaminoglycan metabolic process	70/6190	115/12262	0.0157127	0.102458	0.0840296	ACAN/AGRN/ANGPT1/ARSB/B3GAT1/B3GNT2/B3GNT3/B4GALT5/B4GALT6/CD44/CHST11/CHST13/CHST15/CHST6/CHST7/CHSY1/CLN6/CSGALNACT1/CSGALNACT2/CSPG4/DCN/DSE/EGFLAM/GALNS/GPC1/GPC5/GPC6/HAS2/HEXA/HEXB/HGF/HMMR/HPSE/HPSE2/HS3ST5/HS6ST2/HSPG2/IDS/IL15/IL1B/ITIH1/ITIH2/ITIH3/ITIH4/ITIH6/KERA/LYG2/LYVE1/NDST1/NDST2/NDST3/NFKB1/OMD/PDGFB/PDGFRB/PGLYRP3/PGLYRP4/PXYLP1/SDC1/SDC2/SDC3/SMPD3/SPOCK2/ST3GAL1/ST3GAL6/STAB…	70	ClusterGoSummary_Hypo_Methylation.csv
GO:0048008	BP	GO:0048008	platelet-derived growth factor receptor signaling pathway	28/6190	41/12262	0.0159342	0.10378	0.0851135	CSPG4/F3/HGS/HIP1/LOX/LRP1/MIR296/MYO1E/NDRG4/NR4A3/NRP1/PDGFA/PDGFB/PDGFC/PDGFD/PDGFRA/PDGFRB/PLEKHA1/PTPN1/PTPN11/PTPN2/PTPRJ/RAPGEF1/RGS14/SLC9A3R1/SMPD3/SRC/VEGFA	28	ClusterGoSummary_Hypo_Methylation.csv
GO:0060996	BP	GO:0060996	dendritic spine development	47/6190	74/12262	0.0160806	0.104609	0.0857936	ACSL4/ARF1/ARHGAP44/ASAP1/C21orf91/CAMK2A/CAMK2B/CFL1/CUX2/DBNL/DHX36/DIP2A/DISC1/DLG5/DOCK10/EPHA4/EPHB1/EPHB2/EPHB3/FMR1/FSTL4/IL2/KALRN/KIF1A/LPAR1/LRRK2/MEF2C/NCK2/NEURL1/NLGN1/PAK3/PDLIM5/PLK2/PPFIA2/PPP1R9A/PTPRS/SDK1/SHANK2/SIPA1L1/SRCIN1/SRGAP2/TANC2/TIAM1/UBA6/UBE3A/WNT7A/ZNF365	47	ClusterGoSummary_Hypo_Methylation.csv
GO:0007190	BP	GO:0007190	activation of adenylate cyclase activity	19/6190	26/12262	0.0162787	0.105155	0.0862415	ACR/ADCY1/ADCY2/ADCY4/ADCY5/ADCY7/ADCY9/ADORA3/CALM1/CAP1/CRHR1/FSHR/GHRHR/GLP1R/LHCGR/P2RY11/RXFP1/RXFP2/TMIGD3	19	ClusterGoSummary_Hypo_Methylation.csv
GO:0010743	BP	GO:0010743	regulation of macrophage derived foam cell differentiation	19/6190	26/12262	0.0162787	0.105155	0.0862415	ABCA1/ABCG1/AGTR1/ALOX15B/APOB/CD36/CSF1/CSF2/IL18/ITGB3/MIR185/MSR1/NFKB1/NR1H3/PLA2G2A/PLA2G5/PPARA/PPARG/PRKCH	19	ClusterGoSummary_Hypo_Methylation.csv
GO:0021955	BP	GO:0021955	central nervous system neuron axonogenesis	19/6190	26/12262	0.0162787	0.105155	0.0862415	ADARB1/ARHGAP35/B4GALT5/B4GALT6/C12orf57/DCLK1/DRAXIN/EPHA4/EPHB1/EPHB2/EPHB3/EPHB6/GLI2/NFIB/NIN/PLXNA4/SCN1B/SLIT2/SPTBN4	19	ClusterGoSummary_Hypo_Methylation.csv
GO:0034694	BP	GO:0034694	response to prostaglandin	19/6190	26/12262	0.0162787	0.105155	0.0862415	AANAT/AKAP8/AKR1C2/AKR1C3/APOB/CCL19/CCR7/GNB1/GNG2/OXT/P2RY4/PPARG/PPP1R9B/PRKAA1/PRKCE/SFRP1/TNC/TNFSF4/YY1	19	ClusterGoSummary_Hypo_Methylation.csv
GO:0045577	BP	GO:0045577	regulation of B cell differentiation	19/6190	26/12262	0.0162787	0.105155	0.0862415	ATP11C/BTK/CD27/CR1/FCRL3/IKZF3/IL10/IL2/IL7/INHBA/INPP5D/MIR17HG/NCKAP1L/NFAM1/PTPN6/SFRP1/SLAMF8/SYK/TLR9	19	ClusterGoSummary_Hypo_Methylation.csv
GO:0030104	BP	GO:0030104	water homeostasis	39/6190	60/12262	0.0162791	0.105155	0.0862415	ABCA12/ADCY1/ADCY2/ADCY4/ADCY5/ADCY7/ADCY9/AKAP11/AKR1B1/ALOX12B/ALOXE3/AQP1/AQP4/AQP9/BPIFA1/CFTR/CLDN1/CLN3/CYP11B2/CYP4A11/CYP4F12/CYP4F2/FA2H/FLG2/GHRHR/GRHL3/HAS2/HRNR/INPP5K/KDF1/KRT1/KRT16/MET/MYO5B/PRKACG/SCNN1B/SFN/TP63/TRPV4	39	ClusterGoSummary_Hypo_Methylation.csv
GO:0007589	BP	GO:0007589	body fluid secretion	43/6190	67/12262	0.0162981	0.105155	0.0862415	ADA/ADORA1/ALOX12B/APLN/APRT/AQP1/AQP5/ATG5/CAV1/CCND1/CELSR2/CHRM3/CREB1/CSN2/CSN3/DCANP1/DDR1/DHODH/GHRHR/GUCA1B/HK2/KALRN/LACRT/MED1/NCOA1/NEURL1/NLRP6/NPR3/NR1H3/OAS2/P2RY2/PRKCE/PRL/PRLR/SLC22A2/SLC22A4/SLC29A1/STAT5A/STATH/TIFAB/VEGFA/VIP/XDH	43	ClusterGoSummary_Hypo_Methylation.csv
GO:0050807	BP	GO:0050807	regulation of synapse organization	93/6190	157/12262	0.0164769	0.10543	0.0864673	ADGRB1/ADGRB3/ADGRL1/AGRN/ANAPC2/APP/ARHGAP22/ARHGAP44/ASIC2/CAMK2B/CDH2/CFL1/CLN3/CLSTN2/CTNNA2/CTTNBP2/CUX2/CYFIP1/DBNL/DGKB/DHX36/DISC1/DLG5/DRD2/EPHA4/EPHB1/EPHB2/EPHB3/FYN/GPC6/GPM6A/GRID2/GRIN2B/IGSF9/IL10/IL10RA/IL1RAP/IL1RAPL1/IL1RAPL2/INS/KALRN/KIF1A/LILRB2/LINGO2/LRFN2/LRP4/LRRC4B/LRRK2/LRRTM3/LRTM2/MDGA1/MEF2C/MIR431/MUSK/NEDD4/NEURL1/NLGN1/NLGN2/NRP2/NTRK1/NTRK2/OXT/PAK3/PDLIM5/PPFIA2…	93	ClusterGoSummary_Hypo_Methylation.csv
GO:0002279	BP	GO:0002279	mast cell activation involved in immune response	25/6190	36/12262	0.0165202	0.10543	0.0864673	ADGRE2/BLK/BTK/CD300A/CD84/CLNK/ENPP3/FGR/HMOX1/IL13RA2/IL4/IL4R/LAT/LAT2/LGALS9/LYN/MRGPRX2/NR4A3/PIK3CD/PIK3CG/RAC2/SNAP23/STXBP1/SYK/UNC13D	25	ClusterGoSummary_Hypo_Methylation.csv
GO:0002448	BP	GO:0002448	mast cell mediated immunity	25/6190	36/12262	0.0165202	0.10543	0.0864673	ADGRE2/BLK/BTK/CD300A/CD84/CLNK/FGR/HMOX1/IL13RA2/IL4/IL4R/LAT/LAT2/LGALS9/LYN/MRGPRX2/NR4A3/PIK3CD/PIK3CG/RAC2/SERPINB9/SNAP23/STXBP1/SYK/UNC13D	25	ClusterGoSummary_Hypo_Methylation.csv
GO:0045981	BP	GO:0045981	positive regulation of nucleotide metabolic process	25/6190	36/12262	0.0165202	0.10543	0.0864673	APP/ENO1/ESRRB/GUCA1A/GUCA1B/GUCA2B/HTR2A/IFNG/IGF1/IL4/INS/INSR/MLXIPL/NOS1/NOS2/NOS3/P2RX7/PFKFB1/PFKFB4/PID1/PPARA/PRKAA1/RCVRN/SLC4A4/TREM2	25	ClusterGoSummary_Hypo_Methylation.csv
GO:0050798	BP	GO:0050798	activated T cell proliferation	25/6190	36/12262	0.0165202	0.10543	0.0864673	ARG1/BTN2A2/CLC/CRTAM/FOXP3/FYN/HHLA2/HMGB1/IGF1/IL12B/IL12RB1/IL18/IL2/IL23A/IL23R/IL27RA/IL2RA/LGALS9/LILRB4/MIR21/PDCD1LG2/PYCARD/RC3H1/RIPK3/TMIGD2	25	ClusterGoSummary_Hypo_Methylation.csv
GO:0098900	BP	GO:0098900	regulation of action potential	25/6190	36/12262	0.0165202	0.10543	0.0864673	ADRA1A/ANK2/ATP2A2/CACNA1C/CACNA2D1/CALM1/CAV1/CD36/CNR2/CTNNA3/CXADR/DLG1/DSG2/FLNA/FMR1/GJA5/GPR35/HCN4/KCNB1/KCNJ2/MIR208A/NOS1AP/NPS/RYR2/SCN5A	25	ClusterGoSummary_Hypo_Methylation.csv
GO:1900544	BP	GO:1900544	positive regulation of purine nucleotide metabolic process	25/6190	36/12262	0.0165202	0.10543	0.0864673	APP/ENO1/ESRRB/GUCA1A/GUCA1B/GUCA2B/HTR2A/IFNG/IGF1/IL4/INS/INSR/MLXIPL/NOS1/NOS2/NOS3/P2RX7/PFKFB1/PFKFB4/PID1/PPARA/PRKAA1/RCVRN/SLC4A4/TREM2	25	ClusterGoSummary_Hypo_Methylation.csv
GO:1902743	BP	GO:1902743	regulation of lamellipodium organization	25/6190	36/12262	0.0165202	0.10543	0.0864673	ACTR3/ARPC2/AUTS2/AVIL/BIN3/CD44/CLRN1/CORO1B/CORO1C/CYFIP1/DMTN/ENPP2/EPHA2/FSCN1/MIR196A1/PIK3R1/PLCE1/PLXNB3/RAC1/RAC2/SLIT2/SRC/VIL1/WAS/WASF2	25	ClusterGoSummary_Hypo_Methylation.csv
GO:2000107	BP	GO:2000107	negative regulation of leukocyte apoptotic process	25/6190	36/12262	0.0165202	0.10543	0.0864673	ADA/AXL/BCL6/CCL19/CCL5/CCR7/CD27/DOCK8/FOXP1/HCLS1/IDO1/IL2/IL7R/IRF7/ITPKB/JAK3/LILRB1/MIR17HG/NOD2/PIP/PRKCQ/PTCRA/RAG1/SLC39A10/ST3GAL1	25	ClusterGoSummary_Hypo_Methylation.csv
GO:0031345	BP	GO:0031345	negative regulation of cell projection organization	71/6190	117/12262	0.0165321	0.10543	0.0864673	ARHGAP24/ARHGAP4/ARHGAP44/B2M/BCL11A/DAB1/DENND5A/DPYSL3/DRAXIN/EPHA4/EPHB2/EVI5L/EVL/FLNA/FSTL4/FYN/GRIN2B/ITGA3/KIAA0319/LGALS1/LINGO1/LPAR1/LRP1/LRP4/LRRK2/MAP2/MIR196A1/NEU4/NLGN1/NRP1/ODF2L/PLXNB3/PTPRG/PTPRO/PTPRS/RAP1GAP/RAPGEF2/RGMA/RHOA/RIT2/RTN4R/RTN4RL2/RUFY3/RYK/SEMA3A/SEMA3D/SEMA3E/SEMA3F/SEMA3G/SEMA4C/SEMA4D/SEMA4G/SEMA5A/SEMA5B/SEMA6A/SEMA7A/SLIT2/SPOCK1/STAP1/SYNGAP1/TBC1D7/TNR/TR…	71	ClusterGoSummary_Hypo_Methylation.csv
GO:0033003	BP	GO:0033003	regulation of mast cell activation	22/6190	31/12262	0.01672	0.106383	0.0872482	ADGRE2/BLK/CD226/CD300A/CD300LF/CD84/CNR2/ENPP3/FGR/HAVCR1/HMOX1/IL13RA2/IL4/IL4R/LGALS9/LYN/NR4A3/PLSCR1/RAC2/STXBP1/SYK/UNC13D	22	ClusterGoSummary_Hypo_Methylation.csv
GO:0098927	BP	GO:0098927	vesicle-mediated transport between endosomal compartments	22/6190	31/12262	0.01672	0.106383	0.0872482	ANKRD27/CORO1A/DAB2/EEA1/EZR/FLNA/HOOK3/KIF16B/LMTK2/MAP2K2/MAPK1/MAPK3/MTMR2/MYO1D/PIK3C3/RAB7A/RDX/SNX16/SORL1/SRC/VPS11/WDR91	22	ClusterGoSummary_Hypo_Methylation.csv
GO:0038083	BP	GO:0038083	peptidyl-tyrosine autophosphorylation	14/6190	18/12262	0.0170201	0.107547	0.0882028	AATK/ACE/CAV1/DDR1/DYRK1A/EGFR/ITK/MAPK3/NTRK1/PTK2B/ROS1/TEC/TXK/VEGFA	14	ClusterGoSummary_Hypo_Methylation.csv
GO:0042104	BP	GO:0042104	positive regulation of activated T cell proliferation	14/6190	18/12262	0.0170201	0.107547	0.0882028	HHLA2/HMGB1/IGF1/IL12B/IL12RB1/IL18/IL2/IL23A/IL23R/IL27RA/IL2RA/MIR21/PYCARD/TMIGD2	14	ClusterGoSummary_Hypo_Methylation.csv
GO:0043371	BP	GO:0043371	negative regulation of CD4-positive, alpha-beta T cell differentiation	14/6190	18/12262	0.0170201	0.107547	0.0882028	ANXA1/BCL6/CBFB/FOXP3/HMGB1/IL2/IL4/IL4R/JAK3/RC3H1/RUNX1/TNFSF18/TNFSF4/ZC3H12A	14	ClusterGoSummary_Hypo_Methylation.csv
GO:0043373	BP	GO:0043373	CD4-positive, alpha-beta T cell lineage commitment	14/6190	18/12262	0.0170201	0.107547	0.0882028	BATF/FOXP3/IL12B/IL12RB1/IL23A/IL23R/IL6/IL6R/LY9/SLAMF6/SPN/STAT3/TNFSF18/TOX	14	ClusterGoSummary_Hypo_Methylation.csv
GO:0050860	BP	GO:0050860	negative regulation of T cell receptor signaling pathway	14/6190	18/12262	0.0170201	0.107547	0.0882028	CD160/CEACAM1/DGKZ/EZR/LAPTM5/LILRB4/PHPT1/PTPN2/PTPN22/PTPN6/PTPRJ/SH2D1A/SLA2/UBASH3A	14	ClusterGoSummary_Hypo_Methylation.csv
GO:0098901	BP	GO:0098901	regulation of cardiac muscle cell action potential	14/6190	18/12262	0.0170201	0.107547	0.0882028	ANK2/ATP2A2/CACNA1C/CALM1/CAV1/CTNNA3/CXADR/DLG1/DSG2/GJA5/HCN4/MIR208A/NOS1AP/RYR2	14	ClusterGoSummary_Hypo_Methylation.csv
GO:0038061	BP	GO:0038061	NIK/NF-kappaB signaling	77/6190	128/12262	0.0171012	0.107935	0.0885215	ADGRG3/AGO3/ALK/APP/BIRC3/C1QTNF3/CCL19/CD14/CD27/CD86/CHI3L1/CPNE1/CYLD/EDAR/EDARADD/EGFR/HAVCR2/HDAC7/HMGB1/IFI35/IKBKE/IL12B/IL18/IL1B/IL23A/IRAK1/LAPTM5/LGALS9/LIME1/LIMS1/MAP3K14/MIR15B/MIR182/MIR21/MIR223/MIR27A/MIR30C2/MMP8/NLRP12/NLRP3/NMI/NOD2/NOL3/PPM1B/PPP4C/PSMA1/PSMA4/PSMA6/PSMB11/PSMB2/PSMB7/PSMB8/PSMB9/PSMD12/PSMD2/PSMD7/PSMF1/PTP4A3/PTPN22/RASSF2/RC3H1/RHOA/RIPK3/SASH1/TLR4/TLR6/T…	77	ClusterGoSummary_Hypo_Methylation.csv
GO:1904062	BP	GO:1904062	regulation of cation transmembrane transport	133/6190	231/12262	0.0172528	0.108767	0.089204	ACE2/AKAP6/ANK2/ANK3/ANO6/APLNR/APP/ARF1/ATG5/ATP1A2/ATP2B4/BDKRB1/BPIFA1/CACNA1C/CACNA1D/CACNA2D1/CACNB1/CACNG1/CACNG2/CACNG3/CACNG4/CACNG5/CACNG7/CALM1/CASQ1/CASQ2/CAV1/CCL2/CCR2/CNIH2/CNIH3/COMMD1/CORO1A/CRACR2A/CRHR1/CXCL9/DAPK1/DHRS7C/DIAPH1/DLG1/DLG2/DLG3/DMD/DPP6/DRD2/EHD3/EPHB2/FGF11/FKBP1A/FLNA/FMR1/FYN/GLRX/GNB5/GPR35/GRIA1/GRIN2A/GRIN2B/GSG1L/HAMP/HECW1/HECW2/IFNG/ISCU/JPH2/KCNAB1/KCNE…	133	ClusterGoSummary_Hypo_Methylation.csv
GO:0044089	BP	GO:0044089	positive regulation of cellular component biogenesis	203/6190	362/12262	0.0174065	0.109611	0.0898962	ABCA1/ACE2/ACTR3/ADGRB1/ADGRB3/AGRN/ANKRD53/ARF1/ARHGAP35/ARHGEF10/ARHGEF10L/ARPC1B/ARPC2/ARPC4/ARPC5L/ASAP1/ASIC2/ATF7IP/ATP13A2/AUTS2/AVIL/BAG4/C15orf62/CAV1/CCDC88A/CCL11/CCL19/CCL24/CCR7/CD36/CDH5/CDK5RAP2/CEP135/CEP295/CLDN1/CLEC7A/CLRN1/CLSTN2/CLU/CNOT2/COBL/COL16A1/CORO1A/CORO1B/CREB1/CROCC/CSF2/CTNNA2/CUL4B/CUX2/CXCL13/CYFIP1/DDB2/DLG1/DLG5/DOCK11/DPYSL3/EPHA1/EPHA2/EPHB1/EPHB2/EPHB3/EPS8…	203	ClusterGoSummary_Hypo_Methylation.csv
GO:0032720	BP	GO:0032720	negative regulation of tumor necrosis factor production	36/6190	55/12262	0.017723	0.111223	0.0912181	AKAP8/ARRB2/AXL/BPI/C5AR2/CACTIN/CD33/CHRNA7/CLEC4A/DEFB114/FOXP3/HAVCR2/IGF1/IL10/IL27RA/IL4/LBP/LGALS9/LILRA4/LILRB1/MC1R/MIR105-1/MIR140/MIR195/MIR488/MIR6869/NOD2/PTPN22/PTPN6/SIRPA/SLAMF1/SYT11/TLR4/TNFAIP3/TREM2/ZC3H12A	36	ClusterGoSummary_Hypo_Methylation.csv
GO:0050818	BP	GO:0050818	regulation of coagulation	36/6190	55/12262	0.017723	0.111223	0.0912181	ADTRP/ANO6/APOH/CAV1/CD36/CEACAM1/CPB2/DMTN/ENPP4/EPHB2/F11/F2RL1/F3/FGA/FGB/FGG/GP1BA/HPSE/HS3ST5/KRT1/MIR19B1/NFE2L2/NOS3/PDGFA/PDGFB/PDGFRA/PLAUR/PLG/PRKG1/SERPINB2/SERPINE2/SERPINF2/SH2B3/TFPI/UBASH3B/VTN	36	ClusterGoSummary_Hypo_Methylation.csv
GO:1903556	BP	GO:1903556	negative regulation of tumor necrosis factor superfamily cytokine production	36/6190	55/12262	0.017723	0.111223	0.0912181	AKAP8/ARRB2/AXL/BPI/C5AR2/CACTIN/CD33/CHRNA7/CLEC4A/DEFB114/FOXP3/HAVCR2/IGF1/IL10/IL27RA/IL4/LBP/LGALS9/LILRA4/LILRB1/MC1R/MIR105-1/MIR140/MIR195/MIR488/MIR6869/NOD2/PTPN22/PTPN6/SIRPA/SLAMF1/SYT11/TLR4/TNFAIP3/TREM2/ZC3H12A	36	ClusterGoSummary_Hypo_Methylation.csv
GO:0061097	BP	GO:0061097	regulation of protein tyrosine kinase activity	40/6190	62/12262	0.0178832	0.1121	0.0919376	ACE/ADAM17/ADORA1/ADRA1A/APP/CASS4/CAV1/CCL5/CHMP6/CSF1R/DLG3/DOCK3/DOK7/DUSP22/DVL2/EPHA4/FYN/GRM5/IBTK/LILRB4/MVP/NCAPG2/NCK2/NEURL1/NRG1/NTRK2/PDGFB/PTK6/PTPN1/PTPN2/PTPRC/RAP2B/SH3BP5L/SHC1/SRC/SRCIN1/STAP1/TGFA/WNT3A/ZGPAT	40	ClusterGoSummary_Hypo_Methylation.csv
GO:0051962	BP	GO:0051962	positive regulation of nervous system development	108/6190	185/12262	0.0181046	0.113359	0.0929702	ADGRB1/ADGRB3/AGRN/ANAPC2/ANKRD27/ASIC2/ASPA/BMPR2/CAMK2B/CDH4/CLCF1/CLSTN2/CUX2/CX3CR1/CXCR4/CYFIP1/DBNL/DCT/DHX36/DISC1/DLG5/DRD2/DSCAM/EPHA4/EPHB1/EPHB2/EPHB3/FBXO31/FN1/GRID2/IFNG/IL1B/IL1RAP/IL1RAPL1/IL6/KALRN/L1CAM/LIF/LIMK1/LINGO2/LPAR3/LRP1/LRP2/LRRC4B/LRRTM3/LRTM2/LTA/LYN/MAP1B/MAP3K13/MAP6/MDK/MEGF8/MIR142/MYB/NEURL1/NGF/NIN/NLGN1/NLGN2/NRP1/NTRK1/NTRK2/NUMB/OXT/PAK3/PLXNA1/PLXNA2/PLXNA…	108	ClusterGoSummary_Hypo_Methylation.csv
GO:0030865	BP	GO:0030865	cortical cytoskeleton organization	29/6190	43/12262	0.0182666	0.114244	0.0936955	AKAP11/DLG1/ECT2/EPB41/EPB41L3/EZR/FHOD3/FMNL2/FMNL3/LCP1/NCKAP1L/NLGN1/PDCD6IP/PLEK/PLS1/RAC1/RAC2/RHOA/RHOBTB1/RHOF/RHOG/RHOH/RND1/TLN1/TNF/TRPV4/VIL1/VPS4A/WDR1	29	ClusterGoSummary_Hypo_Methylation.csv
GO:2001236	BP	GO:2001236	regulation of extrinsic apoptotic signaling pathway	68/6190	112/12262	0.0184343	0.115162	0.0944485	AR/ARHGEF2/BCL2/BCL2L14/BMP5/CASP8/CAV1/CFLAR/CSF2/CYLD/DEDD2/EYA1/EYA2/FAF1/FAIM2/FASLG/FEM1B/FGA/FGB/FGFR1/FGG/FYN/GATA1/GFRAL/GPX1/HGF/HMOX1/HTRA2/ICAM1/IGF1/IL19/IL1A/IL1B/IL4/IL7/INHBA/ITPRIP/NOL3/NOS3/PML/PPP1CA/PTPRC/PYCARD/RET/RFFL/SCG2/SFRP1/SFRP2/SP100/SRC/SRPX/STK3/STK4/STRADB/TGFBR1/TMBIM1/TMC8/TNF/TNFAIP3/TNFRSF10A/TNFRSF10B/TNFSF10/TRADD/TRAF1/TRAF2/UNC5B/WWOX/ZC3HC1	68	ClusterGoSummary_Hypo_Methylation.csv
GO:0006821	BP	GO:0006821	chloride transport	49/6190	78/12262	0.0186899	0.116627	0.0956497	ABCB1/ANO1/ANO2/ANO6/ANO7/APOL1/ATP8B1/BEST1/BEST3/CFTR/CLCA3P/CLCA4/CLCN1/CLCN3/CLCN7/CLDN17/CLIC1/CLIC3/CLIC4/CLIC5/CLIC6/CLNS1A/GABRA3/GABRA6/GABRB3/GABRE/GABRG3/GABRP/GABRR2/GABRR3/GRM5/NMUR1/NMUR2/P2RY4/PTAFR/SLC12A6/SLC12A7/SLC12A9/SLC1A3/SLC1A4/SLC26A3/SLC26A4/SLC26A5/SLC26A7/SLC26A9/SLC4A1/SLC6A1/TTYH2/TTYH3	49	ClusterGoSummary_Hypo_Methylation.csv
GO:0002295	BP	GO:0002295	T-helper cell lineage commitment	12/6190	15/12262	0.0191869	0.117503	0.0963686	BATF/IL12B/IL12RB1/IL23A/IL23R/IL6/IL6R/LY9/SLAMF6/SPN/STAT3/TNFSF18	12	ClusterGoSummary_Hypo_Methylation.csv
GO:0031000	BP	GO:0031000	response to caffeine	12/6190	15/12262	0.0191869	0.117503	0.0963686	ADORA2A/CACNA1S/CASQ2/DHODH/PPARG/PRKAA1/RYR1/RYR2/RYR3/SLC8A1/TMEM38A/TMEM38B	12	ClusterGoSummary_Hypo_Methylation.csv
GO:0032930	BP	GO:0032930	positive regulation of superoxide anion generation	12/6190	15/12262	0.0191869	0.117503	0.0963686	CD177/CLEC7A/EGFR/F2RL1/FPR2/GNAI2/GNAI3/HVCN1/ITGB2/SOD1/SYK/TGFB1	12	ClusterGoSummary_Hypo_Methylation.csv
GO:0033622	BP	GO:0033622	integrin activation	12/6190	15/12262	0.0191869	0.117503	0.0963686	COL16A1/CXCL13/FERMT1/FERMT3/FN1/MZB1/P2RY12/PIEZO1/PLEK/SELP/SRC/TLN1	12	ClusterGoSummary_Hypo_Methylation.csv
GO:0034138	BP	GO:0034138	toll-like receptor 3 signaling pathway	12/6190	15/12262	0.0191869	0.117503	0.0963686	CASP8/CAV1/F2RL1/FLOT1/HAVCR2/PELI1/PTPN22/RFTN1/SCIMP/TICAM1/TNFAIP3/WDFY1	12	ClusterGoSummary_Hypo_Methylation.csv
GO:0038065	BP	GO:0038065	collagen-activated signaling pathway	12/6190	15/12262	0.0191869	0.117503	0.0963686	COL1A1/COL4A1/COL4A2/COL4A5/COL4A6/DDR1/ITGA11/MUSK/OSCAR/OTOL1/SYK/UBASH3B	12	ClusterGoSummary_Hypo_Methylation.csv
GO:0051709	BP	GO:0051709	regulation of killing of cells of other organism	12/6190	15/12262	0.0191869	0.117503	0.0963686	ARG1/CASP8/CLEC7A/F2RL1/FCER2/IFNG/KRT6A/NOS2/P2RX7/PRF1/SERPINB9/SYK	12	ClusterGoSummary_Hypo_Methylation.csv
GO:0071800	BP	GO:0071800	podosome assembly	12/6190	15/12262	0.0191869	0.117503	0.0963686	ASAP1/BIN2/CSF2/DBNL/FSCN1/GSN/HCK/IL5/LCP1/SH3PXD2B/SRC/TNF	12	ClusterGoSummary_Hypo_Methylation.csv
GO:0098703	BP	GO:0098703	calcium ion import across plasma membrane	12/6190	15/12262	0.0191869	0.117503	0.0963686	ATP2B4/CACNA2D1/FYN/RAMP3/SLC24A2/SLC8A1/SLC8A3/TRPV1/TRPV2/TRPV3/TRPV4/TRPV5	12	ClusterGoSummary_Hypo_Methylation.csv
GO:1902004	BP	GO:1902004	positive regulation of amyloid-beta formation	12/6190	15/12262	0.0191869	0.117503	0.0963686	ABCA2/ABCG1/CHRNA7/CLU/EPHA4/GSAP/IFNG/IFNGR1/LRRTM3/MIR206/PICALM/TNF	12	ClusterGoSummary_Hypo_Methylation.csv
GO:1902644	BP	GO:1902644	tertiary alcohol metabolic process	12/6190	15/12262	0.0191869	0.117503	0.0963686	AKR1B1/AKR1B10/AKR1C2/AKR1C3/AKR1C4/BMP5/CACNA1H/CYP11A1/CYP11B1/CYP11B2/H6PD/WNT4	12	ClusterGoSummary_Hypo_Methylation.csv
GO:2000319	BP	GO:2000319	regulation of T-helper 17 cell differentiation	12/6190	15/12262	0.0191869	0.117503	0.0963686	FOXP3/IL12B/IL12RB1/IL2/IL23A/IL23R/IL4/MIR21/NFKBIZ/RC3H1/TNFSF18/ZC3H12A	12	ClusterGoSummary_Hypo_Methylation.csv
GO:0006026	BP	GO:0006026	aminoglycan catabolic process	33/6190	50/12262	0.0192084	0.117503	0.0963686	ACAN/AGRN/ARSB/CD44/CHI3L1/CHI3L2/CHIT1/CSPG4/DCN/GALNS/GPC1/GPC5/GPC6/HEXA/HEXB/HMMR/HPSE/HPSE2/HSPG2/IDS/KERA/LYG2/LYVE1/OMD/OVGP1/PGLYRP3/PGLYRP4/SDC1/SDC2/SDC3/STAB2/TGFB1/VCAN	33	ClusterGoSummary_Hypo_Methylation.csv
GO:0014812	BP	GO:0014812	muscle cell migration	45/6190	71/12262	0.0192089	0.117503	0.0963686	ACE/ADAMTS1/AIF1/ANXA1/BCL2/BIN3/CCL5/CORO1B/DDR1/DOCK4/DOCK5/DOCK7/HAS2/IGF1/ITGB3/LPAR1/LRP1/MDK/MEF2C/MEGF10/MIR140/MIR143/MIR15A/MIR182/MIR20A/MIR21/MIR223/NDRG4/NFE2L2/NR4A3/NRP1/PDGFA/PDGFB/PDGFD/PDGFRB/PLEKHO1/PLXNA1/POSTN/PRKG1/S100A11/SLIT2/SORL1/SRC/TPM1/VTN	45	ClusterGoSummary_Hypo_Methylation.csv
GO:0031279	BP	GO:0031279	regulation of cyclase activity	26/6190	38/12262	0.0192507	0.117503	0.0963686	ADGRV1/CACNA1C/CACNA1D/CAP1/CCR2/CRHR1/DRD2/GABBR2/GNAI2/GNAI3/GPR87/GUCA1A/GUCA1B/GUCA2B/LTB4R2/MAPK3/NOS1/NOS2/NOS3/NPFFR2/NPR3/ORAI1/RCVRN/RD3/STIM1/TIMP2	26	ClusterGoSummary_Hypo_Methylation.csv
GO:0046530	BP	GO:0046530	photoreceptor cell differentiation	26/6190	38/12262	0.0192507	0.117503	0.0963686	AHI1/CABP4/CDHR1/CNGB1/CNTF/CRB1/DCX/DSCAM/MFSD2A/NPHP4/NR2E3/NTRK2/OLFM3/PDE6C/PROM1/PRPH2/RDH13/RP1/RP1L1/RPGRIP1/SDK2/STAT3/TH/TULP1/USH1C/VEGFA	26	ClusterGoSummary_Hypo_Methylation.csv
GO:0071622	BP	GO:0071622	regulation of granulocyte chemotaxis	26/6190	38/12262	0.0192507	0.117503	0.0963686	C3AR1/C5AR1/C5AR2/CCL19/CCL5/CCR7/CMKLR1/CSF1/CSF1R/CXCL8/DPP4/IL23A/IL4/LBP/MAPK1/MAPK3/MDK/MIR223/NCKAP1L/NOD2/PTK2/RAC1/RAC2/S100A7/SLIT2/TNFSF18	26	ClusterGoSummary_Hypo_Methylation.csv
GO:1904645	BP	GO:1904645	response to amyloid-beta	26/6190	38/12262	0.0192507	0.117503	0.0963686	ABCC1/APP/ATP1A3/CACNA1A/CACNA1B/CACNA2D1/CACNB1/CD36/CHRNA7/EPHA4/FPR2/FYN/GRM5/ICAM1/IGF1/LGMN/LRP1/MIR140/MMP12/MMP2/MMP3/RAMP3/TLR4/TLR6/TREM2/VCAM1	26	ClusterGoSummary_Hypo_Methylation.csv
GO:0001580	BP	GO:0001580	detection of chemical stimulus involved in sensory perception of bitter taste	17/6190	23/12262	0.0193209	0.117503	0.0963686	AZGP1/CA6/CST1/CST2/GNAT2/GNAT3/LPO/PIGR/PIP/RTP2/RTP4/TAS2R1/TAS2R14/TAS2R16/TAS2R38/TAS2R39/TAS2R40	17	ClusterGoSummary_Hypo_Methylation.csv
GO:0003382	BP	GO:0003382	epithelial cell morphogenesis	17/6190	23/12262	0.0193209	0.117503	0.0963686	AR/BCL11B/CLIC4/COL15A1/COL18A1/COL22A1/HEG1/MET/NOTCH4/PKHD1/POF1B/RILPL2/SIPA1L3/ST14/STC1/TNMD/VSIG1	17	ClusterGoSummary_Hypo_Methylation.csv
GO:0032743	BP	GO:0032743	positive regulation of interleukin-2 production	17/6190	23/12262	0.0193209	0.117503	0.0963686	ANXA1/CCR2/CD28/CD3E/CD4/CD80/CD86/CLEC7A/IL1A/IL1B/PDE4B/PRKCQ/PRKD2/PTPRC/RUNX1/SASH3/TRAF2	17	ClusterGoSummary_Hypo_Methylation.csv
GO:0032753	BP	GO:0032753	positive regulation of interleukin-4 production	17/6190	23/12262	0.0193209	0.117503	0.0963686	CD28/CD3E/CD40LG/CD86/EPX/FOXP3/HAVCR2/HLA-E/IL20RB/IL33/LGALS9/NLRP3/PRKCQ/SASH3/SYK/TNFSF4/ZP3	17	ClusterGoSummary_Hypo_Methylation.csv
GO:0090504	BP	GO:0090504	epiboly	17/6190	23/12262	0.0193209	0.117503	0.0963686	ADAM17/ARHGAP24/ARHGAP35/CD151/CD44/CEACAM1/COL5A1/DDR1/FERMT1/FLNA/ITGA5/MEGF8/MMP12/PLET1/RHOA/TMEFF2/WNT7A	17	ClusterGoSummary_Hypo_Methylation.csv
GO:0007189	BP	GO:0007189	adenylate cyclase-activating G protein-coupled receptor signaling pathway	69/6190	114/12262	0.01937	0.117672	0.0965072	ABCA1/ADCY1/ADCY2/ADCY4/ADCY5/ADCY7/ADCY9/ADGRB1/ADGRB2/ADGRB3/ADGRD1/ADGRE1/ADGRE2/ADGRE3/ADGRE5/ADGRG2/ADGRG3/ADGRG4/ADGRG5/ADGRG6/ADGRG7/ADGRL1/ADGRL3/ADM/ADM2/ADORA2A/ADRA1A/ADRA1B/ARRDC3/ATP2B4/CALCRL/CNR2/CRHR1/CXCL9/DRD2/FSHR/GHRH/GHRHR/GLP1R/GNAI2/GNAQ/GNB1/GNG2/GPHB5/GPR119/GPR4/GPR65/IAPP/LHCGR/LPAR1/LPAR3/MC1R/MC2R/MC3R/MC5R/PDE4B/PTGER1/PTH/PTHLH/RAMP1/RAMP3/RAPGEF2/RIT2/RXFP1/RXFP2/S…	69	ClusterGoSummary_Hypo_Methylation.csv
GO:0048813	BP	GO:0048813	dendrite morphogenesis	59/6190	96/12262	0.0195085	0.118383	0.09709	ADGRB3/ANAPC2/ANKRD27/ARHGAP44/CAMK2B/CELSR2/CFL1/CHRNA7/CTNNA2/CUX2/DBNL/DCLK1/DHX36/DIP2A/DOCK10/DSCAM/EPHA4/EPHB1/EPHB2/EPHB3/FBXO31/FYN/HECW1/HECW2/IL1RAPL1/KALRN/KIF1A/KLF7/LRP4/LRRK2/LZTS1/MAP2/MAP6/MEF2A/NEDD4/NLGN1/NRP1/PAK3/PDLIM5/PHACTR1/PICALM/PPFIA2/PPP1R9A/PTPRD/RAPGEF2/SDC2/SEMA3A/SEMA4D/SHANK2/SIPA1L1/SRCIN1/TANC2/TIAM1/TNIK/TRAK2/UBE3A/WNT7A/YWHAH/ZNF365	59	ClusterGoSummary_Hypo_Methylation.csv
GO:0071241	BP	GO:0071241	cellular response to inorganic substance	86/6190	145/12262	0.0196897	0.119351	0.0978844	ADCY1/ADCY7/ADGRV1/AKR1C3/ALOX5AP/ANK3/APP/AQP1/ATP13A2/B2M/BLM/CACNA1H/CDKN1B/CFLAR/CLDN1/CLIC4/CPNE1/CPNE2/CPNE4/CPNE5/CREB1/CYBB/CYP11B1/CYP11B2/CYP1A2/DDI1/DDI2/DLG2/DMTN/ECT2/EGFR/FABP4/FBP1/FMR1/GPLD1/GSN/GUCA1A/HFE/HMOX1/HSPA5/HVCN1/ITPKB/KCNH1/KCNK3/LCE1D/LGMN/LRRK2/MAPK1/MAPK3/MEF2A/MEF2C/MMP3/MT1B/MT2A/MT4/MTF1/NFE2L2/NLGN1/NQO1/P2RX4/PRKAA1/RASAL1/RYR1/RYR3/SCN5A/SHH/SLC25A24/SLC34A1/S…	86	ClusterGoSummary_Hypo_Methylation.csv
GO:0034142	BP	GO:0034142	toll-like receptor 4 signaling pathway	23/6190	33/12262	0.0199356	0.120576	0.0988889	BPIFB1/CD14/F2RL1/HMGB1/IFI35/IRAK1/ITGB2/LBP/LILRA2/LY96/LYN/MIR140/NMI/NR1H3/PELI1/PIK3AP1/PRKCE/PTPN22/SCIMP/TLR4/TNFAIP3/TNIP3/WDFY1	23	ClusterGoSummary_Hypo_Methylation.csv
GO:0045454	BP	GO:0045454	cell redox homeostasis	23/6190	33/12262	0.0199356	0.120576	0.0988889	CYBA/CYBB/EGLN2/ERO1A/GIT1/GLRX2/GPX1/HVCN1/LPO/MPO/NCF2/NCF4/NFE2L2/NNT/NOS1/NOS2/NOS3/NQO1/RAC2/SLC11A1/TXN/TXNRD1/TXNRD2	23	ClusterGoSummary_Hypo_Methylation.csv
GO:0002714	BP	GO:0002714	positive regulation of B cell mediated immunity	20/6190	28/12262	0.0200862	0.120693	0.0989843	BTK/C17orf99/C3/CD226/CD28/CD40/CLCF1/FCER2/HLA-E/HMCES/HPX/IL2/IL4/LTA/NOD2/PTPRC/RIF1/TGFB1/TNF/TNFSF4	20	ClusterGoSummary_Hypo_Methylation.csv
GO:0002891	BP	GO:0002891	positive regulation of immunoglobulin mediated immune response	20/6190	28/12262	0.0200862	0.120693	0.0989843	BTK/C17orf99/C3/CD226/CD28/CD40/CLCF1/FCER2/HLA-E/HMCES/HPX/IL2/IL4/LTA/NOD2/PTPRC/RIF1/TGFB1/TNF/TNFSF4	20	ClusterGoSummary_Hypo_Methylation.csv
GO:0015701	BP	GO:0015701	bicarbonate transport	20/6190	28/12262	0.0200862	0.120693	0.0989843	AQP1/CA1/CA12/CA6/CA9/CFTR/CYB5R4/HBB/RHAG/SLC26A3/SLC26A4/SLC26A5/SLC26A7/SLC26A9/SLC39A8/SLC4A1/SLC4A3/SLC4A4/SLC4A7/SLC4A9	20	ClusterGoSummary_Hypo_Methylation.csv
GO:0042554	BP	GO:0042554	superoxide anion generation	20/6190	28/12262	0.0200862	0.120693	0.0989843	CD177/CLEC7A/CYBA/CYBB/EGFR/F2RL1/FPR2/GNAI2/GNAI3/HVCN1/ITGB2/NCF2/NOX1/NOX3/NOX5/NOXA1/PON3/SOD1/SYK/TGFB1	20	ClusterGoSummary_Hypo_Methylation.csv
GO:0046427	BP	GO:0046427	positive regulation of receptor signaling pathway via JAK-STAT	20/6190	28/12262	0.0200862	0.120693	0.0989843	AKR1B1/CCL5/CD300A/CRLF3/GHR/HES5/IL10/IL10RA/IL12B/IL23A/IL23R/IL4/IL5/IL6/IL6R/PIBF1/PRL/PRLR/PTK2B/TNF	20	ClusterGoSummary_Hypo_Methylation.csv
GO:0071353	BP	GO:0071353	cellular response to interleukin-4	20/6190	28/12262	0.0200862	0.120693	0.0989843	ADAMTS13/ARG1/CD300LF/CORO1A/FASN/HSPA5/IL24/IL2RG/IL4R/JAK3/KEAP1/LEF1/MCM2/NFIL3/PARP14/PML/PTPN2/RUFY4/STAT6/TCF7	20	ClusterGoSummary_Hypo_Methylation.csv
GO:0015850	BP	GO:0015850	organic hydroxy compound transport	119/6190	206/12262	0.0205621	0.121526	0.0996677	ABCA1/ABCA12/ABCA2/ABCA7/ABCA8/ABCB11/ABCC11/ABCC2/ABCC3/ABCG1/ABCG4/ADORA2A/AGTR1/AKR1C4/ANXA2/APOA5/APOB/APOC1/APOC2/APOC3/APOM/AQP1/AQP9/ARV1/ATP8B1/CAV1/CD36/CEACAM1/CES1/CFTR/CLU/CRHR1/CYP19A1/DRD2/EEPD1/FFAR3/GPS2/GRAMD1A/GRAMD1B/HTR2A/ITGB3/KCNA2/KCNB1/LDLR/LILRB1/LIPC/LRP1/MAOB/MAPK15/MFSD10/MIR17/MIR19B1/MIR27A/MSR1/MYB/NCOA1/NFKB1/NOS1/NPC1/NPC1L1/NR1H3/OSBP2/OSBPL10/OSBPL1A/OSBPL3/OSBP…	119	ClusterGoSummary_Hypo_Methylation.csv
GO:0002763	BP	GO:0002763	positive regulation of myeloid leukocyte differentiation	30/6190	45/12262	0.0206903	0.121526	0.0996677	CASP8/CCR1/CD4/CREB1/CSF1/EVI2B/GPR68/HCLS1/IFNG/IL12B/IL17A/IL20/IL23A/IL23R/IL5/KLF10/LEF1/LIF/MIR145/NOTCH2/OCSTAMP/PPARGC1B/ROR2/RUNX1/SLC9B2/TESC/TGFB1/TMEM64/TNF/TREM2	30	ClusterGoSummary_Hypo_Methylation.csv
GO:0031638	BP	GO:0031638	zymogen activation	30/6190	45/12262	0.0206903	0.121526	0.0996677	APOH/ASPH/C1RL/CASP8/CD5L/CIDEB/CLEC3B/CPB2/CTSH/CTSZ/ENO1/F11/F9/FGA/FGB/FGG/GRIN2A/HGFAC/HPN/IFI16/KLK1/KLK2/KLK3/LGMN/PGK1/PYCARD/RUNX1/SERPINE2/SERPINF2/TBC1D10A	30	ClusterGoSummary_Hypo_Methylation.csv
GO:0045453	BP	GO:0045453	bone resorption	30/6190	45/12262	0.0206903	0.121526	0.0996677	ACP5/ADAM8/BGLAP/CSF1R/CSK/EGFR/FSHB/GPR55/HAMP/IAPP/IL6/IL7/INPP5D/ITGB3/P2RX7/PLEKHM1/PPARGC1B/PTH/PTK2B/RAB3D/RAC1/RAC2/SIGLEC15/SNX10/SRC/SYK/TMEM64/TNFAIP3/TNFRSF11A/UBASH3B	30	ClusterGoSummary_Hypo_Methylation.csv
GO:0046847	BP	GO:0046847	filopodium assembly	30/6190	45/12262	0.0206903	0.121526	0.0996677	AGRN/ARHGAP44/ARHGEF4/CCR7/DMTN/DOCK11/DPYSL3/EZR/FGD2/FGD3/FGD5/FGD6/FMR1/FSCN1/GAP43/GPM6A/ITGB4/NEURL1/NLGN1/NRP1/PIK3R1/PPP1R9A/PPP1R9B/SH3BP1/SPATA13/SRGAP2/TENM1/TENM2/TGFBR1/VSTM5	30	ClusterGoSummary_Hypo_Methylation.csv
GO:1904377	BP	GO:1904377	positive regulation of protein localization to cell periphery	30/6190	45/12262	0.0206903	0.121526	0.0996677	ARHGEF16/ATP2B4/CACNG2/CLIP3/CLN3/CNST/DLG1/EFCAB7/EGFR/EPB41/EPHA2/EPHB2/EZR/IFNG/ITGA3/LRP1/MIR223/NKD2/PIK3R1/PLS1/PPP1R9B/PRKCE/PRKCH/RAMP3/RHOG/SORBS1/TNF/TREM2/VIL1/WNT3A	30	ClusterGoSummary_Hypo_Methylation.csv
GO:0006641	BP	GO:0006641	triglyceride metabolic process	46/6190	73/12262	0.0207179	0.121526	0.0996677	ABHD5/ACSL4/AGMO/APOA5/APOB/APOC1/APOC2/APOC3/APOH/ATG14/C3/CAT/CAV1/CYP2E1/DAGLB/DGAT2/FABP12/FABP4/FABP6/FABP7/FABP9/FGF21/GK2/GPLD1/GPX1/LDLR/LIPC/LIPF/LIPH/LIPI/MFSD2A/MGLL/MIR548P/MOGAT2/MOGAT3/NR1H3/PCK2/PIK3CG/PNLIPRP2/PNPLA1/PNPLA5/PTPN11/SCARB1/SERPINA12/SLC22A4/SORL1	46	ClusterGoSummary_Hypo_Methylation.csv
GO:0034329	BP	GO:0034329	cell junction assembly	180/6190	320/12262	0.0208265	0.121526	0.0996677	ACE/ACE2/ACHE/ACTN1/ADD2/ADGRB1/ADGRB3/ADGRL3/AGRN/APP/ARHGAP6/ASIC2/BCL2/BSN/CAPZA1/CAV1/CBFB/CD151/CDH10/CDH12/CDH18/CDH19/CDH2/CDH20/CDH22/CDH24/CDH5/CDH6/CDHR3/CLDN1/CLDN15/CLDN17/CLDN2/CLSTN2/CNTN5/COL16A1/COL17A1/CORO1C/CORO2B/CRKL/CUX2/DBNL/DCHS1/DLG1/DLG5/DMTN/DNER/DRD2/DSCAM/DSG1/DST/DUSP22/ECT2/EFNA5/EPB41L3/EPHA2/EPHB1/EPHB2/EPHB3/ESAM/FAM107A/FLNA/FLNC/FLOT1/FMN1/FN1/FSCN1/FZD5/GABRB3…	180	ClusterGoSummary_Hypo_Methylation.csv
GO:0001574	BP	GO:0001574	ganglioside biosynthetic process	10/6190	12/12262	0.0208425	0.121526	0.0996677	B3GALT4/B4GALNT1/B4GALT5/B4GALT6/ST3GAL1/ST3GAL5/ST6GALNAC4/ST6GALNAC5/ST8SIA4/ST8SIA6	10	ClusterGoSummary_Hypo_Methylation.csv
GO:0001977	BP	GO:0001977	renal system process involved in regulation of blood volume	10/6190	12/12262	0.0208425	0.121526	0.0996677	ADORA1/CORO2B/CYP11B2/CYP4A11/CYP4F12/CYP4F2/F2RL1/GJA5/PDGFB/PTPRO	10	ClusterGoSummary_Hypo_Methylation.csv
GO:0002517	BP	GO:0002517	T cell tolerance induction	10/6190	12/12262	0.0208425	0.121526	0.0996677	CD3E/CLC/FOXP3/HLA-B/ICOS/IDO1/IL2RA/LILRB2/LILRB4/TGFBR2	10	ClusterGoSummary_Hypo_Methylation.csv
GO:0010881	BP	GO:0010881	regulation of cardiac muscle contraction by regulation of the release of sequestered calcium ion	10/6190	12/12262	0.0208425	0.121526	0.0996677	ANK2/ATP1A2/CACNA1C/CALM1/CASQ2/DMD/RYR2/SLC8A1/TMEM38A/TMEM38B	10	ClusterGoSummary_Hypo_Methylation.csv
GO:0014854	BP	GO:0014854	response to inactivity	10/6190	12/12262	0.0208425	0.121526	0.0996677	CASQ1/CAT/DRD2/FBXO32/IL10/MTMR4/PKM/SCN5A/SGCA/UTRN	10	ClusterGoSummary_Hypo_Methylation.csv
GO:0015732	BP	GO:0015732	prostaglandin transport	10/6190	12/12262	0.0208425	0.121526	0.0996677	ABCC2/IL1B/MAP2K6/NOS2/OXT/P2RX4/PLA2G4A/SLCO2A1/SLCO3A1/TNFRSF11A	10	ClusterGoSummary_Hypo_Methylation.csv
GO:0015802	BP	GO:0015802	basic amino acid transport	10/6190	12/12262	0.0208425	0.121526	0.0996677	ARG1/CLN3/SLC11A1/SLC15A4/SLC22A2/SLC38A9/SLC47A1/SLC7A2/SLC7A6/SLC7A7	10	ClusterGoSummary_Hypo_Methylation.csv
GO:0030502	BP	GO:0030502	negative regulation of bone mineralization	10/6190	12/12262	0.0208425	0.121526	0.0996677	AHSG/CCL3/CCR1/ECM1/GATA1/MIR208A/PTH/PTK2B/SRGN/STATH	10	ClusterGoSummary_Hypo_Methylation.csv
GO:0030852	BP	GO:0030852	regulation of granulocyte differentiation	10/6190	12/12262	0.0208425	0.121526	0.0996677	C1QC/CEACAM1/EVI2B/HCLS1/IL5/INPP5D/LEF1/RUNX1/TESC/ZBTB46	10	ClusterGoSummary_Hypo_Methylation.csv
GO:0032725	BP	GO:0032725	positive regulation of granulocyte macrophage colony-stimulating factor production	10/6190	12/12262	0.0208425	0.121526	0.0996677	CD80/DDX58/IL12B/IL18/IL1B/IL23A/IL23R/PAEP/SYK/TLR9	10	ClusterGoSummary_Hypo_Methylation.csv
GO:0036158	BP	GO:0036158	outer dynein arm assembly	10/6190	12/12262	0.0208425	0.121526	0.0996677	CCDC63/DAW1/DNAAF1/DNAH17/DNAH5/DNAH8/DNAI1/DNAI2/LRRC49/ZMYND10	10	ClusterGoSummary_Hypo_Methylation.csv
[truncated: 38,180 more rows]

## Sheet: Protein_DA_Early
gene_name	logFC_protein	stat_protein	pvalue_protein	padj_protein	B_protein	mean_protein
[truncated: 8,769 more rows]

## Sheet: RNA_DE_Early
gene_name	gene_id	logFC_rna	stat_rna	pvalue_rna	padj_rna	lfcSE_rna	baseMean_rna	var_rna
[truncated: 29,442 more rows]

[truncated: 12 more sheets: CpG_DMC_Early, ORA_Late, Protein_DA_Late, RNA_DE_Late, CpG_DMC_Late, ORA_EarlyLate, Protein_DA_EarlyLate, RNA_DE_EarlyLate, CpG_DMC_EarlyLate, Protein_LatevsEarly_metabolic, RNA_LatevsEarly_metabolic, Methylation_LatevsEarly_metabol]
