# Supplementary material for: SiRCle (Signature Regulatory Clustering) model integration reveals mechanisms of phenotype regulation in renal cancer
Source: Genome Med. 2024 Dec 4;16:144. doi: 10.1186/s13073-024-01415-3 (PMC11616309; doi:10.1186/s13073-024-01415-3)
Supplement: Supplementary file 7 — Additional file 7: Table S6 Integrated dataset for patients. Sheet 1: Patient information for ccRCC patients. Sheet 2: Comparison of late and early patients. Sheet 3: Late and early KEGG pathways. Sheet 4: Late and early metabolic pathways. Sheet 5: Late and early statistics. [file 13073_2024_1415_MOESM7_ESM.xlsx]

## Sheet: PatientInformation
	SafeCases	Normal_Protein	Normal_RNA	Normal_CpG	Tumour_Protein	Tumour_RNA	Tumour_CpG	Matching	Sample Counts	Aliquot ID	Aliquot Submitter ID	Sample ID	Sample Submitter ID	Case ID_protein	Case Submitter ID	Project Name_protein	Sample Type	Primary Site_protein	Disease Type_protein	Aliquot Is Ref	Aliquot Status	Aliquot Quantity	Aliquot Volume	Amount	Analyte Type	Concentration	Case Status	Sample Status	Sample Is Ref	Biospecimen Anatomic Site	Composition	Current Weight	Days To Collection	Days To Sample Procurement	Diagnosis Pathologically Confirmed	Freezing Method	Initial Weight	Intermediate Dimension	Longest Dimension	Method Of Sample Procurement	Pathology Report UUID	Preservation Method	Sample Type id	Sample Ordinal	Shortest Dimension	Time Between Clamping And Freezing	Time Between Excision and Freezing	Tissue Collection Type	Tissue Type
0	C3L.00004	C3L.00004_Normal_Protein	C3L.00004_Normal_RNA	C3L.00004_Normal_CpG	C3L.00004_Tumor_Protein	C3L.00004_Tumor_RNA	C3L.00004_Tumor_CpG	TRUE	6	67338432-2053-11e9-b7f8-0a80fada099c	CPT0001550001	63fb3588-204c-11e9-b7f8-0a80fada099c	C3L-00004-06	ac4960f0-1fb8-11e9-b7f8-0a80fada099c	C3L-00004	CPTAC3 Discovery and Confirmatory	Solid Tissue Normal	Kidney	Clear Cell Renal Cell Carcinoma	No	Qualified				Protein		Qualified	Qualified	No		Solid Tissue					LN2	252					Snap Frozen					22		Normal
1	C3L.00004	C3L.00004_Normal_Protein	C3L.00004_Normal_RNA	C3L.00004_Normal_CpG	C3L.00004_Tumor_Protein	C3L.00004_Tumor_RNA	C3L.00004_Tumor_CpG	TRUE	6	664fbd43-2053-11e9-b7f8-0a80fada099c	CPT0001540009	6240511e-204c-11e9-b7f8-0a80fada099c	C3L-00004-01	ac4960f0-1fb8-11e9-b7f8-0a80fada099c	C3L-00004	CPTAC3 Discovery and Confirmatory	Primary Tumor	Kidney	Clear Cell Renal Cell Carcinoma	No	Qualified				Protein		Qualified	Qualified	No		Solid Tissue					LN2	484					Snap Frozen					21		Tumor
2	C3L.00010	C3L.00010_Normal_Protein	C3L.00010_Normal_RNA	C3L.00010_Normal_CpG	C3L.00010_Tumor_Protein	C3L.00010_Tumor_RNA	C3L.00010_Tumor_CpG	TRUE	6	5e5ff060-2053-11e9-b7f8-0a80fada099c	CPT0001230001	688b503e-204c-11e9-b7f8-0a80fada099c	C3L-00010-06	ade302cd-1fb8-11e9-b7f8-0a80fada099c	C3L-00010	CPTAC3 Discovery and Confirmatory	Solid Tissue Normal	Kidney	Clear Cell Renal Cell Carcinoma	No	Qualified				Protein		Qualified	Qualified	No		Solid Tissue					LN2	223					Snap Frozen					17		Normal
3	C3L.00010	C3L.00010_Normal_Protein	C3L.00010_Normal_RNA	C3L.00010_Normal_CpG	C3L.00010_Tumor_Protein	C3L.00010_Tumor_RNA	C3L.00010_Tumor_CpG	TRUE	6	5d7f24a7-2053-11e9-b7f8-0a80fada099c	CPT0001220008	65eefbda-204c-11e9-b7f8-0a80fada099c	C3L-00010-01	ade302cd-1fb8-11e9-b7f8-0a80fada099c	C3L-00010	CPTAC3 Discovery and Confirmatory	Primary Tumor	Kidney	Clear Cell Renal Cell Carcinoma	No	Qualified				Protein		Qualified	Qualified	No		Solid Tissue					LN2	575					Snap Frozen					17		Tumor
4	C3L.00011	C3L.00011_Normal_Protein	C3L.00011_Normal_RNA	C3L.00011_Normal_CpG	C3L.00011_Tumor_Protein		C3L.00011_Tumor_CpG	FALSE	5	614e3482-2053-11e9-b7f8-0a80fada099c	CPT0001340003	6a3e4388-204c-11e9-b7f8-0a80fada099c	C3L-00011-01	af7c2225-1fb8-11e9-b7f8-0a80fada099c	C3L-00011	CPTAC3 Discovery and Confirmatory	Primary Tumor	Kidney	Clear Cell Renal Cell Carcinoma	No	Qualified				Protein		Qualified	Qualified	No		Solid Tissue					LN2	272					Snap Frozen					18		Tumor
5	C3L.00079	C3L.00079_Normal_Protein		C3L.00079_Normal_CpG	C3L.00079_Tumor_Protein	C3L.00079_Tumor_RNA	C3L.00079_Tumor_CpG	FALSE	5	6070affc-2053-11e9-b7f8-0a80fada099c	CPT0001270001	73982b96-204c-11e9-b7f8-0a80fada099c	C3L-00079-06	b2aeaffe-1fb8-11e9-b7f8-0a80fada099c	C3L-00079	CPTAC3 Discovery and Confirmatory	Solid Tissue Normal	Kidney	Clear Cell Renal Cell Carcinoma	No	Qualified				Protein		Qualified	Qualified	No		Solid Tissue					LN2	363					Snap Frozen					28		Normal
6	C3L.00079	C3L.00079_Normal_Protein		C3L.00079_Normal_CpG	C3L.00079_Tumor_Protein	C3L.00079_Tumor_RNA	C3L.00079_Tumor_CpG	FALSE	5	5f6434ad-2053-11e9-b7f8-0a80fada099c	CPT0001260009	71bc0515-204c-11e9-b7f8-0a80fada099c	C3L-00079-01	b2aeaffe-1fb8-11e9-b7f8-0a80fada099c	C3L-00079	CPTAC3 Discovery and Confirmatory	Primary Tumor	Kidney	Clear Cell Renal Cell Carcinoma	No	Qualified				Protein		Qualified	Qualified	No		Solid Tissue					LN2	675					Snap Frozen					28		Tumor
7	C3L.00088	C3L.00088_Normal_Protein	C3L.00088_Normal_RNA	C3L.00088_Normal_CpG	C3L.00088_Tumor_Protein			FALSE	4	53751736-2053-11e9-b7f8-0a80fada099c	CPT0000870016	75353fcb-204c-11e9-b7f8-0a80fada099c	C3L-00088-01	b445c2be-1fb8-11e9-b7f8-0a80fada099c	C3L-00088	CPTAC3 Discovery and Confirmatory	Primary Tumor	Kidney	Clear Cell Renal Cell Carcinoma	No	Qualified				Protein		Qualified	Qualified	No		Solid Tissue					LN2	306					Snap Frozen					29		Tumor
8	C3L.00096	C3L.00096_Normal_Protein	C3L.00096_Normal_RNA	C3L.00096_Normal_CpG	C3L.00096_Tumor_Protein	C3L.00096_Tumor_RNA	C3L.00096_Tumor_CpG	TRUE	6	5a79f564-2053-11e9-b7f8-0a80fada099c	CPT0001180009	787def6b-204c-11e9-b7f8-0a80fada099c	C3L-00096-01	b5d88141-1fb8-11e9-b7f8-0a80fada099c	C3L-00096	CPTAC3 Discovery and Confirmatory	Primary Tumor	Kidney	Clear Cell Renal Cell Carcinoma	No	Qualified				Protein		Qualified	Qualified	No		Solid Tissue					LN2	537					Snap Frozen					23		Tumor
9	C3L.00096	C3L.00096_Normal_Protein	C3L.00096_Normal_RNA	C3L.00096_Normal_CpG	C3L.00096_Tumor_Protein	C3L.00096_Tumor_RNA	C3L.00096_Tumor_CpG	TRUE	6	5bb1ff66-2053-11e9-b7f8-0a80fada099c	CPT0001190001	7a6c3d64-204c-11e9-b7f8-0a80fada099c	C3L-00096-06	b5d88141-1fb8-11e9-b7f8-0a80fada099c	C3L-00096	CPTAC3 Discovery and Confirmatory	Solid Tissue Normal	Kidney	Clear Cell Renal Cell Carcinoma	No	Qualified				Protein		Qualified	Qualified	No		Solid Tissue					LN2	524					Snap Frozen					23		Normal
10	C3L.00097	C3L.00097_Normal_Protein	C3L.00097_Normal_RNA		C3L.00097_Tumor_Protein	C3L.00097_Tumor_RNA	C3L.00097_Tumor_CpG	FALSE	5	4d459888-2053-11e9-b7f8-0a80fada099c	CPT0000780007	7be7a634-204c-11e9-b7f8-0a80fada099c	C3L-00097-01	b76d3749-1fb8-11e9-b7f8-0a80fada099c	C3L-00097	CPTAC3 Discovery and Confirmatory	Primary Tumor	Kidney	Clear Cell Renal Cell Carcinoma	No	Qualified				Protein		Qualified	Qualified	No		Solid Tissue					LN2	218					Snap Frozen					25		Tumor
11	C3L.00103	C3L.00103_Normal_Protein	C3L.00103_Normal_RNA	C3L.00103_Normal_CpG	C3L.00103_Tumor_Protein	C3L.00103_Tumor_RNA	C3L.00103_Tumor_CpG	TRUE	6	45faaa52-2053-11e9-b7f8-0a80fada099c	CPT0000640003	7fa0d903-204c-11e9-b7f8-0a80fada099c	C3L-00103-02	b9017fed-1fb8-11e9-b7f8-0a80fada099c	C3L-00103	CPTAC3 Discovery and Confirmatory	Primary Tumor	Kidney	Clear Cell Renal Cell Carcinoma	No	Qualified				Protein		Qualified	Qualified	No	Kidney	Solid Tissue			0	Yes	LN2	201			Tumor Resection		Snap Frozen	11	2					Tumor
12	C3L.00103	C3L.00103_Normal_Protein	C3L.00103_Normal_RNA	C3L.00103_Normal_CpG	C3L.00103_Tumor_Protein	C3L.00103_Tumor_RNA	C3L.00103_Tumor_CpG	TRUE	6	48b575ca-2053-11e9-b7f8-0a80fada099c	CPT0000660001	8165afd5-204c-11e9-b7f8-0a80fada099c	C3L-00103-06	b9017fed-1fb8-11e9-b7f8-0a80fada099c	C3L-00103	CPTAC3 Discovery and Confirmatory	Solid Tissue Normal	Kidney	Clear Cell Renal Cell Carcinoma	No	Qualified				Protein		Qualified	Qualified	No		Solid Tissue					LN2	148					Snap Frozen					23		Normal
13	C3L.00183	C3L.00183_Normal_Protein			C3L.00183_Tumor_Protein			FALSE	2	cb92eb25-2053-11e9-b7f8-0a80fada099c	CPT0066470004	8498ede7-204c-11e9-b7f8-0a80fada099c	C3L-00183-03, C3L-00183-05	bc4ae19c-1fb8-11e9-b7f8-0a80fada099c	C3L-00183	CPTAC3 Discovery and Confirmatory	Primary Tumor	Kidney	Clear Cell Renal Cell Carcinoma	No	Qualified				Protein		Qualified	Qualified	No		Solid Tissue					LN2						Snap Frozen							Tumor
14	C3L.00183	C3L.00183_Normal_Protein			C3L.00183_Tumor_Protein			FALSE	2	cab02680-2053-11e9-b7f8-0a80fada099c	CPT0066430001	82def6f7-204c-11e9-b7f8-0a80fada099c	C3L-00183-02	bc4ae19c-1fb8-11e9-b7f8-0a80fada099c	C3L-00183	CPTAC3 Discovery and Confirmatory	Solid Tissue Normal	Kidney	Clear Cell Renal Cell Carcinoma	No	Qualified				Protein		Qualified	Qualified	No		Solid Tissue					LN2	71					Snap Frozen					30		Normal
15	C3L.00360	C3L.00360_Normal_Protein	C3L.00360_Normal_RNA	C3L.00360_Normal_CpG	C3L.00360_Tumor_Protein	C3L.00360_Tumor_RNA	C3L.00360_Tumor_CpG	TRUE	6	6a6c6e30-2053-11e9-b7f8-0a80fada099c	CPT0002370001	89b29b3b-204c-11e9-b7f8-0a80fada099c	C3L-00360-06	bf7ade95-1fb8-11e9-b7f8-0a80fada099c	C3L-00360	CPTAC3 Discovery and Confirmatory	Solid Tissue Normal	Kidney	Clear Cell Renal Cell Carcinoma	No	Qualified				Protein		Qualified	Qualified	No		Solid Tissue					LN2	220					Snap Frozen					20		Normal
16	C3L.00360	C3L.00360_Normal_Protein	C3L.00360_Normal_RNA	C3L.00360_Normal_CpG	C3L.00360_Tumor_Protein	C3L.00360_Tumor_RNA	C3L.00360_Tumor_CpG	TRUE	6	6925bdc4-2053-11e9-b7f8-0a80fada099c	CPT0002350011	87e49ce8-204c-11e9-b7f8-0a80fada099c	C3L-00360-01	bf7ade95-1fb8-11e9-b7f8-0a80fada099c	C3L-00360	CPTAC3 Discovery and Confirmatory	Primary Tumor	Kidney	Clear Cell Renal Cell Carcinoma	No	Qualified				Protein		Qualified	Qualified	No		Solid Tissue					LN2	267					Snap Frozen					20		Tumor
17	C3L.00369	C3L.00369_Normal_Protein	C3L.00369_Normal_RNA	C3L.00369_Normal_CpG	C3L.00369_Tumor_Protein	C3L.00369_Tumor_RNA	C3L.00369_Tumor_CpG	TRUE	6	6cd5f341-2053-11e9-b7f8-0a80fada099c	CPT0006440003	8b83ea22-204c-11e9-b7f8-0a80fada099c	C3L-00369-01	c1195940-1fb8-11e9-b7f8-0a80fada099c	C3L-00369	CPTAC3 Discovery and Confirmatory	Primary Tumor	Kidney	Clear Cell Renal Cell Carcinoma	No	Qualified				Protein		Qualified	Qualified	No	Kidney	Solid Tissue			0	Yes	LN2	300			Tumor Resection		Snap Frozen	11	1					Tumor
18	C3L.00369	C3L.00369_Normal_Protein	C3L.00369_Normal_RNA	C3L.00369_Normal_CpG	C3L.00369_Tumor_Protein	C3L.00369_Tumor_RNA	C3L.00369_Tumor_CpG	TRUE	6	6f2a42d9-2053-11e9-b7f8-0a80fada099c	CPT0006530001	8d0f0479-204c-11e9-b7f8-0a80fada099c	C3L-00369-06	c1195940-1fb8-11e9-b7f8-0a80fada099c	C3L-00369	CPTAC3 Discovery and Confirmatory	Solid Tissue Normal	Kidney	Clear Cell Renal Cell Carcinoma	No	Qualified				Protein		Qualified	Qualified	No		Solid Tissue					LN2	264					Snap Frozen					26		Normal
19	C3L.00416	C3L.00416_Normal_Protein	C3L.00416_Normal_RNA	C3L.00416_Normal_CpG	C3L.00416_Tumor_Protein	C3L.00416_Tumor_RNA	C3L.00416_Tumor_CpG	TRUE	6	858dc2df-2053-11e9-b7f8-0a80fada099c	CPT0010110003	8e8ff266-204c-11e9-b7f8-0a80fada099c	C3L-00416-02	c2b91945-1fb8-11e9-b7f8-0a80fada099c	C3L-00416	CPTAC3 Discovery and Confirmatory	Primary Tumor	Kidney	Clear Cell Renal Cell Carcinoma	No	Qualified				Protein		Qualified	Qualified	No		Solid Tissue					LN2	448					Snap Frozen					19		Tumor
20	C3L.00416	C3L.00416_Normal_Protein	C3L.00416_Normal_RNA	C3L.00416_Normal_CpG	C3L.00416_Tumor_Protein	C3L.00416_Tumor_RNA	C3L.00416_Tumor_CpG	TRUE	6	8659f104-2053-11e9-b7f8-0a80fada099c	CPT0010120001	908fbac8-204c-11e9-b7f8-0a80fada099c	C3L-00416-06	c2b91945-1fb8-11e9-b7f8-0a80fada099c	C3L-00416	CPTAC3 Discovery and Confirmatory	Solid Tissue Normal	Kidney	Clear Cell Renal Cell Carcinoma	No	Qualified				Protein		Qualified	Qualified	No		Solid Tissue					LN2	634					Snap Frozen					19		Normal
21	C3L.00418	C3L.00418_Normal_Protein	C3L.00418_Normal_RNA	C3L.00418_Normal_CpG	C3L.00418_Tumor_Protein	C3L.00418_Tumor_RNA	C3L.00418_Tumor_CpG	TRUE	6	712733c4-2053-11e9-b7f8-0a80fada099c	CPT0006630003	92755b36-204c-11e9-b7f8-0a80fada099c	C3L-00418-01	c455fb22-1fb8-11e9-b7f8-0a80fada099c	C3L-00418	CPTAC3 Discovery and Confirmatory	Primary Tumor	Kidney	Clear Cell Renal Cell Carcinoma	No	Qualified				Protein		Qualified	Qualified	No	Kidney	Solid Tissue			0	Yes	LN2	428			Tumor Resection		Snap Frozen	11	1					Tumor
22	C3L.00447	C3L.00447_Normal_Protein	C3L.00447_Normal_RNA	C3L.00447_Normal_CpG	C3L.00447_Tumor_Protein	C3L.00447_Tumor_RNA	C3L.00447_Tumor_CpG	TRUE	6	7cb022cf-2053-11e9-b7f8-0a80fada099c	CPT0006900003	9630dc9f-204c-11e9-b7f8-0a80fada099c	C3L-00447-02	c5f8631d-1fb8-11e9-b7f8-0a80fada099c	C3L-00447	CPTAC3 Discovery and Confirmatory	Primary Tumor	Kidney	Clear Cell Renal Cell Carcinoma	No	Qualified				Protein		Qualified	Qualified	No	Kidney	Solid Tissue			0	Yes	LN2	332			Tumor Resection		Snap Frozen	11	2					Tumor
23	C3L.00448	C3L.00448_Normal_Protein	C3L.00448_Normal_RNA	C3L.00448_Normal_CpG	C3L.00448_Tumor_Protein	C3L.00448_Tumor_RNA	C3L.00448_Tumor_CpG	TRUE	6	885ec533-2053-11e9-b7f8-0a80fada099c	CPT0010170001	9b7e4c21-204c-11e9-b7f8-0a80fada099c	C3L-00448-06	c78d3ad0-1fb8-11e9-b7f8-0a80fada099c	C3L-00448	CPTAC3 Discovery and Confirmatory	Solid Tissue Normal	Kidney	Clear Cell Renal Cell Carcinoma	No	Qualified				Protein		Qualified	Qualified	No		Solid Tissue					LN2	249					Snap Frozen				29	17		Normal
24	C3L.00448	C3L.00448_Normal_Protein	C3L.00448_Normal_RNA	C3L.00448_Normal_CpG	C3L.00448_Tumor_Protein	C3L.00448_Tumor_RNA	C3L.00448_Tumor_CpG	TRUE	6	87624ed1-2053-11e9-b7f8-0a80fada099c	CPT0010160003	996c819b-204c-11e9-b7f8-0a80fada099c	C3L-00448-01	c78d3ad0-1fb8-11e9-b7f8-0a80fada099c	C3L-00448	CPTAC3 Discovery and Confirmatory	Primary Tumor	Kidney	Clear Cell Renal Cell Carcinoma	No	Qualified				Protein		Qualified	Qualified	No		Solid Tissue					LN2	259					Snap Frozen				29	17		Tumor
25	C3L.00561	C3L.00561_Normal_Protein	C3L.00561_Normal_RNA		C3L.00561_Tumor_Protein	C3L.00561_Tumor_RNA	C3L.00561_Tumor_CpG	FALSE	5	ae4c8249-2053-11e9-b7f8-0a80fada099c	CPT0023350003	9d3cd667-204c-11e9-b7f8-0a80fada099c	C3L-00561-01	c9556afa-1fb8-11e9-b7f8-0a80fada099c	C3L-00561	CPTAC3 Discovery and Confirmatory	Primary Tumor	Kidney	Clear Cell Renal Cell Carcinoma	No	Qualified				Protein		Qualified	Qualified	No		Solid Tissue					LN2	426					Snap Frozen					18		Tumor
26	C3L.00581	C3L.00581_Normal_Protein	C3L.00581_Normal_RNA	C3L.00581_Normal_CpG	C3L.00581_Tumor_Protein	C3L.00581_Tumor_RNA	C3L.00581_Tumor_CpG	TRUE	6	7f64a7c8-2053-11e9-b7f8-0a80fada099c	CPT0007470001	a390c4b5-204c-11e9-b7f8-0a80fada099c	C3L-00581-06	caf0e98e-1fb8-11e9-b7f8-0a80fada099c	C3L-00581	CPTAC3 Discovery and Confirmatory	Solid Tissue Normal	Kidney	Clear Cell Renal Cell Carcinoma	No	Qualified				Protein		Qualified	Qualified	No		Solid Tissue					LN2	404					Snap Frozen					20		Normal
27	C3L.00581	C3L.00581_Normal_Protein	C3L.00581_Normal_RNA	C3L.00581_Normal_CpG	C3L.00581_Tumor_Protein	C3L.00581_Tumor_RNA	C3L.00581_Tumor_CpG	TRUE	6	7e98f5d2-2053-11e9-b7f8-0a80fada099c	CPT0007320003	a1a3a269-204c-11e9-b7f8-0a80fada099c	C3L-00581-01	caf0e98e-1fb8-11e9-b7f8-0a80fada099c	C3L-00581	CPTAC3 Discovery and Confirmatory	Primary Tumor	Kidney	Clear Cell Renal Cell Carcinoma	No	Qualified				Protein		Qualified	Qualified	No	Kidney	Solid Tissue			0	Yes	LN2	373			Tumor Resection		Snap Frozen	11	1					Tumor
28	C3L.00583	C3L.00583_Normal_Protein	C3L.00583_Normal_RNA	C3L.00583_Normal_CpG	C3L.00583_Tumor_Protein	C3L.00583_Tumor_RNA	C3L.00583_Tumor_CpG	TRUE	6	a8451484-2053-11e9-b7f8-0a80fada099c	CPT0019130003	a51fb8fe-204c-11e9-b7f8-0a80fada099c	C3L-00583-01	cc8a63fd-1fb8-11e9-b7f8-0a80fada099c	C3L-00583	CPTAC3 Discovery and Confirmatory	Primary Tumor	Kidney	Clear Cell Renal Cell Carcinoma	No	Qualified				Protein		Qualified	Qualified	No	Kidney	Solid Tissue			0	Yes	LN2	348			Tumor Resection		Snap Frozen	11	1					Tumor
29	C3L.00583	C3L.00583_Normal_Protein	C3L.00583_Normal_RNA	C3L.00583_Normal_CpG	C3L.00583_Tumor_Protein	C3L.00583_Tumor_RNA	C3L.00583_Tumor_CpG	TRUE	6	a946e1bf-2053-11e9-b7f8-0a80fada099c	CPT0019160001	a6e9da6a-204c-11e9-b7f8-0a80fada099c	C3L-00583-06	cc8a63fd-1fb8-11e9-b7f8-0a80fada099c	C3L-00583	CPTAC3 Discovery and Confirmatory	Solid Tissue Normal	Kidney	Clear Cell Renal Cell Carcinoma	No	Qualified				Protein		Qualified	Qualified	No		Solid Tissue					LN2	283					Snap Frozen					26		Normal
30	C3L.00606	C3L.00606_Normal_Protein	C3L.00606_Normal_RNA	C3L.00606_Normal_CpG	C3L.00606_Tumor_Protein	C3L.00606_Tumor_RNA	C3L.00606_Tumor_CpG	TRUE	6	ec75810f-2053-11e9-b7f8-0a80fada099c	CPT0079270003	a8b3330a-204c-11e9-b7f8-0a80fada099c	C3L-00606-01	ce22af84-1fb8-11e9-b7f8-0a80fada099c	C3L-00606	CPTAC3 Discovery and Confirmatory	Primary Tumor	Kidney	Clear Cell Renal Cell Carcinoma	No	Qualified				Protein		Qualified	Qualified	No	Kidney	Solid Tissue			0	Yes	LN2	438			Tumor Resection		Snap Frozen	11	1					Tumor
31	C3L.00606	C3L.00606_Normal_Protein	C3L.00606_Normal_RNA	C3L.00606_Normal_CpG	C3L.00606_Tumor_Protein	C3L.00606_Tumor_RNA	C3L.00606_Tumor_CpG	TRUE	6	ed591c66-2053-11e9-b7f8-0a80fada099c	CPT0079300001	aa660472-204c-11e9-b7f8-0a80fada099c	C3L-00606-06	ce22af84-1fb8-11e9-b7f8-0a80fada099c	C3L-00606	CPTAC3 Discovery and Confirmatory	Solid Tissue Normal	Kidney	Clear Cell Renal Cell Carcinoma	No	Qualified				Protein		Qualified	Qualified	No		Solid Tissue					LN2	349					Snap Frozen					16		Normal
32	C3L.00607	C3L.00607_Normal_Protein	C3L.00607_Normal_RNA	C3L.00607_Normal_CpG	C3L.00607_Tumor_Protein	C3L.00607_Tumor_RNA	C3L.00607_Tumor_CpG	TRUE	6	b3af4a84-2053-11e9-b7f8-0a80fada099c	CPT0025050003	ac9d0ff9-204c-11e9-b7f8-0a80fada099c	C3L-00607-01	cfd3d3fd-1fb8-11e9-b7f8-0a80fada099c	C3L-00607	CPTAC3 Discovery and Confirmatory	Primary Tumor	Kidney	Clear Cell Renal Cell Carcinoma	No	Qualified				Protein		Qualified	Qualified	No		Solid Tissue					LN2	230					Snap Frozen					15		Tumor
33	C3L.00607	C3L.00607_Normal_Protein	C3L.00607_Normal_RNA	C3L.00607_Normal_CpG	C3L.00607_Tumor_Protein	C3L.00607_Tumor_RNA	C3L.00607_Tumor_CpG	TRUE	6	b483c688-2053-11e9-b7f8-0a80fada099c	CPT0025060001	ae645749-204c-11e9-b7f8-0a80fada099c	C3L-00607-02	cfd3d3fd-1fb8-11e9-b7f8-0a80fada099c	C3L-00607	CPTAC3 Discovery and Confirmatory	Solid Tissue Normal	Kidney	Clear Cell Renal Cell Carcinoma	No	Qualified				Protein		Qualified	Qualified	No		Solid Tissue					LN2	170					Snap Frozen					19		Normal
34	C3L.00791	C3L.00791_Normal_Protein			C3L.00791_Tumor_Protein	C3L.00791_Tumor_RNA	C3L.00791_Tumor_CpG	FALSE	4	bd34fbb3-2053-11e9-b7f8-0a80fada099c	CPT0026410003	b72322c6-204c-11e9-b7f8-0a80fada099c	C3L-00791-01	dae8930e-1fb8-11e9-b7f8-0a80fada099c	C3L-00791	CPTAC3 Discovery and Confirmatory	Primary Tumor	Kidney	Clear Cell Renal Cell Carcinoma	No	Qualified				Protein		Qualified	Qualified	No		Solid Tissue					LN2	220					Snap Frozen					13		Tumor
35	C3L.00814	C3L.00814_Normal_Protein	C3L.00814_Normal_RNA	C3L.00814_Normal_CpG	C3L.00814_Tumor_Protein	C3L.00814_Tumor_RNA	C3L.00814_Tumor_CpG	TRUE	6	c8117eba-2053-11e9-b7f8-0a80fada099c	CPT0065820001	c85b0efd-204c-11e9-b7f8-0a80fada099c	C3L-00814-02	e63a8d1a-1fb8-11e9-b7f8-0a80fada099c	C3L-00814	CPTAC3 Discovery and Confirmatory	Solid Tissue Normal	Kidney	Clear Cell Renal Cell Carcinoma	No	Qualified				Protein		Qualified	Qualified	No		Solid Tissue					LN2	100					Snap Frozen					13		Normal
36	C3L.00814	C3L.00814_Normal_Protein	C3L.00814_Normal_RNA	C3L.00814_Normal_CpG	C3L.00814_Tumor_Protein	C3L.00814_Tumor_RNA	C3L.00814_Tumor_CpG	TRUE	6	c742f8ec-2053-11e9-b7f8-0a80fada099c	CPT0065810003	c65c174d-204c-11e9-b7f8-0a80fada099c	C3L-00814-01	e63a8d1a-1fb8-11e9-b7f8-0a80fada099c	C3L-00814	CPTAC3 Discovery and Confirmatory	Primary Tumor	Kidney	Clear Cell Renal Cell Carcinoma	No	Qualified				Protein		Qualified	Qualified	No		Solid Tissue					LN2	230					Snap Frozen					12		Tumor
37	C3L.00902	C3L.00902_Normal_Protein	C3L.00902_Normal_RNA	C3L.00902_Normal_CpG	C3L.00902_Tumor_Protein	C3L.00902_Tumor_RNA	C3L.00902_Tumor_CpG	TRUE	6	bf9ec79a-2053-11e9-b7f8-0a80fada099c	CPT0063330001	d4ecbd48-204c-11e9-b7f8-0a80fada099c	C3L-00902-06	eb3dc37a-1fb8-11e9-b7f8-0a80fada099c	C3L-00902	CPTAC3 Discovery and Confirmatory	Solid Tissue Normal	Kidney	Clear Cell Renal Cell Carcinoma	No	Qualified				Protein		Qualified	Qualified	No		Solid Tissue					LN2	310					Snap Frozen					19		Normal
38	C3L.00902	C3L.00902_Normal_Protein	C3L.00902_Normal_RNA	C3L.00902_Normal_CpG	C3L.00902_Tumor_Protein	C3L.00902_Tumor_RNA	C3L.00902_Tumor_CpG	TRUE	6	bed318fc-2053-11e9-b7f8-0a80fada099c	CPT0063320003	ccb725f4-204c-11e9-b7f8-0a80fada099c	C3L-00902-02	eb3dc37a-1fb8-11e9-b7f8-0a80fada099c	C3L-00902	CPTAC3 Discovery and Confirmatory	Primary Tumor	Kidney	Clear Cell Renal Cell Carcinoma	No	Qualified				Protein		Qualified	Qualified	No		Solid Tissue					LN2	474					Snap Frozen					19		Tumor
39	C3L.00907	C3L.00907_Normal_Protein	C3L.00907_Normal_RNA	C3L.00907_Normal_CpG	C3L.00907_Tumor_Protein	C3L.00907_Tumor_RNA	C3L.00907_Tumor_CpG	TRUE	6	c21a6173-2053-11e9-b7f8-0a80fada099c	CPT0064370003	d6f7be55-204c-11e9-b7f8-0a80fada099c	C3L-00907-01	ecd1a90e-1fb8-11e9-b7f8-0a80fada099c	C3L-00907	CPTAC3 Discovery and Confirmatory	Primary Tumor	Kidney	Clear Cell Renal Cell Carcinoma	No	Qualified				Protein		Qualified	Qualified	No	Kidney	Solid Tissue			-4	Yes	LN2	900			Tumor Resection		Snap Frozen	11	1					Tumor
40	C3L.00907	C3L.00907_Normal_Protein	C3L.00907_Normal_RNA	C3L.00907_Normal_CpG	C3L.00907_Tumor_Protein	C3L.00907_Tumor_RNA	C3L.00907_Tumor_CpG	TRUE	6	c2e473d7-2053-11e9-b7f8-0a80fada099c	CPT0064400001	d8ec6129-204c-11e9-b7f8-0a80fada099c	C3L-00907-06	ecd1a90e-1fb8-11e9-b7f8-0a80fada099c	C3L-00907	CPTAC3 Discovery and Confirmatory	Solid Tissue Normal	Kidney	Clear Cell Renal Cell Carcinoma	No	Qualified				Protein		Qualified	Qualified	No		Solid Tissue					LN2	600					Snap Frozen					25		Normal
41	C3L.00908	C3L.00908_Normal_Protein	C3L.00908_Normal_RNA	C3L.00908_Normal_CpG	C3L.00908_Tumor_Protein	C3L.00908_Tumor_RNA	C3L.00908_Tumor_CpG	TRUE	6	fb835187-2053-11e9-b7f8-0a80fada099c	CPT0086360003	da93e2c6-204c-11e9-b7f8-0a80fada099c	C3L-00908-03	ee6b0cb5-1fb8-11e9-b7f8-0a80fada099c	C3L-00908	CPTAC3 Discovery and Confirmatory	Primary Tumor	Kidney	Clear Cell Renal Cell Carcinoma	No	Qualified				Protein		Qualified	Qualified	No		Solid Tissue					LN2	196					Snap Frozen					17		Tumor
42	C3L.00908	C3L.00908_Normal_Protein	C3L.00908_Normal_RNA	C3L.00908_Normal_CpG	C3L.00908_Tumor_Protein	C3L.00908_Tumor_RNA	C3L.00908_Tumor_CpG	TRUE	6	fc4fb74c-2053-11e9-b7f8-0a80fada099c	CPT0086370003	dc2b8047-204c-11e9-b7f8-0a80fada099c	C3L-00908-06	ee6b0cb5-1fb8-11e9-b7f8-0a80fada099c	C3L-00908	CPTAC3 Discovery and Confirmatory	Solid Tissue Normal	Kidney	Clear Cell Renal Cell Carcinoma	No	Qualified				Protein		Qualified	Qualified	No		Solid Tissue					LN2	303					Snap Frozen					17		Normal
43	C3L.00910	C3L.00910_Normal_Protein	C3L.00910_Normal_RNA	C3L.00910_Normal_CpG	C3L.00910_Tumor_Protein	C3L.00910_Tumor_RNA	C3L.00910_Tumor_CpG	TRUE	6	81442959-2053-11e9-b7f8-0a80fada099c	CPT0007870001	e0af77cb-204c-11e9-b7f8-0a80fada099c	C3L-00910-06	effb1654-1fb8-11e9-b7f8-0a80fada099c	C3L-00910	CPTAC3 Discovery and Confirmatory	Solid Tissue Normal	Kidney	Clear Cell Renal Cell Carcinoma	No	Qualified				Protein		Qualified	Qualified	No		Solid Tissue					LN2	427					Snap Frozen					17		Normal
44	C3L.00910	C3L.00910_Normal_Protein	C3L.00910_Normal_RNA	C3L.00910_Normal_CpG	C3L.00910_Tumor_Protein	C3L.00910_Tumor_RNA	C3L.00910_Tumor_CpG	TRUE	6	803029c0-2053-11e9-b7f8-0a80fada099c	CPT0007860003	ddfe36d0-204c-11e9-b7f8-0a80fada099c	C3L-00910-02	effb1654-1fb8-11e9-b7f8-0a80fada099c	C3L-00910	CPTAC3 Discovery and Confirmatory	Primary Tumor	Kidney	Clear Cell Renal Cell Carcinoma	No	Qualified				Protein		Qualified	Qualified	No		Solid Tissue					LN2	604					Snap Frozen					17		Tumor
45	C3L.00917	C3L.00917_Normal_Protein	C3L.00917_Normal_RNA	C3L.00917_Normal_CpG	C3L.00917_Tumor_Protein	C3L.00917_Tumor_RNA	C3L.00917_Tumor_CpG	TRUE	6	b0e49b69-2053-11e9-b7f8-0a80fada099c	CPT0023710001	e47b6ab6-204c-11e9-b7f8-0a80fada099c	C3L-00917-06	f1909c4f-1fb8-11e9-b7f8-0a80fada099c	C3L-00917	CPTAC3 Discovery and Confirmatory	Solid Tissue Normal	Kidney	Clear Cell Renal Cell Carcinoma	No	Qualified				Protein		Qualified	Qualified	No		Solid Tissue					LN2	235					Snap Frozen					18		Normal
46	C3L.00917	C3L.00917_Normal_Protein	C3L.00917_Normal_RNA	C3L.00917_Normal_CpG	C3L.00917_Tumor_Protein	C3L.00917_Tumor_RNA	C3L.00917_Tumor_CpG	TRUE	6	b0138f4b-2053-11e9-b7f8-0a80fada099c	CPT0023690003	e2be63e9-204c-11e9-b7f8-0a80fada099c	C3L-00917-01	f1909c4f-1fb8-11e9-b7f8-0a80fada099c	C3L-00917	CPTAC3 Discovery and Confirmatory	Primary Tumor	Kidney	Clear Cell Renal Cell Carcinoma	No	Qualified				Protein		Qualified	Qualified	No		Solid Tissue					LN2	289					Snap Frozen					18		Tumor
47	C3L.01281	C3L.01281_Normal_Protein	C3L.01281_Normal_RNA	C3L.01281_Normal_CpG	C3L.01281_Tumor_Protein	C3L.01281_Tumor_RNA		FALSE	5	f1509b20-2053-11e9-b7f8-0a80fada099c	CPT0079480003	e611d742-204c-11e9-b7f8-0a80fada099c	C3L-01281-01	0a72ab09-1fb9-11e9-b7f8-0a80fada099c	C3L-01281	CPTAC3 Discovery and Confirmatory	Primary Tumor	Kidney	Clear Cell Renal Cell Carcinoma	No	Qualified				Protein		Qualified	Qualified	No		Solid Tissue					LN2	261					Snap Frozen					29		Tumor
48	C3L.01281	C3L.01281_Normal_Protein	C3L.01281_Normal_RNA	C3L.01281_Normal_CpG	C3L.01281_Tumor_Protein	C3L.01281_Tumor_RNA		FALSE	5	f221a71b-2053-11e9-b7f8-0a80fada099c	CPT0079510001	e7c6ab7a-204c-11e9-b7f8-0a80fada099c	C3L-01281-06	0a72ab09-1fb9-11e9-b7f8-0a80fada099c	C3L-01281	CPTAC3 Discovery and Confirmatory	Solid Tissue Normal	Kidney	Clear Cell Renal Cell Carcinoma	No	Qualified				Protein		Qualified	Qualified	No		Solid Tissue					LN2	399					Snap Frozen					29		Normal
49	C3L.01286	C3L.01286_Normal_Protein	C3L.01286_Normal_RNA	C3L.01286_Normal_CpG	C3L.01286_Tumor_Protein	C3L.01286_Tumor_RNA	C3L.01286_Tumor_CpG	TRUE	6	012c44e4-2054-11e9-b7f8-0a80fada099c	CPT0086950003	ebe5374c-204c-11e9-b7f8-0a80fada099c	C3L-01286-02	0d99be24-1fb9-11e9-b7f8-0a80fada099c	C3L-01286	CPTAC3 Discovery and Confirmatory	Primary Tumor	Kidney	Clear Cell Renal Cell Carcinoma	No	Qualified				Protein		Qualified	Qualified	No	Kidney	Solid Tissue			0	Yes	LN2	350			Tumor Resection		Snap Frozen	11	2					Tumor
50	C3L.01286	C3L.01286_Normal_Protein	C3L.01286_Normal_RNA	C3L.01286_Normal_CpG	C3L.01286_Tumor_Protein	C3L.01286_Tumor_RNA	C3L.01286_Tumor_CpG	TRUE	6	01f9a8a7-2054-11e9-b7f8-0a80fada099c	CPT0086970003	edd548f5-204c-11e9-b7f8-0a80fada099c	C3L-01286-06	0d99be24-1fb9-11e9-b7f8-0a80fada099c	C3L-01286	CPTAC3 Discovery and Confirmatory	Solid Tissue Normal	Kidney	Clear Cell Renal Cell Carcinoma	No	Qualified				Protein		Qualified	Qualified	No		Solid Tissue					LN2	296					Snap Frozen					30		Normal
51	C3L.01287	C3L.01287_Normal_Protein	C3L.01287_Normal_RNA		C3L.01287_Tumor_Protein	C3L.01287_Tumor_RNA	C3L.01287_Tumor_CpG	FALSE	5	ef59c2bc-2053-11e9-b7f8-0a80fada099c	CPT0079410003	f0d4bf39-204c-11e9-b7f8-0a80fada099c	C3L-01287-02	0f345723-1fb9-11e9-b7f8-0a80fada099c	C3L-01287	CPTAC3 Discovery and Confirmatory	Primary Tumor	Kidney	Clear Cell Renal Cell Carcinoma	No	Qualified				Protein		Qualified	Qualified	No	Kidney	Solid Tissue			0	Yes	LN2	440			Tumor Resection		Snap Frozen	11	2					Tumor
52	C3L.01287	C3L.01287_Normal_Protein	C3L.01287_Normal_RNA		C3L.01287_Tumor_Protein	C3L.01287_Tumor_RNA	C3L.01287_Tumor_CpG	FALSE	5	f02c5363-2053-11e9-b7f8-0a80fada099c	CPT0079430001	f2a7a3cf-204c-11e9-b7f8-0a80fada099c	C3L-01287-06	0f345723-1fb9-11e9-b7f8-0a80fada099c	C3L-01287	CPTAC3 Discovery and Confirmatory	Solid Tissue Normal	Kidney	Clear Cell Renal Cell Carcinoma	No	Qualified				Protein		Qualified	Qualified	No		Solid Tissue					LN2	289					Snap Frozen					26		Normal
53	C3L.01302	C3L.01302_Normal_Protein	C3L.01302_Normal_RNA	C3L.01302_Normal_CpG	C3L.01302_Tumor_Protein	C3L.01302_Tumor_RNA	C3L.01302_Tumor_CpG	TRUE	6	c06bd10b-2053-11e9-b7f8-0a80fada099c	CPT0063630003	f7b570ea-204c-11e9-b7f8-0a80fada099c	C3L-01302-03	12689277-1fb9-11e9-b7f8-0a80fada099c	C3L-01302	CPTAC3 Discovery and Confirmatory	Primary Tumor	Kidney	Clear Cell Renal Cell Carcinoma	No	Qualified				Protein		Qualified	Qualified	No		Solid Tissue					LN2	334					Snap Frozen					18		Tumor
54	C3L.01302	C3L.01302_Normal_Protein	C3L.01302_Normal_RNA	C3L.01302_Normal_CpG	C3L.01302_Tumor_Protein	C3L.01302_Tumor_RNA	C3L.01302_Tumor_CpG	TRUE	6	c14a1860-2053-11e9-b7f8-0a80fada099c	CPT0063640001	f9d222d1-204c-11e9-b7f8-0a80fada099c	C3L-01302-06	12689277-1fb9-11e9-b7f8-0a80fada099c	C3L-01302	CPTAC3 Discovery and Confirmatory	Solid Tissue Normal	Kidney	Clear Cell Renal Cell Carcinoma	No	Qualified				Protein		Qualified	Qualified	No		Solid Tissue					LN2	259					Snap Frozen					18		Normal
55	C3L.01313	C3L.01313_Normal_Protein	C3L.01313_Normal_RNA	C3L.01313_Normal_CpG	C3L.01313_Tumor_Protein	C3L.01313_Tumor_RNA	C3L.01313_Tumor_CpG	TRUE	6	fe57f949-2053-11e9-b7f8-0a80fada099c	CPT0086830003	fdece182-204c-11e9-b7f8-0a80fada099c	C3L-01313-06	14074e8f-1fb9-11e9-b7f8-0a80fada099c	C3L-01313	CPTAC3 Discovery and Confirmatory	Solid Tissue Normal	Kidney	Clear Cell Renal Cell Carcinoma	No	Qualified				Protein		Qualified	Qualified	No		Solid Tissue					LN2	390					Snap Frozen					21		Normal
56	C3L.01313	C3L.01313_Normal_Protein	C3L.01313_Normal_RNA	C3L.01313_Normal_CpG	C3L.01313_Tumor_Protein	C3L.01313_Tumor_RNA	C3L.01313_Tumor_CpG	TRUE	6	fd90e5e8-2053-11e9-b7f8-0a80fada099c	CPT0086820003	fbfa1f47-204c-11e9-b7f8-0a80fada099c	C3L-01313-03	14074e8f-1fb9-11e9-b7f8-0a80fada099c	C3L-01313	CPTAC3 Discovery and Confirmatory	Primary Tumor	Kidney	Clear Cell Renal Cell Carcinoma	No	Qualified				Protein		Qualified	Qualified	No		Solid Tissue					LN2	370					Snap Frozen					21		Tumor
57	C3L.01603	C3L.01603_Normal_Protein	C3L.01603_Normal_RNA	C3L.01603_Normal_CpG	C3L.01603_Tumor_Protein	C3L.01603_Tumor_RNA	C3L.01603_Tumor_CpG	TRUE	6	0310b558-2054-11e9-b7f8-0a80fada099c	CPT0087040003	089c445b-204d-11e9-b7f8-0a80fada099c	C3L-01603-03	241693ab-1fb9-11e9-b7f8-0a80fada099c	C3L-01603	CPTAC3 Discovery and Confirmatory	Primary Tumor	Kidney	Clear Cell Renal Cell Carcinoma	No	Qualified				Protein		Qualified	Qualified	No	Kidney	Solid Tissue			-6	Yes	LN2	246			Tumor Resection		Snap Frozen	11	3					Tumor
58	C3L.01836	C3L.01836_Normal_Protein	C3L.01836_Normal_RNA	C3L.01836_Normal_CpG	C3L.01836_Tumor_Protein	C3L.01836_Tumor_RNA	C3L.01836_Tumor_CpG	TRUE	6	0064556c-2054-11e9-b7f8-0a80fada099c	CPT0086890003	149392b0-204d-11e9-b7f8-0a80fada099c	C3L-01836-06	2c9d2692-1fb9-11e9-b7f8-0a80fada099c	C3L-01836	CPTAC3 Discovery and Confirmatory	Solid Tissue Normal	Kidney	Clear Cell Renal Cell Carcinoma	No	Qualified				Protein		Qualified	Qualified	No		Solid Tissue					LN2	623					Snap Frozen					28		Normal
59	C3L.01836	C3L.01836_Normal_Protein	C3L.01836_Normal_RNA	C3L.01836_Normal_CpG	C3L.01836_Tumor_Protein	C3L.01836_Tumor_RNA	C3L.01836_Tumor_CpG	TRUE	6	ff9881af-2053-11e9-b7f8-0a80fada099c	CPT0086870003	122d192d-204d-11e9-b7f8-0a80fada099c	C3L-01836-02	2c9d2692-1fb9-11e9-b7f8-0a80fada099c	C3L-01836	CPTAC3 Discovery and Confirmatory	Primary Tumor	Kidney	Clear Cell Renal Cell Carcinoma	No	Qualified				Protein		Qualified	Qualified	No	Kidney	Solid Tissue			-6	Yes	LN2	195			Tumor Resection		Snap Frozen	11	2					Tumor
60	C3L.01861	C3L.01861_Normal_Protein	C3L.01861_Normal_RNA	C3L.01861_Normal_CpG	C3L.01861_Tumor_Protein	C3L.01861_Tumor_RNA	C3L.01861_Tumor_CpG	TRUE	6	15d31398-2054-11e9-b7f8-0a80fada099c	CPT0092290003	16524cb1-204d-11e9-b7f8-0a80fada099c	C3L-01861-02	2e6540fd-1fb9-11e9-b7f8-0a80fada099c	C3L-01861	CPTAC3 Discovery and Confirmatory	Primary Tumor	Kidney	Clear Cell Renal Cell Carcinoma	No	Qualified				Protein		Qualified	Qualified	No	Kidney	Solid Tissue			0	Yes	LN2	218			Tumor Resection		Snap Frozen	11	2					Tumor
61	C3L.01882	C3L.01882_Normal_Protein	C3L.01882_Normal_RNA	C3L.01882_Normal_CpG	C3L.01882_Tumor_Protein	C3L.01882_Tumor_RNA		FALSE	5	17d44044-2054-11e9-b7f8-0a80fada099c	CPT0092730003	1a057d68-204d-11e9-b7f8-0a80fada099c	C3L-01882-01	31acb306-1fb9-11e9-b7f8-0a80fada099c	C3L-01882	CPTAC3 Discovery and Confirmatory	Primary Tumor	Kidney	Clear Cell Renal Cell Carcinoma	No	Qualified				Protein		Qualified	Qualified	No		Solid Tissue					LN2	284					Snap Frozen				30	19		Tumor
62	C3L.01882	C3L.01882_Normal_Protein	C3L.01882_Normal_RNA	C3L.01882_Normal_CpG	C3L.01882_Tumor_Protein	C3L.01882_Tumor_RNA		FALSE	5	189cdaa0-2054-11e9-b7f8-0a80fada099c	CPT0092740003	1c17b4c6-204d-11e9-b7f8-0a80fada099c	C3L-01882-06	31acb306-1fb9-11e9-b7f8-0a80fada099c	C3L-01882	CPTAC3 Discovery and Confirmatory	Solid Tissue Normal	Kidney	Clear Cell Renal Cell Carcinoma	No	Qualified				Protein		Qualified	Qualified	No		Solid Tissue					LN2	257					Snap Frozen				30	19		Normal
63	C3L.01885	C3L.01885_Normal_Protein	C3L.01885_Normal_RNA	C3L.01885_Normal_CpG	C3L.01885_Tumor_Protein	C3L.01885_Tumor_RNA		FALSE	5	19d0521c-2054-11e9-b7f8-0a80fada099c	CPT0092790003	1e4475ff-204d-11e9-b7f8-0a80fada099c	C3L-01885-03	3346ca6e-1fb9-11e9-b7f8-0a80fada099c	C3L-01885	CPTAC3 Discovery and Confirmatory	Primary Tumor	Kidney	Clear Cell Renal Cell Carcinoma	No	Qualified				Protein		Qualified	Qualified	No		Solid Tissue					LN2	212					Snap Frozen					27		Tumor
64	C3N.00148	C3N.00148_Normal_Protein	C3N.00148_Normal_RNA	C3N.00148_Normal_CpG	C3N.00148_Tumor_Protein	C3N.00148_Tumor_RNA	C3N.00148_Tumor_CpG	TRUE	6	f2ea2af7-2053-11e9-b7f8-0a80fada099c	CPT0081600003	21acc511-204d-11e9-b7f8-0a80fada099c	C3N-00148-03	6039aa8e-1fb9-11e9-b7f8-0a80fada099c	C3N-00148	CPTAC3 Discovery and Confirmatory	Primary Tumor	Kidney	Clear Cell Renal Cell Carcinoma	No	Qualified				Protein		Qualified	Qualified	No	Kidney	Solid Tissue			-9	Yes	LN2	1990			Tumor Resection		Snap Frozen	11	3					Tumor
65	C3N.00150	C3N.00150_Normal_Protein	C3N.00150_Normal_RNA	C3N.00150_Normal_CpG	C3N.00150_Tumor_Protein	C3N.00150_Tumor_RNA	C3N.00150_Tumor_CpG	TRUE	6	cc5d8c5e-2053-11e9-b7f8-0a80fada099c	CPT0066480003	2964fdc0-204d-11e9-b7f8-0a80fada099c	C3N-00150-01	6386852c-1fb9-11e9-b7f8-0a80fada099c	C3N-00150	CPTAC3 Discovery and Confirmatory	Primary Tumor	Kidney	Clear Cell Renal Cell Carcinoma	No	Qualified				Protein		Qualified	Qualified	No	Kidney	Solid Tissue			-7	Yes	LN2	1000			Tumor Resection		Snap Frozen	11	1					Tumor
66	C3N.00150	C3N.00150_Normal_Protein	C3N.00150_Normal_RNA	C3N.00150_Normal_CpG	C3N.00150_Tumor_Protein	C3N.00150_Tumor_RNA	C3N.00150_Tumor_CpG	TRUE	6	cd83e35b-2053-11e9-b7f8-0a80fada099c	CPT0066520001	2b2b1036-204d-11e9-b7f8-0a80fada099c	C3N-00150-06	6386852c-1fb9-11e9-b7f8-0a80fada099c	C3N-00150	CPTAC3 Discovery and Confirmatory	Solid Tissue Normal	Kidney	Clear Cell Renal Cell Carcinoma	No	Qualified				Protein		Qualified	Qualified	No		Solid Tissue					LN2	1000					Snap Frozen				27	14		Normal
67	C3N.00168	C3N.00168_Normal_Protein	C3N.00168_Normal_RNA	C3N.00168_Normal_CpG	C3N.00168_Tumor_Protein	C3N.00168_Tumor_RNA	C3N.00168_Tumor_CpG	TRUE	6	aa1c3fef-2053-11e9-b7f8-0a80fada099c	CPT0019990003	2edad2f4-204d-11e9-b7f8-0a80fada099c	C3N-00168-02	675d0c38-1fb9-11e9-b7f8-0a80fada099c	C3N-00168	CPTAC3 Discovery and Confirmatory	Primary Tumor	Kidney	Clear Cell Renal Cell Carcinoma	No	Qualified				Protein		Qualified	Qualified	No	Kidney	Solid Tissue			-2	Yes	LN2	250			Tumor Resection		Snap Frozen	11	2					Tumor
68	C3N.00168	C3N.00168_Normal_Protein	C3N.00168_Normal_RNA	C3N.00168_Normal_CpG	C3N.00168_Tumor_Protein	C3N.00168_Tumor_RNA	C3N.00168_Tumor_CpG	TRUE	6	aae4af3e-2053-11e9-b7f8-0a80fada099c	CPT0020020001	31a9e5e0-204d-11e9-b7f8-0a80fada099c	C3N-00168-06	675d0c38-1fb9-11e9-b7f8-0a80fada099c	C3N-00168	CPTAC3 Discovery and Confirmatory	Solid Tissue Normal	Kidney	Clear Cell Renal Cell Carcinoma	No	Qualified				Protein		Qualified	Qualified	No		Solid Tissue					LN2	200					Snap Frozen				24	4		Normal
69	C3N.00177	C3N.00177_Normal_Protein	C3N.00177_Normal_RNA	C3N.00177_Normal_CpG	C3N.00177_Tumor_Protein	C3N.00177_Tumor_RNA	C3N.00177_Tumor_CpG	TRUE	6	abb2dce4-2053-11e9-b7f8-0a80fada099c	CPT0020120003	3434a355-204d-11e9-b7f8-0a80fada099c	C3N-00177-03	695400f2-1fb9-11e9-b7f8-0a80fada099c	C3N-00177	CPTAC3 Discovery and Confirmatory	Primary Tumor	Kidney	Clear Cell Renal Cell Carcinoma	No	Qualified				Protein		Qualified	Qualified	No	Kidney	Solid Tissue			-2	Yes	LN2	200			Tumor Resection		Snap Frozen	11	3					Tumor
70	C3N.00177	C3N.00177_Normal_Protein	C3N.00177_Normal_RNA	C3N.00177_Normal_CpG	C3N.00177_Tumor_Protein	C3N.00177_Tumor_RNA	C3N.00177_Tumor_CpG	TRUE	6	acb06978-2053-11e9-b7f8-0a80fada099c	CPT0020130001	368e55fb-204d-11e9-b7f8-0a80fada099c	C3N-00177-06	695400f2-1fb9-11e9-b7f8-0a80fada099c	C3N-00177	CPTAC3 Discovery and Confirmatory	Solid Tissue Normal	Kidney	Clear Cell Renal Cell Carcinoma	No	Qualified				Protein		Qualified	Qualified	No		Solid Tissue					LN2	200					Snap Frozen				30	15		Normal
71	C3N.00194	C3N.00194_Normal_Protein	C3N.00194_Normal_RNA	C3N.00194_Normal_CpG	C3N.00194_Tumor_Protein	C3N.00194_Tumor_RNA	C3N.00194_Tumor_CpG	TRUE	6	9927a7f6-2053-11e9-b7f8-0a80fada099c	CPT0014160003	389044ec-204d-11e9-b7f8-0a80fada099c	C3N-00194-02	6aeed922-1fb9-11e9-b7f8-0a80fada099c	C3N-00194	CPTAC3 Discovery and Confirmatory	Primary Tumor	Kidney	Clear Cell Renal Cell Carcinoma	No	Qualified				Protein		Qualified	Qualified	No	Kidney	Solid Tissue			-1	Yes	LN2	231			Tumor Resection		Snap Frozen	11	2					Tumor
72	C3N.00194	C3N.00194_Normal_Protein	C3N.00194_Normal_RNA	C3N.00194_Normal_CpG	C3N.00194_Tumor_Protein	C3N.00194_Tumor_RNA	C3N.00194_Tumor_CpG	TRUE	6	97637c91-2053-11e9-b7f8-0a80fada099c	CPT0014130001	3a5dd901-204d-11e9-b7f8-0a80fada099c	C3N-00194-06	6aeed922-1fb9-11e9-b7f8-0a80fada099c	C3N-00194	CPTAC3 Discovery and Confirmatory	Solid Tissue Normal	Kidney	Clear Cell Renal Cell Carcinoma	No	Qualified				Protein		Qualified	Qualified	No		Solid Tissue					LN2	149					Snap Frozen					26		Normal
73	C3N.00242	C3N.00242_Normal_Protein	C3N.00242_Normal_RNA	C3N.00242_Normal_CpG	C3N.00242_Tumor_Protein			FALSE	4	9c7750a9-2053-11e9-b7f8-0a80fada099c	CPT0014470001	3e85d49d-204d-11e9-b7f8-0a80fada099c	C3N-00242-06	6ca0d37c-1fb9-11e9-b7f8-0a80fada099c	C3N-00242	CPTAC3 Discovery and Confirmatory	Solid Tissue Normal	Kidney	Clear Cell Renal Cell Carcinoma	No	Qualified				Protein		Qualified	Qualified	No		Solid Tissue					LN2	329					Snap Frozen					25		Normal
74	C3N.00242	C3N.00242_Normal_Protein	C3N.00242_Normal_RNA	C3N.00242_Normal_CpG	C3N.00242_Tumor_Protein			FALSE	4	9ba114ad-2053-11e9-b7f8-0a80fada099c	CPT0014450004	3c78841a-204d-11e9-b7f8-0a80fada099c	C3N-00242-01, C3N-00242-02	6ca0d37c-1fb9-11e9-b7f8-0a80fada099c	C3N-00242	CPTAC3 Discovery and Confirmatory	Primary Tumor	Kidney	Clear Cell Renal Cell Carcinoma	No	Qualified				Protein		Qualified	Qualified	No		Solid Tissue					LN2						Snap Frozen							Tumor
75	C3N.00244	C3N.00244_Normal_Protein	C3N.00244_Normal_RNA	C3N.00244_Normal_CpG	C3N.00244_Tumor_Protein			FALSE	4	99f0a620-2053-11e9-b7f8-0a80fada099c	CPT0014350001	41fed6c6-204d-11e9-b7f8-0a80fada099c	C3N-00244-06	6e67aadb-1fb9-11e9-b7f8-0a80fada099c	C3N-00244	CPTAC3 Discovery and Confirmatory	Solid Tissue Normal	Kidney	Clear Cell Renal Cell Carcinoma	No	Qualified				Protein		Qualified	Qualified	No		Solid Tissue					LN2	91.9					Snap Frozen					28		Normal
76	C3N.00244	C3N.00244_Normal_Protein	C3N.00244_Normal_RNA	C3N.00244_Normal_CpG	C3N.00244_Tumor_Protein			FALSE	4	9ad19a79-2053-11e9-b7f8-0a80fada099c	CPT0014370004	40350dbe-204d-11e9-b7f8-0a80fada099c	C3N-00244-01, C3N-00244-02, C3N-00244-03	6e67aadb-1fb9-11e9-b7f8-0a80fada099c	C3N-00244	CPTAC3 Discovery and Confirmatory	Primary Tumor	Kidney	Clear Cell Renal Cell Carcinoma	No	Qualified				Protein		Qualified	Qualified	No		Solid Tissue					LN2						Snap Frozen							Tumor
77	C3N.00246	C3N.00246_Normal_Protein			C3N.00246_Tumor_Protein			FALSE	2	ba9a14f6-2053-11e9-b7f8-0a80fada099c	CPT0025610001	45cf164e-204d-11e9-b7f8-0a80fada099c	C3N-00246-06	7001a54f-1fb9-11e9-b7f8-0a80fada099c	C3N-00246	CPTAC3 Discovery and Confirmatory	Solid Tissue Normal	Kidney	Clear Cell Renal Cell Carcinoma	No	Qualified				Protein		Qualified	Qualified	No		Solid Tissue					LN2	51					Snap Frozen					31		Normal
78	C3N.00246	C3N.00246_Normal_Protein			C3N.00246_Tumor_Protein			FALSE	2	b99be172-2053-11e9-b7f8-0a80fada099c	CPT0025580004	444dba93-204d-11e9-b7f8-0a80fada099c	C3N-00246-01, C3N-00246-02, C3N-00246-03	7001a54f-1fb9-11e9-b7f8-0a80fada099c	C3N-00246	CPTAC3 Discovery and Confirmatory	Primary Tumor	Kidney	Clear Cell Renal Cell Carcinoma	No	Qualified				Protein		Qualified	Qualified	No		Solid Tissue					LN2						Snap Frozen							Tumor
79	C3N.00310	C3N.00310_Normal_Protein	C3N.00310_Normal_RNA	C3N.00310_Normal_CpG	C3N.00310_Tumor_Protein	C3N.00310_Tumor_RNA	C3N.00310_Tumor_CpG	TRUE	6	820e7e1f-2053-11e9-b7f8-0a80fada099c	CPT0009000003	4bf5eb59-204d-11e9-b7f8-0a80fada099c	C3N-00310-03	73b649eb-1fb9-11e9-b7f8-0a80fada099c	C3N-00310	CPTAC3 Discovery and Confirmatory	Primary Tumor	Kidney	Clear Cell Renal Cell Carcinoma	No	Qualified				Protein		Qualified	Qualified	No	Kidney	Solid Tissue			-14	Yes	LN2	498			Tumor Resection		Snap Frozen	11	3					Tumor
80	C3N.00310	C3N.00310_Normal_Protein	C3N.00310_Normal_RNA	C3N.00310_Normal_CpG	C3N.00310_Tumor_Protein	C3N.00310_Tumor_RNA	C3N.00310_Tumor_CpG	TRUE	6	82f7a76b-2053-11e9-b7f8-0a80fada099c	CPT0009020003	4eef9ce2-204d-11e9-b7f8-0a80fada099c	C3N-00310-05	73b649eb-1fb9-11e9-b7f8-0a80fada099c	C3N-00310	CPTAC3 Discovery and Confirmatory	Solid Tissue Normal	Kidney	Clear Cell Renal Cell Carcinoma	No	Qualified				Protein		Qualified	Qualified	No		Solid Tissue					LN2	507					Snap Frozen					14		Normal
81	C3N.00312	C3N.00312_Normal_Protein		C3N.00312_Normal_CpG	C3N.00312_Tumor_Protein	C3N.00312_Tumor_RNA	C3N.00312_Tumor_CpG	FALSE	5	848b99fe-2053-11e9-b7f8-0a80fada099c	CPT0009080003	538887c1-204d-11e9-b7f8-0a80fada099c	C3N-00312-05	754db279-1fb9-11e9-b7f8-0a80fada099c	C3N-00312	CPTAC3 Discovery and Confirmatory	Solid Tissue Normal	Kidney	Clear Cell Renal Cell Carcinoma	No	Qualified				Protein		Qualified	Qualified	No		Solid Tissue					LN2	648					Snap Frozen					4		Normal
82	C3N.00312	C3N.00312_Normal_Protein		C3N.00312_Normal_CpG	C3N.00312_Tumor_Protein	C3N.00312_Tumor_RNA	C3N.00312_Tumor_CpG	FALSE	5	83c4063e-2053-11e9-b7f8-0a80fada099c	CPT0009060003	518199e6-204d-11e9-b7f8-0a80fada099c	C3N-00312-03	754db279-1fb9-11e9-b7f8-0a80fada099c	C3N-00312	CPTAC3 Discovery and Confirmatory	Primary Tumor	Kidney	Clear Cell Renal Cell Carcinoma	No	Qualified				Protein		Qualified	Qualified	No	Kidney	Solid Tissue			-10	Yes	LN2	585			Tumor Resection		Snap Frozen	11	3					Tumor
83	C3N.00314	C3N.00314_Normal_Protein	C3N.00314_Normal_RNA	C3N.00314_Normal_CpG	C3N.00314_Tumor_Protein	C3N.00314_Tumor_RNA	C3N.00314_Tumor_CpG	TRUE	6	8b0601ba-2053-11e9-b7f8-0a80fada099c	CPT0012080003	5831d54a-204d-11e9-b7f8-0a80fada099c	C3N-00314-04	78a71616-1fb9-11e9-b7f8-0a80fada099c	C3N-00314	CPTAC3 Discovery and Confirmatory	Primary Tumor	Kidney	Clear Cell Renal Cell Carcinoma	No	Qualified				Protein		Qualified	Qualified	No	Kidney	Solid Tissue			-14	Yes	LN2	480			Tumor Resection		Snap Frozen	11	4					Tumor
84	C3N.00314	C3N.00314_Normal_Protein	C3N.00314_Normal_RNA	C3N.00314_Normal_CpG	C3N.00314_Tumor_Protein	C3N.00314_Tumor_RNA	C3N.00314_Tumor_CpG	TRUE	6	8bd79931-2053-11e9-b7f8-0a80fada099c	CPT0012090003	5acf035a-204d-11e9-b7f8-0a80fada099c	C3N-00314-05	78a71616-1fb9-11e9-b7f8-0a80fada099c	C3N-00314	CPTAC3 Discovery and Confirmatory	Solid Tissue Normal	Kidney	Clear Cell Renal Cell Carcinoma	No	Qualified				Protein		Qualified	Qualified	No		Solid Tissue					LN2	424					Snap Frozen					14		Normal
85	C3N.00317	C3N.00317_Normal_Protein		C3N.00317_Normal_CpG	C3N.00317_Tumor_Protein	C3N.00317_Tumor_RNA	C3N.00317_Tumor_CpG	FALSE	5	8df23afe-2053-11e9-b7f8-0a80fada099c	CPT0012280003	5e4a6fe0-204d-11e9-b7f8-0a80fada099c	C3N-00317-04	7bfae873-1fb9-11e9-b7f8-0a80fada099c	C3N-00317	CPTAC3 Discovery and Confirmatory	Primary Tumor	Kidney	Clear Cell Renal Cell Carcinoma	No	Qualified				Protein		Qualified	Qualified	No	Kidney	Solid Tissue			-10	Yes	LN2	369			Tumor Resection		Snap Frozen	11	4					Tumor
86	C3N.00317	C3N.00317_Normal_Protein		C3N.00317_Normal_CpG	C3N.00317_Tumor_Protein	C3N.00317_Tumor_RNA	C3N.00317_Tumor_CpG	FALSE	5	8eba312d-2053-11e9-b7f8-0a80fada099c	CPT0012290003	603229bf-204d-11e9-b7f8-0a80fada099c	C3N-00317-05	7bfae873-1fb9-11e9-b7f8-0a80fada099c	C3N-00317	CPTAC3 Discovery and Confirmatory	Solid Tissue Normal	Kidney	Clear Cell Renal Cell Carcinoma	No	Qualified				Protein		Qualified	Qualified	No		Solid Tissue					LN2	316					Snap Frozen					15		Normal
87	C3N.00320	C3N.00320_Normal_Protein		C3N.00320_Normal_CpG	C3N.00320_Tumor_Protein	C3N.00320_Tumor_RNA	C3N.00320_Tumor_CpG	FALSE	5	8f93f6ea-2053-11e9-b7f8-0a80fada099c	CPT0012370003	622ad8f3-204d-11e9-b7f8-0a80fada099c	C3N-00320-02	7d95243f-1fb9-11e9-b7f8-0a80fada099c	C3N-00320	CPTAC3 Discovery and Confirmatory	Primary Tumor	Kidney	Clear Cell Renal Cell Carcinoma	No	Qualified				Protein		Qualified	Qualified	No	Kidney	Solid Tissue			-7	Yes	LN2	411			Tumor Resection		Snap Frozen	11	2					Tumor
88	C3N.00390	C3N.00390_Normal_Protein	C3N.00390_Normal_RNA	C3N.00390_Normal_CpG	C3N.00390_Tumor_Protein	C3N.00390_Tumor_RNA	C3N.00390_Tumor_CpG	TRUE	6	a3e44d5a-2053-11e9-b7f8-0a80fada099c	CPT0017410003	67b64ec8-204d-11e9-b7f8-0a80fada099c	C3N-00390-02	810c2c81-1fb9-11e9-b7f8-0a80fada099c	C3N-00390	CPTAC3 Discovery and Confirmatory	Primary Tumor	Kidney	Clear Cell Renal Cell Carcinoma	No	Qualified				Protein		Qualified	Qualified	No	Kidney	Solid Tissue			-6	Yes	LN2	415			Tumor Resection		Snap Frozen	11	2					Tumor
89	C3N.00390	C3N.00390_Normal_Protein	C3N.00390_Normal_RNA	C3N.00390_Normal_CpG	C3N.00390_Tumor_Protein	C3N.00390_Tumor_RNA	C3N.00390_Tumor_CpG	TRUE	6	a4bb44a7-2053-11e9-b7f8-0a80fada099c	CPT0017450001	69f24452-204d-11e9-b7f8-0a80fada099c	C3N-00390-06	810c2c81-1fb9-11e9-b7f8-0a80fada099c	C3N-00390	CPTAC3 Discovery and Confirmatory	Solid Tissue Normal	Kidney	Clear Cell Renal Cell Carcinoma	No	Qualified				Protein		Qualified	Qualified	No		Solid Tissue					LN2	180					Snap Frozen				23	9		Normal
90	C3N.00437	C3N.00437_Normal_Protein		C3N.00437_Normal_CpG	C3N.00437_Tumor_Protein	C3N.00437_Tumor_RNA	C3N.00437_Tumor_CpG	FALSE	5	91598dae-2053-11e9-b7f8-0a80fada099c	CPT0012570003	724088e6-204d-11e9-b7f8-0a80fada099c	C3N-00437-05	84411cf7-1fb9-11e9-b7f8-0a80fada099c	C3N-00437	CPTAC3 Discovery and Confirmatory	Solid Tissue Normal	Kidney	Clear Cell Renal Cell Carcinoma	No	Qualified				Protein		Qualified	Qualified	No		Solid Tissue					LN2	486					Snap Frozen					5		Normal
91	C3N.00437	C3N.00437_Normal_Protein		C3N.00437_Normal_CpG	C3N.00437_Tumor_Protein	C3N.00437_Tumor_RNA	C3N.00437_Tumor_CpG	FALSE	5	905f7baa-2053-11e9-b7f8-0a80fada099c	CPT0012550003	705881d9-204d-11e9-b7f8-0a80fada099c	C3N-00437-02	84411cf7-1fb9-11e9-b7f8-0a80fada099c	C3N-00437	CPTAC3 Discovery and Confirmatory	Primary Tumor	Kidney	Clear Cell Renal Cell Carcinoma	No	Qualified				Protein		Qualified	Qualified	No	Kidney	Solid Tissue			-7	Yes	LN2	395			Tumor Resection		Snap Frozen	11	2					Tumor
92	C3N.00491	C3N.00491_Normal_Protein		C3N.00491_Normal_CpG	C3N.00491_Tumor_Protein	C3N.00491_Tumor_RNA	C3N.00491_Tumor_CpG	FALSE	5	92f01328-2053-11e9-b7f8-0a80fada099c	CPT0012670003	767653ca-204d-11e9-b7f8-0a80fada099c	C3N-00491-05	85de9e26-1fb9-11e9-b7f8-0a80fada099c	C3N-00491	CPTAC3 Discovery and Confirmatory	Primary Tumor	Kidney	Clear Cell Renal Cell Carcinoma	No	Qualified				Protein		Qualified	Qualified	No		Solid Tissue					LN2	299					Snap Frozen					18		Tumor
93	C3N.00491	C3N.00491_Normal_Protein		C3N.00491_Normal_CpG	C3N.00491_Tumor_Protein	C3N.00491_Tumor_RNA	C3N.00491_Tumor_CpG	FALSE	5	92258546-2053-11e9-b7f8-0a80fada099c	CPT0012640003	74ccdefc-204d-11e9-b7f8-0a80fada099c	C3N-00491-02	85de9e26-1fb9-11e9-b7f8-0a80fada099c	C3N-00491	CPTAC3 Discovery and Confirmatory	Solid Tissue Normal	Kidney	Clear Cell Renal Cell Carcinoma	No	Qualified				Protein		Qualified	Qualified	No		Solid Tissue					LN2	318					Snap Frozen					18		Normal
94	C3N.00494	C3N.00494_Normal_Protein	C3N.00494_Normal_RNA	C3N.00494_Normal_CpG	C3N.00494_Tumor_Protein	C3N.00494_Tumor_RNA	C3N.00494_Tumor_CpG	TRUE	6	95bc5c0c-2053-11e9-b7f8-0a80fada099c	CPT0012920003	9176bb5d-204d-11e9-b7f8-0a80fada099c	C3N-00494-05	8966aab1-1fb9-11e9-b7f8-0a80fada099c	C3N-00494	CPTAC3 Discovery and Confirmatory	Solid Tissue Normal	Kidney	Clear Cell Renal Cell Carcinoma	No	Qualified				Protein		Qualified	Qualified	No		Solid Tissue					LN2	270					Snap Frozen					19		Normal
95	C3N.00494	C3N.00494_Normal_Protein	C3N.00494_Normal_RNA	C3N.00494_Normal_CpG	C3N.00494_Tumor_Protein	C3N.00494_Tumor_RNA	C3N.00494_Tumor_CpG	TRUE	6	94ba8798-2053-11e9-b7f8-0a80fada099c	CPT0012900004	8f2dcc7e-204d-11e9-b7f8-0a80fada099c	C3N-00494-02, C3N-00494-03	8966aab1-1fb9-11e9-b7f8-0a80fada099c	C3N-00494	CPTAC3 Discovery and Confirmatory	Primary Tumor	Kidney	Clear Cell Renal Cell Carcinoma	No	Qualified				Protein		Qualified	Qualified	No	Kidney	Solid Tissue			-7	Yes	LN2				Tumor Resection		Snap Frozen	11						Tumor
96	C3N.00495	C3N.00495_Normal_Protein	C3N.00495_Normal_RNA	C3N.00495_Normal_CpG	C3N.00495_Tumor_Protein	C3N.00495_Tumor_RNA	C3N.00495_Tumor_CpG	TRUE	6	df94912b-2053-11e9-b7f8-0a80fada099c	CPT0078510003	937aa65b-204d-11e9-b7f8-0a80fada099c	C3N-00495-01	8b0fd240-1fb9-11e9-b7f8-0a80fada099c	C3N-00495	CPTAC3 Discovery and Confirmatory	Primary Tumor	Kidney	Clear Cell Renal Cell Carcinoma	No	Qualified				Protein		Qualified	Qualified	No		Solid Tissue					LN2	332					Snap Frozen					12		Tumor
97	C3N.00573	C3N.00573_Normal_Protein	C3N.00573_Normal_RNA	C3N.00573_Normal_CpG	C3N.00573_Tumor_Protein	C3N.00573_Tumor_RNA	C3N.00573_Tumor_CpG	TRUE	6	d06075c2-2053-11e9-b7f8-0a80fada099c	CPT0069010001	99d0348d-204d-11e9-b7f8-0a80fada099c	C3N-00573-06	8cbd7a01-1fb9-11e9-b7f8-0a80fada099c	C3N-00573	CPTAC3 Discovery and Confirmatory	Solid Tissue Normal	Kidney	Clear Cell Renal Cell Carcinoma	No	Qualified				Protein		Qualified	Qualified	No		Solid Tissue					LN2	300					Snap Frozen				24	9		Normal
98	C3N.00573	C3N.00573_Normal_Protein	C3N.00573_Normal_RNA	C3N.00573_Normal_CpG	C3N.00573_Tumor_Protein	C3N.00573_Tumor_RNA	C3N.00573_Tumor_CpG	TRUE	6	ce7c37fb-2053-11e9-b7f8-0a80fada099c	CPT0069000003	980e537b-204d-11e9-b7f8-0a80fada099c	C3N-00573-04	8cbd7a01-1fb9-11e9-b7f8-0a80fada099c	C3N-00573	CPTAC3 Discovery and Confirmatory	Primary Tumor	Kidney	Clear Cell Renal Cell Carcinoma	No	Qualified				Protein		Qualified	Qualified	No	Kidney	Solid Tissue			-1	Yes	LN2	300			Tumor Resection		Snap Frozen	11	4					Tumor
99	C3N.00577	C3N.00577_Normal_Protein	C3N.00577_Normal_RNA	C3N.00577_Normal_CpG	C3N.00577_Tumor_Protein	C3N.00577_Tumor_RNA	C3N.00577_Tumor_CpG	TRUE	6	d12f7891-2053-11e9-b7f8-0a80fada099c	CPT0069160003	9b69ad2d-204d-11e9-b7f8-0a80fada099c	C3N-00577-02	8e59b323-1fb9-11e9-b7f8-0a80fada099c	C3N-00577	CPTAC3 Discovery and Confirmatory	Primary Tumor	Kidney	Clear Cell Renal Cell Carcinoma	No	Qualified				Protein		Qualified	Qualified	No	Kidney	Solid Tissue			0	Yes	LN2	300			Tumor Resection		Snap Frozen	11	2					Tumor
100	C3N.00577	C3N.00577_Normal_Protein	C3N.00577_Normal_RNA	C3N.00577_Normal_CpG	C3N.00577_Tumor_Protein	C3N.00577_Tumor_RNA	C3N.00577_Tumor_CpG	TRUE	6	d278fe80-2053-11e9-b7f8-0a80fada099c	CPT0069190001	9e72e587-204d-11e9-b7f8-0a80fada099c	C3N-00577-06	8e59b323-1fb9-11e9-b7f8-0a80fada099c	C3N-00577	CPTAC3 Discovery and Confirmatory	Solid Tissue Normal	Kidney	Clear Cell Renal Cell Carcinoma	No	Qualified				Protein		Qualified	Qualified	No		Solid Tissue					LN2	300					Snap Frozen				23	5		Normal
101	C3N.00646	C3N.00646_Normal_Protein	C3N.00646_Normal_RNA	C3N.00646_Normal_CpG	C3N.00646_Tumor_Protein	C3N.00646_Tumor_RNA	C3N.00646_Tumor_CpG	TRUE	6	f6a1ab36-2053-11e9-b7f8-0a80fada099c	CPT0082010001	a238b6ee-204d-11e9-b7f8-0a80fada099c	C3N-00646-06	901a5db5-1fb9-11e9-b7f8-0a80fada099c	C3N-00646	CPTAC3 Discovery and Confirmatory	Solid Tissue Normal	Kidney	Clear Cell Renal Cell Carcinoma	No	Qualified				Protein		Qualified	Qualified	No		Solid Tissue					LN2	1970					Snap Frozen				30	25		Normal
102	C3N.00646	C3N.00646_Normal_Protein	C3N.00646_Normal_RNA	C3N.00646_Normal_CpG	C3N.00646_Tumor_Protein	C3N.00646_Tumor_RNA	C3N.00646_Tumor_CpG	TRUE	6	f5916838-2053-11e9-b7f8-0a80fada099c	CPT0081990003	a07f6826-204d-11e9-b7f8-0a80fada099c	C3N-00646-03	901a5db5-1fb9-11e9-b7f8-0a80fada099c	C3N-00646	CPTAC3 Discovery and Confirmatory	Primary Tumor	Kidney	Clear Cell Renal Cell Carcinoma	No	Qualified				Protein		Qualified	Qualified	No	Kidney	Solid Tissue			-6	Yes	LN2	1970			Tumor Resection		Snap Frozen	11	3					Tumor
103	C3N.00733	C3N.00733_Normal_Protein	C3N.00733_Normal_RNA	C3N.00733_Normal_CpG	C3N.00733_Tumor_Protein	C3N.00733_Tumor_RNA	C3N.00733_Tumor_CpG	TRUE	6	bb9861c9-2053-11e9-b7f8-0a80fada099c	CPT0025880003	a3b10dc8-204d-11e9-b7f8-0a80fada099c	C3N-00733-01	91b4e8bc-1fb9-11e9-b7f8-0a80fada099c	C3N-00733	CPTAC3 Discovery and Confirmatory	Primary Tumor	Kidney	Clear Cell Renal Cell Carcinoma	No	Qualified				Protein		Qualified	Qualified	No	Kidney	Solid Tissue			0	Yes	LN2	540			Tumor Resection		Snap Frozen	11	1					Tumor
104	C3N.00733	C3N.00733_Normal_Protein	C3N.00733_Normal_RNA	C3N.00733_Normal_CpG	C3N.00733_Tumor_Protein	C3N.00733_Tumor_RNA	C3N.00733_Tumor_CpG	TRUE	6	bc6a904a-2053-11e9-b7f8-0a80fada099c	CPT0025920001	a56c79c3-204d-11e9-b7f8-0a80fada099c	C3N-00733-06	91b4e8bc-1fb9-11e9-b7f8-0a80fada099c	C3N-00733	CPTAC3 Discovery and Confirmatory	Solid Tissue Normal	Kidney	Clear Cell Renal Cell Carcinoma	No	Qualified				Protein		Qualified	Qualified	No		Solid Tissue					LN2	163					Snap Frozen					26		Normal
105	C3N.00831	C3N.00831_Normal_Protein	C3N.00831_Normal_RNA	C3N.00831_Normal_CpG	C3N.00831_Tumor_Protein	C3N.00831_Tumor_RNA	C3N.00831_Tumor_CpG	TRUE	6	0f88aa0f-2054-11e9-b7f8-0a80fada099c	CPT0089020003	a72b75d4-204d-11e9-b7f8-0a80fada099c	C3N-00831-01	9361a39d-1fb9-11e9-b7f8-0a80fada099c	C3N-00831	CPTAC3 Discovery and Confirmatory	Primary Tumor	Kidney	Clear Cell Renal Cell Carcinoma	No	Qualified				Protein		Qualified	Qualified	No		Solid Tissue					LN2	196					Snap Frozen					15		Tumor
106	C3N.00831	C3N.00831_Normal_Protein	C3N.00831_Normal_RNA	C3N.00831_Normal_CpG	C3N.00831_Tumor_Protein	C3N.00831_Tumor_RNA	C3N.00831_Tumor_CpG	TRUE	6	10c8f4d7-2054-11e9-b7f8-0a80fada099c	CPT0089040001	a9114454-204d-11e9-b7f8-0a80fada099c	C3N-00831-05	9361a39d-1fb9-11e9-b7f8-0a80fada099c	C3N-00831	CPTAC3 Discovery and Confirmatory	Solid Tissue Normal	Kidney	Clear Cell Renal Cell Carcinoma	No	Qualified				Protein		Qualified	Qualified	No		Solid Tissue					LN2	405					Snap Frozen					15		Normal
107	C3N.00834	C3N.00834_Normal_Protein	C3N.00834_Normal_RNA	C3N.00834_Normal_CpG	C3N.00834_Tumor_Protein	C3N.00834_Tumor_RNA	C3N.00834_Tumor_CpG	TRUE	6	e47c3dce-2053-11e9-b7f8-0a80fada099c	CPT0078830003	ac3baed1-204d-11e9-b7f8-0a80fada099c	C3N-00834-01	96d4ed52-1fb9-11e9-b7f8-0a80fada099c	C3N-00834	CPTAC3 Discovery and Confirmatory	Primary Tumor	Kidney	Clear Cell Renal Cell Carcinoma	No	Qualified				Protein		Qualified	Qualified	No		Solid Tissue					LN2	208					Snap Frozen					15		Tumor
108	C3N.00834	C3N.00834_Normal_Protein	C3N.00834_Normal_RNA	C3N.00834_Normal_CpG	C3N.00834_Tumor_Protein	C3N.00834_Tumor_RNA	C3N.00834_Tumor_CpG	TRUE	6	e554c1bc-2053-11e9-b7f8-0a80fada099c	CPT0078840001	aded59d8-204d-11e9-b7f8-0a80fada099c	C3N-00834-05	96d4ed52-1fb9-11e9-b7f8-0a80fada099c	C3N-00834	CPTAC3 Discovery and Confirmatory	Solid Tissue Normal	Kidney	Clear Cell Renal Cell Carcinoma	No	Qualified				Protein		Qualified	Qualified	No		Solid Tissue					LN2	585					Snap Frozen					15		Normal
109	C3N.00852	C3N.00852_Normal_Protein	C3N.00852_Normal_RNA		C3N.00852_Tumor_Protein	C3N.00852_Tumor_RNA	C3N.00852_Tumor_CpG	FALSE	5	b1accc22-2053-11e9-b7f8-0a80fada099c	CPT0024670003	afbd986d-204d-11e9-b7f8-0a80fada099c	C3N-00852-03	987b103d-1fb9-11e9-b7f8-0a80fada099c	C3N-00852	CPTAC3 Discovery and Confirmatory	Primary Tumor	Kidney	Clear Cell Renal Cell Carcinoma	No	Qualified				Protein		Qualified	Qualified	No	Kidney	Solid Tissue			-8	Yes	LN2	415			Tumor Resection		Snap Frozen	11	3					Tumor
110	C3N.00852	C3N.00852_Normal_Protein	C3N.00852_Normal_RNA		C3N.00852_Tumor_Protein	C3N.00852_Tumor_RNA	C3N.00852_Tumor_CpG	FALSE	5	b27dfff1-2053-11e9-b7f8-0a80fada099c	CPT0024680001	b1d3f574-204d-11e9-b7f8-0a80fada099c	C3N-00852-06	987b103d-1fb9-11e9-b7f8-0a80fada099c	C3N-00852	CPTAC3 Discovery and Confirmatory	Solid Tissue Normal	Kidney	Clear Cell Renal Cell Carcinoma	No	Qualified				Protein		Qualified	Qualified	No		Solid Tissue					LN2	210					Snap Frozen				25	10		Normal
111	C3N.00953	C3N.00953_Normal_Protein			C3N.00953_Tumor_Protein	C3N.00953_Tumor_RNA	C3N.00953_Tumor_CpG	FALSE	4	c40d7a9a-2053-11e9-b7f8-0a80fada099c	CPT0065430003	b3e4b8b4-204d-11e9-b7f8-0a80fada099c	C3N-00953-02	9a4966c2-1fb9-11e9-b7f8-0a80fada099c	C3N-00953	CPTAC3 Discovery and Confirmatory	Primary Tumor	Kidney	Clear Cell Renal Cell Carcinoma	No	Qualified				Protein		Qualified	Qualified	No	Kidney	Solid Tissue			0	Yes	LN2	252			Tumor Resection		Snap Frozen	11	2					Tumor
112	C3N.01176	C3N.01176_Normal_Protein	C3N.01176_Normal_RNA	C3N.01176_Normal_CpG	C3N.01176_Tumor_Protein	C3N.01176_Tumor_RNA	C3N.01176_Tumor_CpG	TRUE	6	e61fac48-2053-11e9-b7f8-0a80fada099c	CPT0078930003	bb1024a6-204d-11e9-b7f8-0a80fada099c	C3N-01176-01	9d8e171a-1fb9-11e9-b7f8-0a80fada099c	C3N-01176	CPTAC3 Discovery and Confirmatory	Primary Tumor	Kidney	Clear Cell Renal Cell Carcinoma	No	Qualified				Protein		Qualified	Qualified	No		Solid Tissue					LN2	418					Snap Frozen					23		Tumor
113	C3N.01176	C3N.01176_Normal_Protein	C3N.01176_Normal_RNA	C3N.01176_Normal_CpG	C3N.01176_Tumor_Protein	C3N.01176_Tumor_RNA	C3N.01176_Tumor_CpG	TRUE	6	e6eb058b-2053-11e9-b7f8-0a80fada099c	CPT0078940001	bc93c54c-204d-11e9-b7f8-0a80fada099c	C3N-01176-05	9d8e171a-1fb9-11e9-b7f8-0a80fada099c	C3N-01176	CPTAC3 Discovery and Confirmatory	Solid Tissue Normal	Kidney	Clear Cell Renal Cell Carcinoma	No	Qualified				Protein		Qualified	Qualified	No		Solid Tissue					LN2	545					Snap Frozen					23		Normal
114	C3N.01178	C3N.01178_Normal_Protein	C3N.01178_Normal_RNA	C3N.01178_Normal_CpG	C3N.01178_Tumor_Protein	C3N.01178_Tumor_RNA	C3N.01178_Tumor_CpG	TRUE	6	e8ef690e-2053-11e9-b7f8-0a80fada099c	CPT0079000001	c02d012f-204d-11e9-b7f8-0a80fada099c	C3N-01178-05	9f588023-1fb9-11e9-b7f8-0a80fada099c	C3N-01178	CPTAC3 Discovery and Confirmatory	Solid Tissue Normal	Kidney	Clear Cell Renal Cell Carcinoma	No	Qualified				Protein		Qualified	Qualified	No		Solid Tissue					LN2	418					Snap Frozen					8		Normal
115	C3N.01178	C3N.01178_Normal_Protein	C3N.01178_Normal_RNA	C3N.01178_Normal_CpG	C3N.01178_Tumor_Protein	C3N.01178_Tumor_RNA	C3N.01178_Tumor_CpG	TRUE	6	e7ebb428-2053-11e9-b7f8-0a80fada099c	CPT0078990003	be50c407-204d-11e9-b7f8-0a80fada099c	C3N-01178-02	9f588023-1fb9-11e9-b7f8-0a80fada099c	C3N-01178	CPTAC3 Discovery and Confirmatory	Primary Tumor	Kidney	Clear Cell Renal Cell Carcinoma	No	Qualified				Protein		Qualified	Qualified	No		Solid Tissue					LN2	512					Snap Frozen					8		Tumor
116	C3N.01179	C3N.01179_Normal_Protein	C3N.01179_Normal_RNA	C3N.01179_Normal_CpG	C3N.01179_Tumor_Protein	C3N.01179_Tumor_RNA	C3N.01179_Tumor_CpG	TRUE	6	0d281254-2054-11e9-b7f8-0a80fada099c	CPT0088900003	c1d76bd7-204d-11e9-b7f8-0a80fada099c	C3N-01179-01	a0f46ace-1fb9-11e9-b7f8-0a80fada099c	C3N-01179	CPTAC3 Discovery and Confirmatory	Primary Tumor	Kidney	Clear Cell Renal Cell Carcinoma	No	Qualified				Protein		Qualified	Qualified	No		Solid Tissue					LN2	240					Snap Frozen					8		Tumor
117	C3N.01200	C3N.01200_Normal_Protein	C3N.01200_Normal_RNA	C3N.01200_Normal_CpG	C3N.01200_Tumor_Protein	C3N.01200_Tumor_RNA	C3N.01200_Tumor_CpG	TRUE	6	d539e2ef-2053-11e9-b7f8-0a80fada099c	CPT0075170001	cb02100c-204d-11e9-b7f8-0a80fada099c	C3N-01200-06	a4300f90-1fb9-11e9-b7f8-0a80fada099c	C3N-01200	CPTAC3 Discovery and Confirmatory	Solid Tissue Normal	Kidney	Clear Cell Renal Cell Carcinoma	No	Qualified				Protein		Qualified	Qualified	No		Solid Tissue					LN2	200					Snap Frozen				21	11		Normal
118	C3N.01200	C3N.01200_Normal_Protein	C3N.01200_Normal_RNA	C3N.01200_Normal_CpG	C3N.01200_Tumor_Protein	C3N.01200_Tumor_RNA	C3N.01200_Tumor_CpG	TRUE	6	d471cfe4-2053-11e9-b7f8-0a80fada099c	CPT0075130003	c8988ee6-204d-11e9-b7f8-0a80fada099c	C3N-01200-02	a4300f90-1fb9-11e9-b7f8-0a80fada099c	C3N-01200	CPTAC3 Discovery and Confirmatory	Primary Tumor	Kidney	Clear Cell Renal Cell Carcinoma	No	Qualified				Protein		Qualified	Qualified	No	Kidney	Solid Tissue			-9	Yes	LN2	410			Tumor Resection		Snap Frozen	11	2					Tumor
119	C3N.01214	C3N.01214_Normal_Protein	C3N.01214_Normal_RNA	C3N.01214_Normal_CpG	C3N.01214_Tumor_Protein	C3N.01214_Tumor_RNA	C3N.01214_Tumor_CpG	TRUE	6	d6e1efd5-2053-11e9-b7f8-0a80fada099c	CPT0075570001	d0f841b6-204d-11e9-b7f8-0a80fada099c	C3N-01214-06	a767e303-1fb9-11e9-b7f8-0a80fada099c	C3N-01214	CPTAC3 Discovery and Confirmatory	Solid Tissue Normal	Kidney	Clear Cell Renal Cell Carcinoma	No	Qualified				Protein		Qualified	Qualified	No		Solid Tissue					LN2	250					Snap Frozen				20	9		Normal
120	C3N.01214	C3N.01214_Normal_Protein	C3N.01214_Normal_RNA	C3N.01214_Normal_CpG	C3N.01214_Tumor_Protein	C3N.01214_Tumor_RNA	C3N.01214_Tumor_CpG	TRUE	6	d60222d3-2053-11e9-b7f8-0a80fada099c	CPT0075560003	ce7f8464-204d-11e9-b7f8-0a80fada099c	C3N-01214-03	a767e303-1fb9-11e9-b7f8-0a80fada099c	C3N-01214	CPTAC3 Discovery and Confirmatory	Primary Tumor	Kidney	Clear Cell Renal Cell Carcinoma	No	Qualified				Protein		Qualified	Qualified	No	Kidney	Solid Tissue			-6	Yes	LN2	420			Tumor Resection		Snap Frozen	11	3					Tumor
121	C3N.01220	C3N.01220_Normal_Protein	C3N.01220_Normal_RNA	C3N.01220_Normal_CpG	C3N.01220_Tumor_Protein	C3N.01220_Tumor_RNA	C3N.01220_Tumor_CpG	TRUE	6	d87f3759-2053-11e9-b7f8-0a80fada099c	CPT0076330003	d2c3464f-204d-11e9-b7f8-0a80fada099c	C3N-01220-02	a90d356a-1fb9-11e9-b7f8-0a80fada099c	C3N-01220	CPTAC3 Discovery and Confirmatory	Primary Tumor	Kidney	Clear Cell Renal Cell Carcinoma	No	Qualified				Protein		Qualified	Qualified	No	Kidney	Solid Tissue			-9	Yes	LN2	500			Tumor Resection		Snap Frozen	11	2					Tumor
122	C3N.01220	C3N.01220_Normal_Protein	C3N.01220_Normal_RNA	C3N.01220_Normal_CpG	C3N.01220_Tumor_Protein	C3N.01220_Tumor_RNA	C3N.01220_Tumor_CpG	TRUE	6	d9591f45-2053-11e9-b7f8-0a80fada099c	CPT0076350001	d447f891-204d-11e9-b7f8-0a80fada099c	C3N-01220-06	a90d356a-1fb9-11e9-b7f8-0a80fada099c	C3N-01220	CPTAC3 Discovery and Confirmatory	Solid Tissue Normal	Kidney	Clear Cell Renal Cell Carcinoma	No	Qualified				Protein		Qualified	Qualified	No		Solid Tissue					LN2	210					Snap Frozen				24	12		Normal
123	C3N.01261	C3N.01261_Normal_Protein	C3N.01261_Normal_RNA	C3N.01261_Normal_CpG	C3N.01261_Tumor_Protein	C3N.01261_Tumor_RNA	C3N.01261_Tumor_CpG	TRUE	6	dd849244-2053-11e9-b7f8-0a80fada099c	CPT0077490003	d6d4053d-204d-11e9-b7f8-0a80fada099c	C3N-01261-03	aaa7336a-1fb9-11e9-b7f8-0a80fada099c	C3N-01261	CPTAC3 Discovery and Confirmatory	Primary Tumor	Kidney	Clear Cell Renal Cell Carcinoma	No	Qualified				Protein		Qualified	Qualified	No	Kidney	Solid Tissue			-3	Yes	LN2	560			Tumor Resection		Snap Frozen	11	3					Tumor
124	C3N.01361	C3N.01361_Normal_Protein	C3N.01361_Normal_RNA	C3N.01361_Normal_CpG	C3N.01361_Tumor_Protein	C3N.01361_Tumor_RNA	C3N.01361_Tumor_CpG	TRUE	6	0b618083-2054-11e9-b7f8-0a80fada099c	CPT0088760003	da72df9c-204d-11e9-b7f8-0a80fada099c	C3N-01361-01	ac5af110-1fb9-11e9-b7f8-0a80fada099c	C3N-01361	CPTAC3 Discovery and Confirmatory	Primary Tumor	Kidney	Clear Cell Renal Cell Carcinoma	No	Qualified				Protein		Qualified	Qualified	No		Solid Tissue					LN2	223					Snap Frozen					6		Tumor
125	C3N.01361	C3N.01361_Normal_Protein	C3N.01361_Normal_RNA	C3N.01361_Normal_CpG	C3N.01361_Tumor_Protein	C3N.01361_Tumor_RNA	C3N.01361_Tumor_CpG	TRUE	6	0c2d72c8-2054-11e9-b7f8-0a80fada099c	CPT0088780001	dcc57217-204d-11e9-b7f8-0a80fada099c	C3N-01361-06	ac5af110-1fb9-11e9-b7f8-0a80fada099c	C3N-01361	CPTAC3 Discovery and Confirmatory	Solid Tissue Normal	Kidney	Clear Cell Renal Cell Carcinoma	No	Qualified				Protein		Qualified	Qualified	No		Solid Tissue					LN2	475					Snap Frozen					6		Normal
126	C3N.01522	C3N.01522_Normal_Protein	C3N.01522_Normal_RNA	C3N.01522_Normal_CpG	C3N.01522_Tumor_Protein	C3N.01522_Tumor_RNA	C3N.01522_Tumor_CpG	TRUE	6	da2cf998-2053-11e9-b7f8-0a80fada099c	CPT0077110003	dec911f0-204d-11e9-b7f8-0a80fada099c	C3N-01522-01	ae0489d0-1fb9-11e9-b7f8-0a80fada099c	C3N-01522	CPTAC3 Discovery and Confirmatory	Primary Tumor	Kidney	Clear Cell Renal Cell Carcinoma	No	Qualified				Protein		Qualified	Qualified	No	Kidney	Solid Tissue			-5	Yes	LN2	500			Tumor Resection		Snap Frozen	11	1					Tumor
127	C3N.01646	C3N.01646_Normal_Protein	C3N.01646_Normal_RNA	C3N.01646_Normal_CpG	C3N.01646_Tumor_Protein	C3N.01646_Tumor_RNA	C3N.01646_Tumor_CpG	TRUE	6	057b25a7-2054-11e9-b7f8-0a80fada099c	CPT0088500001	e872e924-204d-11e9-b7f8-0a80fada099c	C3N-01646-10	b325c35f-1fb9-11e9-b7f8-0a80fada099c	C3N-01646	CPTAC3 Discovery and Confirmatory	Solid Tissue Normal	Kidney	Clear Cell Renal Cell Carcinoma	No	Qualified				Protein		Qualified	Qualified	No		Solid Tissue					LN2	256					Snap Frozen					20		Normal
128	C3N.01646	C3N.01646_Normal_Protein	C3N.01646_Normal_RNA	C3N.01646_Normal_CpG	C3N.01646_Tumor_Protein	C3N.01646_Tumor_RNA	C3N.01646_Tumor_CpG	TRUE	6	04b2aee8-2054-11e9-b7f8-0a80fada099c	CPT0088480003	e6d1a940-204d-11e9-b7f8-0a80fada099c	C3N-01646-01	b325c35f-1fb9-11e9-b7f8-0a80fada099c	C3N-01646	CPTAC3 Discovery and Confirmatory	Primary Tumor	Kidney	Clear Cell Renal Cell Carcinoma	No	Qualified				Protein		Qualified	Qualified	No		Solid Tissue					LN2	303					Snap Frozen					20		Tumor
129	C3N.01649	C3N.01649_Normal_Protein	C3N.01649_Normal_RNA	C3N.01649_Normal_CpG	C3N.01649_Tumor_Protein	C3N.01649_Tumor_RNA	C3N.01649_Tumor_CpG	TRUE	6	08b7e712-2054-11e9-b7f8-0a80fada099c	CPT0088640003	f09033ee-204d-11e9-b7f8-0a80fada099c	C3N-01649-10	b6b4f9ee-1fb9-11e9-b7f8-0a80fada099c	C3N-01649	CPTAC3 Discovery and Confirmatory	Solid Tissue Normal	Kidney	Clear Cell Renal Cell Carcinoma	No	Qualified				Protein		Qualified	Qualified	No		Solid Tissue					LN2	301					Snap Frozen					29		Normal
130	C3N.01649	C3N.01649_Normal_Protein	C3N.01649_Normal_RNA	C3N.01649_Normal_CpG	C3N.01649_Tumor_Protein	C3N.01649_Tumor_RNA	C3N.01649_Tumor_CpG	TRUE	6	07e62862-2054-11e9-b7f8-0a80fada099c	CPT0088630003	ee937d7d-204d-11e9-b7f8-0a80fada099c	C3N-01649-02	b6b4f9ee-1fb9-11e9-b7f8-0a80fada099c	C3N-01649	CPTAC3 Discovery and Confirmatory	Primary Tumor	Kidney	Clear Cell Renal Cell Carcinoma	No	Qualified				Protein		Qualified	Qualified	No		Solid Tissue					LN2	228					Snap Frozen					29		Tumor
131	C3N.01651	C3N.01651_Normal_Protein	C3N.01651_Normal_RNA	C3N.01651_Normal_CpG	C3N.01651_Tumor_Protein	C3N.01651_Tumor_RNA	C3N.01651_Tumor_CpG	TRUE	6	0986e931-2054-11e9-b7f8-0a80fada099c	CPT0088690003	f24761ae-204d-11e9-b7f8-0a80fada099c	C3N-01651-01	b8514a40-1fb9-11e9-b7f8-0a80fada099c	C3N-01651	CPTAC3 Discovery and Confirmatory	Primary Tumor	Kidney	Clear Cell Renal Cell Carcinoma	No	Qualified				Protein		Qualified	Qualified	No		Solid Tissue					LN2	287					Snap Frozen					22		Tumor
132	C3N.01808	C3N.01808_Normal_Protein	C3N.01808_Normal_RNA	C3N.01808_Normal_CpG	C3N.01808_Tumor_Protein			FALSE	4	12e9e8fc-2054-11e9-b7f8-0a80fada099c	CPT0089480003	f7ff6095-204d-11e9-b7f8-0a80fada099c	C3N-01808-06	c31ccaca-1fb9-11e9-b7f8-0a80fada099c	C3N-01808	CPTAC3 Discovery and Confirmatory	Solid Tissue Normal	Kidney	Clear Cell Renal Cell Carcinoma	No	Qualified				Protein		Qualified	Qualified	No		Solid Tissue					LN2	195					Snap Frozen					29		Normal
133	C3N.01808	C3N.01808_Normal_Protein	C3N.01808_Normal_RNA	C3N.01808_Normal_CpG	C3N.01808_Tumor_Protein			FALSE	4	1191606f-2054-11e9-b7f8-0a80fada099c	CPT0089460004	f5f2482d-204d-11e9-b7f8-0a80fada099c	C3N-01808-02, C3N-01808-03	c31ccaca-1fb9-11e9-b7f8-0a80fada099c	C3N-01808	CPTAC3 Discovery and Confirmatory	Primary Tumor	Kidney	Clear Cell Renal Cell Carcinoma	No	Qualified				Protein		Qualified	Qualified	No		Solid Tissue					LN2						Snap Frozen							Tumor
[truncated: 324 more columns]

## Sheet: Late_vs_early_Stats
	Unnamed: 0	id	mannwhitneyu stat (Late-Early)	Integrated padj (Late-Early)	Integrated pval (Late-Early)	Integrated diff (Late-Early)	Integrated mean (Early)	Integrated mean (Late)	Early_C3L.01836	Early_C3L.01861	Early_C3L.00010	Early_C3N.01361	Early_C3N.00494	Early_C3N.01261	Early_C3N.00495	Early_C3N.00953	Early_C3N.00573	Early_C3L.00447	Early_C3N.00646	Early_C3N.00834	Early_C3L.00814	Early_C3L.00910	Early_C3L.00902	Early_C3L.00917	Early_C3L.00360	Early_C3N.00314	Early_C3L.00581	Early_C3L.00908	Early_C3N.01214	Early_C3L.00907	Early_C3L.01603	Early_C3L.00097	Early_C3L.00583	Early_C3N.00317	Early_C3L.00448	Early_C3N.00148	Early_C3N.01651	Early_C3N.01522	Early_C3N.00831	Early_C3N.00168	Late_C3L.00416	Late_C3N.00320	Late_C3N.00577	Late_C3N.00491	Late_C3L.00004	Late_C3L.01302	Late_C3N.00390	Late_C3N.01176	Late_C3N.01649
5448	121	USP44	845	0.0138579	0.000115483	-0.622396	-0.0119096	-0.634306	0.677697	-0.963177	0.463049	-0.293884	1.38186	-0.382152	-0.498009	0.13291	-0.312068	0.327021	-0.337434	-0.575716	0.745379	-0.112663	-0.0607463	-0.784094	1.03271	-0.121059	-0.788304	0.323163	-0.157184	-0.277366	0.228551	-0.879339	0.232408	0.776125	-0.428369	-0.502524	0.835942	0.634561	0.0741371	-0.0103127	0.994521	1.01655	1.12788	0.850684	0.398574	1.23886	0.534656	0.84881	1.03199
5467	140	SYT14	858	0.0138579	5.76284e-05	-0.596487	-0.0687237	-0.665211	0.35771	0.604504	-0.401795	-0.668242	0.688989	0.474805	-0.0079542	0.242571	-0.145698	0.440952	-0.0672013	0.96495	0.828338	-2.81648	-0.403681	-0.348471	-0.0250061	0.0247955	0.298374	0.0383454	0.357793	0.226105	0.420301	0.331767	-0.893788	0.0783423	-0.356731	0.312472	0.446833	0.886226	0.47812	-0.168086	1.49349	0.898779	0.448597	0.570088	0.130182	1.42355	0.626794	-0.8655	0.665672
5681	354	FLJ16779	850	0.0138579	8.86687e-05	-0.849216	1.52653	0.677313	-1.33072	-1.49618	-1.39477	-1.69252	-1.12121	-1.58107	-1.65027	-1.70572	-1.9438	-1.99236	-1.12756	-0.796371	-0.880784	-1.56673	-1.74898	-1.66174	-1.68298	-0.752182	-1.76882	-2.28195	-3.00992	-1.80691	-1.99797	-1.60113	-2.34397	-1.39082	-1.59715	-1.62697	1.73116	-2.12519	-1.21954	-1.68381	-0.923635	-1.18106	-0.411863	0.688955	-0.570195	0.276299	-0.996526	-1.75326	-1.36368
5346	19	FGF10	813	0.0389438	0.000571163	-0.640754	0.719564	0.0788096	-0.26821	-1.31026	1.03977	-1.37508	-0.14483	-1.08247	0.706038	-1.01943	-1.09861	-1.55492	-0.959384	-1.2174	-1.49721	-0.635765	-1.06901	-1.28496	0.701548	-0.972521	-1.17875	-0.797935	-1.05211	-1.28222	-1.10018	-0.735854	0.652717	0.246513	-1.40699	-0.858174	-0.466079	0.0569412	-0.784678	-1.27655	0.939329	-0.969364	-0.345755	0.57762	0.324226	0.833277	-0.857185	-0.198322	0.095677
5383	56	CALCA	809	0.0389438	0.000689729	-0.536523	0.824663	0.28814	-0.722597	-0.595156	-0.608682	-1.18169	-0.414731	-0.864615	-1.384	-0.853114	-0.904883	-1.43065	-0.83649	-1.24614	-0.986448	0.211749	-0.213862	-1.12916	0.464297	-1.05517	-1.14151	-0.820871	-1.30126	-0.821605	-0.859528	-1.07384	-0.647322	-0.357567	-1.44899	-0.950735	-0.740874	-0.032177	-1.60782	-0.833785	-0.0154036	-0.361461	0.586597	-0.0547522	0.32342	-0.585944	-1.31032	-0.404642	-0.0738808
5415	88	NRK	815	0.0389438	0.000519274	-0.439642	-0.567121	-1.00676	0.246951	0.878301	0.780845	-0.0413652	0.375667	0.812064	0.324253	0.260402	0.446142	0.246581	0.500537	0.619993	0.946753	0.617605	0.245325	0.0801359	1.4146	0.681557	1.24979	0.711803	0.616015	0.514743	0.424789	0.0823657	0.511592	0.946458	0.171861	0.636267	1.01889	0.845842	0.256802	0.724306	0.906424	1.51395	1.11637	1.13302	1.53758	0.862825	1.16112	0.644093	0.398154
5672	345	LINC00924	807	0.0389438	0.000757241	-0.579174	0.749383	0.17021	-1.58571	-2.99383	0.117946	-1.05067	-0.878388	-1.08207	0.0848799	-0.423557	-1.00684	-0.50855	-0.516303	-1.46547	-0.906647	-0.776103	-0.525084	-1.03814	0.487565	-0.746969	-0.691363	0.241528	-1.75553	-0.428648	-0.520828	-0.766077	-0.106883	-0.372511	-0.591143	-0.869196	-1.15357	-0.244208	-0.930399	-0.977484	0.218019	-0.792261	0.49386	-1.15745	0.653087	-0.132111	-1.18474	0.258568	-0.643641
5607	280	FLRT2	801	0.0449265	0.000998366	-0.619328	0.46736	-0.151968	-0.868724	-1.35619	-0.388521	-1.00037	0.330468	0.301671	-1.04672	-0.699866	-0.972447	0.580653	-1.38203	0.423116	-0.0818593	-0.0936584	-0.658508	-1.19734	0.180738	-1.22663	-1.25292	-0.283729	-0.748115	-0.0504597	-0.424903	-0.210504	-0.0106916	-0.812618	-0.404437	0.0150743	-0.242698	0.265686	-1.19529	-0.443716	0.280727	0.719419	0.514321	-1.04965	0.0392717	-0.790365	0.391699	-0.672265	-0.271778
5384	57	SYT10	798	0.0457585	0.00114396	-0.463695	-0.10918	-0.572875	0.727023	-0.690395	0.536573	-0.459924	-0.520663	0.594889	-0.451506	0.544318	0.536806	1.06084	-0.109121	0.404097	-0.960125	0.0534748	0.210085	-0.457433	0.643671	-0.135434	0.316081	0.0799978	-0.50466	0.13357	0.845384	-0.19297	-0.104686	-0.28843	-0.526718	0.20459	0.204639	0.770038	1.02263	0.0071396	0.358288	0.710399	0.584859	0.287142	0.710409	1.09488	0.452648	-0.00292218	1.45585
1534	228	GRPEL1	838	0.0483878	0.000166076	0.432021	0.0688455	0.500867	0.239224	-0.123036	-0.271573	-1.07987	1.83843	0.132732	-0.352288	0.316561	0.479345	-0.991665	-0.374779	0.53759	0.792691	0.205319	-0.235824	-1.03919	0.355356	1.13146	0.471683	0.0516749	-0.308035	0.0948497	-0.433479	-0.0161112	0.246316	0.373085	-0.195889	0.329912	0.539641	0.186176	-0.412651	-0.28459	1.37201	0.546127	0.545739	0.620434	0.248771	0.628419	0.183342	0.271297	-0.364788
1651	345	FASTKD3	836	0.0483878	0.000183984	0.382445	0.493553	0.875998	0.61432	0.446255	0.439361	-0.148278	1.90603	0.765072	0.846862	0.738756	0.1166	0.174326	0.378666	0.300548	0.690363	0.667966	0.282492	-0.13322	1.11349	1.53103	0.752024	0.47711	-0.61625	0.557473	0.566382	0.454651	0.421573	0.61817	0.497042	0.410872	-0.185992	0.521293	0.316413	0.272291	0.982197	0.845494	1.34811	0.810252	1.29038	0.89757	0.678728	0.732366	1.12095
1662	356	MRPS7	841	0.0483878	0.000142263	0.434336	-0.26418	0.170156	-0.176361	-0.320493	0.149089	-0.223126	1.36399	-0.193989	-0.062923	-0.14378	0.322018	-1.03922	-0.673205	0.432012	0.342499	-0.611779	-0.59462	-1.11542	0.0219239	1.08022	-0.140885	-0.398652	-0.0192356	-0.692257	-1.01236	-1.00588	-0.687283	-0.506252	-0.0507445	-0.919478	-0.0597232	-0.603847	-0.291825	-0.622165	0.682135	-0.0437311	0.479942	0.161239	-0.180192	-0.47051	-0.891972	0.37165	0.326145
2076	770	HOPX	242	0.0483878	0.000109573	-0.493674	1.32949	0.835818	1.61439	0.939919	1.49461	1.63939	0.940178	1.56035	1.57666	1.04003	1.5995	1.67742	1.20929	1.52826	-0.280519	1.10034	1.0838	1.88575	1.02682	1.44527	1.01375	1.77131	1.45288	1.50233	1.78623	1.67816	1.34115	1.04471	1.54194	1.68318	0.382279	1.36589	1.28125	1.61722	-0.0126488	0.81267	0.502691	1.34104	1.16322	0.635726	0.430301	1.28393	1.41635
1697	391	ECSIT	827	0.0507477	0.000289436	0.466916	0.0242672	0.491183	0.391938	-0.231839	-0.1069	0.0945837	1.56184	-0.343234	0.240266	0.342681	-0.401616	-0.017179	-0.743253	-0.348391	0.898126	0.260213	0.484032	-1.26472	0.254011	1.20468	0.344624	0.389909	-0.278382	-0.0454238	-0.777874	-0.173403	-0.29522	-0.474094	0.0140087	-0.622138	0.576765	-0.40357	0.0374903	0.208625	1.02141	0.600996	1.02447	0.545117	0.322452	0.481326	0.730479	0.225389	0.272002
1960	654	FBLIM1	261	0.0507477	0.000289436	-0.537667	0.463593	-0.0740731	0.920747	0.476389	0.269885	1.15946	-0.665648	0.721944	0.331325	0.457879	0.759193	1.22473	0.470964	-0.174174	-1.01696	0.254754	0.190761	1.00952	-0.133326	0.50293	0.261543	0.619199	0.556422	0.406924	0.667391	0.710111	0.0258847	0.405087	0.988146	0.838783	0.48833	0.78476	0.567912	0.754133	-0.843814	-0.669219	-0.00820958	0.576689	-0.550576	-0.159726	-0.0262657	0.286365	0.514696
5435	108	CDO1	789	0.0614423	0.00170673	-0.659115	0.524797	-0.134318	-1.20102	-1.23758	-0.502738	-1.00853	0.109338	-1.17915	0.177493	-1.18004	-1.02295	-0.899604	-0.458548	-0.955886	-0.238531	-0.624419	-0.63228	0.00848941	0.0662783	-1.32844	-0.98547	-0.206586	-1.00044	-0.284433	-0.901536	0.272939	-0.503502	0.132365	-0.0833653	-0.526099	0.900504	0.20109	-1.19248	-0.508372	0.856869	0.908269	-1.23696	1.38254	0.821948	1.43848	-0.444354	0.577294	-0.677698
152	152	EPM2A	255	0.062641	0.000214279	-0.0965379	1.33563	1.23909	1.30365	1.31829	1.34376	1.32673	1.35335	1.24098	1.41017	1.28384	1.34468	1.39173	1.32427	1.24256	1.14274	1.41328	1.43201	1.43482	1.29991	1.25377	1.4472	1.38828	1.36572	1.51914	1.35643	1.35704	1.53007	1.2884	1.40425	1.24159	1.16662	1.16287	1.30045	1.35155	1.21445	1.24911	1.1961	1.15654	1.31013	1.1253	1.20642	1.42308	1.20638
162	162	PCYOX1	252	0.062641	0.000183984	-0.0883613	1.32619	1.23783	1.25855	1.37952	1.25594	1.36254	1.24667	1.37622	1.31611	1.24934	1.32817	1.34399	1.26205	1.526	1.33071	1.32809	1.31269	1.43418	1.4469	1.04384	1.32253	1.33941	1.29824	1.37457	1.33954	1.28788	1.28066	1.26658	1.49163	1.27977	1.36006	1.2993	1.2719	1.42438	1.22334	1.27914	1.13046	1.20678	1.21119	1.17244	1.05597	1.19514	1.26445
826	826	FER1L6-AS2	844	0.062641	0.000121692	0.536026	-0.313252	0.222773	-0.530194	-1.21055	0.619689	-0.738437	0.298081	-0.820717	-0.0441908	0.0901278	-0.843379	-0.782423	0.337333	-1.17584	0.208079	-0.560147	-0.329407	-1.42523	-0.683052	-0.746015	0.115327	-0.338618	-0.262289	0.0937531	-1.43929	0.423602	0.554474	0.0829225	-1.4789	-0.107841	0.432547	-0.0150285	0.107401	0.144141	0.555119	-0.234913	0.328902	-0.0347941	0.580408	0.373739	0.190002	-1.08108	0.273925
174	174	TTR	261	0.0634588	0.000289436	-0.0552509	1.10037	1.04512	1.01733	1.0788	1.02367	1.13693	1.18208	1.05696	1.07589	1.04432	1.08431	1.13593	1.14915	1.08133	1.06089	1.17153	1.19579	1.1455	1.14166	1.01961	1.17862	1.09275	1.04489	1.19657	1.11164	1.0986	1.17182	1.06437	1.01593	1.05502	1.07576	1.01071	1.05095	1.2424	1.0215	1.03744	1.09543	1.01375	0.993703	1.0576	1.00033	1.12606	1.04177
1357	51	MRPS35	812	0.0660495	0.000598881	0.386279	-0.0470914	0.339188	-0.312846	-0.259719	-0.321574	-1.08624	1.6084	-0.113784	0.238425	0.334474	0.308801	0.0116452	-0.285363	0.057617	0.422056	0.0663346	-0.423891	-0.924005	-0.0710902	1.48836	0.433072	-0.27295	-0.279831	-0.482466	-0.471825	-0.17241	-0.000821756	0.486445	0.300944	-0.807603	0.380529	-0.64167	-0.333947	-0.381997	0.782117	0.407363	0.830436	0.463703	0.165149	0.477451	-0.614229	0.0389869	-0.514749
1493	187	TIMM50	811	0.0660495	0.000627847	0.483031	-0.37733	0.105701	-1.08076	0.39213	-0.00568192	-0.875119	1.0649	-0.399134	-0.41121	-0.44568	0.26422	-0.696743	-0.434742	-0.555163	0.400342	-0.454966	0.373622	-0.946645	-0.272093	-0.0138803	-1.19901	-1.01589	-0.364386	-0.606466	-1.98948	-0.821005	0.445995	-0.361808	-0.442014	-0.938845	0.34021	0.00213403	-0.494611	-0.532773	0.563728	0.271774	0.762363	-0.272115	-1.13554	-1.58862	-0.152589	0.326501	-0.265884
1868	562	MRPS28	815	0.0660495	0.000519274	0.234258	0.391856	0.626114	0.517673	0.268194	0.66851	0.790876	1.10871	0.286397	-0.0231716	0.537853	0.326966	0.205446	0.35271	0.60739	0.477612	0.180617	0.372949	0.327687	0.530032	0.697626	0.430436	0.242567	0.0268797	0.0471605	0.437782	0.202682	0.29265	0.577262	0.271958	0.313984	0.546047	0.232761	0.23511	0.448033	0.989103	0.505897	0.633141	0.692366	0.494539	0.564568	0.906139	0.191812	0.344113
2113	807	TOMM5	818	0.0660495	0.000449621	0.334151	0.0862477	0.420399	0.195655	0.0403249	0.23303	-0.651635	1.14588	-0.327452	0.371082	0.303007	-0.385578	0.112856	0.0536382	-0.0553344	0.15499	0.428377	0.27302	0.315533	0.405236	-0.0172981	0.478166	-0.46	-0.01387	0.324321	-0.40004	0.361269	0.29145	-0.235	0.0983905	-0.00318802	0.3804	0.0106555	0.424955	-1.09291	1.19604	0.469083	0.72478	0.532596	1.30797	-0.535752	-0.0594493	0.481052	1.2477
5347	20	PTPN21	784	0.0693852	0.0021201	-0.459983	0.471655	0.0116719	-0.168261	-0.275676	0.375742	-0.529793	-0.413563	-2.06841	-0.334356	0.0754352	0.242977	-0.364854	-1.30921	-0.126068	-0.686252	-0.984058	-1.55558	-0.357366	1.0984	-0.192573	0.144839	0.823828	-1.37186	-0.400455	-0.269372	-0.360485	-0.291939	-0.0976752	0.0948453	-0.656558	-2.80521	-0.684444	-0.549905	-1.09512	-0.0752867	-1.7673	0.422346	-0.115586	-0.265721	0.365152	0.304967	-0.0574067	-0.608055
1950	644	CCDC58	805	0.0794592	0.000830847	0.294767	0.540046	0.834813	0.5427	-0.0381582	0.546587	0.107001	1.70089	0.495525	0.432997	0.76194	0.336346	0.333408	0.61402	-0.239734	0.970126	0.645141	0.59425	-0.361883	0.608081	1.22956	0.78176	0.490382	0.330963	0.575516	0.677417	0.569253	0.781547	0.914	0.596329	-0.135157	0.870159	0.539631	0.410913	0.599944	1.21733	0.766877	1.06715	1.0719	1.09253	0.78863	0.793387	0.604029	0.765848
1455	149	MTG2	801	0.0821598	0.000998366	0.418067	-0.0537227	0.364344	-0.427741	-0.0980096	-0.40162	-0.274283	0.704096	-0.824682	-0.14324	0.0897575	0.120007	-0.626041	-0.0923051	0.216239	0.899942	-0.0571568	0.565212	-0.563728	0.3854	0.210121	0.264528	0.239091	0.615678	-0.258082	-1.17509	-1.18414	0.39503	0.629747	-0.485034	-0.434475	0.499041	0.293042	-0.344819	-0.455606	0.206423	-0.203017	0.707451	0.604397	0.864321	0.53132	0.906117	0.42238	-1.00955
1461	155	ACOT8	800	0.0821598	0.00104487	0.576048	-1.20648	-0.630427	-1.65464	-1.17384	-1.268	-0.613172	-0.487843	-1.36126	-1.29724	-0.814858	-1.17036	-1.95517	-1.38787	-0.107698	0.118035	-1.64868	-1.21234	-2.25314	-1.71141	-0.607366	-0.780987	-1.17917	-1.3127	-1.33461	-1.80299	-2.45527	-2.3067	-0.217619	-2.04817	-1.55809	0.0758456	-0.422066	-1.36215	-1.29568	-0.275681	-0.43363	0.355589	-0.171908	-0.817422	0.214023	-1.25356	-0.889379	-1.05147
2302	996	AGR3	289	0.0821598	0.00109338	-0.0878453	1.77943	1.69158	1.7539	2.00096	1.65242	1.72648	1.7713	1.78612	1.68279	1.86333	1.83537	1.94041	1.76082	1.79843	2.00315	1.83784	1.7527	1.86105	1.79133	1.66234	1.77127	1.83699	1.86032	1.72884	1.89599	1.81154	1.49625	1.53971	1.81576	1.81392	1.83252	1.55276	1.70904	1.79605	1.77181	1.76233	1.69934	1.6082	1.80316	1.81994	1.56744	1.83664	1.79561
1457	151	IDH3B	796	0.0822977	0.00125168	0.279806	-0.249874	0.0299319	-0.232554	-0.127439	-0.0187586	-0.388012	0.884307	-0.56824	0.20564	-0.302291	-0.151105	-0.728773	-0.537167	0.327981	0.16395	-0.173611	-0.476769	-0.795021	-0.395356	0.29682	-0.128625	-0.406825	0.14757	-0.416254	-0.61582	-0.485661	-0.400785	-0.52408	-0.254427	-0.764329	0.0359375	-0.367543	0.00292612	-0.801673	0.373599	-0.0192404	0.460972	0.26925	-0.0534243	0.00563472	-0.158185	-0.19859	-0.463607
2299	993	CISD3	797	0.0822977	0.0011967	0.459477	-0.246497	0.212979	-0.150729	-0.63429	0.0142598	-0.980447	1.47041	-0.606206	-0.764285	0.129879	-0.229947	-0.390785	-0.309343	0.261256	-0.114373	-0.279348	0.256395	-1.00851	0.302924	1.41549	0.236379	-0.44226	-0.0137271	-0.688962	-0.984353	-0.856599	-0.256033	0.0649622	-0.605064	-1.01377	0.392993	-0.822159	-0.653545	-0.628132	1.02215	0.0311384	0.691692	0.0537867	0.327267	-0.513984	0.355427	-0.370904	-0.500581
4585	79	SFRP1	822	0.0840481	0.000370256	-0.531994	-0.542	-1.07399	-1.0425	-0.0620241	1.18101	0.603101	0.621177	0.195301	1.29742	-0.603803	-0.991882	0.609276	-0.96605	0.71903	1.49575	1.15991	-0.521651	0.2772	1.47523	0.564353	0.82316	1.08869	0.847837	0.898867	0.813836	0.694174	1.16129	1.33889	0.219987	1.22728	1.36138	0.0953518	0.908651	-0.14625	1.43172	1.51843	1.3994	0.317848	1.36573	1.58846	1.83352	0.899499	1.09347
4896	390	PAPPA	833	0.0840481	0.000214279	-0.541501	0.458554	-0.0829467	-0.175902	0.285663	-0.395311	0.0684946	-0.602982	0.0016806	-0.700924	-1.15951	-0.530881	-0.662493	-0.964132	0.882039	-1.0452	-0.591932	-0.0682259	-0.326018	-0.905959	-0.259862	-0.74273	-0.86298	-0.517048	-0.884757	-0.76064	-0.407526	-0.704911	-0.177395	-0.430677	-0.73064	-0.117907	-0.327889	-0.567064	-0.290109	-0.294967	0.00465593	1.74314	-0.289185	-0.061049	0.359448	0.703724	0.045711	-0.0539556
348	348	UNC5D	272	0.0868248	0.00049501	-0.559312	-0.420742	-0.980054	-0.834014	-1.64835	0.135087	0.244164	-1.02888	0.0909015	-0.859537	-0.355475	0.55605	0.573312	-0.853795	-0.302297	-0.796239	-0.684682	0.150804	0.480016	-1.08942	-1.22044	-0.471776	-0.976357	-1.35685	0.21401	0.335318	-0.710528	0.541857	-0.941575	0.281214	-1.07293	-1.11091	-0.794567	0.432821	-0.390667	-0.92273	-1.02761	-1.88782	-0.932677	-0.841989	-1.67549	0.196193	-1.12745	-1.13116
1729	423	COQ3	791	0.0913617	0.00156322	0.482694	-0.68404	-0.201346	-0.948082	0.241692	-1.21804	-0.455136	0.485499	-0.762566	-0.257783	-0.152862	-1.16	-0.48814	0.246078	-1.64294	0.604359	-0.704298	-0.877507	-1.08335	-2.35993	-0.299682	-0.626012	-0.939005	-1.14905	-1.19023	-1.15104	-0.630707	-1.35237	-0.5683	-0.116154	-1.65301	0.502865	-0.646781	-0.486723	-1.05006	0.224554	-0.493161	0.113008	0.041133	-0.66327	0.549232	-1.66219	-1.50604	-0.464667
1755	449	GNS	792	0.0913617	0.00149572	0.384854	-0.136678	0.248176	-0.412677	-0.201546	0.59963	-0.462239	1.43038	-0.638382	-0.128762	0.00452443	-0.711238	-0.548008	-0.417776	-0.428948	-0.0938755	0.241986	-0.276994	-0.389573	-0.375357	1.37059	0.0706258	0.218508	-0.101594	0.197773	-0.661257	-0.262824	0.488982	0.391587	-0.726836	-0.0680632	-0.69709	-0.335995	-0.81475	-0.634481	0.307161	0.355771	0.685722	0.197772	0.120503	0.602343	-0.0169161	-0.0324857	0.394168
1663	357	CHCHD5	789	0.094499	0.00170673	0.335401	0.0153998	0.350801	-0.253691	-0.540267	0.770128	-0.0864717	1.40267	-0.54087	0.12181	0.0673116	0.370768	-0.108471	0.259923	1.05668	-0.362836	0.0206863	-0.300004	0.0495195	0.570312	0.730098	0.386219	0.394842	-0.256951	-0.916392	-0.678178	-0.503419	-0.15876	-0.0280307	-0.101747	-0.619343	0.559076	-0.389115	0.0224525	-0.445153	0.70734	-0.00583514	0.130852	0.478901	0.184508	0.168852	0.214418	0.350921	0.12163
5619	292	ANKRD34B	773	0.101122	0.00337072	-0.46884	0.636854	0.168014	-0.619693	-0.661146	0.355388	-0.929953	-0.250501	-1.28836	-0.90588	-1.09255	-1.01873	-1.70285	-1.13063	0.793854	0.347277	-0.0874644	-0.477268	-0.820021	-0.927172	-0.509496	-0.791421	-0.84088	-0.877781	-0.594993	-0.59045	-0.768904	-1.06146	-0.241418	-1.40065	-0.742395	-0.13321	0.0203178	-0.986367	-0.444517	-0.515876	0.161068	-0.00487479	-0.00525055	0.13452	0.0164828	0.0935486	-0.239534	-0.614489
1380	74	HSD17B10	783	0.101224	0.00221307	0.358454	-1.1791	-0.82065	-0.959489	-0.726483	-1.4026	-1.27447	1.2569	-1.56975	-1.39812	-1.032	-1.32336	-1.56407	-1.43108	-1.07458	-0.178541	-1.21673	-0.538909	-1.79085	-1.19601	-0.131526	-0.963322	-0.725473	-1.3511	-1.67819	-2.26796	-1.9093	-1.45098	-1.34393	-1.70166	-1.91954	-0.0876701	-1.36028	-1.53524	-1.88502	-0.79331	-0.874007	-0.725202	-0.89531	-1.33858	-1.72477	-1.07923	-0.782754	-1.08313
1454	148	UQCC1	783	0.101224	0.00221307	0.293064	0.699025	0.992089	0.70971	1.18243	0.879257	0.492585	1.35613	0.252718	0.759176	0.945147	0.733725	-0.300646	0.778536	1.05702	1.13894	0.271599	0.0323114	-0.0226691	0.580101	1.26147	1.18965	0.580885	0.845052	0.844395	0.774135	0.524456	0.818665	1.11317	0.45131	0.837148	1.16187	0.778814	0.39897	-0.0572458	1.39168	0.914368	1.37517	1.19822	0.682775	1.24869	0.664598	0.839266	0.488965
1546	240	COQ5	786	0.101224	0.00194482	0.347218	0.100629	0.447847	-0.00958916	0.105975	-0.0156449	-0.5675	1.80434	-0.718461	0.0815274	0.22836	-0.0903664	-0.332443	0.280449	0.461628	0.933496	-0.470679	-0.0401626	-0.314907	-0.0271498	1.7218	0.509146	-0.180578	-0.257723	0.0958584	0.303875	-0.261095	0.563422	-0.00962909	0.291458	-0.359321	0.361858	-0.536941	0.144975	-0.475868	1.12951	0.356399	0.67518	0.257991	-0.139954	-0.0827524	-0.318095	0.129693	-0.537115
1668	362	MRPS26	785	0.101224	0.00203073	0.405351	-0.52459	-0.119239	-0.957141	-0.508932	-0.201418	-0.753364	0.403231	-0.948221	-0.72012	-0.273705	-1.16375	-0.356228	-0.631	0.594919	0.154586	-0.55902	-0.0222286	-0.924877	0.173355	-0.125988	-1.07333	-0.217049	0.0968215	-1.50457	-1.22068	-0.878443	-0.991443	0.0393653	-0.407281	-1.7167	0.0937594	-0.648417	-0.471249	-1.06775	-0.0284464	-0.623467	0.234507	0.213723	-0.631061	0.342248	-0.638481	-0.668812	-0.676587
1591	285	FHL2	306	0.101245	0.00230976	-0.347522	0.894782	0.54726	1.43781	0.741463	1.12366	1.3261	0.476882	1.21117	0.779719	0.715185	1.3969	1.29243	0.986537	0.736695	0.084466	0.705148	0.908932	1.29633	0.521602	0.778441	-0.0145599	0.948373	0.296844	0.676595	0.932066	1.28279	0.905804	0.760037	1.24997	1.36751	1.13277	0.766277	0.73034	1.07874	0.0333198	0.318235	0.613938	1.0106	0.666269	0.556537	0.144179	1.17458	0.864056
1372	66	COASY	781	0.101426	0.00241031	0.304542	-0.635068	-0.330526	-0.461313	-0.765533	-0.467509	-1.38598	0.420108	-0.885134	-1.20567	-0.0710818	-0.510096	-0.72474	-0.514517	-0.429573	0.25688	-0.928446	-0.439067	-1.0347	-1.00481	-0.334706	0.0679159	-0.499792	-0.303305	-0.675281	-0.908192	-1.16386	-0.522962	-0.582878	-0.841378	-1.30422	-0.6509	-0.155571	-1.20324	-1.0926	0.373181	-0.188482	-0.112651	-0.317988	-0.16027	-0.496959	-0.0177977	-0.993651	-1.4496
5239	75	HS6ST1	277	0.102339	0.000627847	-0.604065	0.13696	-0.467104	0.231208	0.763801	-0.592928	0.261135	0.191475	0.535581	-0.150383	-0.164708	-0.0848334	1.41974	-0.171524	1.09125	0.332812	0.0906366	0.076758	0.356549	-1.56641	-0.298812	0.0714279	0.498657	0.55902	0.246375	0.536498	0.0122358	0.226582	-0.474844	0.658891	-0.640169	-0.0158334	-1.20472	1.24787	0.3394	-0.380459	-0.813854	-1.74727	-1.01757	-1.64925	-1.19011	-0.513877	0.110652	-0.650282
5236	72	KRT7	293	0.106681	0.00130898	-0.648493	0.0542883	-0.594205	-0.478774	0.590431	-0.0577757	0.00715223	-1.53499	-0.0724627	0.107504	0.328415	1.3282	1.16868	-0.0703813	-0.0809708	0.950922	-0.963914	0.44285	1.12438	-1.09133	0.841329	-0.472089	-0.654199	0.610349	-0.512608	1.40018	0.222621	0.244161	-0.754025	-0.462896	-0.777934	-0.824897	-0.283908	1.74131	-0.278108	-0.303453	-1.02239	-1.66218	-1.20086	-1.62991	0.22457	0.13858	-0.500139	-1.17224
40	40	TLE2	308	0.109085	0.00251485	-0.415581	-0.385586	-0.801168	-0.261863	0.238189	-0.0324345	0.475578	-1.14297	0.150205	-0.306795	-1.14421	-0.661292	-0.328174	-0.791743	-0.327159	-0.507853	-0.476854	-0.711041	0.0842576	-0.938525	-0.582498	-0.883784	-0.886897	0.150295	-0.478123	-0.910291	0.462976	-0.0241352	-0.900118	0.314431	-0.5371	0.26473	-1.5659	-0.200121	0.120454	-1.02873	-0.621698	-1.22366	-0.788911	-1.09189	-1.05242	-0.253213	0.00990684	-0.518865
48	48	SPTB	309	0.109085	0.00262352	-0.219218	1.12973	0.910517	0.923042	1.27844	1.06405	1.23263	1.1421	1.07058	1.28191	1.01062	1.15898	1.17151	0.965809	0.982649	1.22235	1.27432	1.19439	1.3134	1.05027	1.15183	1.01496	1.21929	1.30312	1.21927	1.17422	1.10792	1.1304	0.989124	1.12812	0.936707	1.07868	0.93648	1.16414	1.26021	0.857002	0.997406	1.14102	1.08226	1.01874	1.05127	1.03505	1.19838	1.08444
91	91	PNPLA3	778	0.109085	0.00273646	0.37221	-0.260711	0.111499	-0.0682968	-0.613184	0.0523932	-0.465543	0.638495	-0.750818	-0.757623	0.258302	-0.788833	0.0688471	-0.215931	-0.821252	0.289895	-0.0991993	0.0670964	-0.873967	0.359197	-0.197649	0.252022	0.102377	0.0775103	0.20386	-0.97941	-1.03179	-0.131691	0.237574	-0.959832	-0.740018	0.193573	-0.408952	-0.561626	-0.678283	0.484883	0.206577	-0.213474	0.111162	0.0921227	0.51215	-0.256109	-0.546792	-0.322592
234	234	GMPR	300	0.109085	0.00178294	-0.0670741	1.2996	1.23252	1.08462	1.33623	1.38842	1.30741	1.28554	1.28489	1.41162	1.32966	1.3666	1.29282	1.25311	1.24944	1.29922	1.47335	1.43216	1.33377	1.35869	1.2816	1.28338	1.30685	1.27947	1.39859	1.35488	1.22352	1.41169	1.24309	1.25162	1.1291	1.08767	1.15692	1.29602	1.39519	1.07707	1.20185	1.26853	1.32963	1.17263	1.16667	1.27026	1.36029	1.27604
260	260	SLC12A6	304	0.109085	0.0021201	-0.0737689	1.337	1.26323	1.1992	1.34623	1.354	1.47629	1.1887	1.26299	1.35106	1.37997	1.27579	1.41635	1.4214	1.50383	1.24889	1.25624	1.38009	1.43877	1.17606	1.25123	1.42534	1.33211	1.3492	1.36841	1.36946	1.33631	1.35179	1.40458	1.55024	1.31219	1.13924	1.32713	1.26358	1.32733	1.17219	1.34458	1.23447	1.16844	1.26089	1.20854	1.06707	1.29922	1.32562
275	275	CNKSR1	298	0.109085	0.00163353	-0.355005	-0.712482	-1.06749	-0.890635	-1.04671	-1.04567	0.0554406	-1.3782	-0.764555	-0.838288	-1.10152	-1.34763	-0.809166	-0.444649	-0.496158	-0.695156	-1.30975	-0.918609	-0.00903405	-1.09582	-0.983917	-0.567998	-0.331364	-0.193859	-0.799436	-1.16792	0.376625	-0.923803	-1.13028	-0.310832	-1.32518	0.00557039	-0.786152	-0.0454691	-0.479282	-0.489433	-1.30154	-1.23544	0.321173	-1.13145	-1.36263	-1.40434	-1.63073	-1.37063
289	289	KAAG1	306	0.109085	0.00230976	-0.248023	0.480846	0.232823	0.624982	0.334032	0.741472	0.219044	0.547794	0.548875	0.655111	0.66592	0.604683	0.775546	0.470829	0.638419	-0.113472	0.404567	0.329817	0.543042	0.639971	0.566122	0.384436	0.763012	0.370042	0.631567	0.546221	0.522979	0.566981	0.150821	0.241338	0.754772	-0.0298379	0.291681	0.371436	0.624868	0.357394	0.208191	0.253078	0.321864	0.509188	0.179298	-0.852287	0.579537	-0.616213
299	299	EBP	785	0.109085	0.00203073	0.234387	-0.0589426	0.175444	-0.0782523	-0.513353	0.331522	-0.414427	0.800484	-0.373326	-0.245218	-0.0717217	0.106605	-0.183669	0.313737	0.23813	0.195962	-0.200881	-0.0296468	-0.837177	0.297849	0.302368	-0.0426235	0.321635	-0.402108	-0.37452	-0.639509	0.0684551	0.228012	0.0181607	-0.284386	-0.186987	0.655303	-0.499865	0.185101	-0.571817	0.531355	0.134428	-0.0543728	-0.0129124	0.378471	0.253885	0.325292	0.268405	0.211129
370	370	CPAMD8	305	0.109085	0.00221307	-0.544241	-0.368988	-0.91323	-0.350777	-0.491971	-0.840214	0.303074	-0.439851	-0.341694	-1.12294	-0.999663	-0.274044	0.306789	-0.51759	0.527769	0.328977	-1.11758	0.579166	0.463688	-1.6291	-0.452637	-0.191146	-1.24732	-0.0267254	0.133208	0.134551	0.261115	-0.147143	-1.34116	0.291769	-0.321724	-1.08577	-1.21693	-0.024862	-0.956895	-1.05625	-1.12387	-2.04727	-1.23935	-0.986257	-1.40474	-1.05767	-0.337667	-1.02583
398	398	ALB	307	0.109085	0.00241031	-0.107333	1.22491	1.11758	1.1021	1.13809	1.23835	1.32164	1.13478	1.28313	1.17611	1.17789	1.22145	1.26223	1.31096	1.3038	1.0359	1.16669	1.35786	1.22263	1.25675	1.09076	1.30704	1.29117	1.20877	1.28104	1.32325	1.32172	1.327	1.06101	1.09715	1.25984	1.19298	1.10197	1.3478	1.2753	1.10761	1.15654	1.25681	1.12381	1.1758	1.28799	1.002	1.09493	1.30452
400	400	DNASE1L3	293	0.109085	0.00130898	-0.422053	-0.492435	-0.914489	-0.845945	-0.752899	-0.908432	0.287268	0.537758	-0.042663	-0.18113	-1.00087	-0.969805	-0.618504	-0.109711	0.233743	-0.204975	-0.736308	-0.168037	0.0379945	-1.14688	-0.857095	-0.9146	-1.68276	-0.266268	-0.256989	-0.989243	0.243046	-0.572696	-1.32152	0.556871	-0.756771	-0.483798	-0.985613	-0.448113	-0.432972	-0.460337	-0.897809	-1.19621	-1.09267	-1.36784	-1.39115	-0.704689	-0.423437	-0.934129
413	413	PI16	291	0.109085	0.0011967	-0.0643692	1.12091	1.05655	1.04597	1.09187	1.09654	1.20642	1.12958	1.11502	1.29009	1.23298	1.0233	1.19264	1.33985	1.05281	1.03094	1.08181	1.34269	1.16496	1.14956	1.02779	1.06356	1.1482	1.06005	1.21212	1.14664	1.15014	1.01466	1.19637	1.02129	1.03447	1.01356	1.0398	1.05707	1.09654	1.278	1.03038	0.987252	1.09173	0.9765	1.25213	0.906882	1.1135	1.02034
501	501	LINC01561	784	0.109085	0.0021201	0.383305	-0.83706	-0.453754	-1.33543	-1.15468	-0.290664	-1.39806	-0.137361	-0.889841	-0.388607	-0.811399	-1.4239	-1.11196	-0.888239	-1.54244	-0.685768	-0.999049	-0.330479	-1.53152	-0.57141	-0.517542	-1.60647	-0.694797	-0.435115	-1.14182	-1.45932	-0.846625	-0.194446	-0.232942	-0.652729	-1.03034	-0.356023	-0.29173	-0.802509	-1.03269	-0.181858	-0.311786	-0.492666	-0.830677	-0.784233	0.0253569	-0.304465	-0.545228	0.123726
519	519	C1orf194	784	0.109085	0.0021201	0.245933	0.21858	0.464513	0.481396	-0.108799	0.449841	-0.452912	0.439013	0.399912	0.0177942	-0.036732	0.000451352	0.140248	0.428993	0.677592	0.301301	-0.61141	0.227911	-0.490685	0.725153	-0.027476	0.287511	0.329187	0.146753	0.533397	0.412411	0.654832	0.267309	0.519193	-0.718208	0.313814	0.530368	0.328295	0.633593	0.194516	0.482604	0.827944	0.555213	0.269098	0.554143	0.700946	0.415309	0.274223	0.51374
556	556	GDF3	309	0.109085	0.00262352	-0.260221	0.317034	0.0568124	0.387881	0.572303	-0.475228	0.438436	-0.246655	0.560796	0.499066	0.108682	0.121054	0.481327	0.170238	0.674593	0.469633	0.152474	-0.035052	0.643835	-0.54213	0.620874	0.348997	0.380185	0.569941	0.353165	0.404996	0.611234	0.0880064	0.0066474	0.514289	0.600754	0.609473	0.508435	0.508535	0.0382893	0.166639	0.0149551	-1.1649	-0.174451	-0.758435	0.467798	0.421493	0.0837372	0.12764
586	586	ERC2	778	0.109085	0.00273646	0.0739203	1.16378	1.2377	1.12669	1.13043	1.22442	1.24904	1.28237	1.15557	1.03452	1.10854	1.23562	1.16295	1.16238	1.10699	1.27418	1.22863	1.20929	1.0977	1.13046	1.26754	1.13572	1.06496	1.05966	0.929217	1.05043	1.25345	1.11894	1.23881	1.26544	1.20219	1.14614	1.19126	1.16989	1.22747	1.25694	1.29988	1.30343	1.40695	1.18457	1.3527	1.22981	1.17491	1.1058
599	599	APOD	283	0.109085	0.000830847	-0.0910976	1.21802	1.12693	1.23991	1.06049	1.0447	1.0762	1.22612	1.26626	1.26559	1.38721	1.12672	1.1919	1.34228	1.17921	1.21538	1.29989	1.38381	1.17861	1.25176	1.2382	1.33665	1.27821	1.15191	1.3007	1.30382	1.15093	1.32151	1.00195	1.20772	1.18902	1.15793	1.14037	1.22958	1.23221	1.13784	1.05535	1.03882	1.00387	1.02017	1.23674	1.0815	1.18069	1.17952
1366	60	MTFR1	778	0.110722	0.00273646	0.323804	0.534979	0.858783	0.392457	0.422713	1.10364	-0.136654	1.75396	0.141727	0.668688	0.813381	0.586276	-0.0306433	0.664921	0.677523	0.808868	0.484156	0.452759	-0.546037	1.13829	1.26352	0.933995	0.441304	-0.0495164	0.667799	0.491653	0.611271	0.998573	1.0373	0.111734	0.024576	0.271768	0.605478	0.377807	-0.0639573	1.05668	0.97968	1.24869	1.16661	1.11888	-0.139771	0.575962	0.73005	0.955617
4726	220	ABCA8	807	0.114596	0.000757241	-0.552909	0.405547	-0.147361	-0.977709	-0.752969	-0.50846	0.10884	-0.978077	-0.634543	-0.83378	-0.589865	-0.60537	0.146207	-2.20077	0.180372	0.108533	-0.412789	-1.67066	-0.037424	-0.439408	-0.471791	-0.183553	-0.169909	-0.351791	-0.214481	0.16482	-1.08813	-0.450779	0.531828	-0.28718	0.521891	0.135597	0.451108	-0.748897	-0.718365	0.930108	0.365929	-0.118543	-0.514716	0.815927	0.151666	-0.0764183	0.123374	0.0135249
163	163	PAPPA2	315	0.118245	0.00337072	-0.426747	-0.512262	-0.939009	-0.719728	-1.53166	0.286293	-0.244855	0.633034	-0.110354	-0.897861	-0.747171	-0.329403	-0.181711	-0.447716	0.0999481	-1.22751	-0.953876	0.179858	0.19881	-1.36076	-0.728055	-0.201505	-0.26306	0.153298	-1.59986	-0.737683	0.182782	-1.0161	-1.00472	-0.502413	-0.766925	-0.767396	-0.86149	-1.02984	0.105246	-1.24104	-1.01521	-0.92689	-0.826475	-0.21054	-0.97547	-0.835746	-1.40462	-1.61234
399	399	ERICH6	775	0.118245	0.00310248	0.303248	0.166237	0.469485	0.636877	-1.02493	0.494473	0.367749	0.565074	0.359205	0.239537	0.410512	0.392893	-0.617259	-0.347256	0.496256	-0.97696	0.318157	0.614981	0.101279	0.174989	0.378255	0.448944	0.104819	-0.0669419	-0.713816	0.0887549	0.652499	-0.495723	0.35168	0.315503	0.524856	0.381873	0.55735	0.0135877	0.572375	0.721857	0.446887	0.673507	0.604657	0.520553	0.416475	0.509119	0.683334	0.631992
557	557	DUSP8	315	0.118245	0.00337072	-0.34792	0.122834	-0.225086	0.401931	-0.00771377	-0.0840745	-0.981742	0.61707	0.271174	0.051056	-0.0473601	0.432797	0.292893	0.339818	0.704547	0.126431	0.145393	0.547622	0.209642	0.162306	-0.130915	-0.0258596	0.38798	0.226876	0.45876	-0.869836	-0.024818	0.00249389	0.0985978	0.287289	0.379425	0.309966	-0.613103	-0.333034	0.59508	-0.119377	0.242381	-0.425574	-0.345441	-0.921789	-0.827192	-0.0800698	0.307036	0.3475
180	180	PLG	316	0.118483	0.00351262	-0.0937018	1.27051	1.17681	1.19469	1.14621	1.40261	1.30801	1.31322	1.26412	1.15642	1.22531	1.18425	1.32696	1.36216	1.26119	1.08852	1.24868	1.49142	1.26219	1.31486	1.1589	1.33093	1.14514	1.28129	1.40221	1.3381	1.41362	1.41347	1.10331	1.24618	1.25562	1.18853	1.11483	1.28811	1.42534	1.19679	1.22342	1.302	1.22019	1.09697	1.32174	1.14154	1.0707	1.22387
1313	7	NDUFAB1	772	0.122459	0.00351262	0.356533	0.380434	0.736968	0.0353243	0.263301	0.589503	-0.187489	1.83031	-0.0634774	0.728138	0.581901	0.100746	-0.483892	0.328958	0.906265	1.46015	0.578162	-0.174429	-0.456965	0.711645	1.73635	0.729497	0.253352	0.74819	-0.130804	0.0601113	-0.209622	0.557509	0.89083	0.0526246	-0.273887	0.964944	-0.105929	0.144789	0.00778979	1.38388	0.57424	1.33626	1.0573	0.216793	0.661582	0.957293	0.0773318	-0.141355
1333	27	HGF	320	0.122459	0.00413618	-0.276361	0.995425	0.719063	1.28064	1.30504	0.949962	1.11919	0.795172	0.358335	1.04589	0.748695	1.18551	0.866525	1.12206	0.626467	0.760387	1.23858	0.58477	1.47819	0.717023	1.23597	0.360531	1.08919	0.7927	0.746276	1.25374	1.28901	0.963271	0.991898	1.42462	1.37086	0.782257	1.01743	1.04248	1.31093	0.129106	0.599686	0.313126	0.852509	-0.351497	0.726403	0.809634	1.14983	1.27579
1351	45	PTCD2	773	0.122459	0.00337072	0.367779	-0.218105	0.149673	-0.334724	-0.108004	0.046969	0.233875	0.473618	-0.537724	-0.00916638	0.300399	-0.293272	-0.814595	-0.779113	-0.505425	-0.187511	-0.695303	-0.766181	-0.180142	0.185644	0.239299	0.323631	-0.767642	0.223466	0.269727	0.384184	-0.601303	-0.576184	-0.0397455	-1.00597	0.256318	0.353085	-0.874749	-0.62819	-0.564643	0.394328	0.296231	0.596017	0.227949	-0.0900303	0.566281	-0.0766801	-1.37701	-0.608236
1434	128	BCL2L13	771	0.122459	0.00365992	0.235771	0.453923	0.689694	0.396537	0.427311	0.695327	-0.591392	1.73505	-0.100563	0.474172	0.656498	0.788443	0.232538	0.420759	0.0669272	0.71294	0.486845	0.659393	0.0694428	0.923289	1.34515	0.68473	0.395133	0.420674	0.572924	0.208259	0.141756	0.711036	0.485054	0.27945	0.364622	0.239485	-0.165027	0.404627	0.384155	1.09075	0.636483	0.969321	0.807555	0.725909	-0.190238	0.853344	0.632703	0.772625
1529	223	MRPL27	767	0.122459	0.00430701	0.258317	0.04541	0.303727	0.496532	-0.241271	-0.521527	0.323817	1.63115	0.180901	-0.484937	0.0403431	-0.253215	-0.414296	0.297662	0.355451	0.567029	-0.313024	-0.155097	-0.32043	-0.243084	0.686744	0.496969	0.0233756	-0.334719	-0.245895	-0.000813677	-0.592886	0.328994	0.155805	-0.411014	-0.354279	0.833778	-0.0614831	0.0275846	-0.0450396	0.567915	0.402848	1.11592	0.292625	0.076254	0.436293	-0.453117	0.320433	0.127349
1539	233	FOXRED1	771	0.122459	0.00365992	0.311713	-0.389133	-0.0774194	-0.147984	-0.472006	-0.007356	-1.13067	0.383066	-0.231551	-0.585273	-0.952536	-0.0237921	-0.309061	-0.720215	0.340108	0.172142	-0.27241	-0.493736	-0.743123	-0.512361	-0.202658	0.14309	-0.278002	-0.0932512	-0.547483	-0.445171	-1.0106	-1.20105	-0.195549	-0.917856	-0.551913	0.0433415	0.182603	-0.604262	-1.06672	0.576426	0.000211639	-0.448629	-0.161279	-0.721491	-0.245343	-0.0103917	0.167038	-0.365379
2020	714	CENPV	321	0.122459	0.00430701	-0.535841	-0.356052	-0.891893	-0.428054	-0.981747	-0.137528	-0.200036	0.772178	-0.685056	-0.366342	-0.402954	-1.04132	0.0298144	-0.322607	0.352806	0.304236	-0.197595	-0.327601	-0.21508	-1.48102	-1.07689	-1.02615	-0.867249	-0.775866	0.240729	0.179904	0.25336	0.280058	-0.999719	-0.336008	-0.991374	0.432994	-0.588199	-0.967	0.175659	-1.1813	0.0189861	0.334125	-1.54708	-1.0458	-0.72788	-0.0683613	0.117504	-1.01174
2072	766	JAGN1	767	0.122459	0.00430701	0.376698	-0.680367	-0.303669	-0.581332	-1.24964	-1.36266	-0.0666888	1.20035	-0.754297	-0.829663	-0.648622	-1.03687	-0.546455	-0.610033	-0.101321	-0.403695	-0.65763	-0.946473	-1.01883	0.325168	0.723058	-0.524441	-0.702153	-0.427965	-0.849457	-0.881885	-2.35105	-0.612275	-1.03447	-0.80619	-1.2091	0.0644583	-0.911723	-1.52993	-1.42992	0.521876	-0.572504	0.423482	-0.732299	-0.295257	-1.22874	-0.610334	-0.00690532	-0.82873
2095	789	MTX1	772	0.122459	0.00351262	0.39571	0.356696	0.752406	-0.0892945	0.6492	0.087591	-0.290583	1.97958	0.518098	0.419693	-0.197184	0.70085	0.286367	0.067197	1.15631	1.1985	0.427962	0.380276	-0.568825	0.471472	1.20689	0.63091	0.433774	0.983229	-0.870663	-0.119759	-0.323911	0.28436	0.559151	0.509078	-0.50321	0.568712	0.692746	0.582478	-0.416728	1.14311	0.93926	1.4544	0.782632	-0.0180977	0.536302	0.330988	0.769873	0.315891
2114	808	TPRN	321	0.122459	0.00430701	-0.455877	-0.117589	-0.573467	0.607083	-0.540521	-0.313573	-0.302742	0.481621	-0.0993265	-0.0836528	0.20045	0.0207219	0.70021	0.0202483	-1.09949	0.197359	-0.964103	0.118725	0.24539	-0.399419	-0.903244	0.146736	0.568643	0.410935	0.152209	0.278265	-0.299994	-0.813921	-0.435035	-0.368012	-0.788049	0.337115	-1.00982	-0.129681	0.302012	0.821256	-0.342287	-2.13697	-1.08589	-0.590482	-1.05943	-1.54248	0.0776827	-0.49547
2119	813	LPCAT4	321	0.122459	0.00430701	-0.238255	1.43321	1.19496	1.3682	1.51341	1.132	1.74009	0.288027	1.55868	1.13386	1.06648	1.23963	1.93288	0.993396	1.9031	0.917109	1.58567	1.57959	1.6504	1.5779	1.33603	1.50178	1.68481	1.83422	1.78715	1.37877	1.42416	1.41138	1.27902	1.74832	1.60439	1.40519	1.60083	1.46474	1.22157	1.33266	1.26703	0.549279	1.48086	1.46269	1.32148	0.520759	1.47414	1.55465
467	467	MROH2B	318	0.123846	0.00381283	-0.392525	0.0358835	-0.356641	0.480213	0.621078	0.224739	-0.607289	-0.0618288	0.559155	0.421412	-0.136916	0.438447	-1.5476	-0.117675	0.0592123	0.34022	-0.591874	-0.203587	0.39486	0.21938	0.186397	-0.351836	0.298523	0.141857	0.382323	0.365046	0.326671	0.0542455	-0.17884	0.60542	-0.640039	0.0358457	-1.39845	0.436735	0.39243	-0.973453	-0.0908661	-1.47791	0.300638	0.446973	-1.86792	-0.0942435	-0.218529	0.686276
1443	137	SAMM50	766	0.124142	0.00448421	0.371835	-0.563284	-0.191449	-0.242531	-0.66228	-0.223485	-1.00176	1.18469	-1.00989	-0.658794	-0.655132	-0.583603	-1.27387	-0.847925	-0.0217019	0.0793938	-0.609178	-0.472169	-1.75842	0.287277	1.35478	0.104775	-0.523484	-0.781587	-0.819039	-0.871002	-0.62856	-0.847306	-1.27458	-0.771896	-1.29862	-0.009064	-1.06959	-1.10587	-1.01467	0.406602	-0.449689	-0.38987	0.15674	-0.0718227	-1.15644	-0.313853	-0.923634	-0.798458
5329	2	TAC1	766	0.124178	0.00448421	-0.584785	0.971002	0.386217	-1.0652	-2.23927	-1.0181	-1.78544	0.0489576	-0.618635	-1.31701	-1.01031	-1.85666	-0.127639	-1.0986	-0.658119	-1.40059	-0.392354	-2.21506	-2.10064	-0.93299	-0.108638	-1.8041	-0.0785118	-0.868136	-1.45732	-2.16101	-0.624153	-0.88869	0.082425	-1.56431	-1.24502	1.38139	0.45523	-1.27728	-1.12627	-0.083177	0.727752	0.650607	-0.309966	-1.18444	0.873675	-0.248502	-0.985248	-2.22529
1312	6	AK2	764	0.127781	0.00485858	0.296678	0.194678	0.491356	0.361193	0.263496	0.319052	-0.527588	1.5759	0.00632694	-0.155952	0.503343	0.532458	-0.0096748	-0.556704	0.209538	0.831218	0.221533	0.644519	-0.587531	0.494441	0.0293756	0.0907296	-0.310442	-0.108589	0.471579	0.294029	0.0595714	0.353716	0.518178	-0.158513	-0.218069	0.470672	0.264784	-0.0558716	0.402982	1.11384	0.389653	1.10847	0.492605	0.515638	0.184659	0.579088	0.301922	0.210826
2300	994	MRM1	764	0.127781	0.00485858	0.311799	0.286715	0.598514	0.746348	0.725583	-0.358402	0.37579	1.01018	-0.650268	-0.101705	0.395007	0.644949	0.688474	-0.0656945	0.294458	0.76654	-0.00925553	0.496393	-0.288163	0.679087	0.912449	0.404049	0.177159	-0.129754	0.259366	0.0715065	-0.525636	0.451841	0.452481	0.0209828	0.262482	0.521791	0.489236	0.325129	0.13248	0.923396	0.505775	0.830423	0.696656	0.317631	0.679991	0.813565	0.239639	-0.239374
1615	309	DARS2	762	0.131775	0.005261	0.365144	-0.682125	-0.31698	-0.672517	-0.34725	-1.38103	-1.79775	1.36141	-0.824126	-0.475491	-0.767885	-0.884265	-1.30007	-0.606064	-1.06273	-0.433499	-0.71975	-1.11692	-1.6195	-0.110179	1.09649	-0.0655358	-0.251776	-1.05588	-0.87159	-0.87245	-1.07951	-0.35308	-0.0105932	-1.10205	-1.07784	-0.623149	-0.594191	-1.19076	-1.01847	0.620785	0.0369377	0.316676	0.085227	-0.193591	-0.813511	-0.51597	-0.915377	-0.337884
2342	1036	C19orf70	762	0.131775	0.005261	0.0441358	1.69787	1.742	1.79864	1.71958	1.64053	1.63028	1.82752	1.53309	1.7795	1.65616	1.67513	1.68021	1.68258	1.62404	1.7254	1.84301	1.75804	1.51583	1.68865	1.68489	1.73227	1.68915	1.72986	1.73116	1.70174	1.73112	1.68247	1.72361	1.58223	1.72898	1.75736	1.71768	1.6513	1.70975	1.81106	1.7123	1.77235	1.84588	1.71384	1.75697	1.78437	1.71728	1.73831
322	322	TMEM86A	767	0.134902	0.00430701	0.329827	-0.0102388	0.319588	-0.000912874	-0.123053	0.134804	-0.191835	0.150075	-1.02761	0.813493	0.522313	-0.580972	-0.256174	0.182239	-0.519555	-0.333081	0.213184	-0.242196	0.0233513	0.377745	0.298993	0.41825	0.77349	0.474739	0.46162	-0.33767	-0.928221	0.140925	0.50161	-0.711791	0.412991	-0.27776	-0.716747	-0.0874735	0.107582	0.666549	0.0942598	0.0885072	0.61365	0.342184	0.482326	0.800969	-0.286079	0.175123
680	680	FER1L6	766	0.135609	0.00448421	0.316127	-1.36158	-1.04545	-1.46012	-2.03579	-1.22166	-1.56292	-0.457986	-1.49737	-1.57306	-1.00112	-1.55783	-2.08234	-0.532672	-1.74627	-0.771983	-1.77982	-0.936849	-2.04472	-1.29922	-1.06537	-0.991333	-1.60223	-0.991882	-1.74932	-2.04825	-1.38669	-1.19858	-1.06074	-1.49062	-1.13579	-1.17491	-1.86579	-1.25668	-0.990495	-0.251955	-1.17454	-1.05573	-1.35907	-1.05948	-0.852415	-0.895526	-1.58783	-1.10652
383	383	IP6K3	765	0.136461	0.004668	0.366315	-0.305206	0.0611091	-0.162993	-0.777575	0.390994	-1.32706	0.620329	-0.0174778	0.14994	-0.890916	-0.022309	-1.36638	-0.896266	0.0593631	0.232263	-0.0195966	0.473454	-0.747077	-0.578278	0.147017	-0.762377	-0.303303	-0.282873	-0.587343	-0.834459	0.247309	0.0604022	-0.513772	-0.835525	-0.942134	-0.0206894	0.235862	-0.0489409	-0.44616	0.419552	0.571989	-0.409909	0.106269	0.381057	0.643429	0.116297	-0.396319	-0.12243
572	572	C11orf87	764	0.137451	0.00485858	0.305716	0.276814	0.58253	0.703965	0.13524	0.815244	0.553282	0.660736	-0.0769417	0.61058	0.424972	-0.0416095	-1.27718	0.54945	-0.0743068	0.170043	0.730076	0.713984	0.727809	0.653269	0.565466	0.732845	0.218384	0.305399	0.2873	-0.824363	-0.0184935	-0.0721193	0.658852	-0.894998	0.467512	0.715538	-0.0385722	0.650059	0.126633	0.774633	0.724493	0.608411	0.774271	0.679866	0.83319	0.665952	0.197039	0.236107
1608	302	SDHB	759	0.138425	0.00592123	0.385335	-1.37134	-0.986002	-1.34044	-1.19229	-1.34321	-1.86847	0.992783	-1.88587	-1.22376	-1.31557	-1.7182	-1.77165	-1.68376	-0.902239	-0.621646	-1.37572	-1.30792	-2.05804	-1.7223	0.395335	-1.58673	-2.22863	-1.28161	-1.5439	-1.48481	-1.80121	-1.48927	-1.30046	-1.6255	-1.75782	-1.31966	-1.84346	-1.39634	-1.28042	-0.463879	-1.58971	0.432569	-1.50976	-1.31778	-1.4634	-1.46674	-1.60263	-1.70104
1795	489	LOXL4	329	0.138425	0.00592123	-0.372086	0.556502	0.184416	-0.13244	0.753618	0.00602519	1.04011	0.0558764	0.78913	0.848274	0.554364	0.568516	1.45446	0.1761	1.33566	0.167994	-0.723422	0.185078	1.17415	0.292013	0.576619	0.54038	1.0934	0.59044	0.669403	1.16189	1.05059	0.119386	0.484206	0.851078	1.16447	-0.57679	-0.0859598	0.766848	0.856578	-0.237763	-0.482577	-1.31306	-0.213304	0.744226	0.433533	0.123937	0.541212	-0.301217
2043	737	TNXB	328	0.138425	0.00569329	-0.381524	0.631814	0.25029	1.16503	0.955165	0.54977	1.02931	0.16105	0.916252	0.0747392	0.451565	1.15322	1.37641	0.429142	0.826171	0.343854	0.87394	0.91471	1.26587	-0.0801215	0.275227	0.512268	0.492086	0.481007	0.737668	0.802515	0.754466	0.494578	-0.300165	0.824649	0.218753	0.563946	0.399089	0.951394	0.604498	-0.418328	0.513384	-0.836452	0.602187	0.196165	0.219953	0.627163	1.00159	0.955584
1436	130	GGT5	330	0.140816	0.00615736	-0.394338	-0.233265	-0.627603	0.491714	-0.281066	0.0543116	0.197388	-1.17084	-0.120618	-0.624333	0.149091	0.349777	-0.578443	0.266735	-1.4667	-1.45868	-0.411258	0.153991	0.155343	-0.539829	0.35909	-0.215847	-0.408526	0.445509	0.0936983	-0.448452	-0.725662	-0.726646	-0.875949	-0.402293	0.216072	-0.144653	-0.451436	0.176815	0.47722	-0.467599	-1.80452	-0.337925	0.258849	-1.00251	-0.560349	-0.236197	-0.562675	0.096019
1525	219	SLC25A11	754	0.142695	0.007189	0.346139	-0.703795	-0.357656	-0.366342	-0.307055	-0.236308	-1.56938	0.548015	-0.954307	-1.15356	-0.598215	-0.701492	-1.16123	-0.926333	0.138654	0.213639	-0.968352	-0.39205	-1.38841	-1.15282	0.0652212	0.13331	-0.513093	-0.494376	-0.819785	-1.23185	-1.44249	-0.396329	-0.723015	-1.227	-1.30841	-0.770657	-0.772991	-0.960882	-1.08354	0.500177	-0.156491	-0.52544	-0.216718	-0.715448	-1.12596	-0.817087	-0.41215	-0.685103
1596	290	MRPL37	757	0.142695	0.00640194	0.344581	-0.201392	0.143189	-0.54086	-0.746911	0.294271	-0.930493	1.70099	-0.710371	-0.0598932	0.199041	-0.784251	-0.985175	-1.02702	0.176316	0.331311	-0.415705	-0.33614	-1.33144	0.64508	1.36551	0.466338	0.287014	-0.410025	-0.788964	-0.592522	-0.355882	-0.14708	0.0601913	-0.534914	-0.587892	0.197214	-0.295426	-0.259375	-0.327492	0.732889	0.058885	0.53339	0.142592	0.24122	-0.045303	-0.489429	-0.223671	-0.435128
1814	508	NUDT7	755	0.142695	0.00691749	0.404491	-0.332836	0.0716554	-0.642236	-0.474796	-1.23483	-0.0969395	0.157907	-0.529896	0.210716	0.0403869	-1.11845	0.302888	-0.944022	0.346193	0.684387	-0.891997	-1.37964	-0.620764	-1.06324	0.345285	-0.195633	-0.0600032	1.38791	-0.0722485	0.30198	-0.371817	-1.17396	-0.670159	-0.673333	-0.495609	-0.203226	-0.554068	-0.425931	-0.53558	1.2503	-0.442485	0.164903	-0.352423	-0.857681	0.245557	0.298761	0.0428782	-0.853655
1986	680	SFXN1	754	0.142695	0.007189	0.475752	-0.195592	0.28016	-0.416538	-0.797188	0.51858	-1.11852	1.85423	-1.36028	-0.557362	0.17837	0.27291	-1.13926	-0.468358	-0.737837	0.481189	-0.250553	0.341215	-1.14496	0.778136	1.35682	0.358052	-0.0543732	-0.292425	-0.520146	0.0401123	-0.680682	0.0931466	0.115838	-0.929346	-0.666267	-0.188308	-0.489382	-0.149711	-0.686057	1.1021	0.341587	1.1619	0.403562	0.542474	0.229469	0.259832	0.139988	-0.406591
2001	695	VDAC2	755	0.142695	0.00691749	0.202125	0.462296	0.664421	0.557696	0.633606	-0.209085	0.600854	1.64256	0.466434	0.96236	0.561421	-0.132176	0.268539	0.473614	0.150924	1.06696	0.209542	-0.345593	0.114218	0.0714516	1.4241	0.702799	0.535037	0.568738	0.339151	0.585897	0.331267	0.272251	0.63543	0.567947	0.379343	0.746817	-0.213887	0.410149	0.415103	1.4542	-0.0350942	0.819022	0.829955	0.291496	0.784428	-0.424139	0.265533	0.390834
2035	729	MRPL58	754	0.142695	0.007189	0.339348	-0.194817	0.14453	-0.474174	-0.397871	0.250465	-0.96988	1.72712	-0.648558	0.238988	0.188664	-0.464674	-0.75103	-0.542951	0.621288	0.521925	-0.718371	-0.0804471	-0.71792	0.40395	1.57782	0.397772	0.141882	-0.808519	-0.791192	-0.68592	-0.723258	-0.232731	-0.328234	-0.588425	-0.945342	0.133461	-0.982163	-0.41607	-0.169753	0.901551	-0.0728436	0.566795	0.0485369	0.132201	-0.483663	-0.987492	0.0291358	-0.697416
2326	1020	NKX2-1	333	0.142695	0.00691749	-0.27882	1.66472	1.3859	1.84262	1.9149	1.64589	1.8816	1.90034	1.87276	1.92665	1.73795	1.63008	1.58929	1.56854	1.78159	1.80315	1.75797	1.78975	1.68202	1.58239	1.48539	1.92289	1.78016	1.80741	1.65796	1.85788	1.69142	1.56219	1.38921	1.79231	1.44872	1.68055	0.625433	0.918636	1.7433	1.50436	1.73272	1.50495	1.11147	0.996332	0.787353	1.73167	1.12398	1.61441
663	663	LIN52	762	0.144184	0.005261	0.228696	-0.117365	0.111331	-0.244665	-1.07094	-0.0323398	-0.536983	0.699183	-0.700631	0.0604637	0.0792967	-0.198137	-0.267297	0.127793	-0.459948	-0.0632401	-0.188268	-0.0469602	-0.179158	0.365796	0.337278	-0.218668	0.251142	0.0277233	0.330337	-0.327165	-0.323503	0.432726	0.0577538	-0.957042	-0.0631398	-0.305556	-0.0258864	-0.497288	0.181639	0.416254	-0.233908	0.0425512	-0.282239	0.170685	0.265766	0.387543	0.0610137	0.391758
567	567	GP1BA	327	0.145457	0.00547329	-0.0484729	1.18619	1.13772	0.98712	1.17075	1.26681	1.16886	1.20434	1.18813	1.25758	1.16975	1.20644	1.2207	1.39111	1.15775	1.17371	1.08432	1.28331	1.09282	1.12015	1.10983	1.17985	1.18576	1.16407	1.25289	1.27758	1.20086	1.3126	1.10146	1.11716	1.17953	1.10372	1.22377	1.17723	1.22806	1.07804	1.12938	1.46157	1.09323	1.13513	1.15346	0.968356	1.10696	1.04179
1699	393	MRPL34	753	0.145527	0.00747004	0.428361	-0.675883	-0.247522	-1.20779	0.0553597	-1.49141	-1.24614	0.564414	-0.967891	-0.331776	-0.437702	0.143618	-1.54461	-1.34648	-1.08509	0.104344	-0.495516	-0.18369	-1.47004	0.0513234	0.24359	-0.643	-0.478283	-0.420584	-1.21859	-0.842688	-0.95539	0.327981	-1.00142	-0.836051	-1.58811	-0.807025	-1.27597	-0.732023	-0.5116	0.242106	-0.221491	0.288764	-0.456306	-0.718428	0.38677	-1.0013	-0.0938613	-0.221956
5442	115	MSI1	760	0.146399	0.00569329	-0.620489	1.11087	0.490378	-0.619721	-2.00065	-1.7206	-2.53282	-0.712858	-1.31206	-1.41507	-0.666022	-1.92657	-1.48414	-2.70041	0.032717	-1.66204	-1.68899	-1.13291	-1.79194	0.153789	-1.55096	-0.671547	-0.569418	-0.770204	-0.249933	0.294248	-0.659991	-0.810436	-0.0998051	-2.39014	-0.85475	0.00252999	-0.329421	-2.0438	-1.66381	-1.02803	-0.641541	-0.306503	0.223738	-0.259317	0.0254482	-1.1821	-2.02302	-0.928655
1324	18	MGST1	750	0.14681	0.0083732	0.225365	0.624718	0.850083	0.357241	0.638599	0.872134	-0.241401	1.61123	0.325596	0.519513	0.788349	0.679468	0.548666	0.524301	0.394175	0.417299	0.69303	0.944005	0.383894	1.12431	1.63424	1.01541	0.539494	0.35274	0.376408	0.543496	0.306032	0.612505	0.828107	0.490689	0.333605	0.846133	0.574472	0.43108	0.526151	0.731575	0.649174	1.26421	0.955596	1.03484	0.53759	0.526057	0.512029	0.579709
1385	79	MRPS34	751	0.14681	0.00806184	0.215686	0.84998	1.06567	0.749494	0.96909	0.609377	0.786164	1.81555	0.983717	1.03931	0.947772	0.552669	0.605974	0.34701	1.21389	1.04472	1.10139	0.753663	0.215723	1.18672	1.85236	1.2028	0.813631	1.22105	0.690415	0.586258	0.348785	1.06	1.0226	0.736681	0.241293	1.2552	0.493264	0.512002	0.240799	1.31309	0.969218	1.19123	1.28378	0.838322	1.07458	1.03332	0.684907	0.824751
1503	197	PTN	338	0.14681	0.0083732	-0.261791	0.157702	-0.104089	0.539581	0.0514186	0.38483	0.422486	-0.209748	-0.0476105	-1.16718	0.0320671	0.340223	-0.0728424	0.746745	0.496032	0.216608	-0.329084	0.356827	0.417899	-0.585151	0.359884	0.306051	-0.671628	0.209044	0.455381	0.0999395	0.300003	0.599422	-0.164407	0.494144	0.139003	0.418888	0.270737	0.283359	0.35355	-0.6871	0.130356	-0.405405	-0.321226	-0.815512	-0.329558	0.545495	0.16452	0.357775
2048	742	SLC25A6	752	0.14681	0.00776088	0.266831	-0.451135	-0.184304	-0.435261	-0.493499	-1.07214	-0.474354	-0.219676	-0.219827	-0.333375	-0.545728	-0.43809	-0.234228	-1.18408	0.123209	0.0197597	-0.161377	-0.80524	-0.15409	0.320978	-0.212346	-0.322879	-0.0615004	0.101539	-1.20542	-0.644625	-0.711126	-0.891838	-0.955351	-0.602523	-1.00128	-0.175857	-1.35721	0.0968451	-0.185737	0.243646	-0.535326	0.151643	0.0502171	-0.757265	0.283484	-1.0516	-0.1034	-0.606572
2143	837	CYC1	750	0.14681	0.0083732	0.253844	0.0467335	0.300577	0.185871	-0.342696	-0.137596	0.0294608	0.916155	-0.168011	0.287283	0.150091	0.181078	0.0545509	-0.280022	0.451738	0.693739	0.132193	-0.0603577	-0.302093	-0.294463	0.747708	0.363572	0.197225	0.80154	-0.341168	-0.270287	-0.578363	-0.354994	-0.153807	-0.226508	-1.04029	0.789314	0.0772772	0.275223	-0.287893	1.14016	-0.083489	0.613162	0.629073	0.0884032	0.334919	0.128952	0.313614	-0.567095
2202	896	COL14A1	338	0.14681	0.0083732	-0.281404	0.280368	-0.00103656	0.615963	0.461189	0.175999	0.749041	-1.08296	0.482301	0.0974305	0.324139	0.474522	1.16986	0.421186	-0.836095	-0.789571	0.229609	0.113936	0.77014	-0.223814	0.360749	0.312736	0.275372	0.43141	0.0832026	0.582568	0.652693	0.261633	0.239392	0.394766	0.428033	0.380268	0.477478	0.422794	0.515792	-1.06816	-0.103937	-0.775165	0.423776	-0.737453	0.204173	0.390683	0.330315	0.357647
1499	193	BCAT2	749	0.147539	0.00869527	0.406707	-0.325726	0.0809818	-0.159113	0.10682	-1.35849	0.6342	1.12736	-0.608562	-1.05766	0.164411	-0.0476135	-0.447818	-1.2033	0.332296	0.574452	-0.869292	0.168978	-1.19336	0.261597	-0.549449	-0.311443	0.254319	-0.148478	-0.981366	-0.57527	-1.22318	-1.65808	0.139893	-0.923633	-0.703738	0.340806	0.0152634	-0.693322	0.169556	0.442083	0.353183	0.341763	-0.213302	-1.05399	-0.458838	-0.226358	-0.765681	-1.59212
1785	479	NDUFAF1	749	0.147539	0.00869527	0.427633	-0.210576	0.217058	-0.501103	0.973025	-0.526245	-0.563816	1.40139	-1.56012	-0.00282665	0.318494	-0.607598	-1.14156	-0.325632	-0.636384	0.514396	-0.130131	0.00195893	-0.749639	0.245692	1.36834	0.380781	0.656055	-0.632904	0.362983	-0.818638	-0.899804	-1.16443	0.371297	-0.580864	0.444116	-0.356511	-0.91686	-1.53652	-0.125373	0.202467	0.312295	0.720521	0.378367	0.707916	-0.169805	0.074737	-0.631464	-0.374598
922	45	MYDGF	265	0.151253	0.000352572	0.495845	-0.203832	0.292013	-0.381653	-0.122652	0.317686	0.917549	0.145314	0.40974	0.275088	0.0470092	0.0247014	0.282121	0.737691	-0.904044	-0.365267	0.295774	0.520014	0.808754	-0.353033	0.382639	0.181743	0.053615	0.635058	0.374813	0.731737	0.725769	0.484739	-0.480726	0.82097	0.279393	-0.540395	-0.441489	0.0557095	0.604255	-0.00443956	-0.363776	-0.956523	-0.201404	-0.0457646	-0.543255	0.432994	-0.154841	0.226654
249	249	ERP27	329	0.152733	0.00592123	-0.35537	-0.362428	-0.717798	-0.737093	-0.127571	-0.760376	-0.487009	-0.845066	-0.072703	-0.718864	-0.262927	-0.986243	-0.96886	0.091903	0.00330489	-0.231972	-0.686356	-0.48997	-0.0516372	-0.592621	-0.624967	-0.294718	0.234846	-0.253719	-0.531943	-0.0981184	-0.0737919	0.41362	-0.709944	-0.314767	-0.431437	0.136466	-0.221701	-0.268032	-0.635434	-0.213784	-0.319128	-1.70028	-0.0289678	-0.847625	-0.719767	-1.04823	0.00293665	-0.386337
1319	13	FARP2	342	0.155074	0.00972895	-0.388377	-0.939935	-1.32831	-1.48397	-0.674491	-0.85285	-1.32753	-0.570532	-0.65796	-0.0008506	-2.38062	-0.938858	-1.44857	-1.20518	-0.786699	-0.372024	0.0454899	-0.0587312	-0.674572	-0.750045	-2.1218	-0.997633	-0.954087	-0.957931	-0.0826745	-0.98975	-1.41963	-0.617801	-1.51441	-0.667412	-1.24085	-0.643145	-1.09696	-0.929365	-1.70648	-1.75986	0.137009	-1.00354	-1.03061	-1.35217	-1.86153	-0.99723	0.183767	-0.931177
1644	338	ACADS	746	0.155074	0.00972895	0.322942	-0.0444266	0.278516	-0.798342	0.136459	0.125504	-1.99062	1.99674	-0.174969	-0.267753	0.0596169	0.397518	-0.286581	-0.483185	0.290193	0.571567	0.248475	0.422096	-0.950062	-0.143379	1.49329	0.340963	0.00682276	-0.719772	-0.259671	-0.672419	-0.5928	0.363982	0.172496	0.277367	-1.23934	0.577128	-0.0268944	0.0610088	-0.357098	1.03302	0.242063	0.503247	0.499222	0.432534	-0.188777	0.558378	0.243616	-0.360648
1733	427	DAP3	747	0.155074	0.00937282	0.217747	0.70807	0.925817	0.910911	1.08131	0.641489	-0.198146	2.00176	0.310716	0.724883	0.992825	0.604929	-0.387949	0.712124	0.76416	0.755114	0.603445	0.489943	0.535998	1.43402	1.76791	0.928163	0.851059	0.481281	1.24273	-0.516205	0.695915	0.815047	0.928332	0.483721	0.596477	0.644766	0.907256	0.53749	0.316762	1.45537	0.780663	1.00486	0.867589	0.671562	0.698725	0.662409	0.838206	1.16048
1954	648	TMEM143	746	0.155074	0.00972895	0.396902	-0.359872	0.0370298	-0.647013	-0.797817	0.255979	-1.11947	0.195302	-0.341516	-0.652846	0.335271	-0.608071	-0.0342776	-0.617325	-1.12114	0.821723	-0.465454	-0.0946891	-1.53155	-0.992983	-0.460104	0.376411	0.0878056	-0.375671	-0.827983	-0.732638	-1.12043	-0.278516	0.39132	-0.692687	-0.529768	0.336685	0.250574	-0.676344	0.151316	0.549969	-0.0996254	0.45014	0.231403	0.147874	-0.65115	0.229674	-0.835581	-0.0346822
5353	26	CPXM1	755	0.155644	0.00691749	-0.599367	0.929448	0.33008	-2.0179	-1.06184	-1.14584	-1.97882	-0.215323	0.404969	-1.51765	-0.369077	0.291125	-1.34613	-1.57001	-0.694353	0.438883	-2.38671	-0.810109	-0.420588	-0.59015	-1.27163	-1.12312	-1.33273	-1.68505	-0.0496678	0.0817891	-0.802193	-1.23752	-0.163724	-1.67387	-0.574057	-1.38957	-1.18137	-1.28672	-1.06338	0.986739	0.528427	0.106797	-1.00897	-0.557996	0.870902	-0.643216	0.211521	-0.505653
5522	195	NPY1R	755	0.155644	0.00691749	-0.620291	0.412899	-0.207392	0.028238	-1.34929	-0.0742088	-1.39162	-0.0903591	0.337348	0.416878	-0.302177	-1.37196	0.832457	-0.67764	-0.738175	-0.529224	0.741297	-1.28744	-0.856685	0.57107	-1.18107	-0.589941	0.762541	-0.234287	-0.819021	-0.478677	-1.12617	-0.667392	0.14929	-1.62651	-0.035575	-0.656583	-0.0377928	-0.619465	-0.310617	0.139146	0.578551	1.36833	-0.364424	1.39208	1.11897	-0.357844	-0.455523	-1.17259
1353	47	SYNE2	346	0.156098	0.011277	-0.342642	-1.13518	-1.47782	-0.903073	-1.09848	-2.15345	-1.22501	-0.865067	-1.14441	-0.843696	-1.30782	-1.01337	-0.775415	-0.320556	-1.72413	-0.7997	-0.708687	-0.769919	-1.04953	-1.84278	-1.718	-1.63565	-1.40623	-1.5456	-0.323172	-0.64904	-1.24485	-0.832235	-1.80805	-0.59306	-0.837069	-1.78467	-1.96679	-0.830718	-0.605607	-1.27049	-2.22317	-1.82965	-1.58913	-1.64159	-2.91165	-1.38213	-1.27746	-1.25868
1393	87	DLG1	742	0.156098	0.011277	0.222605	-0.0561567	0.166448	0.0280085	-0.299584	0.426892	-1.18013	0.480155	0.263407	0.209937	0.323296	-0.892015	-0.352775	0.134076	0.297439	0.129111	-0.185437	0.249477	-1.17731	0.348523	0.37778	0.289147	-0.18345	-0.177933	-0.880745	-0.036135	0.391181	-0.459312	0.48608	-0.107043	-0.116253	-0.29455	0.405197	-0.332189	0.0381435	0.384672	0.391372	0.383673	0.323582	0.400722	0.312043	-0.0695367	-1.0186	0.447996
1438	132	SLC25A1	742	0.156098	0.011277	0.525737	-0.767188	-0.241451	-1.39372	-1.02995	-0.135826	-1.25026	1.50364	-1.05729	-1.32645	-0.558846	-0.668591	-0.805727	-0.967007	0.146455	0.354322	-1.16866	0.563866	-2.09553	0.0480161	0.644545	-1.10158	-0.378685	-1.05544	-2.40712	-2.04754	-1.52084	-1.34913	-0.451582	-0.482994	-2.38739	0.0756178	-0.507217	-0.232931	-1.50618	0.497093	0.0211075	-0.484985	0.0583728	-0.210355	-1.61371	-0.938882	-0.443847	-1.52879
1478	172	DNAJA3	742	0.156098	0.011277	0.444707	-0.593085	-0.148378	-1.46025	-0.478597	-1.77028	-1.07246	0.534311	-0.535019	0.15805	-0.93164	0.207022	-0.758895	-0.866487	-0.940269	-0.831723	-0.280241	-0.0136754	-1.08314	-0.933915	0.528546	-1.26438	-0.414926	-0.240878	-1.5921	-1.93296	0.152759	-1.42827	-0.723847	-0.60318	-0.65658	0.341851	-0.635365	0.32195	0.225881	-0.933763	-1.45222	0.969471	0.386685	-1.70422	-1.80826	-1.35095	-0.166673	-0.660625
1482	176	TJP1	346	0.156098	0.011277	-0.369517	-0.372735	-0.742252	0.0968971	-0.108362	0.249532	0.0311223	-0.323706	0.209193	-0.391567	-0.426799	-0.21124	-0.488432	-0.204201	-0.572695	-1.24328	-0.0138904	0.0329613	-0.415801	-0.569804	-0.032122	-0.971116	-1.55983	-0.200715	-0.225705	-0.850968	0.236367	0.151916	-0.67674	-0.015689	-0.129457	-1.45167	-1.00785	-0.750038	-0.0938289	-1.17533	-0.428788	-0.741951	-0.548564	-0.299538	-1.07323	0.0900082	0.0753055	0.318711
1576	270	RBP1	346	0.156098	0.011277	-0.263886	-0.287057	-0.550943	0.108979	0.0638595	-0.272009	0.461433	-0.192187	-0.466078	-0.831914	-0.606057	-0.530746	0.233435	-0.1083	-0.384669	-0.779277	0.00652147	-0.438316	0.0588485	-1.74192	0.0338093	-0.929778	-0.691232	0.334581	-0.573607	-0.0231641	0.100062	-0.550324	-0.780441	-0.247268	-0.0361501	0.320862	-0.211023	-0.207875	-0.305892	-1.23867	-0.90222	-1.18664	-0.217169	-0.957504	-0.563838	-0.58648	-0.710659	0.138155
1834	528	MRPL24	743	0.156098	0.0108708	0.221371	0.317465	0.538836	0.401249	0.368781	-0.0666014	-0.125755	1.93814	0.49637	0.248142	0.552215	-0.103733	0.251441	0.381891	0.389739	0.315489	-0.220564	0.445709	-0.564863	0.742036	1.63568	0.376534	0.344053	0.446311	-0.22949	0.398892	-0.570846	0.0868952	0.488335	-0.566103	0.305178	0.753832	0.405261	0.509464	0.325199	1.22866	0.270354	1.23402	0.613733	0.522556	0.565944	-0.220029	0.0643979	-0.168666
2079	773	TMEM51	344	0.156098	0.0104776	-0.335299	0.0373261	-0.297973	0.494573	-0.935127	-0.026571	-0.0891144	-0.235648	0.505408	0.0995787	0.121183	0.0816338	0.0930508	-0.238337	-1.27057	-0.0855442	-0.0645137	0.838038	0.735234	-0.46329	-1.06013	-0.087287	-0.487137	0.646753	0.924185	-0.412358	-0.418369	0.283819	0.286493	0.745891	0.111261	0.621669	-0.321641	0.114437	0.686869	-0.380205	-0.297039	1.01782	0.485301	-0.997009	-0.257379	-0.64962	0.419477	-0.739963
2156	850	COA4	742	0.156098	0.011277	0.108373	0.427175	0.535548	0.483814	0.265935	0.509674	0.490974	2.03388	-0.144693	0.211795	0.498041	0.605761	0.360006	0.51748	0.476319	0.565458	0.283029	0.143143	0.191953	1.0624	1.40246	0.558112	0.0243296	0.061681	0.287481	0.347385	0.235946	0.299556	0.328284	0.166852	0.305112	0.508593	0.0933295	0.157193	0.33832	1.11701	0.349707	1.08751	0.451375	0.554629	0.35269	-0.53559	0.558395	0.733961
2177	871	NIPSNAP1	744	0.156098	0.0104776	0.438073	-1.05621	-0.618142	-1.35361	-1.96172	-0.455997	-2.54339	1.09959	-1.57056	-1.58455	-0.0155332	-0.957032	-1.71716	-0.902513	-0.610009	0.113279	-0.809447	-0.973764	-1.90569	-0.507093	0.012663	-0.52761	-0.613931	-1.06239	-1.63445	-1.64215	-1.20776	-1.15799	-1.25169	-1.6842	-1.47255	-0.931512	-1.34571	-1.45362	-1.17078	-0.196816	0.0329784	-0.965393	-0.210921	-0.506054	-1.6609	-1.68808	-0.797126	-1.31201
5561	234	FBXW10	335	0.158189	0.00747004	0.608868	0.272929	0.881797	-0.559655	-1.4106	-0.486574	-1.29439	0.0554624	-0.256179	0.776262	-0.200359	0.131494	-0.699191	-0.175888	1.27644	-1.21475	0.347329	-0.664319	0.151559	0.930892	-0.882095	-0.430314	-0.391698	-0.917154	-0.126513	0.857981	-0.406818	-0.516301	1.30049	-0.424778	-1.01693	0.235287	-1.55349	-1.32862	0.159677	-0.961505	-0.308662	-0.851498	-1.75736	-0.0770225	-0.453243	-0.00556083	-0.0902523	-1.46069
2479	121	CCDC86	809	0.158263	0.000689729	0.651206	-0.0457115	0.605494	-0.0755843	-0.753336	0.425688	-0.56361	0.404435	0.803441	-0.581572	-0.114458	0.347992	-0.517457	-1.26014	0.804646	-0.290592	-0.302449	-0.602947	-0.670926	0.237468	0.278595	-0.31282	0.0482427	-0.194468	-0.241064	-0.697896	-0.194998	0.353243	-0.12888	0.587164	-0.462044	0.490931	1.9141	-1.13527	0.941803	0.207207	0.3665	0.00952968	-0.353864	0.896799	0.671681	0.97088	0.929148	-0.331188
2637	279	TMED3	807	0.158263	0.000757241	0.56272	0.216388	0.779107	0.0305065	0.520034	0.332689	-0.293283	-0.114733	-0.12751	-0.176342	0.345368	1.02035	0.0422531	-0.0788516	0.690026	0.0198959	0.531559	-0.251815	-0.307167	0.269771	0.43852	0.79096	1.00972	0.672226	0.509004	-0.481785	-0.190097	-0.235864	1.38556	-0.140972	0.105024	0.54256	0.251019	0.141855	-0.326073	0.603875	1.5285	0.680047	1.40316	0.248498	2.05791	-0.940303	0.569567	-0.263766
1743	437	DSC1	741	0.159804	0.0116967	0.166703	1.29884	1.46555	1.59824	1.14738	1.29902	2.01564	1.42672	1.77278	1.15975	1.24554	0.802075	1.59666	1.00233	1.86608	0.974391	1.19085	1.30017	1.41703	1.42234	1.43364	1.34858	0.5451	1.38516	1.64107	1.32951	1.33963	1.52688	1.15847	-0.163569	1.19307	1.51208	1.07335	1.57977	1.42324	1.50095	1.16299	1.54268	1.46241	1.48698	1.51218	1.65098	1.28902	1.52941
150	150	BACH2	331	0.160414	0.00640194	-0.328344	-0.526882	-0.855225	-0.319625	-1.05686	-0.554356	-0.662955	-0.29633	0.0684489	-0.335663	-0.840032	-0.856343	-0.370252	0.190041	-0.714764	-1.01959	-0.832521	-0.360442	-0.482244	-0.666479	-0.853141	-1.08436	-0.918724	-1.02556	-0.18231	-1.11059	-0.00939823	-1.16527	-0.910493	0.189693	-0.0131795	0.146667	0.0885858	-0.66548	-0.236688	-0.618395	-1.12869	0.00618006	-0.481452	-0.37242	-1.21904	-1.1968	-0.969864	-0.574001
5327	0	PRSS22	749	0.160677	0.00869527	-0.37416	0.777733	0.403573	-0.869439	-0.695854	-0.329882	-1.08137	0.614907	-1.24078	-0.897768	-0.943184	-1.01535	-1.36946	-0.48224	-1.04557	-1.40079	-0.943874	-0.931046	-1.22359	-0.155993	-0.894728	-0.620116	-0.99076	-0.123819	-0.835665	-1.05949	-1.01228	-0.919025	0.0215514	-0.246407	-0.612768	-0.648342	-1.35846	-0.992219	-0.583624	-0.220575	-0.614543	0.464666	-0.956194	-0.512415	0.0511331	-0.122797	-1.01903	-0.44708
5376	49	RASD1	751	0.160677	0.00806184	-0.403473	0.497551	0.0940778	-0.485359	-1.3316	-0.270389	-0.336142	0.559675	-0.2038	-1.446	-0.131385	-0.582176	-0.312041	-0.92829	-1.45209	-0.950699	-0.770774	-0.750567	-0.450119	-0.492071	0.215856	-0.0771258	-0.437986	-0.759465	-1.15774	0.293078	-1.34599	0.425219	0.148152	-0.919382	-0.187052	0.678272	-0.633186	-0.732741	-1.09773	0.0537088	0.246021	0.103269	0.458948	0.530442	-0.228786	-0.543383	-0.635826	-0.144657
5413	86	HOXA7	747	0.160677	0.00937282	-0.744933	0.332969	-0.411964	0.876529	-2.81406	1.34173	-1.3758	0.669531	-1.3168	-1.47766	0.668439	0.566357	-1.04235	-1.08937	-1.40912	0.748077	1.17983	-1.43209	-1.32291	-0.777408	0.115686	0.860693	-1.36168	-1.30075	-0.648833	1.18906	0.492665	-0.828226	1.23787	-1.40209	1.59339	-1.02865	-0.918179	0.757184	-1.40607	0.738255	-1.29385	-0.877064	1.25637	1.24762	0.612761	0.59617	1.15031	-1.27808
5677	350	ZNF582-AS1	747	0.160677	0.00937282	-0.367513	0.308476	-0.0590375	-0.305623	-0.668844	0.119163	-1.27861	-1.48436	-0.293081	-1.26792	-0.488388	0.367436	-0.24939	-0.806594	0.220968	0.190925	0.0350475	0.0573377	-1.08286	0.817339	-0.70655	-0.328573	0.166976	-0.676274	-0.125039	-0.0596198	-0.355506	-0.469814	-0.383546	-1.01784	0.510801	0.335762	0.387201	-0.865595	-0.166162	0.14462	-0.637712	-0.297283	-0.0870083	0.333354	0.331578	0.647573	0.404747	0.0756342
133	133	VTN	334	0.16166	0.007189	-0.0384398	1.16636	1.12792	1.01195	1.14721	1.0662	1.18163	1.24501	1.22948	1.21302	1.04289	1.09551	1.1946	1.21442	1.16992	1.08693	1.22502	1.25709	1.09156	1.17413	1.1303	1.13427	1.04552	1.25461	1.24618	1.193	1.19591	1.18324	1.17163	1.08013	1.14123	1.30093	1.12345	1.20737	1.26909	1.09911	1.08877	1.39491	1.02737	1.02242	1.38236	1.13589	1.08422	1.03917
157	157	BCHE	333	0.16166	0.00691749	-0.0990602	1.13772	1.03866	0.993496	1.18127	1.07507	1.34946	1.11145	1.04859	1.18037	1.04992	1.10486	1.29732	1.24486	1.16019	1.05055	1.34976	1.22167	1.15409	1.15947	1.03931	1.02762	1.16968	1.0433	1.24508	1.26098	1.05091	1.30747	1.02641	0.981412	1.02197	1.07798	0.963419	1.21453	1.24466	1.03397	1.01425	0.996119	1.00643	1.04037	1.19639	0.955083	1.15837	1.05802
185	185	ARHGAP40	332	0.16166	0.00665523	-0.323561	0.104505	-0.219056	-0.227171	-0.961718	0.367645	0.0758626	0.255726	-0.1949	0.256453	0.100611	0.568984	0.597837	-0.399856	0.266978	-0.143607	-0.377991	0.270207	0.455541	0.149471	-0.0499587	0.102136	0.306678	-0.730307	0.123736	0.392503	0.569435	0.510726	-0.226722	0.631195	0.0707221	-0.638515	0.68706	0.190281	0.345119	-0.508096	-0.133474	-0.939103	-0.201975	-0.310113	-1.18414	-0.858359	-0.403072	0.343755
264	264	NTRK3	334	0.16166	0.007189	-0.379909	-0.499583	-0.879492	-0.535963	-0.474852	-1.27831	0.0823404	-0.894092	-0.0569675	-1.00659	0.0487909	-0.204965	-0.16696	-0.282631	-0.815933	-0.140818	-0.159539	0.209498	-0.156014	-1.69944	-0.604038	-0.360496	-0.638343	0.184693	0.011189	-0.889094	-0.450905	-0.995771	-1.16471	-0.0357339	-0.862478	-0.660906	-0.883334	-0.498987	-0.605307	-0.904604	-0.825183	-1.49638	-0.958985	-0.857257	-1.55561	0.277262	-0.720211	-0.747836
1403	97	MRPL22	739	0.163311	0.0125778	0.154778	0.975409	1.13019	1.18942	1.10226	0.782677	1.10482	1.80271	0.956246	0.907786	1.15564	1.12687	0.578218	0.678619	1.19193	1.19987	0.903253	0.5132	0.734286	0.720403	1.6876	1.44122	0.97085	1.0552	0.656248	1.12006	0.782324	1.13837	1.15812	0.537204	1.06997	0.711918	0.619054	0.637542	0.979187	1.38707	1.03621	1.46364	1.15882	1.07104	1.11975	1.45479	0.679886	0.964547
1441	135	TIMP3	350	0.163311	0.01304	-0.381208	-0.319088	-0.700296	0.319961	0.148664	0.169153	0.419391	-0.632131	0.0709892	-0.420642	-0.971643	-0.0979211	-0.0539292	0.403638	0.287428	-0.572293	0.0468228	-0.513939	0.266394	-0.898459	-0.44179	-0.789313	-0.971924	0.0772504	0.308464	-0.150451	0.257517	-1.06054	-1.85926	0.313028	-0.742083	-1.30871	-2.20474	0.164061	0.226199	-0.74679	0.161145	-0.60004	-0.959539	-1.14777	-1.47425	0.022339	-0.202928	-0.268704
1944	638	CYB5R1	739	0.163311	0.0125778	0.399677	-0.475336	-0.0756583	-0.741085	-0.149323	-0.496013	-0.999652	1.86974	-0.439654	0.046308	-0.244283	-0.604984	-1.22907	-1.29585	0.122782	-0.0611356	-0.598175	-0.570087	-1.08985	0.352169	1.36272	0.0548095	0.0700902	-0.317747	-0.440564	-1.31821	-1.55188	-0.0663541	-0.538032	-1.37961	-0.700812	-0.943875	-1.56265	-0.701212	-1.04924	0.550615	0.221304	0.625225	-1.00908	-0.324799	-0.757926	1.43658	-0.207411	-0.800868
1993	687	CLDN3	350	0.163311	0.01304	-0.428303	-0.334688	-0.76299	0.339893	-1.03951	-0.0554924	-0.328428	-1.25604	-0.595857	-0.657601	0.337434	-0.499846	0.691514	-1.0307	0.30392	0.328356	-0.609725	-0.700774	0.312273	-0.928241	-0.991467	-0.538345	0.475691	-0.610891	0.179455	0.300269	-1.01888	0.406537	-0.947037	-0.559977	-0.586121	0.0385263	-1.33191	-0.164202	0.0271673	-0.307218	-1.2871	-1.61926	-0.708755	-1.22014	-1.1759	-0.871187	0.210117	-1.22765
2067	761	NDUFA3	738	0.163311	0.01304	0.329419	-0.82003	-0.490611	-1.27798	-1.29998	-1.08765	-1.41291	1.06671	-1.43794	-1.05871	-0.159672	-0.0754143	-0.904033	-1.34591	-1.09566	-0.385598	-0.949499	-0.848609	-1.59391	-0.76923	0.741776	0.022771	0.049685	-0.0225988	-0.679314	-1.61804	-1.60085	-0.558278	-0.725986	-1.39909	-1.23026	-0.793274	-1.51831	-1.02227	-1.25095	0.280003	-1.02426	0.149767	-0.787456	-1.43004	-1.22762	-0.727879	-1.03023	-0.529291
2109	803	INHBC	740	0.163311	0.0121302	0.147197	1.44367	1.59086	1.75029	0.764597	1.69527	1.506	1.74904	1.23626	0.529426	1.49183	1.51646	1.57589	1.57834	1.07292	1.82205	1.60727	1.65474	1.12772	1.60183	1.37256	1.70109	1.44305	1.5	1.25227	1.58224	1.40142	1.23691	1.52684	1.41366	1.10635	1.79166	1.5783	1.49043	1.52061	1.72485	1.67076	1.47324	1.59665	1.28384	1.94277	1.5772	1.46236	1.74242
2317	1011	IGF2	350	0.163311	0.01304	-0.21628	1.58713	1.37085	1.36447	1.61609	1.82543	1.80071	1.80312	1.24801	1.51104	1.27271	1.795	1.82466	1.56425	1.72466	1.72275	1.52091	1.68904	1.66106	1.61996	1.39615	1.69875	0.719526	1.48417	1.74742	1.5172	1.85458	1.74146	1.2481	1.76481	1.73053	1.06747	1.71691	1.78533	1.7518	1.5235	1.57246	1.63326	1.06629	1.46375	1.57245	1.73408	1.63405	1.19405
5362	35	REC8	745	0.165225	0.0100971	-0.434365	0.292845	-0.14152	0.547817	0.356846	0.00412828	0.102886	0.545985	-1.27453	0.162015	-0.017504	-2.28678	-0.234767	-0.939837	0.47676	-0.653102	-0.113468	-0.556124	-0.785343	0.234456	-0.933037	-0.154989	-0.749304	-0.952291	-0.575317	0.763494	-0.281246	-0.131753	-0.27892	-0.137318	0.337208	0.149848	-0.896366	-0.2078	-0.892683	-0.108903	0.647482	-1.30827	0.15373	0.19719	0.887729	-0.146006	-0.883495	0.692246
1406	100	COL16A1	351	0.167295	0.0135172	-0.269277	0.475922	0.206645	0.938471	1.00408	0.294213	0.976664	-0.690503	0.986663	0.480366	0.604531	0.918272	0.782812	0.569754	-0.218488	-0.602817	0.358373	0.531299	0.577307	-0.160277	0.520776	0.529263	0.343339	0.595952	0.0346787	0.423646	0.637644	0.462272	0.41833	0.503115	1.02582	0.465777	0.613726	0.585071	0.719383	-0.619188	-0.213613	0.493413	0.739172	-0.339245	0.1649	-0.245466	0.597037	1.1988
311	311	PLCH2	336	0.168339	0.00776088	-0.391182	-0.153126	-0.544308	-0.0248665	-0.194303	-0.705268	-1.03886	0.792927	-0.46417	-1.09811	0.275437	-1.28162	-0.70795	0.613683	0.76459	0.601121	0.445407	0.614223	-0.102262	0.0262519	-1.07243	0.0556036	-0.0978227	0.290006	0.508062	-0.214203	-0.467927	-0.0185941	-0.828415	0.0314706	-0.694407	-0.116734	0.00998403	-0.529006	-0.271866	0.23269	-0.897138	-0.812985	-0.695565	-0.328962	-0.999765	0.374308	-1.10904	-1.2218
330	330	SCN3A	751	0.168339	0.00806184	0.330702	-1.27007	-0.939369	-1.3915	-2.17647	-0.819735	-1.48502	-1.73523	-1.21439	-1.12506	-0.95012	-1.37687	-1.67456	-1.08478	-1.8625	-1.42226	-1.1256	-0.428501	-1.27864	-1.34292	-1.14847	-0.977091	-1.1317	-1.22118	-1.00199	-2.29818	-0.961077	-1.08276	-1.29875	-1.14775	-1.20066	-0.934599	-0.731357	-1.83655	-1.17597	-1.21262	-1.68189	-0.194398	-0.415362	-0.847421	-0.58798	-1.22306	-1.75294	-2.07737
456	456	GYPA	337	0.168339	0.00806184	-0.0590622	1.14071	1.08164	0.729379	1.33568	1.10613	1.26063	1.10226	1.14115	1.20184	1.04009	1.11512	1.2384	0.969796	1.14718	1.16358	1.14018	1.32183	1.31326	1.05888	1.02699	1.04094	1.20308	1.1479	1.3542	1.26217	1.14722	1.19395	1.15095	1.13404	1.0828	1.08142	1.00145	1.09315	1.19697	1.02025	1.03566	1.00972	1.03384	1.11078	1.08047	1.03554	1.32694	1.04248
1352	46	LETMD1	736	0.169405	0.0140097	0.229642	0.046771	0.276413	0.154221	-0.0369412	-0.387083	0.288277	0.629334	-0.529126	0.129647	-0.229194	-0.31096	-0.614905	0.21703	0.164486	0.60728	0.159824	0.0209915	-0.0926979	-0.305633	0.561873	0.463227	-0.253818	0.280904	0.301545	0.280122	-0.139888	-0.312586	0.0149369	0.303508	0.0406449	0.402874	-0.46236	0.0628301	0.0883098	0.451379	-0.27895	0.335631	0.401905	-0.286121	0.665957	-0.572809	-0.854532	-0.778637
1788	482	HADHB	736	0.169405	0.0140097	0.336559	0.190135	0.526695	-0.814828	0.642854	0.397941	-2.26557	1.80828	-0.0465541	0.856441	0.150455	-0.176832	-0.625535	0.369589	1.08546	1.02671	0.472976	-0.254945	-1.03995	0.145331	1.43374	0.653826	0.350533	0.122447	0.204437	0.273192	0.244227	0.282188	0.504114	0.465985	-0.116179	0.579173	-0.206816	0.0470255	-0.485381	1.21819	0.603131	0.611522	0.752623	0.224594	0.307381	1.10252	0.252287	-0.256368
1408	102	CD59	353	0.1697	0.0145181	-0.174004	0.705581	0.531577	1.00012	0.902952	0.425004	0.748128	1.24344	0.423344	0.878891	0.664406	0.916651	1.00846	1.12957	0.677595	0.551052	0.774028	0.562262	0.624415	0.414569	1.48339	0.552554	0.724896	0.519935	0.53998	1.09804	0.712412	0.790942	0.676594	0.768719	1.01254	0.128775	-0.514403	0.450974	0.688359	0.678065	0.604861	0.542776	0.494455	0.432149	0.0991121	0.385521	0.516537	0.397403
1965	659	MRPL55	735	0.1697	0.0145181	0.168142	1.0525	1.22064	1.1776	0.924824	1.27228	1.06808	1.7194	1.25788	0.941303	1.21065	1.1482	0.57118	0.188214	1.36656	1.18969	1.12202	1.09835	0.874131	1.35589	1.42425	1.15287	0.866773	1.23887	0.775502	0.998222	0.514305	1.00089	1.25761	0.81062	0.551879	1.37784	1.23055	1.10499	0.888626	1.48732	1.17569	1.34868	1.2362	1.03267	1.25101	1.3462	1.06643	1.14832
2268	962	COX19	735	0.1697	0.0145181	0.239244	0.78203	1.02127	1.02103	1.36122	0.924742	0.832862	0.094136	-0.131076	0.656933	1.14811	0.958047	-0.00133393	0.577578	0.288563	0.31139	0.58473	1.78362	0.487179	1.22675	0.893585	1.40745	1.12703	1.41852	0.721819	0.0176548	0.66327	0.478165	1.0426	0.486084	0.695088	0.836763	1.32076	0.92638	0.865316	0.967979	1.05982	1.36218	1.18206	1.59366	1.13673	0.685008	0.70838	1.01242
1370	64	IDH3G	734	0.170159	0.0150426	0.237395	-0.924743	-0.687348	-1.06004	-1.2486	-0.708199	-1.57466	0.648929	-1.28107	-0.736721	-0.655789	-0.935145	-1.37356	-1.00293	-0.479407	-0.765087	-0.652116	0.0723921	-1.47704	-1.06457	0.1281	-0.64146	-0.599204	-0.741942	-0.793193	-1.62313	-1.3285	-1.35637	-1.39546	-1.12912	-1.33653	-0.990732	-1.29744	-0.609972	-1.58319	-0.52699	-1.01868	-0.128152	-1.04967	-1.26255	-1.52869	-0.904501	-0.837218	-1.24258
1688	382	MRPS12	734	0.170159	0.0150426	0.301656	0.059705	0.361361	0.0697576	-0.424136	-0.673512	0.0448605	1.10922	0.213476	-0.398161	0.433243	0.221004	0.339039	-0.874562	0.393662	0.717234	-0.378133	0.21231	-0.93251	0.597182	0.706505	0.498895	0.253757	0.319753	-0.774029	-0.132564	-0.783481	-0.366878	0.195175	-0.342935	-0.477051	1.19379	0.358403	0.375467	0.215776	1.04714	0.480099	0.803876	0.538419	0.303307	0.302224	-1.14451	0.120853	0.0375944
1953	647	PPP1R16A	734	0.170159	0.0150426	0.350552	-0.601659	-0.251107	-1.05158	-1.10078	-0.341535	-0.504743	0.415492	-1.25494	-1.21065	-0.510764	-0.546398	-0.709385	-1.06209	-0.379134	-0.0996417	0.308805	0.558368	-0.721921	0.280677	-0.312655	-0.479938	-0.545558	-0.140672	-0.559393	-1.44902	-1.34722	-0.630421	-0.572623	-0.667664	-1.97701	-0.40701	-0.793797	-0.791071	-0.648804	0.314137	-0.481423	-0.0985706	0.0470987	-0.371211	-0.948155	-0.419898	-0.255848	-0.934636
1556	250	COX6A1	733	0.174405	0.0155837	0.145159	0.320553	0.465712	0.0947401	0.72977	0.898701	0.162573	0.98267	-0.0196035	0.39052	0.353969	0.147718	0.131842	0.531735	1.28729	0.707252	0.435884	0.0437826	0.105913	0.034116	0.976723	0.434047	0.328235	0.438193	-0.0315484	0.175242	-0.158305	0.130926	0.439482	0.247792	-0.325822	0.504101	0.0990027	-0.0815676	0.0623239	0.804753	0.275636	0.954265	0.586319	0.32536	0.48531	0.0624045	0.453654	0.0689575
1433	127	ARVCF	357	0.175109	0.0167175	-0.382357	-0.335846	-0.718203	-0.494234	-0.246677	0.124218	-0.103542	0.12453	-0.579334	-0.475256	-0.116138	-0.383295	0.101976	-0.913394	-0.453124	-0.421556	-0.671948	0.304361	-0.337724	-0.18753	-0.657089	0.173997	-0.331855	0.125904	-0.678291	-0.90054	-0.476492	-0.0509824	-1.39582	0.165296	-0.623521	-1.38592	-0.235941	0.131896	0.120954	-0.621007	-0.428918	-1.16217	-0.932534	-0.869632	-1.83978	-0.742285	0.00939137	0.340058
1435	129	TBC1D10A	730	0.175109	0.0173112	0.298745	-0.549427	-0.250682	-0.838857	-0.996738	-0.240519	-0.390588	1.023	-1.03574	-0.37938	-0.708436	-0.532298	-0.0103719	-1.10821	-0.77314	-0.316687	-0.0528521	0.500227	-0.68866	-0.125069	-0.952508	-1.72828	-0.630638	0.101876	0.0596064	-1.33758	-0.802122	-0.807873	-1.2276	-0.761754	-1.07541	-0.716682	-0.5512	-0.344625	-0.132564	0.164438	-0.634899	0.441277	-0.0994092	0.18448	-0.378338	-0.203881	-0.25173	0.0024602
1473	167	CMC2	731	0.175109	0.0167175	0.359509	-0.926227	-0.566718	-0.629456	-0.99404	-0.690539	-1.94758	-0.36204	-1.51959	-0.519199	-0.747982	-0.188997	-1.52288	-0.986781	-1.68691	-0.207797	-0.214214	-0.722508	-1.09393	-0.856126	-0.585546	-0.952737	-1.25717	0.0234902	-0.992064	-1.48578	-1.3703	-0.938188	-0.0491501	-1.73589	-1.06985	-1.04091	-1.42013	-0.813465	-1.06102	-0.0111655	-0.93295	0.645875	-0.731781	-0.476204	0.172915	-0.508404	-0.390219	-0.276588
1782	476	MMP7	358	0.175109	0.0173112	-0.346049	0.424976	0.0789275	0.977093	0.384636	1.08654	0.218345	-0.831044	-0.25578	0.630321	0.0014809	1.07607	1.2009	0.305836	0.400185	-1.24531	0.284667	0.0578042	0.862851	0.629112	0.771117	0.260474	0.659389	-0.0266542	0.855259	0.784471	0.790766	1.08527	-0.323514	0.103938	1.06289	-0.0198593	0.806042	-0.158285	1.16423	-0.528508	-0.616215	-0.288303	0.441998	0.700356	0.16555	-1.02549	0.301153	1.16182
1924	618	NDUFAF6	732	0.175109	0.0161419	0.286057	0.671765	0.957822	1.27024	0.47205	0.947811	0.800493	0.854888	0.145565	0.986398	0.865717	0.861967	-0.513965	-0.224233	0.126862	1.06088	0.941564	0.149863	1.1761	0.646866	1.22355	0.924482	0.108226	1.12843	1.0412	1.00741	0.82515	0.861582	1.04985	-0.0250435	0.64826	0.696928	0.460187	-0.0587541	1.03593	0.970885	0.773913	0.561651	1.3225	0.653956	1.01004	0.0820286	0.884585	0.965117
1966	660	MAIP1	730	0.175109	0.0173112	0.308869	-0.482656	-0.173787	-0.366294	-0.559639	-0.44559	-1.38095	1.69676	-1.06355	-0.331962	-1.00122	-0.659535	-1.851	-0.436702	-0.0398463	-0.00036667	-0.479779	-0.430291	-1.32525	0.072958	1.09172	-0.00873159	-0.667381	-0.818211	-0.868692	-0.787384	-0.595821	-0.262894	-0.43069	-0.157128	-0.922993	0.250451	-0.851088	-0.699613	-1.11428	0.702758	-0.0302168	-0.135968	0.249242	0.157124	-0.949514	-0.4963	-0.512661	-0.487133
1972	666	CHCHD4	732	0.175109	0.0161419	0.347498	-1.0399	-0.692399	-0.548554	-1.56458	-0.881936	-0.941277	1.04061	-1.66296	-1.46398	-0.901719	-1.23251	-1.26925	-1.5693	-0.413376	-0.725391	-1.16214	-0.839504	-1.69277	0.167631	-0.232488	-0.0276246	-1.5698	-1.40037	-1.0809	-1.30483	-1.56136	-1.06155	-1.1208	-1.51038	-1.65075	-0.743117	-1.50635	-1.42422	-1.42119	0.693743	-0.741061	0.113233	-1.01408	-0.690244	-1.46218	-1.51884	-1.04639	-1.38121
2056	750	ASPSCR1	730	0.175109	0.0173112	0.314441	-1.02436	-0.709916	-1.15011	-0.992963	-1.47462	-1.54733	0.326564	-1.3812	-1.14046	-0.826888	-0.930173	-1.03686	-1.4502	-1.4227	-0.573229	-0.704137	0.521194	-1.53622	-0.0168986	-1.38913	-1.22055	-0.188959	-0.458913	-0.788604	-2.10182	-1.86841	-0.882099	-1.01695	-1.80418	-1.86955	-1.03976	-1.11809	-0.674869	-1.02131	-0.0749939	-0.881679	0.107781	-0.84924	-1.1179	-0.709579	-0.329285	-0.813236	-1.15403
2094	788	DMXL1	730	0.175109	0.0173112	0.292693	0.207854	0.500547	0.586025	0.0836023	0.698748	-0.619552	1.2885	-0.205654	0.213427	0.67096	0.48838	-0.717847	0.144352	0.177487	0.6569	0.57855	0.590841	-0.202662	1.04744	0.83027	0.7838	0.0122716	-0.411737	0.304061	0.315515	-0.455166	-0.141367	0.427928	-0.527298	0.316785	-0.589242	-0.119807	0.346612	0.0792008	1.1201	0.270636	1.05583	0.738478	0.771482	0.445598	0.26038	0.135692	0.6545
2246	940	C8orf82	731	0.175109	0.0167175	0.316006	-0.635748	-0.319742	-1.11685	-1.0732	-0.710305	-0.633386	0.793488	-0.999696	-0.580354	-0.907339	-1.00193	-0.599138	-0.893138	0.133737	0.105756	-0.72002	0.517696	-1.3283	-1.26391	-0.411547	-1.11899	-0.980928	-0.561071	-0.589657	-1.11696	-0.241903	-0.466167	-0.382357	-0.00436485	-2.11528	-0.666952	-0.397095	-0.58033	-0.433435	0.17425	0.00789264	-0.868377	-0.0186004	-0.465088	-1.37987	-0.177339	-0.960812	-0.36585
1415	109	COQ9	727	0.175678	0.0192044	0.23508	-0.719725	-0.484645	-0.803714	-0.415788	-0.23487	-1.2039	0.395898	-0.904816	-0.641504	-0.657461	-0.707136	-1.08217	-1.20121	-0.0244164	0.362591	-0.686567	-0.865111	-1.28823	-0.706378	-0.701868	-0.185498	-0.458819	-0.540289	-0.790776	-0.870803	-1.25631	-0.512895	-0.372026	-1.06888	-1.35242	-1.48063	-0.784028	-0.884269	-1.1069	0.658865	-0.445638	-0.461012	-0.519511	-0.621004	-1.1259	-0.742298	-0.639304	-1.16385
1445	139	TRMU	728	0.175678	0.0185541	0.344362	-0.772055	-0.427693	-1.1371	-0.718975	-1.11741	-0.83803	0.318082	-1.94955	-0.89388	-1.06445	-0.0989589	-0.567261	-1.45674	-0.652401	-0.439721	-0.0423109	0.0816905	-1.02444	-0.564813	-1.01899	-1.15252	-0.501302	0.168679	-0.483844	-1.70674	-1.08054	-0.618143	-2.00001	-1.41709	-1.27739	-0.699274	0.0344378	-0.133209	-0.65355	0.035972	-1.0781	0.143478	0.0400983	-0.501564	-0.499853	-0.297613	0.133984	-1.01016
1601	295	PLA2G4A	359	0.175678	0.0179232	-0.432854	0.286875	-0.145979	0.403615	0.717149	-0.748138	0.561761	-0.370588	0.553113	0.520248	-0.0833013	0.332356	0.570677	0.173194	0.922026	0.521976	0.0744379	0.257631	-0.768379	-0.639486	0.427314	0.228724	0.957446	0.601531	0.0289931	0.729314	0.383626	-0.253068	0.281242	0.368335	0.722702	0.44947	0.142068	0.695138	0.418887	-1.51636	-0.446038	0.28635	-0.0254848	-2.29681	-0.0469421	0.318608	0.28749	0.219206
1676	370	TIMM8A	728	0.175678	0.0185541	0.263518	-0.523021	-0.259502	-0.452961	-1.13074	-0.663612	-0.65581	1.57939	-0.126185	-0.773076	-0.827909	0.277043	-1.44287	-0.943221	-0.319452	-0.123694	-0.907786	-0.871288	-1.0803	0.126599	0.237289	0.0613084	-1.09729	-0.846318	-0.641065	-0.522495	-0.233668	-0.626731	-1.06208	-0.316156	-0.94294	0.541615	-0.539755	-1.32831	-1.0842	0.16214	0.0210432	0.310609	-0.556189	-0.304276	0.0926612	-0.19978	-0.572751	-0.604092
1706	400	ATP5IF1	727	0.175678	0.0192044	0.174006	-0.60363	-0.429625	-0.71559	-0.9129	0.00915132	-0.715883	0.23985	-1.02724	-1.04325	0.142427	-0.407312	-1.03648	-1.09775	0.241899	0.146014	-0.761479	-0.595646	-0.927683	-0.512458	-0.629547	-0.909107	-0.552771	-0.577665	-0.627544	-0.777545	-1.00126	-0.0551437	-0.52732	-0.679065	-1.00375	-0.313072	-1.13657	-0.756436	-0.795047	-0.137431	-0.235655	-0.0355913	-0.1427	-0.476046	-0.655771	-0.784945	-0.521321	-0.745901
1744	438	TIMM10	729	0.175678	0.0179232	0.205511	0.787112	0.992623	0.645566	1.26699	0.357032	0.745973	1.92104	0.570049	0.596633	0.969914	1.26408	0.638992	1.19081	0.854977	0.985728	0.706313	1.165	-0.0605783	1.25548	1.80541	0.718911	0.486395	0.74385	0.245462	0.414417	0.808721	0.638344	0.625824	0.503957	0.730768	1.05249	-0.227634	0.937449	0.629225	1.00745	0.846276	1.21175	0.832948	0.733043	0.75631	1.2481	0.577324	1.16666
1860	554	MDH2	727	0.175678	0.0192044	0.30575	-0.115866	0.189884	-0.0914674	0.0101415	-0.210681	-0.974384	1.59597	-0.299558	0.276994	0.158006	-0.08467	-0.446977	-0.528145	0.284594	0.461588	-0.705946	-0.404784	-1.64316	-0.629582	1.25674	0.531364	-0.368919	-0.307729	-0.901725	-0.864095	0.271827	0.260884	0.506884	0.232647	-0.633756	0.0718517	-0.189273	0.229967	-0.572308	0.857363	0.134847	0.308326	0.34467	-0.495495	0.241197	0.0403314	-0.111555	0.061065
2038	732	ECI1	727	0.175678	0.0192044	0.270966	-0.148671	0.122295	-0.302308	0.137764	0.0311083	-0.629049	0.47	-0.335444	0.0942493	0.132726	-0.353312	0.0668623	-1.11702	0.298498	0.431298	0.379015	0.269568	-0.874951	0.0721039	0.715744	-0.072537	0.0207147	0.111174	-0.706495	-0.626646	-0.666861	-0.431123	0.107745	-0.153657	-0.866777	0.340946	-0.998975	0.148749	-0.450567	0.745117	0.120053	0.413846	0.350731	0.10055	-0.0318351	0.431382	0.0219162	-0.391325
2158	852	IDH2	727	0.175678	0.0192044	0.272935	-0.739602	-0.466667	-0.878361	-0.620325	-1.06712	-1.29664	0.340429	-0.446785	-0.555312	-0.720752	-1.01056	-0.788551	-0.893123	-0.410396	0.533989	-0.852498	-1.09505	-1.16123	-1.77378	-0.841512	-0.389841	-0.713641	-0.139017	-0.595149	-0.611132	-1.03572	0.109908	-0.942957	-1.13674	-1.38727	-1.33644	-0.0140213	-0.685928	-1.25174	0.00729941	0.274804	-1.35578	-0.930608	-1.30226	-0.122729	-0.328875	-0.548209	-0.535982
2203	897	C6orf132	361	0.175678	0.0192044	-0.251085	0.550309	0.299224	0.23996	0.662338	0.434387	1.04951	-0.835818	0.709552	0.650722	0.420795	0.686883	1.28898	-0.337969	0.825716	-0.0646664	-0.340616	0.18202	1.34588	0.15051	0.367519	0.42093	0.91858	0.720586	0.66818	1.14282	0.465435	0.480903	0.513035	0.897719	0.726403	0.546495	1.13777	1.05409	0.481238	0.166986	0.201448	-0.00502047	0.3916	-0.655011	0.848705	0.453219	0.378884	0.422883
2294	988	MRPL12	727	0.175678	0.0192044	0.322184	-0.171783	0.150401	-0.332049	-0.323937	0.355628	-0.45653	0.738915	-0.366035	-0.492135	0.0501056	-0.497365	0.0513341	-1.08091	0.568115	0.194905	0.401352	0.319064	-0.853648	-0.176322	-0.0379985	-0.11563	-0.598223	0.536555	-0.172763	-1.44856	0.0879259	-0.0276607	-0.424488	-0.286506	-1.43141	0.585177	-0.537652	0.0313659	0.242319	1.17569	-0.539916	0.309791	0.376746	0.254005	0.0364082	-1.02705	0.288862	0.478289
5512	185	DIRAS3	742	0.17651	0.011277	-0.407574	0.182976	-0.224598	-0.264116	0.489234	-1.55206	-0.582323	-0.0851673	1.05828	0.323636	-0.905923	0.200972	0.0260477	-0.12581	0.661817	-0.449519	-0.120525	-1.1899	-1.05072	-0.753148	-0.261189	-1.45849	0.0835239	0.356143	0.419257	-0.186015	0.0495822	-0.162216	-0.0699605	0.703526	-0.331523	-0.129944	0.44461	0.0764526	-1.06975	-0.175738	0.223844	0.354643	0.474959	0.821176	0.876763	0.347927	0.121022	0.948059
202	202	GDF15	749	0.177343	0.00869527	0.0783129	1.14732	1.22564	0.909688	1.36697	1.05256	1.22782	1.27211	1.25572	1.09621	1.25871	1.19243	1.15642	0.990376	1.01101	0.993003	1.08134	1.24207	1.23102	1.14666	1.05646	1.37853	1.02855	1.17801	1.11579	1.15412	1.14393	1.23137	1.19143	1.02676	1.05364	1.1787	1.09265	1.21255	1.18773	1.24251	1.13936	1.31149	1.00288	1.13849	1.43569	1.30531	1.26242	1.10637
5402	75	NT5C1A	739	0.180229	0.0125778	-0.454398	0.414664	-0.0397336	-0.516537	-0.313159	-0.465766	-1.45224	-1.39625	-0.32309	0.202513	0.62766	-1.29748	-0.467945	-0.676859	-0.0233245	-0.253983	-0.667898	-1.20332	-0.659762	-0.672424	-0.0779789	0.0721788	-0.917688	-0.156051	-0.303848	0.358139	-0.161627	-0.803639	0.583663	-0.684567	0.206739	-0.441584	-0.599791	0.606758	-1.3901	0.0301379	-0.537685	-1.19723	1.16658	-0.359544	0.311596	0.234162	0.0326882	-0.886127
5438	111	PPP1R1B	737	0.180229	0.0135172	-0.499467	0.52745	0.0279834	-0.337576	-0.236044	-1.22657	-1.1985	0.247851	-0.770433	-0.564444	-0.603619	-0.327282	-1.22613	-0.9456	-0.441481	-0.280006	-0.849069	-0.981592	-1.15165	-0.240027	-0.883046	0.494563	-0.97619	-0.0390695	-0.120451	-0.715548	-1.25271	-0.727305	0.45264	-0.872483	-0.530041	0.650415	-0.792724	0.723352	-1.15764	0.159857	-1.05339	0.948007	0.196811	-1.12558	0.47906	0.240345	-0.677012	0.868484
5475	148	GABRB2	737	0.180229	0.0135172	-0.454362	0.654502	0.20014	-1.01994	-0.712926	-0.909428	-0.154001	-1.2507	-0.506863	-0.596811	-0.51415	-0.32597	0.180045	-0.683099	-0.901731	-0.245579	-0.849252	-1.0108	-0.359918	0.0291299	-1.24172	-0.816499	-0.208113	-0.245335	-0.748582	0.228223	-1.20457	-0.654295	-0.47888	-1.24925	-0.71845	-1.43291	0.0712878	-1.33597	-1.077	0.121543	-0.751412	0.465461	0.701418	0.356491	0.393607	-1.136	-1.04961	0.0739346
5555	228	PYGO1	738	0.180229	0.01304	-0.444066	0.486348	0.0422823	-1.18306	-1.32875	-0.304255	-1.26501	0.109691	0.45229	-0.944833	-0.74069	-0.42838	-0.757329	-0.997974	-0.0461952	-0.162559	0.358423	0.784746	-1.0597	0.488471	-0.312121	0.0477658	-0.0600138	-1.27031	0.13406	0.805093	-0.994153	-1.0831	0.0287201	-1.0608	-0.868397	-0.689536	-2.03803	-0.968067	-0.209135	0.422417	0.501667	0.122406	-0.648422	0.121788	-1.51771	0.40823	0.358046	-0.697097
1632	326	ECHDC2	726	0.180241	0.0198744	0.293715	-0.391341	-0.0976253	-0.651101	-0.633545	0.44558	-1.22484	0.586134	-0.823929	-0.748027	-0.243627	-0.0440518	-0.717128	-1.21528	-0.807379	0.393349	-0.178498	0.40667	-0.776791	0.122729	-0.948473	0.074464	-0.607372	-0.544622	-0.0469893	-0.299902	-0.688504	-0.47455	-0.93593	-0.487198	-0.393573	-0.343632	-0.83091	0.0412372	0.0727899	0.232555	0.231181	0.628261	-0.300211	0.437175	0.0292244	0.17974	-0.438576	-0.115428
1671	365	COX6B1	725	0.1818	0.0205648	0.255531	-0.142672	0.112859	-0.0326715	0.52671	-0.336378	-0.176998	0.118606	0.241823	0.239078	0.250742	-0.259686	-0.625625	-0.259529	0.411846	0.165678	-0.0249358	-1.08173	-0.633555	-0.50631	0.701371	0.167074	0.0693167	0.283129	-0.314611	-0.130264	-1.14862	-0.529358	-0.739567	-0.682652	-0.68394	0.510273	0.130134	0.158199	-0.373048	0.541358	0.313085	0.61826	0.297149	-0.635923	-0.299128	-0.39182	-0.106416	-0.368262
2155	849	CLDN7	363	0.1818	0.0205648	-0.460494	-0.0836289	-0.544123	-0.0238238	-0.595487	0.404596	0.0500708	-0.774604	0.163452	0.373358	0.373763	0.462645	0.754452	-0.667578	0.328403	0.471743	-1.04904	0.150293	0.529126	-0.387217	-0.701797	-0.125455	-0.843637	0.332673	0.321332	0.447537	-1.35538	0.485191	-0.585802	-0.890031	-0.804293	0.436674	-0.201977	0.471834	-0.227153	0.247449	-0.922443	-0.525551	0.29332	-1.36351	-0.949572	-0.490876	0.307621	-2.02865
2252	946	NUDT19	725	0.1818	0.0205648	0.308213	-0.0657605	0.242453	0.462178	-0.543226	-0.17924	-0.642262	1.67587	-0.06192	-0.203255	-0.0608933	-0.728607	-0.211472	-0.15046	0.554099	-0.333379	0.469632	0.666187	-0.329589	0.598258	0.634497	0.599628	0.435158	0.186003	-0.414655	-0.405977	-0.388725	-0.00231941	0.427425	-0.835202	-0.723005	-0.80437	-0.658713	-0.505399	-0.630603	0.431936	0.371297	-0.229047	0.491333	0.018511	0.188574	-0.284322	-0.0363943	-0.807016
1481	175	FAH	724	0.181971	0.0212761	0.355457	-0.00104441	0.354412	-0.306334	0.119073	0.66879	-0.931561	1.97131	-0.19272	0.14912	0.114275	0.373365	-0.178018	-0.713097	0.126213	0.273965	0.366899	0.72212	-0.672612	1.38675	1.0808	-1.00162	-0.727585	-0.955564	-0.0383216	-0.246814	-0.936902	0.228418	0.370006	-0.82496	-0.712509	0.377771	0.32753	0.164567	-0.415781	0.683347	0.420901	0.748044	0.558232	0.860473	0.0973291	-0.658058	0.0501253	0.363302
1526	220	C1QBP	724	0.181971	0.0212761	0.301263	-0.421414	-0.120151	-1.00531	0.0167032	-0.431424	-1.50903	1.91416	-1.0256	0.193784	0.106	-0.390154	-1.44313	-0.589997	0.211322	-0.393369	-0.630701	-0.400513	-1.54894	-0.260423	1.76073	0.161671	0.0362647	-0.134401	-0.866595	-1.22968	-0.91006	-0.42924	0.0368475	-0.934937	-0.934399	-0.372365	-0.859294	-0.492015	-1.13115	0.476089	-0.251045	0.599677	0.166433	-0.290553	-0.440431	-0.962639	-0.00755879	-0.973018
1597	291	MECR	724	0.181971	0.0212761	0.26819	-0.534131	-0.26594	0.190447	0.0885039	-0.224369	-0.640957	-0.482781	-0.817243	-0.453076	-0.699427	-0.321751	-1.07522	-1.58653	-0.310497	-0.0465086	-0.496702	-0.328559	-1.12773	-1.2411	-0.179012	-0.875159	-0.528221	-0.966099	-0.533174	-0.802165	-0.742307	-0.502953	-0.303994	-0.517666	-0.0809231	-0.104078	-0.40632	-0.333621	-0.642994	-0.570001	-0.0399281	0.155699	-0.0680157	-0.572385	-0.284516	-0.244536	-0.659614	-0.119085
1891	585	MRPL49	724	0.181971	0.0212761	0.236546	-0.784807	-0.548261	-0.988911	-0.838413	-0.802659	-1.59452	0.694135	-0.687681	-0.997995	-1.0672	-0.439701	-1.42962	-1.05671	0.124682	0.0144606	-1.3735	-0.180605	-1.31774	-0.844387	0.199874	-0.630022	-0.546428	-1.38186	-0.882892	-1.03504	-1.40334	-0.717236	-0.489881	-1.14045	-0.986663	-0.886128	-0.560304	-0.702175	-1.16494	-0.0354289	-0.332983	-0.465994	-0.871024	-0.876666	-1.02219	-0.635571	-0.19317	-1.23277
1397	91	MCCC1	722	0.184205	0.022763	0.330736	-0.998977	-0.668242	-1.16688	-1.47655	-0.900054	-0.993957	0.0647243	-0.856797	-1.0956	-0.427918	-1.99272	-1.12315	-1.06581	-0.504571	-0.352596	-1.57045	-1.30092	-1.79955	-1.11646	-0.508883	-0.683122	-0.717768	-0.600423	-1.57846	-0.843143	-0.994015	-1.48219	-0.274463	-1.22485	-1.04953	-0.965081	-1.30082	-1.12322	-0.942042	0.181739	-0.694328	-1.65716	-0.250968	-0.462052	-1.13582	-0.764054	-1.98832	-1.33563
1459	153	SNTA1	723	0.184205	0.0220086	0.254575	0.411084	0.665659	0.195258	0.784147	0.52602	0.447519	1.81019	0.298293	0.578682	0.281344	0.292949	-0.292432	0.953125	0.354793	0.0755797	0.680667	0.705685	-0.244568	1.25741	1.01402	0.0101162	0.390339	0.573523	0.615326	-0.116446	0.341244	0.591022	-0.142946	0.272096	0.104545	0.817847	-0.653867	0.473795	0.1594	1.01329	0.596623	1.29893	0.723231	1.0006	0.388047	1.02707	0.608151	1.15273
1569	263	HSPA9	722	0.184205	0.022763	0.271314	0.20897	0.480284	0.48478	-0.105948	0.368831	-0.884032	1.90175	0.278523	0.458117	0.483377	0.580951	-1.08764	0.302832	0.337299	0.675829	0.24792	-0.272851	-1.13381	0.810771	1.32315	0.445431	0.106981	0.237362	0.380075	-0.229268	0.314141	0.368322	0.483195	-0.362816	0.197445	0.40955	-0.226479	-0.21531	0.00855715	1.22061	0.566227	1.1158	0.687427	0.396348	0.378166	0.381649	0.0682966	-0.511315
1607	301	KMO	722	0.184205	0.022763	0.30154	0.0739572	0.375497	-0.361252	0.213454	0.684988	-1.49409	1.74256	-0.819963	0.252683	0.329095	0.267386	-1.23151	0.399853	0.287793	0.273527	0.342477	0.34237	0.0832168	1.26106	1.02495	0.142531	0.505945	-0.196757	0.23013	-0.34948	-1.2008	0.294539	0.647842	-1.16562	0.393847	-0.527157	0.158045	-0.314835	0.14981	0.731673	0.109881	1.03886	0.12335	0.873667	0.619135	0.673521	0.200235	-0.99148
1626	320	SLC17A5	723	0.184205	0.0220086	0.355401	-0.116428	0.238973	-1.20268	0.214347	0.641909	-1.2687	1.69849	0.175861	-0.280487	0.415092	-0.389609	-0.998576	0.0454514	0.380383	0.189896	0.138548	0.363272	-0.496912	-0.273549	1.16967	0.471829	0.100034	-0.847796	0.291515	-0.52737	-0.910149	0.617786	0.397735	-0.885313	-0.713246	0.287211	-1.0123	-0.505911	-1.01214	0.629102	0.12496	0.784322	0.0464275	0.711321	-0.459275	0.708512	0.545588	0.755729
2159	853	MRPS16	722	0.184205	0.022763	0.25575	0.0864747	0.342224	0.166496	0.802894	-0.382917	-0.440418	1.43558	-0.306443	0.292378	0.217727	-0.58082	0.280397	0.641121	-0.451754	0.657713	-0.30922	-0.709773	-0.481901	-0.0100641	1.39092	0.271328	0.317824	0.316786	0.152516	-0.595177	-0.603332	0.3339	0.596449	-0.19178	-0.776082	0.477181	-0.339988	0.52124	0.074413	1.06602	-0.22078	0.750676	0.524061	0.0574933	0.370634	0.0664939	0.330702	0.118694
2165	859	GLUD2	722	0.184205	0.022763	0.306054	-0.382973	-0.0769195	-1.39493	-0.273209	-0.0898767	-1.01809	1.45978	-0.779114	0.170251	-0.551874	-0.0696776	-1.00936	-0.121927	0.0512565	0.18656	-0.624789	-0.407574	-1.23493	-0.287754	-0.0181594	-0.780594	-1.1493	-0.586656	-0.699602	-1.17208	0.313311	-0.21223	-0.145989	0.229009	-0.986586	-0.389375	0.023677	-0.038652	-0.646656	-0.181552	0.301422	0.620136	0.0640409	-0.0902337	-0.704443	-0.475493	0.237106	0.0186037
9	9	SELE	342	0.185484	0.00972895	-0.378845	0.267059	-0.111786	0.706954	-1.31404	0.713	0.164321	-0.0743215	0.307329	0.550685	0.286039	-0.687918	0.661956	0.53916	-0.353055	0.414606	0.465991	0.723284	0.644233	0.498013	0.417299	-0.283699	0.410301	-0.182929	-0.278757	0.476198	0.709699	0.206516	0.238868	0.591984	0.58268	0.418653	-0.205331	0.410041	0.788132	-0.255366	0.0387795	0.223808	0.535592	-0.324214	0.272055	0.130463	0.551213	-1.8088
263	263	ADAMTS17	746	0.185484	0.00972895	0.341478	-1.06469	-0.723207	-1.62908	-1.58757	-1.32356	-1.22138	-0.0191237	-1.49506	-0.810182	-0.842678	-1.25402	-1.18891	-0.770268	-2.19007	-0.469729	-1.49553	-1.06733	-1.16199	-1.28875	-0.680405	-1.19496	-1.11912	-0.654875	-1.26523	-1.64334	-1.00711	-1.507	-0.947089	0.140175	-1.52621	-0.513971	-1.24982	-0.780897	-0.304842	0.34569	-0.587172	-0.519972	-1.13812	-0.841709	-0.32363	-0.311063	-1.02109	-1.27081
477	477	DAB1	342	0.185484	0.00972895	-0.130337	0.242258	0.111921	0.247765	-0.768711	0.505287	0.361227	-0.132138	0.353506	0.227054	0.251555	0.296473	-0.144884	0.356434	0.513644	0.414922	0.034324	0.452007	0.386729	0.0816002	0.350399	0.266576	0.289542	0.521254	0.205236	0.173375	0.465115	0.104243	0.164041	0.368041	0.173614	0.463543	0.238213	0.413589	0.118681	0.138551	0.0555194	-0.0176751	0.207711	0.174689	0.140859	0.423683	-0.276141	0.0939108
1318	12	SPATA20	721	0.187605	0.0235398	0.242974	0.64438	0.887354	1.16186	0.621109	0.390316	0.103894	0.716005	1.27127	0.667336	0.734518	0.620244	0.606783	1.18648	0.589951	1.45431	0.335875	0.534116	0.458461	0.70726	0.675168	0.948622	0.836024	0.867119	0.733342	0.672462	0.315202	0.952462	0.6892	0.385507	-0.0463669	0.928725	0.0851381	0.423281	-0.00550518	1.25438	0.81582	0.495397	0.861216	0.597027	0.41696	0.652618	0.470359	1.19541
1631	325	SCPEP1	721	0.187605	0.0235398	0.288618	-0.894083	-0.605465	-1.33171	-0.552393	-0.873429	-1.48797	0.105725	-1.54243	0.106505	-0.708956	-1.37815	-1.46239	-0.778015	-0.780139	-0.379281	-0.836101	-0.956482	-0.912625	-1.36192	-0.944399	-1.2608	-1.3477	-0.133538	0.111637	-1.58082	-1.29763	-0.0900882	-0.634508	-1.07719	-0.999376	-0.987826	-1.08336	-1.34148	-0.813804	-0.477419	-0.512841	0.236414	-0.925026	-1.33986	-0.632938	-0.11801	-0.895368	-0.66519
1476	170	CRISPLD2	368	0.188273	0.0243395	-0.312628	0.328583	0.0159552	0.568727	0.633023	0.403311	0.684478	-0.279223	0.110904	0.922565	-0.256694	1.23171	1.06884	0.720009	-0.129515	-0.755069	0.149151	0.173349	0.639096	-0.290312	0.417806	-0.322941	-0.382796	0.390029	-0.0567664	-0.137163	0.667408	0.427224	-0.321473	1.09254	0.154166	0.515387	0.285229	0.843098	1.34856	-0.230999	-0.309106	0.115169	0.315616	-0.110067	-0.238457	0.537123	0.580496	0.5518
1524	218	GALK1	720	0.188273	0.0243395	0.370425	-0.227435	0.14299	-0.402615	-1.48043	0.277232	-0.443083	1.58531	-1.26905	0.0171204	0.36588	-0.168767	-0.322292	-0.945434	0.272604	-0.509017	0.196573	0.27635	-0.633976	0.54755	1.22066	0.25842	-0.19774	0.0721798	-1.15914	-1.59449	-1.31066	-0.0707114	-0.263226	-0.808057	-0.979792	0.395146	-0.206552	0.195905	-0.193823	1.06816	-0.98994	1.4982	0.161649	0.151177	0.645373	0.497845	-1.04075	-0.722439
1913	607	PGM5	368	0.188273	0.0243395	-0.292519	0.146252	-0.146267	0.583273	0.0818104	-0.03999	0.472783	0.10211	0.386896	-0.0736147	-0.0246201	0.430961	0.166565	0.512787	0.521821	0.0726893	-0.00388602	0.279329	0.402454	-0.870893	0.158888	0.223526	-0.0478211	0.632685	0.240099	0.889267	0.0824221	-0.284734	-0.620718	0.242569	0.372488	-0.0330751	-0.691461	0.4117	0.103758	-0.72415	-0.236379	0.353678	-0.0369964	-0.318441	-0.372918	0.188611	0.303899	0.358899
1941	635	MRPL10	720	0.188273	0.0243395	0.117528	0.190218	0.307746	0.110476	-0.436594	0.17836	0.440906	1.45002	0.109807	0.313145	-0.00593008	-0.275266	-0.466394	0.348207	0.777286	0.143824	-0.142709	-0.0915988	0.265241	0.33184	1.73161	0.40543	0.392146	-0.0499437	0.341711	-0.005959	0.00749219	-0.325761	0.202323	0.221195	0.243441	0.306592	0.0330219	-0.311416	-0.155522	0.562674	0.11718	0.611812	-0.241487	0.239732	-0.678911	0.570663	0.115747	-0.0721155
57	57	SPAG5	745	0.188407	0.0100971	0.268372	-0.671825	-0.403453	-0.747011	-1.16605	-0.515379	-1.14609	0.873656	-1.31161	-0.618525	-0.713931	-0.90794	-0.485558	-1.01356	-0.978909	0.329369	-0.138735	0.611836	-1.3029	-0.776934	-1.18971	-0.381339	-0.83356	-1.03691	-0.516541	-1.07163	-0.971137	-0.0840574	-1.0543	0.0579547	-1.19945	-0.569118	-0.999762	-1.06097	-0.579602	0.100372	0.224188	-0.396991	-0.471775	-0.256909	-0.195049	-0.426242	-0.773738	-0.531184
1368	62	IARS2	719	0.190439	0.0251626	0.199149	0.421398	0.620547	0.469583	0.656054	-0.0921231	-0.522056	1.76645	0.377376	0.805781	0.220115	0.492424	-0.19348	-0.313319	0.38648	0.628093	0.558928	0.237358	-0.401566	0.736095	1.79162	0.498048	0.619552	0.0255025	0.491869	0.231435	0.476913	0.792747	0.625589	0.409608	0.536721	0.669014	0.464461	0.00865513	0.0308227	1.09383	0.652472	0.956353	0.762588	0.706272	0.390367	0.0837416	0.235128	0.571248
1491	185	TIMM44	719	0.190439	0.0251626	0.303196	0.557633	0.860829	0.881575	0.83435	0.121034	-0.737155	1.60306	0.925289	0.207129	0.689521	1.20693	0.294893	-0.0260834	0.243639	1.36778	0.547432	0.672287	-0.682844	1.67829	0.369965	0.794208	0.933027	1.13768	0.600261	-0.711631	0.248778	0.840804	0.56706	0.915109	-0.380659	1.27249	0.678118	0.232572	0.519347	1.48755	0.869337	1.13709	1.18528	0.781179	0.837622	0.803213	0.716607	0.49793
1783	477	FDX1	719	0.190439	0.0251626	0.27622	-0.636232	-0.360012	-0.527605	-1.22996	0.253955	-1.49563	0.980276	-1.1461	-1.07402	-0.528884	-0.800701	-0.959599	0.0637695	-0.046682	-0.668967	-0.451238	-0.170513	-0.903713	0.324467	-0.385994	-0.56726	-1.22172	-0.253405	-0.155259	-1.35551	-1.47719	-0.0276196	-0.400435	-1.04207	-0.850072	-0.740887	-1.56479	-1.1791	-0.756963	0.0269089	-0.44688	0.246782	-0.149631	-0.364223	-0.712361	-0.351398	-0.76164	-0.632963
1692	386	PALLD	371	0.192375	0.0268813	-0.244614	-0.366315	-0.610929	0.337445	-0.41741	-0.250294	-0.307032	-0.992116	-0.170562	-0.543099	-0.12866	0.355589	0.120063	0.0437934	-1.44865	-1.60731	-0.553345	-0.145249	0.119548	-0.723308	-0.331709	-0.554105	-0.921567	0.27689	-0.516196	-0.646102	-0.420771	-0.678389	-0.423025	-0.392016	0.201892	-0.406735	-0.392081	-0.311725	0.104153	-1.10475	-0.549233	-0.849924	0.274679	-1.16458	-0.588311	-0.638977	-0.388771	0.47852
1696	390	RNASE1	371	0.192375	0.0268813	-0.205082	0.98139	0.776308	1.15924	1.07494	1.1622	1.27361	1.3937	1.05067	0.422213	0.836106	0.934015	0.954863	0.904423	1.02663	0.805085	1.44869	0.622798	1.17701	0.621167	1.2609	0.847706	1.13875	0.812091	1.04736	1.06395	1.28253	0.528949	0.361276	1.13352	1.15535	0.657772	0.9648	1.06486	1.21732	0.261924	0.799481	0.486161	0.892752	0.65519	0.563733	0.594779	1.00264	1.16675
1769	463	MTHFS	717	0.192375	0.0268813	0.29054	0.588959	0.879498	-0.652912	0.312574	0.915627	0.650138	1.05338	1.1213	0.454678	0.636766	0.674709	0.228633	1.26561	0.504459	0.340802	0.668723	0.564333	0.12304	1.20866	0.984758	0.779381	0.0757227	1.14645	0.736176	-0.377165	0.089576	1.12499	0.366281	0.482671	0.441362	0.281162	0.861829	0.96123	0.82174	1.60546	0.866503	1.63193	1.11408	1.54816	0.18015	0.320436	0.863549	1.16968
1833	527	SDHC	717	0.192375	0.0268813	0.305224	-0.724515	-0.419291	-1.02826	-1.08662	-0.404589	-1.19574	0.95185	-1.1766	-1.6715	-0.24714	-0.809208	-0.558916	-1.01848	-0.650992	0.112597	-0.0445112	-0.916284	-1.24094	-0.13003	0.134514	0.175799	0.253324	-0.602356	-1.20971	-1.36674	-1.1058	-1.04246	-0.0508004	-1.07164	-1.62463	-0.357985	-1.1249	-1.74943	-1.32632	0.201934	-0.40772	-0.0553495	-0.0698357	0.0310297	-1.23321	-0.466377	-1.06777	-1.00617
1879	573	PDSS1	717	0.192375	0.0268813	0.385366	-0.198119	0.187247	0.248955	-0.599203	0.731926	-0.60032	1.33136	0.24219	-1.43915	-0.0967263	0.2919	-0.128857	-0.143093	-0.444445	0.180656	0.956987	0.517737	-0.549354	0.75629	-0.980754	0.469805	-0.801089	-0.406562	-0.100092	-0.406443	-0.908173	0.137244	-0.193542	-0.99761	-0.341543	-0.170443	-1.23354	-0.917874	-0.746038	0.990729	0.167726	0.916634	0.461056	0.455411	0.424467	-0.690128	0.302187	0.101587
1923	617	RMND1	717	0.192375	0.0268813	0.283873	-0.258623	0.0252506	-0.815353	-0.467062	0.214749	-0.768633	1.15131	0.0549966	-0.1215	0.178814	-0.556672	-1.01817	0.12658	-0.422665	-0.645707	0.119318	-0.279581	-0.619982	-0.451424	0.453258	0.30573	-0.0162225	-0.427747	0.0324057	-0.0773784	-0.0345987	0.00428703	0.103043	-0.324447	-0.478551	-0.415569	-1.95134	-0.605293	-0.522519	0.424952	0.107311	-0.0134714	0.279226	0.416981	-0.167495	-0.307673	0.06065	-0.894606
2111	805	LIPT2	718	0.192375	0.0260097	0.337685	0.0373168	0.375002	-0.736571	-0.133484	-0.711464	-0.914932	1.44072	-0.180943	0.244549	0.329587	-0.330911	0.00297775	-0.108222	1.15725	0.4159	-0.395308	-0.376279	-0.945149	0.381343	1.72696	0.352962	-0.423887	-0.292376	-0.146126	0.243014	-1.01264	0.35364	0.501836	0.167774	0.349197	0.0922527	-0.0370945	0.563747	-0.384187	0.366703	0.408289	0.675066	0.431057	0.310488	0.412386	0.892351	0.129685	-0.433424
2241	935	SDHAF1	718	0.192375	0.0260097	0.20273	0.298746	0.501476	0.284665	0.577963	0.267439	-0.0707242	1.4896	-0.451664	0.478805	0.256869	0.0730841	0.293302	-0.111974	1.11174	0.45933	0.29842	0.510051	-0.111877	0.571606	0.644334	0.255755	0.62595	0.612658	0.285735	-0.122723	0.136297	0.468563	-0.168533	0.234055	-0.580862	1.24962	0.0116796	0.248812	-0.268122	0.6501	0.183107	0.530671	0.201363	0.223364	0.332356	1.10047	0.746166	-0.457856
1410	104	MRPL28	716	0.194817	0.0277781	0.252304	-0.0558963	0.196408	-0.534224	0.266006	0.0186806	-0.497541	1.58402	-0.0583252	0.321996	-0.306684	-0.370441	-0.341839	-0.621098	0.409112	0.715024	0.456913	-0.0547262	-0.684403	0.118143	1.46891	0.114185	0.427527	-0.058455	-0.957555	-0.991964	-0.789636	0.0174966	0.118996	-0.45133	-1.33629	0.577731	-0.0149678	0.172968	-0.506902	0.820464	0.361718	0.531235	0.501294	0.0132324	-1.09359	0.691515	0.422768	-0.708836
1792	486	EMILIN1	372	0.194817	0.0277781	-0.444757	-0.516949	-0.961706	-0.563606	0.101551	-1.25974	0.073532	-1.20107	-0.182945	-0.219359	-0.642799	0.219583	-0.0496772	-0.117768	-1.68895	-1.4623	0.206111	-0.663464	-0.199827	-1.91591	-0.203808	-0.614206	-1.00704	0.386085	-0.671157	-1.37407	-1.18779	-1.18307	-0.740519	0.487914	-0.513283	-0.0145279	-0.66726	0.149261	0.177752	-1.41811	-1.41504	-0.0126037	0.251153	-1.3123	-0.846324	-1.36969	-1.32129	0.398431
2132	826	NDUFAF3	716	0.194817	0.0277781	0.248663	-0.803603	-0.554941	-0.956635	0.0821854	-0.720467	-0.976866	0.64565	-1.34153	-1.01772	-0.822382	-1.11918	-1.33513	-1.23355	0.205382	-0.771539	-1.09677	-0.756129	-0.443014	-0.344545	0.46169	-0.652559	-0.692128	-0.0400639	-0.948271	-1.37804	-1.57752	-1.33588	-0.997607	-1.09864	-1.48706	-0.598907	-1.52593	-0.798656	-1.04347	-0.102053	-1.24546	0.0472487	-0.163649	-0.830438	-0.838598	-1.06725	-0.506156	-1.09951
458	458	DLGAP1	345	0.198618	0.0108708	-0.343427	-0.179745	-0.523172	0.00477962	-1.16971	0.506867	0.360689	-0.884281	-0.768116	-0.242617	-0.10468	0.522547	-0.383168	-0.0898039	-0.4351	-0.591022	-0.06303	0.134548	0.40069	0.403791	0.105007	0.200609	-0.776697	-1.21407	-0.337065	-0.329784	0.473929	-0.801178	0.137375	-0.151074	0.203283	-0.989387	-0.245611	-0.0760998	0.446561	-0.966803	-0.390018	-1.11888	0.0603443	-0.0785524	-0.542599	-1.41329	-0.243649	-0.215128
2153	847	MRPS23	715	0.199953	0.0287005	0.238742	0.216718	0.45546	0.032631	0.080509	0.282062	-0.310129	1.53914	-0.178616	0.457985	0.473343	0.467131	-0.462754	0.788065	0.609209	0.391679	0.284872	-0.36446	-0.0677355	0.376373	1.38586	0.553964	-0.129072	0.830876	0.0579905	-0.506734	-0.16884	0.208278	0.66436	-0.290135	-0.407715	0.88677	0.111776	-0.58194	-0.0797568	1.06218	0.462902	1.19159	0.774052	0.672592	0.584974	-0.609303	0.334763	-0.024233
5599	272	KCTD8	733	0.200362	0.0155837	-0.273772	-0.31926	-0.593032	0.551976	0.287545	0.362927	-0.0360895	0.824492	1.2528	-0.486815	0.442009	0.383419	0.895647	0.20822	0.499218	-0.488906	0.308415	0.00505056	0.20821	0.0742909	0.436029	0.256266	0.293527	0.449176	0.399097	0.437329	0.0575365	0.403782	1.039	-0.021224	0.859042	0.0680663	0.249407	0.236327	-0.239451	-0.00587644	0.548811	0.971348	0.781439	0.221637	1.10531	-0.204253	-0.0653944	0.572633
1337	31	ABCC2	714	0.201232	0.0296492	0.234845	-0.149032	0.085813	0.0761796	0.167935	0.454973	-0.791348	0.709334	-0.088025	-0.514792	0.369992	-0.764951	-0.449519	-0.785622	-1.2813	0.207621	0.228852	0.275534	-0.790666	0.536904	-0.36445	0.129123	-0.0237315	-0.568968	-0.165986	-0.648207	-0.118155	0.313895	0.385471	-0.0098168	-0.54368	0.00671303	-0.0599457	-0.428428	-0.233968	0.383682	0.148144	0.336532	0.287248	0.378357	0.26009	-0.403695	0.0359917	-0.958495
1424	118	HDAC6	714	0.201232	0.0296492	0.270463	-0.734002	-0.463539	-0.698742	-1.32084	0.132394	-1.11484	1.11998	-1.02641	-1.28343	-0.508786	-0.558789	-1.0787	-0.327765	-1.13324	-0.508317	-1.02531	0.279968	-1.52634	0.35633	-1.01857	-0.0393239	-1.04936	-0.631821	-0.478475	-1.11662	-1.60977	-0.561253	-0.940885	-1.37164	-0.799068	-0.2461	-1.52562	-0.935364	-0.941355	-0.188321	-0.281227	0.521935	-0.616177	-0.161827	-1.7658	-0.273469	-0.495937	-0.433432
1542	236	PDHX	714	0.201232	0.0296492	0.262351	-0.42201	-0.159659	-0.190124	0.453173	-0.859694	-0.868767	0.929676	-0.0827055	-0.818603	-0.503117	-0.0551569	-0.683203	-0.366892	0.458296	0.56548	-0.813602	-0.406462	-1.32149	-0.948282	-0.208801	0.368156	-1.19945	-0.398762	-0.909947	-0.0507955	0.00379067	-0.571522	-0.639665	-0.371798	-1.17765	-1.24329	-0.097504	-1.00822	-0.487378	-0.0385074	0.303219	0.205254	-0.872907	-1.00845	-0.480825	-0.16182	0.00151136	-1.12481
2211	905	XPNPEP3	714	0.201232	0.0296492	0.31954	-0.304579	0.0149613	-0.551401	-0.851808	0.480874	-1.91558	0.840095	-0.971703	-0.539346	0.300381	-0.894528	-0.576312	0.298401	0.192592	0.450475	-0.563265	0.329626	-1.38665	0.468545	0.246871	0.102984	0.284996	-0.189988	-1.04252	-0.257205	-0.788801	-0.666169	0.0920538	-0.871562	-0.646512	0.203593	0.200543	-0.878419	-0.646795	0.375587	0.283471	-0.642569	0.471248	0.184942	-0.473144	0.272789	-0.20917	0.123661
513	513	C10orf67	742	0.201835	0.011277	0.175502	0.099834	0.275336	0.100871	0.13305	0.505495	0.0378612	0.746938	-0.114647	0.20152	0.245275	0.16108	-0.000189676	0.218846	-0.36852	-0.165649	0.0954999	0.409123	0.133651	0.636333	0.129599	0.140276	0.504536	-0.565691	0.353305	0.0751917	-0.334887	0.363812	0.00870263	-0.398521	0.311621	0.0844021	-0.46924	-0.0549152	0.069958	0.456548	0.335376	0.0239444	0.149957	0.557234	0.335845	0.189066	0.188527	0.0118974
3774	998	AKR1B15	836	0.205326	0.000183984	0.220349	-1.34907	-1.12872	-1.49944	-1.18774	-1.30266	-1.53153	-1.65104	-1.39099	-1.44537	-1.08695	-1.37685	-1.16506	-1.4842	-1.68862	-1.44156	-1.21157	-1.55726	-1.45707	0.0762838	-1.17178	-1.38523	-1.02297	-1.43923	-1.40969	-1.23224	-1.58013	-1.46308	-1.01943	-1.50708	-1.42581	-1.70568	-1.54389	-1.60529	-1.25695	-1.27677	-1.32777	-1.32119	-1.38103	-1.0614	-1.26224	-1.44538	-1.03642	-1.18795
1413	107	MMP2	376	0.205385	0.0316277	-0.313056	0.39867	0.0856147	0.810733	0.559122	0.814257	0.988221	-0.432083	0.73683	0.310089	0.395816	0.895305	0.22498	0.728632	-0.343438	-0.930395	0.77751	0.437689	0.585806	0.122824	0.553842	0.00212911	0.736512	0.489633	0.313833	-0.406534	0.9891	-0.604733	0.374664	1.08912	0.738662	0.256376	0.431679	0.160037	0.951235	-0.911594	-0.438035	-0.18423	0.609631	-0.257243	0.283301	0.152276	0.339412	0.879501
1977	671	NMNAT3	712	0.205385	0.0316277	0.206089	-0.345032	-0.138943	-0.251377	-0.818221	-0.2295	-0.66271	-1.60688	-0.156564	-0.420907	0.0980515	-0.979591	-0.134455	-0.438819	0.153662	0.203501	-0.553643	-0.720795	-0.673624	-0.418698	-0.39174	0.214732	-0.012698	-0.215045	-0.556703	0.184361	-0.437174	-1.33598	0.241047	-0.488247	-0.0582882	-0.0487766	-0.586535	0.171933	-0.111353	0.234508	-0.0363687	-1.82814	0.169697	-0.582592	-0.7229	-0.564001	0.0167079	-0.453261
2073	767	TMEM126A	713	0.205385	0.0306247	0.250294	0.915854	1.16615	1.31646	1.46622	0.15408	0.426397	1.92128	0.438166	1.10789	0.326745	1.48424	0.178206	1.27665	1.15333	1.03356	0.867949	0.811394	0.507282	1.10123	1.79972	1.06539	0.690695	1.15917	0.718707	1.54085	0.524588	1.50475	1.14924	0.0492948	0.769316	1.23906	0.745115	0.484069	0.296294	1.37298	1.03587	1.5925	1.1666	0.739943	1.20104	1.24375	0.683354	1.58129
2212	906	LONP1	712	0.205385	0.0316277	0.271511	0.461755	0.733266	0.391427	0.590899	0.497514	-0.779369	1.66747	0.26394	-0.0686281	-0.112245	1.06151	0.433115	-0.387219	0.337973	1.1437	0.498087	0.753164	-0.709462	1.01554	1.04063	0.564001	0.498407	0.626251	0.915983	-0.468099	0.456697	0.786648	0.682224	0.205207	0.0159728	1.13295	0.622617	0.999866	0.0993926	1.46759	0.761223	1.35921	0.862627	0.460351	0.176079	1.10328	0.565294	0.622635
2259	953	FASTKD5	712	0.205385	0.0316277	0.237072	-0.482162	-0.24509	-1.19523	-0.637756	-0.8093	-1.28297	1.51598	-0.975887	-1.07755	0.125131	-1.16208	-0.852711	-0.236623	-0.618324	-0.662104	0.0394395	0.185764	-0.990089	-0.372674	0.350285	-0.555322	-0.0256568	-0.545776	-0.631392	-0.674526	-0.769895	-0.562135	-0.154979	-0.709469	-0.653457	0.196989	-0.640459	-0.895652	-0.150749	0.426047	0.124542	0.854057	-0.0488158	0.18661	-0.42082	-0.768301	0.277843	0.429927
2263	957	NDUFAF8	712	0.205385	0.0316277	0.244192	0.843509	1.0877	1.04459	1.29681	1.39692	0.961166	1.09692	-0.190657	1.1465	1.03784	1.23682	0.647074	1.23324	1.5026	1.16513	0.562815	0.405565	0.728708	1.21442	0.563581	0.665655	0.543794	1.48237	0.532157	-0.413786	0.466971	1.26401	0.988012	0.28483	0.869111	1.26754	0.743462	0.851815	0.396327	1.62752	1.07629	1.19867	1.19303	0.50706	1.28704	1.2682	0.636093	1.06375
2301	995	MRPL45	712	0.205385	0.0316277	0.206498	-0.0773753	0.129123	0.0882144	-0.00130496	-0.462149	-0.426407	1.48453	-0.233313	0.100712	0.275286	-0.927146	-0.578947	-0.428299	0.356059	0.151719	-0.602774	-0.499895	-0.63925	-0.489784	1.68775	0.438772	0.400239	-0.143765	0.135556	0.0840979	-0.351658	-0.371827	-0.241624	-0.59757	0.0426624	0.411514	-0.956352	-0.471863	0.290814	0.918326	-0.0167537	0.731413	-0.419111	0.320401	-0.480711	-0.354918	-1.27741	-0.466391
5386	59	TBC1D30	731	0.207528	0.0167175	-0.476526	0.669659	0.193133	-0.990501	-1.50796	-0.662598	-1.96334	0.132025	-0.993286	-0.905254	-0.741833	0.0134007	-1.14321	-1.05096	0.0733214	-0.835234	-0.762998	0.595988	-1.19361	0.424791	-1.31595	0.475361	0.26879	-0.986644	-0.0194508	-0.797195	-0.769828	-1.16271	-0.0730306	-1.51951	-0.157213	-0.696993	-0.849361	-1.3509	-0.963182	-0.0221443	1.38507	0.736824	-1.11074	-0.497036	1.16741	-1.00092	-1.05542	-0.654448
5352	25	TFAP2C	730	0.207734	0.0173112	-0.474123	0.872556	0.398433	-0.476403	-0.186513	-0.00157052	-1.50244	-0.448267	-1.08107	-1.3827	-0.266639	-0.998786	-1.75553	-0.84387	-0.626739	-1.64214	0.764133	-1.23119	-1.59799	0.780559	-0.618912	-1.06956	-0.912943	-1.14498	-0.613591	-1.60838	-1.45349	-1.66598	-0.56499	-1.19275	-1.07633	-0.198006	-1.30543	-1.54576	-0.453519	-0.0372022	-0.0431347	0.530752	0.198428	0.820151	-0.133028	-1.17858	-1.11302	0.414334
1345	39	TIMP2	378	0.209241	0.0337183	-0.202772	0.988306	0.785534	1.32795	1.31402	1.20199	1.09409	0.390026	1.16281	0.679012	0.835915	1.32873	1.24122	0.829007	0.954484	0.220436	1.23313	1.28919	1.21525	0.656903	0.643275	0.765743	1.1619	0.851295	1.39892	0.888049	1.35784	0.567066	0.752863	1.15593	1.2027	0.750088	0.846579	1.00492	1.30447	-0.302201	0.606645	0.42378	0.975569	0.833914	0.684571	1.1784	0.820946	1.3849
1358	52	CS	709	0.209241	0.0348072	0.259938	-0.334377	-0.0744395	-0.0231669	-0.0432163	-0.769284	-1.01289	0.721377	-0.296992	-0.693388	-0.364352	0.193374	-0.720145	-0.619387	-0.135259	-0.520381	-0.107796	-1.18063	-0.85316	-1.06888	0.404603	0.268203	-0.0591672	0.330534	0.00574811	-0.567463	-0.844089	-0.50738	0.298177	-0.179617	-0.814061	0.390504	-0.203066	-0.992818	-0.736	0.682468	-0.277376	-0.20219	0.476938	-0.866947	0.39694	-0.646289	-0.61079	-0.548035
1405	99	NOA1	709	0.209241	0.0348072	0.130407	0.602599	0.733006	0.254309	0.595677	0.711833	0.207957	1.35289	0.254288	0.731066	0.588521	0.565124	0.452086	-0.343679	1.06289	0.623067	0.466617	0.532268	0.327053	0.373791	1.77368	0.844297	1.05486	0.875595	0.600397	0.223297	0.556767	0.51634	0.625742	0.68852	0.504468	0.674555	0.692223	0.462438	0.43421	0.836899	0.563271	0.643242	0.915586	0.680105	0.844249	0.171205	0.538802	0.570502
1431	125	TIMM13	709	0.209241	0.0348072	0.258267	-0.525524	-0.267256	-0.449848	-0.526687	-0.896905	-0.488387	1.27543	-0.446946	-0.786827	-1.14097	-0.824929	-0.821392	-0.948703	0.233351	0.28323	-0.851171	0.0421925	-1.25613	-0.343745	1.29534	-0.141734	-0.0795285	0.21443	-1.35487	-1.17144	-1.04227	-0.692298	-1.12674	-0.929307	-1.63019	0.408991	-1.19599	-0.282422	-1.14029	0.391177	0.117065	0.322262	-0.104858	-0.095125	-1.13148	-0.684662	-0.0144213	-0.656491
1715	409	HACL1	710	0.209241	0.0337183	0.264969	-0.934654	-0.669685	-0.965633	-1.18788	-0.672976	-0.79836	0.353541	-1.06862	-1.02986	-0.677418	-1.15404	-1.45794	-0.828399	-1.263	-0.627193	-1.33992	-0.655984	-1.38851	-0.303195	0.00535818	-0.892977	-1.21189	-1.17111	-0.907258	-0.849375	-1.31391	-0.883324	-0.997792	-1.61466	-0.948914	-0.180523	-1.13896	-1.18474	-1.55346	-0.630796	-1.16501	0.298168	-0.834842	-0.606468	-1.06707	-0.499621	-0.840808	-1.24216
1853	547	NDUFS6	709	0.209241	0.0348072	0.235276	-0.291925	-0.0566495	-1.04267	-0.432524	-0.138197	-0.0370918	0.704777	-0.560634	0.17792	0.298979	-0.342669	-0.542847	-0.927696	0.409928	0.0593229	0.0321453	-0.571319	-0.821888	-0.0222968	0.510741	-0.3258	-0.448879	0.0529476	-0.668864	-1.11785	-0.75307	-0.0596175	-0.363642	-0.852065	-0.876575	0.411276	-0.0910777	-0.153959	-0.848423	0.455768	-0.333794	0.41499	0.238127	-0.0683323	0.158661	-1.00259	-0.45926	-0.354448
1856	550	FARS2	711	0.209241	0.0326587	0.1159	0.262647	0.378547	0.270461	0.485771	0.328793	0.114047	0.68165	0.194373	0.462487	0.320006	-0.694494	0.180669	-0.0624207	0.562282	0.3325	0.393834	0.395749	-0.532327	0.20038	0.59154	0.511903	0.353076	-0.207794	0.32255	0.299843	0.233177	0.279794	0.331772	0.318933	0.178293	0.428123	0.339864	0.433092	0.356767	0.767019	0.403944	0.451452	0.367031	0.392487	0.194206	0.509757	0.343477	0.17211
1881	575	GLUD1	709	0.209241	0.0348072	0.373651	-0.338584	0.0350674	-0.386377	0.26245	0.412313	-1.65009	1.39209	-0.812593	-0.462084	-0.368509	-1.14193	-0.809435	0.460204	-0.21681	-0.331005	-0.0148226	0.286064	-0.967392	0.0980581	1.45816	0.253031	-0.358791	-0.736779	-0.223346	-1.12316	-0.946056	0.10264	0.355384	-1.21576	-0.755316	-0.91075	-1.71714	-0.845656	0.0787126	0.931541	-1.10467	1.35567	0.426413	0.210712	0.169171	0.745163	-0.484414	-0.467168
2039	733	RAB3IL1	711	0.209241	0.0326587	0.382573	-0.427089	-0.0445161	-0.0746378	-0.839202	0.992323	-1.23358	0.674008	-1.06393	-0.161033	-0.896505	-1.02943	-0.796503	-1.32669	-1.32032	0.240223	0.878239	0.528041	-0.570071	0.981604	-0.892562	-1.03263	-0.172964	-0.522913	0.620806	-1.60786	-0.534708	0.249893	-0.671705	-0.883228	-1.13473	-1.14984	-0.630715	-0.346133	0.0599174	0.609466	0.227701	-0.571364	0.232972	0.658546	-0.205697	0.222832	0.359388	0.415753
2174	868	OLFML1	379	0.209241	0.0348072	-0.318855	0.019493	-0.299362	-0.295963	0.58846	-0.0250195	0.73454	-0.583994	0.610962	-0.849029	0.444583	0.322511	0.401865	0.362908	-0.0219379	-0.594701	-0.141853	0.373671	-0.065758	-1.37053	0.19979	0.179261	0.160389	0.366502	-1.00529	0.349911	-0.108005	-0.465013	0.240537	0.502042	0.0856953	-0.164324	-0.63704	0.41367	0.614946	-0.830682	0.0243295	-0.209554	-0.377498	-0.917069	-0.70596	0.689117	0.0787057	0.565762
2185	879	MRPL30	709	0.209241	0.0348072	0.207378	0.481508	0.688886	0.427487	-0.262424	0.279223	-0.544939	1.80519	-0.187204	0.746027	0.686692	0.470306	0.0144324	0.679082	0.956955	0.423053	0.0636276	0.479473	-0.570334	1.17832	1.67528	0.928328	1.00389	0.49221	0.28059	0.584531	0.291331	0.389161	0.699176	0.54104	0.44555	0.908038	0.554949	0.325138	-0.355915	0.842022	0.695451	0.847062	0.605674	0.501756	0.754741	0.259687	0.27545	-0.396789
2245	939	ARL2	710	0.209241	0.0337183	0.243145	-0.582666	-0.339521	-0.867261	0.343676	-0.19117	-0.702092	0.471703	-0.633325	-0.591562	-1.36352	-0.477487	-0.855154	-0.681493	-0.157199	-0.78078	-0.741637	-0.386511	-0.783375	-1.22554	0.751857	-1.09493	-0.968489	-0.88177	-0.990707	-1.02839	-0.839855	-0.77608	-0.741274	-0.590018	-0.826917	0.414557	-0.778706	-0.407549	-0.264305	0.197229	-0.537654	0.577917	-0.403522	-0.555838	-0.940293	0.0145311	-0.481101	-0.801882
2334	1028	SYNJ2BP-COX16	378	0.209241	0.0337183	-0.390872	1.51081	1.11994	0.467315	1.99185	0.165122	1.71858	1.75701	1.95116	1.77017	0.964769	1.99023	2.01259	1.60104	1.68112	1.93746	0.457094	1.73259	0.297842	0.14037	1.63034	1.73815	1.68545	2.00085	1.76411	2.0199	1.11349	1.73184	1.61686	1.73451	1.67327	1.69982	1.51848	2.03736	1.7453	0.39393	0.176026	1.88164	-0.0102063	-0.00745453	0.103789	0.0773816	0.505497	1.95974
1489	183	ECH1	708	0.209968	0.035926	0.26431	-0.0110567	0.253253	-1.0459	-0.436463	0.63956	-1.68974	1.42222	-0.81162	-0.26084	0.395812	-0.0738339	-0.447561	-0.279052	0.0130223	0.699387	0.366222	0.381648	-0.46842	0.671445	0.696624	0.454497	-0.0740417	-0.436684	-0.325029	-0.41043	-0.097964	0.309839	0.391099	-0.0618706	-0.876244	0.740363	0.0172178	0.276764	-0.0338459	0.774242	0.339119	0.926212	0.485103	0.412462	-0.778647	0.544671	0.551284	-0.797185
1533	227	NDUFC1	708	0.209968	0.035926	0.124951	0.335523	0.460474	0.0456105	0.590266	0.324832	-0.255115	1.4402	0.0057185	-0.311758	0.328891	0.252122	0.281476	0.373351	0.472789	0.664551	0.389454	0.332361	0.0613329	0.339207	1.3423	0.54666	0.45262	0.275061	0.120266	0.40749	-0.109642	0.434022	0.462779	0.28557	-0.341657	0.764601	0.364351	0.42959	-0.0325585	1.11499	0.490026	0.736424	0.434669	0.328692	0.373752	-0.175185	0.425477	0.506759
1582	276	NDUFS7	708	0.209968	0.035926	0.345248	-0.462658	-0.11741	-0.743774	-0.829228	0.146081	0.10984	0.284732	-1.33923	-0.270654	-0.400149	-0.425773	-0.719365	-1.06523	0.400971	0.395364	-0.599874	0.0259986	-0.514865	0.286833	-0.384764	-0.785504	-0.170738	0.884035	-0.763212	-1.59037	-1.50561	-0.0382752	-1.09735	-1.02754	-1.52119	0.584333	-0.749931	-0.106553	-1.27407	0.747456	-0.494891	-0.167453	-0.19908	-0.917603	-0.476249	0.809143	0.146091	-0.800138
1864	558	NDUFB11	708	0.209968	0.035926	0.226208	0.0149464	0.241154	-0.775703	0.316392	0.312783	0.459188	1.3148	-0.963904	0.331414	0.0663361	0.285844	-0.646719	-0.191842	0.755337	0.594174	-0.0637562	-0.106866	-0.0779518	0.0814874	1.05134	0.152316	0.234073	0.309369	-0.860793	-0.356617	-0.237544	-0.531176	-0.523359	0.283729	-0.807858	0.47141	-0.189463	-0.113175	-0.09498	0.542984	0.365512	0.471762	-0.403909	0.194674	0.2706	-0.21883	0.104207	0.267662
2106	800	NDUFA11	708	0.209968	0.035926	0.333715	-0.343839	-0.0101241	-0.898077	-0.366989	-0.306971	0.131222	0.39757	-0.0698759	-0.738633	-0.0902625	0.20815	0.241524	-0.0546578	0.240444	0.744329	-0.0630636	0.140723	-0.592998	-0.693889	-0.666149	-0.628513	0.377026	0.608903	-0.534884	-1.32409	-1.55796	-1.12697	-0.897325	-1.64917	-1.19223	0.283924	-1.10064	0.402824	-0.226153	0.149136	-0.833527	0.578329	0.18992	0.0346679	-0.786851	-0.00139464	-0.0175532	-0.807534
1360	54	TM7SF3	707	0.210829	0.0370754	0.267966	0.210054	0.47802	0.225402	0.26155	0.987603	-0.893106	2.14038	-0.135782	0.60965	0.247822	0.0755396	-0.63537	0.0765441	0.235833	0.309719	0.357567	0.524464	-0.772858	0.866214	1.2949	0.396954	-0.405863	-0.0377165	0.238931	0.193554	0.196349	0.941308	0.314023	0.308315	-0.505254	0.0530321	-0.121209	0.348171	-0.974927	0.530038	0.431419	0.981655	0.468877	1.0786	0.205593	0.96201	0.258329	0.678842
1572	266	ARSB	707	0.210829	0.0370754	0.356272	0.0176504	0.373922	0.216671	0.157722	0.425505	-1.19202	1.40447	-0.527922	0.997921	0.270017	0.33831	-0.717249	0.107735	0.0953312	0.606016	0.322965	0.595412	-1.18127	0.424718	1.12513	0.0426016	-0.164493	-0.520953	0.436387	-0.358636	-0.873814	0.432602	0.482944	-0.631898	-0.369143	-0.580858	-0.258555	0.216851	-0.757688	0.341944	0.367258	0.879717	0.463289	0.673282	-0.108988	0.717079	0.409557	0.51813
2107	801	MRPS22	707	0.210829	0.0370754	0.182118	0.456604	0.638722	0.678404	-0.289881	0.507171	0.353086	1.75964	0.225655	0.778765	0.737714	0.0168519	0.162162	1.12924	0.607651	0.723034	0.564964	0.519001	-0.733321	0.455082	1.41012	0.845568	0.533219	0.415751	-0.320783	0.695828	0.280376	-0.0509043	0.710405	0.336951	0.362204	0.533722	0.0492419	0.240166	0.374247	1.14612	0.39901	1.0041	0.758399	0.723824	0.459904	0.373692	0.361001	0.74521
2116	810	COX8A	707	0.210829	0.0370754	0.219691	-0.366963	-0.147273	-0.226523	0.110577	-0.157039	-0.368256	0.776132	-0.643182	-0.381081	-0.701257	-0.207595	-0.723498	-0.17466	0.432102	0.377989	-0.914343	-0.64019	-0.73364	-0.745972	0.490479	-0.000931218	-0.0797962	0.448314	-0.809148	-0.41014	-1.27478	-0.82478	-0.561945	-0.856369	-0.915208	0.295545	-0.947623	-0.426049	-0.94996	0.465197	-0.136326	0.00403979	-0.0399667	-0.881257	-0.210872	-0.558433	-0.0999953	-0.8445
2346	1040	CRYAA	381	0.210829	0.0370754	-0.0363964	1.71177	1.67537	1.69018	1.73411	1.80875	1.69622	1.80155	1.7429	1.78027	1.68132	1.558	1.76247	1.63524	1.65766	1.7	1.79748	1.79407	1.77442	1.74607	1.58454	1.68477	1.72806	1.77651	1.64618	1.78394	1.69894	1.67023	1.69459	1.64303	1.7163	1.68644	1.69744	1.68685	1.718	1.78663	1.59567	1.59712	1.86403	1.65259	1.70024	1.62048	1.6103	1.66964
486	486	CNTNAP2	348	0.212763	0.0121302	-0.248404	0.0729336	-0.17547	-0.51073	0.226114	0.360807	0.207377	-0.215642	-0.0602598	0.487766	-0.0935064	-0.583828	-0.269096	0.216998	-0.186281	0.144412	-0.0227201	0.378918	0.267327	-0.229088	0.149262	0.00779388	0.235135	0.326954	0.297354	-0.492607	0.426425	0.304511	-0.152936	0.0386035	-0.332415	0.911126	0.0997964	-0.0234918	0.419797	-0.0931068	-0.462961	0.040695	0.190949	0.204518	-0.120755	0.0231824	-0.858013	-0.77814
1458	152	CDK5RAP1	706	0.212937	0.0382559	0.219933	0.596986	0.816919	0.935174	0.916895	0.401429	0.0733839	0.442703	-0.386798	0.427341	0.830194	0.79424	0.136653	1.05632	0.868474	0.293492	-0.232062	0.939642	0.443157	0.913736	0.566353	0.316508	0.598972	0.999663	0.542497	0.692963	-0.102215	0.646014	0.846864	0.761253	0.665556	1.11997	0.682854	1.03739	0.874935	1.13953	0.205919	1.41673	1.07526	0.787551	1.21997	0.832382	0.282695	0.702202
1797	491	PLA2G12B	706	0.212937	0.0382559	0.213697	0.0325722	0.246269	0.359301	-0.590531	1.02026	-0.69028	1.47648	-0.560795	0.088585	0.410339	-0.7819	-0.673591	-0.158859	0.00859812	-0.261843	0.220216	0.599986	-1.00377	1.21512	-0.159524	0.544924	0.0431652	-0.546359	0.171383	-0.835855	-0.328088	0.408048	0.308553	0.176161	-0.232724	0.43848	0.235142	0.173534	-0.0318565	0.50404	0.472855	0.69265	0.535091	0.742265	-0.743531	0.468254	0.381455	0.60957
1816	510	NDUFB10	706	0.212937	0.0382559	0.236789	-0.202909	0.0338797	-0.606604	0.273004	0.363628	0.11575	0.98381	-0.120472	0.264866	0.233141	-0.97234	-0.490737	-0.506746	0.966479	0.528918	-0.00560497	-0.582972	-0.639744	-0.0793716	0.777311	-0.398961	-0.521338	0.253275	-1.24439	-0.811811	-0.661842	-0.491205	-0.35182	-0.417567	-0.770977	0.165849	-0.838106	-0.353006	-0.553505	0.926219	-0.283607	0.0355033	0.399117	-0.353052	-0.0943344	-0.210631	0.0280441	-0.783891
2118	812	SPRYD4	706	0.212937	0.0382559	0.234304	0.0994012	0.333705	-0.247642	-0.0532274	0.498548	-1.00505	1.50597	-0.397264	0.119518	0.283509	-0.556207	-0.744524	0.432523	0.513409	-0.155576	0.221039	0.233179	-0.607578	0.0702082	1.33909	0.376228	0.359189	0.467362	0.0415697	0.276652	-0.358311	0.106292	0.355584	0.356941	-0.0588688	0.563743	-0.586399	0.0609532	-0.230024	0.720997	0.207381	0.836558	0.451154	0.48254	0.376468	-0.116774	0.284853	-0.482917
925	48	FNDC3B	309	0.212973	0.00262352	0.512346	-0.106315	0.406031	-0.180514	-0.323627	-0.511278	0.661619	0.733165	-0.654417	0.725012	-0.49288	0.777038	0.365654	0.359005	0.530069	0.719948	-0.158787	0.386951	1.37454	-0.416017	-0.0409831	-0.216165	0.128179	0.188644	0.91914	0.433603	0.288638	0.378145	-1.48086	0.279016	-0.128638	-0.317069	-1.40058	0.722242	-0.246716	0.107092	-0.174817	-1.20355	-0.787707	-0.267261	-0.734764	1.06625	0.226536	0.042032
933	56	MEF2C	773	0.212973	0.00337072	-0.626201	0.510916	-0.115285	-1.31511	-1.22054	-0.780386	-2.06023	-0.0975712	-1.11615	-0.313373	0.381207	0.442572	-0.689824	-0.933306	-1.03922	0.664207	-0.0784016	-0.643081	-0.927705	-0.0918816	-1.49428	0.529704	0.102869	-0.605901	-0.676378	-0.698606	-1.18883	0.661117	0.3962	-1.45721	-0.604322	-0.0230306	0.399136	-0.82997	-1.041	0.539256	-0.0366248	0.453494	0.0955522	0.733202	0.770508	-1.08875	-0.809496	-1.636
961	84	CD40	319	0.212973	0.00397152	0.493091	-0.149853	0.343238	-0.171621	1.18365	-0.39146	-0.786963	0.366264	0.703138	1.08765	0.251079	-0.998468	0.239099	0.94833	1.70501	0.88845	0.0618185	0.695318	0.0628556	-0.530906	-0.275453	0.286985	0.00442978	0.934031	-0.183122	-0.310213	-0.226193	0.192804	-0.486332	-0.60251	-0.194178	0.257133	-0.816751	0.263267	0.638153	-0.493524	-0.00201369	-0.325755	-1.37536	-0.758583	-0.976129	-0.173305	0.394547	-0.273339
972	95	NDRG1	311	0.212973	0.00285384	0.377798	0.199718	0.577516	0.462125	0.503558	-0.71675	-0.0390026	-0.771638	0.0795383	0.366967	-0.460728	-0.776284	-0.417669	-0.7467	-0.255349	-0.275283	0.280565	-1.03511	0.164286	-0.0551457	0.602908	-0.946624	-0.283643	-0.313641	0.445681	-0.0548752	0.0413669	-0.351221	-0.403745	-0.582212	0.566946	-0.478635	-0.516072	-0.425896	0.00132173	0.0577717	-1.04266	-0.564816	-0.828273	-0.332321	-0.727245	-0.474926	-0.566039	0.700772
973	96	IL4I1	301	0.212973	0.00186227	0.585774	-0.389858	0.195916	0.584381	0.0998586	0.244292	1.5059	0.80149	1.05966	0.594315	0.780978	0.506774	0.6003	0.879808	0.182282	0.256838	-0.99622	1.13461	0.104858	-0.498205	0.211459	0.0980938	-1.11697	0.304562	0.375494	0.692123	0.188492	0.550198	-0.688955	1.5933	0.640116	0.713671	-0.150919	1.01134	0.211521	-0.219909	-0.404176	-0.723322	-0.0462074	-1.32433	-1.45095	-0.361342	-0.445745	0.407148
1115	238	SLC16A3	317	0.212973	0.00365992	0.288117	0.823626	1.11174	-0.299131	-1.08835	-1.3361	-0.326362	-0.800534	-0.691144	-0.666909	-0.730343	-0.917043	-1.0724	-0.529136	-0.550305	-1.10672	-0.813919	-1.24228	-0.825973	-0.290784	0.00629866	-0.611424	-1.25719	-0.679212	-0.946788	-0.708165	-0.777909	-1.26677	-1.14524	-1.01197	-0.554358	-0.61113	-1.34237	-1.10849	-1.05388	-0.591489	-0.514981	-1.41921	-0.806324	-0.95794	-1.4144	0.107876	-1.38198	-0.780145
1255	378	P4HB	287	0.212973	0.000998366	0.570084	-0.293691	0.276393	0.439143	-0.0620737	0.145531	1.35073	-0.677332	0.193665	0.891316	-0.314479	0.487065	0.551792	0.55908	-0.463725	0.194585	0.0618998	0.728385	1.0667	-0.982046	0.630418	0.286738	0.111729	0.633142	0.822994	0.681111	0.843603	0.245475	-0.352457	0.968791	0.580054	-0.179933	-1.0419	0.641771	0.35635	-0.0274983	-0.0124249	-1.04681	-0.146599	0.0689861	-0.679689	0.532493	-0.0670513	0.886896
117	117	CA2	349	0.216289	0.0125778	-0.0657879	1.35676	1.29097	1.25226	1.57509	1.31787	1.38643	1.32425	1.42676	1.48618	1.23977	1.26843	1.37111	1.21725	1.40985	1.4197	1.43424	1.38914	1.47309	1.20519	1.34873	1.28252	1.41615	1.36775	1.36142	1.39864	1.38097	1.21802	1.46217	1.34829	1.17248	1.28459	1.37726	1.35216	1.44856	1.39247	1.3481	1.32283	1.37154	1.41232	1.20654	1.29992	1.42412	1.22724
1799	493	IDH1	705	0.217385	0.0394681	0.436739	-0.934401	-0.497661	-1.60894	-1.55659	-0.998992	-1.91026	1.64488	-0.699167	-0.0454647	-1.86863	-1.57282	-2.58379	-1.04083	-1.22352	-0.422694	-0.220533	-0.564455	-1.70571	0.151429	0.504947	-1.0273	-1.52758	-0.901749	-1.56001	-1.52294	-0.762264	-0.912541	-1.04878	-1.0221	-1.46616	0.424831	-0.743507	-0.60862	-1.50095	-0.730754	0.0606998	0.773811	-0.182541	-0.963844	-0.918984	0.0192041	-0.92345	-0.635649
2239	933	MRPS18B	705	0.217385	0.0394681	0.161674	0.115889	0.277563	0.414545	-0.0213739	-0.315144	0.00317346	1.42324	0.0870388	0.0138607	0.284716	-0.770993	0.236709	0.178625	0.516007	0.576758	-0.386868	0.127906	-0.303445	-0.58365	1.34041	0.430397	-0.0441607	0.0605565	0.0637745	0.120544	-0.203486	0.209538	0.212928	0.333397	-0.385656	0.46777	-0.263802	0.210272	-0.325133	1.04555	0.350102	0.407235	0.00819852	0.0629676	-0.0414261	0.422345	0.0927608	-0.625114
1311	5	POLDIP2	704	0.21852	0.0407129	0.255926	-0.933769	-0.677843	-1.3254	-0.841677	-0.731982	-1.66394	1.20552	-1.30269	-1.18953	-0.690884	-0.91635	-1.48965	-0.937561	-0.524641	-0.434808	-1.09693	-0.641941	-1.85514	-0.736147	-0.200006	-0.566722	-0.659166	-1.20001	-1.16112	-1.41982	-1.38142	-0.713137	-0.50741	-1.64449	-1.39991	-0.402754	-0.772455	-1.26987	-1.40856	0.0967746	-0.726938	0.0405314	-0.577311	-0.957567	-1.03584	-0.981545	-0.685612	-1.28092
1545	239	NDUFS8	704	0.21852	0.0407129	0.285614	-0.892968	-0.607354	-1.41598	-0.762011	-0.520906	-1.45647	0.134105	-1.60435	-0.269935	-0.833029	-0.453492	-0.684793	-1.59735	0.320144	-0.159975	-0.465197	-0.787815	-1.28477	-0.90996	-0.436393	-0.256378	-0.503702	-0.624653	-0.95867	-1.78394	-1.78911	-1.28073	-1.07573	-1.46757	-1.91873	-0.738871	-1.07113	-0.669722	-1.24784	-0.0414224	-0.745939	-0.0816784	-0.617682	-0.979113	-0.557601	-1.00768	-0.0968477	-1.42919
1612	306	AKR1A1	704	0.21852	0.0407129	0.334541	-0.735683	-0.401142	-0.691283	-1.39073	0.176167	-1.60593	1.89175	-1.38108	-0.779649	0.0599979	-1.05064	-1.43618	-0.868339	-0.352625	0.144571	-0.703409	-0.468939	-1.38003	-0.234113	0.500313	-0.25957	-0.94499	-0.965439	-0.647557	-1.59894	-1.52451	-0.494889	-0.604887	-1.39208	-1.73504	-0.460323	-1.05479	-1.02558	-1.26312	-0.0630187	-0.179138	0.0199396	-0.670853	0.203411	-1.45154	-0.658226	-0.476431	-0.810462
1659	353	GOT2	704	0.21852	0.0407129	0.241855	-1.36088	-1.11902	-1.93193	-0.258801	-1.55825	-2.57525	0.0427034	-1.12592	-1.74335	-1.65236	-0.971866	-1.83135	-1.56684	-0.669869	-0.430954	-1.09642	-1.1169	-1.92862	-1.53591	-1.46301	-1.41309	-1.7799	-1.33256	-1.73385	-1.66813	-1.44889	-0.923231	-0.61725	-1.66533	-1.86767	-1.30168	-0.831832	-1.70032	-1.84939	-1.096	-0.73861	-0.529777	-0.988201	-1.94712	-1.92412	-1.12586	-1.5717	-1.88796
2070	764	TRMT61B	704	0.21852	0.0407129	0.3524	0.408168	0.760567	0.463059	0.772723	0.389096	0.497369	1.55047	-0.801212	0.791736	0.270658	-0.173536	-0.110665	0.519905	0.68909	0.711629	1.11047	0.818805	-0.305326	0.908473	0.573494	0.981839	0.0871261	0.415031	-1.15953	0.585924	0.508508	0.613695	0.529426	0.714878	0.637803	0.937824	-0.328055	0.933348	-1.07271	1.02066	0.100511	0.438394	0.938201	0.546926	1.12034	0.761175	1.11577	0.50113
34	34	WNK1	735	0.219523	0.0145181	0.0696207	1.08864	1.15826	1.00188	1.21776	0.897412	0.985616	0.860166	1.1696	1.19067	1.14108	1.00369	1.09049	0.990961	0.920041	1.05635	1.24582	0.978608	1.19558	1.03227	1.1494	0.994103	1.13844	1.21926	1.14592	1.05109	1.12196	1.04213	1.25792	1.13427	1.10448	1.16329	1.16787	1.07932	1.08899	1.22987	1.08907	1.15972	1.19322	1.13658	1.25664	1.24503	1.035	1.08206
94	94	SERPINA4	353	0.219523	0.0145181	-0.0784014	1.26548	1.18708	1.14041	1.331	1.28189	1.28939	1.17706	1.22368	1.39827	1.19863	1.26938	1.32081	1.24216	1.24832	1.16202	1.30722	1.28156	1.35436	1.23634	1.08601	1.26628	1.33025	1.17249	1.28854	1.33395	1.37191	1.27083	1.23125	1.18249	1.3469	1.12521	1.11528	1.4355	1.47603	1.27404	1.17226	1.01756	1.21879	1.04428	1.31522	1.14115	1.29596	1.26735
169	169	SERPINC1	352	0.219523	0.0140097	-0.0569502	1.17734	1.12039	1.08401	1.27382	1.20638	1.11622	1.10345	1.214	1.31127	1.1105	1.19751	1.23229	1.14546	1.19288	1.08571	1.2935	1.35438	1.14155	1.18935	1.00788	1.1293	1.22384	1.1901	1.30208	1.34006	1.18046	1.25009	1.03638	1.08028	1.19043	1.06646	1.07821	1.12926	1.21791	1.17766	1.10959	1.19169	1.08208	1.17374	1.12036	1.00186	1.24163	1.14693
329	329	RGPD3	736	0.219523	0.0140097	0.381086	-0.841062	-0.459976	-1.32148	-0.963172	-0.74899	-1.04031	0.0175481	-1.4354	0.471436	-0.471202	-0.949498	-2.18966	-0.514363	-1.33844	-0.192947	-0.89284	-0.583742	-1.3623	-0.968489	-0.972419	-0.49269	-1.32904	-0.849462	-1.41199	-1.69312	-0.120142	0.555805	-0.859729	-0.369801	-1.49953	-0.656741	-0.32455	-1.25672	-1.15001	-0.046841	-1.14794	0.252488	-0.469608	-0.0859172	-0.821564	0.299036	-1.13187	0.0604324
484	484	KCNH6	735	0.219523	0.0145181	0.334687	-0.742033	-0.407345	-1.49421	-1.74101	-0.141595	-0.746908	0.87835	-1.13169	-0.707339	-0.799863	-1.12092	-1.09916	-0.498905	0.357895	-0.218396	-0.300825	0.341293	-1.58294	-0.223457	-0.966155	-1.32382	-1.20931	-1.23595	-0.441872	-1.4694	-0.560186	-0.128664	-0.658233	-0.821207	-1.14721	-0.210895	-0.975714	-1.34562	-1.02115	-0.00553722	-0.107476	-0.474676	-0.59863	-0.304035	-1.12648	-0.166819	-1.46834	-1.31506
494	494	KDF1	353	0.219523	0.0145181	-0.333624	-0.610649	-0.944273	-0.371011	-1.36324	-0.91415	0.0322489	-1.94785	-0.972103	-0.479863	0.214654	0.153401	0.576619	-0.853789	0.298114	-1.2271	-1.97535	-0.324095	-0.263684	-0.859391	-0.431308	-0.224342	-0.177946	-0.118576	-0.813083	-0.512193	-1.53207	-0.46744	-0.172358	-1.51043	-0.772295	-1.47185	-0.124467	-0.718564	-0.217273	-0.658728	-1.22553	-1.46506	-1.16931	-1.40746	-1.07354	-1.00227	-1.24078	-1.99175
529	529	FER1L6-AS1	735	0.219523	0.0145181	0.300425	-0.0714488	0.228976	0.239061	-0.599217	0.624814	-0.458305	0.0858248	-0.893931	0.140388	0.403439	0.0154386	-0.550869	0.520086	0.124166	0.529987	0.126042	0.0580587	-1.00944	-0.198268	-0.212061	0.405208	-0.26647	0.344422	-1.08627	-1.37837	-0.204118	0.391087	0.26864	-0.963692	0.398503	-0.113879	0.225685	0.47882	0.268865	0.547907	-0.124406	0.563491	0.336952	0.62806	0.52641	0.527975	-0.44985	-0.688809
1402	96	EPB41L3	703	0.219773	0.0419908	0.30326	-0.410942	-0.107682	-0.43029	-0.334074	0.242915	-1.39277	1.15108	-1.33186	-0.111314	0.0962479	-0.712748	-1.36771	-0.541168	-0.443232	-0.276262	-0.491606	0.595365	-1.47408	0.67984	0.620502	0.0169515	0.0856661	-0.0303186	-0.0450428	-1.05074	-1.81623	-0.270729	-0.113536	-1.35193	-1.02955	-1.24336	-0.590579	-0.192838	0.00325195	0.630296	-0.694709	0.380516	-0.99039	0.369174	-0.480417	0.288496	-0.345275	0.273614
2024	718	MRPL16	703	0.219773	0.0419908	0.179178	-0.694265	-0.515087	-0.589635	-0.85833	-0.837049	-0.704798	1.00725	-0.959578	-0.267797	-0.309061	-1.71358	-1.23505	-0.437646	-0.70938	0.364092	-0.967701	-0.522765	-1.41294	-0.776213	-1.00905	0.118839	-0.488224	-0.388391	-0.984205	-0.829689	-0.972727	-0.681508	-0.564767	-0.996893	-1.17539	-0.599653	-1.06519	-0.79431	-0.855135	0.00390621	-0.503236	-0.834111	-0.686262	-0.499559	-1.02542	-1.24114	-0.70636	-0.791101
2276	970	MRPL33	385	0.219773	0.0419908	-0.271329	0.840746	0.569416	1.32042	0.996439	-1.05864	0.895445	1.01984	0.865827	1.12846	0.70612	0.40657	1.29912	1.32704	0.693566	1.20658	0.0604899	0.564634	0.742663	0.324033	0.691896	0.917868	1.31383	1.06459	0.156075	1.28508	1.03494	1.12024	0.910392	1.43631	1.0245	1.12731	0.818407	0.569035	0.934794	1.21846	0.762566	1.02834	0.916384	-0.374365	0.639612	-0.569475	-0.00401027	0.02865
2282	976	PGAM5	703	0.219773	0.0419908	0.216854	-0.247753	-0.0308996	-0.426272	-0.254386	-0.606923	-0.870842	0.943829	-0.481237	-0.591057	-0.2894	-0.119224	-0.613846	0.0881587	0.459681	-0.177813	0.11113	0.113646	-0.770166	-0.3312	0.421154	0.0766903	0.0285939	-0.369945	-0.366358	-1.04919	-0.757705	0.172886	0.432791	-0.59138	-0.822776	0.242417	-0.168015	-0.476902	-0.884445	0.654206	-0.151528	0.485363	0.376392	-0.296797	-0.149936	-0.334296	0.259838	-0.51518
2287	981	CTSO	385	0.219773	0.0419908	-0.126118	1.64467	1.51855	1.45092	2.11592	0.791787	1.75737	1.77625	1.60324	2.02136	1.77913	1.14635	1.73441	1.98606	1.89047	1.5389	1.38903	1.29017	1.85684	1.49132	1.70616	1.28342	1.67855	1.56986	1.48361	1.81654	1.94923	1.75603	1.54072	1.38983	1.87521	1.64152	2.022	1.7326	1.56448	1.69008	1.56076	1.54537	1.72292	1.21143	1.20495	1.83885	1.60275	1.36446
1581	275	SNX17	702	0.223305	0.0433024	0.177078	0.556619	0.733698	0.935482	0.638867	-0.497341	0.781819	1.86849	0.6243	0.762475	0.69731	0.319577	0.667618	0.668041	1.13531	1.04167	0.791941	1.05304	-1.23197	0.965959	1.64973	-0.340263	0.755697	0.599966	0.800208	0.457158	-0.340988	0.526947	0.756381	0.702066	-0.192047	0.707316	-0.696891	0.629158	0.574783	1.26293	0.822986	1.04412	1.09745	0.780918	-1.11861	1.05927	0.705648	0.771767
1652	346	MCEE	702	0.223305	0.0433024	0.325389	-0.252384	0.0730043	0.0464695	-0.415899	-1.42538	-0.486786	0.695102	-1.15355	0.516342	-0.451672	-0.459586	-0.875154	-0.22199	0.402056	0.706576	0.0552892	-0.33591	-0.575656	-0.289509	1.08814	-0.377746	-1.06294	-0.437508	-0.00421104	-0.264245	-1.04039	-0.675657	-0.538176	0.0900705	0.152537	0.323076	-0.231443	-0.351764	-0.476785	0.879001	-0.141798	0.570315	0.266161	-1.20153	0.526762	0.288143	-1.26787	-0.452378
1683	377	MPST	702	0.223305	0.0433024	0.376649	-1.14813	-0.771481	-1.17231	-2.57389	-0.325191	-1.61429	1.15942	-2.44681	-0.870017	-1.31942	-1.63446	-1.9664	-1.17701	-0.96217	0.173551	-0.718146	0.700356	-1.87796	0.257564	-1.45627	-0.644031	-0.878525	-1.8138	-0.863966	-2.33602	-1.24171	-1.23005	-1.68919	-0.952914	-2.25954	-1.83005	-1.03975	-0.827051	-1.31011	0.353628	-0.0824473	0.487293	-0.723406	-0.114001	-2.1216	-0.942693	-0.896987	-1.31469
5330	3	TFAP2B	726	0.223587	0.0198744	-0.312844	-0.555622	-0.868467	0.95127	0.0587433	0.704942	0.710098	0.323121	0.927743	0.36314	0.601433	0.751746	0.646531	0.676664	0.105878	-0.389539	0.374915	0.588729	0.0402707	1.37298	0.828197	-0.029838	0.45176	1.05374	0.0250823	0.375438	0.375684	0.429099	0.693823	-0.13704	0.739318	1.22849	0.824012	1.369	0.744487	1.29021	0.32481	0.803041	1.07513	1.59904	1.18574	0.14106	1.57048	1.82221
5523	196	NPY5R	726	0.223587	0.0198744	-0.435346	0.276019	-0.159327	-1.4608	-1.12666	0.450768	-1.24224	-0.0541613	0.66006	0.493503	-0.185862	-1.6087	0.147564	-0.293771	-0.969097	0.0243064	-0.273627	-0.634606	-0.312626	0.665538	-0.725896	-0.352112	-0.126886	-0.789906	1.4761	-0.755706	-0.370667	0.191319	-0.279924	0.1014	-0.260948	-0.503419	0.00746567	-0.298597	-0.424413	0.499	0.256201	-0.0548483	0.400802	0.79513	-0.209545	-0.0213725	-0.0237033	-0.738914
410	410	KLKB1	354	0.223599	0.0150426	-0.0650932	1.27303	1.20794	1.17991	1.19693	1.3481	1.29313	1.28717	1.26044	1.20367	1.25063	1.2813	1.33671	1.39003	1.29686	1.11093	1.22091	1.45847	1.24219	1.22268	1.1463	1.29346	1.25402	1.22695	1.36187	1.32597	1.34869	1.46041	1.14651	1.14708	1.2916	1.35698	1.11306	1.35033	1.33372	1.27173	1.24711	1.27368	1.23524	1.18452	1.28423	1.03498	1.19053	1.27721
1469	163	LYRM1	701	0.223668	0.0446485	0.291845	0.148055	0.439899	-0.107188	0.275622	0.540541	-1.21919	1.5101	-0.445603	0.284845	0.466821	0.390465	-0.939287	0.312448	0.424348	0.486969	0.329774	0.148052	-0.624997	0.771787	1.01673	0.422071	0.437072	0.157455	-0.0641324	-0.729019	0.0401656	0.4583	0.758769	-0.460008	-0.181353	0.710168	0.147783	-0.52476	-0.0569974	0.515214	0.337948	0.987552	0.578978	0.569051	-0.443994	0.338315	0.384505	-0.060009
1492	186	ILVBL	701	0.223668	0.0446485	0.259952	-0.765594	-0.505642	-1.13024	-1.02059	-0.597672	-1.48076	0.869538	-1.07007	-1.11571	-1.26678	-0.18044	-0.597461	-1.08593	0.104837	0.241413	-0.687884	-0.198629	-1.06676	-0.106622	-0.894953	-0.606421	-0.854099	-1.05069	-0.81361	-1.12741	-1.22897	-0.454046	-1.49597	-0.781371	-1.96789	0.0162105	-1.49309	-0.355906	-1.00102	0.144058	-0.386466	-0.315724	-1.13368	-0.533623	-1.21727	-0.847311	-0.453202	-1.35092
1606	300	MRPS15	701	0.223668	0.0446485	0.204352	-0.394892	-0.19054	-0.31158	-0.463552	-0.486673	-0.833531	1.36603	-0.78908	0.0197877	0.0420659	-0.717893	-1.19466	-1.26721	-0.434903	-0.14019	-0.397979	-0.391189	-1.19877	0.381211	1.24596	0.291039	-0.118083	-0.376235	-0.659666	-1.02452	-0.772719	-0.379064	-0.0111712	-1.05476	-0.721023	-0.518402	-0.750265	-0.482978	-0.486565	0.628225	-0.347734	0.477247	0.0157047	-0.0888985	-0.470488	-1.07996	-0.342757	-0.719461
1830	524	MPC2	701	0.223668	0.0446485	0.273856	-0.0272545	0.246601	-0.586879	0.40628	-0.207582	-1.04797	1.55107	-0.43006	-0.0714239	0.492277	-0.674578	-0.192026	0.570835	0.473738	0.640368	0.158079	0.0478102	-1.26208	0.469017	1.14102	0.605363	0.343527	-0.039365	0.0448851	-0.306235	-0.616269	0.242756	0.529135	-0.561441	-0.226903	-0.663326	-0.438928	-0.727945	-0.535295	0.877914	0.411186	0.503291	-0.0482669	-0.0734004	-0.741938	0.345178	0.061067	-0.377855
1964	658	TFB2M	701	0.223668	0.0446485	0.253753	-0.324475	-0.0707214	-0.698942	0.297374	-0.450373	-1.17568	1.46341	-0.179655	-0.0537131	0.0745005	-0.538445	-0.708816	-0.0902068	-0.164913	-0.0557696	-0.785007	-0.390264	-1.85503	0.295405	0.994521	-0.449663	0.336841	-0.698668	-1.4814	-0.0937783	-0.611199	-0.83847	0.376176	-0.400186	-0.623946	-0.243864	0.169852	-0.445625	-1.35766	0.363246	0.125655	0.559221	0.159003	0.196118	0.291533	-0.105378	-0.49278	-0.673424
2090	784	MCRIP2	701	0.223668	0.0446485	0.296583	-0.532317	-0.235733	-1.04507	-0.954059	-0.265328	-1.56275	0.629874	-0.882806	-0.311026	-0.500173	-0.552517	-0.400146	-1.32488	-0.10136	0.409559	-0.773235	0.339175	-1.21006	-0.198454	-0.792493	-0.137528	-0.3927	0.274454	-0.647734	-1.42917	-0.894962	-0.224419	0.00689572	-0.937851	-1.3024	0.186774	-0.99583	-0.388874	-0.655031	0.48362	-0.222864	-0.370217	-0.394418	-0.791951	-0.182728	-0.570874	-0.583124	-0.885979
911	34	CALCRL	762	0.225697	0.005261	-0.564511	0.35792	-0.206592	-1.05823	-0.998702	-0.386403	-1.3221	-0.166242	-1.1084	-0.227451	1.04725	0.258708	-0.689396	0.246929	-0.820086	-0.349049	-0.729776	-1.10835	-0.776106	0.439139	-0.799844	0.39886	0.682866	-0.447398	0.045016	-1.22137	-1.08264	0.569363	1.33215	-1.75763	-0.582757	-0.0136463	0.877989	-0.884205	-0.821928	0.360197	-0.334828	0.357645	-0.374269	-0.155768	1.19668	0.364581	-0.951781	-1.00209
916	39	IFI35	324	0.225697	0.00485858	0.321527	0.123535	0.445062	-0.140553	-0.124361	-0.229837	0.488524	-0.147561	0.662438	-0.0245881	-0.905665	-0.083579	-0.627745	0.289484	-0.0897977	-0.574002	-0.21136	0.425237	0.0616165	-0.265851	-0.186411	-0.172684	-1.20897	-0.0590069	-1.07231	-0.163534	0.737889	-0.100396	-0.0879251	0.0910943	-0.231065	-0.55583	0.344533	0.233706	-0.0245911	-0.341761	-0.254009	-0.605773	-0.486426	-0.479133	0.56612	-0.317806	-0.485723	0.0214537
371	371	AIRE	356	0.228329	0.0161419	-0.150058	0.189793	0.0397347	0.434073	0.279169	0.301121	-0.685482	0.611836	0.389072	0.537865	-0.00527477	0.372785	0.490368	0.303883	-0.583186	-0.786233	0.295463	0.0671875	0.514669	0.517278	-0.203486	0.612265	0.256993	0.0749062	0.103591	0.00641899	0.348882	-0.331057	0.369666	0.703496	0.386014	0.376979	0.550112	0.0175862	-0.253588	-0.0740819	-0.320398	-0.403855	0.0727685	-0.225639	-0.015562	-0.0696	0.290654	-0.160537
647	647	APOM	356	0.228329	0.0161419	-0.0910147	1.30385	1.21284	1.19593	1.31468	1.44163	1.31949	1.17549	1.31749	1.20913	1.25266	1.15536	1.40279	1.39586	1.43202	1.28715	1.3977	1.49951	1.27899	1.34685	0.969103	1.3136	1.4563	1.22281	1.44929	1.38585	1.3394	1.37037	1.13366	1.22897	1.25331	1.22072	1.16363	1.26255	1.53103	1.26577	1.21473	1.1409	1.17221	1.20976	1.33174	0.92318	1.40359	1.21441
658	658	AARD	732	0.228329	0.0161419	0.163721	0.239119	0.40284	0.211059	-0.305629	0.358132	-0.708081	0.694517	0.448118	0.0955119	0.165148	0.191346	0.519123	0.281068	0.44418	0.43582	0.0694883	0.610393	0.0245743	0.622149	0.645966	0.386373	0.250186	0.363469	-0.428187	0.600812	0.406979	0.0994633	0.190505	0.422939	0.385727	0.0554721	0.0784335	-0.0119914	0.0487411	0.446696	0.814449	0.781973	0.418276	0.458697	0.453949	0.276512	-0.666734	0.632825
1646	340	ATPAF1	700	0.228412	0.0460297	0.240502	-1.19876	-0.958254	-0.964626	-1.32922	-1.08089	-1.92074	0.749161	-1.50055	-1.6515	-0.946725	-1.33789	-1.51662	-1.29013	-0.380217	-0.163612	-1.64025	-1.1597	-1.88612	-1.64241	-0.732648	-0.211687	-1.12048	-1.25026	-1.42568	-1.58614	-1.29672	-2.16478	-0.420583	-1.41577	-1.74209	-1.60754	-1.25761	-1.23265	-1.23353	-0.361396	-0.508983	-0.538686	-1.34918	-1.37203	-1.49824	-1.24154	-1.32259	-1.60595
2037	731	GHDC	700	0.228412	0.0460297	0.182082	0.0992757	0.281358	0.452877	0.197543	0.20662	0.327799	1.10645	-0.108012	-0.0325493	0.301893	-0.368512	0.29988	0.0634909	0.314177	0.364976	-1.32988	0.500798	-0.193926	0.543829	0.911206	0.115419	0.0427645	0.140128	0.233126	0.195166	-1.04732	0.117387	-0.14584	0.0615592	-0.379063	-0.0494514	-0.457307	0.470089	0.321501	0.614719	0.225035	0.706114	0.173241	0.422111	0.192989	0.57191	0.0830087	0.091472
1411	105	ACOX3	699	0.228963	0.0474468	0.199417	0.137643	0.337059	0.257278	0.337621	-0.127639	-0.20012	-0.0432909	-0.421299	0.124894	0.371504	0.0600263	-0.0206213	-0.241127	-0.231945	0.3532	0.0247603	0.795004	-0.315636	0.39276	0.266342	0.219995	0.602522	-0.0190566	0.325742	0.0789844	-0.570907	0.268848	0.66847	-0.186252	0.0529394	0.498711	-0.052646	0.836467	0.299036	0.972796	0.160375	-0.569973	0.467261	0.466429	0.943246	0.946715	-0.0707823	-0.582371
1579	273	MRPL3	699	0.228963	0.0474468	0.102343	0.183631	0.285974	0.0849989	0.400562	-0.0599738	-0.0895164	1.24718	0.200168	0.0806058	0.349761	-0.691541	-0.0648288	0.0715266	0.191102	0.27297	0.216417	0.0478002	-0.331233	0.135134	1.63452	0.373526	0.361898	0.323437	0.32604	0.553097	0.307851	-0.65072	0.512379	0.0746601	0.0311215	0.343976	0.18965	-0.326191	-0.240206	0.480774	0.247184	0.444746	0.365293	-0.754137	0.370752	-0.571042	0.182493	0.495763
1593	287	KYNU	699	0.228963	0.0474468	0.295365	-0.0415608	0.253804	-0.638565	-0.248638	0.713058	-1.09186	1.53564	-0.471056	0.296786	0.490508	-0.938987	-0.705178	0.553222	0.242839	-0.30079	0.370068	0.312294	-0.745291	0.810661	0.462079	0.395504	0.212964	0.146183	-0.119697	-0.206559	-0.710478	0.297756	0.216201	-0.219458	-0.42537	-0.336281	-0.388727	-0.345599	-0.493177	0.713425	-0.299923	1.2483	0.423342	0.623618	0.107108	0.490876	-0.331986	-0.109712
1884	578	MTG1	699	0.228963	0.0474468	0.221354	-0.723511	-0.502157	-1.07962	-0.235923	-0.134811	-0.798595	-0.382178	-1.2945	-0.256487	-0.211154	-1.06686	-0.142677	-1.42344	-1.01728	-0.355461	-0.834492	-0.49368	-0.874994	-0.701173	-1.29441	-0.698929	-0.149248	-0.478899	-0.71953	-1.23276	-0.797546	-0.437115	-1.10227	-1.02358	-1.26317	-0.377251	-1.2072	-0.47056	-0.596553	0.108999	-1.56546	-1.33828	-0.150167	-0.171778	0.0136738	-0.777976	-0.116321	-0.514751
2208	902	TMEM120A	699	0.228963	0.0474468	0.331237	-0.3737	-0.0424626	-0.277438	-1.07122	-0.0971405	-0.753072	1.4064	-1.19567	-0.233065	0.100881	-1.15019	-0.747396	-0.701152	0.0661584	0.418036	-1.11517	0.235267	-1.43023	0.72626	0.829625	0.312941	-0.400742	0.103597	-0.91629	-0.999079	-1.01193	-0.667708	0.361418	-0.945556	-1.34449	0.290787	-1.20888	-0.11083	-0.432522	0.446324	-0.244101	-0.193017	-0.560836	0.0388026	0.103418	0.0584787	-0.448821	-0.252014
2322	1016	MINOS1-NBL1	699	0.228963	0.0474468	0.0365102	1.9096	1.94611	1.98472	1.8836	1.92112	1.9667	1.85647	1.9586	1.89963	1.93741	2.04234	1.92231	1.79629	1.93094	1.86719	1.86501	1.89779	1.83284	1.89705	2.01276	1.98878	1.74554	1.89806	1.85204	1.96925	1.81792	1.94796	2.01417	1.82265	1.93831	1.8862	2.00956	1.86224	1.88169	1.93455	1.99133	1.9983	2.07569	1.90949	2.04609	1.85595	1.8187	1.99366
32	32	F7	357	0.229083	0.0167175	-0.0526495	1.23741	1.18476	1.34275	1.23994	1.30168	1.22631	1.26431	1.23267	1.30215	1.17675	1.26388	1.46734	1.13033	1.29805	1.20702	1.24581	1.23268	1.27607	1.15707	1.21297	1.23305	1.26255	1.1622	1.17181	1.35863	1.32278	1.21309	1.18899	1.18976	1.24197	1.19024	1.0855	1.21779	1.18082	1.19496	1.15967	1.19129	1.09152	1.13647	1.1816	1.06247	1.16555	1.24214
405	405	RNF123	357	0.229083	0.0167175	-0.0759482	1.12605	1.0501	0.965967	1.24826	1.1151	1.14728	1.12192	0.985295	1.2379	0.999107	1.00879	1.1663	0.990946	1.15384	1.11568	1.34047	1.22369	1.29817	1.07799	1.05406	1.03701	1.22893	1.23101	1.2946	1.17845	1.12517	1.15083	1.07569	1.13297	0.895803	1.05761	0.923865	1.13766	1.31333	0.924239	1.02277	1.22902	1.16262	1.11152	1.06092	0.908592	1.24625	1.07292
4702	196	CTSV	303	0.230488	0.00203073	0.373912	-0.828099	-0.454187	1.2663	1.45651	0.196766	0.724291	-1.24565	1.21285	0.508736	0.0681619	1.04572	1.65473	1.26719	1.48581	0.175722	0.97189	0.441752	1.32543	0.0587739	0.588075	-0.0383012	0.862697	0.719179	0.682167	1.56598	1.36228	0.152541	1.07937	1.40571	1.32218	0.87613	1.38831	0.665635	1.25224	0.241933	0.657706	0.23561	-0.182964	0.0883571	0.357671	0.362291	0.75171	0.313585
2418	60	PES1	775	0.231824	0.00310248	0.536297	0.624799	1.1611	1.20255	0.751254	0.677903	0.805836	1.57185	0.970789	0.841491	0.212769	1.4448	0.554307	-0.389502	1.47963	0.679751	0.124982	0.42929	0.335483	1.55128	0.0297545	0.4217	1.11306	0.0535394	0.413761	0.0947717	0.0918645	0.455797	-1.27519	0.930588	0.735883	0.634622	1.57287	0.665224	0.810866	0.827461	1.00543	1.95752	1.63382	1.88755	0.0277612	-0.832924	1.42677	0.0557921
2427	69	TPD52L2	756	0.231824	0.00665523	0.431135	-0.035169	0.395966	-0.798042	-0.786079	-0.146938	-0.506788	0.260825	-0.19564	0.00561048	-0.290155	0.0377001	-0.19399	-0.402835	0.919429	0.0674225	0.309412	0.0404593	-0.539317	1.0202	-0.294017	0.282009	0.143422	-0.19436	0.0260736	-0.899185	-0.735988	-0.446946	1.44073	-0.0903232	-1.07913	0.340002	1.79095	-0.280855	0.0709344	-0.747979	0.768275	1.01362	0.970789	-0.0422333	0.830167	0.308834	0.199397	-0.853339
2428	70	HM13	757	0.231824	0.00640194	0.659185	-0.603614	0.0555713	-1.19545	-0.419893	-0.924135	-1.4471	-0.835082	-1.22683	-0.437902	0.455356	-0.777583	-0.578632	-1.17904	0.07714	-0.601042	0.330119	-1.14995	-0.812245	0.541013	-1.45989	0.316711	0.147623	-0.143064	-0.858434	-1.03333	-1.48038	-0.708685	0.197517	-1.60954	-1.0325	-0.118331	0.696764	-1.08073	-0.968109	-0.0183158	-0.753516	1.09634	0.924467	-0.289508	0.504854	-1.28395	0.00047259	-1.14428
2517	159	DDX27	764	0.231824	0.00485858	0.472863	-0.101946	0.370917	-0.39271	0.483393	-0.273482	-0.832226	0.00712518	0.803729	-0.00589834	-0.063624	-0.462118	-0.649029	-1.14166	1.02786	-0.26689	-0.543346	0.20422	-0.540105	-0.145151	-1.01152	-0.437866	0.525122	-0.147958	0.161981	-0.923429	0.0364366	-0.077273	-0.243173	-0.290627	-0.581581	0.583061	2.12574	-0.389154	0.197871	-0.12291	0.0315679	1.59069	0.527613	0.728521	0.489585	-0.0874103	1.01085	0.0251246
2581	223	NCEH1	778	0.231824	0.00273646	0.661013	0.134767	0.79578	0.255652	0.029624	0.213009	-1.11567	-0.393694	1.53042	0.00941638	2.38367	0.0945645	-0.457131	-0.31085	0.877081	0.00299805	-0.254709	-0.0705883	-1.26801	1.65382	0.06256	0.679285	1.9965	-0.0277919	-0.311734	-0.815002	-0.175316	-1.2577	2.32917	-1.17459	-0.259934	-0.83186	1.76401	-0.936474	0.0918106	2.29357	0.859238	1.18021	1.76798	1.60126	-0.21991	-0.501267	-0.616054	-0.20077
2589	231	STOM	321	0.231824	0.00430701	-0.438323	1.16931	0.730984	0.896588	1.33633	1.36189	0.973413	1.72033	1.07777	1.82996	1.40114	0.978986	1.31199	0.883879	1.38323	0.797345	1.87691	1.97947	1.32662	1.53855	0.736717	2.0779	1.27023	1.59295	1.89045	1.45885	0.919725	1.81698	-0.174138	0.679662	-0.4255	0.81489	-0.182874	0.736233	1.53138	0.35807	0.609748	0.30683	0.924553	0.848287	-0.310504	0.523234	1.6166	0.693579
2593	235	NRBF2	762	0.231824	0.005261	0.521849	-0.0895492	0.4323	-0.58253	-0.506525	0.620775	-1.10854	-0.870701	-0.136426	0.532938	0.585981	-1.34116	-0.0874359	-0.195126	-0.13628	-0.0790138	0.417894	-0.0312898	-0.598287	1.17064	-0.434833	0.35509	0.875229	-0.169653	0.550347	-0.675088	-0.17602	0.0356105	0.510339	0.173553	-0.198037	-1.05947	-0.303165	-0.537006	0.53262	0.895346	-0.735166	0.891829	0.443814	0.548535	0.311544	-0.440514	0.662722	0.125684
2595	237	PAMR1	304	0.231824	0.0021201	-0.722873	0.41616	-0.306713	0.416864	0.528077	0.101097	2.29969	-0.524535	1.63603	-0.173878	-0.911898	0.399201	1.567	1.27158	0.984308	0.165415	0.758673	0.453052	0.634952	-0.961907	0.621573	-0.968303	-0.458271	0.0645767	-0.145723	1.35259	1.41893	-0.0225754	-0.912996	1.14178	0.730558	0.10477	-0.604901	0.95964	1.39174	-1.24615	-0.649587	-0.637005	-0.499587	-0.877183	0.123154	-0.0293636	0.496326	1.30091
2616	258	RRP1	759	0.231824	0.00592123	0.486908	0.484773	0.971681	0.902169	1.35677	-0.151384	0.104076	1.83629	1.15529	0.696653	0.169526	0.780164	0.444717	-1.27213	1.31776	-0.352159	0.43136	0.256056	-0.391499	0.197613	-0.0848963	0.630925	1.04858	0.138952	0.609061	-0.214792	1.01016	0.600626	-0.426105	0.484992	0.488566	0.543776	2.41141	0.80354	-0.0133129	-0.343406	0.658193	1.25677	0.341578	0.82225	1.06936	-0.184267	1.93569	-0.0608173
2685	327	XPOT	769	0.231824	0.00397152	0.675755	-0.206098	0.469656	0.151895	-0.177671	-0.945963	-0.407498	-0.0668682	0.920103	-0.385762	-0.387977	0.174017	-0.859818	-0.84083	-0.296416	-1.04059	0.223172	-0.787295	-0.530314	-0.0271414	0.111354	-0.504363	-0.426824	-0.669586	-0.324184	-0.997923	1.48269	-0.24534	0.840475	0.855226	0.101075	-0.320748	0.272076	-1.02337	-0.460747	0.244872	0.896484	0.594315	0.62087	-0.303904	1.65166	-1.24971	-0.672292	0.160751
320	320	CNDP1	358	0.233568	0.0173112	-0.0637881	1.25867	1.19489	1.21639	1.25005	1.47714	1.42016	1.26305	1.25028	1.29039	1.20518	1.30492	1.32137	1.03338	1.36981	1.08209	1.30968	1.47457	1.41858	1.31813	1.02107	1.21127	1.13635	1.22507	1.3433	1.36813	1.29801	1.31309	1.09248	1.17467	1.19464	1.14807	1.13388	1.30787	1.30451	1.2418	1.21867	1.16756	1.14619	1.16986	1.20733	1.02772	1.30548	1.42134
1568	262	MRPS30	698	0.233832	0.0489003	0.199834	0.380228	0.580062	0.45176	-0.0734091	0.0734524	0.55631	1.60692	0.219314	0.800237	0.656697	0.00607506	-0.078145	0.499474	0.461214	0.835971	0.0671344	0.511837	-0.0532774	0.547295	1.47265	0.678138	-0.509117	0.0704237	0.26371	0.732535	0.324867	0.470955	0.332928	0.0967627	0.497154	0.678804	-0.0261183	0.211411	-0.216669	1.02846	0.614227	1.11648	0.130752	0.455272	0.831526	-0.103951	0.10086	0.148809
2061	755	FABP4	390	0.233832	0.0489003	-0.125042	1.44052	1.31548	1.37852	1.74035	1.63109	1.78285	1.39638	1.67795	-0.355767	1.56103	1.73164	1.43726	1.66691	1.77473	1.84241	1.45423	1.1527	1.41994	1.12695	1.50752	1.49178	1.30144	1.71268	1.26395	1.62148	1.60517	0.654906	1.26684	1.75053	1.54908	1.34697	1.36441	1.68869	1.55211	0.0115599	1.30866	2.00063	1.23321	1.52523	0.915116	1.52928	1.44628	0.83801
3	3	SLC4A1	359	0.234607	0.0179232	-0.143776	1.09477	0.950995	0.54797	1.37612	1.13622	1.20016	1.02609	1.08504	1.27634	1.0007	1.04365	1.21961	0.733925	1.09297	1.22654	1.30059	1.21653	1.3394	1.12338	0.707191	1.01883	1.27304	1.16534	1.26328	1.21956	1.18894	1.10893	0.949415	1.16657	0.850087	1.05045	0.651638	1.16544	1.30878	0.775031	0.878009	1.18237	0.901523	1.11974	1.03711	0.882615	1.27613	1.1242
564	564	SLC22A10	729	0.234607	0.0179232	0.351238	-0.096852	0.254386	-0.0241603	-1.80719	0.261556	-0.0356966	0.638037	0.548632	0.434627	0.340861	-0.717193	-0.828933	0.482985	-0.399984	0.423246	0.17222	-0.888053	-0.609868	0.268486	0.0076932	-0.849959	-1.30613	0.504847	-0.159664	0.253875	0.378912	0.539366	0.319533	-0.153623	-0.074783	-1.02753	-0.0168428	0.428396	-0.202926	0.528301	0.207726	-0.0739213	0.438586	0.420491	0.298146	0.134364	0.176779	0.297753
1348	42	RETSAT	696	0.237476	0.0519197	0.31266	-0.474599	-0.161939	-0.812998	0.000233561	0.129659	-1.56662	1.17899	-0.879699	-0.939857	0.15052	-0.168901	-0.772269	-0.100184	0.407431	0.209449	-0.512031	-0.14661	-1.28065	-0.175405	0.59056	-0.101829	-1.05006	-0.700422	-1.0562	-1.42814	-1.37587	-0.256815	0.0885095	-0.124357	-1.2045	-0.445827	-0.956856	-0.713625	-1.17278	-0.219528	0.187131	0.306306	-0.374679	0.0103914	-1.81546	0.705219	-0.535271	-0.81414
1561	255	ACOT13	696	0.237476	0.0519197	0.232474	-0.962997	-0.730524	-0.917558	-0.749127	-0.804972	-1.48372	1.45676	-1.16952	-0.644498	-0.932825	-1.98674	-1.61343	-1.14888	-0.190717	-0.271997	-1.06177	-0.480101	-1.73214	-1.31367	-0.385313	-0.499325	-1.65713	-1.22894	-0.942791	-1.23015	-1.187	-0.51117	-1.09021	-1.23428	-1.30666	-0.614188	-1.61422	-0.804872	-1.46476	0.113847	-0.10368	-0.529277	-0.533704	-0.614224	-1.75305	-0.616906	-1.02127	-1.05977
1643	337	CISD1	696	0.237476	0.0519197	0.186143	0.338828	0.52497	0.465101	0.582427	0.261949	-0.343953	1.55171	0.090726	0.365121	0.7501	-0.0605287	-0.220803	0.480894	0.629882	0.863101	0.575122	0.223011	-0.336328	0.449915	1.29877	1.04007	0.65137	0.40898	-0.0742201	0.21122	-0.057008	0.269794	0.853998	0.105371	0.120808	-0.0984006	0.00350775	-0.410265	0.191056	1.14785	-0.173094	0.252923	0.775044	0.490173	0.369519	-0.0365001	0.38407	0.209881
1761	455	COX5B	697	0.237476	0.050391	0.21309	-0.680676	-0.467586	-1.09941	-0.807806	-0.0436924	-0.885536	0.684131	-1.06037	-0.0305981	-0.38855	-0.886763	-0.921791	-1.21355	0.468403	0.275477	-0.418166	-1.00133	-1.29175	-0.738061	-0.153601	-0.241823	-0.646914	-0.564494	-1.3913	-1.07012	-1.04982	-0.825686	-1.05856	-0.350818	-1.81978	-0.501838	-1.16914	-0.853771	-0.724601	0.4409	-0.624734	-0.809926	0.0549178	-0.845753	-0.646632	-1.19673	-0.30206	-1.24177
1768	462	NACAD	392	0.237476	0.0519197	-0.290153	0.225008	-0.065145	0.918687	-0.0522649	0.0324618	0.786454	-1.04166	0.548059	0.535863	-0.168961	0.234857	1.20914	0.207071	-0.968654	-0.355423	-0.299226	0.981981	0.559236	0.62953	0.251172	-0.533311	1.03236	0.720766	0.733463	-0.0294681	-0.312474	-0.401924	0.371802	1.05448	0.517072	-0.387144	-0.230222	0.288193	0.368329	-0.136378	-0.360539	-0.792777	0.370005	-0.332948	0.755207	0.251619	-0.371416	-0.325555
1818	512	PCTP	697	0.237476	0.050391	0.303603	-0.107281	0.196322	-0.512742	0.034828	0.678684	-0.951194	2.00222	-0.102139	-0.0340654	0.423528	0.415417	-0.689277	-0.566895	0.226926	-0.253704	-0.559909	0.294833	-1.23872	0.929443	1.59601	0.0261779	-0.215197	-0.335919	-0.982855	-0.765281	-0.748544	0.236614	0.34472	-1.10432	-0.580797	-0.64099	0.152582	0.152775	-0.665216	0.421032	-0.329149	0.888871	0.195967	0.609292	0.0461844	-0.492124	-0.711582	0.643026
1843	537	HSPD1	696	0.237476	0.0519197	0.268321	-0.137154	0.131167	-0.725701	-0.44691	0.244526	-1.29673	1.69132	-0.375194	0.562044	0.156022	-0.734413	-1.36894	0.438328	0.382892	0.374329	-0.0618191	0.177775	-0.961448	0.683775	0.552749	-0.489369	-0.141289	-0.424807	-1.00955	-0.351961	0.136	-0.592477	0.389492	0.104057	-0.516356	0.642921	0.0133917	-0.541361	-0.900226	0.560977	0.412529	0.551275	0.55342	0.32045	0.0272647	0.336138	0.24808	-0.0980921
1957	651	CLPB	696	0.237476	0.0519197	0.258953	-0.463079	-0.204125	-0.848814	0.214127	-0.321559	-1.60757	1.0838	-0.637803	-1.00809	0.0949885	-0.627064	-1.03315	-0.124521	0.00889675	0.0730466	-0.480152	-0.172619	-2.04681	-0.88128	0.489871	-0.609517	-0.481602	-0.495173	-0.322177	-1.03418	-0.913234	0.0398979	0.313715	-0.931479	-0.926193	-0.132088	0.0906322	-0.689907	-0.902511	0.0562323	0.27293	-0.418471	-0.376496	-0.717483	-0.536891	0.0683975	0.0235468	-0.348174
2130	824	ACAD9	696	0.237476	0.0519197	0.290585	-0.301035	-0.0104507	-0.395334	-0.781844	-0.554762	-0.580463	0.800664	0.0230704	-0.323302	-0.460888	-1.10996	-0.608019	-0.597882	-1.54157	0.412489	-0.700934	0.26084	-1.91302	-0.789401	0.962	0.204472	0.206183	0.324942	-1.3084	0.105426	-0.586201	-0.74993	0.396434	0.11865	-1.01035	-0.0488718	0.00267804	0.358747	0.251401	-0.569476	0.414307	-0.557645	0.161459	-0.402055	-0.435776	0.372995	-0.693363	0.292201
2324	1018	MUSTN1	391	0.237476	0.050391	-0.181726	1.63854	1.45682	1.80184	1.59419	1.85839	1.95928	1.59195	1.7286	1.39099	1.45953	1.65625	1.40054	1.80172	1.31716	1.58803	1.73912	1.87855	1.75377	1.41778	1.77783	1.97503	1.20489	2.03137	1.49281	1.56859	1.96001	1.35711	1.48257	1.70591	1.74407	1.52826	1.27442	1.64861	1.74418	0.901924	1.66263	1.05125	1.83685	1.26715	0.854512	1.81339	1.36156	1.79662
5416	89	G0S2	365	0.240094	0.0220086	0.50005	0.346128	0.846178	0.765121	-0.545209	-0.053494	0.4948	-1.69629	-0.248268	0.34031	-0.207609	-0.417661	0.90895	0.0855117	-0.306001	0.0663211	-1.18185	-0.577595	-0.00872018	-2.27051	0.0749515	0.0742599	-0.915868	-0.568925	0.401487	0.695408	0.259464	-0.141935	-1.78038	-0.160883	0.469329	-1.20264	-1.12075	-0.854786	-1.45262	-0.781086	-0.689096	-3.60274	0.35767	-0.306955	-1.23512	0.00935571	-0.0368768	-0.46273
2139	833	GTPBP6	695	0.243585	0.0534869	0.23808	-0.64694	-0.408861	-0.183214	-1.2582	-1.21954	-0.126524	0.136504	-0.608317	-0.722693	-0.782849	-0.851749	-0.692472	-1.03195	-0.0174531	0.109986	-0.413503	-0.543265	-0.850464	0.0725606	-0.372589	-0.634063	-0.264793	-0.348953	-1.11276	-1.17548	-1.07507	-0.978578	-0.668839	-1.00751	-1.84127	-0.425263	-1.68372	0.162352	-0.29241	-0.00149525	-0.9382	-0.359734	-0.251723	-0.941935	0.00204156	-0.141997	0.0501433	-0.839341
79	79	APOH	361	0.24409	0.0192044	-0.0520225	1.21908	1.16706	1.16449	1.14331	1.04012	1.28653	1.16038	1.29023	1.0603	1.15571	1.24112	1.23674	1.31296	1.32034	1.12896	1.32373	1.35924	1.2234	1.24683	1.03803	1.28794	1.25606	1.17434	1.22442	1.24328	1.31662	1.21646	1.21389	1.16879	1.22633	1.35139	1.15186	1.20376	1.24297	1.36326	1.15375	1.0503	1.18379	1.0412	1.40574	1.02963	1.16103	1.21954
807	807	LINC01085	727	0.24409	0.0192044	0.28631	-0.53714	-0.25083	-0.324592	0.238449	-0.803584	-0.510215	-0.854343	-0.401407	0.0744052	-0.531982	-1.28344	-0.297473	0.22017	-1.07342	0.0598165	-0.834785	-0.358581	-1.37529	-1.03314	-0.209303	-1.28041	-0.836686	-0.15206	-1.51565	-0.139048	-0.478239	-1.00427	-0.0330021	0.00907466	-0.974899	-0.0242694	-0.256361	-0.534313	-0.669632	-0.269579	-0.257819	0.125271	-0.604118	-0.409675	0.149529	0.247417	-0.170477	-0.480738
1495	189	DMAC2	694	0.245586	0.0550934	0.183548	-0.457759	-0.274211	-0.614276	-0.68609	-0.172647	-0.567229	0.8335	-0.540971	-0.147451	-0.647243	-0.0446299	-0.439144	-0.451893	0.336201	-0.517529	-0.781676	-0.504476	-0.952881	-0.203165	-0.038823	-0.55088	-0.591084	-0.354649	-0.541963	-0.629039	-1.29239	-0.347557	-1.37564	-0.557346	-1.01734	0.22971	-0.55392	-0.0430016	-0.882767	0.0635715	0.00972217	0.0527789	0.0641217	-0.472803	-0.652896	-0.832969	0.0388003	-0.520498
1907	601	ACMSD	694	0.245586	0.0550934	0.161949	-0.220031	-0.0580821	-0.330705	0.185785	0.0855858	-0.527359	1.23714	-0.547346	-0.00170867	0.188579	-1.38039	-0.536679	-0.211664	0.278668	0.284737	0.154542	0.286968	-0.907285	0.173899	-0.485831	0.063089	-0.612159	-1.01105	-0.258365	-0.140167	-0.722969	0.00646217	0.0909989	0.0369032	-0.879243	-0.391293	-0.0688106	-0.36605	-0.735281	0.28607	0.244496	0.275684	-0.18587	0.312717	-1.26987	-0.00499707	0.0824679	-0.665324
2022	716	ATP23	694	0.245586	0.0550934	0.198107	0.427467	0.625575	0.0111026	0.494106	0.027185	0.241566	1.3061	0.513128	0.501731	0.362033	0.770682	0.174898	0.929406	0.622462	0.743028	0.329364	0.362375	0.555583	1.01651	1.18617	0.179326	-0.627048	0.018121	0.342864	0.443577	0.35005	0.855821	0.0857623	0.37473	0.0264196	0.867042	-0.424626	0.301594	0.737887	1.40361	0.557653	0.991283	0.513272	0.238103	1.29197	0.507902	0.347877	0.391397
2146	840	ZADH2	394	0.245586	0.0550934	-0.268068	-1.00582	-1.27389	-0.808073	-0.681338	-1.18807	-0.40441	-0.534353	-1.02448	-1.1797	-1.52584	-1.46005	-0.771155	-0.658256	-0.513027	-0.42648	-0.947049	-0.9237	-0.910121	-2.09158	-0.30615	-1.18251	-1.26386	-0.425632	-0.820414	-0.689429	-0.502544	-1.05158	-1.98166	-0.870628	-1.49596	-1.057	-1.69877	-1.007	-1.78548	-1.02188	-1.25882	-0.176157	-1.53406	-1.82581	-1.79936	-0.799268	-0.472066	-1.56414
2235	929	DDO	694	0.245586	0.0550934	0.192656	0.173337	0.365994	-0.11671	0.0730955	0.765442	-0.222668	1.8547	-0.578565	0.0913112	0.361899	0.376238	-0.170452	0.296098	0.0795059	0.312235	0.128311	0.352192	0.0103952	0.526886	0.938993	0.476531	-0.0725212	-0.951265	0.19979	0.131728	-0.271205	0.389142	0.272362	0.163911	0.133103	0.313463	-0.71913	0.244955	0.157027	0.4535	0.12018	0.708488	0.381918	0.64555	0.197545	0.380642	0.399467	0.266108
5459	132	SSTR1	721	0.249245	0.0235398	-0.272379	0.200867	-0.0715119	-0.282166	-0.279554	-0.914879	-0.277346	-0.598375	-0.16676	-0.44881	-0.80587	0.343961	0.655102	-0.626386	-0.172774	-0.416272	0.535106	-0.665826	-0.884594	0.337576	-1.35708	-0.163227	0.138341	-0.652635	-0.611295	-0.098819	-0.0217315	-0.152858	-0.359894	0.462385	0.699555	-0.677435	1.12749	-0.171439	0.0787808	-1.14882	0.203193	0.813568	0.29015	0.115065	0.270481	-0.0710244	0.7114	0.468194
4975	15	TRIP13	741	0.249263	0.0116967	0.58566	-0.828553	-0.242893	-1.33063	-0.876037	-0.463795	-1.25123	-0.126603	-1.4409	-0.0610434	-0.0236207	-1.17048	-0.734768	-1.59603	-1.6615	-0.440725	-0.573436	-1.59039	-1.66636	-0.653777	-1.16903	-1.10239	-1.21406	-1.00524	-0.452565	-0.917447	-0.963597	-0.783319	0.543563	-1.61467	-1.29557	0.230156	0.254584	-0.61578	-0.747031	-0.605568	-1.24589	0.705106	0.628986	-0.36334	0.575208	-1.60374	-0.668999	-1.50275
4994	34	TRADD	717	0.249263	0.0268813	0.363895	-0.122394	0.241501	-0.412016	-0.838852	0.153997	-0.30826	0.300463	-0.535901	0.317729	-0.214695	-0.0538892	-0.16996	-0.791481	0.38399	0.386864	1.01399	0.16245	-0.0613897	0.731595	-0.0670023	0.0492729	0.0526037	-0.569696	-0.537639	-0.581332	-0.720514	-0.56934	0.699547	0.0897563	-0.680774	-1.32779	-0.315245	0.391513	0.105395	-0.49194	0.171697	0.777387	-0.0599683	0.451476	0.170128	0.301232	0.174743	-1.03541
5011	51	GAPDH	723	0.249263	0.0220086	0.348551	0.0506107	0.399161	-1.40292	0.123135	0.14033	-0.371883	1.69979	0.300764	-0.636576	0.314546	0.74485	0.0512509	-0.259785	-0.0812048	0.258375	0.610328	0.42624	-0.401882	0.0954357	0.267452	-0.449109	0.0432148	-0.973996	-0.464784	-0.0744576	-0.0575123	-0.185296	0.718234	0.824958	-0.422501	0.737447	-0.0930819	-0.046925	0.185112	-1.07214	-0.0285812	0.523739	0.332706	-0.0791782	1.19229	-1.19819	0.772132	-1.05487
5037	77	METTL26	746	0.249263	0.00972895	0.482428	-0.0848188	0.397609	-0.169963	-1.19948	0.12759	0.0405536	0.161382	0.199468	-0.0820646	-0.500654	-0.0530123	0.135865	-0.776084	0.372544	0.114776	0.733075	0.604975	-0.560207	-0.00096414	0.281508	0.526122	0.180429	-0.550635	-0.866061	-0.537487	0.101016	0.0684283	0.867124	-0.382916	-1.16765	-0.459776	-0.345492	0.655677	-0.232292	0.372378	0.0415844	-0.2058	1.09915	0.912195	-0.463602	0.524499	0.692852	-0.0522638
5056	96	ITGB7	718	0.249263	0.0260097	0.440609	-0.510327	-0.0697177	-0.227345	-0.234891	-0.151666	-1.3744	-0.428557	-1.65889	-0.0488772	0.439688	-0.589421	0.0658548	-0.381766	-0.170517	-0.462665	0.487053	-0.736385	-0.227837	-1.21823	-1.3127	-0.283352	-0.50591	-0.839081	0.56619	-0.438132	-1.5591	-0.444437	-0.886448	-1.39121	-1.07765	-0.547257	0.0162166	-0.342293	-0.366451	-0.567287	0.16652	0.473153	-0.450952	-0.0555089	-1.05351	-0.363481	0.144498	-1.40455
5059	99	KIF2C	723	0.249263	0.0220086	0.401041	-0.776803	-0.375763	-1.21467	-0.679334	-1.21926	-1.25898	-1.32597	-0.742285	-0.88382	-0.328399	0.279881	-0.522175	-1.60308	-1.78878	-1.17017	-1.53643	-0.758788	-1.05279	-0.686904	-0.773845	0.076103	-0.795281	-0.614385	-0.958829	-0.00591158	-1.26415	-1.155	1.10722	-1.58886	-0.984095	0.218636	-0.0681359	-0.784456	-0.774766	-0.515807	-1.08743	-0.443252	1.12971	-1.59245	0.0659577	-0.181172	-0.427318	-1.18089
5060	100	HMCN1	368	0.249263	0.0243395	-0.554757	0.286179	-0.268578	1.22119	1.47335	-0.0972709	1.56553	-0.254592	0.959183	-0.580564	-0.096938	-0.561928	0.300786	1.46889	-1.26423	-1.28752	1.44867	0.732718	-0.713846	-1.32301	1.19345	0.607246	-0.028895	1.31223	-1.03867	0.203728	0.582247	0.284417	-0.535386	0.439998	1.2506	1.35116	-0.531319	0.992509	0.0839894	-0.809357	-0.612927	-0.901768	-0.159283	-0.497106	-0.673174	0.156804	-0.0949822	1.97237
5068	108	MPZL2	317	0.249263	0.00365992	-0.690814	0.488414	-0.202401	0.40747	1.18838	0.524936	1.25206	-0.391449	1.60787	1.0654	-0.80907	1.04842	1.70805	0.846101	1.36028	-0.518539	0.00970446	0.79616	1.22973	-0.264165	1.7413	-0.247949	-0.555606	0.281844	-0.124869	2.02693	0.800003	0.76962	-1.02046	1.09301	-0.147526	-1.50519	-0.940376	1.38853	1.00863	-0.788941	0.954841	-0.552406	-0.789513	-0.282767	-2.17777	-0.170399	1.79358	-0.0172128
5089	129	ERAP1	733	0.249263	0.0155837	0.526059	-0.216607	0.309452	-0.279442	-1.23171	0.27558	-0.561608	-1.91904	-0.80976	0.323344	2.16098	0.190743	-0.125518	-0.435939	-0.74921	-0.790999	0.668412	-1.50469	0.192368	2.10285	-0.861295	0.174053	0.251871	-0.442103	1.08605	-0.254202	-0.887587	-0.864411	0.95092	-1.6471	0.0438656	-0.238487	-0.463794	-0.725274	-0.560309	1.00181	0.77544	1.78845	1.23414	0.62893	1.388	-0.408249	-0.482442	-0.278331
5092	132	COL1A2	349	0.249263	0.0125778	-0.548984	-0.583055	-1.13204	0.67789	0.206034	-0.951932	-0.720368	-1.93377	-0.377185	0.781922	-0.680181	-0.315674	-0.357849	-0.0731053	-2.5228	-3.0034	0.736105	-0.686658	-0.698474	-1.59448	-0.265443	-0.459973	-0.403613	0.601668	-1.45619	-0.719347	0.154286	-0.988952	-0.81343	-0.738408	0.129404	-0.254951	-0.737898	-0.929162	-0.261832	-2.42343	-2.10279	-0.641345	0.476626	-1.15663	-1.08235	-1.3149	-0.573426	0.167916
5096	136	VKORC1	731	0.249263	0.0167175	0.262227	-0.46773	-0.205503	-0.369186	-0.576486	-0.348984	-0.689375	-0.55301	-0.754311	-1.35137	-0.558439	-0.642396	-0.865163	-1.01034	0.626996	-0.431455	-0.479802	-0.771111	-0.923522	0.642948	-1.11142	-0.121687	-0.308841	-1.05123	-0.853421	-0.513743	-0.832239	0.35713	0.263555	-0.522272	-0.252397	0.956776	-0.288518	-0.715006	-0.91905	-0.466686	-0.983499	1.11443	-0.681226	-0.496882	-0.216403	-1.14141	0.071444	-0.486592
5098	138	COL3A1	363	0.249263	0.0205648	-0.530508	-0.378226	-0.908734	0.450769	0.292602	-0.775125	-0.167642	-1.6066	-0.386168	-0.134442	-0.583981	0.148839	-0.327387	-0.0551858	-1.94598	-2.42232	1.47626	-0.84843	-0.392102	-1.04802	0.0866512	-0.535537	-0.661906	0.68864	-1.36983	-0.544771	-0.556086	-0.691774	-0.119133	-0.341724	0.989053	0.120253	0.420719	-1.06718	-0.195686	-2.1119	-1.70646	0.0102729	0.927433	-1.1783	-0.820715	-1.8681	-0.12519	1.21008
5104	144	LRRC8C	322	0.249263	0.00448421	-0.636554	0.677976	0.0414226	1.18069	1.1256	0.61278	2.03102	-0.843228	1.58018	1.45264	-0.114628	0.204902	0.879294	-0.0938708	0.144731	-0.136628	1.0474	0.591467	1.30646	0.320565	1.40283	0.0702962	0.595714	0.616618	1.96617	1.20137	1.72032	0.241096	1.14114	0.74756	0.958807	-0.624156	-1.40642	0.685833	1.0887	-0.332056	-0.661045	-0.269489	0.637336	-1.09835	-0.140495	1.00887	0.285258	1.63517
5107	147	CKS1B	765	0.249263	0.004668	0.451861	-0.22434	0.227521	0.0685364	-0.813175	-0.0902618	-1.63227	0.515446	0.246377	-1.07959	0.0366547	0.402202	-0.153211	-0.452255	-0.0360284	0.591694	-0.0498682	-0.843202	-0.574938	-0.484359	-0.757601	-0.601523	-0.515164	-0.39046	-0.370474	-0.023839	0.542225	0.0347216	-0.398514	0.123787	-0.823212	0.720388	-0.297603	0.174351	-0.247699	0.188117	0.990471	-0.33718	0.509001	0.42293	0.41337	-0.0156249	0.621389	-0.711835
5108	148	MMRN2	348	0.249263	0.0121302	-0.661074	-0.0365215	-0.697596	0.403776	0.695048	-0.380866	1.71179	-0.227716	1.56669	0.258549	-1.73542	-1.22751	0.345566	-0.0876376	0.676913	-0.377482	0.815284	0.5024	0.28099	-0.797312	0.677071	-1.38489	-0.723277	0.248869	-0.688305	-0.0442371	0.968683	-0.942596	-1.71362	1.25334	-0.0198992	-0.698581	-1.72546	0.74157	0.459602	-1.09708	-0.567895	-1.63288	-1.10869	-1.02313	-1.35953	0.437174	0.838308	0.5857
5110	150	MARCKSL1	349	0.249263	0.0125778	-0.704915	0.112304	-0.592611	1.41751	1.05542	0.157851	2.33969	-1.13325	1.09767	0.359904	-0.714737	-0.715305	0.586508	-0.32232	0.595754	-1.33225	-0.113429	-0.556941	0.0913466	-0.901167	0.793188	-1.00889	0.308303	0.00887488	-1.50319	0.371392	0.926907	-0.584977	-1.52787	1.29049	0.77526	0.348774	-0.257657	0.939256	0.801614	-0.655639	-1.30375	0.546428	-0.390128	-0.602547	-1.23152	-1.06963	0.77629	1.27122
5112	152	CLEC14A	371	0.249263	0.0268813	-0.572998	0.37226	-0.200739	1.39908	0.849471	-0.311386	2.30197	-0.239905	1.73486	0.618775	-1.07284	-0.733009	0.571855	0.359232	1.16062	-0.337485	0.46984	1.12909	1.0901	-0.251304	1.39152	-1.14998	-0.397312	1.08037	-0.314643	0.422418	1.46673	-0.512901	-1.30477	1.27636	0.383603	-0.593098	-1.39094	1.90129	0.914708	-1.02429	0.123056	-1.55968	-0.386356	-1.07049	-0.779779	0.861191	1.41614	1.183
5123	163	RFLNB	329	0.249263	0.00592123	-0.662392	0.132708	-0.529683	0.37116	0.719178	0.222272	1.41341	0.026897	1.54932	1.30679	-1.40459	-0.907251	0.474051	0.362963	0.0937099	-0.360056	0.87293	0.419438	0.426932	-0.154043	0.631759	-0.612937	-1.06782	0.22752	-0.859771	-0.215257	0.751922	-0.984893	-0.843935	0.891252	-0.20193	-0.212365	-1.23497	1.38135	1.16364	-1.13621	-0.335547	-0.0237607	-0.499745	-0.520769	-0.752264	0.584157	2.38062	0.499846
5135	175	FAM114A1	744	0.249263	0.0104776	0.529597	-0.543746	-0.0141493	0.231878	-0.514567	-1.07846	-0.440249	-0.982082	0.27312	-0.0890261	-0.6377	0.0130518	-0.895268	-1.19784	0.248015	-0.704748	-0.587903	-1.58764	-1.13481	-0.748067	-0.018274	-1.60514	-0.488777	-0.612054	-1.34596	-1.50427	-0.684381	-1.89624	1.09854	-0.73763	0.234877	0.160633	0.688481	-0.863168	0.00577839	-0.810547	-0.323708	-0.85812	1.16659	-0.0199944	1.05845	-0.3407	-0.67507	-0.607986
5149	189	HBA1	360	0.249263	0.0185541	-0.454164	-0.978709	-1.43287	-2.59085	2.1288	-1.84448	-0.148315	-0.335487	-1.37152	0.0272628	-1.93967	-1.76115	-0.563194	-1.06946	-1.23961	-1.08819	0.244289	-0.871389	-0.716634	-1.21386	-1.44144	-2.11848	1.32608	-0.45329	-0.811269	-1.10323	-1.57987	-1.88231	-1.30119	-1.22058	-2.33547	-1.38551	-2.15956	-0.853052	0.353941	-1.93942	-1.98279	0.820799	-1.70941	-2.66169	-1.49269	-1.42679	-0.381221	-2.03767
5152	192	HBD	369	0.249263	0.0251626	-0.469925	-1.12492	-1.59485	-2.71108	0.359147	-1.85663	1.2219	-0.974908	-1.58543	0.131747	-2.04928	-1.93853	-0.414891	-1.49858	-1.56774	-1.13694	-0.187516	-0.996981	-0.712365	0.17893	-1.3918	-2.19401	-0.434443	-0.924654	-0.854198	-1.02279	-1.20778	-2.00083	-1.28027	-1.09884	-2.24453	-1.96264	-2.61502	-0.952383	-0.0742086	-2.18392	-2.12002	-0.414943	-1.43125	-2.429	-1.41833	-1.59606	-0.780071	-2.03171
5157	197	IGKV1-12	356	0.249263	0.0161419	-0.527654	-0.95349	-1.48114	-1.55509	-1.7624	-0.419591	-0.681023	-1.62684	-2.00113	-1.59559	-1.00852	-0.741085	0.194811	-0.873108	-2.14785	-1.94718	-1.05721	-0.621323	0.0236824	1.50714	-1.55141	-1.57436	-1.42293	-0.662396	-0.248263	-0.861653	-1.7254	-1.22639	-1.46493	-1.34462	-0.576615	-1.18441	-0.520564	-0.184615	0.349189	-2.6256	-2.02099	-0.646084	-1.30751	-2.15221	-0.691437	-1.00162	-0.848892	-1.59497
1610	304	HMGCL	693	0.251859	0.05674	0.205853	-0.946706	-0.740854	-0.858574	-1.36519	-0.521055	-1.47911	1.18707	-1.44621	-0.985432	-0.696961	-1.03464	-1.29999	-1.41904	-0.672452	-0.354373	-1.27451	-0.460297	-1.4254	-0.634761	-0.118395	-1.31298	-1.48449	-1.07746	-0.807858	-1.03157	-1.20236	-0.523448	-0.811735	-1.27788	-1.34048	-1.10716	-1.20666	-0.920277	-1.33092	-0.576279	-1.13941	0.081301	-1.04155	-0.574073	-1.33879	-0.774445	-0.764042	-0.916462
1804	498	YARS2	692	0.252945	0.0584273	0.261178	0.839431	1.10061	1.09412	1.29883	-0.502939	0.909749	1.36059	1.28582	0.987223	1.00861	-0.750726	0.424103	1.05529	1.26613	0.973091	1.37581	0.506886	0.58324	0.884087	1.60178	1.21587	1.07575	1.43986	0.746969	1.45309	0.400637	0.676249	1.22388	0.941519	0.30105	0.597167	1.04819	-0.255113	0.634988	1.45681	1.13394	1.44111	1.26501	1.43474	1.24855	1.07861	1.15353	0.628584
1875	569	SURF1	692	0.252945	0.0584273	0.237282	-0.59028	-0.352998	-0.680343	0.0376352	0.172586	-1.20533	0.613326	-0.636115	-0.502867	-0.134559	-0.90218	-0.99588	-0.442698	-0.513196	-0.143736	-0.900738	-0.384671	-1.01765	-0.480728	0.00686121	-0.15983	-0.628438	-0.429039	-0.697771	-1.02587	-0.656788	-0.0204498	-1.26922	-1.14074	-1.20151	-0.680933	-1.25753	-0.81705	-0.793505	0.108197	-0.000349516	-0.288859	-0.581445	-0.149852	-1.13957	0.632377	-0.937702	0.1649
1981	675	NDUFAF2	692	0.252945	0.0584273	0.173337	0.487148	0.660485	0.563055	0.844093	0.375495	0.263127	1.73998	0.576207	0.569115	0.431002	0.444967	-0.176601	0.669026	0.34482	0.69992	0.317117	0.033047	0.237345	0.911086	1.20632	0.0156254	-0.398525	0.281103	0.569026	0.0479211	0.523418	0.892819	-0.349127	0.854936	0.901051	1.01376	0.374617	0.185041	0.627968	0.589728	0.560352	1.58552	0.537236	0.957332	1.01266	0.517068	0.413415	0.587087
2058	752	PUSL1	692	0.252945	0.0584273	0.259827	-0.132222	0.127605	-0.739594	-0.0711312	0.370733	-0.428088	-0.965281	-0.0208743	0.189296	-0.189228	-0.267991	0.296236	-1.12363	0.0120949	0.231905	-0.106217	0.821376	0.547017	-0.18745	-0.690868	-0.955233	0.363452	0.254196	-0.418061	-0.55008	-1.05551	-0.397054	-0.168675	-0.350475	-0.916724	0.38082	0.554382	0.768945	0.580596	0.28066	0.294903	1.1981	0.620074	0.33243	0.16124	0.566042	0.854876	0.101225
2096	790	VEGFB	692	0.252945	0.0584273	0.291392	0.258142	0.549534	0.418031	0.265533	0.0447963	-0.175766	1.11763	0.952754	0.0342305	-0.138003	0.667632	0.236877	-0.501756	0.454396	1.16325	0.663851	0.292119	-0.442525	-0.41108	0.0727284	0.375414	0.576893	0.933422	-0.208527	-0.459032	0.603986	0.440125	0.78583	0.634135	-1.37866	0.16984	0.635614	0.516292	-0.0794928	0.270818	0.798988	-0.572265	-0.119736	-0.221248	0.801583	1.2591	-0.0456066	0.962275
2151	845	DHTKD1	692	0.252945	0.0584273	0.260519	-0.610024	-0.349504	-0.276593	-0.614828	-0.0581372	-1.38972	1.03009	-1.16695	-1.21481	0.106634	-1.56217	-1.08749	-0.358569	-0.372315	0.0813841	-0.70373	0.276644	-1.2304	0.0673365	-0.718476	0.210917	-0.345363	-0.614797	-0.0313374	-0.920532	-1.26554	-0.17893	-0.778754	-1.37585	-1.04334	-0.375933	-1.44449	-1.21381	-0.950898	0.201851	0.0768158	0.240944	-0.613239	0.183965	-1.76731	-0.526491	-0.487264	-1.00266
5255	91	CRHBP	323	0.253628	0.004668	-0.509182	-0.288992	-0.798174	-1.70662	-0.246078	0.478481	-0.105442	1.21443	0.115712	-0.444895	-0.320046	-0.867974	0.381575	-0.522885	-0.404382	-0.193327	-0.0706342	0.835251	0.348617	-0.11823	-1.23916	0.125321	-0.742784	0.185215	0.0385801	0.0671775	-1.05357	0.121752	-1.53154	0.198262	-0.939847	-1.90039	-1.66001	0.275654	0.434053	-0.654697	-1.514	-0.884097	-0.826206	-1.25065	-0.671695	-0.381277	-0.585862	-0.0713143
5030	70	LRRC17	373	0.254561	0.0287005	-0.482644	-0.364055	-0.846698	0.904646	0.0299068	-0.573835	1.9972	-0.846116	-0.0638747	-0.994708	-2.1993	-1.1802	-0.0908494	-0.524617	-0.83324	-1.3251	-0.383799	-0.11517	0.0364681	-1.30376	0.440866	-0.450139	-2.14176	0.292462	-0.794281	-0.813141	1.07388	-0.173168	-1.7447	0.679724	0.32525	-0.254082	-0.98671	0.3455	0.0168899	-1.93396	-1.2984	-1.76211	-0.198846	-1.75164	-1.37265	-0.925848	-0.381386	1.93513
1751	445	MTO1	691	0.256212	0.0601561	0.181478	-0.396194	-0.214716	-0.76257	0.0119537	0.0675883	-0.520401	0.199303	-0.500887	-0.44181	-0.497725	-0.363109	-0.883274	-0.721119	0.198018	0.23672	-0.0973132	-0.443711	-0.5743	-0.978143	-0.288901	-0.161725	-0.731202	-0.399903	0.28322	0.207509	-0.497926	-0.275949	-1.00552	-0.585497	-0.440807	0.118081	-2.02647	-0.318625	-0.483702	0.384955	-1.18682	-0.180384	-0.103684	-0.0722393	-0.928838	0.0123694	-0.242583	0.294893
1781	475	MRPL15	691	0.256212	0.0601561	0.186351	0.188252	0.374603	0.0476648	0.674494	-0.0536405	-0.276446	1.24976	0.0402198	0.33985	0.294224	-0.0945266	0.10204	-0.167009	0.413929	0.772648	-0.228162	-0.731452	-0.21117	0.212731	0.912231	0.513	0.403927	0.231169	0.357684	0.107958	0.00682812	0.444308	0.571694	-0.284038	-0.564137	0.500622	0.649255	-0.275087	0.0634927	1.1026	0.402253	0.320622	0.625954	-0.00378475	0.012128	-0.447847	0.208844	-0.159428
2137	831	SLC25A20	691	0.256212	0.0601561	0.256786	-0.000549442	0.256237	-1.07429	0.482378	0.940446	-1.37224	1.57083	-1.44466	0.304527	0.118319	-0.25535	-0.447524	-0.110619	0.171895	0.784626	0.242655	0.0826003	-0.391906	0.345699	1.48196	0.0637718	-0.255998	-0.803674	0.172156	-0.0169326	-0.0110895	0.691076	0.316886	-0.578914	-0.44207	0.470493	-0.617456	-0.137568	-0.297617	1.16961	-0.324456	0.838549	0.347549	0.504027	-0.153128	0.736004	0.333568	0.180541
2281	975	TMEM141	691	0.256212	0.0601561	0.152428	0.100475	0.252902	0.302537	0.511026	-0.419866	0.0595831	0.59045	0.0388222	0.164982	-0.0293197	0.367872	0.0201456	0.409606	0.640402	0.400233	-0.06451	-0.0839529	-0.34946	-0.0333448	0.314203	0.494256	0.072913	0.190188	0.193138	-0.1339	-0.910725	-0.0416667	-0.51547	0.22106	-0.0294041	0.616653	0.42004	0.428756	-0.630061	0.887144	0.441041	0.547708	0.631471	-0.394866	-0.153416	0.538915	0.285448	0.34777
3088	312	STEAP4	278	0.256579	0.000658112	-0.796841	0.227195	-0.569646	0.236853	0.28737	0.310551	1.06355	0.267446	1.81526	-0.228605	-0.902996	-0.0836804	0.326736	-1.11114	0.709164	-0.0802752	-0.368049	-0.244995	0.860262	0.634327	0.245542	-1.53606	-0.946521	0.493565	0.70864	0.801297	1.22645	-0.26175	-1.18583	1.5519	0.21143	-0.302246	0.249369	1.17234	1.35034	-1.60607	-1.78884	-0.211762	0.0822988	-0.769112	-2.02954	-0.223344	-0.700121	0.912292
3731	955	MXD3	809	0.256579	0.000689729	0.675283	-0.458764	0.216519	-0.707018	-0.453909	-0.314234	-0.763728	-1.15955	-0.796856	-0.225841	0.247751	0.212982	-0.50612	-1.19075	-1.37611	-0.406535	-0.239769	-0.462542	-0.745226	-0.0444938	-0.198012	-0.124712	0.0676343	0.303602	-0.790882	-1.19656	-1.65185	-0.671105	-0.253453	-1.26211	-0.903153	0.180317	0.262475	-0.0423041	0.531612	0.308868	-1.25879	0.948398	1.37345	0.462142	0.933014	-0.307712	-0.121513	-0.677547
86	86	IL11	365	0.257354	0.0220086	-0.24269	0.507632	0.264941	0.686182	0.49772	0.477505	0.666249	0.600358	0.197758	0.708963	0.24143	0.678209	0.585329	0.676437	0.781999	0.0291868	0.303973	0.216902	0.619224	0.258223	0.625427	0.665173	0.655367	0.443018	0.604406	0.630473	0.504862	0.840625	0.644445	0.140551	0.636679	-0.0075616	0.608663	0.417369	0.609068	0.202269	0.133874	0.469267	0.679626	0.678654	-0.983352	-1.21924	0.519891	0.062715
285	285	AHSG	363	0.257354	0.0205648	-0.0610632	1.12953	1.06847	1.01233	1.03018	1.14751	1.18853	1.30766	1.18287	1.02664	1.05295	1.19441	1.19951	1.20707	1.05654	0.991487	1.23301	1.18188	1.20115	1.09671	1.02207	1.15168	1.0987	1.02811	1.3167	1.13477	1.29487	1.35387	1.02028	1.01748	1.14102	1.03669	1.00137	1.08011	1.13679	1.04594	1.04836	1.00067	0.995931	1.06061	1.1189	1.02967	1.15541	1.04815
287	287	SLC25A48	724	0.257354	0.0212761	0.27583	-0.598802	-0.322972	-0.436662	-1.27834	-0.359942	-1.13722	0.678143	-1.08333	-0.619766	-0.0263304	-1.39461	-0.908582	-0.780797	-0.257058	0.661314	-0.721445	-0.025235	-1.58234	-0.584176	-0.661722	-0.441917	-0.838414	-0.751453	-0.26629	-0.789753	-0.72673	-0.0607952	-0.590351	-0.404117	-0.8591	-0.706763	-0.782403	-0.753728	-0.671768	-0.278806	0.632668	-1.57137	-0.769	-0.855816	-0.892515	0.175176	-1.09664	-0.724631
317	317	PCDH15	724	0.257354	0.0212761	0.483273	-1.48908	-1.0058	0.516256	-2.22523	-1.37746	-2.57356	-1.25077	-2.18659	-0.662046	-0.24488	-1.72765	-2.54277	-2.03503	-1.13711	-0.47664	-1.90181	-2.01884	-2.3849	-1.40156	-1.87833	-1.52667	-2.40007	-2.02426	-2.42359	-2.33206	-0.407588	-0.195025	-0.345924	-0.79161	-1.97877	-1.78721	-0.29434	-1.84424	-1.79018	0.694335	-1.77509	-1.26242	-0.563871	0.235316	-0.106621	0.101781	-1.81295	-1.61934
578	578	SPATA12	365	0.257354	0.0220086	-0.280979	-0.313665	-0.594645	-0.13593	-0.861977	-0.0343754	0.00895374	-0.965696	-0.780461	-0.727697	-0.435606	-0.573327	-0.188986	-0.189498	-1.29353	0.101103	-0.608375	-0.176214	0.147928	-1.15142	-0.401649	-0.692319	-0.741346	0.262829	0.00325981	-0.374526	0.376134	-0.143862	-0.230931	0.517872	-0.258841	-0.197767	0.258571	-0.591293	0.0416905	-0.618844	-0.387635	-0.909622	-0.541442	-0.780933	-0.574331	-0.474821	-0.871438	-0.0651486
809	809	CTD-3080P12.3	723	0.257354	0.0220086	0.268972	-0.44248	-0.173508	-0.558047	-0.30303	-0.234553	-0.932332	0.539516	0.0503191	-0.29913	-0.429453	-1.04841	0.00197127	-0.866253	-1.37696	0.269687	0.0967709	0.36207	-0.631456	-0.728813	-1.1467	-0.638489	-0.190239	-0.758594	-0.225043	-1.59859	-0.0249084	0.246837	-0.434156	-0.654419	-0.96522	0.220115	-0.613439	-0.447681	-0.840733	-0.545233	0.0552477	0.387698	-0.423855	0.0250103	-0.104904	-0.860391	-0.168966	-0.426644
992	115	HTATIP2	332	0.259554	0.00665523	0.430048	-0.0360316	0.394017	-0.123937	-0.145765	0.00077192	0.887768	-0.67192	0.406406	-0.350618	-0.847672	-0.187584	0.411058	1.68784	0.408995	-0.154347	0.699842	0.706725	0.294202	-0.184719	0.0210837	-0.281709	-0.145984	0.430556	-1.0703	0.501627	-0.0214985	-0.45741	-1.54034	0.952898	-0.00834431	-0.868825	0.0430487	0.184586	0.576572	-0.362429	-0.244661	-0.168418	-1.26042	-1.06637	0.460551	0.52723	-0.0736237	-0.777332
4973	13	GUCY1B1	379	0.259726	0.0348072	-0.486313	0.360374	-0.125939	1.49863	0.759287	-0.291383	1.14327	-0.315827	1.5105	0.348333	0.108898	-0.00263254	0.245222	0.17418	0.0203484	0.352806	0.295824	0.0576179	-0.120618	-1.48493	1.4975	0.290452	-0.667411	0.874613	-0.518142	0.44848	1.58312	0.395502	0.600549	0.947958	0.682587	-0.0612698	0.569571	0.471088	0.117854	-0.512525	0.00631815	-0.632876	0.945198	0.41582	-1.65208	-0.890556	0.0264344	2.1681
5025	65	PRDX4	713	0.259726	0.0306247	0.416651	-0.0378955	0.378756	-0.671973	0.0873901	-0.136227	-0.711187	1.19766	-0.0255404	-1.13082	-0.251754	0.527793	-0.154591	-0.35363	1.23599	0.372489	0.128354	-0.0849135	-0.340766	0.67987	-0.165073	-0.614704	-0.206492	-0.77211	-0.112171	0.0223179	-0.0438785	0.398511	0.194926	-0.0968775	-0.370521	0.460947	0.173668	-0.0254343	-0.423911	-0.323098	0.434734	1.38639	0.193981	-0.0931445	0.0770724	-0.373986	0.751999	-0.0322179
5031	71	RHBDF2	705	0.259726	0.0394681	0.344564	0.0520983	0.396662	0.476761	-0.41465	0.212019	-0.603893	-1.74492	0.123434	-0.10115	0.677131	0.398834	-0.0877608	-0.670661	1.15882	-1.25589	0.1938	0.190028	0.0693656	-0.179965	-0.323372	0.172222	0.852063	0.155476	0.0120175	0.189067	0.0840258	0.685406	1.05806	-0.237232	-0.72237	-0.274245	0.514852	0.0857006	0.974169	0.0292639	-0.398782	-1.40246	0.972208	0.401294	0.838233	0.595732	0.366323	-0.0835124
5071	111	FLI1	383	0.259726	0.0394681	-0.495867	0.536984	0.0411162	1.67554	1.09841	0.551106	2.12907	-1.01387	1.40686	1.58698	0.279663	-0.614802	0.194447	1.17114	0.291131	-0.297084	0.781684	0.862466	1.42067	0.0163885	1.4935	-0.820643	0.805231	0.0510967	0.435252	0.700243	1.73615	-1.60635	-0.28688	1.28411	0.96968	-0.610014	-0.722934	1.08881	1.12644	-0.133763	-0.286172	-0.909099	-0.136556	0.164512	-0.813964	1.49548	1.81778	1.12454
5076	116	PLOD2	707	0.259726	0.0370754	0.484857	-0.045158	0.439699	-0.942857	-0.136399	-0.418714	-0.422144	-0.357643	0.0725562	0.928852	0.371631	-0.341782	-0.175659	-0.266573	0.259231	-0.323816	-0.241155	-0.536359	-0.908933	-0.233934	-0.257799	-0.60119	-1.00839	-0.243232	-0.782848	-0.31027	0.281953	-0.487339	1.77156	0.0439529	0.567081	0.94024	1.63152	-0.259307	0.942706	-0.812135	0.161767	0.901755	1.30609	-0.188295	1.5973	-0.746579	-0.569676	0.43889
5150	190	IGLV1-40	380	0.259726	0.035926	-0.367524	-1.10475	-1.47228	-1.38433	-0.839451	-0.572658	-1.22283	-1.88702	-2.04751	-3.22372	-0.596009	-0.483865	0.659481	-0.63859	-2.3537	-2.16323	-1.40526	-0.724981	0.199687	-0.0298723	-1.65239	-1.10136	-1.23209	-0.439175	-0.270047	-1.42452	-1.04187	-1.48899	-1.50845	-1.52026	-1.11201	-1.62961	-1.36274	-0.672631	-0.182016	-1.97949	-1.86133	-0.99826	-1.01787	-2.00495	-0.287741	-0.775738	-0.382716	-1.6691
5151	191	IGHG1	377	0.259726	0.0326587	-0.515204	-0.843723	-1.35893	-1.35941	-1.04433	-0.349412	-0.81683	-1.46538	-1.85205	-1.93951	-0.824119	-0.606735	0.886429	-0.477775	-2.50296	-1.26167	-1.39969	-0.364881	0.567985	0.675982	-1.82477	-0.815374	-0.741025	-0.606708	0.0287201	-1.02792	-1.473	-0.983527	-1.71384	-1.58421	-0.527966	-0.893392	-1.03914	0.406515	-0.0691296	-1.98002	-2.07182	-0.558788	-1.24612	-2.2351	-0.155269	-0.611955	-0.588779	-0.82397
5160	200	PECAM1	379	0.259726	0.0348072	-0.502069	0.783806	0.281737	1.74084	1.46865	0.985091	2.57661	0.42048	1.40039	0.940262	0.0169069	-0.234744	1.25708	0.701497	1.00482	0.563618	1.15066	0.901584	0.996044	0.0330851	1.53907	0.0699163	0.0659461	0.862387	0.487393	1.46991	1.40641	-0.156863	-0.691251	1.66396	1.28851	-0.159995	-0.943722	0.932372	1.32486	0.135875	0.603468	-0.515931	-0.637722	0.638382	-1.03938	0.62576	1.53776	1.66115
5027	67	APOL2	701	0.260237	0.0446485	0.628802	-0.665442	-0.0366393	-1.10957	-1.63693	0.596897	-1.26284	-0.632946	-1.70233	-1.13834	0.11312	0.427967	0.558835	-1.34667	0.710831	-0.515804	-1.11294	-1.83134	0.30479	0.779402	-2.07307	-0.15623	0.0473346	0.373841	0.26537	-0.000650592	-2.30722	-1.85087	-0.279336	-2.06058	-1.65169	-1.17306	0.924727	-1.06368	-1.49116	-0.15985	-1.39588	0.612164	2.22142	-0.778706	-0.947613	-0.406723	-0.985857	-0.901751
5074	114	SPARCL1	385	0.260237	0.0419908	-0.457801	0.117932	-0.339869	0.928824	0.52525	-0.256862	1.6597	-0.652804	2.00518	-0.0355601	-1.3312	0.256695	-0.525421	1.18941	0.440123	-0.610749	1.06758	0.167714	0.187373	-0.108373	1.47399	-1.06342	-1.18422	0.650493	-0.58175	-0.171837	0.639859	-1.27314	-0.804309	0.288855	0.443636	0.191766	-0.538744	0.175923	0.619837	-1.52959	-0.0449692	0.00299051	-1.60609	-0.343136	-1.54212	1.31283	-0.534229	1.84376
5086	126	GUCY1A1	387	0.260237	0.0446485	-0.475697	0.316451	-0.159246	1.33868	0.701156	-0.783517	1.80345	-0.706873	1.02907	-0.139354	0.474824	-0.246701	0.360646	-0.368243	0.119689	0.182094	-0.526098	-0.147069	0.392647	-1.94183	1.80269	0.258207	0.442395	0.843878	-0.733138	1.03879	0.842853	-0.0978263	0.811331	0.889317	0.915302	0.0989845	0.517602	0.62547	0.328024	0.316793	-0.0538351	-2.12626	0.611072	0.227404	-1.9357	-0.660085	-0.385699	1.1402
5143	183	COL5A2	387	0.260237	0.0446485	-0.499776	0.19041	-0.309367	1.34088	0.982026	-0.45379	1.09702	-1.12562	0.756317	1.95248	-0.26516	-0.0242823	0.628907	0.428596	-0.566453	-0.58761	1.62399	-0.420019	0.324938	-0.823485	-0.372747	-0.370384	0.515712	1.39878	-0.826912	0.514769	0.28139	-0.88213	-0.76405	0.474045	0.56299	0.0347394	0.0824071	0.0732932	0.502455	-1.24144	-0.887053	0.24696	0.943786	-0.0591387	-0.101475	-0.0096493	0.254446	0.917323
1444	138	TXN2	690	0.260589	0.0619271	0.194809	-1.03519	-0.840383	-0.783636	-0.691362	-1.06862	-1.15817	0.877766	-1.18767	-1.24477	-0.728449	-1.16197	-1.34991	-1.26126	-1.78696	-1.11856	-1.58505	-1.52835	-0.929061	-0.615573	-0.192047	-0.623962	-1.11085	-0.0919716	-1.33142	-1.53218	-1.3651	-1.14017	-1.84837	-1.41635	-1.5312	0.195373	-1.1142	-1.51492	-1.18722	0.33214	-0.971768	-0.970676	-0.468089	-0.812705	-1.75967	-0.93547	-1.96038	-1.20084
1700	394	RTN4IP1	690	0.260589	0.0619271	0.222082	-0.682209	-0.460127	-1.16417	-0.115732	-0.643915	-1.08029	-0.304088	-1.60597	-0.501819	-0.484661	-0.952627	-1.14552	-0.300692	-0.888315	0.115477	-1.09108	-1.19619	-0.55263	-0.839181	-0.398291	-0.345712	-0.856922	-0.326002	-0.645464	-0.378257	-0.765366	-0.334434	-0.161282	-1.34821	-0.396153	0.200454	-1.19009	-1.23425	-0.89931	0.412712	-1.177	-0.0783718	-0.239618	-1.12395	-0.760669	-0.235001	-1.00952	-1.79574
2098	792	NMNAT1	690	0.260589	0.0619271	0.17369	-0.147009	0.0266806	0.0299934	0.272766	-0.415628	-0.235661	0.688389	0.0236565	-0.17325	0.285371	-0.415729	-0.16628	-0.638071	0.346526	0.508795	0.00528474	-0.408486	-0.604756	0.115351	0.599379	-0.294684	-0.0242531	-0.482199	0.0441436	0.136293	-0.436575	-0.274009	0.0761123	-0.223884	-0.62178	-0.816466	-0.599934	-0.355933	-0.648784	0.514332	-0.0121964	0.449369	-0.0161595	-0.43059	-0.128995	-0.82889	0.267452	0.172542
5049	89	GYPC	388	0.260835	0.0460297	-0.494534	0.00315917	-0.491375	-0.418212	1.55892	-0.649769	0.0847061	-0.92179	0.0822615	0.275506	-1.49876	-0.934849	0.645592	-0.768149	0.854878	-0.332829	1.35385	0.266978	0.918928	-0.44453	-0.234588	-1.0504	-0.194789	-0.0106074	1.22079	0.952129	1.2968	-0.598893	-0.64695	0.252409	-0.159737	-0.385428	-2.02431	1.06156	0.550386	-2.4739	-1.53453	-0.668778	-0.392747	-1.25252	-0.0807409	-0.181027	0.436011	-1.14524
1398	92	NEBL	399	0.260917	0.0637411	-0.14215	-0.220478	-0.362628	-1.72376	0.317953	-1.87856	0.0929876	-1.31921	0.0453348	-1.81681	0.0646473	0.114685	0.195877	0.100199	0.235848	0.0407644	-0.165035	0.276652	0.259207	0.132641	0.176091	-1.44323	0.0125353	0.0674245	0.290543	0.389644	0.235082	-0.321161	0.240725	-0.835958	0.193044	0.0350619	-1.51805	0.283044	0.166488	0.539597	-1.46998	-0.0598491	0.0935187	-1.50411	-0.339829	0.109434	-0.782252	0.117407
1477	171	EARS2	689	0.260917	0.0637411	0.127815	0.447874	0.575689	0.127467	0.394142	0.373834	-0.232028	1.24415	0.390931	0.419689	0.591204	0.0505213	0.295755	0.7605	0.361419	0.734038	0.652335	0.25241	-0.387624	0.565208	1.21725	0.710194	0.568747	0.399748	0.243685	0.176806	0.223122	0.509455	0.806419	0.469328	0.289792	0.724951	0.265125	0.703736	0.429641	1.00831	0.498709	0.782638	0.853916	0.500226	0.749129	0.253716	0.207991	-0.479471
1484	178	DECR1	689	0.260917	0.0637411	0.194061	-0.614263	-0.420202	-0.673279	-0.845252	-0.5053	-1.00519	0.6822	-1.08461	-0.44656	-0.120327	-0.652003	-0.904332	-0.868212	-0.441531	-0.0617033	-0.724376	-0.72965	-0.972612	-0.45786	0.00109194	0.147897	-0.39083	-0.534574	-0.392694	-0.337306	-0.848565	-0.307457	-0.745608	-0.794911	-1.51426	-0.954612	-1.3095	-0.864808	-0.999679	0.0888859	-0.54318	-0.753375	-0.138415	-0.653886	-1.03134	-0.69908	-0.885723	-0.816041
1721	415	C19orf12	689	0.260917	0.0637411	0.330888	-0.288867	0.042021	-0.0802881	-0.886249	1.14976	-2.41521	1.63977	-1.00175	-0.342454	0.0282765	0.254408	-0.537635	-0.307646	-0.353142	0.435384	0.115207	0.461943	-1.14052	0.8339	0.42302	0.235383	-0.164844	-0.255519	0.0214722	-1.36894	-0.928715	-0.389234	0.199661	-0.874486	-1.24736	0.144108	-0.940786	-1.33855	-0.612703	1.20801	0.0330874	0.338141	-0.0523596	0.362341	-0.599	-0.151086	0.386237	-0.19911
1731	425	MATN2	399	0.260917	0.0637411	-0.250649	-0.281508	-0.532157	0.231151	-0.307123	-0.624645	0.0328485	-0.250729	-0.113179	-0.963222	-0.471364	0.234374	-0.213147	0.156083	-0.62188	-0.964722	-0.339712	0.11181	-0.554679	-1.00255	0.283962	-0.0263558	-0.388472	0.0838979	-0.477546	-0.849055	0.286048	-0.553409	-1.15359	0.210436	-0.0386686	0.35092	-0.586879	-0.0278645	-0.460985	-1.54985	-0.856582	-1.76217	-0.746304	-0.832836	-0.976783	-0.210298	0.187746	0.275462
1900	594	MMAA	689	0.260917	0.0637411	0.168281	0.464224	0.632504	-0.0543543	0.545823	0.330057	-0.588758	1.33845	0.530275	-0.22589	0.640675	0.626957	0.53551	0.428082	0.310899	0.723908	0.882482	0.623548	0.2352	0.59299	1.25712	1.27216	0.666609	-0.157264	0.926087	0.946753	0.416983	0.336873	0.728276	0.27216	0.160751	-0.156488	-0.0878503	0.428595	0.368531	0.949994	0.808135	0.35415	0.722511	0.822769	0.469575	0.609047	0.385618	0.99107
2122	816	PXMP2	689	0.260917	0.0637411	0.295585	-0.332489	-0.0369045	0.0594492	-0.1085	0.415331	-1.16471	1.30127	-0.685138	-0.541169	-0.361999	-1.50285	-1.15772	-0.792525	0.520043	0.401533	0.0614964	-0.171761	-1.11963	-0.714254	0.715293	-0.908735	-0.767323	-0.132955	-0.0445309	-0.352755	0.032712	-0.26947	-0.788495	-0.771513	-0.932326	0.380303	0.0944055	-0.271135	-1.062	0.894369	0.36673	0.622463	0.299797	0.238851	-0.425849	-0.282613	0.217175	-0.469187
5015	55	NR3C1	697	0.263584	0.050391	0.43046	0.15591	0.58637	1.39906	0.0692368	-0.150295	0.331635	-0.201023	-0.323729	-0.426649	-0.522492	1.31383	-0.746874	0.337568	-0.790916	-0.87372	-0.0888986	-0.905651	-0.576526	2.32492	1.1597	-0.726928	-0.438003	-1.19844	-0.365271	0.496662	0.641915	-0.706564	1.1775	0.750421	1.72488	-0.139321	1.09302	0.378817	0.971267	0.228709	0.802507	0.355636	1.01605	0.627182	1.95157	0.468644	-0.863809	0.875368
5024	64	P4HA1	697	0.263584	0.050391	0.428145	-0.0661633	0.361982	-0.441543	-0.197841	0.339007	-0.96648	0.509231	0.14505	-0.0182877	0.0835577	-0.207248	0.173113	-0.0837994	-0.214323	-0.342833	0.0315845	0.433157	-0.279063	0.725187	-0.599328	0.108078	-0.158284	-0.88844	-0.178967	0.0416613	0.165285	-0.102489	1.21397	0.548535	-0.523776	-1.20939	-0.230943	0.00274452	0.00564612	0.224094	-0.449012	1.15114	-0.497779	0.453275	1.17153	-0.0361949	0.356624	-0.205052
5034	74	PLVAP	391	0.263584	0.050391	-0.583283	0.296736	-0.286546	1.04121	0.756188	-0.0526516	2.36125	0.453361	1.82638	-0.35785	-1.36982	-1.28401	0.755713	0.352584	2.21376	0.647506	0.336559	0.726994	0.55404	-0.986769	0.725808	-0.831206	-0.605501	0.149083	-0.510877	0.798078	1.57579	-0.562585	-1.49621	1.89246	0.357157	-0.500045	-1.19881	0.776698	0.951267	-0.126023	0.753308	-1.27149	-1.10728	-0.367229	-1.71267	-0.371297	1.22629	0.482503
1349	43	ATP6V1H	688	0.264405	0.0655986	0.145456	-0.671886	-0.52643	-0.982417	-0.788916	-0.558732	-0.969276	0.297764	-1.07185	-0.308183	-0.348586	-0.952102	-0.803546	-0.954908	-0.541927	-0.305077	-0.823575	-1.09053	-0.933468	-0.690949	-0.685122	0.153916	-0.451038	-0.31751	-0.729303	-0.63189	-0.660883	-0.425566	-0.461703	-0.780319	-1.59667	-1.00081	-0.660784	-0.686194	-0.740171	-0.00899542	-0.333075	-0.638496	-0.532817	-0.671873	-0.921569	-0.629762	-0.845394	-1.31827
1422	116	FH	688	0.264405	0.0655986	0.179232	-1.02654	-0.847309	-1.33848	-0.799888	-0.515054	-1.76226	0.844984	-1.67326	-0.645296	-1.22009	-0.991941	-1.62732	-1.38791	0.135297	-0.428406	-0.73758	-1.09779	-1.75389	-0.462816	-0.286022	-1.0121	-0.701684	-1.16726	-1.22007	-1.64326	-1.28298	-0.920613	-0.990715	-1.44361	-1.49689	-1.12238	-1.52123	-1.07936	-1.49946	-0.475158	-1.04127	-0.475557	-1.01745	-1.23777	-1.23499	-1.21904	-0.8661	-1.1914
1712	406	COX4I1	688	0.264405	0.0655986	0.189718	-0.222395	-0.0326776	-0.378638	-0.517271	0.0779639	-0.348151	1.07769	-0.776862	0.28507	0.216016	-1.05104	-0.526627	-0.577339	0.529861	0.253774	-0.0486892	-0.852425	-0.673562	0.149051	0.75357	0.236392	0.139999	0.281243	-0.549366	-0.625758	-0.612938	-0.352915	0.215641	-0.543885	-0.559631	-0.420731	-0.731857	-0.323138	-0.862098	0.397119	-0.409815	0.143309	0.0847893	-0.364593	-0.359042	-0.835696	0.0166511	-0.458264
1815	509	GCSH	688	0.264405	0.0655986	0.249119	-0.947094	-0.697975	-1.76149	-1.58478	-1.80504	-1.33927	0.482649	-1.13083	0.139701	-0.926792	-1.68404	-1.22348	-1.12526	-1.13712	0.24844	-0.254412	0.417307	-1.36553	-0.735204	-0.39933	-1.11556	-1.73856	-0.544167	-1.5577	-1.02656	-1.90743	-0.207181	-0.211531	-1.19069	-0.931022	-1.56376	-0.824546	-1.1356	-1.1682	-1.13884	-0.00874502	-0.557264	-1.02409	-1.03611	-0.510014	-1.0991	-1.55042	-0.241184
1147	270	ALDOA	335	0.267054	0.00747004	0.394394	0.268418	0.662812	0.138965	-0.342722	0.300015	-0.449511	-0.493971	-0.527183	-0.481313	-0.251742	-1.24598	-0.670135	0.708132	-0.552846	-1.644	-0.948377	-0.0326892	0.36248	0.553103	-0.0812888	0.0444294	-0.602682	-0.333587	0.576305	0.0518981	-0.228368	0.570358	-0.927919	-0.424489	0.300988	-0.731665	-0.694286	-0.283771	-0.247514	0.475341	-0.328117	-0.99765	-0.738737	-0.115307	-0.942013	-0.239389	-0.598745	0.551478
1885	579	GAS2	687	0.270003	0.0675006	0.168945	0.180866	0.349811	0.0281847	0.290115	0.347256	0.383661	0.486392	0.026291	0.470085	0.0343781	-0.0461613	0.152209	0.240956	0.0766686	0.390599	-0.0933785	0.347657	-0.0174728	-0.18791	0.541084	-0.0339287	0.441846	0.565177	-0.354286	0.356677	0.127415	0.336834	-0.0444475	0.00558762	-0.182176	0.725203	-0.41196	0.326946	0.458223	0.67446	-0.314405	0.840316	0.117052	0.118711	-0.36793	0.956719	-0.278242	0.571884
2170	864	ACSM5	687	0.270003	0.0675006	0.0962112	0.399527	0.495739	0.00700249	0.181412	0.57815	0.214873	1.54824	0.171722	0.434536	0.371358	0.340718	0.146381	0.181443	0.434428	0.559624	0.594838	0.634323	-0.0391139	0.941944	0.794114	0.529399	0.307465	-0.392667	0.349488	0.248884	0.347637	0.578934	0.472878	0.127774	0.0800512	0.712302	0.516818	0.438508	0.371411	0.613872	0.52873	1.07218	0.625923	0.79079	-0.33696	0.612453	0.36778	0.650372
1322	16	PROM1	403	0.272303	0.0714408	-0.184619	0.0429848	-0.141634	0.392084	0.552555	0.227284	0.0631301	-1.65492	0.156624	0.323785	0.399317	0.402051	0.77498	-0.874251	0.684029	-0.227727	-0.338736	-0.664148	0.558215	-0.16458	-0.0655826	0.342371	0.90472	0.229822	0.311225	0.786248	-0.256137	0.298679	-1.0841	-0.667526	0.453825	-1.29469	0.361896	0.411041	0.0340229	0.197934	-0.132353	0.2939	-0.959449	-0.394177	0.298202	-0.213555	-0.0215508	0.336078
1516	210	MPDZ	403	0.272303	0.0714408	-0.266454	-0.587498	-0.853952	-0.00942653	-0.00370217	-0.881228	0.484444	-0.896487	0.0821194	-0.421955	-0.857817	-0.94188	-1.17427	0.232612	-1.00318	-1.15122	-0.434388	-0.415052	-0.750663	-1.63306	0.162849	-0.377176	-1.22642	-0.449407	-0.772097	-0.515658	-0.257442	-0.370326	-1.72889	-0.167022	-0.873528	-0.79587	-1.02824	-0.0430134	-0.582541	-0.884892	-0.206204	-1.61976	-0.711054	-1.11661	-1.21543	-0.86069	-0.860654	0.0480289
1531	225	SLC9A3R1	686	0.272303	0.0694478	0.298419	-0.0336376	0.264782	-0.0912011	-0.183576	0.523156	-1.47848	1.99199	-0.305231	-1.32993	0.35605	0.402845	-0.200426	0.146582	0.127469	0.302893	0.0754149	0.606264	-1.07299	0.993145	0.644286	0.343812	0.16007	-0.715752	0.278806	-0.37474	-0.725788	0.196255	0.238878	-0.868832	-0.880337	-0.257096	0.184796	-0.143097	-0.0216337	0.98157	0.23506	0.730957	0.0497337	0.400092	-0.395279	0.20079	0.275158	-0.565002
1532	226	USP46	403	0.272303	0.0714408	-0.21309	-1.65585	-1.86894	-1.63154	-1.25191	-1.8187	-0.347069	-0.814989	-1.61572	-1.54373	-1.89441	-1.13034	-1.83834	-1.67997	-1.37482	-1.40758	-2.12882	-1.37249	-1.6552	-2.13944	-1.06743	-1.51357	-2.81658	-1.07739	-1.86388	-2.12458	-1.40176	-2.15156	-1.39768	-1.63543	-1.96517	-2.2458	-2.15086	-1.95745	-1.97295	-1.42417	-0.978836	-1.97918	-1.6794	-1.71315	-1.52167	-1.78641	-2.16715	-1.82829
1578	272	ATP6V1A	685	0.272303	0.0714408	0.142711	-0.993636	-0.850925	-1.08015	-1.5905	-0.604427	-1.50722	0.153664	-0.915423	-0.547202	-0.978907	-1.63589	-1.37443	-0.486956	-1.37128	-0.136951	-0.930692	-1.13728	-1.52449	-1.23931	-0.68955	-0.157756	-0.900672	-0.733347	-0.991871	-1.03109	-0.930805	-1.42348	-0.244221	-1.11983	-1.65132	-1.40918	-0.998964	-1.56732	-1.0395	-0.547419	-0.476652	-0.694685	-0.5991	-0.785289	-1.25142	-0.891045	-1.35147	-1.56455
1614	308	ABCD3	685	0.272303	0.0714408	0.260641	-0.170736	0.0899047	-0.671628	-0.884038	0.443529	-1.72034	1.12951	-0.721742	-0.195449	0.341892	0.370506	-0.783687	-0.764589	0.369214	0.518575	0.107643	0.275834	-0.540349	-0.155251	0.733542	0.485658	-0.772565	-0.867631	0.0778902	0.159825	-0.171976	0.398647	0.129449	-0.640888	-0.573061	0.0310767	-0.350926	-0.448265	-0.77396	0.565024	0.414238	0.781993	0.0714787	0.402824	-0.280362	-0.392682	0.30516	-0.380283
1908	602	SCOC	403	0.272303	0.0714408	-0.174206	-0.537959	-0.712166	-0.45912	-0.0579605	-0.84363	-0.657064	0.293709	-0.484496	-0.705818	-0.65519	-0.221261	-0.698041	0.0120511	-0.0783065	0.106774	-1.36291	-0.390464	0.0770748	-1.05104	0.226559	-0.109353	-1.48032	-0.507421	-0.714494	0.109769	-0.209694	-0.541475	-0.382281	-0.889223	-0.731495	-1.13426	-0.865218	-1.32735	-1.48275	-1.0483	-0.0377018	-0.655295	-0.948572	-0.738648	-0.725585	-1.04227	-0.708641	-0.488637
1952	646	NDUFV3	686	0.272303	0.0694478	0.345632	-0.866888	-0.521256	-1.80279	-0.477916	-1.1068	-1.38026	0.671048	-0.976701	-0.890601	-0.917434	-0.00173545	-0.835787	-1.16373	0.165997	0.157306	-1.1994	0.162436	-2.21168	-0.44883	-1.81996	-0.477542	-1.44697	-0.569628	-2.35702	-1.03732	-0.493345	-1.10379	-0.866082	-0.587178	-1.84053	0.604244	-0.776958	-1.85059	-0.860884	-1.3585	-1.15637	-0.346167	-0.918142	-0.782605	-0.781443	-1.23098	-0.65753	-0.680756
1958	652	COA7	685	0.272303	0.0714408	0.247056	-0.662091	-0.415035	-0.213807	-0.17199	-0.723144	-1.61336	1.55067	0.102292	-0.771499	-0.924686	-0.373057	-1.39907	-1.41212	-0.11946	0.205349	0.201752	-0.372558	-1.68737	-1.10171	-0.211966	-0.680319	-1.0701	-1.08259	-0.174774	-1.3536	-0.440914	0.123976	-1.24002	-0.932496	-1.5202	-0.284597	-0.558461	-1.35644	-1.58062	0.0444817	0.162022	0.469675	-0.900199	0.277313	-1.21871	-1.32503	0.00463181	0.0633147
2000	694	ATP5F1C	685	0.272303	0.0714408	0.183671	-0.45542	-0.271749	-0.341208	-0.155751	-0.408858	-0.888531	0.915239	-0.755311	-0.431167	-0.0803593	-0.0750958	-0.939767	-0.401657	0.384322	-0.0519325	-0.567233	-1.00531	-1.06248	-0.889017	0.288616	0.149477	-0.469691	-0.394941	-0.646378	-0.433957	-0.70277	-0.569602	-0.487421	-0.336602	-1.07976	-0.00271142	-1.27453	-0.905383	-0.953669	0.556606	-0.21292	-0.434818	-0.182031	-0.402877	-0.641256	-1.13214	-0.60761	-0.79402
2157	851	MRPS11	685	0.272303	0.0714408	0.239334	-0.212506	0.0268271	-0.773308	0.235596	0.363032	-0.593175	0.814185	-0.643405	-0.198801	0.292971	-0.642761	-1.12087	0.0438059	0.380277	0.0554541	-0.210515	-0.104777	-0.933304	-0.0221786	0.66923	0.4341	0.365654	0.214933	-0.861176	-0.74022	-0.674684	-0.530387	0.219171	-1.09224	-0.850392	0.0912923	-0.463818	0.267027	-0.79093	0.431052	0.236466	0.614351	0.0974067	0.0482956	-0.688448	0.0276083	0.046361	0.446343
2225	919	NKIRAS1	685	0.272303	0.0714408	0.32613	-1.35384	-1.02772	-1.93147	-0.782997	-1.75527	-1.11305	0.80537	-0.410466	-1.49812	-1.83057	-1.22534	-1.57043	-1.16336	-1.32908	-0.387624	-1.27936	-1.01512	-2.3655	-0.254059	-1.02397	-2.29194	-2.88265	-1.4217	-2.30341	-1.06736	-1.18999	-1.65682	-1.8234	-1.17829	-1.54063	-1.90204	-1.50169	-1.54331	-0.889402	-1.49715	-0.947512	0.137051	-1.94766	-1.47732	-1.62376	-1.12533	-1.49083	-0.0418607
2318	1012	KIAA0391	686	0.272303	0.0694478	0.0335982	1.90261	1.93621	1.95542	1.93189	1.96641	1.7289	1.88289	1.90817	1.87996	1.75706	1.90583	1.71224	1.88606	1.9565	1.9636	1.96532	1.93446	1.92781	1.83867	1.917	1.90881	1.92495	1.94487	1.87044	1.97026	1.94698	1.97907	1.9267	1.72748	1.85819	1.97753	1.93522	1.96324	1.93164	2.01189	1.92111	1.96485	1.99816	1.97063	1.94862	1.89787	1.91494	1.95309
1321	15	GGCT	684	0.275094	0.0734805	0.236008	-0.241661	-0.00565302	-0.335248	0.338422	-0.125939	-0.0479347	0.910801	-1.03114	0.413812	-0.352904	-0.26387	-1.21155	-0.0105308	0.205959	-0.377822	-0.266218	-0.852335	-1.42438	0.32208	1.17938	-0.389335	-0.661181	-0.0759256	-0.295968	-1.24562	0.127582	0.554517	-0.534089	-0.100872	-0.000534141	-0.512056	-0.993645	-0.0728475	-0.603743	0.293221	0.161632	-0.211557	0.168715	0.196703	0.246498	-0.485611	-0.030848	0.603087
1475	169	COTL1	684	0.275094	0.0734805	0.305374	-0.183525	0.121849	-0.126276	-0.958968	0.681441	-0.920329	1.41685	-0.592738	0.510014	0.113056	0.271519	-0.682296	-0.925555	-1.82705	-0.0735585	0.316863	0.661489	0.0054712	1.12619	1.07885	-1.14626	0.0869983	0.438548	0.164151	-0.40545	-0.560746	-1.06682	0.260407	-1.17611	-0.734559	-0.825988	-0.531574	-0.520373	0.069991	0.551734	-0.681021	0.577514	0.299764	0.59857	0.0244055	0.438818	0.431077	0.104481
1780	474	NARS2	684	0.275094	0.0734805	0.220456	-0.702493	-0.482038	-0.667591	-0.65377	-1.14068	-0.95011	0.428	-0.649351	-0.166784	-1.70082	-0.328054	-0.989372	-1.4585	-0.495521	-0.926126	-1.16775	-1.08474	-0.886887	-0.647198	0.179122	-1.25292	-1.42026	-1.12296	-0.675531	-0.368443	-0.15006	0.121551	-1.03211	0.391703	-0.737769	-0.467153	-0.507656	-0.868785	-1.08325	-0.927364	-0.232749	0.128251	-0.814987	-0.684754	-0.6253	-1.0212	-0.566148	-0.479771
2004	698	PMPCA	684	0.275094	0.0734805	0.234566	-0.632895	-0.39833	-0.913032	-1.22371	-0.275936	-1.33113	1.0283	-0.934024	-0.7972	-0.490701	-0.5214	-0.936336	-0.825331	0.0647169	0.255638	-0.576226	0.0861479	-1.01789	-0.477182	-0.322704	-0.411405	-0.484872	-0.350525	-0.486546	-1.42858	-1.39633	-0.0211127	-1.24173	-0.915483	-1.49659	0.204123	-0.949341	-0.648935	-1.41731	-0.0248457	-0.671602	0.0139798	0.29885	0.032347	-1.18314	-0.0282031	0.273599	-0.657747
2279	973	NFS1	684	0.275094	0.0734805	0.360049	-1.07561	-0.715564	-2.13091	-1.08415	-0.809346	-2.54521	0.893561	-2.01938	-2.19451	-1.57547	-0.746474	-1.88953	-1.51774	0.0198368	-0.00426541	-1.07525	-0.668206	-2.32427	-1.73238	-0.121686	-0.626908	-0.0462193	-0.577545	-0.935952	-1.33394	-1.17626	-1.46647	-1.55481	-1.93632	-2.35739	0.180503	-0.224133	-0.364026	-0.474787	-1.2995	-1.11284	0.655662	-0.391397	-1.40859	-1.05666	-1.35266	-1.31539	-0.460149
112	112	FA2H	369	0.277352	0.0251626	-0.293	-0.571777	-0.864777	-0.53014	-1.03522	-0.786149	-0.0619745	-1.02777	-0.972423	-0.362051	-0.144276	0.322096	0.177759	-0.132678	-1.09684	-0.967611	-1.40744	-1.38684	-0.270082	-0.76665	-1.05017	0.241005	-0.807304	0.463634	-0.148496	-1.34808	-0.975881	-0.136349	-0.824634	-0.17535	-0.676042	-0.790467	-0.436388	-0.425132	-0.75893	0.15487	-0.897579	-1.132	-0.839244	-1.62612	-0.605888	-0.0803236	-0.941732	-0.981929
189	189	AMELX	369	0.277352	0.0251626	-0.235764	0.254179	0.0184156	0.580686	0.435617	0.485175	0.498334	0.224585	0.61041	0.277499	0.17559	0.226078	0.444542	0.147787	-0.209847	0.394686	-0.0819131	0.116592	0.301779	0.0962965	0.0509823	-0.088505	-0.574751	0.144994	0.14313	0.448274	0.563687	0.464363	0.0414927	0.435725	0.349092	0.235831	0.432967	0.4633	0.29926	0.420861	0.248749	-1.23549	0.166297	0.512242	-1.20003	-0.22009	0.166944	0.622265
247	247	EGF	371	0.277352	0.0268813	-0.047627	1.31706	1.26944	1.33573	1.26113	1.33838	1.34692	1.30373	1.36894	1.14398	1.2234	1.43835	1.40326	1.27822	1.42483	1.34695	1.35296	1.29693	1.39332	1.30615	1.20053	1.18844	1.3838	1.28112	1.45302	1.38687	1.3126	1.31564	1.12842	1.36999	1.38002	1.27957	1.24536	1.32794	1.32956	1.17311	1.14214	1.12434	1.27511	1.41643	1.27873	1.17023	1.2787	1.32539
258	258	SERPINA10	371	0.277352	0.0268813	-0.0219338	1.05876	1.03683	1.01243	1.03628	1.01222	1.10314	1.19875	1.01543	1.05586	0.993002	1.00902	1.07533	0.98022	1.02053	0.995517	1.09689	1.26829	0.997362	1.14042	1.02457	1.01222	1.00644	1.0745	1.15266	1.02182	1.03829	1.20028	1.0108	0.990956	1.01084	1.10839	0.967064	1.11345	1.13742	1.00812	1.01805	1.38945	1.00194	1.00445	1.10051	1.01233	1.01267	1.01218
295	295	TRIM50	718	0.277352	0.0260097	0.33202	-0.456804	-0.124784	-0.938346	-0.752003	0.32004	-0.268524	-0.135805	-0.807938	-0.104261	0.0538931	-0.0488269	-0.964228	-0.223181	-2.11683	0.403192	-0.581362	-0.112337	-1.03632	-0.274785	-0.410658	-0.794596	-0.4682	0.370318	-0.34795	-2.38555	-0.36466	0.181078	-0.0580443	-0.707411	-1.11727	-0.0523737	-0.257917	-0.833229	0.216343	0.292585	-0.91103	-0.373203	-0.0348677	0.016547	0.274606	0.381261	-0.977713	-0.434935
298	298	SYTL5	371	0.277352	0.0268813	-0.266239	-0.19502	-0.461259	0.69308	-1.33674	0.116718	0.130342	-1.82539	-1.28881	0.453634	0.271851	-1.02157	0.0357372	0.372018	0.208888	-1.55437	0.0130028	0.336643	0.468476	-0.31463	0.579471	0.271982	0.257743	0.0250914	-1.02358	-1.09491	0.508164	-1.1128	-0.154414	0.109519	0.395647	-0.141499	0.00413298	-1.04575	0.421671	0.100071	-0.347798	-1.96492	0.18131	-0.401839	-0.631455	-1.12625	-1.20544	-1.55293
443	443	KLK1	717	0.277352	0.0268813	0.359279	-0.879182	-0.519903	-1.69225	-0.787092	-0.0510901	-0.69108	0.314846	-0.738825	-0.403283	-0.875073	-1.39355	-1.73253	-0.556115	-1.7502	0.0968209	-0.825204	0.0404653	-0.506542	-1.08576	-0.91066	-1.09765	-1.43913	0.0888386	-0.875488	-2.16051	-0.556964	-1.20099	-0.465313	-0.97907	-0.959913	-1.28507	-1.6008	-1.01254	-1.0421	-0.0190591	-1.08944	-0.431882	-0.181961	-1.01477	-0.0771599	0.106722	-1.12737	0.136823
644	644	C10orf62	720	0.277352	0.0243395	0.232589	-0.168509	0.0640802	-0.314217	-1.07264	0.556661	-0.230094	0.416625	0.249937	-0.11508	0.455639	-0.35802	0.0815938	-0.645836	-0.757915	0.534967	0.121538	0.354662	-0.632771	0.26065	-0.960994	-0.00157563	0.415996	-1.18011	0.109953	-0.039888	-0.109175	0.300142	-0.185297	-0.532467	-0.796618	-0.418295	-0.11147	0.169902	-0.958088	0.268333	0.555674	-0.559239	-0.258647	0.429319	0.137655	-0.105105	-0.00789135	0.527957
810	810	LINC01016	719	0.277352	0.0251626	0.35665	-0.401446	-0.0447961	-0.332161	-0.894395	0.287519	-0.117657	0.416607	-1.52807	-0.678918	0.236162	-1.54428	-1.5768	-0.796244	-0.122847	-0.365482	-0.564246	0.179981	-1.46979	0.345004	-0.119012	0.13581	-0.189805	-0.971287	-0.226499	-1.1907	0.196126	0.0419773	-0.194033	-0.498276	-0.163801	0.356907	0.151108	-0.50231	-1.14684	0.147432	0.228302	-0.434115	0.0326921	0.263155	-0.327199	-0.0448764	0.126589	-0.472504
841	841	THSD4-AS1	370	0.277352	0.0260097	-0.275636	-0.235897	-0.511533	0.23649	0.142595	0.292961	0.200655	-0.738905	-0.470327	-0.125097	-0.713775	0.259449	-1.34643	-0.300985	0.0633564	-0.0420528	-0.140029	-0.732033	0.179883	-1.63646	-0.0473379	-0.563335	-0.447442	0.0254957	-0.547201	-0.195447	0.158636	0.158722	-0.778142	0.239303	-0.889116	0.624952	0.0650715	-0.280212	-0.201937	-1.19817	-0.792106	-1.53393	-0.243876	-0.162061	0.12546	-0.256899	-1.2026	-0.281625
2370	12	NOP16	738	0.277478	0.01304	0.54795	0.557186	1.10514	1.70266	-0.955255	0.432473	0.489839	0.749913	0.812072	0.535061	1.37901	1.24815	-0.19498	-1.06661	1.62931	0.45744	0.66344	-0.251684	-1.12019	2.8949	0.472543	0.830563	1.1449	0.182496	-0.107577	0.295656	0.349877	0.603799	1.26188	0.958655	-0.00322639	0.11459	0.70746	1.0814	0.531408	0.308591	0.165394	0.378824	1.05898	1.81553	1.43426	0.0555013	1.49012	-0.301892
2379	21	OGFR	733	0.277478	0.0155837	0.453806	0.381639	0.835445	-0.0379026	-0.250024	0.580061	0.700368	-0.0273128	-0.589069	-0.307547	0.728247	0.304974	1.23948	-0.30735	1.48847	1.37165	0.31571	0.745286	0.727926	2.02712	-0.956067	0.478476	1.72015	0.377868	0.325134	-0.185034	-0.494683	-0.34186	1.15672	-0.153715	-0.212459	0.0912285	0.332767	0.811176	0.552654	1.18123	-0.443893	0.022326	1.0306	1.27364	1.48143	0.729507	1.04528	-0.442722
2429	71	MANBAL	733	0.277478	0.0155837	0.512459	-0.617537	-0.105078	-1.30338	-1.31245	0.229772	-0.859848	-0.574705	-1.37254	-0.862726	-0.0508291	-1.63228	-0.454311	-1.72709	-0.068053	-0.446186	-0.587734	-1.18242	-1.18616	0.547833	-0.846541	-0.232305	0.674736	0.24589	-2.14081	-1.00726	-1.32468	-0.0171305	-0.428774	-1.07268	-1.7081	0.0657027	0.710324	-0.0840235	0.247602	0.248451	-1.14236	-0.591053	0.137973	-0.279016	0.347107	-0.958288	-0.757026	-0.102169
2435	77	DGKH	341	0.277478	0.00937282	-0.612897	0.901026	0.288128	2.60913	1.15196	1.05927	2.34054	0.692428	2.72436	0.886573	0.706017	0.855821	0.975519	1.23683	0.935799	0.276821	1.29625	1.6736	1.02253	0.152668	1.8542	1.10956	-0.587832	0.608936	0.779958	1.74545	1.32299	-0.755091	-0.0580842	1.16296	1.25746	-0.837043	-0.239209	0.50423	0.368207	0.023598	0.410438	0.675931	-0.0406029	0.749274	-1.27086	1.03076	0.82659	2.87481
2448	90	GYS1	745	0.277478	0.0100971	0.469529	0.0535447	0.523073	-0.388225	0.330583	-0.431289	-0.121437	0.514928	-0.300091	-1.12846	-0.402107	-0.124814	0.0729217	-0.40819	-0.388863	0.168911	-0.181101	-0.183483	-0.467578	1.35429	-0.337346	-0.339569	1.20204	-0.433116	-0.167796	0.385086	-0.169965	-0.0624985	0.847451	0.321918	-0.00196845	-0.036646	1.81295	-0.00866258	0.785556	-0.421716	0.82091	-0.806246	0.374567	0.138019	0.743043	-0.751307	0.483442	-0.993687
2472	114	SYNGR2	740	0.277478	0.0121302	0.543071	0.0777371	0.620808	-0.0394725	-0.0311391	-0.00387621	-1.43371	-0.388627	-0.122185	0.967765	1.46059	-0.387477	0.497008	-0.697437	0.891008	0.308205	-0.136429	-0.324356	-0.0476099	-0.0211359	-0.227736	1.58647	1.57988	0.790431	-0.141521	-0.47205	-0.456577	-0.838391	1.85432	-0.350955	-1.25076	-0.273097	-0.0345868	0.41751	-0.186456	1.66823	-0.722247	-0.280109	0.465665	0.131824	0.70507	-0.26374	0.125825	-1.06244
2534	176	MYBBP1A	738	0.277478	0.01304	0.50415	-0.118612	0.385538	-0.451931	0.264634	-0.701759	-0.847039	0.301099	-0.16491	-0.866419	0.0693826	0.796608	-0.14481	-0.730014	0.45788	-0.938428	-0.539977	0.0235119	-1.16357	0.693281	0.138126	-0.226453	0.676515	0.532916	-0.114753	-1.07877	-1.00407	-0.167335	0.543687	-0.433915	-0.264019	0.115883	1.75695	-0.22447	-0.103405	-0.169655	-0.178609	1.60388	0.606133	-0.136814	1.50513	-0.258016	0.427502	-1.45492
2545	187	CD63	731	0.277478	0.0167175	0.402499	0.575471	0.977969	0.786928	1.18718	0.743412	0.126899	0.0536238	0.18721	-0.089516	1.61122	1.36558	0.207649	0.204309	0.759205	0.0220134	0.901168	0.431382	0.29585	-0.298328	-0.177498	1.85874	1.44355	0.899177	0.744893	0.139237	-0.336093	0.565883	1.67805	1.02033	0.00969084	1.0394	0.272468	0.578037	0.183404	0.554613	0.768051	1.43481	1.03405	0.831081	1.00846	-0.204097	0.628262	0.422712
2553	195	CNPY3	733	0.277478	0.0155837	0.284205	0.391895	0.6761	1.05264	0.571059	0.777632	0.487199	0.0918695	-0.290708	0.235599	0.725624	-0.631547	0.555705	0.304437	0.858602	0.0778828	0.0102859	-0.357274	0.328031	0.599332	0.337083	0.00327029	1.873	0.219171	0.4602	0.403982	0.0626254	-0.0263463	0.78092	0.379559	0.142364	1.00145	0.758316	0.338826	0.409842	0.57168	1.03853	0.607135	-0.537231	0.894395	0.967679	0.936293	0.688889	0.192253
2603	245	HSPA13	735	0.277478	0.0145181	0.525336	0.00633077	0.531667	0.303775	0.935667	-0.0543671	-0.244369	0.00215958	0.547579	-0.198845	-0.834613	0.218681	-0.574568	0.0264839	0.489383	0.415524	0.54878	0.414585	0.0868964	1.4793	-0.359223	-0.321767	-0.650884	-0.674004	0.0344329	-0.44765	0.890987	-0.772249	0.0576104	-0.573007	0.0812739	-0.516274	0.335539	-0.467652	0.0234022	-0.464822	0.488421	1.62949	0.242171	0.0400527	1.20712	-0.0567431	0.319241	0.152805
2644	286	LMAN2	729	0.277478	0.0179232	0.490839	0.467957	0.958796	0.696785	0.314449	1.1003	-0.000114663	0.847024	-0.748623	0.528698	1.00884	0.296685	0.294845	-0.606757	0.358923	0.904215	0.910429	0.318886	-0.209606	1.49551	-0.350462	1.76405	2.00087	0.816988	0.410638	0.116706	-0.871215	-0.0297101	1.26903	-0.433917	0.174574	0.814925	0.213025	1.0629	0.505739	0.636225	0.828832	1.56894	1.95697	0.948607	1.44515	-0.92892	0.840114	-0.626817
2668	310	EIF1AD	730	0.277478	0.0173112	0.330058	-0.0184407	0.311617	-0.674805	-0.0168564	0.0119159	-0.296554	0.145651	1.29132	0.193078	-0.335268	0.369818	-0.503826	-0.0206179	0.947111	0.515974	0.0363839	0.119391	-0.522074	-0.212402	0.0750936	-0.383531	0.0171582	-0.281564	-0.585627	-0.757284	-0.282276	0.0292514	0.587071	0.482479	-0.699582	-0.443259	0.876356	-0.261898	-0.0107331	0.28002	0.547833	-1.05417	-0.0350615	0.389657	0.796404	0.802136	1.39033	0.18305
2686	328	TMED9	733	0.277478	0.0155837	0.598265	0.0729828	0.671248	0.37119	0.2887	0.413959	-0.664825	0.149996	-0.707334	0.440894	0.62508	0.424699	-0.304256	-0.81729	0.09181	0.180399	0.406975	-0.714688	-0.664158	2.077	-0.171887	0.536848	1.10184	0.446512	0.215559	-0.624484	-1.22509	-0.524433	1.30832	-1.21369	-0.0882354	0.829208	1.07701	-0.812079	-0.118107	0.475644	0.131298	1.69416	1.22662	0.356088	1.33618	-0.793492	0.146081	-0.589928
2764	406	SEPT5	358	0.277478	0.0173112	-0.236267	-0.893372	-1.12964	-0.567597	-0.851125	-0.519541	-0.462035	-1.26593	-0.582448	-0.976535	-0.803747	-1.34174	-1.28591	-0.778117	-0.699285	-1.52649	-0.780471	-0.917511	-0.928182	-1.14539	-0.117387	-0.734725	-1.42724	-0.593047	-1.11674	-1.16969	-0.785721	-0.551917	-1.19861	-0.848746	-0.710263	-0.873487	-1.14034	-0.952991	-0.934929	-1.79319	-0.878964	-1.33527	-0.818699	-1.6987	-0.788545	-0.670887	-0.998999	0.00907913
2767	409	GAPDHS	738	0.277478	0.01304	0.234063	-0.970767	-0.736704	-1.3956	-1.64169	-0.929836	-1.12734	-0.570024	-0.635629	-1.91564	-0.660651	-0.471701	-1.13601	-1.04048	-0.91491	-1.15807	-1.24785	-0.863259	-1.47981	-0.590287	-0.63363	-1.09631	-1.0752	-1.72503	-1.42493	-0.75197	-0.744882	-0.66222	-0.514298	-0.366723	-0.930981	-0.693218	-0.854616	-0.973373	-0.838368	-1.34735	-0.507343	-0.968607	-0.656685	-0.619382	-0.541095	-0.903004	-1.48787	-1.32936
179	179	CAT	372	0.280016	0.0277781	-0.0526627	1.21668	1.16402	1.25413	1.36994	1.14636	1.31513	1.25707	1.2727	1.397	1.16493	1.03366	1.23842	1.15933	1.22112	1.27034	1.40203	1.28432	1.33871	1.15638	0.996229	1.1789	1.26804	1.23792	1.39988	1.25243	1.2375	1.16043	1.16681	1.21915	0.997546	1.04052	1.02577	1.14692	1.32417	1.02985	1.20959	1.04049	1.04211	1.16389	1.11615	1.13424	1.30729	1.10998
728	728	LYPLAL1-AS1	716	0.280016	0.0277781	0.137645	0.100953	0.238597	0.123311	-1.96603	0.355283	0.132664	0.700145	0.376725	0.138191	0.470855	0.142203	-0.731147	0.0304457	0.19265	0.176252	0.175211	0.36843	-0.609752	0.239574	0.133052	0.619244	0.201618	0.0197121	0.200532	0.398652	0.189148	0.135781	0.243326	-0.119479	0.235929	-0.0463852	-0.17608	0.446932	0.433484	0.577136	0.355502	0.198918	0.196197	0.316076	0.418356	0.284484	0.1654	-0.946827
1420	114	OSBPL8	683	0.280908	0.0755675	0.250745	-0.378737	-0.127992	0.119328	-0.626223	0.103681	-1.32142	1.56904	-0.587976	-0.532265	-0.412903	-0.653077	-1.0777	-0.659835	-0.365865	0.0033771	0.400235	0.250659	-0.886749	0.797897	1.29825	0.15169	-1.35442	-1.19747	-0.374175	-0.646636	-0.715795	-0.65331	0.0908807	-0.257851	-0.68572	-1.05406	-0.498988	-1.42218	-0.92	0.209738	-0.158113	0.535866	0.0864855	0.645383	-0.478286	-0.483009	-0.449956	0.140561
2226	920	ADH5	683	0.280908	0.0755675	0.203824	-0.599265	-0.395441	-0.642513	-1.30475	0.118496	-1.10024	1.17838	-0.36542	-0.975024	-0.645244	-0.535252	-0.973469	-0.393091	0.0570787	0.131506	-0.830306	0.00473891	-1.08934	-1.01087	1.10075	-0.168588	-1.26459	-0.941114	-0.703012	-0.694744	-0.717022	-0.147174	-1.01952	-0.625547	-1.72997	-1.08625	-1.0558	-0.665764	-1.08279	-0.0708988	0.208491	-0.467467	-0.836851	0.053354	-1.772	-0.284391	-0.414016	-0.842396
1416	110	MRPS33	681	0.282016	0.0798867	0.15355	0.66576	0.81931	0.524373	0.419241	0.335838	0.296102	1.5049	0.472246	0.91346	0.709885	0.615818	0.372146	0.741583	1.04642	1.22774	0.338961	-0.273217	0.168706	0.753938	1.72395	1.02184	0.524119	0.294006	0.643904	0.875615	0.663924	0.782874	0.943112	0.600341	0.676493	1.03885	0.504799	0.642146	0.200197	1.26806	0.775983	0.82593	0.994738	0.44478	0.670068	0.443996	0.482442	0.716751
1430	124	NDUFB7	681	0.282016	0.0798867	0.167993	0.0220292	0.190022	-0.0360732	0.354329	0.010537	0.441778	1.205	-0.14469	0.175057	-0.00511777	-0.0633963	-0.0623669	-0.324919	0.606682	0.670531	-0.309301	0.00349209	-0.534169	-0.114084	1.31867	0.317731	0.24969	0.175731	-0.764881	-0.828952	-0.617118	0.0274013	-0.476417	0.313207	-0.954143	0.688668	-0.582722	0.210195	-0.245415	0.903173	0.252377	0.0955422	0.128015	-0.141173	-0.205014	-0.351478	0.13285	-0.168585
1437	131	CRYBB3	681	0.282016	0.0798867	0.138324	1.10483	1.24316	0.728545	1.04693	1.51998	0.404828	1.77538	0.987862	1.24205	1.44784	0.505721	0.800733	1.19169	1.03508	1.42729	1.50519	1.50307	0.647541	1.76863	1.11885	1.13125	0.89146	1.76526	1.10061	0.823075	0.686182	0.931421	0.804405	1.20878	0.948107	0.867942	1.13901	1.44899	0.950937	1.45026	1.10721	1.58399	1.01935	1.44726	1.57116	1.53348	1.28743	0.979196
1549	243	ATP5F1B	682	0.282016	0.0777027	0.148401	-0.873455	-0.725054	-0.817925	-0.402822	-1.01394	-1.24397	0.502717	-0.8318	-0.771092	-1.05593	-0.653816	-1.21889	-1.02232	-0.243859	-0.276408	-0.662224	-1.23539	-1.60617	-1.51164	-0.161793	-0.600499	-0.623385	-0.44459	-0.994849	-0.949479	-1.32065	-1.22541	-0.97924	-0.756914	-1.5533	-0.799952	-1.11752	-1.12669	-1.23082	0.0469095	-0.532746	-0.672474	-0.237128	-1.68539	-0.644356	-1.33358	-0.870035	-1.20966
1684	378	KRT17	407	0.282016	0.0798867	-0.198504	1.32536	1.12685	0.933586	1.16521	1.42833	1.43437	0.737691	0.968268	1.39748	1.28979	1.51639	1.86894	1.74305	0.45523	0.0913367	1.51856	1.29536	1.48287	1.37755	0.835815	0.817917	1.59815	1.46577	1.37733	1.75815	1.32187	1.76104	1.26008	1.33062	1.64068	1.67748	1.46218	1.80507	1.59525	-0.157166	0.971942	1.34263	1.13574	0.566954	1.25773	1.50672	1.57736	1.40543
1720	414	MCCC2	682	0.282016	0.0777027	0.228913	-0.267203	-0.03829	-0.464253	0.172928	-0.550386	-1.24018	0.781451	-1.0904	-0.582598	0.201695	0.0805733	-0.987836	-0.381862	-0.69298	-0.311203	0.172152	-0.155684	-1.19174	-0.360885	1.00657	0.332277	0.202291	-0.814381	0.312803	0.00018741	-0.988538	-0.229941	0.319814	-0.366667	-0.138808	-0.491173	-0.378785	-0.102218	-0.612732	0.344232	-0.25058	0.506283	-0.232489	-0.356238	-0.206525	-0.579379	-0.850666	0.233168
1760	454	CYP27A1	681	0.282016	0.0798867	0.282612	-0.57405	-0.291438	-0.992712	-0.250843	-0.186553	-1.71588	1.69089	-0.682691	-0.0922384	-1.24333	-1.53698	-1.05085	-1.65754	0.268115	-0.409897	0.176554	0.400209	-0.864372	-0.50266	0.143283	-1.03213	-0.951476	-0.370117	-0.0283208	-0.793985	-0.956922	0.0206085	-0.706176	-0.682396	-1.42036	-0.0629789	-0.987104	-0.806463	-1.08429	-0.362197	-0.528753	0.102281	-0.104957	0.14883	-0.280591	0.148843	-0.105117	-0.558724
1824	518	PSMB6	681	0.282016	0.0798867	0.227882	-0.04041	0.187472	0.262916	0.379333	-0.738622	-0.262161	1.77855	-0.224129	0.433675	0.195065	0.275329	-0.927756	0.328656	0.645045	0.186336	0.314178	-0.0484583	-0.331929	0.482833	1.78716	-1.11044	-0.741338	0.349392	-0.382582	-1.01798	-1.16572	-0.482026	0.295284	-0.787907	-0.126786	0.49248	-0.36084	-0.0230678	-0.767605	0.393302	0.297278	1.121	-0.265292	-0.380235	0.0922449	-0.820941	0.280994	-0.0984769
1825	519	SLC2A5	682	0.282016	0.0777027	0.183519	0.705106	0.888625	0.636463	0.708436	0.681069	0.0565301	1.76371	0.51703	0.607477	0.855059	0.808075	0.616595	0.526719	0.756457	0.843769	1.04975	1.17875	0.415594	0.910299	0.759764	0.673504	0.499534	0.827575	0.711284	0.607667	0.22409	0.791969	0.901462	0.236338	0.274374	0.958762	0.644861	0.899792	0.620652	1.20776	0.794914	1.48611	-0.0540951	1.08422	0.888613	1.22201	0.656592	0.681334
1926	620	TSPAN7	407	0.282016	0.0798867	-0.226758	-0.161265	-0.388024	-0.810593	0.217966	-0.297028	0.205048	0.408334	0.171514	0.105497	-0.0927	-1.43348	-0.204246	0.188044	0.318564	0.210391	-0.513034	0.212949	-1.42087	0.118337	0.33113	0.0568235	-0.777156	0.368255	-0.0391868	0.226849	0.217078	-0.0847387	-0.987481	-0.0514198	0.0436852	-0.4939	-1.53093	0.303375	-0.127564	0.313029	0.058082	-0.0347286	-1.33904	-0.672981	-0.811562	0.121556	-0.586757	0.313936
1951	645	TFF3	407	0.282016	0.0798867	-0.165959	1.62954	1.46358	1.5636	1.87782	1.45992	1.92042	1.02187	1.97228	1.4951	1.40149	1.4556	1.83404	1.66125	1.80374	1.97967	1.53765	1.60583	1.68855	1.23943	1.33128	1.30822	1.79862	1.80099	1.53072	1.94953	1.81645	1.72479	1.42281	1.65145	1.62624	1.82168	1.64507	1.82518	1.37384	1.39056	1.65019	1.80494	1.60483	1.3086	1.6397	1.81789	1.71878	1.50225
1961	655	OMA1	682	0.282016	0.0777027	0.103146	0.0567983	0.159945	0.169727	0.393152	0.103778	-0.452017	-0.281614	-0.492233	0.100602	0.258066	0.0139267	0.10384	0.181289	0.1213	-0.131897	-0.600395	0.179986	0.000326108	0.146792	-0.243901	0.506789	0.1097	0.168149	0.120835	0.257258	0.223803	0.252786	-0.0291658	0.0538125	0.199446	0.271568	0.328443	0.267046	-0.483651	0.163451	0.212786	0.312775	0.192471	-0.252381	-0.507451	0.142869	-0.140858	0.265868
1980	674	CCDC51	682	0.282016	0.0777027	0.252483	-1.13061	-0.87813	-0.588852	-1.21043	-0.920903	-0.259548	0.737366	-1.55728	-1.3491	-0.763726	-1.43295	-1.30101	-0.962834	-1.42433	-0.941231	-1.02608	-1.39343	-1.75448	-0.786565	0.157284	-1.37967	-0.912517	-0.859407	-1.18568	-1.27345	-2.18143	-0.849191	-0.853878	-1.72237	-1.33325	-1.17839	-1.70092	-2.10292	-1.86844	-0.677284	-0.246697	-0.811026	-0.764583	-1.15317	-2.11647	-2.01347	-1.09218	-1.1011
2033	727	NDUFV1	682	0.282016	0.0777027	0.207468	-0.753473	-0.546005	-0.771294	-0.158702	-0.427096	-0.796447	0.647297	-0.923588	-0.565055	-0.601719	-0.751339	-0.74261	-1.15019	-0.749823	0.10038	-1.23192	-0.437239	-1.47608	-0.914457	-0.352411	-0.437156	-0.818446	-0.766252	-1.20826	-1.0108	-1.16691	-0.614928	-0.798606	-1.4391	-1.0441	-1.18078	-1.31951	0.0895795	-1.09357	-0.36833	-0.326818	-0.394052	-0.870799	-1.04291	-1.26495	0.168207	-0.185194	-0.668091
2087	781	MRPL13	681	0.282016	0.0798867	0.0744177	1.00306	1.07748	0.926136	0.777579	0.836055	1.10045	1.5421	0.901191	1.28874	1.14359	0.954885	0.554885	1.08144	1.13721	1.30074	0.827546	0.719974	1.01567	0.862272	1.74336	1.18455	1.07569	1.28742	0.605118	1.07254	0.678256	1.07464	1.18433	0.724311	0.837083	1.02675	1.08087	0.969626	0.582935	1.31894	1.01488	1.19142	1.18421	0.82738	1.06549	1.02075	0.951181	0.268516
261	261	IGF1R	374	0.282634	0.0296492	-0.0654503	1.39902	1.33357	1.29178	1.33958	1.42724	1.43217	1.37892	1.5996	1.28958	1.43811	1.39192	1.48918	1.48235	1.39304	1.33654	1.32383	1.36601	1.48086	1.22407	1.44771	1.24963	1.38885	1.48111	1.36738	1.50546	1.53439	1.49434	1.25451	1.59618	1.41573	1.21066	1.23787	1.43421	1.46583	1.15131	1.41598	1.11293	1.19466	1.31097	1.35782	1.23575	1.50635	1.24977
296	296	ASB15	715	0.282634	0.0287005	0.35091	-0.83842	-0.487511	-0.818138	-1.8515	0.17652	-1.41051	0.101902	-0.820164	-0.929718	-0.767437	-1.0261	-1.78025	-1.04999	-1.2751	0.0600452	-0.543692	0.0349477	-1.02862	-0.134483	-1.19321	-0.526988	-0.840609	-0.910562	-1.09611	-1.11321	-0.372777	-0.506567	-0.741628	-1.28872	-0.453695	-0.712023	-0.431163	-1.20373	-2.37615	0.193752	-0.873805	0.135252	-0.757827	-9.9062e-05	-0.106256	-0.21898	-0.181043	-0.717877
305	305	CER1	714	0.282634	0.0296492	0.377159	-0.186407	0.190753	0.246943	-1.1622	0.457501	-0.699113	0.346398	0.289212	0.446236	0.257506	-0.738656	-1.22114	-0.320037	-0.136057	0.418427	0.304272	0.0730336	-0.200423	0.416852	-0.849683	-1.86256	-0.904463	-0.513623	-0.0921441	-2.08515	0.116286	-0.675667	0.300527	0.432124	0.583181	0.673355	-0.189341	-0.0597688	0.383152	0.533704	0.564109	-0.361093	0.226333	0.408944	-0.0826335	0.526909	0.379861	-0.433707
512	512	GDPD4	714	0.282634	0.0296492	0.225046	0.000383399	0.22543	0.130587	-1.40154	0.253085	0.0657996	0.60827	-0.220187	-0.495867	0.120197	-0.854738	-0.581485	0.0979907	-0.107339	0.378879	0.306324	0.487043	-0.615755	0.427823	0.116824	0.160651	-0.109088	-0.0602508	0.299175	-0.302117	-0.00274778	0.216423	0.143873	0.167436	0.683246	0.745553	-0.421526	0.141578	-0.365851	0.591754	0.485978	0.631949	0.357749	0.162949	0.102563	0.329505	-0.0363855	0.543255
592	592	SBK1	373	0.282634	0.0287005	-0.262777	-0.48903	-0.751807	-0.143564	-0.616096	-1.27792	0.231298	-1.50234	0.0319392	-0.294402	-0.543682	-0.480027	0.23345	-1.67334	-0.0736431	-0.24019	-0.70444	-1.18745	-0.0497599	-1.05715	-0.989965	-0.769379	-0.145931	-0.584262	-0.237828	-1.39696	-0.163819	-1.0417	-0.352199	0.221131	-0.400883	-0.597216	0.111748	-0.241816	0.287411	-0.526722	-0.710107	-1.78089	-0.891264	-0.552293	-0.867756	-1.14072	-0.58132	-1.09715
2375	17	SOAT1	723	0.284269	0.0220086	0.516413	0.0481965	0.564609	-0.137765	0.643047	0.184908	-1.27603	-0.584033	-0.450633	0.899936	0.773921	0.0536054	-0.273868	-1.05571	-0.692927	0.251779	0.00390471	-0.570941	0.401436	1.046	-0.131108	-0.0675654	0.693889	0.491227	1.21872	0.0322511	-0.794709	0.690239	1.89167	-1.28672	-0.227676	0.00246393	0.668221	-0.397416	-0.457831	0.148857	0.260866	0.554015	0.500274	0.0151745	0.768481	-0.569585	-0.525118	-0.265457
2404	46	PLOD1	721	0.284269	0.0235398	0.537648	0.254129	0.791777	-0.000847843	0.645069	1.20108	0.303757	0.721115	-0.0410001	0.277039	1.17057	-0.0330551	-0.0682707	-0.304734	0.690479	0.102622	0.586626	0.908851	-0.563687	0.251151	-0.0847526	-1.02737	-0.428823	0.450294	-0.230378	-0.476855	-0.0601607	0.966618	1.68661	-0.242389	0.215794	0.52863	0.681178	0.370389	-0.0634401	-0.905839	-0.371846	2.47646	0.737528	0.2629	1.21354	-0.0720056	0.543211	0.208751
2412	54	ESF1	719	0.284269	0.0251626	0.503881	0.508841	1.01272	1.00694	0.767626	0.166279	-0.449836	2.18693	1.11668	0.16883	0.29928	0.459626	-0.0253985	-0.237405	0.330454	-0.0533161	0.100264	-0.25338	0.628273	0.69709	0.352633	0.936153	0.68245	1.12411	0.295014	0.303456	0.878991	0.659287	0.629505	1.40702	0.361513	-0.0429113	1.74272	-0.631225	0.675244	0.99883	1.61863	2.23745	1.57632	0.160625	0.870034	0.128589	0.556862	-0.096596
2432	74	RP2	721	0.284269	0.0235398	0.377575	0.940199	1.31777	0.903828	1.98035	1.19954	0.837358	-0.0860728	1.47575	1.97418	0.629499	0.482526	0.760902	0.577568	1.08319	0.842151	1.91098	0.773476	0.72207	0.537949	0.941476	0.182226	0.672285	0.515054	1.74401	0.557662	0.745216	1.36489	1.48627	0.938508	0.99913	0.617899	1.05422	0.905052	0.7572	1.05472	1.83396	1.87424	0.729484	1.91129	0.944837	-0.417022	1.141	1.6358
2446	88	ARHGEF10	364	0.284269	0.0212761	-0.552185	0.965511	0.413325	1.17255	0.676636	0.649441	1.33927	0.0322607	1.21184	1.17671	0.663223	1.06529	1.40398	0.585075	0.815156	0.945585	1.0327	0.220388	1.16112	-0.297564	2.24855	1.11763	-0.0971738	1.32859	0.880082	1.22901	2.29609	1.88499	-0.589311	1.2659	1.44192	0.238727	1.66572	0.957256	1.1747	-0.650077	1.33344	-2.15423	1.27808	0.197257	0.257241	0.900402	0.254262	2.28158
2452	94	PDCD5	719	0.284269	0.0251626	0.410886	0.323432	0.734318	0.285639	0.0162433	0.811797	0.415127	0.809811	0.0864385	-0.0620334	0.877076	0.621714	0.157973	-0.278207	0.995882	0.397764	0.0495058	-0.203111	-0.0658835	2.08041	-0.238417	0.18862	0.231755	-0.647005	-0.030024	-0.520189	0.888875	0.0841556	0.462394	0.917678	-0.00177865	0.659782	0.423845	0.42174	0.512257	0.537065	0.368307	0.613759	-0.102482	1.70456	0.829288	-0.461201	0.656925	-0.165009
2522	164	CANX	722	0.284269	0.022763	0.443422	0.21765	0.661072	0.874665	0.0812217	0.440771	-0.582287	0.656037	-0.322028	-0.0524595	1.05525	0.683746	-0.237274	-0.575619	-0.063679	0.573399	0.271134	-0.488554	-0.468002	2.37594	-0.117188	1.25445	0.46695	-0.158847	0.889446	0.712928	-0.730061	0.0372679	0.951892	-0.514712	0.440195	-0.589348	-0.163786	0.0880287	0.175332	1.07269	0.420469	1.52427	1.03449	0.660125	1.1095	-0.661534	-0.101081	-0.884239
2623	265	COL6A3	369	0.284269	0.0251626	-0.532778	0.323994	-0.208784	1.17382	1.31007	-0.463782	1.30191	-0.298708	1.1946	1.2789	-0.436708	0.372521	0.352094	0.528606	-0.644883	-1.25267	2.0515	0.0854144	-0.045256	-0.511177	0.0538408	0.0328956	0.0334948	1.16852	-0.411197	0.0451311	0.523056	-0.628207	-0.48929	0.706178	1.09892	0.447832	0.751593	0.222914	0.815882	-0.907188	-1.43462	1.26818	1.09508	-0.605737	0.614071	-0.0150326	0.0140944	1.8686
2747	389	HBG1	365	0.284269	0.0220086	-0.207537	-1.05226	-1.25979	-1.97836	-0.282552	-1.27188	-0.774365	-0.910085	-1.14077	-0.300724	-1.37257	-1.44829	-0.917354	-1.00665	-1.26688	-0.941427	-0.298083	-0.802309	-0.78386	-1.30106	-0.960719	-1.53773	-1.01989	-0.774205	-0.905716	-1.12493	-1.04316	-1.56778	-0.806639	-1.02854	-1.42486	-1.37714	-1.55906	-0.827091	-0.91748	-1.34886	-1.63643	-0.772051	-1.00707	-2.09228	-0.980465	-1.16576	-0.830103	-1.54413
2775	417	YARS	720	0.284269	0.0243395	0.155565	-0.985183	-0.829618	-0.659724	-0.921816	-0.952312	-1.12099	-0.997078	-1.1343	-0.903052	-0.908892	-0.694237	-1.18623	-1.33807	-0.889067	-1.31096	-0.946989	-1.40742	-1.12516	-0.726877	-0.843977	-1.34703	-0.911817	-1.22021	-0.815634	-1.31865	-0.602698	-0.625318	-0.853395	-0.935131	-1.03272	-0.799214	-0.694151	-1.3855	-0.917235	-1.12451	-0.577094	-0.727331	-0.879694	-0.818952	-0.703492	-1.15034	-0.955389	-0.824984
909	32	LZTS1	749	0.286944	0.00869527	-0.557709	0.400213	-0.157496	-1.72193	-1.22007	-0.139738	-1.47327	0.233861	0.328566	-0.619359	0.31282	-0.139771	-0.344128	-0.546643	-0.787479	0.430112	-0.836824	-0.709762	-0.844601	0.976327	-1.09189	-0.0636618	0.0784043	-0.607828	0.0568052	-0.604898	-0.910804	0.196478	0.64314	-0.891978	-0.637175	-0.0895381	-0.100652	-0.822183	-0.859157	0.720803	0.254862	0.268326	-0.437056	0.270113	0.581306	-0.480325	-0.870729	-1.48589
1573	267	TIMMDC1	680	0.287969	0.0821204	0.177247	0.384037	0.561284	0.41438	0.516187	0.343405	0.427912	1.62803	-0.133612	0.612167	0.714825	-0.475717	0.0485116	0.0630026	0.345165	0.846767	-0.104559	0.240698	-0.515414	0.394122	1.63378	1.07141	0.870548	0.581959	0.355331	0.649088	-0.257414	0.0974311	0.849976	0.0181591	-0.341038	0.625067	0.203371	0.379563	0.186091	1.35361	0.508023	0.874004	0.869909	0.310118	0.176462	1.00344	0.225839	0.0217643
1835	529	LYPLAL1	680	0.287969	0.0821204	0.183248	-0.626834	-0.443586	-0.812637	0.0384226	-0.834075	-0.006448	0.481478	-1.08235	-0.773091	-0.326627	-0.712622	-1.16921	-1.05236	-0.642122	-0.578649	-0.943853	0.145535	-1.18797	-0.312517	-0.115835	-0.370374	-0.845279	-0.690527	-0.572543	0.299795	-0.510633	-0.613804	-0.661678	-1.20772	-0.866579	-0.580297	-1.27094	-0.950566	-1.33261	0.0495396	-0.441457	0.373185	-0.828113	-0.168284	-0.78446	-0.955951	-1.265	0.0217904
524	524	PNPLA1	713	0.288794	0.0306247	0.236522	-1.31705	-1.08053	-1.44833	-1.64939	-1.32312	-1.10646	-0.365587	-1.66176	-1.65028	-1.05174	-1.8143	-1.89596	-1.15977	-1.28308	-1.095	-1.80738	-0.363546	-1.99936	-1.033	-0.787306	-1.23564	-1.06624	-0.799199	-1.60156	-1.57119	-1.84386	-1.59824	-0.665933	-1.83896	-1.54599	-1.04403	-1.60139	-0.863204	-1.37474	-1.14535	-1.10813	-1.1053	-1.29147	-1.35563	-1.53822	-1.05644	-1.14557	-1.18946
3058	282	PI3	774	0.289364	0.00323407	0.243175	-1.12396	-0.880787	-1.22484	-0.58681	-1.24722	-1.4296	-1.15225	-1.13018	-1.42986	-1.2491	-1.13884	-1.38174	-1.47225	-1.20587	-1.51011	-0.910483	-1.4821	-1.5812	-1.0739	-1.28991	-1.22792	-0.725239	-1.39074	-1.5689	-1.2703	-1.5004	-1.28703	-0.69557	-1.20256	-1.30814	-1.19187	2.41378	-1.126	-1.38962	0.239973	-1.27473	-0.829583	-0.53774	-1.20228	0.547328	-1.50349	-1.09054	-1.09235
3331	555	TFF2	780	0.289364	0.00251485	0.284343	-1.37381	-1.08947	-1.34595	-0.745341	-1.38603	-1.53343	-1.46446	-1.52715	-1.46587	-1.4064	-1.38666	-1.42547	-1.72373	-1.5043	-1.29926	-1.32379	-1.29714	-1.60197	-0.7386	-1.65388	-1.50843	-1.58374	-1.61801	-1.53966	-1.42084	-1.27525	-1.13876	-1.50837	-1.35626	-1.67439	-1.51427	-1.3304	-1.39413	-0.26994	-1.38396	-1.44395	2.43045	-1.4894	-1.24372	-1.0014	-1.39651	-1.27843	-1.29505
3380	604	HPS3	783	0.289364	0.00221307	0.518632	-0.0793363	0.439296	-0.124664	0.0189644	-0.127745	-0.410551	0.898294	1.88182	-0.232066	0.29832	-1.30926	-0.746871	-0.630085	-0.690618	0.475774	-0.0357979	-0.25133	-1.57962	-0.504847	-0.0571393	0.330559	-0.860301	-0.61655	-0.356957	-0.284311	0.538125	-1.07416	1.31266	0.167181	0.572571	0.866249	0.883779	-0.399842	-0.490344	0.980386	0.483933	-0.296462	1.54123	1.00439	1.05927	0.273037	-0.699351	0.139946
3426	650	C15orf48	798	0.289364	0.00114396	0.487649	-1.12457	-0.636916	-1.20434	-0.247266	-1.31129	-2.23438	-0.997267	-1.30469	-1.30827	-0.894381	-0.961077	-1.41149	-1.10152	-1.58117	-1.18403	-0.406825	-1.50548	-1.33813	-0.746648	-0.797921	-1.32285	-1.31719	-1.09082	-0.851019	-1.1073	-1.46746	-0.726984	-1.38956	-1.47894	-1.31945	-1.78083	0.515896	-1.34888	-0.764576	-1.1107	0.459162	0.833482	-0.909129	-0.441854	1.41757	-0.737718	-0.28668	-1.19313
3518	742	GXYLT2	774	0.289364	0.00323407	0.723845	-0.262144	0.461701	-0.716494	0.585344	0.477132	0.521686	-1.64425	-0.396098	0.322175	-0.593979	0.407189	-1.09229	-1.36516	-1.59685	-1.95561	-0.853159	-1.60644	-0.137121	0.257104	-0.739091	-0.762503	-0.291646	-0.569117	-1.4014	-1.32912	1.90017	0.140303	1.08949	-0.491246	0.561278	0.750519	1.32622	0.205283	0.609065	-1.17772	-0.561712	1.66112	0.228667	0.760213	0.969936	-1.45986	-1.54379	0.664856
3532	756	IL20RB	773	0.289364	0.00337072	0.807436	-0.617	0.190435	-0.875547	-0.486466	-0.882667	-1.19951	-1.11682	-0.548271	-0.737295	0.23731	-1.38859	-1.27889	-1.43543	-1.16218	-0.109472	0.587496	-1.31768	-1.52113	0.125432	0.606001	-0.335852	0.509431	-0.895365	-0.564594	-1.4152	-0.223006	-0.813078	2.26157	-1.50168	-0.97501	-0.797652	-0.543026	-0.810185	-1.13665	0.947125	0.0869004	0.523073	1.20336	-0.261657	0.164551	-1.06172	-1.06474	-0.941693
3639	863	GNG2	314	0.289364	0.00323407	-0.567354	0.429432	-0.137923	2.05879	1.62237	0.286799	1.62582	-0.279862	0.796732	0.663852	-0.542702	0.0484601	0.699368	0.63188	0.449325	0.0788426	0.908196	-0.154415	1.18394	-0.620309	1.13144	-0.366132	-0.536278	0.102945	1.05456	0.670062	0.565697	-1.08857	-0.424663	0.725107	0.435607	0.0403861	0.505739	0.486454	0.982374	-0.340545	-1.04844	-0.431522	-0.244683	0.235758	-0.852155	0.463202	0.0406217	1.15614
3747	971	SNORD99	774	0.289364	0.00323407	0.59794	-0.307253	0.290687	-1.00906	-0.38092	0.579121	-0.208463	-1.39179	-0.229931	-0.412442	1.11515	1.40355	0.268785	-1.1732	0.654825	-1.26736	-0.11399	-1.16453	-0.138407	-1.14052	-0.464093	-1.11435	-0.656385	-0.279126	0.0856553	-0.433484	-0.478858	1.10658	-0.223048	-0.299216	-0.675951	-1.67754	1.72543	-0.830434	-1.00809	-0.0551682	-0.193028	1.61597	0.163188	1.30421	1.29284	-0.393797	0.387323	0.378045
3827	1051	UGT1A8	774	0.289364	0.00323407	0.525385	-1.34096	-0.815579	-1.4346	-0.167867	-1.45947	-1.57211	-1.39602	-1.39046	-1.43325	-1.73653	-1.5352	-1.22734	-1.49341	-1.50641	-1.32895	-1.19699	-1.27159	-1.46651	-1.32415	-1.53684	-1.39191	-1.5357	-1.40315	-1.59445	-1.28382	-1.33685	-1.24334	-0.608781	-1.1789	-1.43061	-1.00083	-1.3174	-1.44244	-1.66498	-1.50714	-1.31761	-1.0872	2.3093	-1.47418	-1.03979	-1.26133	-1.36663	-0.83213
3828	1052	UGT1A10	785	0.289364	0.00203073	0.598256	-1.51055	-0.912297	-1.71543	-0.519395	-1.56728	-1.85415	-1.54566	-1.42927	-1.70661	-1.89218	-1.75539	-1.463	-1.78515	-1.90545	-1.58715	-1.52244	-1.54242	-1.76105	-1.36465	-1.81139	-1.5162	-0.738949	-1.44865	-1.79832	-1.67027	-1.40899	-1.66356	0.630183	-1.63991	-1.87405	-1.35362	-1.62005	-1.71144	-1.79583	-1.60852	-1.66414	-0.699338	1.22039	-1.55363	-1.62124	-1.41531	-1.69402	-1.12621
5035	75	COLGALT1	693	0.289374	0.05674	0.26269	0.187417	0.450108	0.241087	0.166142	0.405676	0.0600054	-0.250904	0.230557	0.783841	-0.2067	-0.252386	0.250898	0.0549795	0.59834	-0.434329	0.740885	-0.316322	-0.0932081	0.38548	0.123531	-0.33263	0.533688	0.442895	0.0540028	-0.391183	-0.145107	-0.269013	0.898468	-0.0271539	0.141878	0.986382	1.13828	0.23694	0.242338	-0.642607	0.403302	1.43718	0.531444	0.00101335	0.606233	-0.169309	0.487544	0.538657
1590	284	HSPE1	679	0.294018	0.0844044	0.256212	0.00474652	0.260959	-0.518569	-0.500601	0.924271	-1.27082	1.67674	-0.568191	0.321437	0.293975	0.265241	-1.19131	0.638448	1.13954	0.239927	0.246147	-0.195582	-0.501969	1.10796	1.08992	0.0489196	-1.08887	0.291836	-0.377031	-0.42176	-0.44858	0.479512	0.208972	-0.258688	-0.504614	0.768401	-0.0164143	-0.599362	-1.127	0.672531	0.386637	1.21206	0.735347	-0.0970393	-0.277648	-0.182778	0.139911	-0.395017
2142	836	TUFM	679	0.294018	0.0844044	0.207284	-1.19149	-0.984203	-1.49514	-1.42966	-0.851163	-1.92888	0.916566	-1.43735	-0.640203	-1.33975	-1.29507	-1.59799	-1.45754	-0.827994	-0.70797	-0.997015	-1.04386	-2.24815	-0.836353	0.348569	-1.1316	-0.930761	-0.879943	-1.40575	-1.8602	-2.14916	-1.00381	-0.841951	-1.69166	-1.46751	-0.520397	-2.25184	-1.10414	-2.01994	-0.765723	-1.31308	-0.26165	-0.366835	-1.42523	-1.28783	-1.22491	-0.954542	-1.46981
824	824	SLC10A5	712	0.295079	0.0316277	0.409814	-0.777754	-0.36794	-0.157143	-1.95664	-0.72337	-1.35516	0.47815	-0.581641	-2.11927	-0.368063	-1.58371	-1.04029	-0.653124	-0.572604	-0.276254	-1.69737	-0.110411	-0.45131	-1.23126	0.756032	-0.39674	-1.28028	-1.40948	0.657734	-1.03251	-0.844802	0.0134831	-0.0872226	-1.27496	-1.9157	-0.0489858	-0.832776	-1.37215	-1.42028	0.396458	0.221818	-1.20897	-0.273394	0.101313	0.725772	-0.815795	-1.55765	-1.82536
5613	286	PTCH1	715	0.295205	0.0287005	-0.307791	0.170493	-0.137298	-0.816262	0.391399	1.27824	-1.11266	-1.26726	0.563011	-0.182177	0.0741334	-0.435249	-0.881861	-0.819504	-0.573727	-0.7482	0.568773	0.493976	0.100892	0.496254	-0.457325	-0.331615	-0.377711	-0.801083	0.203572	-0.999695	-0.631619	0.505064	0.300978	-0.469786	-0.225376	0.326342	0.212558	-0.132204	0.29235	-0.272592	0.26132	0.628243	0.619519	0.688797	-0.465352	-1.20731	0.428372	0.599264
75	75	FETUB	377	0.295275	0.0326587	-0.0365953	1.11169	1.0751	1.05041	1.03083	1.20929	1.06287	1.2115	1.07551	1.06942	1.03851	1.29309	1.18567	1.22328	1.0582	0.986916	1.21353	1.19129	1.15805	1.17536	0.982517	1.04265	1.00446	1.02762	1.26287	1.07555	1.23646	1.19043	1.15893	1.03356	1.10735	1.02605	1.04338	1.11023	1.03837	1.13342	1.03627	1.14858	1.02106	1.15205	1.14226	1.22953	1.08198	1.14976
364	364	VWA5B1	711	0.295275	0.0326587	0.289161	-0.981671	-0.69251	-1.4913	-1.35676	0.0428599	-1.104	-1.54409	-1.22063	-1.08488	-0.571309	-0.88909	-1.44792	-0.755748	-1.14976	-0.774416	-1.63301	-0.709664	-0.925582	-1.30195	-1.0012	-0.249141	-1.00422	-0.693857	-0.585371	-2.52826	-0.969336	-0.0906163	-0.909618	-1.29693	-1.12086	-0.818681	-0.776418	-0.319393	-1.13232	-0.922446	-1.11281	-1.83485	-0.415179	-0.505231	-1.19499	0.261973	-1.21394	-1.04666
473	473	CCL11	377	0.295275	0.0326587	-0.290075	0.0471248	-0.24295	0.415222	0.42903	0.456886	0.559562	-1.41917	0.372203	0.00146169	-0.367283	0.00764509	0.481466	-0.43018	0.0479925	0.462502	0.0377106	-0.0758942	0.356048	-1.37655	0.187383	0.0901303	0.400507	0.119972	-0.200798	-0.14266	0.596525	-0.276619	-0.442914	-0.0654747	-0.144941	0.418542	0.477162	0.313194	0.219332	-0.519655	-0.0917081	-0.429612	0.52934	-0.719917	0.295824	-0.994431	-0.690679	-0.510373
2760	402	PDIA2	717	0.295695	0.0268813	0.217256	-1.11563	-0.898372	-1.58125	-0.872163	-1.08137	-1.55492	-0.935809	-0.946484	-0.914681	-0.931644	-1.20621	-1.16752	-1.23345	-1.26616	-1.21836	-0.763037	-0.965772	-1.28223	-1.03667	-1.16115	-1.6203	-1.40972	-1.33769	-1.3445	-1.59394	-1.12199	-1.00549	-0.429351	-1.19709	-1.10374	-1.05308	-0.781146	-0.707542	-0.875629	-1.45305	-0.963669	-0.7186	-0.534275	-1.00678	-1.24119	-1.08146	-1.1221	-1.21667
2464	106	HSPB1	714	0.297701	0.0296492	0.468265	-0.0546362	0.413629	-0.726095	-1.44156	0.467904	-1.10142	0.350491	0.133696	0.539814	0.144187	-0.425664	-0.536212	-1.09381	0.821361	0.682543	0.241088	0.0976751	-0.887963	0.241784	0.482465	-0.307776	0.438515	0.58592	-0.827928	-1.51918	0.533784	0.0840123	1.92414	0.160847	-0.714765	0.418948	0.337292	-0.972184	0.119721	-0.580393	0.834108	-1.8928	1.69229	1.22838	0.351144	-0.519698	0.302071	0.316872
2488	130	FAF2	713	0.297701	0.0306247	0.38854	0.779543	1.16808	1.80324	0.524438	1.27301	-0.342091	0.52598	0.257404	0.778186	0.821737	1.19039	-0.202982	-0.24796	0.850881	1.74279	1.40465	0.52492	-0.915324	2.39614	0.0739322	1.94869	0.968541	0.309413	1.45045	1.37385	0.0868695	0.790684	1.41365	0.175186	0.67324	0.743637	0.591704	0.759433	1.2007	1.42204	0.709449	1.62954	1.78705	1.38796	0.99801	0.438687	0.522294	-0.520544
2676	318	PLEC	713	0.297701	0.0306247	0.437088	-0.186584	0.250504	-0.0251058	-0.634099	0.00432828	-0.227113	-0.385648	-0.729332	0.133785	-0.4511	0.905893	-0.115333	-0.439905	0.223517	-0.63246	0.360944	0.306937	0.0446945	-0.616776	0.38733	-0.666511	0.15088	1.2085	-0.565978	-1.70428	-0.62715	-0.6304	0.409992	-0.288821	-1.39257	-0.355101	-0.252077	-0.0582122	0.690469	-0.428861	-0.41892	-0.404927	1.35172	-0.329626	0.753694	0.804039	-0.104414	-0.239098
2698	340	MAFG	713	0.297701	0.0306247	0.373384	-0.34918	0.0242046	-0.484479	0.604835	-0.377054	-1.73102	1.69621	0.259906	-0.261082	-1.01564	-0.191457	-0.827463	-0.738447	0.158795	0.175707	0.69883	0.428504	-1.42849	0.0356306	0.238372	-1.15102	-0.0385495	0.0691395	-0.368514	-2.22003	0.169093	-0.812506	0.211952	-0.752629	-1.00069	-1.21262	0.219108	-0.705485	-0.822671	-1.31137	0.152386	0.70232	-0.401026	-0.0404982	0.690453	0.440368	0.839306	0.0658427
2743	385	FGFR1OP	373	0.297701	0.0287005	-0.253589	-0.760393	-1.01398	-1.2242	-0.607058	-0.805062	-1.19141	-1.04674	-0.104522	-0.98915	-0.606431	-0.874384	-0.534709	-0.387318	-0.937136	-0.50399	-0.394641	-0.462891	-0.644929	-1.38796	-0.207493	-1.00609	-0.653949	-0.639148	-0.480725	-0.634244	-1.01129	-1.19532	-0.568129	-0.937555	-0.682097	-0.97663	-0.879642	-0.936557	-0.821175	-0.582025	-1.59767	-0.463469	-1.43175	-0.805945	-1.53487	-0.693017	-0.952266	-1.33921
2417	59	RANBP1	707	0.298029	0.0370754	0.429933	0.318595	0.748528	0.524459	0.515444	0.558507	0.349557	0.819248	1.00679	0.530896	0.615146	0.973528	0.595508	-0.367321	1.45567	0.201656	0.103393	0.192472	-0.0909134	1.31753	-0.134829	-0.236489	0.117535	-0.530296	-0.376438	-0.513157	0.540126	0.237899	-1.74251	1.08439	-0.233162	0.736593	0.827304	0.758688	0.357805	0.166704	0.303046	0.610829	1.20576	0.602758	0.21932	-0.0409367	0.537937	0.197192
2499	141	FBXO6	707	0.298029	0.0370754	0.495753	0.162506	0.65826	0.400329	0.11782	-0.0615176	-1.16227	-0.0634347	0.0872276	0.293022	1.3687	1.16262	1.50985	-1.10934	1.12196	1.01401	-0.426548	-1.23962	0.204632	1.29043	-0.609922	-0.649934	1.03835	-0.0185732	1.1211	-0.132357	-0.610318	-0.89947	1.17656	-1.10733	-0.610838	1.08127	0.561228	0.0374925	0.315078	1.65663	-1.13614	0.673755	0.223739	0.660739	0.303722	0.0319501	0.9511	-0.75035
2501	143	EBNA1BP2	707	0.298029	0.0370754	0.352452	-0.0893949	0.263057	0.225925	-0.291391	0.998798	-0.293718	0.481226	-0.231821	0.400732	0.472834	0.00198556	-0.660043	-1.44286	0.947598	0.220772	-0.297104	0.185964	-1.08651	0.914864	-1.08898	0.481677	0.051205	-0.470386	-0.0562949	-0.769112	-0.521708	0.0938911	-0.738536	0.0200437	-0.774136	-0.276821	0.308354	0.260937	0.0719731	0.102822	0.147976	0.711287	-0.132997	0.532975	-0.290741	-0.83696	0.390892	-1.52274
2537	179	CA1	376	0.298029	0.0316277	-0.293065	0.0957279	-0.197338	-0.484606	-0.122942	0.282288	0.402898	0.899501	-0.828355	0.800274	-0.189413	0.180939	0.224071	-0.59887	-0.955732	0.6672	0.606132	0.644989	0.42039	0.446057	-0.434391	0.379591	0.17851	0.257409	0.599042	1.14768	-0.650657	-0.511242	0.660633	0.329233	-0.745828	-0.207704	-1.27889	0.432315	0.512767	0.449965	-0.4245	-0.2956	-0.992076	-0.871186	-0.326099	0.197316	0.159857	-0.810811
2647	289	CRTAP	711	0.298029	0.0326587	0.48705	-0.206229	0.28082	-0.0207487	0.594553	-0.367615	0.33563	0.562432	-0.0935575	0.448576	-0.761097	-0.18494	-0.768644	-0.59587	-0.445921	-1.33305	0.100265	-0.686115	-0.773721	0.993287	0.0342078	-0.439103	-0.338356	-0.451783	-0.40923	-1.24948	0.142694	-0.65525	0.384608	-0.0111932	0.00853853	0.386235	-0.00863913	-0.762353	-0.233687	-0.97206	0.485935	1.16727	0.781006	-0.424952	1.2248	-1.26507	-1.19667	0.785987
2673	315	SMCR8	709	0.298029	0.0348072	0.288903	0.0379293	0.326832	0.265444	-0.097006	-0.57877	-1.17534	1.39646	0.856191	-0.197348	-0.0421712	-0.348522	-0.259161	-0.0797725	-0.613399	0.0316576	0.441378	-0.502726	-0.659444	0.0641187	-0.156596	0.652058	1.41566	0.156198	0.276464	0.0897233	-0.337254	-0.210626	0.779968	-0.37904	0.163224	-0.431375	0.994714	0.0117778	-0.312756	0.692573	1.33497	-0.164323	0.527839	0.322948	0.12082	0.92214	-0.449974	-1.22959
2693	335	JPT1	708	0.298029	0.035926	0.495887	-0.0660531	0.429834	-0.410633	-0.0715506	0.204602	-0.868286	-0.88717	-1.12013	1.09484	1.20641	0.387255	-0.0124043	-0.96529	-0.0781632	-0.15724	-0.364818	-0.638393	0.343613	0.000906501	-0.919629	0.784685	0.834438	0.264806	0.626454	-0.246238	-0.640435	-0.168792	0.867092	-0.644196	-0.439763	0.236645	-0.00203158	-0.382369	0.0520889	-0.20489	-0.336888	1.33973	-0.0445526	0.253325	0.00169456	-0.0892137	0.110214	-0.631144
2721	363	HBB	380	0.298029	0.035926	-0.323954	0.147526	-0.176428	-1.41468	2.33516	-0.33372	0.939883	0.465361	0.0659512	1.01214	-0.885462	-0.543531	0.537694	0.419234	0.0650693	-0.112554	1.13025	0.267698	0.154859	0.342374	-0.165408	-0.978813	1.53734	0.0598305	0.613054	0.474075	-0.271188	-0.518389	0.0335546	-0.324279	-1.11948	-0.0325901	-0.885716	0.290141	1.56298	0.0261124	-0.402638	1.64061	-0.661421	-1.10101	-0.654813	-0.703374	0.757107	-0.639019
2748	390	HBG2	379	0.298029	0.0348072	-0.196997	-1.05181	-1.24881	-2.06169	-0.301529	-1.30828	-0.776533	-0.911589	-1.11209	-0.296555	-1.35815	-1.4762	-0.92953	-0.989237	-1.261	-0.93485	-0.289417	-0.787193	-0.777044	-1.32457	-0.946131	-1.47921	-1.05518	-0.835092	-0.891518	-1.13443	-1.03633	-1.61736	-0.788686	-0.977754	-1.40695	-1.3559	-1.57724	-0.788539	-0.872307	-1.31624	-1.57182	-0.778526	-1.03751	-1.95185	-0.943604	-1.15984	-0.85092	-1.58997
952	75	LGALS1	342	0.298123	0.00972895	0.392512	0.197303	0.589815	-0.3037	-0.12292	-0.41707	-0.837413	-0.0402478	-0.954637	-0.142979	0.171781	-1.14047	-0.0863246	-0.0844993	-0.61941	0.094201	-0.950813	0.471591	0.0286933	0.285584	-0.395678	0.617374	0.0777511	-0.285511	0.338028	0.0933502	-0.645077	0.359515	0.29114	0.0393447	-0.671018	-0.388391	-0.492574	-0.183056	-0.420268	1.07574	-0.79953	-1.8934	-1.4691	0.530117	-0.77767	-0.277247	0.150752	-1.06816
1388	82	BCS1L	678	0.298203	0.0867396	0.284018	-0.24657	0.0374477	0.0231108	0.224188	-1.01995	0.0973765	0.438354	0.535681	0.336105	-1.25689	-0.0342533	-0.625688	-0.654454	0.0398087	-0.656811	0.216641	-1.06014	-1.22436	-0.455225	-0.149577	-0.398869	-0.139958	0.835308	0.631188	-1.05062	-1.27919	-0.050209	-0.474608	0.0326049	-0.385411	0.760413	0.201341	-0.205023	-1.14112	-0.075557	-0.265345	0.721766	-0.155465	-0.831249	-0.904537	-0.410089	-0.480737	0.569395
1543	237	COMMD9	678	0.298203	0.0867396	0.150896	0.282554	0.43345	0.263807	-0.0259374	0.189696	0.917428	1.25836	-0.333486	0.53018	0.484814	-0.649624	-0.141605	0.570119	1.22005	0.517865	0.244704	-0.461879	-0.361198	-0.000996206	1.79408	0.727623	0.326183	0.367366	-0.106949	0.402397	-0.442244	0.663821	0.437588	0.067348	-0.0938181	-0.372004	0.579837	0.361751	0.106471	0.954704	0.606789	0.795408	0.315785	-0.574358	-0.332692	-0.203481	0.373211	-0.493059
1587	281	PECR	678	0.298203	0.0867396	0.220618	-0.248511	-0.0278931	0.199409	-0.556631	0.346938	-0.882845	0.378259	-0.924972	-0.120353	-0.470161	-0.905057	-0.672973	-0.268621	0.278791	0.0691158	0.135961	0.334461	-0.66321	0.43096	0.402484	0.271975	-0.600384	-0.836942	-0.332725	0.259064	-0.756365	-0.740891	0.0858575	-0.64811	-0.906551	0.319548	-1.35911	-0.0286596	0.209375	0.711059	-0.431437	0.407256	0.184976	0.269567	-0.586074	0.500563	-1.14225	-0.275302
1806	500	RBP5	678	0.298203	0.0867396	0.135007	-0.110244	0.0247634	0.319338	0.214506	0.313258	-0.197194	1.0397	-0.0884978	-0.545146	-0.116391	-1.02445	-0.321429	-0.0358713	0.112862	0.257352	-0.0729603	0.390297	-1.12878	0.279802	0.0997291	0.268039	-0.0537749	-0.494453	-0.573031	-0.241252	-0.336406	-0.309009	0.103831	0.0106586	-1.09895	0.229705	0.000121021	0.0409147	-0.570307	0.283256	0.1833	0.198643	0.314767	0.310784	-1.17265	0.112597	0.00758027	-0.649471
1390	84	ARHGEF10L	677	0.299557	0.0891267	0.122122	-0.211126	-0.0890033	-0.0678057	-0.0359741	0.0767577	-1.38555	0.262019	-0.342512	-0.280271	0.150179	-0.550981	-0.113603	-0.843645	0.252681	0.3888	-0.0313084	0.372843	-0.790189	0.0102359	-0.256882	-1.24806	-0.28144	-0.066084	0.18267	-0.169672	0.0399717	0.130553	-0.607934	0.0244915	-0.629537	-0.235426	0.0271469	-0.154841	-0.582655	-0.0737375	-0.177629	0.0447003	-0.406731	0.0867985	-0.0828645	0.136342	-0.00397455	-0.48437
1412	106	HSD17B14	677	0.299557	0.0891267	0.207884	0.050353	0.258237	0.334656	-0.348039	0.407398	-1.04442	1.57299	0.196279	-0.123257	0.245921	-0.345322	-0.10536	-0.663941	-0.554275	0.418813	-0.101578	0.400226	-0.706973	1.23111	-0.047249	0.454818	0.00455568	-0.537732	0.541556	-0.742121	0.320716	0.545923	0.301274	0.254407	-0.971569	0.475318	0.241023	0.143423	-0.187276	0.465282	0.524978	0.795035	-0.0825876	0.549342	-1.12427	0.369204	0.405429	0.24692
1472	166	DHODH	677	0.299557	0.0891267	0.202172	0.301459	0.503631	0.273381	1.13254	0.404706	0.436557	1.2812	-0.616703	0.169581	0.422221	0.363905	-0.517033	0.0250709	0.683268	1.02296	0.530795	0.786672	-0.699353	0.889925	0.0283175	0.490847	0.0472555	-0.0446957	0.343001	0.158001	-0.0962357	0.380565	0.711461	-0.277632	0.122731	0.0531014	0.362596	0.643845	0.133843	1.33945	0.588993	0.807945	0.175841	-0.0364391	0.253549	0.945105	0.0428799	-0.605287
1789	483	KHK	677	0.299557	0.0891267	0.0944416	-0.0794805	0.0149612	0.205206	-1.14546	0.352322	-0.679944	1.22628	-0.456248	-0.014455	0.0549762	-0.21147	-0.518129	0.132373	0.300843	0.325473	0.326584	0.377089	-0.543505	0.436464	-0.722154	0.165031	-0.619331	-0.225032	-0.127197	-0.157977	-0.490246	0.0249451	-0.451611	0.250759	-0.517084	0.402085	-0.0118707	0.083279	-0.315362	0.364261	0.100135	0.466487	0.110758	0.327223	-1.73767	0.282679	0.233465	-0.642049
1850	544	OCIAD2	677	0.299557	0.0891267	0.237021	-0.160973	0.0760483	0.221204	-0.0268772	0.285174	-1.23211	1.68595	-0.749818	-0.338811	0.395425	-0.111388	-0.559461	-0.403154	0.00962611	-0.105202	-0.556273	0.342206	-0.929058	0.677978	1.4376	0.432158	0.251999	-0.108913	-0.63544	-0.424151	-0.941209	0.203119	0.321771	-0.773361	-0.67241	-0.906759	-0.508811	-0.948667	-0.483468	0.419549	0.189748	-0.0605458	-0.106324	0.515766	-0.813226	-0.818231	-0.117261	-0.35674
2015	709	CYB5A	677	0.299557	0.0891267	0.0302275	0.265099	0.295327	0.269731	0.338828	0.393661	0.265883	0.636753	0.24948	-0.106293	0.124886	0.396456	0.071319	0.342034	0.367569	0.483004	0.265227	0.456062	-0.0099581	0.583364	1.03056	0.171469	0.151376	0.180234	0.32639	0.261106	-0.086189	-0.184742	0.251458	-0.122495	0.311815	0.443055	0.143026	0.291879	0.186222	0.704366	0.392197	0.907816	0.34096	0.416467	0.432738	0.600642	0.333949	-0.91406
2133	827	NDUFV2	677	0.299557	0.0891267	0.150411	0.822832	0.973242	0.790187	0.714876	0.90972	1.5433	1.31274	0.416099	0.98874	0.868094	0.570661	0.769015	0.223358	1.10659	0.657212	1.36166	0.566359	0.952532	0.621822	1.13154	0.378072	0.238668	0.946972	0.664559	1.21156	0.953001	0.604713	0.887333	1.10751	0.825045	0.385781	1.36253	0.478114	0.782256	1.49913	0.841867	1.5702	1.03814	0.996869	1.59708	1.06005	1.13854	1.30144
1650	344	ATP5F1E	676	0.304835	0.0915664	0.128525	0.0576888	0.186213	0.206908	0.46358	0.421008	-0.149249	1.45169	-0.550099	0.402538	0.00630024	-0.315312	-0.774049	0.0680465	1.25607	0.258136	-0.203297	-0.76927	-0.306408	-0.2728	1.39726	0.279776	0.426268	0.405099	0.0847479	-0.233195	-0.206258	-0.182913	0.205874	-0.793538	-0.612109	0.246056	0.142886	-0.162162	-0.34554	0.469592	0.181883	0.442698	0.377788	0.193234	-0.00870071	-0.682482	0.0900944	0.426997
1709	403	HABP4	412	0.304835	0.0915664	-0.207473	-0.298998	-0.506471	0.309531	-0.768245	-0.416951	-0.108324	0.414008	-0.218989	0.103113	-1.18205	0.106197	-0.443376	-0.0429392	-0.482618	-0.0763238	0.0394285	-0.237242	0.371065	0.333104	-0.104165	-0.440276	-0.186049	0.129717	0.302593	-0.984652	-0.475602	0.0847905	-1.55505	-0.390416	0.0718536	-1.07974	-1.59103	-0.618674	-0.430645	-0.646187	0.10775	-0.634691	-0.559627	-0.395422	-1.53283	0.155737	-0.129976	0.242207
2348	1042	FDX2	676	0.304835	0.0915664	0.0349172	1.67856	1.71348	1.822	1.71847	1.52904	1.53663	1.92151	1.69357	1.78283	1.60119	1.72739	1.60633	1.60234	1.70107	1.62366	1.50964	1.75661	1.57468	1.52511	1.5974	1.65728	1.523	1.70771	1.72726	1.70809	1.71593	1.65967	1.71655	1.68363	1.68818	1.8406	1.76763	1.71693	1.77203	1.74158	1.69414	1.71679	1.8555	1.72409	1.74839	1.72967	1.53282	1.64582
1391	85	TIMM21	675	0.3073	0.0940595	0.185821	-0.121935	0.0638858	0.206782	0.354969	-0.112958	-0.188371	0.970654	-0.371358	-0.0878996	-0.810297	0.180054	-0.396968	-0.623114	0.463211	0.417747	-0.408646	-0.315656	-0.658445	0.331012	0.815876	-0.469874	0.0789219	-0.104038	-0.167303	0.178758	0.026916	-1.14926	-0.87068	-0.238547	-0.0191508	0.264564	0.0317408	-0.674979	-0.555571	0.698643	0.41281	0.0914273	0.426954	0.221562	-0.26226	-0.686366	-0.0604048	-0.748987
1984	678	UQCRQ	675	0.3073	0.0940595	0.259883	-0.736364	-0.476481	-0.667271	-0.505372	-0.582224	-1.31755	0.578035	-1.7669	-0.941333	-0.477649	-0.554031	-0.752751	-0.901165	0.239737	0.31801	-0.933616	-1.43393	-1.55071	0.346761	0.793953	0.245314	-0.433087	-0.351375	-1.71936	-1.36769	-1.61805	-1.34257	-0.880601	-1.55925	-1.57484	-0.458509	-1.15443	-0.267596	-0.973596	0.354802	-0.159301	0.185098	-0.2087	-0.443213	-1.20875	-1.16795	-1.26055	-1.16614
1998	692	RPUSD4	675	0.3073	0.0940595	0.128137	0.140143	0.26828	0.00739352	0.522196	0.378969	0.325261	1.27555	0.478138	0.380643	-0.972001	0.0129934	-0.726749	0.111398	0.445567	0.303247	0.217912	0.986012	-0.195181	-0.0588002	0.631837	0.146537	-0.0438861	-0.819597	-0.506192	0.0875602	0.360761	0.184573	0.172408	0.753008	0.324725	0.319163	-0.580364	0.1849	-0.223392	0.571784	0.472346	0.912845	0.406861	0.120556	-0.262972	0.360938	0.420353	0.481131
2057	751	GUSB	675	0.3073	0.0940595	0.0925939	1.17513	1.26773	1.13893	1.06225	1.21666	0.893423	1.62487	1.03212	1.41344	1.26179	0.852801	1.22736	1.19829	1.21537	1.12653	1.15099	1.36562	1.03113	1.21894	1.67753	1.14139	1.28109	1.45559	1.19864	0.155553	1.16883	1.43584	1.30286	0.97449	1.2302	1.38374	0.943808	1.22166	1.00247	1.47759	1.15908	1.41249	1.23498	1.09378	1.42605	1.56576	1.24335	1.52356
2128	822	ACOT4	675	0.3073	0.0940595	0.19977	-0.272399	-0.0726293	0.140892	-0.471699	-0.000723245	-1.22537	1.49403	-0.0942352	-0.551909	-0.342396	0.0374416	-0.745061	-0.765401	-0.526447	0.496293	-0.09522	0.259002	-0.832684	0.567254	0.427416	-0.941665	-0.945252	-0.518868	0.104144	0.180543	-0.260814	-0.0725402	-0.515922	-0.862051	-0.724591	-0.58395	-0.435834	-0.292509	-0.618656	0.718099	0.00231778	-0.18872	-0.776994	0.298176	-0.917503	-0.461316	0.0333124	-0.783578
2232	926	OPA1	675	0.3073	0.0940595	0.240369	-0.605913	-0.365543	0.0591863	-0.985522	-0.386799	-1.58927	1.5574	-0.606328	-0.119572	-0.539996	-1.67057	-0.74343	-0.000789889	-0.488862	-0.628509	-1.1873	-0.328282	-1.69974	-0.739612	0.894003	0.101387	-1.83006	-0.394654	-1.28065	-0.572319	0.0233816	-1.76021	0.228195	-1.00399	-0.807716	-0.863687	-0.779622	-0.368891	-0.876369	-0.298787	-0.97684	-0.494535	0.184009	-0.327904	-1.23699	-1.11072	-1.20047	-0.897078
2392	34	P4HA2	704	0.309418	0.0407129	0.506233	0.00423546	0.510469	-0.0717105	-0.464277	0.469969	-1.17365	1.73556	-1.22269	-0.370034	0.273462	1.11969	-1.04832	0.234206	0.294173	-0.20007	0.293281	0.983605	-0.413126	1.98192	-1.18856	0.951874	-0.171767	0.075382	0.537767	-0.400561	-0.331436	0.802133	0.460888	-1.2722	0.229834	-0.437433	-1.09826	0.0802425	-0.524353	-1.72102	0.145056	0.953176	0.346251	0.103769	2.2272	-0.669087	0.376421	-0.298515
2710	352	OSTC	704	0.309418	0.0407129	0.230946	0.262074	0.49302	0.22896	0.617416	0.169007	-0.741041	0.089012	-0.0763002	0.753863	0.0117927	0.262546	-0.132502	0.109966	0.87166	0.289315	0.820602	0.120088	0.13747	0.730335	0.30528	0.908792	0.118519	-0.0538144	0.360633	0.101799	-0.167014	0.113732	0.596882	0.122402	-0.0279049	0.724501	0.16911	0.24934	0.601922	0.340169	0.764703	1.41021	0.633601	0.335153	0.188627	-1.29714	0.551326	0.178438
2735	377	C1QTNF5	384	0.309418	0.0407129	-0.197389	-1.0685	-1.26588	-1.26819	-0.955415	-1.12817	-0.693287	-1.41452	-1.03337	-0.753139	-1.66689	-1.18667	-0.973676	-0.735509	-1.28291	-1.59527	-0.224118	-1.19119	-0.818711	-1.24288	-0.975089	-1.19431	-1.24217	-0.4673	-1.08245	-1.2871	-1.13078	-1.08187	-1.46096	-1.15681	-0.740048	-1.27313	-1.16215	-0.938183	-0.835629	-2.03587	-1.09902	-1.30944	-0.91631	-1.64782	-1.12709	-0.811875	-1.46879	-0.307972
1694	388	SLC44A2	414	0.314645	0.0966068	-0.16496	-0.161177	-0.326137	0.206104	0.193588	-0.579721	0.480773	-0.871109	0.357952	-0.543176	-0.620501	-0.454653	0.271084	-0.0732303	0.37308	0.0827261	-0.753705	-0.0874539	0.17708	-1.25751	0.101313	0.154506	-0.215263	0.182652	-0.231668	0.183315	0.33634	-0.697697	-0.660524	0.351787	-0.420715	-0.817387	-0.67263	0.23187	0.115096	-0.894349	-0.42383	-0.70097	-0.679559	-1.08495	-0.460163	0.16306	-0.166577	-0.087866
5173	9	PFN2	746	0.317164	0.00972895	0.449679	0.503647	0.953325	-0.92019	0.677428	0.730213	0.379434	0.912276	-2.09288	0.77259	0.417511	1.93099	1.25718	0.453917	0.686108	0.823983	0.247947	1.25232	-0.171071	1.65804	-0.944095	1.28671	1.24975	2.0537	-0.652255	0.125119	0.256921	1.04182	2.42956	-0.506462	0.420652	-0.0621617	0.990352	0.118053	-0.70677	-1.10058	1.13729	1.86612	1.78599	-2.86273	1.29397	-1.59176	1.66785	1.0377
5185	21	XYLB	751	0.317164	0.00806184	0.415469	-0.368953	0.0465159	-0.501148	-1.43419	-0.66706	0.304585	1.87374	-0.323606	-1.48282	-0.560751	-1.18135	-0.507758	0.607384	-0.583569	-0.0667843	-0.0399994	0.459327	-1.62876	0.281472	-0.894182	-0.276031	-0.615537	-0.619968	-0.558193	0.266576	-0.461942	-0.692537	-0.335859	0.344798	-1.15655	-0.16715	-1.02689	-0.52731	0.365552	0.290629	0.90644	1.682	-0.913909	0.19231	-0.285861	0.53963	-0.450428	-1.50386
5075	115	GJA1	400	0.318622	0.0655986	-0.395965	0.208259	-0.187707	1.04248	0.255122	0.905347	0.991776	0.236887	1.20868	-0.0218462	-0.796154	0.993419	0.243179	0.981907	0.240153	-0.574138	0.567807	0.556637	-0.451795	-0.0785399	0.959303	-1.08658	-1.48828	-0.580748	-0.710839	0.180465	0.503561	-0.300303	-0.465952	0.97057	0.958457	-0.201092	0.0653425	0.545667	1.0138	-0.883764	-0.572402	1.38283	-0.375174	-0.519109	-0.860553	-0.357801	-0.283686	1.7067
5142	182	CHML	688	0.318622	0.0655986	0.385279	0.000433728	0.385713	-0.173914	0.535459	1.28264	0.0357178	0.654788	1.04252	-1.84464	-1.7275	0.667987	-0.360541	0.0490163	1.58182	-0.168632	1.01331	0.23661	-0.400344	1.30647	-1.10508	-0.764309	-0.755935	-1.24764	-0.547277	0.0334004	1.15661	-0.0619062	-0.311455	-0.0677268	-0.529802	-0.458055	1.15565	-1.00022	0.786857	-0.208894	2.02127	1.97549	-1.49623	1.36886	1.52962	-0.486294	0.233453	-1.00954
1427	121	ACOT7	673	0.319167	0.0992089	0.290415	-0.409603	-0.119188	-0.831546	-0.707408	0.427307	-1.60711	1.63265	-1.03074	-1.12177	0.296838	-0.473587	-0.663434	-0.633915	-0.152609	0.026942	-0.338474	0.239961	-0.624744	0.70709	0.0628236	-0.440973	-0.592709	0.187182	-0.620154	-0.928031	-1.58524	0.282973	0.397342	-1.03635	-0.99133	-0.00150187	-1.16841	-1.20935	-0.609025	0.601055	-0.714337	0.35526	0.242392	0.32782	-0.617904	-0.943496	0.499213	-0.662688
1821	515	SIRT3	673	0.319167	0.0992089	0.206861	-0.366506	-0.159645	-0.82635	0.155484	-0.353011	-0.794075	0.451394	-0.690733	-0.461464	0.0493939	-0.408755	-0.782543	-0.798581	0.321704	0.520792	-1.00844	0.0575816	-0.707851	-0.525299	-0.359504	-0.367929	-0.177719	-0.0491088	-0.326313	-0.880277	-0.714369	0.141136	-0.576149	-0.732327	-0.241483	0.209027	-0.410329	-0.635175	-0.806933	0.215879	0.10679	-1.23308	-0.740689	-0.379645	-0.178433	0.842848	-0.559725	-0.575246
1890	584	ST14	415	0.319167	0.0992089	-0.171722	-0.139244	-0.310966	-0.335019	-0.357801	-0.0204517	-0.590736	-0.76652	-0.726586	0.0932523	0.339386	0.340224	0.192774	-0.48998	0.0762193	-0.0516155	-0.698169	-0.0388903	-0.0576078	-0.318533	-0.159353	0.471256	0.254483	0.334281	0.360094	-0.095862	-0.897493	0.247987	0.443323	-0.892293	-0.329084	-0.426541	0.291161	-0.626694	-0.0210173	-0.450012	-0.636915	-0.602677	-0.837369	-0.605295	-0.020496	-0.269158	-0.460503	-0.835321
2030	724	ACAA2	673	0.319167	0.0992089	0.0603558	0.33395	0.394306	-0.512055	0.437692	0.718257	-1.08612	1.43764	0.197496	0.459004	0.350772	0.53093	0.162098	0.363552	0.589742	0.694028	0.434261	0.43592	0.284162	0.547789	1.35716	0.264441	0.345624	0.177326	0.387377	0.306201	0.429224	-0.146939	0.102689	0.0908868	0.322286	0.488605	0.1682	0.16901	0.179129	0.539212	0.452894	0.583724	0.201897	0.574239	-0.560203	0.814161	0.537975	0.328044
646	646	VWA7	380	0.321501	0.035926	-0.194831	-0.837031	-1.03186	-1.24385	-1.55281	-0.610121	-1.18943	-0.378634	-0.822852	-1.23276	-0.967517	-0.661612	-1.087	-0.781235	-0.46518	-0.558053	-1.24789	-0.224218	-0.7773	-1.17323	-0.699353	-0.392089	-1.02873	-0.920524	-0.316241	-1.20967	-1.41704	-0.223419	-0.838894	-0.951059	-0.773571	0.455986	-1.43816	-1.06967	-0.988846	-0.839061	0.121825	-1.35863	-1.05315	-1.30396	-1.32271	-0.627278	-0.885598	-1.62448
131	131	MPP2	382	0.3226	0.0382559	-0.0412518	1.15857	1.11732	1.05131	1.17584	1.02277	1.24136	1.24656	1.09694	1.16083	1.12883	1.21824	1.18681	1.28511	1.13415	1.12545	1.29228	1.26206	1.18604	1.18987	1.15453	1.19763	1.19661	1.14688	1.09086	1.18269	1.15881	1.19503	1.09297	1.09419	1.22265	1.06248	1.04519	1.07919	1.15018	1.09297	1.09964	0.998365	1.18487	1.03732	1.29175	1.06838	1.037	1.15447
327	327	OLAH	382	0.3226	0.0382559	-0.206774	0.0878634	-0.11891	0.538974	0.0111194	-0.000115256	-0.0310602	-0.0905033	0.152615	-0.387995	0.0653699	0.669686	0.0211687	0.295964	-0.195815	0.499867	0.262582	0.265294	0.0433188	-0.915234	-0.194188	-0.539715	-0.19605	-0.0839719	0.520391	0.189093	0.551512	0.429858	-0.0213872	0.483633	0.264657	-0.271617	0.281765	0.142288	0.0501217	0.0674831	-0.375864	-0.421728	0.00299268	0.216221	-0.256696	0.587857	-0.492503	-0.179632
417	417	CSMD3	706	0.3226	0.0382559	0.34274	-0.475804	-0.133064	-0.741588	-1.26902	0.490494	-1.37534	0.216641	-1.12688	0.435257	-0.809421	-0.323449	-0.591748	-0.542824	0.322136	0.176684	-1.13473	-0.75647	-0.821593	0.402	-0.887559	-0.807105	-0.973432	-0.82731	-0.70783	-1.02755	0.373836	0.410895	-0.803099	0.446099	-0.822376	-0.709415	-1.1882	-0.720948	0.468104	0.531013	-0.858931	-0.375128	0.432523	0.164683	0.900172	0.24868	-0.148323	-0.648089
675	675	SLC48A1	381	0.3226	0.0370754	-0.231821	-0.271624	-0.503445	-0.29192	-0.208959	-0.701618	0.141478	-0.680606	-0.868253	0.475316	-0.0990414	-0.519938	-0.396365	-0.622871	-0.365523	-1.01233	-0.201533	0.256816	0.0476075	0.360169	-0.0618752	-0.743219	0.0914581	0.541683	-0.0729821	-0.428918	-0.789817	0.191788	-0.566354	-0.153004	-0.427437	-1.20494	-0.0804253	0.248839	-0.5492	-0.355594	-0.783918	-0.337405	-0.250962	-0.921348	-0.720358	-1.35947	-0.67419	-0.434864
708	708	DBH-AS1	706	0.3226	0.0382559	0.241537	-0.587257	-0.345719	-0.824166	-0.814359	-0.74767	-0.277321	-0.636235	-0.935684	-0.976716	-0.377236	-0.867704	-1.13998	-0.723235	-1.02698	-0.593024	-0.61355	-0.326031	-1.10769	-0.270802	-0.292636	-0.287316	0.234432	0.0542744	0.280436	-1.13843	-1.43581	-0.882284	-0.0164663	-1.28087	-0.357374	0.348492	-1.01263	-0.415404	-0.332241	0.197063	-0.77064	-0.219088	-0.469097	-0.785575	0.0108962	-0.3995	-0.760683	-0.165496
813	813	ARHGEF38-IT1	382	0.3226	0.0382559	-0.317672	0.0105192	-0.307152	0.0781966	-1.31763	0.0107946	0.0713651	-0.524869	0.0383515	0.371138	0.238119	0.263192	0.201659	0.349601	-0.652933	-0.0952727	-0.189145	-0.741144	0.389697	-0.336983	-0.252221	0.151331	0.430964	0.011436	-0.00527193	0.36757	0.364643	0.294438	-0.0020228	0.174523	0.210914	0.10505	0.168779	-0.254092	0.416441	-0.345087	0.0477726	-0.681067	0.223047	-0.200993	-0.774909	-0.382739	-0.197613	-2.02326
207	207	F12	383	0.323491	0.0394681	-0.0579139	1.25458	1.19667	1.15479	1.22516	1.2191	1.36115	1.20685	1.20372	1.28401	1.21545	1.20174	1.33695	1.35245	1.46983	1.06394	1.22095	1.19358	1.29011	1.29829	1.18481	1.31651	1.24638	1.27347	1.21778	1.29926	1.30036	1.34281	1.15788	1.21025	1.25539	1.28542	1.19682	1.35158	1.20978	1.20909	1.22304	1.13498	1.16976	0.974988	1.35438	1.17129	1.22129	1.17281
297	297	EPHA1	383	0.323491	0.0394681	-0.253159	-0.640435	-0.893594	-0.472946	-1.17567	-1.2685	-0.904816	-0.304375	-0.886858	-0.453222	-0.477334	-0.964349	-0.84958	-0.334931	-0.585834	-0.933619	-1.09334	-1.05726	-0.376104	-1.02754	-0.837163	-0.665191	-0.17776	0.503813	-0.602304	-1.1069	-0.969042	0.111138	-0.731617	-0.928724	-0.703659	0.608422	-0.944987	-0.633361	-0.250298	-0.09502	-1.23548	-1.58687	-0.0884508	-1.07517	-1.59967	-0.631184	-0.952599	-1.2898
630	630	ZNF536	383	0.323491	0.0394681	-0.29038	-0.3629	-0.653281	-0.722913	0.209167	-0.218168	-0.239529	-0.762564	-1.13718	-0.287269	-0.743826	0.216231	-1.2995	0.406912	0.124599	-1.03887	0.254854	-0.0703998	0.186934	-0.786781	-1.08477	-0.44662	0.0436467	-0.0579967	0.152086	-0.894043	0.423731	-0.266724	-0.295223	-0.525997	-0.5143	-0.764963	-0.860558	0.147187	-0.759954	-1.34384	-0.493247	-1.4263	0.0426954	0.0528182	-1.44776	-0.182001	-0.00469931	0.19269
5215	51	MAN1C1	361	0.323953	0.0192044	-0.426313	-0.317397	-0.74371	-0.104209	0.111941	-0.336159	-0.277835	0.680427	-1.2167	0.705233	-0.959743	0.11635	-0.157296	0.774249	-2.3278	-0.423298	-0.38498	0.431027	-0.573401	-0.633517	-0.643529	-0.860659	-0.96045	0.501742	0.501995	-0.748089	-0.995342	-0.35422	-1.04835	0.086145	-0.473686	-1.37612	-0.637589	0.324032	1.10313	-0.578349	-0.880963	-0.984623	-0.243421	-2.1349	-0.922248	0.158174	0.367513	-0.70475
5220	56	PLEKHG3	361	0.323953	0.0192044	-0.594462	0.672466	0.0780045	0.863226	-0.91113	0.322003	0.968309	0.866048	1.26815	-0.0513279	0.898331	2.32002	2.15235	1.43947	0.31236	1.5478	-0.193899	1.49411	1.38508	-1.17873	-1.19556	1.25381	0.755663	1.43699	1.16997	1.65388	0.751911	1.7193	-0.731088	-0.728068	-1.20476	0.751728	0.0967227	1.65672	0.629531	-0.236875	-0.3761	-1.28692	-0.818835	-1.70439	-0.871193	-0.123279	2.07878	-0.715221
5287	123	UMOD	353	0.323953	0.0145181	-0.323436	-0.954123	-1.27756	-1.32212	0.0295843	-1.54741	-0.638965	-1.14805	-0.891225	-1.38844	-0.663419	-1.0318	-0.256175	-1.28763	-1.31673	0.222945	-1.38795	-1.29123	-0.680442	-1.35513	-0.901838	-1.3818	-0.783002	-0.531982	-1.1765	-0.451865	-1.15197	-1.02147	-1.52697	-0.0626417	-1.20642	-0.689321	-1.77717	-0.972109	-0.942689	-1.24404	-0.597439	-1.1854	-1.64314	-1.68549	-1.44553	-1.26387	-1.03909	-1.31525
5303	139	CYP8B1	726	0.323953	0.0198744	0.588132	-0.203926	0.384206	-0.879592	0.329664	0.629646	-0.963161	1.08093	-1.02266	-1.12765	0.742644	-0.236638	-0.0750873	-0.622883	-0.0876508	-0.531058	-1.13756	0.44156	-0.657901	1.81699	-0.615952	-0.431824	-0.149663	0.220609	-0.489844	-0.845282	-0.352148	0.0594968	0.607849	-0.684107	-1.16505	-0.114282	1.31572	-0.536135	-1.0446	1.28899	-0.196525	0.729293	-0.236208	-0.070702	-1.02216	-0.298218	-0.194938	0.191725
5311	147	PBX1	354	0.323953	0.0150426	-0.733701	0.937741	0.20404	1.09591	0.733014	1.99965	2.07769	0.917687	0.0775506	0.836431	-0.0686925	1.47276	1.53157	1.84543	1.15729	1.4345	2.06288	2.34885	0.966526	0.42875	0.394957	1.23689	1.03998	1.66141	-0.0366737	2.14109	-0.434001	-0.298105	-0.542183	1.86947	-0.457145	0.606446	-1.50275	1.60439	1.80612	1.12674	-0.424269	-1.38913	1.1689	-1.33057	-2.02517	2.1435	1.27374	1.67009
82	82	TYRO3	704	0.324593	0.0407129	0.289781	-0.758485	-0.468703	-1.00382	-1.14564	-0.297638	-0.367005	0.0935644	-0.282196	-0.387374	-0.870686	-0.543549	-1.64254	-1.17938	-0.405774	-0.876808	0.0393974	-0.745849	-1.16349	0.300005	-1.50235	-0.564666	-1.29179	-0.804169	-0.874542	-1.85887	-0.724538	-0.592848	-0.63876	-0.31262	-1.14264	-0.589523	-0.82302	-0.689768	-1.38261	-0.387418	0.351329	0.109997	-0.303779	-0.360223	0.176263	-0.487984	-0.787838	-0.254228
346	346	TDRD9	384	0.324593	0.0407129	-0.469346	-0.276425	-0.74577	-0.728211	-1.80982	0.0777203	0.569419	0.578577	-1.22879	-0.297341	-0.149901	-1.67839	0.782545	0.250505	-1.32987	0.196943	-0.231097	0.815989	0.431945	-1.25012	0.193126	-1.97651	-1.86575	-1.58135	0.230055	0.566457	0.0271039	0.732999	-0.267333	0.431222	-0.800961	0.712712	-0.82903	0.600777	-0.0191998	-0.309122	-0.989574	-1.1321	-0.303675	-0.579685	0.895479	-0.812154	-1.34408	-0.731831
651	651	MAMDC2-AS1	384	0.324593	0.0407129	-0.331464	-0.107762	-0.439226	0.324474	-1.81587	0.21019	0.225724	-0.361643	0.231987	-0.29647	-0.383139	0.193595	0.40188	0.0811847	0.218855	0.139956	0.0821488	0.146206	0.577878	0.11753	-0.258314	0.477719	-1.8704	0.119281	-1.76504	0.506741	0.0309227	0.0993103	-0.393841	-0.0453664	-0.620427	-0.384054	0.330793	0.25136	-0.0215693	-0.0313813	0.275189	-1.89216	0.1489	0.232839	0.0349773	-0.245846	0.17289	-1.85403
2188	882	NR2F2	416	0.325726	0.101867	-0.221373	-0.874472	-1.09584	0.158462	-0.910508	-1.21284	-0.521178	-1.11908	-0.501848	-1.81832	-1.43387	-0.366779	-0.560701	-0.6666	-0.82908	-0.688485	-1.36585	-0.158957	-1.0346	-1.82903	-0.539876	-0.87597	-1.35638	-0.568277	-1.80413	-0.64733	-0.457049	-0.822688	-1.42856	0.15911	-1.46784	-1.14793	-0.601067	-0.450041	-1.1158	-1.74916	0.137708	-2.18395	-0.569558	-1.58296	-1.07824	-0.910094	-1.31603	-0.60722
2198	892	MT1X	672	0.325726	0.101867	0.267004	-0.664133	-0.397129	-1.30685	-0.504449	-0.592721	-0.747344	-0.79297	-0.242185	0.131723	-0.559276	-1.74587	-1.03485	-1.25138	-1.1202	-0.160502	-0.422371	-0.479268	-0.689183	-0.399818	0.409061	-1.50767	-1.19397	-1.13344	-0.416451	-0.509893	0.152556	0.0621423	-0.783938	0.103192	-1.48045	-0.0677587	-0.893865	-1.40291	-0.671357	-0.539663	-1.46772	-0.556956	-0.710677	0.302263	0.311136	-1.25311	-0.372325	-0.693562
2634	276	DPCD	701	0.327422	0.0446485	0.543965	0.383884	0.927849	0.422135	0.400765	1.83791	1.12585	-0.740746	0.195417	0.397198	0.992165	-1.58	0.526611	-0.730533	-1.06745	0.998193	0.555958	0.0887551	-0.629897	0.664041	0.089192	1.05956	2.01212	-1.04072	-0.852001	0.965516	0.266454	-0.0350057	1.82311	1.03636	1.42737	0.508369	-0.847329	1.0339	1.38102	0.769319	-0.480104	0.121079	0.458849	1.79853	0.497549	-0.172514	0.863049	-0.277104
2671	313	A2M	387	0.327422	0.0446485	-0.401931	0.622157	0.220225	1.21786	1.2853	0.94698	1.72104	-0.536118	0.874583	1.53152	-0.0895632	0.210162	0.3773	0.760311	1.02427	0.0950449	1.20126	1.25996	0.854984	0.536843	0.804556	-0.844565	0.240684	1.77959	1.09057	0.890847	0.6117	-0.692229	-0.0629944	1.32247	-0.0263109	-0.172505	-1.61349	1.18245	2.1265	-0.242778	-1.61495	-0.0128069	0.27213	-0.963491	-0.162383	1.53313	1.30183	0.949975
375	375	CYP3A4	703	0.328803	0.0419908	0.181079	-0.0624332	0.118646	-0.000635381	-0.720956	0.374168	-0.489712	0.679906	-1.40665	0.0464103	0.497259	0.0638096	-0.414161	-0.261273	-0.823849	0.290914	-0.0155241	0.22224	-0.594942	0.4044	0.54067	0.491393	-0.0151713	-0.398358	-0.0729509	-0.3091	0.0539503	0.338787	0.492993	-0.176219	0.0658399	-0.187299	-0.160593	0.0427801	-0.555992	0.592862	-0.00860244	0.534131	0.0015449	0.612735	0.360296	0.265167	0.0182818	-1.37732
829	829	NAV2-AS5	385	0.328803	0.0419908	-0.206979	-0.27989	-0.486869	-0.0177298	0.190902	-0.697783	0.0606599	-0.361439	0.43942	-0.542989	-0.415613	-0.00772453	0.0252498	0.216261	-0.98925	-0.0907697	-1.3595	0.332972	-0.0152438	-0.102736	0.0673532	-0.991394	0.12173	-0.646413	-0.413645	-0.736988	-0.179422	0.327745	-0.999799	0.275231	-0.259559	-0.378065	-1.00963	-0.61318	-0.185139	-0.0749219	-0.573264	-1.16232	-0.547129	-1.16042	-1.01277	-0.0716431	-0.162488	-0.158384
1766	460	LMO7	417	0.329398	0.104581	-0.320331	-0.931828	-1.25216	-1.36337	-0.80086	-1.87517	-0.911445	-1.35959	-1.11045	-0.914013	-0.767962	0.191068	-0.368961	-1.09529	-1.44937	0.220749	-2.29382	-0.4483	-1.53194	-2.57589	0.133306	-0.630396	-0.160853	0.405539	-0.522001	-1.22075	-2.41079	-0.107128	-1.31464	-0.627064	-0.76231	-0.831747	-2.72026	-0.53843	-0.0563626	-1.25579	-1.36484	0.297656	-2.11199	-2.00794	-2.67173	-1.72983	-2.01683	-0.025272
1772	466	MRPL47	671	0.329398	0.104581	0.140703	-0.117159	0.0235442	-0.0705716	-0.532437	0.286716	-0.400762	0.74912	0.264245	-0.210425	0.218775	-0.46079	-0.429447	-0.15952	0.395636	0.253468	0.0744229	-0.639812	-0.881389	0.106538	0.494959	0.132089	0.042706	-0.427052	-0.760007	-0.299497	0.0185042	-0.707934	0.189262	-0.303426	-0.180326	0.0596011	0.191653	-0.691994	-0.0713782	0.582107	0.0186185	0.219646	0.352897	0.181606	-0.606724	-0.808313	0.17699	-0.0105433
1893	587	TIMM8B	671	0.329398	0.104581	0.13121	0.563807	0.695016	0.746667	0.741869	0.590418	0.73178	1.69759	0.658763	0.475511	0.0365646	0.657397	0.24501	0.948555	1.43818	0.936151	0.277633	0.305061	-0.35953	0.530898	1.65832	0.688198	0.437148	0.670619	0.156493	0.746561	0.358789	0.732897	0.129227	0.238199	0.0049752	0.677776	0.539395	0.59474	-0.25004	1.37352	0.785261	1.11946	0.671622	0.355114	0.0903683	0.258477	0.665728	0.740704
2044	738	NDUFS5	671	0.329398	0.104581	0.0578219	0.450948	0.508769	0.361476	0.648593	1.19198	0.274917	1.35662	0.305369	0.410228	0.414339	0.309562	0.225208	0.0400009	1.26145	0.501134	0.346147	0.276178	0.0241647	0.592464	1.13469	-0.497442	0.537511	0.385631	0.144628	0.441814	0.247758	0.474129	0.328182	0.340397	0.291088	1.12737	0.500952	0.313968	0.119816	0.510375	0.454841	0.716572	0.438251	0.330181	0.0287166	0.134241	0.403824	0.519114
2330	1024	PYURF	671	0.329398	0.104581	0.0565598	1.63264	1.6892	1.82698	1.8251	1.60734	1.47447	1.88404	1.38646	1.69547	1.58623	1.44974	1.63845	1.43327	1.09074	1.84305	1.67176	1.49095	1.65852	1.76529	1.71972	1.63997	1.79009	1.79969	1.89263	1.68301	1.63084	1.66743	1.52823	1.45688	1.70379	1.49559	1.56712	1.65547	1.68604	1.83005	1.39034	2.0393	1.69121	1.58792	1.91762	1.82464	1.70814	1.15456
5038	78	RAMP2	403	0.333111	0.0714408	-0.474023	-0.25429	-0.728313	-0.979258	0.392325	-0.317013	1.49647	-0.433687	1.19262	-0.0648613	-1.45749	-0.94131	0.127329	-1.1683	0.595365	-0.717067	0.0916577	-0.715201	0.452533	-1.06743	0.759968	-0.198648	-0.800931	0.498205	-1.16055	-0.0185273	-0.0233222	-1.06607	-1.76096	1.37323	-0.450833	-0.648783	-1.68814	0.383463	0.177932	-1.18374	-1.25487	-1.13285	-0.959257	-1.84712	-1.17203	-0.483667	0.51729	0.283096
5058	98	PGGHG	404	0.333111	0.0734805	-0.410946	0.207653	-0.203293	-1.26554	-0.0303176	-0.0228961	-0.374133	-0.451738	0.163431	0.644327	0.675054	-0.0301417	1.87184	-1.19052	-0.438844	0.467405	0.354389	0.156958	1.24997	-0.192029	0.602022	-0.625285	1.57864	1.14039	0.487735	0.878355	0.405633	0.538811	-0.101684	-0.303114	0.109874	-0.359002	0.162703	0.252869	0.289749	1.1366	-0.0915396	-1.17595	-0.238158	-1.67043	0.718549	-0.227369	-0.0202338	-0.0767816
5162	202	MARCKS	404	0.333111	0.0734805	-0.255944	0.518054	0.26211	0.862421	1.14515	-0.219748	1.54992	-1.87588	1.01896	1.15546	1.17445	0.022883	1.20166	1.05659	-0.321795	-0.28919	0.0888047	-0.269829	1.19064	-0.11948	1.30558	-0.428122	-0.0959025	0.696887	0.684758	0.967725	1.14273	-0.092852	0.552905	0.765668	1.13582	0.933023	0.41009	0.675271	0.55311	-0.38215	-0.0384721	-0.603239	0.257397	-0.197242	1.72372	0.547193	0.158059	1.17443
1332	26	MTMR11	670	0.33314	0.107352	0.224908	0.108432	0.33334	0.260999	-0.0244552	0.770607	0.322855	1.0369	-0.313782	-0.165769	0.181587	0.265699	0.403843	-0.279798	-0.653488	0.38601	0.485897	1.12844	-0.145206	0.953374	-0.621452	0.400123	-0.000222726	-0.650933	0.412819	0.540223	0.366485	0.200563	-0.646337	0.500363	-0.356189	-1.03864	-0.565549	0.624362	-0.309496	0.0899226	0.438757	0.572279	0.257701	0.878709	0.295529	0.27978	0.68867	1.10081
1355	49	PKP2	670	0.33314	0.107352	0.195966	0.405927	0.601892	0.362296	0.509602	0.875008	0.265529	1.45125	0.53427	-0.215746	0.611761	-0.684792	-0.315614	0.579847	0.558319	-0.0769509	0.81029	0.959233	0.149182	0.987987	1.51827	0.373892	0.235343	-0.431185	0.30788	-0.314757	0.401143	0.523575	0.52253	0.341894	-0.154953	0.903185	0.574951	0.756784	0.0696331	1.29483	0.740588	1.39298	0.665528	1.26224	0.87754	-0.20159	0.721508	0.489107
1376	70	HDHD5	670	0.33314	0.107352	0.155869	0.41226	0.568129	-0.102598	0.495753	0.201247	0.215754	1.4265	0.355603	0.32428	-0.0729332	0.463707	0.433028	0.622613	0.605541	0.532535	0.691542	0.76745	-0.0691562	0.811806	1.31532	-0.0547418	0.806195	0.409576	0.660574	0.103186	0.111321	0.724774	-0.474415	0.538127	0.0985608	0.375112	0.303962	0.52369	0.0484056	1.26631	0.612866	1.46442	0.452083	0.445068	0.415301	-0.0481706	0.574701	0.446281
1710	404	ATP6V1E1	670	0.33314	0.107352	0.171056	-0.205901	-0.0348447	-0.646087	-0.101121	0.388623	-0.586094	1.52978	-0.765139	0.1878	0.278459	-0.248983	-0.76214	0.199167	0.231627	0.212247	-0.30496	-0.0579446	-0.629682	-0.0428495	1.39107	0.376975	0.0858228	-0.207726	-0.266791	-0.704197	-0.602068	0.183774	-0.718998	-0.56312	-0.950558	-1.02148	-1.10208	-0.944739	-0.427413	0.532945	0.339744	0.243758	0.126774	0.150655	-0.524563	-0.297372	-0.334116	-0.00784745
2189	883	MRPL40	670	0.33314	0.107352	0.18726	0.40376	0.591021	0.0944486	0.733229	-0.000415336	0.132713	1.82499	0.561608	-0.241372	0.515767	0.407763	-0.522036	0.400861	0.663737	0.928085	-0.255806	0.46374	-0.618379	0.151816	1.70635	0.91007	0.649822	1.1364	0.358645	0.144277	0.0926407	0.569759	0.0302919	0.0839975	-0.726176	0.922604	0.440107	0.584358	0.776438	1.39838	0.0125046	1.1412	0.731986	0.326604	-0.789197	1.10492	-0.587019	0.265083
1169	292	SHC1	347	0.334525	0.0116967	0.377531	0.1641	0.541631	0.0145996	-0.974309	0.256562	0.449985	0.178372	-1.16861	-0.615839	0.877368	-1.60573	-0.259008	0.589572	0.253761	0.327645	-0.639591	-0.333282	0.6884	-1.30119	-0.591722	0.691841	0.419059	0.419091	0.407204	0.21674	-0.496783	0.296585	0.00567963	-0.359872	-0.272789	-0.526271	-1.40344	-0.19787	-0.59735	0.0739755	-0.322218	-0.412893	-1.12924	0.0809536	-1.61556	-0.716507	-0.600133	-0.218808
5453	126	TTPA	378	0.337183	0.0337183	0.375136	-0.362737	0.0123993	0.48311	0.248852	0.336463	0.27154	-1.35696	-0.285047	0.748304	0.222868	0.831949	1.07807	1.09934	0.519147	-0.41171	0.213543	-0.194449	0.7743	0.738666	0.183721	0.159953	0.856237	0.521819	0.718502	0.536219	0.531813	0.101262	0.384427	-0.344203	1.10779	0.038851	0.0510759	0.617276	0.82484	0.210891	-0.527564	-0.373989	0.835674	0.658532	0.678203	-0.227494	0.16721	-0.265781
1328	22	TSPAN9	664	0.338641	0.12522	0.0660231	0.165719	0.231742	0.124404	0.127619	0.421127	0.0352471	0.852015	0.027193	0.0265193	-0.052594	0.326865	-0.493844	0.234086	0.365925	0.399091	0.321253	0.44856	-0.325697	0.197948	0.362932	0.162249	-0.0016136	0.444078	-0.0535279	-0.153035	0.224407	0.291039	-0.136295	0.304911	0.00949859	0.254207	0.0842946	0.397918	0.0762398	0.142752	0.297623	0.565872	0.255383	0.390687	0.450245	0.0514959	0.223072	0.117641
1379	73	ALDH3A2	665	0.338641	0.122091	0.217294	-0.7256	-0.508306	-1.23233	-0.0428215	-0.368265	-1.50534	1.05614	-0.542013	-0.807798	-0.676689	-1.07385	-1.07608	-0.799716	-0.535296	-0.0242206	-0.363861	0.120661	-1.37036	-0.582505	-0.225552	-1.07346	-1.09683	-1.3315	-0.27079	-0.890777	-0.295631	-0.503015	-1.86315	-0.867421	-1.301	-0.874842	-0.894158	-0.806876	-1.09984	-0.0371991	-0.0989166	0.543584	-1.351	0.0811425	-1.11167	-0.264	-0.807246	-1.07926
1383	77	SELENOO	668	0.338641	0.113069	0.189469	-0.656662	-0.467193	-1.22642	-1.0761	-0.0450382	-0.692196	0.444749	-1.61227	-0.504879	-0.496875	-0.863047	-0.684811	-0.882672	0.183159	-0.162543	-0.333889	0.612504	-1.00243	0.132313	-0.932958	-0.747736	-0.522132	-0.134079	-0.941087	-1.67502	-0.995456	-0.590276	-1.10687	-1.01797	-1.72543	-0.688731	-1.22895	-0.0121908	-0.483852	0.0159443	-0.503107	-0.257562	-0.126735	-0.29235	-0.984692	0.2004	-0.183197	-0.691097
1409	103	MTIF2	665	0.338641	0.122091	0.325391	0.23334	0.558731	-0.49018	0.972888	-1.82308	0.0807977	1.59936	-0.70017	0.632201	0.486157	0.215931	-1.13016	-0.21873	1.35094	0.918355	0.395049	-0.878272	-0.647439	0.470831	1.62755	0.557944	0.55563	0.661941	-1.02613	1.1496	0.19024	-0.432526	0.514996	0.378744	0.217547	1.0504	0.567804	0.221114	-0.00246625	1.41545	0.262322	0.617034	0.762259	-0.156162	0.555622	0.000858992	-0.488521	0.113507
1428	122	ABLIM1	424	0.338641	0.12522	-0.151839	0.1149	-0.0369396	0.320219	0.250375	0.103631	0.297486	0.439934	0.367276	0.137569	0.144067	-0.0528679	0.312167	0.2572	-0.884589	0.185557	0.224128	0.177609	0.140949	-0.0277183	0.629001	0.137523	0.202937	-0.645933	-0.039011	0.313085	0.363021	0.183459	0.208828	0.239537	0.0786266	-0.428068	-0.0589691	0.14695	-0.0471938	0.226773	-0.559547	0.177819	-0.420625	0.186824	0.117083	0.242618	0.127545	0.187674
1496	190	MRPL4	669	0.338641	0.110181	0.252555	-0.624129	-0.371574	-1.46347	-0.686506	-0.558735	0.196437	0.255253	-0.714355	-0.231169	-0.662221	-1.10591	-0.763787	-0.8953	0.0289889	0.247909	-0.749899	-0.42962	-0.565048	-0.0196573	-0.609658	-0.532458	0.143622	0.194279	-1.03794	-1.66913	-1.35833	-0.911824	-0.852959	-1.57516	-1.55395	-0.367894	-0.981367	-0.782013	0.0397346	-0.0698411	-0.99973	0.205395	-0.874362	-0.273368	0.188505	-0.594963	-0.00163756	-1.38878
1506	200	CPVL	422	0.338641	0.119023	-0.346446	-0.0667962	-0.413242	-0.767876	0.985093	-2.21452	1.26676	-1.05522	-0.401424	0.65093	-0.109055	-0.625837	1.3768	-0.740891	-0.689887	0.531622	0.0382472	-1.02281	1.12676	-1.81832	-1.01798	-0.229878	0.873414	0.832658	0.676267	1.18598	-1.35255	0.0349312	0.492432	0.128436	0.911829	-1.48917	-1.17423	0.825655	0.634376	-0.571919	-1.62526	-0.453883	-1.25863	-1.5302	-1.3085	0.04902	-1.30653	-0.231988
1508	202	ABHD11	424	0.338641	0.12522	-0.258214	0.347001	0.088787	0.652616	0.39944	0.379736	-0.766737	0.0990272	0.444366	0.721479	0.482875	0.890237	1.11092	-0.150755	-0.1755	0.243772	0.439356	0.230887	0.899201	0.00223773	-0.444198	0.4801	0.823938	0.233961	0.529571	0.729166	0.128989	0.730065	0.666403	0.248004	0.261351	0.62916	-0.69392	0.414137	0.464139	0.635713	-0.479498	-0.702391	0.601839	-0.575976	-0.285707	0.169392	0.301506	-0.563399
1520	214	TFAM	668	0.338641	0.113069	0.164268	-0.0371461	0.127122	0.0225252	0.281234	-0.71126	-0.458838	1.43791	0.516837	0.140833	-0.204523	-0.791904	-0.621247	0.276558	0.431045	0.244145	-0.387431	-0.0382567	-0.628055	0.637176	1.28113	0.222335	-0.496109	-0.59028	-0.334044	0.1093	0.423085	0.163866	0.264894	0.542878	-0.188154	-0.923973	-0.790239	-0.415607	-0.604514	0.243748	-0.24546	-0.0267636	0.209218	0.0172984	0.288882	0.256787	-0.153529	-0.0459751
1522	216	ASPA	664	0.338641	0.12522	0.0715384	0.00711464	0.0786531	-0.269324	0.124252	0.328347	-0.543608	0.427606	0.168519	-0.0922927	0.160598	-0.358119	0.0671452	0.162766	0.260721	0.335038	0.29011	0.197664	-0.887846	0.0769073	-1.55843	0.311371	0.266192	-0.346126	0.304955	0.248122	0.268445	0.288227	-0.708882	0.229384	-0.0465981	0.30922	0.22834	0.178554	-0.193587	0.131493	0.339113	0.3035	-0.299562	0.246853	-1.14503	0.373653	0.273116	0.315198
1523	217	PNPO	667	0.338641	0.116016	0.259628	-0.965026	-0.705397	-1.4808	-0.870942	-0.220814	-1.7446	1.39721	-1.64573	-1.51498	-0.483207	-0.56873	-1.30602	-1.20123	-0.0550024	0.288711	-1.16141	0.0878618	-2.04173	-0.495903	-0.985705	-0.544816	-1.03384	-1.6381	-1.48681	-1.34225	-1.58813	-0.800128	-0.249434	-1.16507	-2.5032	-0.975762	-0.865399	-1.26044	-1.42444	-0.726599	-0.228957	0.219797	-1.51198	-1.12414	-1.23033	-1.1254	-0.949714	-1.66679
1536	230	CTSC	665	0.338641	0.122091	0.178912	0.111354	0.290266	0.130484	0.351729	-0.564282	-0.714833	1.3771	-0.565663	0.443836	0.273793	-0.404045	-0.295535	-0.0472863	0.203868	0.173879	0.920257	0.321679	0.00470533	0.708647	1.38508	-0.639368	-0.202734	0.201711	0.221895	0.536794	-0.771974	0.748451	0.412491	-0.576765	0.29494	-0.469455	-0.330306	0.31581	0.118424	0.151795	0.00529765	0.69288	0.431897	0.739389	0.240938	0.45645	-0.21002	-0.505415
1595	289	SCP2	668	0.338641	0.113069	0.274002	-0.396746	-0.122744	-0.224076	-0.585816	0.11938	-1.50071	2.0067	-1.29371	-0.486236	0.193251	-0.518534	-1.08241	-0.516705	-0.336666	0.273274	-0.807399	0.114772	-1.31914	-0.406169	1.48198	0.313685	-0.941956	-0.769405	-0.150585	-0.683534	-0.715686	0.182702	0.00851034	-0.99723	-0.716325	-0.535073	-0.972077	-0.879524	-0.95117	0.633079	0.363629	1.00044	-0.979984	-0.10373	-1.13753	-0.0671282	-0.579381	-0.441554
1628	322	MRPS14	667	0.338641	0.116016	0.143934	-0.10774	0.0361939	0.0605135	-0.518473	-0.285288	0.548193	0.397463	-0.861839	-0.0283391	-0.170606	-0.461842	-0.756453	0.27683	0.599119	0.343429	-0.495935	-0.599953	0.195205	-0.226763	0.0446213	0.476033	0.164485	0.107666	-0.469639	0.742753	0.147691	0.117042	-0.71599	-0.352565	-0.149516	-0.148152	-0.331307	-0.605357	-0.490712	0.366604	0.193437	-0.0415443	-0.0687908	-0.225025	0.189306	-0.286892	-0.621134	-0.153779
1636	330	MTIF3	664	0.338641	0.12522	0.150981	0.112645	0.263626	0.366547	-0.07125	-0.0403751	-0.471337	1.75871	-0.220346	0.590895	0.51773	-0.488449	-0.730748	0.864849	0.2584	0.389189	-0.78212	0.0811286	-0.251929	0.495548	1.35042	0.813392	0.268496	-0.272277	-0.405919	0.259266	-0.117555	0.31333	0.504444	0.134983	-0.158677	-0.788327	-0.864883	0.179061	0.122451	0.817487	0.370053	0.826658	0.357585	0.324346	-0.435225	-0.387493	-0.13631	-0.342481
1648	342	SLPI	424	0.338641	0.12522	-0.204551	0.996705	0.792155	0.914636	1.17728	1.72748	1.5196	-1.14582	0.834642	1.26715	1.15591	1.38123	1.93816	0.887037	1.49657	0.116799	-0.0841143	-0.334863	1.92135	0.584935	1.23097	1.66357	1.3258	-0.239193	1.70665	1.47248	1.15847	1.39291	1.11513	0.81862	1.77763	-0.162624	1.27991	0.423828	1.57245	0.403079	0.129974	0.548899	0.989241	1.09764	0.8107	-0.282544	1.33572	1.22081
1717	411	AOC3	424	0.338641	0.12522	-0.302017	0.318444	0.0164277	0.643145	0.530279	0.313891	0.633566	0.131051	0.601578	-0.150994	0.370279	0.496985	0.281019	0.419111	0.0713709	-0.273145	0.499828	0.580508	0.0335167	-0.182256	-0.256034	-0.214095	0.213071	0.50493	0.245625	0.36329	0.537048	-0.131676	-0.264546	1.13334	0.224617	0.803684	0.212738	0.646347	1.17214	-1.13788	0.292335	0.713279	0.541852	-0.821808	-1.04933	0.396063	0.144148	0.546059
1723	417	ENOSF1	664	0.338641	0.12522	0.141287	-0.545795	-0.404508	-0.781015	-0.585987	-0.0422416	-0.82703	0.285485	-0.389844	-0.890654	-0.964696	-0.844113	-1.01408	-0.774531	-0.639319	0.13435	-0.106367	-0.215516	-0.556866	-0.591904	-0.847835	-0.754543	-0.669609	-0.701332	-0.448858	-0.196385	-0.669464	-0.951186	-0.821527	-0.262087	-0.46327	-0.422472	-0.374092	-0.433218	-0.645243	-0.0948179	-0.21081	-0.406591	-0.310538	-0.0724826	-0.62264	-0.80083	0.0541771	-1.24161
1726	420	IMMT	667	0.338641	0.116016	0.249087	-0.472807	-0.223721	-0.636007	0.0710792	-0.648977	-1.65255	1.00201	-0.947298	0.226258	-0.434772	-0.123561	-1.32023	-0.793214	0.174794	-0.0823858	0.190393	-1.41311	-1.62752	-0.571959	0.68734	-0.173126	0.188179	-0.103703	-0.65676	-0.859371	-1.25754	-0.376022	0.0927452	-0.937947	-1.18607	0.30349	-0.833032	-0.881648	-0.549304	0.608488	-0.17643	0.273201	0.287262	-1.07544	0.128646	-0.495412	-0.917487	-1.32422
1734	428	NES	420	0.338641	0.113069	-0.456483	-0.345234	-0.801718	0.31478	0.156602	0.160038	0.49674	-0.404675	-0.263224	-0.116441	-0.839062	-0.631416	0.196569	-0.233547	-0.712589	0.196599	0.0708779	0.335217	-0.0635308	-1.45817	-0.540987	-1.33449	-1.25959	0.0965858	-0.314135	0.0663803	-0.446203	-1.19804	-1.13655	-0.180929	-0.0222149	-0.551388	-1.21972	0.0657699	-0.276757	-1.08661	-1.17828	-0.517118	-1.1032	-1.98156	-1.86163	0.401528	0.492595	0.534065
1741	435	MRPS36	668	0.338641	0.113069	0.170704	-0.438893	-0.268188	-0.537915	-0.468717	-0.115057	-0.902481	1.31841	-0.780934	-0.102774	0.0984028	-0.515325	-1.16952	-0.348183	0.0321366	0.279331	-0.298567	0.00983253	-1.24853	-0.501504	1.11884	-0.358909	-1.15637	-0.935627	-0.0244825	-0.59339	-0.371654	-0.0221162	-0.867861	-0.649394	-0.569568	-0.546284	-1.58721	-1.12861	-1.10054	0.429454	0.104224	0.292817	-0.448146	0.000483403	-0.588106	-1.33572	-0.510523	-0.59477
1756	450	CPM	420	0.338641	0.113069	-0.177867	-0.354542	-0.532408	-0.043367	-0.699913	-0.0992735	0.020713	-0.21158	-0.0131777	0.318825	0.169448	-0.0714701	-0.413988	-1.02696	-0.999909	-0.380472	0.233183	-0.365877	-0.533524	-1.05392	-0.148146	-1.06635	-0.204927	-0.132911	0.385424	-0.125305	-0.475911	0.184688	-0.30398	-0.333429	-0.216366	-1.27494	-1.62529	-0.0442728	-0.792358	-1.187	-1.28599	-0.115409	-0.186453	-0.0214634	-0.76179	-0.937711	-0.698555	-0.320069
1763	457	ISCU	666	0.338641	0.119023	0.178514	-0.408748	-0.230234	0.0143386	-0.496147	0.288772	-1.72184	1.2354	-0.618478	-0.0202961	-0.151808	-0.196525	-1.33985	-1.38848	-0.120179	0.00540204	0.0417844	-0.144432	-1.01746	-0.145061	0.0245409	0.0280633	-1.07199	-0.697859	-0.236052	-1.14901	-0.671942	0.162457	-0.70809	-0.443798	-0.653666	0.136533	-0.819926	-0.706782	-0.497553	0.153286	-0.0843938	-0.367781	0.315834	0.174428	-0.507041	-1.01968	-0.674219	-0.440059
1810	504	COMMD4	668	0.338641	0.113069	0.189319	-0.605596	-0.416277	-0.907792	-0.101596	-0.622976	-0.208012	1.30412	-1.0123	-0.397521	-0.424374	-0.867429	-0.807627	-0.796709	0.263204	0.592063	-1.07702	-0.797345	-1.34583	-1.16804	0.991971	0.0233502	-0.222911	-0.484029	-1.68046	-1.31724	-1.72901	-0.0324726	-0.46753	-0.738831	-1.86755	-1.24937	-0.637493	-0.457695	-1.13459	0.232733	0.255297	-0.210342	-0.735195	-0.87945	-1.03216	-0.524091	0.129607	-0.377411
1839	533	MEIS1	421	0.338641	0.116016	-0.202518	-0.687473	-0.889991	-0.405184	-0.736144	-0.722517	0.310346	-1.12554	-1.6382	-1.25757	-0.857993	0.372686	-1.20195	0.279061	-0.430071	-0.625849	-0.473545	-1.11919	-0.387771	-2.28581	0.209962	-1.11992	-0.697063	-0.41895	0.194715	-0.653181	-0.739473	-1.28529	-0.863841	-0.601674	-1.15536	-0.22635	-1.73151	-0.932615	0.326651	-1.73765	-0.832659	0.327396	-1.12966	-1.50385	-1.7948	-0.486736	-1.23575	0.411653
1845	539	GOLGA4	664	0.338641	0.12522	0.227099	-0.809665	-0.582566	-0.848721	-0.998653	-1.18791	-1.01931	0.43552	-1.07811	-0.865729	-0.192485	-1.16855	-1.48883	-0.21218	-1.48926	-0.704283	-0.699134	-0.541595	-1.39879	-0.06025	-0.977893	-0.357064	-1.24982	-0.359412	-0.834668	-1.11516	-0.8955	-0.281616	-0.376978	-0.803727	-1.0614	-0.889226	-1.07388	-1.31888	-0.795806	-0.391239	-0.238205	0.577384	-0.961155	-0.986834	-1.25517	-0.759184	-0.940788	-0.974072
1866	560	ATP6V1B2	668	0.338641	0.113069	0.296575	-0.800283	-0.503708	-1.07609	-1.60148	0.156746	-2.14229	1.65747	-1.46832	-0.383573	-0.227352	-0.596618	-1.89919	-1.47395	-1.33802	-0.281924	-0.121622	-0.666833	-1.08072	0.383008	-0.62174	0.421275	-0.622831	-0.598723	-0.402959	-1.08025	-1.58594	-0.727913	-0.527186	-1.15553	-1.86029	-1.85612	-1.03764	-0.935965	-0.856515	0.272111	-0.641603	-0.612379	-0.220358	0.466361	-1.27518	0.225887	-0.345976	-1.54335
1878	572	MSRB2	664	0.338641	0.12522	0.151207	0.0506453	0.201852	0.127168	0.555943	0.359655	0.211916	1.22894	-0.225064	-0.517925	-0.141953	0.386939	0.0557199	-0.349945	0.245692	0.419637	-0.0587548	0.0829166	-0.886051	0.284696	1.47731	0.363461	0.280747	-0.548037	-0.184463	0.364711	-0.0109288	0.204942	0.348656	-0.839227	-0.740114	0.480774	-1.50934	0.397134	-0.244512	0.500706	0.267783	0.490573	0.360501	0.184911	-0.981973	0.0970967	0.238823	0.399522
1883	577	FUOM	666	0.338641	0.119023	0.288617	-0.287842	0.000774879	0.341764	-0.419949	0.587131	-0.514994	1.75818	-0.761176	-0.123368	0.239079	-1.26616	-1.22548	-1.58933	-1.46856	0.225925	0.544825	0.430922	0.293665	1.01772	1.37641	0.314456	-1.23339	-0.800113	-0.307679	-1.39806	-0.256428	-0.624012	-0.021712	-0.921619	-1.51364	-0.0214354	-1.25583	-0.656198	0.0381217	0.475916	-0.71165	0.679314	0.270949	0.421221	0.0710361	0.151198	0.199294	0.174111
1930	624	TYSND1	666	0.338641	0.119023	0.210687	-0.699391	-0.488704	-0.809385	-0.721678	-1.08448	-0.138372	0.226274	-0.745806	-0.683066	-0.23157	-1.45093	-1.04726	-0.629183	-1.0559	-0.810369	-0.408515	0.259279	-0.972894	-0.4625	-0.740344	0.157207	-0.515775	-0.761949	-1.25222	-1.71885	-1.52019	-0.764203	-0.265543	-0.941679	-0.989962	0.0446264	-1.70439	0.430764	-1.07166	-0.401412	-1.3807	-0.838496	-0.0396989	-0.735325	-0.521115	-0.875553	-0.586452	-0.594304
1943	637	CBR1	666	0.338641	0.119023	0.205688	-0.691049	-0.485361	-0.314366	-0.857568	-0.185886	-0.790064	-0.468789	-0.757673	-0.77304	-0.786333	-0.0611197	0.0396072	-0.97694	-0.222156	0.32627	-0.662383	-1.12185	-0.949535	-0.897515	-0.699385	-0.343675	-1.15445	-0.908865	-1.53142	-0.534969	-1.13407	-0.612025	0.152162	-0.76501	-1.65665	-1.25068	-1.14811	-0.469687	-0.597405	-0.273064	-0.567355	-1.43808	-1.16826	-0.671838	-0.702449	-1.08109	0.162789	-1.51159
1947	641	CHCHD6	664	0.338641	0.12522	0.0811189	0.984663	1.06578	0.940699	1.17411	0.965943	0.528222	0.934104	0.854602	1.23759	0.99763	0.89265	0.870627	0.950394	1.12503	1.24351	0.864073	0.809255	0.996403	0.586351	1.28092	1.17062	1.02475	1.38756	0.531058	0.941217	1.10211	1.02534	1.09952	0.75723	1.07567	0.810394	1.08661	1.41014	0.834879	1.20548	1.02543	1.51492	1.20102	0.851446	1.02131	1.16426	1.02367	0.939817
2005	699	PIP4P1	664	0.338641	0.12522	0.173799	-0.530153	-0.356354	-0.653458	-1.81162	-0.728976	-1.03207	0.561507	-0.203728	0.128027	-1.11159	-0.287061	-0.4245	-0.536838	0.285559	0.0500876	-0.670557	-0.452032	-0.627571	-0.268971	-0.308989	-1.32825	-0.404793	-0.513209	0.201969	-1.32271	-0.748759	-0.271429	-1.13589	-0.0768002	-1.04625	-0.429984	-0.322914	-0.327207	-1.14589	-0.279995	-1.061	0.184204	-0.920086	-0.347065	-1.12653	-0.198808	-0.0926875	-0.174479
2034	728	NUDT8	669	0.338641	0.110181	0.283502	-0.511158	-0.227656	0.153701	-0.64668	-0.00631669	-1.2365	1.09784	-0.989264	-0.857286	-0.378527	0.058014	-0.834299	-0.547055	0.460401	0.471523	-0.433559	0.34285	-1.64672	-0.520787	0.591202	-0.298258	-1.77087	-0.602822	-0.643183	-1.43716	-1.86655	-0.0628369	-0.782772	-1.11336	-1.6524	0.357764	-0.609527	0.0805544	-1.03416	0.294134	0.0536455	-0.0513198	0.139836	-0.77876	-0.966729	0.418078	-0.557068	-1.11791
2036	730	ATP5PD	664	0.338641	0.12522	0.145789	-0.0991894	0.0466	0.275972	0.0638513	0.0986056	-0.485872	1.17945	-0.445392	0.25331	0.16649	0.314391	-0.419464	-0.330696	0.464772	0.516648	-0.133294	-0.588252	-0.858561	-0.477292	1.10994	0.27211	-0.385608	0.330577	-0.146634	-0.0754273	-0.477025	-0.410682	-0.569281	-0.039167	-0.522709	-0.618257	-0.666351	-0.173561	-0.396654	0.726489	0.124335	0.540371	-0.357191	-0.252997	-0.651829	-0.879388	-0.173555	-0.779771
2047	741	ATP5ME	667	0.338641	0.116016	0.153731	-0.242698	-0.0889673	0.152155	0.369013	0.583546	-0.696054	0.376262	-0.766231	0.0470279	-0.1705	0.314844	-0.647252	-0.291777	1.13751	0.216334	-0.531807	-0.793397	-0.421743	-0.716798	0.1474	-0.0628581	0.133713	0.135073	-0.572563	-0.615286	-0.832724	-0.886438	-0.315242	-0.342612	-1.10143	0.139213	-0.656929	-0.407172	-0.689626	0.0284247	-0.150659	-0.391915	0.217627	-0.0535471	-0.416727	-0.616499	0.271713	-0.228449
2059	753	TMEM192	664	0.338641	0.12522	0.199867	-0.73309	-0.533224	-1.04783	-1.14831	-0.306961	-1.46852	0.864738	-1.11304	-0.923244	-0.0094475	-1.1318	-1.13934	-0.66093	-0.642207	-0.259053	-1.37276	-0.107465	-1.4295	-0.760739	0.110627	0.174071	-0.756272	-0.558865	-0.534107	-1.1031	-1.45272	0.0961329	-0.117858	-1.25085	-1.28557	-0.695395	-1.35704	-0.847821	-1.22372	-0.108145	-0.0982706	-0.710011	-0.90939	-0.152492	-1.72148	-0.673764	-0.782261	-1.19178
2081	775	MRM3	664	0.338641	0.12522	0.148277	0.203739	0.352016	-0.293787	-0.400812	-0.126817	0.452559	1.60759	0.154536	0.647184	0.184447	0.358107	-0.00920135	-0.339259	0.377344	0.700587	-0.327865	0.255502	-0.845799	0.535553	0.752148	0.248554	0.166839	0.563011	0.311581	0.144521	-0.0686803	0.575172	0.317615	0.436104	-0.530462	0.253682	0.314422	0.455623	-0.35036	1.11053	0.392497	0.847258	-0.507619	0.118108	-0.464481	0.794207	0.384398	0.439548
2125	819	MTX3	666	0.338641	0.119023	0.180799	0.00772994	0.188529	0.185059	0.018849	-0.323084	0.257431	0.776823	-0.597045	0.512183	0.420743	0.33645	-0.5019	0.246601	-0.041181	-0.159893	-0.659771	-0.486397	-0.753351	-0.000942031	0.610144	0.649058	-0.712174	-0.0616668	0.321201	0.523138	0.247978	0.230981	0.315219	-0.398228	0.440535	-0.341455	0.0945833	-0.176069	-0.726461	0.224361	0.366428	0.471939	-0.299917	-0.394869	0.634611	-0.428966	-0.717238	-0.117643
2145	839	GADD45GIP1	668	0.338641	0.113069	0.142155	0.634378	0.776533	0.380852	0.762578	0.0989573	0.966674	1.73479	0.392381	0.913544	0.609014	0.41216	0.667626	0.532506	0.705046	0.758257	0.541721	1.00006	0.745806	1.11325	1.34974	0.29468	0.659124	0.606499	0.00813779	-0.15427	-0.146593	0.967675	0.681017	0.998365	-0.268817	1.33999	0.268649	0.87015	0.490524	1.188	0.756675	1.13133	0.717127	0.56706	0.59234	-0.301802	0.668311	0.861994
2175	869	COA3	666	0.338641	0.119023	0.268889	-0.953548	-0.684659	-1.92958	0.238438	-1.74464	-1.00629	0.334785	-1.94242	-0.748109	-1.03603	-0.830165	-0.951472	-1.88778	-0.771382	0.0792866	-1.12441	-0.680211	-1.0261	-2.16635	-1.82578	0.165684	-1.69879	0.0816821	-0.855019	-0.673447	-1.63532	-1.69787	-0.497409	-1.0629	-1.45259	0.239338	-0.755528	-0.639288	-1.01385	-1.43857	-0.590747	-0.37339	-0.182858	-2.15288	-1.22635	-1.33936	-0.849337	-0.0882113
2192	886	ATP6V0C	665	0.338641	0.122091	0.270006	0.655604	0.92561	0.965904	-0.406228	0.524992	-0.579044	0.584152	0.530323	0.601332	0.820219	1.53818	-0.407539	0.609218	0.261806	0.836885	1.34277	0.830131	1.63953	1.88389	-0.77958	0.137458	0.319242	1.30469	1.79062	0.420838	0.268705	1.57611	1.0102	0.248553	1.06116	1.64777	-1.69542	0.951137	1.14132	1.82685	0.762809	0.772395	1.14435	0.845307	0.957723	0.979873	1.11853	0.565498
2200	894	ADH1A	423	0.338641	0.122091	-0.337599	0.401535	0.0639365	0.500748	-0.425235	0.370844	0.738558	-0.0217943	1.32581	0.169471	0.482035	-0.228457	0.998835	-0.196477	0.507555	-0.659622	0.0726098	-0.616232	1.11442	0.369223	1.10953	0.91082	-0.319509	-0.643637	0.277846	0.853226	0.587227	0.240819	0.0268607	0.0982687	0.873894	0.55385	0.93374	1.72259	1.12132	-0.899705	-0.116007	-0.853357	0.45582	-0.558114	0.78605	0.634728	-0.491187	0.510615
2213	907	SDHAF3	667	0.338641	0.116016	0.198008	-0.585416	-0.387409	-0.553638	-0.456364	-0.915905	-0.529212	0.32311	-0.716302	0.322595	-0.914805	-1.16851	-1.04388	-1.58776	0.302845	-0.588832	-0.72263	-0.725653	-1.04668	-0.694868	0.546828	-0.286699	-1.86897	-0.513747	-0.651542	-1.15878	-0.383143	0.299511	-0.979508	-0.9949	-0.362595	0.257087	-1.06151	-0.141454	-0.717426	-0.175237	-0.718869	-0.0125401	0.0255969	-0.354932	-0.808352	-1.34851	-0.383355	-0.208333
2243	937	ETFRF1	667	0.338641	0.116016	0.172805	-0.420288	-0.247483	-0.31143	-0.240762	-0.168513	-0.982749	0.717927	-0.783832	-1.03437	0.0804384	-0.717106	-0.889758	0.0167212	0.0999366	-0.226114	-0.358814	-0.464961	-0.665565	-0.478152	0.49054	-0.223493	-1.73877	-0.519498	-0.469415	0.0165008	0.272567	-0.379161	-0.432294	-0.659731	-0.708485	-0.099801	-0.77414	-0.768145	-1.04877	-0.5229	-0.418192	0.397519	-0.0691394	-0.163913	-0.202732	-0.253548	-0.938454	-0.430904
2288	982	SLC5A8	423	0.338641	0.122091	-0.297473	-0.245631	-0.543104	-0.99263	0.674798	-0.860973	-0.0210224	0.617459	0.329794	-0.705462	-0.768613	0.321169	0.748881	-1.31722	0.774942	0.769664	0.0973033	0.165343	-0.611966	-2.62727	-0.614981	-0.169527	0.31587	-1.02143	-0.388756	0.904463	0.396857	-0.48338	-1.48486	-0.170724	-1.30298	0.512973	-1.19421	0.398028	-0.151735	-0.875578	-0.528074	-0.523495	-1.64879	-0.767174	-1.86741	0.250408	-0.880668	-0.995596
2297	991	RCC1L	665	0.338641	0.122091	0.166184	0.000580579	0.166765	-0.599762	-0.0191119	-0.503318	-0.532718	1.57072	-0.4242	0.365187	-0.406906	0.230516	-0.424129	-0.594279	0.226784	0.541678	-0.298214	0.0914387	-0.795149	0.609563	1.24936	-0.197423	-0.0493561	0.336984	-0.364745	-0.812013	-0.409747	0.467615	0.491066	0.181517	-0.134216	0.81765	-0.438647	0.398498	-0.556065	0.81569	0.129739	0.276283	0.489654	-0.423119	0.254125	0.16498	0.221058	-0.15286
2338	1032	ACPP	421	0.338641	0.116016	-0.0212147	1.74227	1.72105	1.74394	1.78047	1.75019	1.81941	1.72035	1.70706	1.83369	1.72874	1.73059	1.76523	1.7283	1.71642	1.73159	1.78603	1.69603	1.78787	1.69029	1.73855	1.70838	1.77964	1.78227	1.77022	1.70294	1.75089	1.71949	1.59602	1.77919	1.719	1.7237	1.65342	1.82098	1.79164	1.65206	1.74755	1.76217	1.67914	1.69796	1.805	1.82061	1.75128	1.66017
2341	1035	ATP6	424	0.338641	0.12522	-0.0366875	1.81851	1.78182	1.89985	1.97041	1.72903	1.71463	1.83986	1.7666	1.94042	1.81447	1.85528	1.79251	1.75497	1.80197	1.82747	1.89971	1.90971	1.74018	1.82146	1.8468	1.97102	1.74859	1.76806	1.77231	1.8559	1.78886	1.81778	1.87898	1.70927	1.77126	1.84226	1.73413	1.82847	1.78007	1.85515	1.82291	1.62821	1.86879	1.80679	1.78759	1.6849	1.69177	1.64089
2353	1047	ND2	422	0.338641	0.119023	-0.0318427	1.73712	1.70528	1.65351	1.79342	1.6726	1.63848	1.86455	1.71281	1.7154	1.73784	1.7338	1.75751	1.71802	1.78654	1.76039	1.74581	1.79232	1.8272	1.76638	1.7556	1.67474	1.75873	1.87231	1.71062	1.76391	1.66251	1.63773	1.78798	1.63173	1.68636	1.75851	1.72682	1.66888	1.81486	1.77424	1.68634	1.69576	1.79381	1.67393	1.78566	1.63869	1.70205	1.59429
5481	154	GPC3	709	0.338665	0.0348072	-0.378943	-0.128071	-0.507014	-0.792377	-1.19455	0.820617	-0.795947	1.0808	-0.475829	0.349287	0.349079	0.883137	-0.681624	0.144403	0.835421	-0.41952	0.662287	-0.337859	-0.432065	0.232099	-0.121961	0.327545	0.670548	-0.835772	0.497524	0.987753	0.346626	1.28257	0.287637	-0.799543	0.368119	0.734498	1.33188	-1.10083	-0.105689	0.573078	1.08628	0.905749	0.00788112	1.25794	0.69292	-0.459081	1.03994	-0.282142
2362	4	QPCTL	698	0.340672	0.0489003	0.415482	-0.113309	0.302173	-0.432276	0.710068	-0.319811	-0.411218	-0.170419	0.516862	-0.906492	-0.735992	-0.125285	0.0661467	-1.17333	0.0610599	-0.0103995	-0.0540375	0.0571341	-0.32905	0.986889	-0.932794	-1.29711	-0.356167	-0.319693	0.0359053	-0.594035	-0.372635	-0.29496	-0.25108	0.0816976	0.3218	2.25452	0.657631	-0.247525	-0.0412891	-1.18951	0.0489048	0.513753	-0.737574	-0.67872	0.985609	-0.913707	0.744344	-0.305439
2389	31	TCOF1	698	0.340672	0.0489003	0.463237	0.0969138	0.560151	1.01038	-0.227288	0.123006	-0.644982	-0.518052	-0.493435	-0.674412	1.07447	0.516889	-0.733364	-0.282049	-0.339037	-0.596887	-0.539884	-1.27565	-1.20929	2.07003	0.472196	0.789662	1.8564	0.846013	0.115548	-0.570824	-0.98483	-0.138059	1.91464	-1.05096	0.656586	-0.100562	1.69474	-0.426033	0.766284	0.846558	-0.374616	0.311152	0.562483	-0.158426	1.94581	1.49177	-0.0466912	-0.831644
2563	205	TMTC3	699	0.340672	0.0474468	0.42173	-0.0499842	0.371745	0.0724892	0.87203	0.464195	-0.960082	0.547394	-0.279086	-0.360154	0.503303	-0.197945	-0.581233	0.153607	-0.049132	0.345244	1.0822	0.2544	-0.686386	0.370683	0.149937	0.397295	-0.629841	-0.795371	-0.728261	-0.192356	-0.602064	-0.0376426	1.2682	-0.298417	-0.208325	-0.257249	-0.206363	-0.873023	-0.137541	-0.345913	0.743102	1.38632	1.41266	0.61602	0.129782	-0.935612	-0.157178	-0.0234707
139	139	APOC3	387	0.34348	0.0446485	-0.0562005	1.14528	1.08908	1.0133	1.19512	1.01879	1.09017	1.16369	1.09325	1.13705	1.05815	1.14393	1.29568	1.2783	1.35424	0.973542	1.18461	1.27907	1.18931	1.19082	0.988181	0.971164	1.20708	1.06841	1.32324	1.26948	1.17647	1.08808	1.0834	1.12967	1.0966	1.02148	1.03859	1.06084	1.46736	1.0639	1.01463	1.01206	1.03595	1.00986	1.1364	1.02368	1.12099	1.13614
391	391	OXER1	701	0.34348	0.0446485	0.230361	-0.407404	-0.177043	-0.447373	-0.927528	-1.29289	-0.0778697	0.506605	-0.547216	-0.901005	0.0399529	-1.23169	-0.741309	-0.414636	-0.0042291	0.479282	-0.228316	0.510128	-1.15635	-0.253552	-0.386217	-0.329826	0.0485297	-0.408906	-0.126076	-0.983534	-0.373638	-0.851943	-0.900118	-0.00521098	-1.23526	-0.0453046	-0.352992	0.160092	-0.558515	0.350097	0.105206	-0.598683	-0.927835	-0.854325	-0.214963	0.362139	-0.263663	-1.40807
1407	101	HADHA	663	0.343737	0.128411	0.178008	0.549773	0.727781	-0.348904	0.654961	0.841398	-1.38278	1.77861	-0.179655	0.817732	0.692961	0.378681	-0.634573	0.81988	0.59058	1.93289	0.84064	0.385051	-0.138435	0.740294	1.97244	0.883314	0.380091	0.573343	0.716643	0.485331	0.420769	0.576978	0.81718	0.622789	0.527418	0.731988	0.638422	0.0190408	0.437658	1.24639	0.530036	1.14551	1.07389	0.769664	0.00231734	1.22315	0.452982	0.503001
1680	374	PNKD	663	0.343737	0.128411	0.218184	-0.493245	-0.27506	-0.421015	-0.298478	-0.0508345	-0.729608	-0.147033	-0.887248	-0.254046	-0.674888	-1.13151	-1.17983	-1.42816	-0.797725	-0.582742	-0.187151	-0.172082	-0.689849	0.275838	-0.682069	-0.165352	0.277308	0.1918	-0.0946075	-1.02494	-1.63721	-0.109474	0.0494147	-0.82755	-1.06542	0.221212	-0.0345734	-0.813543	-0.712474	0.156309	-0.664011	0.241916	0.155593	-0.235417	-0.318715	-0.832972	-0.407575	-1.03775
1777	471	UQCC2	663	0.343737	0.128411	0.193635	-0.31173	-0.118094	0.0869897	0.24124	-0.15221	-0.696537	0.199059	0.18503	-0.111156	-0.666357	-0.770673	-0.0567766	-0.354629	0.410149	-0.158411	-0.0838129	-0.737097	-0.823933	-1.28833	0.157165	0.200425	-0.597103	0.389018	-0.0317855	-1.13687	-0.57131	-0.432111	0.0196513	-0.851365	-0.840067	0.489507	-0.452685	-0.690596	-0.849768	0.608623	0.287988	0.4393	0.226136	-0.747657	-0.388783	-0.409573	-0.00242277	-0.852344
2223	917	SPTAN1	425	0.343737	0.128411	-0.229666	-0.126807	-0.356472	0.293331	-0.928057	0.0187518	0.288628	-0.461601	0.358249	-0.413493	0.0459754	0.230169	0.299927	0.0421232	-0.456046	0.131	0.0556671	-0.401616	-0.342413	-1.41735	0.144537	0.113448	0.134052	0.233653	-0.602772	-0.427979	-0.219173	0.277068	-0.436363	0.204947	-0.195404	-0.557557	0.00764672	0.265788	-0.342943	-0.153546	0.315697	-0.425224	0.198399	-0.867469	-1.75801	0.0723831	0.22857	0.112628
5079	119	ELMO1	406	0.344594	0.0777027	-0.230046	0.81964	0.589595	1.96164	0.836476	0.577692	1.86946	-1.17118	1.08984	1.32585	0.618307	-0.475044	0.830818	1.13149	1.06164	-0.014059	1.48073	0.0212103	1.71059	1.55818	1.18384	0.498675	1.5006	0.733026	0.927327	0.800997	1.16477	0.482973	0.342731	0.871524	1.14579	-0.401582	0.784501	0.704292	1.07538	0.989673	0.786052	-0.575446	0.158409	1.03678	0.00262987	1.37642	0.600878	1.61159
130	130	ASIC2	388	0.345026	0.0460297	-0.228955	-0.0243926	-0.253347	-0.0196783	-0.64842	-0.068938	0.177646	0.420339	0.244988	0.202532	-0.177721	0.108966	-0.222938	0.387105	-0.0087886	0.000431548	-0.509256	-0.0340487	0.186139	-0.41641	-0.135648	-0.378536	0.0299459	-0.0894978	0.267488	-0.321147	0.286208	-0.119354	-0.100575	0.395699	-0.150113	0.0552104	0.108695	-0.472606	0.221721	0.0196168	0.135431	-0.725086	-0.382259	-0.198413	-0.771031	-0.455477	-0.00968115	-0.774973
438	438	RBPMS2	388	0.345026	0.0460297	-0.0522035	1.30805	1.25584	1.32334	1.28659	1.36405	1.43671	1.42864	1.35337	1.22247	1.30958	1.12831	1.33639	1.29186	1.41193	1.30356	1.26711	1.24902	1.20829	1.25803	1.49694	1.32776	1.2429	1.31897	1.1942	1.30435	1.40272	1.4091	1.19471	1.37916	1.28609	1.2041	1.40088	1.24982	1.26651	1.22145	1.35988	1.07036	1.31671	1.31807	1.03338	1.44189	1.28677	1.24307
598	598	ENTPD8	388	0.345026	0.0460297	-0.247728	-0.113068	-0.360797	0.23047	-0.349348	0.171684	0.483873	0.535933	-0.199046	-0.240765	0.0364706	-0.423961	0.181899	-0.101128	-0.583644	0.431886	-0.680289	0.420697	-0.879665	-0.264018	-0.122802	-0.106377	0.0562168	0.214032	-0.296044	-0.900805	-0.207551	0.416038	-0.0571755	0.184764	-0.94657	0.62443	-0.309972	-0.7066	-0.230815	0.00294126	-0.693612	-1.22143	-0.560049	-0.781134	-0.187238	-0.118429	0.00515265	-0.889358
2434	76	PARP4	697	0.345302	0.050391	0.358749	0.279314	0.638063	0.796829	-0.370942	0.964654	-0.614555	0.625447	-0.500585	0.218026	2.36799	0.758615	0.137982	0.0175915	-0.644521	0.452092	-0.274159	0.156464	-0.37134	0.246017	-0.930733	1.86269	1.24489	-0.372426	0.323491	0.82017	-0.294665	0.500388	2.47577	-0.496662	0.125957	-0.619815	0.807209	-0.594976	0.121152	1.30335	0.872576	1.45745	0.720741	0.956813	-0.226488	-0.436723	-1.02153	-0.313118
1361	55	CTSA	662	0.34628	0.131665	0.218207	-0.457195	-0.238987	-0.555495	-0.648916	0.239436	-0.744367	1.11343	-1.26228	-0.578906	0.247938	-0.805801	-0.615281	-0.868084	-0.999471	-0.595945	-0.320344	0.180341	-0.780119	0.504412	-0.146719	0.118122	0.198565	0.194414	-0.245865	-1.15417	-1.3024	-0.300269	0.298324	-1.47682	-0.772175	-0.676288	-0.704506	-1.19024	-0.980747	-0.119186	-0.396364	0.397986	-0.418792	-0.081634	-0.316778	-0.419982	-0.153805	-0.0628422
1429	123	ATP5F1D	662	0.34628	0.131665	0.231976	-0.678011	-0.446034	-0.821448	-0.81464	-1.05886	-0.607193	0.57014	-0.892617	-0.913672	-0.548164	-0.488526	-0.457623	-1.62086	-0.365221	0.298215	-0.0249874	0.210572	-1.15163	-0.596872	-0.586191	-0.629407	-0.100805	0.180865	-1.19552	-1.95403	-1.24357	-1.08754	-1.58495	-0.476896	-1.87279	0.254853	-1.22833	-0.579438	-0.309215	0.417359	-0.482086	-0.43519	0.0804642	-0.780734	-0.122339	-1.13502	-0.679432	-1.01269
1600	294	PRG4	662	0.34628	0.131665	0.142967	1.11418	1.25715	-0.00280441	1.56941	1.37549	0.528996	1.13331	1.23504	-0.731663	0.861345	1.81608	1.72101	1.72774	0.115633	0.412597	1.57416	1.18653	0.540539	1.79065	1.15441	1.54667	0.933901	1.67466	1.06202	2.04992	1.22767	0.960077	1.28459	1.05573	1.43975	1.62401	1.07645	0.463481	1.24647	-0.760996	1.55572	2.04006	1.24332	1.31838	1.40656	1.43129	1.90504	1.94252
1863	557	CASK	662	0.34628	0.131665	0.10139	1.00429	1.10568	1.04372	1.45366	1.12554	0.661807	1.0508	0.995026	1.25156	0.657722	1.30626	1.4373	1.1547	1.3697	0.0845511	0.911376	-0.310618	1.039	0.923087	1.4666	0.999888	0.589578	1.25462	0.908664	1.18399	0.722625	1.33785	1.12525	0.914796	0.978753	1.14487	1.04462	1.29129	1.01867	1.22281	1.1779	1.55349	1.2467	1.01376	1.22839	1.16799	1.0747	1.30392
1931	625	MALSU1	662	0.34628	0.131665	0.129481	0.656073	0.785554	0.546001	0.471007	1.04943	0.0558653	1.5919	0.836941	1.01912	0.70197	-0.0290876	0.169946	-0.0934416	1.74709	0.850334	0.556697	0.0960495	0.145521	0.39104	1.42153	0.446845	0.290643	0.950991	-0.221396	0.58487	0.88722	0.789189	0.771589	1.19208	0.601082	1.39572	0.974336	0.576821	0.22643	1.01447	0.866206	0.273071	0.788695	0.585446	0.868588	0.942125	0.690493	0.639977
2028	722	COQ7	662	0.34628	0.131665	0.179634	0.452588	0.632222	1.1943	0.524001	0.0601961	-0.392143	0.879977	0.404693	1.06232	0.349106	-0.362163	0.206203	1.20195	0.190281	1.55182	0.544684	0.136713	0.286968	0.463274	1.32805	0.569542	0.0342428	0.0966784	0.776744	0.732156	0.403727	0.688895	0.827421	-0.938361	0.0954231	1.04085	0.236988	0.576359	-0.288073	0.142901	0.727409	0.7222	0.684588	-0.301779	0.999022	0.875921	0.455947	-0.297167
2227	921	SPG7	662	0.34628	0.131665	0.119911	0.524595	0.644505	0.0512982	0.783309	0.519348	0.327947	0.538184	0.738729	0.418988	0.331183	0.764204	0.198513	-0.12036	0.376346	0.990355	0.619716	1.19424	0.130359	0.868841	0.486061	0.29114	0.615336	1.38372	0.662888	-0.0929735	-0.165395	0.364099	0.67033	0.540255	0.492691	0.477788	0.576081	1.29473	0.459082	1.13179	0.275803	1.12855	0.841215	0.657571	0.612539	1.45301	0.816496	0.409797
5164	0	HSPB6	367	0.348817	0.0235398	-0.366732	0.679863	0.313131	1.15778	0.866623	0.404091	1.09398	0.180541	1.47192	-0.489359	0.425111	1.36614	0.693317	1.21048	-0.0922883	0.514049	0.739798	1.20222	0.952983	-0.22205	0.715688	0.243405	0.644322	2.05599	0.620575	0.62937	1.02812	0.333206	0.392326	1.0538	0.414244	0.58044	0.299067	0.758271	0.511475	-0.722723	0.550626	0.0335872	1.45769	-0.0572552	-0.139228	0.857159	0.270849	1.34455
269	269	RHBDL3	389	0.349671	0.0474468	-0.211822	0.21125	-0.000572541	0.341216	-0.805471	0.143601	0.479411	0.160013	0.801251	-0.153047	0.346873	0.300247	-0.0472511	0.472004	0.219114	0.0252189	0.0321584	0.571202	0.475879	0.265144	-0.0517663	0.45623	-0.472821	0.630755	0.56365	-0.189981	0.45716	0.132874	0.122242	-0.0934316	0.674152	0.514851	0.0299147	0.175428	0.183171	-0.0879221	-0.193052	-0.494806	0.524115	0.167427	-0.646724	0.380186	0.245096	0.632854
823	823	HPYR1	699	0.349671	0.0474468	0.323027	-0.33543	-0.0124027	-0.18204	-1.59891	0.448441	0.193393	-0.937581	-1.06731	0.280874	0.431503	0.0283733	-0.293373	-0.748278	0.158344	0.4952	0.271753	0.0784715	-0.0221257	-0.0622573	-1.39367	0.14376	-1.86312	-0.118657	0.297251	-1.75077	0.193625	0.0548661	-0.492202	0.241446	-0.0540202	-0.340422	-0.790797	-1.42944	-0.906088	0.495622	-0.196945	-0.939334	-0.00526001	0.491644	0.087415	-0.360236	-0.368729	-0.982654
1757	451	NPL	661	0.349759	0.134983	0.252159	-0.242807	0.00935218	-1.25431	-0.0528286	0.417602	-0.839873	1.27269	-0.949324	0.352606	0.244079	-1.20217	-0.866047	-0.583058	-1.11914	0.0497969	0.381538	0.273206	-0.568109	0.690443	-0.526374	-0.457515	0.220398	0.244693	0.304369	-0.477763	-0.458157	0.415701	0.160882	-1.19391	-0.591018	-0.776972	-0.0994082	-0.192039	-0.589801	-0.123897	0.182098	0.51967	0.402199	0.544571	0.161131	0.095359	-0.302246	-0.0221398
1770	464	ALPK3	427	0.349759	0.134983	-0.199558	0.538661	0.339103	0.739343	0.485277	1.17425	0.493761	-0.430228	0.5005	0.193826	0.604242	1.15455	1.08996	0.705234	-0.468927	0.799643	0.883877	0.0695212	1.17186	0.744654	0.452936	-0.122309	0.573788	0.449644	0.77362	0.233505	0.688094	0.687757	-0.0162458	0.857915	0.634548	0.590428	-0.0499778	0.560251	1.01185	0.5952	0.350906	0.628934	0.595994	0.519386	-0.382981	0.532445	0.486002	0.34904
1771	465	NDUFB5	661	0.349759	0.134983	0.130717	-0.132518	-0.0018015	-0.0912686	0.15087	0.0196498	-0.674131	1.27397	-0.135056	0.102546	0.21821	-0.736114	-0.791808	0.217678	-0.401198	0.135384	-0.857588	-0.606994	-1.14887	0.290172	1.11694	0.290131	0.243664	0.0992861	0.0958771	0.0783384	-0.349616	-0.982439	0.274202	-0.539675	0.170567	-0.449517	-0.549833	-0.420084	-0.283875	0.577873	-0.0461641	0.6751	0.370762	-0.0247858	-0.219948	-1.03368	-0.542358	-0.36092
1949	643	NR2F6	661	0.349759	0.134983	0.157413	-0.914793	-0.75738	-1.26056	-0.873084	-0.136194	-1.19657	0.598292	-1.52234	-1.34651	-1.06834	-1.40357	-1.35014	-1.3785	0.416071	0.255457	-0.582646	-0.019938	-1.53935	-1.07732	-0.574401	-0.897939	-1.47483	-1.47727	-1.21442	-1.93304	-0.819715	-0.557761	-0.947021	-0.874916	-2.07563	0.0897955	-0.913412	-0.741659	-1.37593	-1.34004	-0.537414	-0.667299	-1.06	-1.38716	-1.43985	-0.739077	-1.27409	-0.956908
2014	708	COX11	661	0.349759	0.134983	0.247934	-0.781714	-0.53378	-0.814398	-1.0646	-0.512834	-1.26878	0.494285	-1.19687	-1.40947	-0.415663	-0.570146	-1.37848	-0.323383	-0.336943	-0.20581	-0.743795	-0.693997	-1.35697	-0.959149	-0.317459	0.111501	-1.38476	-0.809094	-0.359942	-0.401982	-1.08499	-0.674793	-0.622475	-1.07106	-0.994244	-1.00835	-1.16733	-1.07085	-1.40203	-0.457387	-0.526683	0.416037	-0.855643	-0.42746	-0.432682	-1.40758	-1.19163	-1.25077
2100	794	ATP5MD	661	0.349759	0.134983	0.115279	-0.0355401	0.0797387	0.186422	0.371983	0.380515	0.0869494	0.634574	-0.50395	0.133439	0.178725	0.00132986	-0.131757	-0.0443954	0.563203	0.445427	-0.160426	-0.62313	-0.0862792	-0.248013	0.683275	0.352932	0.0555543	0.0736156	-0.00500643	0.113356	-0.282991	-0.215484	0.209508	-0.349205	-0.343733	-0.776537	-1.1052	-0.400628	-0.331359	0.409108	-0.39628	0.0649893	0.259242	0.0874251	-0.341264	-0.790558	0.257618	-0.223525
2651	293	TMEM43	696	0.350039	0.0519197	0.339184	0.333226	0.67241	0.813847	0.0409127	0.755073	1.49912	-0.674949	0.52073	0.481329	0.103432	0.36977	0.279737	0.193986	0.537212	0.336991	0.66374	0.115541	0.322519	0.269189	0.702497	0.443918	0.299796	0.247728	0.142288	-0.483143	-0.120865	0.675942	0.966565	0.54166	-0.311054	0.358326	0.316097	-0.0853219	0.340625	0.486897	0.592127	1.0469	0.82046	0.466836	0.332767	-0.291682	0.0130394	0.838481
5535	208	B4GALNT2	381	0.35124	0.0370754	0.703935	-0.0432371	0.660698	1.08544	-0.831462	0.838831	-0.0724007	1.61728	-0.024104	0.72565	-0.215595	0.468001	-2.50238	0.269773	0.543457	-0.806898	1.75974	0.0211477	-0.631846	1.09046	1.63113	0.00720719	-1.00322	0.0807691	1.08095	-1.02699	0.587095	-1.00968	0.0911508	0.289656	1.20773	-0.364406	-1.7099	-1.54648	-0.266523	-0.984988	-0.6437	0.280168	0.370025	1.04544	-1.70051	1.34383	-1.22405	0.49068
1494	188	SLC1A5	660	0.351595	0.138365	0.144134	0.370757	0.514891	0.538972	0.195494	0.420198	-0.261672	1.66197	0.381452	-0.550506	0.511138	1.09708	0.454393	-0.407256	0.249984	-0.292374	0.672114	0.900435	0.32845	1.5402	1.32778	0.0730466	0.489224	0.0865571	0.792621	-0.133678	-0.266959	0.209155	0.621297	0.122957	-0.0035497	0.451286	0.341626	-0.4863	0.799078	1.22358	0.477902	1.07599	0.589608	0.913636	0.366502	0.235757	0.614432	0.49739
1599	293	MFN2	660	0.351595	0.138365	0.172869	-0.861386	-0.688518	-0.606189	-0.428583	-0.658142	-1.42539	0.0459805	-0.820902	-0.946951	-0.579171	-0.117642	-1.24705	-1.39642	0.0281561	-0.146625	-0.910801	-0.666518	-1.198	-1.34585	-1.00135	-1.1127	-1.23752	-0.408496	-0.458541	-1.45682	-1.48785	-0.903774	-0.51272	-1.45167	-1.19196	-0.504621	-0.877353	-1.2905	-1.24839	0.206783	-1.46766	0.227445	-0.381556	-0.804136	-1.1271	-0.460516	-0.574009	-0.82498
1665	359	ALKBH7	660	0.351595	0.138365	0.183613	-0.276608	-0.092995	0.0541825	-0.368596	0.0706669	0.0917682	1.16455	-0.924427	0.0885194	-0.63354	-0.785984	0.169815	-1.76153	0.504625	0.0360584	-0.116222	0.268494	-0.726414	0.434185	0.1502	-0.490208	-0.232198	0.121084	-0.779045	-1.36314	-0.90158	0.00168011	-0.934857	-0.0279156	-0.947592	0.350781	-0.902549	-0.557012	0.0947426	0.494531	0.219116	-0.00534732	0.298817	-0.360023	-0.0417556	-0.999065	-0.768785	-0.806993
1807	501	MMAB	660	0.351595	0.138365	0.189214	-0.821171	-0.631956	0.0397374	-0.508784	-1.42089	-0.594927	0.226988	-1.14106	-1.74712	-0.67294	-1.47423	-1.55186	-0.908104	-0.316942	-0.283707	-0.714028	-0.759823	-1.37969	-1.28098	-0.286197	0.16295	-1.09381	0.107391	-1.42524	-1.26258	-1.25979	-2.03687	-0.411745	-0.540317	-0.931757	-0.17469	-1.26136	-0.678402	-0.696666	-0.131145	-1.02253	-0.936253	0.252245	-1.33469	-0.673624	-1.18042	-1.67734	-1.92706
2012	706	TTC7B	428	0.351595	0.138365	-0.177162	-0.0848972	-0.262059	-0.00270615	0.300879	-0.764414	0.21639	0.132958	-0.125165	0.174868	-0.46339	0.229696	0.283975	-0.448413	-0.666624	0.199233	-0.0198233	0.0296037	0.158881	-0.612874	0.112278	-0.64149	-0.0662981	0.073655	-0.0948735	0.241969	0.0593407	0.246448	0.00734129	0.166452	-0.172489	-0.45834	-1.1796	0.232156	0.133667	-0.708549	-0.654955	-0.885355	-0.486147	-0.861676	-0.0875198	0.205686	0.292546	0.469719
2052	746	CLIC4	660	0.351595	0.138365	0.16005	0.281482	0.441532	0.463121	0.340121	0.480359	-0.590468	1.84467	0.29122	-0.0767533	0.581001	-0.0471096	-0.191093	0.191815	0.493098	0.643468	0.551531	0.923404	-0.74483	0.943629	1.68488	0.0292426	-0.393868	-0.187244	0.187033	0.34067	0.258569	0.448324	0.703427	0.00325164	0.130519	-0.168217	0.352462	-0.73077	0.25196	0.120456	0.508878	1.03411	0.302472	0.729361	-0.785997	0.620146	0.0281929	0.595281
2178	872	TXNRD2	660	0.351595	0.138365	0.203766	-0.382598	-0.178832	-0.875994	-0.0798226	0.00788565	-1.23447	0.293504	-1.1035	0.0356449	-0.115465	-0.177899	-0.520854	-0.373888	-0.507093	-0.289691	-0.197196	-0.0311421	-0.862075	0.0479834	0.283289	-0.293431	0.410072	-0.040566	-0.220164	-0.826436	-0.953852	-0.522923	-1.06697	-1.12336	-0.885296	0.00338491	-0.626219	-0.03266	-0.363951	0.509329	-0.469968	-0.0325923	0.262456	-0.0701064	-0.530388	0.229928	-0.208358	-1.01234
2270	964	ATP5PO	660	0.351595	0.138365	0.169992	-0.427353	-0.25736	0.137664	0.258777	-0.418673	-0.00360278	1.38133	-0.671759	0.065027	-0.652884	-0.569057	-1.22721	-0.795625	0.343392	0.21392	-0.791097	-1.121	-1.33032	-1.13625	0.298306	-0.016154	-0.413285	-0.32234	-0.734425	-0.706834	0.135951	-0.709116	-0.952064	-0.617059	-0.836338	0.135721	-0.767329	-0.94761	-0.905351	0.550396	-0.330924	-0.250712	-0.568313	-0.476096	-0.263169	-1.34334	-1.05391	-0.248464
62	62	OSBPL6	697	0.353543	0.050391	0.284311	-1.16048	-0.876165	-0.945525	-1.04581	-0.697442	-1.23319	-1.00464	-1.28868	-0.935106	-1.26781	-1.29991	-1.95422	-1.30153	-0.847803	-1.25368	-1.45171	-0.819325	-1.80438	-1.18818	-0.653603	-1.11712	-1.44574	-1.12684	-1.61109	-2.05322	-0.445389	-0.581432	-0.722202	-1.15749	-1.69859	-0.868513	-0.800645	-1.43042	-1.084	-0.600703	-1.3465	-1.09948	-0.621759	-1.27316	-1.18606	-0.854592	-1.61773	-0.286401
309	309	FAM171A1	391	0.353543	0.050391	-0.0571604	1.33564	1.27848	1.23608	1.31354	1.41696	1.29307	1.39849	1.316	1.35076	1.29783	1.47721	1.38502	1.45267	1.35183	1.29929	1.37978	1.36981	1.43385	1.31099	1.41036	1.37438	1.28416	1.29788	1.37162	1.3673	1.35771	1.31102	1.2048	1.34819	1.28939	1.20267	1.15312	1.34319	1.34157	1.28298	1.25671	1.33657	1.25272	1.27784	1.31072	1.2619	1.41691	1.40181
558	558	PRSS55	698	0.353543	0.0489003	0.276126	-0.448276	-0.17215	-1.16479	-1.07015	0.29666	-0.443985	0.279259	-1.14496	0.132979	-0.527657	-0.654338	-1.63598	-0.291643	-0.587471	0.270564	-0.403412	0.25036	-0.713054	-0.212534	-0.486209	-1.03595	-0.540418	-0.0823223	-0.332206	-1.29429	-0.112425	0.246365	-0.0618496	-1.00335	-0.717684	-0.737306	-0.0754986	-0.774113	0.282582	0.150533	-0.450606	0.228632	-0.290873	0.299888	-0.633819	-0.186038	0.0143468	-0.24982
569	569	TMEM105	697	0.353543	0.050391	0.228957	-0.233145	-0.00418816	0.05083	-0.149298	0.533116	-0.246144	0.488418	-0.134309	-0.684968	-0.215711	-0.0575842	-0.80867	-1.23925	-0.109216	-0.652745	-0.380329	0.708751	-0.141683	-0.0794015	-0.814009	-0.57117	-1.09198	0.281583	-1.20189	-1.45307	0.429721	0.799382	0.446728	-0.81156	-0.232444	0.259964	-0.193471	0.392877	-0.58311	-0.204842	0.0472857	0.218959	0.024774	0.0884754	0.30671	0.515971	-0.6005	0.314701
654	654	FAM221B	698	0.353543	0.0489003	0.236274	0.200011	0.436285	0.666443	0.110397	0.176387	0.449218	0.708563	-1.12634	-0.523108	0.510786	0.423772	0.431899	0.499984	0.620737	0.668586	0.436112	0.436131	0.273366	0.433583	0.0988648	0.372358	-0.729713	0.255564	0.0770264	-0.439443	0.49661	-0.266257	0.523445	-0.818817	-0.323064	0.618826	0.423065	0.521711	0.393659	0.669417	0.434406	0.12539	0.475156	0.749255	0.452395	0.400273	0.518439	0.336915
677	677	ZNF99	697	0.353543	0.050391	0.168306	0.0939784	0.262284	-0.232723	0.393402	0.608791	0.407079	-0.771115	0.417003	-0.517524	-0.0195835	0.165801	-0.1124	0.273	0.30402	-0.0195608	-0.282823	-0.253412	0.402642	-0.289585	0.060971	0.153706	-0.0736886	0.0943141	0.385709	0.160666	0.461589	0.526489	0.083824	-0.0247571	0.124279	0.717139	0.348681	-0.840195	0.355573	-0.667098	0.0644559	0.600837	0.567488	0.427454	0.00151829	0.398579	-0.0872713	0.495221
2426	68	PYGB	693	0.353951	0.05674	0.503103	-0.588396	-0.0852934	-1.4129	-0.731785	-0.367737	-1.34789	-0.0444159	-0.0121633	-0.568697	-0.463493	0.578421	-1.26989	-0.706935	-0.15521	-0.942178	0.0778914	0.576107	-0.866154	-0.834659	-1.10692	-0.976734	-0.108156	-1.38078	-0.297852	-1.56521	-1.06584	0.502531	-0.34528	-1.35732	-0.995465	0.0850479	0.410979	-1.00894	-1.12707	-1.26266	1.01947	2.76471	-0.442532	-0.52974	1.1227	-1.02869	-0.217447	-1.61563
2558	200	METTL5	692	0.353951	0.0584273	0.2661	0.169042	0.435142	-0.0440197	-0.270694	0.443177	-0.642169	1.58958	-0.336174	1.08669	0.0648339	0.946933	-0.146481	0.166178	1.43803	-0.532114	0.998981	-0.240755	-0.673229	0.743456	-0.649197	0.847188	-0.309617	-0.309324	0.0419449	-0.871181	0.389103	-0.342425	0.310803	0.951961	-0.403705	2.21206	-0.0962892	-0.29814	-0.656056	-0.507515	0.197258	0.499392	0.655799	0.36658	-0.0404917	-0.161684	-0.326608	-0.103348
2594	236	ITPRIP	394	0.353951	0.0550934	-0.34759	0.686093	0.338503	1.67242	1.64895	0.940061	0.474206	-0.0957515	1.8337	-0.795763	-0.239728	0.732062	1.65978	0.194158	0.85636	0.0978945	0.909278	1.18099	1.21584	0.403252	0.583381	0.385312	0.359384	0.980172	1.73357	1.50543	1.07249	-0.454924	-0.600264	1.32642	0.628023	-0.439321	0.380836	-0.00435505	1.81112	-0.0564292	-0.174467	0.403844	-0.314702	0.261742	-0.160709	1.35983	1.17261	0.784725
2670	312	SFN	695	0.353951	0.0534869	0.601418	-0.737155	-0.135737	-0.336954	-0.941615	-0.729569	-1.1974	-1.45104	-0.506047	0.00174129	0.0420641	-0.213674	-0.800231	-1.42804	-1.38935	-0.388071	0.258497	-1.12186	-0.160484	-0.753954	-0.88139	-0.871033	-0.983516	-0.692573	0.0417092	-1.34991	-1.18186	-0.186138	-0.142807	-1.05387	-1.12881	-1.15664	-0.868129	-1.28138	-0.736648	-1.14429	-1.11638	2.57769	1.48798	-0.895515	-1.48206	-1.04687	0.759176	0.817906
2687	329	TMEM179B	693	0.353951	0.05674	0.303698	-0.475001	-0.171303	-0.826578	-0.366213	-0.0652697	-0.63962	-0.948878	-0.972995	-0.264833	-0.208535	-0.353161	-0.0941766	-1.22023	1.12819	-0.219963	-0.984564	-0.413532	-0.283715	-1.02153	-0.494929	-0.357673	0.609533	-0.550039	-0.284594	-0.696647	-1.71769	0.335962	-0.796526	-0.0651687	-1.12247	-0.710276	-1.02566	0.11476	-0.683022	0.0114395	0.0858038	-1.26605	-0.9329	0.275006	-1.04975	-1.04109	0.480171	-0.82053
2709	351	ARHGEF15	396	0.353951	0.0584273	-0.393049	0.518062	0.125013	1.16596	1.20416	-0.0230709	1.79765	0.677327	1.73672	-0.202537	-0.885731	-0.368442	0.563455	0.728164	1.06798	0.131506	0.332033	1.11948	0.701483	-0.227495	2.00326	-1.03336	-0.103372	0.215372	-0.130431	0.745354	1.24664	-0.2007	-0.204161	1.74929	0.665217	0.562331	-0.425319	1.13651	0.832742	0.0849274	-0.278345	-0.0598268	0.539896	-0.574674	0.227611	2.39951	1.11985	0.378687
2722	364	CHMP4A	396	0.353951	0.0584273	-0.360961	0.120078	-0.240884	0.447942	-0.294659	0.0726145	2.04231	-0.569083	-0.298727	0.413425	-0.418728	0.608852	1.00594	1.07772	-0.519816	0.616266	0.115378	0.411975	-0.271781	-0.435893	-0.119745	-0.782373	-0.650555	-0.117387	-0.722279	0.073688	0.083951	0.145383	-0.40116	0.0704724	0.125197	1.10899	0.470784	0.861112	-0.307325	-0.747089	-1.16326	0.101985	-0.371271	0.842308	-1.42941	0.429207	0.593684	1.44892
1468	162	SLC25A15	659	0.356053	0.141812	0.157854	-0.91739	-0.759536	-1.51582	-0.121158	-0.975081	-0.921861	0.339897	-1.16176	-1.29545	-0.866864	-0.382842	-0.809383	-0.963999	0.34375	0.0576081	-0.68893	-0.888608	-1.09493	-2.05186	-0.765424	-1.02826	-0.854651	-1.09135	-1.58548	-1.38356	-0.81658	-1.20692	-0.672428	-1.16392	-1.47385	-0.605922	-0.774379	-0.992307	-1.94417	-0.791697	0.0710251	0.351092	-0.905876	-1.89952	-0.819928	-1.08027	-0.337736	-1.30033
1633	327	DEPDC7	659	0.356053	0.141812	0.350896	-0.212994	0.137902	0.193493	-1.52179	0.45541	-1.12235	1.81155	-0.470187	-0.23406	-0.651322	0.373734	-1.43951	0.501713	-0.35553	0.499683	0.0306984	0.611361	-1.87715	0.291079	0.835979	0.180044	-0.972353	-1.28866	-0.786439	-1.12128	-1.19417	-0.318112	0.350918	0.0685306	-0.17008	0.235532	0.43424	-0.409451	0.242653	0.826518	0.390994	1.05209	0.45778	0.566951	-1.51725	1.00291	0.253209	-0.877494
1754	448	AFG1L	659	0.356053	0.141812	0.155493	-0.621246	-0.465753	-1.15247	-0.0654145	-0.542461	-1.17219	-0.0981275	-1.21421	-0.640211	-0.452599	-0.687917	-1.0315	-0.707793	-1.39892	0.0692307	-0.782664	-0.606384	-0.758876	-1.27341	-0.446565	0.14197	-0.570282	-0.639771	-0.00227004	-0.181458	-0.448231	-0.0702625	-0.232473	-0.990116	-0.787667	0.0684075	-1.69424	-0.706265	-0.804726	0.0597764	-1.15724	-0.367935	-0.125368	-0.593694	-0.705509	-0.545946	-0.877639	-1.60324
1975	669	RBM47	659	0.356053	0.141812	0.240425	-1.55478	-1.31435	-1.80884	-1.77862	-0.652783	-3.2731	-0.32494	-1.91377	-2.02116	-1.17943	-1.70718	-1.20526	-2.05789	-1.97136	-0.533131	-1.21274	-0.226269	-1.78413	-2.25615	-1.91393	-0.949438	-1.60104	-1.78536	-1.40987	-1.70368	-1.86163	-1.08752	-0.917421	-1.31215	-2.63092	-1.68637	-1.72639	-1.92342	-1.33701	-0.312754	-0.83866	-2.19578	-1.93615	-1.38458	-2.08155	-1.37651	-1.6912	-2.33507
[truncated: 4,948 more rows]
[truncated: 35 more columns]

## Sheet: Late_vs_Early_Pathways
	pathway	pval	padj	ES	NES	nMoreExtreme	size	leadingEdge
184	KEGG_OXIDATIVE_PHOSPHORYLATION	0.000162048	0.00760142	0.52437	2.14407	0	90
190	KEGG_VALINE_LEUCINE_AND_ISOLEUCINE_DEGRADATION	0.00016952	0.00760142	0.546901	1.931	0	41
255	KEGG_NEUROACTIVE_LIGAND_RECEPTOR_INTERACTION	0.00026062	0.00760142	-0.468767	-2.01051	0	86
[truncated: 567 more rows]

## Sheet: Late_vs_Early_MetabolicPathways
	pathway	pval	padj	ES	NES	nMoreExtreme	size	leadingEdge
[truncated: 138 more rows]

[truncated: 1 more sheets: Late-Early_mean_Integrated_comp]
