# Supplementary material for: SiRCle (Signature Regulatory Clustering) model integration reveals mechanisms of phenotype regulation in renal cancer
Source: Genome Med. 2024 Dec 4;16:144. doi: 10.1186/s13073-024-01415-3 (PMC11616309; doi:10.1186/s13073-024-01415-3)
Supplement: Supplementary file 8 — Additional file 8: Table S7. Sheet 1: Benchmarking results. [file 13073_2024_1415_MOESM8_ESM.xlsx]

## Sheet: hallmark
methods	cancer	selectivity	nonZeroFacs	total_pathways
scivae	aml	0.145062	9	38
RGCCA	aml	0.3	5	28
MCIA	aml	0.611111	2	9
iCluster	aml	0.423077	3	19
intNMF	aml	0.134146	10	34
JIVE	aml	0.233766	9	27
tICA	aml	0.115	9	37
scivae	breast	0.0995851	10	38
RGCCA	breast	0.193396	9	32
MCIA	breast	0.35	5	16
iCluster	breast	0.294118	7	23
intNMF	breast	0.0971074	10	37
JIVE	breast	0.207921	9	33
tICA	breast	0.0775862	10	35
scivae	colon	0.0982906	10	36
RGCCA	colon	0.257576	6	28
MCIA	colon	0.357143	7	13
iCluster	colon	0.423077	6	16
intNMF	colon	0.0923695	10	36
JIVE	colon	0.205882	9	26
tICA	colon	0.0862745	9	35
scivae	kidney	0.121891	10	39
RGCCA	kidney	0.236842	10	35
MCIA	kidney	0.566667	3	14
iCluster	kidney	0.340909	5	25
intNMF	kidney	0.0951417	10	37
JIVE	kidney	0.236559	9	35
tICA	kidney	0.0755627	10	37
scivae	liver	0.0949612	10	39
RGCCA	liver	0.192308	10	35
MCIA	liver	0.314286	5	17
iCluster	liver	0.24	6	30
intNMF	liver	0.106195	10	38
JIVE	liver	0.182609	9	33
tICA	liver	0.090566	10	38
scivae	melanoma	0.0889328	10	35
RGCCA	melanoma	0.218085	10	31
MCIA	melanoma	0.411765	4	10
iCluster	melanoma	0.280702	7	25
intNMF	melanoma	0.128049	8	34
JIVE	melanoma	0.198925	9	28
tICA	melanoma	0.0754386	10	33
scivae	ovarian	0.0830189	10	34
RGCCA	ovarian	0.296875	9	29
MCIA	ovarian	0.45	2	7
iCluster	ovarian	0.339286	5	14
intNMF	ovarian	0.1025	9	32
JIVE	ovarian	0.229412	10	29
tICA	ovarian	0.0940171	10	34
scivae	sarcoma	0.117788	10	39
RGCCA	sarcoma	0.27027	9	31
MCIA	sarcoma	0.555556	5	5
iCluster	sarcoma	0.215278	7	24
intNMF	sarcoma	0.100897	9	36
JIVE	sarcoma	0.240964	9	31
tICA	sarcoma	0.106977	10	36

## Sheet: reactome
methods	cancer	selectivity	nonZeroFacs	total_pathways
scivae	aml	0.237968	7	82
RGCCA	aml	0.440678	4	48
MCIA	aml	NA	0	0
iCluster	aml	0.535714	2	13
intNMF	aml	0.193939	7	57
JIVE	aml	0.342105	5	47
tICA	aml	0.133858	7	61
scivae	breast	0.16199	10	117
RGCCA	breast	0.23399	7	88
MCIA	breast	0.339286	4	53
iCluster	breast	0.326389	4	43
intNMF	breast	0.1875	9	84
JIVE	breast	0.233645	8	92
tICA	breast	0.117718	10	87
scivae	colon	0.176768	10	95
RGCCA	colon	0.251634	7	70
MCIA	colon	0.477273	2	19
iCluster	colon	0.566667	2	15
intNMF	colon	0.202454	8	58
JIVE	colon	0.219231	6	51
tICA	colon	0.148585	8	55
scivae	kidney	0.200389	8	95
RGCCA	kidney	0.228571	7	89
MCIA	kidney	NA	0	0
iCluster	kidney	0.480769	2	23
intNMF	kidney	0.186404	8	77
JIVE	kidney	0.242188	8	85
tICA	kidney	0.107708	10	99
scivae	liver	0.12212	10	96
RGCCA	liver	0.244344	9	99
MCIA	liver	0.381579	4	25
iCluster	liver	0.31875	5	46
intNMF	liver	0.156897	10	81
JIVE	liver	0.231111	10	94
tICA	liver	0.121547	10	78
scivae	melanoma	0.147163	10	73
RGCCA	melanoma	0.307692	6	66
MCIA	melanoma	0.522727	2	21
iCluster	melanoma	0.53125	2	15
intNMF	melanoma	0.233766	8	64
JIVE	melanoma	0.214286	7	56
tICA	melanoma	0.103022	10	65
scivae	ovarian	0.149038	9	84
RGCCA	ovarian	0.304545	6	61
MCIA	ovarian	0.532258	2	31
iCluster	ovarian	0.460526	2	33
intNMF	ovarian	0.211268	8	52
JIVE	ovarian	0.242331	9	70
tICA	ovarian	0.180328	9	79
scivae	sarcoma	0.152819	9	94
RGCCA	sarcoma	0.416667	4	61
MCIA	sarcoma	0.6	1	5
iCluster	sarcoma	0.5625	1	8
intNMF	sarcoma	0.186567	9	66
JIVE	sarcoma	0.341121	6	67
tICA	sarcoma	0.153558	9	73

## Sheet: results_biological_analysis
methods	cancer	selectivity	nonZeroFacs	total_pathways
scivae	aml	0.237968	7	82
RGCCA	aml	0.440678	4	48
MCIA	aml	NA	0	0
iCluster	aml	0.535714	2	13
intNMF	aml	0.193939	7	57
JIVE	aml	0.342105	5	47
tICA	aml	0.133858	7	61
scivae	breast	0.16199	10	117
RGCCA	breast	0.23399	7	88
MCIA	breast	0.339286	4	53
iCluster	breast	0.326389	4	43
intNMF	breast	0.1875	9	84
JIVE	breast	0.233645	8	92
tICA	breast	0.117718	10	87
scivae	colon	0.176768	10	95
RGCCA	colon	0.251634	7	70
MCIA	colon	0.477273	2	19
iCluster	colon	0.566667	2	15
intNMF	colon	0.202454	8	58
JIVE	colon	0.219231	6	51
tICA	colon	0.148585	8	55
scivae	kidney	0.200389	8	95
RGCCA	kidney	0.228571	7	89
MCIA	kidney	NA	0	0
iCluster	kidney	0.480769	2	23
intNMF	kidney	0.186404	8	77
JIVE	kidney	0.242188	8	85
tICA	kidney	0.107708	10	99
scivae	liver	0.12212	10	96
RGCCA	liver	0.244344	9	99
MCIA	liver	0.381579	4	25
iCluster	liver	0.31875	5	46
intNMF	liver	0.156897	10	81
JIVE	liver	0.231111	10	94
tICA	liver	0.121547	10	78
scivae	melanoma	0.147163	10	73
RGCCA	melanoma	0.307692	6	66
MCIA	melanoma	0.522727	2	21
iCluster	melanoma	0.53125	2	15
intNMF	melanoma	0.233766	8	64
JIVE	melanoma	0.214286	7	56
tICA	melanoma	0.103022	10	65
scivae	ovarian	0.149038	9	84
RGCCA	ovarian	0.304545	6	61
MCIA	ovarian	0.532258	2	31
iCluster	ovarian	0.460526	2	33
intNMF	ovarian	0.211268	8	52
JIVE	ovarian	0.242331	9	70
tICA	ovarian	0.180328	9	79
scivae	sarcoma	0.152819	9	94
RGCCA	sarcoma	0.416667	4	61
MCIA	sarcoma	0.6	1	5
iCluster	sarcoma	0.5625	1	8
intNMF	sarcoma	0.186567	9	66
JIVE	sarcoma	0.341121	6	67
tICA	sarcoma	0.153558	9	73

## Sheet: results_clinical_analysis_compl
methods	cancer	selectivity	nonZeroFacs	total_sig_clinical_measures
scivae	aml	0.5625	7	2
RGCCA	aml	0.8	5	3
MCIA	aml	0.55	8	3
iCluster	aml	0.625	7	3
intNMF	aml	0.444444	5	3
JIVE	aml	0.6875	8	3
tICA	aml	0.5	8	3
scivae	breast	1	2	2
RGCCA	breast	0.571429	5	3
MCIA	breast	0.625	6	4
iCluster	breast	0.409091	7	2
intNMF	breast	0.611111	8	3
JIVE	breast	0.5	7	3
tICA	breast	0.5625	7	2
scivae	colon	0.75	4	2
RGCCA	colon	0.833333	3	2
MCIA	colon	0.625	4	1
iCluster	colon	0.583333	5	2
intNMF	colon	0.75	4	2
JIVE	colon	0.6	5	1
tICA	colon	0.75	4	2
scivae	kidney	0	0	0
RGCCA	kidney	0	0	0
MCIA	kidney	0	0	0
iCluster	kidney	0	0	0
intNMF	kidney	0	0	0
JIVE	kidney	0	0	0
tICA	kidney	0	0	0
scivae	liver	0.34375	9	2
RGCCA	liver	0.458333	8	3
MCIA	liver	0.423077	8	3
iCluster	liver	0.4	9	3
intNMF	liver	0.40625	10	3
JIVE	liver	0.423077	8	3
tICA	liver	0.416667	7	3
scivae	melanoma	0.583333	6	1
RGCCA	melanoma	0.555556	7	3
MCIA	melanoma	0.5625	6	3
iCluster	melanoma	0.55	8	3
intNMF	melanoma	0.45	6	3
JIVE	melanoma	0.666667	5	3
tICA	melanoma	0.5	8	3
scivae	ovarian	0	0	0
RGCCA	ovarian	0.666667	3	1
MCIA	ovarian	0.6	4	2
iCluster	ovarian	0.666667	6	2
intNMF	ovarian	0.583333	6	1
JIVE	ovarian	0.625	4	1
tICA	ovarian	0.666667	3	1
scivae	sarcoma	0.461538	9	3
RGCCA	sarcoma	0.6	9	3
MCIA	sarcoma	0.416667	7	3
iCluster	sarcoma	0.458333	8	3
intNMF	sarcoma	0.333333	9	3
JIVE	sarcoma	0.4	9	3
tICA	sarcoma	0.416667	7	3

## Sheet: results_clinical_analysis
methods	cancer	selectivity	nonZeroFacs	total_sig_clinical_measures
scivae	aml	0.5625	7	2
RGCCA	aml	0.8	5	3
MCIA	aml	0.55	8	3
iCluster	aml	0.625	7	3
intNMF	aml	0.444444	5	3
JIVE	aml	0.6875	8	3
tICA	aml	0.5	8	3
scivae	breast	1	2	2
RGCCA	breast	0.571429	5	3
MCIA	breast	0.625	6	4
iCluster	breast	0.409091	7	2
intNMF	breast	0.611111	8	3
JIVE	breast	0.5	7	3
tICA	breast	0.5625	7	2
scivae	colon	0.75	4	2
RGCCA	colon	0.833333	3	2
MCIA	colon	0.625	4	1
iCluster	colon	0.583333	5	2
intNMF	colon	0.75	4	2
JIVE	colon	0.6	5	1
tICA	colon	0.75	4	2
scivae	kidney	0	0	0
RGCCA	kidney	0	0	0
MCIA	kidney	0	0	0
iCluster	kidney	0	0	0
intNMF	kidney	0	0	0
JIVE	kidney	0	0	0
tICA	kidney	0	0	0
scivae	liver	0.34375	9	2
RGCCA	liver	0.458333	8	3
MCIA	liver	0.423077	8	3
iCluster	liver	0.4	9	3
intNMF	liver	0.40625	10	3
JIVE	liver	0.423077	8	3
tICA	liver	0.416667	7	3
scivae	melanoma	0.583333	6	1
RGCCA	melanoma	0.555556	7	3
MCIA	melanoma	0.5625	6	3
iCluster	melanoma	0.55	8	3
intNMF	melanoma	0.45	6	3
JIVE	melanoma	0.666667	5	3
tICA	melanoma	0.5	8	3
scivae	ovarian	0	0	0
RGCCA	ovarian	0.666667	3	1
MCIA	ovarian	0.6	4	2
iCluster	ovarian	0.666667	6	2
intNMF	ovarian	0.583333	6	1
JIVE	ovarian	0.625	4	1
tICA	ovarian	0.666667	3	1
scivae	sarcoma	0.461538	9	3
RGCCA	sarcoma	0.6	9	3
MCIA	sarcoma	0.416667	7	3
iCluster	sarcoma	0.458333	8	3
intNMF	sarcoma	0.333333	9	3
JIVE	sarcoma	0.4	9	3
tICA	sarcoma	0.416667	7	3

## Sheet: survival
methods	cancer	V1	V2	V3	V4	V5	V6	V7	V8	V9	V10	cancer.1	facs	padj	log10padj	num_sig_facs	combinedvals	log10pvals
scivae	aml	0.0349877	0.40347	0.851101	0.0186445	0.0186445	0.851101	0.00150031	0.0349877	0.851101	0.527268	aml	10	0.40347	0.394189	5	0.0349877	1.45608
RGCCA	aml	0.577179	0.0185413	0.786918	0.00952579	0.786918	0.367711	0.786918	0.678091	0.985702	0.941452	aml	10	0.0185413	1.73186	2	0.577179	0.238689
MCIA	aml	0.0984562	0.0166044	0.229027	0.495493	0.495493	0.0166044	0.464307	0.998434	0.229027	0.892013	aml	10	0.0166044	1.77978	2	0.0984562	1.00676
iCluster	aml	0.944636	0.0792505	0.646202	0.0147938	0.428243	0.343256	0.800997	0.428243	0.517941	0.56877	aml	10	0.0792505	1.101	1	0.944636	0.0247354
intNMF	aml	0.561201	0.561201	0.573209	0.0458153	0.106823	0.0874382	0.0458153	0.160227	0.0458153	0.90819	aml	10	0.561201	0.250882	3	0.561201	0.250882
JIVE	aml	0.165331	0.996953	0.00235137	0.422007	0.860418	0.753929	0.165331	0.860418	0.342446	0.860418	aml	10	0.996953	0.00132521	1	0.165331	0.781645
tICA	aml	0.851405	0.851405	0.851405	0.015419	0.851405	0.0431979	0.851405	0.532093	0.129442	0.149358	aml	10	0.851405	0.0698637	2	0.851405	0.0698637
scivae	breast	0.485037	0.53677	0.485037	0.53677	0.981753	0.885104	0.485037	0.53677	0.885104	0.677522	breast	10	0.53677	0.270211	0	0.485037	0.314225
RGCCA	breast	0.722852	0.0815021	0.0815021	0.722852	0.366329	0.00152967	0.0656651	0.722852	0.722852	0.722852	breast	10	0.0815021	1.08883	1	0.722852	0.140951
MCIA	breast	0.644654	0.0539053	0.644654	0.611758	0.495535	0.0539053	0.0562951	0.058808	0.022989	0.611758	breast	10	0.0539053	1.26837	1	0.644654	0.190673
iCluster	breast	0.995085	0.497784	0.933435	0.729939	0.497784	0.395804	0.0588821	0.0863816	0.0863816	0.0588821	breast	10	0.497784	0.302959	0	0.995085	0.00213996
intNMF	breast	0.0586094	0.308652	0.322186	0.285777	0.915031	0.000927936	0.285777	0.308652	0.397408	0.322186	breast	10	0.308652	0.510531	1	0.0586094	1.23203
JIVE	breast	0.81615	0.0776591	0.815045	0.179323	0.816884	0.00310443	0.0776591	0.0776591	0.790987	0.0776591	breast	10	0.0776591	1.10981	1	0.81615	0.0882301
tICA	breast	0.0930841	0.00375098	0.57725	0.00375098	0.010296	0.474563	0.891086	0.891086	0.891086	0.174718	breast	10	0.00375098	2.42586	3	0.0930841	1.03112
scivae	colon	0.87352	0.87352	0.87352	0.87352	0.87352	0.87352	0.87352	0.880094	0.87352	0.87352	colon	10	0.87352	0.0587271	0	0.87352	0.0587271
RGCCA	colon	0.684503	0.684503	0.453448	0.278388	0.469635	0.684503	0.684503	0.684503	0.684503	0.931666	colon	10	0.684503	0.164625	0	0.684503	0.164625
MCIA	colon	0.72683	0.72683	0.386667	0.25676	0.417019	0.820405	0.72683	0.72683	0.72683	0.0183408	colon	10	0.72683	0.138567	1	0.72683	0.138567
iCluster	colon	0.943061	0.943061	0.887956	0.943061	0.943061	0.887956	0.922978	0.943061	0.943061	0.943061	colon	10	0.943061	0.0254603	0	0.943061	0.0254603
intNMF	colon	0.972892	0.790393	0.738448	0.738448	0.972892	0.790393	0.588735	0.790393	0.972892	0.790393	colon	10	0.790393	0.102157	0	0.972892	0.0119355
JIVE	colon	0.77509	0.77509	0.681025	0.681025	0.681025	0.77509	0.681025	0.681025	0.681025	0.681025	colon	10	0.77509	0.110648	0	0.77509	0.110648
tICA	colon	0.606794	0.750469	0.33627	0.606794	0.606794	0.606794	0.606794	0.606794	0.8593	0.514284	colon	10	0.750469	0.124667	0	0.606794	0.216959
scivae	kidney	0.437485	0.121297	0.668109	0.964871	0.275295	0.437485	0.437485	0.121297	0.437485	0.275295	kidney	10	0.121297	0.916151	0	0.437485	0.359036
RGCCA	kidney	0.553731	8.71378e-05	0.553731	0.027582	0.536643	0.586864	0.586864	0.536643	0.350929	0.586864	kidney	10	8.71378e-05	4.05979	2	0.553731	0.256701
MCIA	kidney	0.677021	0.528144	2.14901e-05	0.796189	0.796189	0.00166395	0.136364	0.796189	0.136364	0.796189	kidney	10	0.528144	0.277248	2	0.677021	0.169398
iCluster	kidney	0.440835	0.0246705	0.543175	0.0246705	0.323935	0.440835	0.440835	0.818549	0.25026	0.543175	kidney	10	0.0246705	1.60782	2	0.440835	0.355724
intNMF	kidney	0.274129	0.834427	0.0472263	0.689787	0.0491035	0.21325	0.776545	0.0139217	0.665241	0.001562	kidney	10	0.834427	0.0786118	4	0.274129	0.562045
JIVE	kidney	0.491249	0.00239018	0.0558506	0.830609	0.0558506	0.0558506	0.0558506	0.965207	0.670382	0.830609	kidney	10	0.00239018	2.62157	1	0.491249	0.308698
tICA	kidney	0.708219	0.708219	0.980313	0.980313	0.980313	0.708219	0.980313	9.34666e-06	0.00895406	0.708219	kidney	10	0.708219	0.149832	2	0.708219	0.149832
scivae	liver	0.908532	0.885258	0.87302	0.87302	0.87302	0.87302	0.87302	0.87302	0.87302	0.87302	liver	10	0.885258	0.0529301	0	0.908532	0.0416597
RGCCA	liver	0.653104	0.128598	0.135241	0.576071	0.653104	0.698376	0.000640696	0.245011	0.848824	0.698376	liver	10	0.128598	0.890765	1	0.653104	0.185018
MCIA	liver	0.801438	0.00753829	0.352205	0.658428	0.305833	0.00587723	0.141423	0.365308	0.0424988	0.974708	liver	10	0.00753829	2.12273	3	0.801438	0.0961302
iCluster	liver	0.0632461	0.981648	0.981648	0.995258	0.995258	0.981648	0.995258	0.0632461	0.678465	0.257104	liver	10	0.981648	0.00804404	0	0.0632461	1.19897
intNMF	liver	0.649459	0.649459	0.110652	0.649459	0.649459	0.649459	0.649459	0.110652	0.110652	0.699813	liver	10	0.649459	0.187448	0	0.649459	0.187448
JIVE	liver	0.743144	0.000924819	0.688936	0.746402	0.688936	0.257055	0.0128081	0.688936	0.688936	0.746402	liver	10	0.000924819	3.03394	2	0.743144	0.128927
tICA	liver	0.942465	0.454957	0.942465	0.454957	0.454957	0.454957	0.454957	0.454957	0.698529	0.942465	liver	10	0.454957	0.34203	0	0.942465	0.0257346
scivae	melanoma	0.130416	0.0765457	0.113716	0.337477	0.130416	0.0765457	0.758011	0.113716	0.0765457	0.397901	melanoma	10	0.0765457	1.11608	0	0.130416	0.88467
RGCCA	melanoma	0.00876375	0.667581	8.73269e-08	0.742436	0.506425	0.506425	0.667581	0.0349414	0.0753883	0.667581	melanoma	10	0.667581	0.175496	3	0.00876375	2.05731
MCIA	melanoma	0.0932387	0.0589183	0.000243622	0.804762	0.000881633	0.03279	0.71193	0.216878	0.0338656	0.803851	melanoma	10	0.0589183	1.22975	4	0.0932387	1.0304
iCluster	melanoma	0.000934587	3.75896e-06	0.599012	0.727916	0.727916	0.890351	0.599012	0.599012	0.370837	0.0817189	melanoma	10	3.75896e-06	5.42493	2	0.000934587	3.02938
intNMF	melanoma	0.146567	0.671959	0.146567	0.00566811	0.146567	0.374028	0.450234	0.0713858	9.99603e-06	0.173689	melanoma	10	0.671959	0.172657	2	0.146567	0.833963
JIVE	melanoma	0.0881533	0.518263	0.312585	8.29559e-06	0.45211	0.113235	0.00206907	0.400557	0.812651	0.542035	melanoma	10	0.518263	0.28545	2	0.0881533	1.05476
tICA	melanoma	0.148176	0.125097	1.08585e-05	0.459013	0.0874496	0.49947	0.125097	0.0920774	0.0920774	0.00307985	melanoma	10	0.125097	0.902753	2	0.148176	0.829221
scivae	ovarian	0.121396	0.0292197	0.136759	0.0292197	0.0583523	0.0292197	0.0292197	0.732598	0.302319	0.100637	ovarian	10	0.0292197	1.53432	4	0.121396	0.915796
RGCCA	ovarian	0.968785	0.332855	0.968785	0.968785	0.332855	0.968785	0.409438	0.968785	0.968785	0.968785	ovarian	10	0.332855	0.477745	0	0.968785	0.0137728
MCIA	ovarian	0.996368	0.996368	0.485602	0.864418	0.996368	0.996368	0.996368	0.485602	0.485602	0.96305	ovarian	10	0.996368	0.00158019	0	0.996368	0.00158019
iCluster	ovarian	0.968433	0.968433	0.968433	0.968433	0.881549	0.968433	0.881549	0.968433	0.881549	0.968433	ovarian	10	0.968433	0.0139303	0	0.968433	0.0139303
intNMF	ovarian	0.9621	0.9621	0.458566	0.9621	0.9621	0.9621	0.458566	0.458566	0.458566	0.9621	ovarian	10	0.9621	0.01678	0	0.9621	0.01678
JIVE	ovarian	0.859074	0.859074	0.310991	0.859074	0.418448	0.310991	0.859074	0.770928	0.310991	0.859074	ovarian	10	0.859074	0.0659694	0	0.859074	0.0659694
tICA	ovarian	0.906233	0.906233	0.906233	0.418813	0.906233	0.906233	0.906233	0.906233	0.906233	0.418813	ovarian	10	0.906233	0.0427599	0	0.906233	0.0427599
scivae	sarcoma	0.878491	0.988174	0.499249	0.46347	0.28416	0.46347	0.46347	0.499249	0.46347	0.746297	sarcoma	10	0.988174	0.00516651	0	0.878491	0.0562628
RGCCA	sarcoma	0.300334	0.00934836	0.0031625	0.419127	0.322895	0.729478	0.575954	0.820084	0.123754	0.0998081	sarcoma	10	0.00934836	2.02926	2	0.300334	0.522396
MCIA	sarcoma	0.257462	0.000441372	0.010892	0.377885	0.657204	0.485106	0.657204	0.257462	0.472347	0.377885	sarcoma	10	0.000441372	3.35519	2	0.257462	0.589287
iCluster	sarcoma	0.36976	0.127665	0.017454	0.843592	0.36976	0.180563	0.00733094	0.00733094	0.184939	0.36976	sarcoma	10	0.127665	0.893928	3	0.36976	0.43208
intNMF	sarcoma	0.15428	0.123546	0.00226815	0.123546	0.666108	0.0148154	0.850268	0.686137	0.00144992	0.521947	sarcoma	10	0.123546	0.908171	3	0.15428	0.811691
JIVE	sarcoma	0.121823	0.121823	0.00331672	0.242603	0.690157	0.881398	0.690157	0.851205	0.19374	0.242603	sarcoma	10	0.121823	0.91427	1	0.121823	0.91427
tICA	sarcoma	0.881949	0.0964781	0.265825	0.00181147	0.499701	0.265825	0.308116	0.762377	0.265825	0.0526757	sarcoma	10	0.0964781	1.01557	1	0.881949	0.0545563
