# Supplementary material for: SiRCle (Signature Regulatory Clustering) model integration reveals mechanisms of phenotype regulation in renal cancer
Source: Genome Med. 2024 Dec 4;16:144. doi: 10.1186/s13073-024-01415-3 (PMC11616309; doi:10.1186/s13073-024-01415-3)
Supplement: Supplementary file 9 — Additional file 9: Table S8 SiRCle ORA PanCan. Sheet 1: SiRCle results PanCan. Sheet 2: ORA for tumour vs normal for CpG, protein and RNA. Sheet 3: ORA for each SiRCle cluster. Sheet 4: Protein DA results. Sheet 5: RNA DE results. Sheet 6: CpG differential methylation results. [file 13073_2024_1415_MOESM9_ESM.xlsx]

## Sheet: SiRCle
gene_name	Unnamed: 0	gene_id	logFC_rna	stat_rna	pvalue_rna	padj_rna	lfcSE_rna	baseMean_rna	var_rna	logFC	AveExpr	t	P.Value	adj.P.Val	B	11LU035_Tumor_CpG_LungAdenocarcinoma_ed333cc2.fcca.4e89.add2.6984cbc57fff	11LU022_Tumor_CpG_LungAdenocarcinoma_0ee99f4b.f820.4219.a5d9.d37023959923	11LU016_Tumor_CpG_LungAdenocarcinoma_ee33d292.5c62.4374.aa8f.e8526a8004d9	11LU013_Tumor_CpG_LungAdenocarcinoma_eba7932e.3982.46ba.a462.ca3a79b3e30d	beta_diff	Name	AddressA_ID	AlleleA_ProbeSeq	AddressB_ID	AlleleB_ProbeSeq	Infinium_Design_Type	Next_Base	Color_Channel	Forward_Sequence	Genome_Build	CHR	MAPINFO	SourceSeq	Strand	UCSC_RefGene_Name	UCSC_RefGene_Accession	UCSC_RefGene_Group	UCSC_CpG_Islands_Name	Relation_to_UCSC_CpG_Island	Phantom4_Enhancers	Phantom5_Enhancers	DMR	450k_Enhancer	HMM_Island	Regulatory_Feature_Name	Regulatory_Feature_Group	GencodeBasicV12_NAME	GencodeBasicV12_Accession	GencodeBasicV12_Group
TSPAN6	ENSG00000000003.15	ENSG00000000003.15	0.0684607	0.982935	0.325639	0.356584	0.0696493	1465.74	0.669891	-0.555547	0.168244	-7.13216	3.1543e-12	8.42821e-12	16.5509	0.529026	0.411653	0.440858	0.35405	-0.0826373	cg01473187	53653831	ACAAAATACAAAAAACTAATACACAAAAACAAACCCAAAAATAAACTAAC			II			TAGGGATGGGCACAGGGTACAAAGGACTGGTACACAAAAGCAAGCCCAAGGATAGACTGG[CG]GGAGTGGAGGCATACCATACTTACCTGCGAAACACTCCTCTCTTACGAAGCAGTGAAAAG	37	X	99891162	CAGGGTACAAAGGACTGGTACACAAAAGCAAGCCCAAGGATAGACTGGCG	R	TSPAN6	NM_003270	Body	chrX:99891299-99891794	N_Shore								TSPAN6	ENST00000496771.1	3'UTR
TNMD	ENSG00000000005.6	ENSG00000000005.6	-0.792108	-5.50567	3.67761e-08	6.63515e-08	0.143871	28.1577	0.243765	-3.07915	0.148104	-9.51046	6.02301e-20	2.60653e-19	34.0744	0.830781	0.898731	0.845012	0.463144	-0.253468	cg00403724	4793300	ATACCTTATAATTCTCTTCTTAATAATCATTCTCACTTTACACAAACTTC			II			TGTGGAAATCACTGATATGTAGGTGATATTTTCAACTGTAGGAATGAATGATATCATCTA[CG]AAGTCTGTGTAAAGTGAGAATGATCATCAAGAAGAGAACCATAAGGCATGTGAACATTAA	37	X	99839289	CGAAGTCTGTGTAAAGTGAGAATGATCATCAAGAAGAGAACCATAAGGCA	F	TNMD	NM_022144	TSS1500										TNMD	ENST00000373031.4	TSS1500
DPM1	ENSG00000000419.13	ENSG00000000419.13	0.31592	10.6212	2.374e-26	8.9886e-26	0.0297442	1092.3	0.191416	-0.506798	3.18173	-2.44333	0.0148682	0.0196641	-4.79715	0.944173	0.953661	0.922842	0.960078	-0.0300379	cg14741366	1665865	ACTATAAAATAACCACTAACCCAACATACCAAAAATATATAAAATTTTAC			II			GCTCACTCTTTGCTGTAAAATGACCACTGACCCAACATACCAAAGATATGTAAAATTTTA[CG]GACAACAAAAATGCATTTAAATCCCAAATGCGTAAGTTGCTCTTTATCTTTTCAGTTTCT	37	20	49571568	CTGTAAAATGACCACTGACCCAACATACCAAAGATATGTAAAATTTTACG	R	DPM1	NM_003859	Body	chr20:49574816-49576287	N_Shelf								DPM1	ENST00000466152.1	3'UTR
SCYL3	ENSG00000000457.14	ENSG00000000457.14	0.137708	4.54931	5.38219e-06	8.62829e-06	0.0302701	1059.71	0.143881	-2.55008	-2.38186	-6.84719	2.03536e-11	5.15586e-11	14.7225	0.37921	0.231398	0.220372	0.325034	-0.248454	cg19198470	97641239	CAACTAACTTCCTCTAAAAAATTTCTAACTTCATATAACTTTAATTTACC			II			TTTTGCCTATTAGAAGCATAGCCGAAGGTAGAAGGATGCTATGAGGTGGAGGTGGAGCTA[CG]GCAAACCAAAGCCACATGAAGTCAGAAACTTTCCAGAGGAAGTCAGTTGGTAGTAAAATT	37	1	169860336	CGGCAAACCAAAGCCACATGAAGTCAGAAACTTTCCAGAGGAAGTCAGTT	F	SCYL3;SCYL3	NM_020423;NM_181093	5'UTR;5'UTR	chr1:169862455-169862722	N_Shelf		chr1:169860308-169860308		TRUE		1:169860009-169860789	Promoter_Associated	SCYL3;SCYL3;SCYL3	ENST00000367772.4;ENST00000367771.5;ENST00000470238.1	5'UTR;5'UTR;3'UTR
C1orf112	ENSG00000000460.17	ENSG00000000460.17	1.01842	25.9385	2.44957e-148	1.88973e-146	0.0392628	490.908	0.340937	-1.43109	-1.99292	-6.96302	9.61123e-12	2.48847e-11	15.458	0.19906	0.172309	0.198508	0.296123	-0.130202	cg26204283	89618867	AAATAAATTTACACACACCAAACCATACCTATACATATTTTTAAAAAAAC			II			AGAATAACTTCACTTCTGTCTTTTACAGAAGAGGTGCAGTATTTTATTTTGGTAAGTCAG[CG]TCCCTTTAAAAACATGCATAGGTATGGCCTGGTGTGTGTAAATTCATCCAAGACTTCACT	37	1	169763462	GATGAATTTACACACACCAGGCCATACCTATGCATGTTTTTAAAGGGACG	F	METTL18;C1orf112	NM_033418;NM_018186	5'UTR;TSS1500	chr1:169763973-169764347	N_Shore						1:169763434-169764514	Promoter_Associated	C1orf112;C1orf112;C1orf112;METTL18;METTL18;C1orf112;C1orf112	ENST00000413811.2;ENST00000359326.4;ENST00000456684.1;ENST00000303469.2;ENST00000310392.4;ENST00000286031.6;ENST00000498289.1	TSS1500;TSS1500;TSS1500;5'UTR;5'UTR;TSS1500;5'UTR
FGR	ENSG00000000938.13	ENSG00000000938.13	-1.17847	-16.337	5.38476e-60	5.4584e-59	0.0721354	1294.09	1.45892	-3.54089	-0.244342	-9.14074	1.2181e-18	4.86677e-18	31.1014	0.597458	0.755904	0.752151	0.876454	-0.246711	cg20485084	42617582	AACCAATATCACCAAACACTAAAAAATACTCAATACAATATTATAATTAC			II			GTTGCTAGAACAGGAACCCAGGCTGTCTGCTTTAGGGCCTGTGCTCCTAACCACACTACC[CG]TAACCACAACACTGCACTGAGCACCTCTCAGTGCTTGGTGACACTGGCTCCAAGATGTGG	37	1	27945005	GCCAGTGTCACCAAGCACTGAGAGGTGCTCAGTGCAGTGTTGTGGTTACG	F	FGR;FGR;FGR	NM_001042729;NM_001042747;NM_005248	Body;Body;Body	chr1:27941865-27942324	S_Shelf						1:27944738-27945273	Promoter_Associated_Cell_type_specific	FGR	ENST00000469062.1	3'UTR
CFH	ENSG00000000971.16	ENSG00000000971.16	-0.452334	-6.80421	1.01605e-11	2.18119e-11	0.0664786	9362.12	0.806703	-3.38981	0.261879	-8.53143	1.43326e-16	5.04633e-16	26.3932	0.001	0.943875	0.820855	0.892559	-0.206382	cg06377993	24681110	TTCCCAAAATATACCTAAATTTAAAATAAACAAAACTTACCTTAACAAAC			II			AGTGAGTGCTATAAGAGAAGGGGTAGAGAAAATGCCCACAGAAATGGCACGAGCCTGAGA[CG]TCTGCCAAGGCAAGCTTTGCTTATTTTAAATTTAGGCATATCCTGGGAATGCATATGCTA	37	1	196624484	CGTCTGCCAAGGCAAGCTTTGCTTATTTTAAATTTAGGCATATCCTGGGA	F	CFH;CFH	NM_001014975;NM_000186	Body;Body						TRUE				CFH	ENST00000496761.1	5'UTR
FUCA2	ENSG00000001036.14	ENSG00000001036.14	0.210492	6.35307	2.11055e-10	4.26157e-10	0.0331322	1167.08	0.217471	-2.73522	1.16286	-7.36924	6.39377e-13	1.78735e-12	18.1181	0.904585	0.935339	0.869742	0.917024	-0.165753	cg23729070	78797855	TTATATATTTCATTTCAACCCAATTCRAAACACAATAATCACCAATAATC			II			TTATAACGATCACTGCAGGTATAGAAGCCACCATGCTTACAGATGCTACCAGCTCCCCAA[CG]ATCATTGGTGACTACTGTGCCCCGAACTGGGCTGAAATGAAACATACAATTTTTTAAAAC	37	6	143823670	TGTATGTTTCATTTCAGCCCAGTTCGGGGCACAGTAGTCACCAATGATCG	F	FUCA2	NM_032020	Body										RP1-20N2.6	ENST00000415586.1	TSS1500
GCLC	ENSG00000001084.13	ENSG00000001084.13	1.25877	13.5673	6.25508e-42	3.81165e-41	0.0927794	3456.29	1.48908	-2.76366	1.1785	-8.08153	4.14186e-15	1.33012e-14	23.0765	0.749241	0.920558	0.8918	0.883128	-0.183812	cg06204505	83759253	TATTCATCTCTTAAATCACAATTATTCCTCTCTATATTTTAATTACATTC			II			TGACACACTCATGTTCATCTCTTGAGTCACAGTTATTCCTCTCTGTGTTTTGGTTGCATT[CG]TACATTAATGATAGAGTCATTTTAAAGATAGCTCCACACTAAATAGTGAATTCCTCTGGG	37	6	53411302	GTTCATCTCTTGAGTCACAGTTATTCCTCTCTGTGTTTTGGTTGCATTCG	R	GCLC;GCLC	NM_001197115;NM_001498	TSS1500;TSS1500	chr6:53412728-53413077	N_Shore								GCLC;GCLC	ENST00000514004.1;ENST00000229416.6	TSS1500;TSS1500
NFYA	ENSG00000001167.14	ENSG00000001167.14	0.476549	15.5905	8.44891e-55	7.44908e-54	0.0305667	1326.23	0.194645	-1.19878	2.79952	-5.30208	1.6659e-07	3.25126e-07	5.94003	0.924724	0.942325	0.917262	0.923687	-0.0782812	cg16160380	21621962	TATCACAAAATAAAACTTCCTTACCTAAAAACCATCTCTAAATACAAAAC			II			GGAATCTAGACAGCATTTATCCCTCTGGTGGGGGAATCTCACACTGACTAACTGAATGGA[CG]CTTTGTATTCAGAGATGGCTTCCAGGCAAGGAAGTTCTATCTTGTGATACGGAAACAATA	37	6	41065607	CGCTTTGTATTCAGAGATGGCTTCCAGGCAAGGAAGTTCTATCTTGTGAT	F	NFYA;NFYA	NM_002505;NM_021705	3'UTR;3'UTR	chr6:41068475-41069343	N_Shelf								NFYA;NFYA;C6orf130	ENST00000353205.5;ENST00000341376.6;ENST00000480585.1	3'UTR;3'UTR;TSS200
STPG1	ENSG00000001460.18	ENSG00000001460.18	0.0668622	1.77654	0.0756432	0.0894094	0.0376361	406.45	0.172878	-4.82302	-0.123698	-14.9179	1.8763e-42	2.9401e-41	85.5259	0.525919	0.673325	0.681852	0.65979	-0.397173	cg15209896	99619162	TCAACTTTAAATTATACACCATTCTAAAACATATAATAAAATCTCCTATC			II			TAAATAATTCATCAGCTTTAAATTATGCACCATTCTGAGGCATGTGATGAAATCTCCTAT[CG]TCTGACTCCACCCTACCTGGGATGTGAATCATCCTTGTCCAGCACATTCAAGCTGTATTT	37	1	24736165	CAGCTTTAAATTATGCACCATTCTGAGGCATGTGATGAAATCTCCTATCG	R	STPG1;STPG1;STPG1;STPG1	NM_001199014;NM_178122;NM_001199013;NM_001199012	5'UTR;5'UTR;5'UTR;5'UTR	chr1:24739857-24740262	N_Shelf		chr1:24736156-24736156						C1orf201;C1orf201;C1orf201;C1orf201;C1orf201;C1orf201	ENST00000468303.1;ENST00000374404.2;ENST00000003583.8;ENST00000437986.2;ENST00000337248.4;ENST00000374409.1	3'UTR;5'UTR;5'UTR;5'UTR;5'UTR;5'UTR
NIPAL3	ENSG00000001461.17	ENSG00000001461.17	-0.468679	-13.7825	3.25038e-43	2.05917e-42	0.0340055	2211.65	0.234583	-3.77895	-0.699727	-10.7238	1.77832e-24	1.0093e-23	44.403	0.657611	0.768917	0.584578	0.819281	-0.289873	cg22675447	88652931	TTCTTCTAATTCTTTTCTTCCTAAACTAAAACTTAAATAATTCCCTTTTC			II			GGATGTAGCTTTTCTTCTGATTCTTTTCTTCCTAAGCTGAAACTTAAATAGTTCCCTTTT[CG]TGGTAGTGGAATTGTTTTTTTTTTTTTTTTGAGACCTGGAGAAGTTAGTATTCTACTTCT	37	1	24745395	TCTTCTGATTCTTTTCTTCCTAAGCTGAAACTTAAATAGTTCCCTTTTCG	R	NIPAL3	NM_020448	5'UTR	chr1:24742671-24743039	S_Shelf				TRUE				NIPAL3;NIPAL3;NIPAL3;NIPAL3;NIPAL3;NIPAL3	ENST00000374399.4;ENST00000488155.1;ENST00000358028.4;ENST00000339255.2;ENST00000428131.1;ENST00000003912.3	5'UTR;5'UTR;5'UTR;5'UTR;TSS1500;5'UTR
LAS1L	ENSG00000001497.18	ENSG00000001497.18	0.152336	6.88591	5.74196e-12	1.24718e-11	0.0221228	1312.71	0.116492
ENPP4	ENSG00000001561.7	ENSG00000001561.7	-0.878152	-13.0884	3.83652e-39	2.14525e-38	0.0670939	1579.05	1.31056	0.633383	-3.79805	6.56681	1.19935e-10	2.88411e-10	12.9859	0.0413582	0.0501574	0.0371994	0.0510478	0.0843668	cg06768203	85709278	AAAACRTATTTCAAACTCTACTACCCRATCCCAACCAACCCTAAACTAAC			II			CATCCAATCCAAGGACGTGTTTCAGACTCTGCTGCCCGGTCCCAGCCAGCCCTGAGCTGG[CG]CCTTAGACGCTCGCCTGGCAGCTGCGCACACTCGGAGCGCCCCGAGCGGCGCAGATAGGG	37	6	46097695	CGCCAGCTCAGGGCTGGCTGGGACCGGGCAGCAGAGTCTGAAACACGTCC	R	ENPP4	NM_014936	TSS200	chr6:46097694-46097953	Island					6:46205223-46206082	6:46096970-46098760	Promoter_Associated	ENPP4;RP1-8B1.4;ENPP4;RP1-8B1.4	ENST00000321037.3;ENST00000444038.1;ENST00000371401.1;ENST00000437249.1	TSS200;TSS1500;TSS200;TSS1500
SEMA3F	ENSG00000001617.12	ENSG00000001617.12	0.021133	0.354112	0.723255	0.747565	0.0596789	1215.57	0.868644	-0.846896	2.54314	-11.2024	2.32653e-26	1.47542e-25	48.7029	0.62803	0.60941	0.61803	0.805015	-0.0741386	cg26519433	8616522	CATAAATCATCTATAAACACAAATATCCTACACACTCATATACTTAAAAC			II			CCCATGCCTCCCATGAGTCATCTGTGGACACAGGTGTCCTGCACACTCATGTGCTTGGGG[CG]CTCTTCTCCCGTGTGGTATCTGTCCACTAGTGATGACCTGGGTCTGGGCTGGGAGAGCTG	37	3	50213079	CGCCCCAAGCACATGAGTGTGCAGGACACCTGTGTCCACAGATGACTCAT	R	SEMA3F	NM_004186	Body
CFTR	ENSG00000001626.16	ENSG00000001626.16	-1.42444	-11.7552	6.63797e-32	3.00561e-31	0.121175	5150.96	5.11549	-3.11204	0.161849	-9.28387	3.84109e-19	1.58316e-18	32.2422	0.469222	0.804796	0.001	0.503372	-0.223465	cg03971911	13759830	TTTACAAATAAAACAATCAAAACCCTAAAAAATTACRTAATTTACCCTAC			II			CCATTGTGTGATTGATAGTTTCAGGTATATTTTTGCTGCACAGTCAGTCCGAGTGTACCA[CG]TAGGGCAAACCACGTAACTTCTCAGGGCCTTGACTGTTTCATTTGTAAACCAGAGAAAAG	37	7	117288696	TTACAAATGAAACAGTCAAGGCCCTGAGAAGTTACGTGGTTTGCCCTACG	F	CFTR	NM_000492	Body										AC000111.6	ENST00000456270.1	TSS1500
ANKIB1	ENSG00000001629.10	ENSG00000001629.10	0.427249	15.9715	2.01923e-57	1.90631e-56	0.0267508	4146.38	0.160823	-2.0283	0.286725	-8.49711	1.86139e-16	6.50835e-16	26.1353	0.522563	0.456432	0.590777	0.677869	-0.161059	cg00035937	57637188	TTATACCTAACATTTTCCAAAATAAAATAAACCATATAACAAAATACCAC			II			AGTTTGCAATATGTTTAGACTGAGTCTGAGATGAGGGTTCAAGTGAATAAGTACAGGAAA[CG]TGGCATTTTGTTATATGGCTCACTCCATTCTGGAAAATGTTAGGCACAAATGATAATATG	37	7	91874085	CGTGGCATTTTGTTATATGGCTCACTCCATTCTGGAAAATGTTAGGCACA	F	KRIT1;KRIT1;KRIT1;KRIT1;ANKIB1;KRIT1	NM_004912;NM_194456;NM_001013406;NM_194455;NM_019004;NM_194454	5'UTR;5'UTR;5'UTR;5'UTR;TSS1500;5'UTR	chr7:91874781-91875851	N_Shore								KRIT1;KRIT1;KRIT1;KRIT1;KRIT1;KRIT1;ANKIB1	ENST00000412043.2;ENST00000415227.1;ENST00000394503.2;ENST00000394505.2;ENST00000394507.1;ENST00000466166.1;ENST00000265742.3	5'UTR;5'UTR;5'UTR;5'UTR;5'UTR;3'UTR;TSS1500
CYP51A1	ENSG00000001630.17	ENSG00000001630.17	-0.19279	-3.07585	0.002099	0.002842	0.0626785	276.127	0.317982	-2.06927	1.47298	-5.76899	1.33765e-08	2.81151e-08	8.38686	0.931977	0.940947	0.889335	0.932446	-0.118637	cg11808355	31673279	AAATAAAAAAATAACCTTCTAAAATCAAATTCATTTTAAAAACCAAAACC			II			ATGATTTTCTTAAATAAAGAAATAACCTTCTAGGATCAAATTCATTTTGAGAACCAGGAC[CG]AGCATAAAGCATCTTATTTAACCAACTTTAATGACTCTAAAATAATTGACAAAAAAATCA	37	7	91753247	CGGTCCTGGTTCTCAAAATGAATTTGATCCTAGAAGGTTATTTCTTTATT	R	CYP51A1;CYP51A1	NM_001146152;NM_000786	Body;Body										LRRD1	ENST00000422722.1	3'UTR
KRIT1	ENSG00000001631.16	ENSG00000001631.16	0.186926	5.10602	3.29007e-07	5.65015e-07	0.0366089	435.339	0.131346	-2.0283	0.286725	-8.49711	1.86139e-16	6.50835e-16	26.1353	0.522563	0.456432	0.590777	0.677869	-0.161059	cg00035937	57637188	TTATACCTAACATTTTCCAAAATAAAATAAACCATATAACAAAATACCAC			II			AGTTTGCAATATGTTTAGACTGAGTCTGAGATGAGGGTTCAAGTGAATAAGTACAGGAAA[CG]TGGCATTTTGTTATATGGCTCACTCCATTCTGGAAAATGTTAGGCACAAATGATAATATG	37	7	91874085	CGTGGCATTTTGTTATATGGCTCACTCCATTCTGGAAAATGTTAGGCACA	F	KRIT1;KRIT1;KRIT1;KRIT1;ANKIB1;KRIT1	NM_004912;NM_194456;NM_001013406;NM_194455;NM_019004;NM_194454	5'UTR;5'UTR;5'UTR;5'UTR;TSS1500;5'UTR	chr7:91874781-91875851	N_Shore								KRIT1;KRIT1;KRIT1;KRIT1;KRIT1;KRIT1;ANKIB1	ENST00000412043.2;ENST00000415227.1;ENST00000394503.2;ENST00000394505.2;ENST00000394507.1;ENST00000466166.1;ENST00000265742.3	5'UTR;5'UTR;5'UTR;5'UTR;5'UTR;3'UTR;TSS1500
RAD52	ENSG00000002016.18	ENSG00000002016.18	-0.254703	-7.37666	1.62305e-13	3.76837e-13	0.0345282	756.914	0.154392	-3.18092	0.480869	-9.22225	6.3229e-19	2.57086e-18	31.7495	0.439995	0.854562	0.693359	0.86901	-0.23038	cg17445313	21751579	TTCTAATAACCACAAAATACCTTTTAAACRACATAAAAATCCTCATTTTC			II			TTAGGACCAAAGAGGAACTGGACATATGCTATCAGCCAGAACCCCCTCAACAAAACCACA[CG]AAAATGAGGATTTTTATGTCGCCTAAAAGGTATTCTGTGGCTACTAGAAACATACAGCAC	37	12	1023505	TCTAGTAGCCACAGAATACCTTTTAGGCGACATAAAAATCCTCATTTTCG	F	RAD52;RAD52;RAD52;RAD52	NM_001297421;NM_001297419;NM_134424;NR_123713	Body;Body;Body;Body										RAD52	ENST00000535376.1	3'UTR
MYH16	ENSG00000002079.14	ENSG00000002079.14	1.90513	19.3112	4.32274e-83	7.77215e-82	0.0986539	53.2458	0.250993	-1.80467	0.935513	-26.1195	3.61866e-98	1.58655e-95	213.321	0.358928	0.825741	0.44013	0.408283	-0.276446	cg12492380	39808845	TTAAAACATACTCACCTAAATTCCTCTCCAATCCCAAATCCTCCAAAACC			II			CCACAGATGGAAAGGGAGGAATAGTAAGTTCTGCTTCCCCAAATGTATCCACACACAGGC[CG]GCCCTGGAGGACCTGGGATTGGAGAGGAATCTAGGTGAGCATGTCTCAAAGGCCAGGCGT	37	7	98872169	CGGCCCTGGAGGACCTGGGATTGGAGAGGAATCTAGGTGAGCATGTCTCA	F	MYH16	NR_002147	Body
BAD	ENSG00000002330.14	ENSG00000002330.14	-0.0253843	-0.643721	0.519756	0.550894	0.0394337	263.576	0.152802
LAP3	ENSG00000002549.12	ENSG00000002549.12	0.07015	1.32718	0.18445	0.208766	0.0528565	4579.24	0.425604	-0.927452	1.03865	-11.983	1.55067e-29	1.18309e-28	55.9606	0.6604	0.526042	0.733656	0.74666	-0.134543	cg17521327	16777882	ATCAACRAACCTAATAATATTACATCATTTTCAAAAACAATATTTACACC			II			TATGTGCACGAGTCAACGAACCTAATAGTGTTACATCATTTTCAAAAACAGTATTTACAC[CG]TTGCACCTGTGGAACAGATGAAAGGACACGAATAAAAATAACTCAGGCCAGGTGCGGTGG	37	4	17577889	CGGTGTAAATACTGTTTTTGAAAATGATGTAACACTATTAGGTTCGTTGA	R	LAP3	NM_015907	TSS1500	chr4:17578648-17579539	N_Shore								LAP3	ENST00000226299.4	TSS1500
CD99	ENSG00000002586.20	ENSG00000002586.20	-0.202471	-5.11472	3.14204e-07	5.40119e-07	0.039586	4159.7	0.269517
HS3ST1	ENSG00000002587.10	ENSG00000002587.10	0.83059	10.2136	1.72418e-24	6.07252e-24	0.0813222	627.975	0.866793
AOC1	ENSG00000002726.21	ENSG00000002726.21	1.29861	8.94257	3.80207e-19	1.10454e-18	0.145217	596.63	2.30726	-1.09475	1.28634	-18.1387	6.8367e-58	2.45747e-56	120.916	0.468307	0.638311	0.457509	0.419135	-0.161715	cg01935582	96660540	CCTTCCTCCTTTCTAAATCTAATCAAAATCTCAAAAATCRTTAAAAAACC			II			CCCAGCCAAGTCCTTCCTCCTTTCTGAATCTGGTCAGGGTCTCAAAGATCGTTAAAAAGC[CG]CCAAAGTTTGCAACTCGTCTTGAGTGGCTGCTCCTCCCAAACGGTTCTGCCTCTGGTGTC	37	7	150549132	CTTCCTCCTTTCTGAATCTGGTCAGGGTCTCAAAGATCGTTAAAAAGCCG	R	AOC1;AOC1	NM_001091;NM_001272072	TSS1500;TSS1500										ABP1;ABP1;ABP1;ABP1;ABP1;ABP1	ENST00000360937.4;ENST00000487631.2;ENST00000416793.2;ENST00000437714.2;ENST00000493429.1;ENST00000467291.1	TSS1500;TSS1500;TSS1500;TSS1500;5'UTR;5'UTR
WNT16	ENSG00000002745.13	ENSG00000002745.13	0.6505	7.1886	6.54569e-13	1.48229e-12	0.0904904	41.3238	0.135828	1.90132	-2.91402	14.8436	4.10824e-42	6.3177e-41	84.7461	0.649749	0.556307	0.554227	0.512176	0.181225	cg05470554	10604562	AACAATAAAAACACAAATACATCAACAAAAATTTCTCACCTAAAAATACA	85623103	AACGATAAAAACGCGAATACATCAACAAAAATTTCTCACCTAAAAATACG	I	A	Red	GGAGAGGCCGGGGGCGATGGAGACGCGGATACATCAACAGAAGTTTCTCACCTAGGAATG[CG]AGGGGCGCTCCCGCATCTCCTGCACATCTCCACCCCTGCGCAGGAGGAGATCCCCAGGCT	37	7	120969079	CGCATTCCTAGGTGAGAAACTTCTGTTGATGTATCCGCGTCTCCATCGCC	R	WNT16;WNT16	NM_057168;NM_016087	TSS200;Body	chr7:120969587-120970743	N_Shore					7:120756113-120757979			WNT16;WNT16;WNT16	ENST00000414945.2;ENST00000222462.2;ENST00000222462.2	TSS1500;5'UTR;1stExon
HECW1	ENSG00000002746.15	ENSG00000002746.15	1.81775	19.942	1.76025e-88	3.6438e-87	0.0911518	177.35	0.666686	-3.6746	-0.0670817	-16.4081	1.80404e-49	4.1373e-48	101.607	0.334028	0.679892	0.35857	0.266951	-0.413608	cg10686502	6716346	CCCTAAAAATCCTTCTCACACTAACAATTATATAAAAAATAACTCATAAC			II			CTGAAATGTGGTTATGTGGCCTATGCTTGTGCTAACATGTATCATTTTAAGAAACGACTA[CG]TTATGAGTCACTCTTTACATAATTGTCAGTGTGAGAAGGATTTTCAGGGCCAGATTTCAG	37	7	43556694	CCTGAAAATCCTTCTCACACTGACAATTATGTAAAGAGTGACTCATAACG	F	LOC100506895;HECW1;HECW1	NR_038276;NM_001287059;NM_015052	Body;Body;Body										AC011738.4	ENST00000436105.1	3'UTR
MAD1L1	ENSG00000002822.15	ENSG00000002822.15	0.238125	4.998	5.79285e-07	9.80862e-07	0.0476441	113.113	0.112437	-1.99636	-0.982118	-12.1224	4.09186e-30	3.22746e-29	57.2835	0.534516	0.248902	0.437184	0.731381	-0.286717	cg23807071	3680222	AAACAAAATAACTACACAACCCCATAACTAACTACTCTCCACAAAAAACA	98664434	AAACAAAATAACTACACAACCCCGTAACTAACTACTCTCCGCAAAAAACG	I	A	Red	CCTCTTCACCATCCTACGGAGCCTCGAGGAGCCAGGGAGGATGTGGGCAGAGGGTGGGGC[CG]CCTCCTGCGGAGAGCAGCCAGTCACGGGGCTGTGCAGTCACCCTGCCCCCGTCCTAACCA	37	7	1980222	GGGCAGGGTGACTGCACAGCCCCGTGACTGGCTGCTCTCCGCAGGAGGCG	F	MAD1L1;MAD1L1;MAD1L1	NM_003550;NM_001013837;NM_001013836	Body;Body;Body	chr7:1978698-1978934	S_Shore				TRUE	7:1946575-1946896	7:1980060-1980722	Promoter_Associated
LASP1	ENSG00000002834.18	ENSG00000002834.18	0.280808	8.04057	8.94211e-16	2.26675e-15	0.0349239	4481.79	0.218021	1.1237	0.442817	21.7069	8.78106e-76	8.84002e-74	161.959	0.8236	0.733317	0.781651	0.729644	0.193832	cg03547017	82739961	TCTCTCCCTTTATCTCCCCAACRTCAATCAAAAAACAACCTTAAAAATCC			II			GAGTAGGGGTCTCTCTCCCTTTGTCTCCCCAACGTCAATCAGGAGGCAGCCTTGGAGGTC[CG]TGGTCCTAGGACAGTGTGTAGCCCTTCGTGTGTGTGTGTGTGTGTGTGTGTGTGTGTGTG	37	17	37031281	CGGACCTCCAAGGCTGCCTCCTGATTGACGTTGGGGAGACAAAGGGAGAG	R	LASP1	NM_006148	Body					RDMR					LASP1	ENST00000433206.2	5'UTR
SNX11	ENSG00000002919.15	ENSG00000002919.15	-0.00397879	-0.144304	0.88526	0.897229	0.0275723	709.035	0.134488	-2.26518	1.40929	-8.14116	2.67288e-15	8.69011e-15	23.5081	0.728416	0.803294	0.698042	0.866645	-0.159052	cg01722297	38788990	TCATATATAAACCAACAACAAAACCTTTACTACCAAAACTTCCTATATAC			II			TTCATGTGCTTTCATGTATAGACCAACAGCAAAGCCTTTACTGCCAAGACTTCCTGTGTG[CG]GCGCCGCTACCGTGAGTTCGTGTGGCTGAGAAAGCAGCTACAGAGAAATGCTGGTTTGGT	37	17	46190702	CATGTATAGACCAACAGCAAAGCCTTTACTGCCAAGACTTCCTGTGTGCG	R	SNX11;SNX11	NM_013323;NM_152244	Body;Body								17:46190471-46190862	Unclassified	SNX11	ENST00000452859.2	5'UTR
TMEM176A	ENSG00000002933.9	ENSG00000002933.9	0.184312	2.69269	0.00708779	0.00920549	0.068449	985.07	0.775316
M6PR	ENSG00000003056.8	ENSG00000003056.8	0.0620598	1.97293	0.0485036	0.0584873	0.0314556	3176.11	0.235746	-2.40842	1.69616	-6.2818	6.84604e-10	1.56604e-09	11.2834	0.938828	0.952675	0.923435	0.944205	-0.143183	cg17935347	85688267	TTATACTTTCTAAATAATTAAAATACCATCRATTTATTACACATTCATAC			II			GGGAGAGAGTGTGTGTTGGGGAGGGCAGGTAGGATCAGGAGAGAGAGGAAAGAGATAAAG[CG]TATGAATGTGTAATAAATCGATGGTATTTTAATTATCCAGAAAGTACAAGATTCTCTGGC	37	12	9099066	TGTACTTTCTGGATAATTAAAATACCATCGATTTATTACACATTCATACG	F	M6PR;M6PR	NM_002355;NM_001207024	5'UTR;5'UTR	chr12:9102150-9102803	N_Shelf								M6PR	ENST00000000412.3	5'UTR
KLHL13	ENSG00000003096.14	ENSG00000003096.14	0.420718	4.36739	1.25741e-05	1.97171e-05	0.0963318	423.902	1.00585	-3.32145	-0.864508	-7.3078	9.70917e-13	2.68097e-12	17.7077	0.856018	0.890718	0.898448	0.62626	-0.214275	cg12491738	12714247	TTAAAAACAATTTACATAATAATTAAAAACCTAAATACCAAAATCACACC			II			AACCAAGTTGCCAGAGGTTACATAAATAGTAAGTGGCAGAGCGGGACTCAGGATCCCAAG[CG]GTGTGATTCTGGTACCCAGGCTCTTAACCACTATGCAAACTGCTTCCAAACTCTGGTGGG	37	X	117251577	CGGTGTGATTCTGGTACCCAGGCTCTTAACCACTATGCAAACTGCTTCCA	F	KLHL13;KLHL13;KLHL13	NM_001168301;NM_001168303;NM_001168302	TSS1500;TSS1500;TSS1500	chrX:117250233-117250754	S_Shore								KLHL13;KLHL13;KLHL13	ENST00000371882.1;ENST00000545703.1;ENST00000541812.1	TSS1500;TSS1500;TSS1500
CYP26B1	ENSG00000003137.8	ENSG00000003137.8	0.00892767	0.10033	0.920082	0.928655	0.0889827	232.756	0.875023
ICA1	ENSG00000003147.19	ENSG00000003147.19	-0.255716	-3.53	0.000415556	0.00059084	0.0724408	1166.83	1.04589	-3.55368	-0.439262	-7.85948	2.07069e-14	6.36606e-14	21.4916	0.900167	0.939793	0.931348	0.932987	-0.246446	cg04412506	4604145	ACAAACAAAACACAAAAAACATTATAAAACATATACTTAAATTATACAAC			II			AAATTATCCAGTCTTGGGCAGTTCTTTATATTAATAGCAGTGTGAAAACGGCCTAATACA[CG]TTGTATAACCCAAGCACATGTTCTATAATGCCTCTTGTGCCCTGCCTGCCCCAGAATGGT	37	7	8156924	CAGGCAGGGCACAAGAGGCATTATAGAACATGTGCTTGGGTTATACAACG	F	ICA1;ICA1;ICA1;ICA1	NM_004968;NM_001276478;NM_022307;NM_001136020	Body;Body;Body;Body
DBNDD1	ENSG00000003249.15	ENSG00000003249.15	0.553442	6.29631	3.04808e-10	6.10951e-10	0.0878994	207.526	0.544022	-1.32435	1.91219	-15.8763	6.08968e-47	1.22024e-45	95.8114	0.541832	0.608226	0.676023	0.452003	-0.161867	cg09662858	17658866	CCTAAACAAAATACTCATTTTTCACAAACTAAAAACAATCCTAATCTATC			II			CGGGATCCCAGGGAGCCGCAATTCAGGGCTCCCTGAATGATTCATCTCTGCAGCCCACAC[CG]ACAGACCAGGATTGCTCTTAGCTTGTGAAAAATGAGTACCCTGTCTAGGCTATCCTGAGC	37	16	90087125	CTAGACAGGGTACTCATTTTTCACAAGCTAAGAGCAATCCTGGTCTGTCG	F	GAS8;DBNDD1;DBNDD1;DBNDD1	NM_001286209;NM_001042610;NM_001288709;NM_001288708	5'UTR;TSS1500;TSS1500;TSS1500	chr16:90088915-90089413	N_Shore								GAS8;DBNDD1;DBNDD1	ENST00000536122.1;ENST00000002501.6;ENST00000568838.1	5'UTR;TSS1500;TSS1500
ALS2	ENSG00000003393.15	ENSG00000003393.15	0.0557715	2.50711	0.0121723	0.0155056	0.0222453	2371.77	0.0855982	-2.44023	-0.801982	-5.32701	1.46261e-07	2.8658e-07	6.066	0.884948	0.91778	0.861509	0.905786	-0.173097	cg20924735	57652125	TTTCTAACAAAAAACAAATTAACTTTCTAACCCCAATAACCCAAAAACAC			II			AACGAGTAACTATCAAAATATGCTTTTTATTCAAAGAAATAATAGATTTCTTTGGAGACC[CG]TGTCCTTGGGTTATTGGGGTCAGAAAGTTAATTTGCTCTTTGCTAGAAAGGGTGCTATAA	37	2	202565040	TTCTAGCAAAGAGCAAATTAACTTTCTGACCCCAATAACCCAAGGACACG	F	ALS2	NM_020919	3'UTR						TRUE
CASP10	ENSG00000003400.15	ENSG00000003400.15	-0.157713	-3.42873	0.000606416	0.000852116	0.0459975	2034.72	0.337231	-3.28214	-2.66848	-8.58034	9.86162e-17	3.50871e-16	26.7621	0.436137	0.428524	0.001	0.519924	-0.204574	cg04781494	26744544	ATCCCCACTTTTCTTTTATCTTTTAAAAATTTTATTTATAAACCRAACAC			II			ACTGAAAGTGAATCCCCACTTTTCTTTTATCTTTTAAAAATTTTATTTGTGGGCCGGGCA[CG]GTGGCTCCATGCCTGTAATCCCAGCACTTTGGGAGGCCAAGGAGGGTGGATCACAAGCTC	37	2	202047246	TCCCCACTTTTCTTTTATCTTTTAAAAATTTTATTTGTGGGCCGGGCACG	R	CASP10;CASP10;CASP10	NM_032977;NM_032974;NM_001230	TSS1500;TSS1500;TSS1500										CASP10;CASP10;CASP10;CASP10;CASP10;CASP10;CASP10	ENST00000286186.6;ENST00000360132.3;ENST00000272879.5;ENST00000374650.3;ENST00000346817.5;ENST00000313728.7;ENST00000448480.1	TSS1500;TSS1500;TSS1500;TSS1500;TSS1500;TSS1500;TSS1500
CFLAR	ENSG00000003402.20	ENSG00000003402.20	-0.711036	-18.8152	5.67179e-79	9.27388e-78	0.0377906	12652.2	0.394753	-2.54215	1.04277	-6.17057	1.32777e-09	2.98124e-09	10.6369	0.921402	0.899105	0.90959	0.929999	-0.146049	cg18685915	19754255	TCAATCATATAACTCCATCTAACTATAATAAACATAAAAAAATTAATCTC			II			TTGGTCAGAACTCAGTCATGTGGCTCCATCTAACTGTAGTGGACATGGAGAAATTAGTCT[CG]CTGTGTGTCAGGAGGAAATGAAATGGATTTGGGGGACACATAACAGTGTCTCTGGCACAA	37	2	202015549	CAGTCATGTGGCTCCATCTAACTGTAGTGGACATGGAGAAATTAGTCTCG	R	CFLAR;CFLAR	NM_001127183;NM_003879	Body;Body						TRUE				CFLAR-AS1	ENST00000415011.1	3'UTR
TFPI	ENSG00000003436.16	ENSG00000003436.16	-0.976334	-15.6763	2.19834e-55	1.96495e-54	0.0622811	5841.72	1.50846	-3.7337	0.185335	-9.05875	2.34578e-18	9.21244e-18	30.4539	0.877137	0.914936	0.869883	0.891251	-0.249153	cg22011587	72776824	CTAAAAACAAACTACATAACATTAAAATCACAACTCCACATACTAAACTC			II			TCACAACTAGCTTATAAAGAAGGTCCTCTTTGTATGCCCATTTCACATGTCTAGGAAGAT[CG]AGTTCAGTATGTGGAGCTGTGATTCTAATGTCATGCAGTCTGCCTTTAGAGCAAAAATGC	37	2	188420266	CGAGTTCAGTATGTGGAGCTGTGATTCTAATGTCATGCAGTCTGCCTTTA	F	TFPI;TFPI	NM_001032281;NM_006287	TSS1500;TSS1500										TFPI;TFPI;TFPI	ENST00000409676.1;ENST00000339091.4;ENST00000233156.3	TSS1500;TSS1500;TSS1500
NDUFAF7	ENSG00000003509.16	ENSG00000003509.16	0.0714545	3.0577	0.0022304	0.00301438	0.0233687	795.693	0.0714015	-2.21135	0.912882	-5.42392	8.77608e-08	1.74527e-07	6.56071	0.921508	0.937507	0.863852	0.902921	-0.128606	cg08343699	9659378	AACACTACCTAAATATTCCCTACCTAAAAAATTAATAAAAACTCTATTCC			II			ATACTTTGTAAAACACTGCCTAGGTGTTCCCTGCCTAGAGAATTAATGAGAGCTCTATTC[CG]TCACCTCAAGCATTAATGTAAATATTAAATAACTTTAATATGATAGCATTTCTTTAATCT	37	2	37474493	CGGAATAGAGCTCTCATTAATTCTCTAGGCAGGGAACACCTAGGCAGTGT	R	NDUFAF7;NDUFAF7	NM_001083946;NM_144736	Body;Body
RBM5	ENSG00000003756.17	ENSG00000003756.17	-0.443987	-23.3246	2.49293e-120	1.01781e-118	0.0190351	4711.01	0.0925222	-2.88026	0.422335	-6.62981	8.09589e-11	1.96836e-10	13.3704	0.928538	0.92542	0.919654	0.930589	-0.177019	cg08957853	14769208	CTAACACAAATATCCCRTCTATATCTAAATACTATCTCTAAATATAAACC			II			AAAGGAACTGACTAACACAAGTATCCCGTCTATATCTGAATGCTGTCTCTAGGTGTAAGC[CG]TGGTTTCGCCTTCGTGGAGTTTTATCACTTGCAAGATGCTACCAGCTGGATGGAAGCCAA	37	3	50137973	CGGCTTACACCTAGAGACAGCATTCAGATATAGACGGGATACTTGTGTTA	R	RBM5-AS1;RBM5;RBM5;RBM5	NR_045388;NM_005778;NR_036627;NM_005778	Body;ExonBnd;Body;Body										RBM5;RBM5	ENST00000469838.1;ENST00000347869.3	3'UTR;ExonBnd
MTMR7	ENSG00000003987.14	ENSG00000003987.14	-0.429445	-6.22715	4.75001e-10	9.42543e-10	0.0689634	269.066	0.402561	-3.02063	-0.397812	-9.40646	1.41516e-19	5.98612e-19	33.2295	0.612337	0.74778	0.713431	0.787648	-0.221534	cg12451926	7666264	CTCAAATTCCCTTTCCACTTCAACATAATATAAACTAAACTCAATTCAAC			II			CTTTTGGAAGTGAAAAGAACACTTTCGTTGTTGTTGTCACATAAAGCCACTGAACTTTAA[CG]CTGAATTGAGCCTAGCCTATACTATGTTGAAGTGGAAAGGGAATTTGAGAGTCAAAATAA	37	8	17272048	CGCTGAATTGAGCCTAGCCTATACTATGTTGAAGTGGAAAGGGAATTTGA	F	MTMR7	NM_004686	TSS1500	chr8:17270603-17271120	S_Shore								MTMR7	ENST00000180173.5	TSS1500
SLC7A2	ENSG00000003989.18	ENSG00000003989.18	-0.614931	-5.46123	4.72835e-08	8.48934e-08	0.112599	3417.82	2.09328	-3.37782	-0.972625	-7.12449	3.32106e-12	8.86054e-12	16.5004	0.820006	0.926558	0.886241	0.864873	-0.218155	cg04053163	97617293	AAACATAAAAAATAACCCCTTCCAAAATTTTTTACCTTACCTAAAATCCC			II			CCAGTGATCCTTGGCTTCGGGGTATGAAGACAGTGCTGTGGGGAGGGCAGGAGGCAGTGG[CG]GGATCCCAGGTAAGGTAAAAAATTCTGGAAGGGGCCATTCCTCATGTTTGCAAAGGCACA	37	8	17395113	AACATGAGGAATGGCCCCTTCCAGAATTTTTTACCTTACCTGGGATCCCG	F	SLC7A2;SLC7A2;SLC7A2	NM_003046;NM_001164771;NM_001008539	TSS1500;TSS1500;5'UTR										SLC7A2;SLC7A2;SLC7A2;SLC7A2	ENST00000398090.3;ENST00000494857.1;ENST00000522656.1;ENST00000470360.1	TSS1500;5'UTR;5'UTR;5'UTR
ARF5	ENSG00000004059.11	ENSG00000004059.11	0.108853	2.72293	0.00647058	0.0084311	0.0399764	1327.84	0.288325	-0.595714	1.55945	-15.5062	3.38474e-45	6.16121e-44	91.8125	0.72469	0.784556	0.753654	0.821679	-0.0801888	cg14938677	97747121	CCACAACAAATTTATTACTCAAAATCCAATACCACATTATAACACCACCC			II			TTTTTTTTCTGTTTTGGGTGTACTCTAGGGGCCAGGTTGGGAGGGGGAAGGTGAGGGCTT[CG]GGTGGTGCTATAATGTGGCACTGGATCTTGAGTAATAAATTTGCTGTGGTTTGTACACGG	37	7	127231698	CGGGTGGTGCTATAATGTGGCACTGGATCTTGAGTAATAAATTTGCTGTG	F	ARF5	NM_001662	3'UTR	chr7:127227758-127229039	S_Shelf								GCC1;ARF5	ENST00000497650.1;ENST00000000233.5	3'UTR;3'UTR
SARM1	ENSG00000004139.14	ENSG00000004139.14	-0.479044	-8.39604	4.61788e-17	1.23662e-16	0.057056	355.935	0.324016
POLDIP2	ENSG00000004142.12	ENSG00000004142.12	0.274842	8.19012	2.60967e-16	6.77117e-16	0.0335578	2042.18	0.227611	-2.05778	1.22364	-9.04428	2.63238e-18	1.03081e-17	30.34	0.717976	0.695016	0.811283	0.844265	-0.192161	cg17274916	94605373	ATTCCAATCCTAACTCTATCACTAATCCTTTAAAAAAATCATTTCTCCTC			II			GTAGCATGTGAGTTCCAGTCCTAGCTCTGTCACTAATCCTTTGAAGGAGTCATTTCTCCT[CG]CTGGGCCTCAGTTCCCTTATGTGTAAAGGGAAGGAACAGGACAAACTAGCACATAAGGTA	37	17	26685433	TTCCAGTCCTAGCTCTGTCACTAATCCTTTGAAGGAGTCATTTCTCCTCG	R	POLDIP2;POLDIP2;TMEM199	NM_001290145;NM_015584;NM_152464	TSS1500;TSS1500;Body	chr17:26684165-26684875	S_Shore								POLDIP2;TMEM199;TMEM199;CTB-96E2.3	ENST00000540200.1;ENST00000395404.3;ENST00000395404.3;ENST00000555264.1	TSS1500;5'UTR;1stExon;5'UTR
PLXND1	ENSG00000004399.13	ENSG00000004399.13	-0.173054	-3.30629	0.000945419	0.00131153	0.0523409	4387.79	0.611241
AK2	ENSG00000004455.17	ENSG00000004455.17	0.276415	9.66049	4.43735e-22	1.43783e-21	0.028613	4622.85	0.161202	-2.82297	0.650491	-8.91096	7.56295e-18	2.88112e-17	29.2974	0.743947	0.584393	0.815229	0.665741	-0.207432	cg05484544	89805200	AAACAAATTCATCAAATCATTCAAATTCTATAAATACAAATTCCAAAACC			II			AAATAAGAACTTTCAATGGTAGAATTAGCAACTTTGCAAAATGTGACTAAGTTGCCATAA[CG]GCTCTGGAACCTGTATTTATAGAACCTGAATGACCTGATGAACTTGTTTCATAGGACAAA	37	1	33479529	CGGCTCTGGAACCTGTATTTATAGAACCTGAATGACCTGATGAACTTGTT	F	AK2;AK2;AK2;AK2;AK2	NR_037591;NM_001199199;NM_013411;NR_037592;NM_001625	Body;Body;Body;Body;Body										AK2;AK2;RP1-117O3.2	ENST00000480134.1;ENST00000491241.1;ENST00000427524.1	3'UTR;TSS1500;5'UTR
CD38	ENSG00000004468.13	ENSG00000004468.13	-0.0192895	-0.228692	0.819108	0.837152	0.0843472	1151.01	1.07342	-3.4561	1.13143	-12.1254	3.97652e-30	3.13896e-29	57.3119	0.518318	0.475758	0.747592	0.760259	-0.272606	cg20931972	28759560	TATAAAAAATCCTAAAAATTCATCTTACACATCTAAAATCTAAACCAATC			II			TTTCTTCAGTGTGTGAAAAATCCTGAGGATTCATCTTGCACATCTGAGATCTGAGCCAGT[CG]CTGTGGTTGTTTTAGCTCCTTGACTCCTTGTGGTTTATGTCATCATACATGACTCAGCAT	37	4	15850232	GTGAAAAATCCTGAGGATTCATCTTGCACATCTGAGATCTGAGCCAGTCG	R	CD38	NM_001775	3'UTR										CD38;CD38	ENST00000226279.2;ENST00000540195.1	3'UTR;3'UTR
FKBP4	ENSG00000004478.8	ENSG00000004478.8	0.769444	13.3582	1.06054e-40	6.21159e-40	0.0576007	2476.41	0.759993	-2.0161	2.48029	-6.37475	3.9066e-10	9.0793e-10	11.8314	0.944891	0.953849	0.914319	0.948475	-0.119372	cg27635514	19609254	TAATTCTACTAAAAATTAAATATATATTTTTTCACTTAAAAAATCAACCC			II			GTGTATCTGTGTAATTCTGCTGGAAATTAAGTGTGTGTTTTTTCACTTGGGAAGTCAGCC[CG]TTTGCTGTTCATCTTCCTTGCAGGCCAAGGCAGAGGCTTCCTCAGGAGACCATCCCACTG	37	12	2912292	CGGGCTGACTTCCCAAGTGAAAAAACACACACTTAATTTCCAGCAGAATT	R	FKBP4	NM_002014	Body										RP4-816N1.7;RP4-816N1.6	ENST00000547042.1;ENST00000547834.1	3'UTR;3'UTR
KDM1A	ENSG00000004487.17	ENSG00000004487.17	0.374284	13.9648	2.55464e-44	1.6723e-43	0.0268019	3575.93	0.1732	-2.98484	0.747752	-7.43918	3.96106e-13	1.12227e-12	18.5886	0.90994	0.934333	0.889826	0.909902	-0.209627	cg00209355	55670935	CAATACCAAATTCTAAAATCTATATCAACTCCATTTTCAATCTAACAACC			II			ATGCTGAATTGCAATGCCAGATTCTAGAGTCTATGTCAGCTCCATTTTCAGTCTAGCAGC[CG]TTAGTAAAAGACACTCGGAATCCATTTTCCCCCATCCAGACTATTAATATTAAATAAGAC	37	1	23370587	CGGCTGCTAGACTGAAAATGGAGCTGACATAGACTCTAGAATCTGGCATT	R	MIR3115;KDM1A;KDM1A	NR_036057;NM_015013;NM_001009999	TSS1500;Body;Body										RP1-184J9.2	ENST00000427154.1	3'UTR
RBM6	ENSG00000004534.15	ENSG00000004534.15	-0.393392	-14.9028	3.16242e-50	2.46257e-49	0.0263973	4995.45	0.163698	-2.9048	1.72529	-8.33406	6.37502e-16	2.15609e-15	24.9211	0.927844	0.942139	0.893582	0.917791	-0.185384	cg22411092	36634234	TAATACTCTCTCTAAATCTATCTCAACATTAAACCCCTAAATACTATTAC			II			GCTTGAAGACCTAATGCTCTCTCTAGGTCTATCTCAGCATTGAGCCCCTGGATGCTGTTG[CG]TGGCTTAGATGACTTATACATGCTTTGTGGCATGATTCATACTACCTTCTACCTTCTGTG	37	3	50004150	CGCAACAGCATCCAGGGGCTCAATGCTGAGATAGACCTAGAGAGAGCATT	R	RBM6;RBM6	NM_001167582;NM_005777	5'UTR;Body										RBM6;RBM6;RBM6;RBM6;RBM6	ENST00000443081.1;ENST00000442092.1;ENST00000539992.1;ENST00000441115.1;ENST00000422955.1	5'UTR;5'UTR;5'UTR;5'UTR;5'UTR
CAMKK1	ENSG00000004660.15	ENSG00000004660.15	-0.243308	-5.21989	1.7903e-07	3.121e-07	0.0466118	456.668	0.234482	-3.18713	-0.0229614	-7.52551	2.18283e-13	6.28639e-13	19.1743	0.928919	0.918134	0.919168	0.922813	-0.203432	cg19713980	82764898	RTAAAAATAAATTATTATTATACRACTACTATTATAATTACTCRAAACAC			II			CTAAGGAGGCCGTAAAAGTGAGTTGTTGTTGTGCGGCTGCTGTTGTGATTGCTCGGGACA[CG]CTGAGGCCCAGATGGATGCGCGGGCGGGCGGAAGGCGGCCGCGAGGGCTGACGTCAGGCT	37	17	3791952	TAAAAGTGAGTTGTTGTTGTGCGGCTGCTGTTGTGATTGCTCGGGACACG	R	CAMKK1;CAMKK1;CAMKK1	NM_172207;NM_172206;NM_032294	5'UTR;5'UTR;5'UTR	chr17:3791944-3792153	Island		chr17:3791812-3791812			17:3738544-3738902			CAMKK1;CAMKK1	ENST00000381771.2;ENST00000348335.2	5'UTR;5'UTR
RECQL	ENSG00000004700.16	ENSG00000004700.16	0.294376	8.68683	3.7269e-18	1.04077e-17	0.0338876	1807.03	0.246294	-2.23284	2.0291	-7.25539	1.38344e-12	3.78215e-12	17.36	0.905746	0.929005	0.878356	0.93315	-0.135263	cg21579360	73732962	AAACTTTACAATATCCTCAATAAAATCTTCAATATTTAAAAACTTCTACC			II			CTCCCATTAATGAGCTTTACAATATCCTCAATAAAATCTTCAGTGTTTGAGGGCTTCTGC[CG]AACCTAAAAAAAACTTAACTTATTAAAAAGTAAATGAATGAGTACCATCCAAGTGGCTGT	37	12	21629922	CGGCAGAAGCCCTCAAACACTGAAGATTTTATTGAGGATATTGTAAAGCT	R	RECQL;RECQL;RECQL;RECQL	NM_032941;NM_002907;NM_032941;NM_002907	ExonBnd;ExonBnd;Body;Body										RECQL	ENST00000444129.2	ExonBnd
VPS50	ENSG00000004766.17	ENSG00000004766.17	0.00392494	0.142249	0.886884	0.898702	0.0275921	1835.19	0.11748	-3.2838	-0.0423805	-7.46367	3.34692e-13	9.52726e-13	18.7542	0.917436	0.940895	0.881767	0.910849	-0.206146	cg24096448	52665882	TTTATTTATATCAACTTAACATTTTCRTAACTCTCTTACTCTCTTCAAAC			II			AGCACATACCATTTATTTATGTCAGCTTGACATTTTCGTGACTCTCTTGCTCTCTTCAAG[CG]TATTTTCCTAAATATAAACACAGAACTTTAGTCTTTAAGCAAATAATTATCATAAATTTT	37	7	92966431	CGCTTGAAGAGAGCAAGAGAGTCACGAAAATGTCAAGCTGACATAAATAA	R	VPS50;VPS50	NM_017667;NM_001257998	Body;Body										CCDC132	ENST00000474412.1	5'UTR
HSPB6	ENSG00000004776.13	ENSG00000004776.13	-1.57251	-12.367	3.94247e-35	1.96812e-34	0.127154	59.7928	0.326584	1.1062	-1.43019	15.8937	5.03689e-47	1.01378e-45	96.0003	0.356107	0.54201	0.375056	0.561137	0.168512	cg01915791	18790524	AAATCAATAAAAATCTAAAACCCRCACACTACAACRAATAAAAAATCCCC			II			CAGGCCTTCCATTCTCTGGAGAGCTGAGAGCCCCCCACCCCGCCCCCCACCTAAGAGCGA[CG]GGGACCTCCCACCCGCTGCAGTGTGCGGGCCTCAGATTCCCATTGACTCCGGAAGCCCTT	37	19	36247526	CGGGGACCTCCCACCCGCTGCAGTGTGCGGGCCTCAGATTCCCATTGACT	F	HSPB6	NM_144617	Body	chr19:36246328-36247982	Island			DMR		19:40938235-40939861
ARHGAP33	ENSG00000004777.18	ENSG00000004777.18	0.253771	4.14482	3.40074e-05	5.18672e-05	0.0612259	141.645	0.185612	-0.73342	-1.55088	-10.5596	7.63653e-24	4.17304e-23	42.9586	0.419287	0.290729	0.297163	0.316282	-0.0799947	cg23080422	63763539	CCCAATAAAACCTACTAATACTAAACATACCCAAATAACACTATAATAAC			II			GACCCTCTGAGATGAGAATTTGTTGAGGGCATGACTAAGGAGAGACCCTCCTGTGAAGGG[CG]TTATTACAGTGTTATCTGGGCATGCTCAGTATTAGCAGGCTCCATTGGGAATGGCTTTAT	37	19	36265411	CCAATGGAGCCTGCTAATACTGAGCATGCCCAGATAACACTGTAATAACG	F	ARHGAP33;ARHGAP33	NM_052948;NM_001172630	TSS1500;TSS1500	chr19:36266234-36266622	N_Shore								ARHGAP33	ENST00000007510.4	TSS1500
NDUFAB1	ENSG00000004779.10	ENSG00000004779.10	0.288237	7.09045	1.33681e-12	2.98622e-12	0.0406515	1061.66	0.285777	-1.70843	1.65415	-6.99686	7.70461e-12	2.00765e-11	15.6748	0.831031	0.909826	0.907167	0.862824	-0.13043	cg16618685	46636201	CTATAATAACAAATAAAATTATACRCCTCTATCTAAACTTACTAAATCAC			II			TGCCTACATGGCTGTGATAACAAGTGGAGTTATACGCCTCTGTCTAAACTTGCTGAGTCA[CG]CAGGATGTAAACATCTTACCTTGGCCTATCCTTGACCAAAGCACAGCCATGTTCCTTACA	37	16	23608722	TGTGATAACAAGTGGAGTTATACGCCTCTGTCTAAACTTGCTGAGTCACG	R	NDUFAB1	NM_005003	TSS1500	chr16:23607250-23607846	S_Shore								NDUFAB1;NDUFAB1	ENST00000570319.1;ENST00000007516.3	TSS1500;TSS1500
PDK4	ENSG00000004799.8	ENSG00000004799.8	-2.5819	-23.038	1.94187e-117	7.4686e-116	0.112071	9224.91	4.45739	0.898049	-2.32137	13.8253	1.73604e-37	2.06828e-36	74.1518	0.30578	0.246615	0.342467	0.229112	0.101913	cg06070414	57678865	CAACCCCTCAAATCTCAACAAAAAAAACATACAATTCCTACCATATACCA	96620974	CAACCCCTCAAATCTCAACAAAAAAAACGTACAATTCCTACCATATACCG	I	A	Red	AATAAACAACCTAAAGACCTGCGCCCCCACCCCCACCGCCCCCTTTTCTTCAGAAGAGAC[CG]GCACATGGCAGGAACTGTACGTTCCTTTTGCTGAGACTTGAGGGGCTGCCCAGATACATT	37	7	95226412	CGGCACATGGCAGGAACTGTACGTTCCTTTTGCTGAGACTTGAGGGGCTG	F	PDK4	NM_002612	TSS1500	chr7:95225503-95226194	S_Shore				TRUE				AC002451.3;PDK4;PDK4;AC002451.3	ENST00000416502.1;ENST00000005178.5;ENST00000542888.1;ENST00000432265.1	5'UTR;TSS1500;TSS1500;5'UTR
SLC22A16	ENSG00000004809.14	ENSG00000004809.14	-0.398962	-3.37637	0.000734499	0.00102666	0.118163	23.5447	0.0850177	-1.25957	1.18527	-17.8362	2.10305e-56	6.95159e-55	117.504	0.689459	0.735435	0.591904	0.520278	-0.204726	cg07729094	2678992	TACAACTACACCRTAACATAATCTTTCTAACCTAAAAACAACAAAACCCC			II			TCTCACCATTCTGCAACTGCACCGTAACATAATCTTTCTGGCCTGAAGACAACAGGGCCC[CG]GTGTCCTCCAAACTCCAATTAGAGTGATTATGGAAAACAACCTGACTCACATTGCCTGGG	37	6	110778051	CGGGGCCCTGTTGTCTTCAGGCCAGAAAGATTATGTTACGGTGCAGTTGC	R	SLC22A16	NM_033125	Body										SLC22A16	ENST00000461487.1	3'UTR
ZMYND10	ENSG00000004838.14	ENSG00000004838.14	-1.35145	-12.7261	4.23325e-37	2.24012e-36	0.106195	217.036	1.18681	-1.08557	-1.50853	-15.6739	5.50473e-46	1.04537e-44	93.6201	0.194189	0.20082	0.304715	0.160405	-0.156109	cg20881888	47661162	RAATCCTAAACAACAACCRAAATAAAAATACTATCACATTCRAAAACRAC			II			CGGGGTCCGGCGGATCCTGGGCAGCAGCCGGGGTGGGGATGCTGTCACATTCGGGGACGA[CG]GACCCCGACGGTGCCAAAGTCTGGGACAGGACAGTTGCGGGACGGTTGGGGAGCGTCAGT	37	3	50383079	GATCCTGGGCAGCAGCCGGGGTGGGGATGCTGTCACATTCGGGGACGACG	R	ZMYND10;ZMYND10	NM_015896;NM_015896	1stExon;5'UTR	chr3:50382889-50383310	Island					3:50357927-50358495	3:50382871-50383584	Unclassified	ZMYND10;ZMYND10;ZMYND10;ZMYND10;ZMYND10-AS1	ENST00000360165.3;ENST00000231749.3;ENST00000360165.3;ENST00000231749.3;ENST00000440013.1	1stExon;1stExon;5'UTR;5'UTR;5'UTR
ABCB5	ENSG00000004846.16	ENSG00000004846.16	-0.896658	-6.61138	3.80766e-11	7.96404e-11	0.135624	42.1656	0.184551	-3.52729	0.26883	-12.4084	2.5714e-31	2.17238e-30	60.0315	0.40961	0.573532	0.456412	0.685794	-0.285476	cg07903232	88736442	CAAAATATCAAAAACTTAAAAATCACTTTTAATAAATAACTCACCTACTC			II			TAACCCAAGCATTCATGCATTCACATGAGTAGATTTCTGCAAGCTGGAAAGAAGGGTCAA[CG]AGCAGGTGAGTCACCCATTAAAAGTGACTTCTAAGTTCCTGATATTTTGCTATTTGTCAT	37	7	20704865	CGAGCAGGTGAGTCACCCATTAAAAGTGACTTCTAAGTTCCTGATATTTT	F	ABCB5;ABCB5;ABCB5	NM_001163993;NM_001163941;NM_178559	Body;Body;Body
SLC25A13	ENSG00000004864.14	ENSG00000004864.14	0.486882	13.7954	2.71739e-43	1.72563e-42	0.0352932	1569.8	0.241212	-4.81108	0.0820937	-14.323	9.98935e-40	1.34853e-38	79.2813	0.433801	0.632381	0.745962	0.828804	-0.384917	cg25487118	23800174	AACCTACTAAATCCTTCTAATAAACATCTCTAATACCTCTAAAATAACTC			II			ACAGTTGACTTATAAAGTATCAGACACCACAAATGTTAACCCACTGGGTAATTACATCAG[CG]AGTCATTTCAGAGGCACTAGAGATGTTTATCAGAAGGATTCAGTAGGTTGTGATGTATGT	37	7	95933652	ACCTACTGAATCCTTCTGATAAACATCTCTAGTGCCTCTGAAATGACTCG	F	SLC25A13;SLC25A13;SLC25A13	NR_027662;NM_014251;NM_001160210	Body;Body;Body						TRUE				SLC25A13	ENST00000542654.1	5'UTR
ST7	ENSG00000004866.22	ENSG00000004866.22	-0.323274	-8.08127	6.40971e-16	1.63496e-15	0.0400029	930.538	0.222972	-3.00736	0.59106	-9.05513	2.41445e-18	9.47558e-18	30.4254	0.853968	0.737362	0.793854	0.791561	-0.218009	cg05337387	11706579	AATAAACATATAATAAAAATTCAATTCTACATTACCAAATAACACATCTC			II			ACAAGAAAGCCTGAGTGATGTTTGTGCAAGGATATCAGCTGATTTTCATGTAAGGAGTTT[CG]AGATGTGTCATCTGGCAATGTAGAATTGAATCTTTACCACATGTTCATTTTTCTACACTG	37	7	116681233	CGAGATGTGTCATCTGGCAATGTAGAATTGAATCTTTACCACATGTTCAT	F	ST7;ST7	NM_018412;NM_021908	Body;Body						TRUE		7:116681175-116681388	Unclassified_Cell_type_specific	ST7;ST7	ENST00000393443.1;ENST00000487459.1	5'UTR;5'UTR
CDC27	ENSG00000004897.12	ENSG00000004897.12	0.290089	11.9421	7.13892e-33	3.32665e-32	0.0242913	3345.73	0.139992	-2.56587	1.03895	-6.51531	1.65119e-10	3.93368e-10	12.6732	0.910409	0.943317	0.870765	0.890523	-0.148059	cg19023774	57620536	CTATTTAAAACCATAACCCCAATCTTTACCTTTCCTATTAAAAAATAAAC			II			TATGAAAGTCACTGTTTGGGACCATGACCCCAGTCTTTACCTTTCCTATTAAGAAGTAAA[CG]AGGGATTCTTTGGGAACAATTTGTTTCAATTCTTCAAGTTCTTGTAAAGCAGACTGAAAA	37	17	45201272	TGTTTGGGACCATGACCCCAGTCTTTACCTTTCCTATTAAGAAGTAAACG	R	CDC27;CDC27;CDC27;CDC27	NM_001293091;NM_001256;NM_001293089;NM_001114091	Body;Body;Body;Body
CALCR	ENSG00000004948.16	ENSG00000004948.16	-0.0102689	-0.103115	0.917872	0.926636	0.099587	28.3767	0.08612
HCCS	ENSG00000004961.15	ENSG00000004961.15	0.32345	9.82468	8.81537e-23	2.93565e-22	0.0329222	541.871	0.173582	-0.483695	2.41538	-2.41915	0.0158831	0.0209465	-4.85533	0.938911	0.940556	0.933595	0.926578	-0.0210337	cg03511794	92719581	TCACCAATACTATTATACTAACACTTAACCTTAACCAAAATCTCTCATCC			II			CCTGCAGTGCTTAGACCACCATAACTAAAAATTGTCCAGCTCCAAATGTCAATAGTGCCA[CG]GATGAGAGACCCTGGCTAAGGCTAAGTGCTAGCATAACAGTATTGGTGACCCACATGTCT	37	X	11134794	CGGATGAGAGACCCTGGCTAAGGCTAAGTGCTAGCATAACAGTATTGGTG	F	HCCS;HCCS;HCCS	NM_001171991;NM_001122608;NM_005333	Body;Body;Body										Y_RNA	ENST00000384422.1	TSS1500
DVL2	ENSG00000004975.12	ENSG00000004975.12	0.137252	4.02373	5.72842e-05	8.61015e-05	0.0341106	990.513	0.194658	-0.60749	0.17874	-5.54674	4.54209e-08	9.20893e-08	7.19938	0.451925	0.460695	0.526884	0.445291	-0.0693566	cg22678361	32798860	CRAAAACCCTTTACAAAACRACCCATAATTAAATACAACCTATATAAAAC			II			GCAATAAAAGAAGTCGGGGACGTTGGTCTTCTTAATCTTAGCACAGGAGAGGTGGATCCA[CG]TCCCACACAGGCTGCACTCAATCATGGGCCGCCCTGCAAAGGGCTTTCGACAGTAACATG	37	17	7139074	CGTCCCACACAGGCTGCACTCAATCATGGGCCGCCCTGCAAAGGGCTTTC	F	DVL2;PHF23;PHF23;PHF23	NM_004422;NM_001284518;NM_001284517;NM_024297	TSS1500;Body;Body;Body	chr17:7137358-7138133	S_Shore								DVL2;DVL2	ENST00000575458.1;ENST00000005340.5	TSS1500;TSS1500
PRSS22	ENSG00000005001.10	ENSG00000005001.10	1.15652	12.5003	7.43845e-36	3.8035e-35	0.0925195	731.614	1.48502	-0.923446	1.55919	-8.97541	4.54109e-18	1.75296e-17	29.8012	0.545086	0.726861	0.773606	0.744263	-0.111825	cg08106034	10790962	AAACACTAAAATCCCTTCTTACTAAATATTAAAAACCTTCCTCACTAAAC			II			AGAGAAGGAAACGGTTAGGCCGGTGAGGGGCCCCAGGACACAGTGGTGAGGGGCCCTCAA[CG]CCCAGTGAGGAAGGCCCCCAACACCCAGTAAGAAGGGATCCCAGTGCCCAGTGAGGTGGA	37	16	2906919	CGCCCAGTGAGGAAGGCCCCCAACACCCAGTAAGAAGGGATCCCAGTGCC	F	PRSS22	NM_022119	Body	chr16:2907574-2907836	N_Shore								PRSS22;LA16c-325D7.1	ENST00000574768.1;ENST00000577140.1	3'UTR;TSS1500
UPF1	ENSG00000005007.13	ENSG00000005007.13	0.0928759	3.02329	0.00250041	0.00336729	0.0307201	3134.41	0.163627	0.648925	0.640992	10.7539	1.3556e-24	7.74508e-24	44.672	0.582675	0.673859	0.711449	0.680249	0.0955759	cg07682160	83681493	ATAAAAATACATAAAAAAACACRAAAACAACTAATTCTACCCACRTAACC			II			GCTGTGACAGGGTGAGGATGCATGAGAAGACACGGAGACAGCTGATTCTGCCCACGTGGC[CG]GCAGGGCTCCAGAGTGGAGTCGGGCTTTGGAGATGCTCAGAGTGGCCATGGCTGGTTAGA	37	19	18959935	CGGCCACGTGGGCAGAATCAGCTGTCTCCGTGTCTTCTCATGCATCCTCA	R	UPF1	NM_002911	Body					RDMR
SKAP2	ENSG00000005020.13	ENSG00000005020.13	-0.0156829	-0.364024	0.71584	0.740565	0.0430822	2402.87	0.431982
SLC25A5	ENSG00000005022.6	ENSG00000005022.6	0.242339	4.73318	2.21026e-06	3.62409e-06	0.0511999	5473.31	0.418325	-0.32803	-2.64206	-2.6117	0.00925732	0.0125026	-4.37651	0.0716648	0.0796174	0.0664783	0.0836269	-0.0354737	cg13860040	88810239	AAAATAAAACRCATTTACTACAAAAATACCAAAAAAACCCTTCAATCATC			II			AGTAGGATGTAGTTTGCCCATACGACTTTTTTAAAGTATCGCATTGACTACTGTTTATCT[CG]ATGACTGAAGGGTTCTTTTGGCATCCCTGTAGCAAATGCGTCTCACCCTAGTCCTGGTCC	37	X	118602021	GGGTGAGACGCATTTGCTACAGGGATGCCAAAAGAACCCTTCAGTCATCG	F	LOC100303728;SLC25A5	NR_028443;NM_001152	Body;TSS1500	chrX:118602158-118603318	N_Shore						X:118601735-118603641	Promoter_Associated	SLC25A5-AS1;SLC25A5;SLC25A5	ENST00000395539.2;ENST00000317881.8;ENST00000460013.1	1stExon;TSS1500;TSS1500
MCUB	ENSG00000005059.16	ENSG00000005059.16	0.369584	8.79263	1.461e-18	4.14806e-18	0.0420334	723.46	0.275388
POLR2J	ENSG00000005075.15	ENSG00000005075.15	0.367197	8.58503	9.08098e-18	2.4968e-17	0.0427717	547.017	0.274116
DHX33	ENSG00000005100.13	ENSG00000005100.13	0.424987	11.5864	4.8277e-31	2.13636e-30	0.0366797	858.805	0.246502
MEOX1	ENSG00000005102.14	ENSG00000005102.14	-0.575365	-6.03685	1.57148e-09	3.04253e-09	0.0953087	157.561	0.691204	-0.6352	0.3548	-7.33627	7.99815e-13	2.22152e-12	17.8981	0.550623	0.694055	0.571285	0.704744	-0.122613	cg22948288	94699373	TAATCCAACCCTCTACAAACATTTACTCTAAACTCCAAAACRAACTCCTC			II			TGTATTTGTCGCCAATGACACTAAACATTTTCACTGTCCCAACCCAGACGCACCAGCTGA[CG]AGGAGTTCGTCCTGGAGCCCAGAGCAAATGCCTGCAGAGGGCTGGACCAGGGCTGCTGGG	37	17	41739246	CGAGGAGTTCGTCCTGGAGCCCAGAGCAAATGCCTGCAGAGGGCTGGACC	F	MEOX1;MEOX1;MEOX1;MEOX1	NM_013999;NM_001040002;NM_001040002;NM_004527	TSS1500;5'UTR;1stExon;TSS1500						TRUE		17:41739179-41740126	Unclassified_Cell_type_specific	MEOX1;MEOX1;MEOX1;MEOX1;MEOX1	ENST00000318579.4;ENST00000393661.2;ENST00000318579.4;ENST00000329168.3;ENST00000393661.2	1stExon;5'UTR;5'UTR;TSS1500;1stExon
THSD7A	ENSG00000005108.16	ENSG00000005108.16	-0.405658	-5.83538	5.36669e-09	1.01001e-08	0.0695169	1018.92	0.717193	-5.51588	-1.96568	-12.0209	1.08351e-29	8.34255e-29	56.3166	0.874834	0.921047	0.001	0.647082	-0.391457	cg22383292	79626416	ATTAAAAACAAACTTTTATACACTCTTTTTAAATTCACTTAAACTACACC			II			TGTTATAAGTAATTAAAAACAAGCTTTTATGCACTCTTTTTAAATTCACTTAAGCTACAC[CG]TAGTATCCTCAAAAAAGGCTTTGAAATTAAGATTACTGTCCACATATTGGATTAGTTATT	37	7	11412105	CGGTGTAGCTTAAGTGAATTTAAAAAGAGTGCATAAAAGCTTGTTTTTAA	R	THSD7A	NM_015204	3'UTR										THSD7A;AC004538.3;AC004538.3;AC004538.3;AC004538.3	ENST00000262042.5;ENST00000428967.1;ENST00000428533.1;ENST00000421121.1;ENST00000445839.1	3'UTR;5'UTR;5'UTR;5'UTR;5'UTR
LIG3	ENSG00000005156.12	ENSG00000005156.12	0.174527	5.45191	4.98306e-08	8.93456e-08	0.032012	1883.69	0.183391	-1.04012	0.322577	-8.21379	1.56152e-15	5.15361e-15	24.0378	0.444724	0.414812	0.69772	0.634053	-0.147625	cg02550119	85751492	CRAACACTTTATCTAAAAAATCATTTAAATTCTAAATAATCTTCAAAAAC			II			TTATCCATAAACGAGCACTTTATCTAGAAGATCATTTAAATTCTAAATGATCTTCAAAAA[CG]CACTTTACTCTCCACCCTAACTAGCTGAATCATCTCCCACATGGGTCACTATGAGAGCCT	37	17	33306727	GAGCACTTTATCTAGAAGATCATTTAAATTCTAAATGATCTTCAAAAACG	R	LIG3;LIG3	NM_002311;NM_013975	TSS1500;TSS1500	chr17:33307352-33308246	N_Shore								LIG3;LIG3	ENST00000378526.2;ENST00000262327.3	TSS1500;TSS1500
RPAP3	ENSG00000005175.10	ENSG00000005175.10	0.446029	17.0427	3.96095e-65	4.59422e-64	0.0261713	1070.99	0.167231	-2.64175	1.13568	-6.93789	1.13199e-11	2.91718e-11	15.2975	0.900798	0.9214	0.862503	0.912884	-0.155144	cg02433406	92769136	TACAAAAACTTTTTAAAAAACAAAATTTCTAAAAACACTAACAATAAACC			II			TATTTAATTATTACAAAGACTTTTTGAAAAGCAGAATTTCTAAAAACACTGACAGTGGGC[CG]GGCACGGTGGCTCATGCCTGTAATCCCAGCACTTCGGGAGGCCGAGGTGGGTGGATCACT	37	12	48096050	CGGCCCACTGTCAGTGTTTTTAGAAATTCTGCTTTTCAAAAAGTCTTTGT	R	RPAP3;RPAP3;RPAP3	NM_001146075;NM_001146076;NM_024604	Body;5'UTR;Body	chr12:48099317-48099905	N_Shelf								RPAP3	ENST00000432584.3	5'UTR
ACSM3	ENSG00000005187.12	ENSG00000005187.12	-0.564082	-6.38584	1.70463e-10	3.46302e-10	0.0883333	603.762	1.14619	-1.4042	2.17273	-20.0157	3.05075e-67	1.85625e-65	142.364	0.851287	0.807996	0.900643	0.563942	-0.168957	cg02142443	62801591	CCAACATCAATTAAATATCCTATAATTTAATTCAATCTAACATTATCTCC			II			TGACCAATTCTCCAACATCAGTTGAGTATCCTATGATTTAATTCAGTCTGACATTATCTC[CG]TGGAGGCAGCATCATATCCCACAGGTTAATGACTCAGTCCCACAAGACTCTTTCCCATCT	37	16	20793929	CGGAGATAATGTCAGACTGAATTAAATCATAGGATACTCAACTGATGTTG	R	ACSM3;ACSM3;ERI2	NM_202000;NM_005622;NM_080663	Body;Body;Body										ACSM3	ENST00000567387.1	TSS1500
REXO5	ENSG00000005189.20	ENSG00000005189.20	0.0735739	1.31566	0.188287	0.212909	0.0559215	229.614	0.226631
CIAPIN1	ENSG00000005194.15	ENSG00000005194.15	0.254361	7.93795	2.05553e-15	5.14425e-15	0.0320436	1148.2	0.204602	-2.31531	0.0434435	-5.19063	2.96197e-07	5.6848e-07	5.38346	0.909373	0.916524	0.852415	0.900448	-0.134603	cg11182883	95750527	AACTCTCACTTTATCCATATAACACTCACTAACTATATAACTTAAACAAC			II			CAGAACAGCCTTAAACTAGATATTATTACCATTTTACAGTCTGGAAACTGAGGCAATTTA[CG]TTGCCCAAGTCACACAGCTAGTGAGTGCTACATGGATAAAGTGAGAGCTGGGATTTGAAC	37	16	57475544	CGTTGCCCAAGTCACACAGCTAGTGAGTGCTACATGGATAAAGTGAGAGC	F	CIAPIN1;CIAPIN1;CIAPIN1	NM_020313;NM_001308358;NM_001308347	5'UTR;5'UTR;5'UTR										CIAPIN1;CIAPIN1;CIAPIN1;CIAPIN1;CIAPIN1;CIAPIN1	ENST00000569979.1;ENST00000568940.1;ENST00000565961.1;ENST00000567518.1;ENST00000394391.4;ENST00000569246.1	TSS1500;5'UTR;5'UTR;5'UTR;5'UTR;TSS1500
SPPL2B	ENSG00000005206.17	ENSG00000005206.17	0.0887775	2.1502	0.0315395	0.0387373	0.0412881	811.111	0.23282	-0.554983	-0.121392	-7.02054	6.59357e-12	1.72568e-11	15.8275	0.601221	0.667849	0.593457	0.707664	-0.0858438	cg04614290	79742397	ATAAACAACTAAATAACATAAAAATTATTAAAAATCACAATACCCCAACC			II			AGCCACCCTCCTGCTTCAGACTCCCAAATTGCTGGGATTACACACGTGAGCCGCCCCGTC[CG]GCTGGGGCACTGTGATTTTTAATAACTCTCATGCCACCCAGTTGTCTACAATCCAGGGAC	37	19	2327696	CGGCTGGGGCACTGTGATTTTTAATAACTCTCATGCCACCCAGTTGTCTA	F	LSM7;SPPL2B;SPPL2B	NM_016199;NM_152988;NM_001077238	Body;TSS1500;TSS1500	chr19:2328364-2329089	N_Shore						19:2327637-2328112	Promoter_Associated	SPPL2B	ENST00000382189.2	TSS1500
FAM214B	ENSG00000005238.20	ENSG00000005238.20	-0.0540039	-1.15376	0.248597	0.276882	0.0468067	972.23	0.30806
COPZ2	ENSG00000005243.10	ENSG00000005243.10	0.223475	3.92206	8.77943e-05	0.000130431	0.0569788	492.111	0.457825	-1.80487	0.741803	-5.51729	5.32606e-08	1.07479e-07	7.04492	0.591695	0.884209	0.686692	0.751574	-0.115213	cg21319809	57667598	TCAAAAAAATTCACCAAATTATATATACTTCTAACTCCCCAAAACCTAAC			II			AAAGTTTTCCTTCAAGAGGGTTCACCAAATTGTATATGCTTCTGGCTCCCCAAAACCTGG[CG]TTACCCCACTCCCTTTTGGGTCCCAGAAATCTGCAGGAGGCATTCCTTAGTGCCCCAGGC	37	17	46108280	CGCCAGGTTTTGGGGAGCCAGAAGCATATACAATTTGGTGAACCCTCTTG	R	COPZ2	NM_016429	Body
PRKAR2B	ENSG00000005249.13	ENSG00000005249.13	-0.858114	-12.079	1.36418e-33	6.48792e-33	0.071042	540.555	0.574228	-4.14652	0.201164	-13.3485	2.26483e-35	2.40235e-34	69.3093	0.506438	0.825255	0.687728	0.602201	-0.34601	cg14506152	10605290	CTAAAAAAAATTTTTAACCTTCATCTTACCTATATCTACTTACACTCTCC			II			TTGCCCCAAGGCTGAGAGAAGTTTTTAACCTTCATCTTGCCTATATCTGCTTGCACTCTC[CG]TTCTGCATTCCTGTGGTTGCATTTTTTTGCATTTTGTTTCCATTCACTGTCCTTGTAGCT	37	7	106708811	CGGAGAGTGCAAGCAGATATAGGCAAGATGAAGGTTAAAAACTTCTCTCA	R	PRKAR2B	NM_002736	Body						TRUE				PRKAR2B	ENST00000393613.2	TSS1500
MSL3	ENSG00000005302.19	ENSG00000005302.19	0.045201	1.724	0.084708	0.099596	0.0262187	1323.04	0.109205	-1.05285	0.607057	-18.2869	1.26925e-58	4.74608e-57	122.593	0.606223	0.553155	0.527733	0.310394	-0.182087	cg17672846	85755306	TACACCACAACCTAAAAAAAAATCATAATTCCAATTCTAATTTCTACACC			II			CTCATCTCTGATACACCACAACCTGGAGAGGAATCATGGTTCCAGTTCTAGTTTCTGCAC[CG]TATTACCCCAAAGGCCATTTGACCATCTTCCCCCAACCTTTAACTCCTCTGTATAGCCTT	37	X	11774782	CGGTGCAGAAACTAGAACTGGAACCATGATTCCTCTCCAGGTTGTGGTGT	R	MSL3;MSL3;MSL3	NM_078630;NM_078629;NM_078628	TSS1500;TSS1500;TSS1500	chrX:11775784-11776936	N_Shore			CDMR					MSL3	ENST00000312196.4	TSS1500
CREBBP	ENSG00000005339.15	ENSG00000005339.15	0.040509	1.10201	0.270457	0.29957	0.0367592	4172.98	0.159239
TSPOAP1	ENSG00000005379.17	ENSG00000005379.17	-0.840875	-14.8648	5.57883e-50	4.30506e-49	0.0565682	845.623	0.655613
MPO	ENSG00000005381.8	ENSG00000005381.8	-1.69712	-13.23	5.89243e-40	3.37229e-39	0.128279	62.4088	0.413619	-1.27047	1.23039	-22.2213	2.15797e-78	2.54386e-76	167.946	0.504507	0.671452	0.661725	0.697391	-0.18909	cg00473501	8734250	ATCTCRAAAAATTAAATTAAACCACACTACTCCAAAATATCCCCTCCTAC			II			AAAACTGCCAATTGTTTACATTTAAAATCCCATCATCTCTTATTATGGGTAATTAAGATG[CG]CAGGAGGGGATATTTTGGAGCAGTGTGGTCCAACTCAACCTTCCGAGATGATGAAAATAT	37	17	56354594	CGCAGGAGGGGATATTTTGGAGCAGTGTGGTCCAACTCAACCTTCCGAGA	F	MPO	NM_000250	Body	chr17:56355207-56355502	N_Shore						17:56354492-56355067	Promoter_Associated_Cell_type_specific
PON1	ENSG00000005421.9	ENSG00000005421.9	-0.650843	-6.01562	1.792e-09	3.45788e-09	0.108192	63.7246	0.234549	-3.39834	1.18083	-11.2469	1.5493e-26	9.92776e-26	49.1063	0.756466	0.884609	0.897285	0.817343	-0.272823	cg15887283	81617329	TTCCATTCTCACCTTAACCCATTCTAATATAATTTATATTCTTTTAACTC			II			GTAACTACTGAATTAGATAACATGGATACAATAGGTGGTTTAATAAGAACAAATTCTACA[CG]AGTCAAAAGAACACAAACCATATTAGAATGGGTTAAGGTGAGAATGGAAGATTGGAGATA	37	7	94955348	CGAGTCAAAAGAACACAAACCATATTAGAATGGGTTAAGGTGAGAATGGA	F	PON1	NM_000446	TSS1500	chr7:94953769-94953971	S_Shore								PON1	ENST00000222381.3	TSS1500
GCFC2	ENSG00000005436.14	ENSG00000005436.14	0.0759391	2.11652	0.034301	0.0419832	0.0358793	882.585	0.166976	-1.75726	2.18086	-5.4783	6.56676e-08	1.31712e-07	6.84183	0.921423	0.949513	0.862404	0.927115	-0.105852	cg15963762	55809899	TCTTTAAAAACTATTTTTTTCACTTCACAATACAACAAAAACATCTCACC			II			TATCTATTCACTAGATTGCTATGAAATCATTAAGGTGTAGTCGAAGTAGATATACCATTG[CG]GTGAGATGTCTCTGTTGTATTGTGAAGTGAAAAAAACAGTCTCCAAAGAGAAAATTGGAT	37	2	75927612	CGGTGAGATGTCTCTGTTGTATTGTGAAGTGAAAAAAACAGTCTCCAAAG	F	GCFC2;GCFC2	NM_001201334;NM_003203	Body;Body										GCFC2	ENST00000470197.1	3'UTR
WDR54	ENSG00000005448.17	ENSG00000005448.17	0.46777	9.03174	1.68968e-19	4.97787e-19	0.0517918	386.255	0.308761	-1.04406	2.4705	-9.50752	6.16112e-20	2.66447e-19	34.0519	0.809818	0.731912	0.852504	0.603673	-0.0999917	cg21655923	47694973	ATACAAAAATATCTCTATCCCTTCTAATCACCATCACRAATATCAAATAC			II			GAGCAGGGCTGACTGGACTGAGTAAAGAGAGTTGTTTCCTTAGACCTCCCCTCCCAGCCT[CG]CATCTGACACCCGTGATGGTGACCAGAAGGGACAGAGATATTTTTGCACAAAGGCTCTTC	37	2	74647813	CGCATCTGACACCCGTGATGGTGACCAGAAGGGACAGAGATATTTTTGCA	F	WDR54	NM_032118	TSS1500	chr2:74648512-74649419	N_Shore						2:74647248-74647851	Unclassified_Cell_type_specific	WDR54;WDR54;WDR54	ENST00000461531.1;ENST00000409791.1;ENST00000348227.4	TSS1500;TSS1500;TSS1500
CROT	ENSG00000005469.12	ENSG00000005469.12	-0.0767078	-1.48066	0.138698	0.159382	0.0518066	1015.71	0.485298	-1.85149	2.60676	-9.29002	3.65424e-19	1.50817e-18	32.2915	0.942164	0.654685	0.765732	0.530233	-0.151948	cg00033490	2751568	ACTATATCATATCATAAAAAACACAAAAAATCAACTAAACTAACTTTTCC			II			TTATGCTTCACAGGTTTGTTGTGGCCTGTTCAGCCTGGAAATCCTGTCCCGAGACTGATG[CG]GAAAAGCTAGTTCAGCTGACTTTTTGTGCTTTTCATGATATGATACAGCTGATGAACTCT	37	7	87027887	CTGTATCATATCATGAAAAGCACAAAAAGTCAGCTGAACTAGCTTTTCCG	F	CROT;CROT	NM_021151;NM_001143935	Body;Body						TRUE
ABCB4	ENSG00000005471.19	ENSG00000005471.19	0.428191	5.42373	5.83683e-08	1.04315e-07	0.0789476	157.477	0.418599
KMT2E	ENSG00000005483.21	ENSG00000005483.21	-0.0747455	-2.45249	0.0141872	0.0179653	0.0304774	5597.52	0.104308	-3.05919	1.46402	-9.82327	4.43584e-21	2.05372e-20	36.6552	0.922355	0.924247	0.732793	0.505201	-0.210595	cg07064316	78681398	ATTATACAAATTTCCTAATTTCTATATTACTCTTCTTTCCAATTACTACC			II			GTGCTTAAGCTTTATTCTTACCCAGCTGTAGTAATGTAGGAAGAGTTTTGCTTTATGTAG[CG]GCAGTAATTGGAAAGAAGAGTAATACAGAAACCAGGAAACCTGCATAACCTGCATAGTAA	37	7	104739714	CGGCAGTAATTGGAAAGAAGAGTAATACAGAAACCAGGAAACCTGCATAA	F	KMT2E;KMT2E	NM_018682;NM_182931	Body;Body										MLL5;MLL5	ENST00000537308.1;ENST00000334914.7	3'UTR;5'UTR
RHBDD2	ENSG00000005486.17	ENSG00000005486.17	-0.0795637	-2.22281	0.0262289	0.0324504	0.0357943	1569.82	0.230707	0.966589	0.820448	10.8887	4.03691e-25	2.37675e-24	45.8729	0.817489	0.700755	0.819143	0.807677	0.141554	cg19465268	72647169	ATCACATAACTCTTTAATAACACAAACAAAACTCCTCACCAAAAAACTCA	29686927	ATCACGTAACTCTTTAATAACACGAACAAAACTCCTCGCCAAAAAACTCG	I	T	Red	CCATCAGATAAAGTCACGTGGCTCTTTAGTAACACGGACAAGGCTCCTCGCCAAGGAACT[CG]TGGCAGAAGAGGGCAGCAGTTGGCAGTAGCTGCCGATGTCTGTCCCCAGCTCCACCATTC	37	7	75517941	GTCACGTGGCTCTTTAGTAACACGGACAAGGCTCCTCGCCAAGGAACTCG	R	RHBDD2;RHBDD2	NM_001040456;NM_001040457	3'UTR;3'UTR										RHBDD2;RHBDD2;RHBDD2	ENST00000006777.6;ENST00000318622.4;ENST00000413229.2	3'UTR;3'UTR;3'UTR
SOX8	ENSG00000005513.10	ENSG00000005513.10	0.011074	0.101072	0.919493	0.928132	0.109566	44.4004	0.223124	1.68675	-2.64969	13.8763	1.02645e-37	1.2383e-36	74.6744	0.529215	0.387426	0.563306	0.595599	0.170571	cg08965276	32644595	AAAACAAAAAAACTACACCATTCCAAATCAAACAACCAACACAAAACACA	83802972	AAAACGAAAAAACTACGCCATTCCGAATCAAACAACCAACGCGAAACACG	I	C	Grn	TTTGAGGGCACCGGCGCGGTAGGTCACCCGGGTTTCGCGGGCCGCAAGCTCGGAGACGCG[CG]TGTCCCGCGTTGGCTGCCTGACCCGGAATGGCGCAGCCCCTTCGCCTCCAGCGCGCTGGT	37	16	1030586	GAGGCGAAGGGGCTGCGCCATTCCGGGTCAGGCAGCCAACGCGGGACACG	F	SOX8	NM_014587	TSS1500	chr16:1029878-1035327	Island			DMR		16:969912-975949			RP11-161M6.2;RP11-161M6.2;RP11-161M6.2;RP11-161M6.2;RP11-161M6.2;RP11-161M6.2;RP11-161M6.2;RP11-161M6.2;RP11-161M6.2;SOX8	ENST00000562570.1;ENST00000568394.1;ENST00000565467.1;ENST00000563863.1;ENST00000565069.1;ENST00000563837.1;ENST00000562570.1;ENST00000568394.1;ENST00000565467.1;ENST00000293894.3	3'UTR;3'UTR;3'UTR;3'UTR;3'UTR;3'UTR;1stExon;1stExon;1stExon;TSS1500
IBTK	ENSG00000005700.15	ENSG00000005700.15	0.0325185	1.151	0.249734	0.278031	0.0282525	4468.4	0.152624	-4.39864	0.733584	-11.0735	7.58304e-26	4.66145e-25	47.5311	0.001	0.945531	0.001	0.858544	-0.256597	cg23463094	81807947	TACTACATACTTTACACAAAATATAAAAAAACATAATTACCAACCTAAAC			II			TTGAATTTCTTTACTACATACTTTGCACAAAATATAAAGAAACATAGTTACCAACCTAGG[CG]CTTTTTACTTAAATCTTACCTCAATCCATGAGCTACTCAGCATACTATGAAAATATTCTA	37	6	82921063	CGCCTAGGTTGGTAACTATGTTTCTTTATATTTTGTGCAAAGTATGTAGT	R	IBTK;IBTK;IBTK;IBTK	NM_015525;NM_001300906;NM_015525;NM_001300906	ExonBnd;ExonBnd;Body;Body										U6;IBTK	ENST00000411112.1;ENST00000306270.7	TSS1500;ExonBnd
ZNF195	ENSG00000005801.18	ENSG00000005801.18	0.44609	12.7999	1.64074e-37	8.78394e-37	0.0348509	1620.15	0.204727	-2.75819	0.748975	-6.84934	2.0074e-11	5.08711e-11	14.7361	0.924585	0.940552	0.925364	0.907062	-0.16981	cg20234817	70719266	CAAATCACCRAAAACTTAATAACTCATAATTAAATTCATCAACCATTCAC			II			CTATTGCATAACAAATCACCGAAAACTTAATAGCTCATGATTGAGTTCATCAGCCATTCA[CG]CTGAACTCAACTGAGCTATTCTTGTCACAACTGGACTGCTTCATGTATGTATGGCCAGCT	37	11	3401705	AAATCACCGAAAACTTAATAGCTCATGATTGAGTTCATCAGCCATTCACG	R	ZNF195;ZNF195;LOC650368;ZNF195	NM_001130520;NM_007152;NR_024248;NM_001130519	TSS1500;TSS1500;TSS1500;TSS1500	chr11:3400155-3400419	S_Shore								ZNF195;ZNF195;ZNF195;ZNF195;ZNF195;ZNF195;ZNF195;ZNF195;TSSC2	ENST00000005082.9;ENST00000438262.2;ENST00000528796.1;ENST00000354599.6;ENST00000526601.1;ENST00000527386.1;ENST00000399602.4;ENST00000429541.2;ENST00000529482.1	TSS1500;TSS1500;TSS1500;TSS1500;TSS1500;TSS1500;TSS1500;TSS1500;TSS1500
MYCBP2	ENSG00000005810.18	ENSG00000005810.18	-0.327847	-10.4221	1.96553e-25	7.20161e-25	0.0314569	13035.7	0.230977	-3.91152	0.766434	-9.87284	2.91839e-21	1.3657e-20	37.0696	0.001	0.94635	0.001	0.887943	-0.232657	cg25332475	93645279	TAACTTAATTCTTTCAAAAAACTCAATCTAAAAACCAATAAAAATCTTAC			II			GCATGATTGATTGGCTTGATTCTTTCAGGGAACTCAGTCTGAAAACCAGTAAAAATCTTA[CG]TGTCTGAATAGTGTAATCATTCCAATACATTTCTACTAAGAAATTAGTTTCTGAAATTAA	37	13	77699681	GGCTTGATTCTTTCAGGGAACTCAGTCTGAAAACCAGTAAAAATCTTACG	R	MYCBP2	NM_015057	Body										MYCBP2	ENST00000482517.1	3'UTR
FBXL3	ENSG00000005812.11	ENSG00000005812.11	-0.400091	-11.9032	1.13853e-32	5.2684e-32	0.0336119	1849.11	0.226956	-2.29468	2.45422	-7.58846	1.4088e-13	4.10672e-13	19.6049	0.92251	0.945645	0.861297	0.922654	-0.140277	cg23871860	4772938	CTAAAAAAACAAATAAAATTTTCTAACCAAAACTCATTCATAAATCTTCC			II			CTGCTATTACACTAAGGAAACAAGTGGAATTTTCTGACCAAAACTCATTCATGGGTCTTC[CG]ATAAACAATCTTTACATATACTGACTGAAGATATCAAATTTCTGTGCCACAAAATAGTAG	37	13	77581137	CGGAAGACCCATGAATGAGTTTTGGTCAGAAAATTCCACTTGTTTCCTTA	R	FBXL3	NM_012158	3'UTR										FBXL3;FBXL3	ENST00000355619.5;ENST00000477982.1	3'UTR;3'UTR
ITGAL	ENSG00000005844.19	ENSG00000005844.19	-0.749417	-10.3622	3.68553e-25	1.33361e-24	0.0723225	1299.02	1.01692	-1.09371	0.467073	-21.0314	2.31134e-72	1.8862e-70	154.111	0.467126	0.509684	0.442277	0.383272	-0.197516	cg10872919	81614440	TTATTCAAACTATACAATCCTAAACTTACTTAAACTTACCAACCTAACTC			II			GCCAGCCAAAATTATTCAAACTGTGCAATCCTAAACTTGCTTGAACTTGCCAACCTAGCT[CG]CCACCCTTCCTTGTGGAAACCACAAGAAGAGCTCTGGGCCATGCTCTTCCCTGGCTCCTC	37	16	30501779	TATTCAAACTGTGCAATCCTAAACTTGCTTGAACTTGCCAACCTAGCTCG	R	ITGAL;ITGAL	NM_002209;NM_001114380	Body;Body										RP11-297C4.2;ITGAL	ENST00000569459.1;ENST00000568012.1	TSS1500;5'UTR
PDK2	ENSG00000005882.12	ENSG00000005882.12	-0.582804	-12.849	8.71661e-38	4.69593e-37	0.045358	451.49	0.241557
ITGA3	ENSG00000005884.18	ENSG00000005884.18	0.661518	8.87326	7.10323e-19	2.04231e-18	0.0745518	9357.3	1.087	-0.932267	0.438076	-20.9171	8.739e-72	6.89097e-70	152.786	0.474739	0.393577	0.511085	0.521935	-0.161131	cg12127162	14711825	AACCCTAAAATACCATCTTAAAAAACAAACCTTAAACCATCAAAAACCCC			II			CCAGATTCCACCAGATGGTGTGTTGTGGGCAGAGGAATCTACCTTTTTAACAAAGATCCC[CG]GGGTTTCTGATGGCCCAAGGCTTGTCCTCTAAGATGGCATTTCAGGGCCAACCCCTGCCT	37	17	48140412	GCCCTGAAATGCCATCTTAGAGGACAAGCCTTGGGCCATCAGAAACCCCG	F	ITGA3;ITGA3	NM_005501;NM_002204	Body;Body						TRUE				ITGA3	ENST00000544892.1	5'UTR
ZFX	ENSG00000005889.16	ENSG00000005889.16	-0.0409286	-1.28473	0.198887	0.224226	0.0318578	3391.54	0.188322	-2.69718	1.71735	-7.90208	1.52464e-14	4.72736e-14	21.793	0.917144	0.942963	0.873463	0.917488	-0.18043	cg09052919	62806547	ATTTTATCTAATTTATAACTCTAAACAATAACATTCACCACATTCCCTTC			II			CTGTATGAACAAACGTTTGCCTAATAGTTGAAACAATAAATTAAAATTTTAGGTAAATGA[CG]AAGGGAATGTGGTGAATGTCACTGTCCAGAGCCATAAATCAGACAAAACCATACATAGCA	37	X	24233215	TTTTGTCTGATTTATGGCTCTGGACAGTGACATTCACCACATTCCCTTCG	F	ZFX;ZFX;ZFX;ZFX;ZFX	NM_001178095;NM_001178086;NM_003410;NM_001178085;NM_001178084	3'UTR;3'UTR;3'UTR;3'UTR;3'UTR										ZFX;ZFX;ZFX	ENST00000536464.1;ENST00000379177.1;ENST00000539115.1	3'UTR;3'UTR;3'UTR
LAMP2	ENSG00000005893.16	ENSG00000005893.16	0.213985	6.09543	1.09142e-09	2.13113e-09	0.0351057	8226.16	0.209714	-1.07739	1.45297	-6.25796	7.89683e-10	1.7991e-09	11.144	0.737725	0.821251	0.884611	0.832185	-0.1019	cg11360021	7607346	AAACAAAAAACCAATAAACTAAAACATTTTTCCCAAAATTACTTCTCACC			II			AAAACAAAACAAAACAAAAAACCAATGAACTAGAACATTTTTCCCAGAATTGCTTCTCAC[CG]TTAACAAAAATGAATAGATACGTGACTGGCTGTATATAGATGGACTTCAAAAGCAAATCA	37	X	119584311	CGGTGAGAAGCAATTCTGGGAAAAATGTTCTAGTTCATTGGTTTTTTGTT	R	LAMP2;LAMP2;LAMP2	NM_001122606;NM_002294;NM_013995	Body;Body;Body								X:119584092-119584366	Unclassified_Cell_type_specific
ITGA2B	ENSG00000005961.19	ENSG00000005961.19	-0.266273	-2.88849	0.00387094	0.00513507	0.0921841	78.6354	0.290003	-2.75897	0.0853217	-11.9582	1.97115e-29	1.49462e-28	55.7225	0.48327	0.695818	0.630767	0.789245	-0.288177	cg03459656	75793926	TCCCCCATCTAACTATACAACTATAATACTTTATAACTTAACCACAAATC			II			ATCTCCTCCCTTCCCCCATCTGGCTGTACAGCTGTGGTGCTTTGTGACTTGGCCACAGGT[CG]GGGAAGGAGAAGGAAGCTGCTGCCCCCGATAAAACCTGAGGCTTCTGTATCTTTTTGGAT	37	17	42467307	CCCCCATCTGGCTGTACAGCTGTGGTGCTTTGTGACTTGGCCACAGGTCG	R	ITGA2B	NM_000419	TSS1500	chr17:42462135-42463579	S_Shelf								ITGA2B	ENST00000353281.4	TSS1500
ASB4	ENSG00000005981.13	ENSG00000005981.13	-0.956569	-8.21465	2.12792e-16	5.54342e-16	0.116447	40.8723	0.203906	-4.78348	-1.48224	-10.7339	1.62451e-24	9.24007e-24	44.4927	0.751215	0.930419	0.796005	0.714741	-0.345857	cg14602641	78696150	CTTATAACCATAAAAAAACCACCCRATTTTCCAATTTAATAAAAACTAAC			II			TTTGAAATTAGCTTGTAGCCATGAAAGGGCCACCCGATTTTCCAGTTTAATGAAAGCTAA[CG]TTTATTAAGTACTAAAATTATATTTATTATGTATAATAAATAAGCACACTGTTATAAGCA	37	7	95158052	CGTTAGCTTTCATTAAACTGGAAAATCGGGTGGCCCTTTCATGGCTACAA	R	ASB4;ASB4	NM_016116;NM_145872	Body;3'UTR	chr7:95157166-95157388	S_Shore								ASB4	ENST00000428113.1	3'UTR
GDE1	ENSG00000006007.12	ENSG00000006007.12	-0.0423336	-1.18612	0.235575	0.263135	0.0356908	2447.41	0.238337	-1.55132	-0.0726086	-12.5109	9.42083e-32	8.16316e-31	61.0288	0.345682	0.595904	0.302405	0.316238	-0.220232	cg22368454	39609241	AAATCAAATTTTTATTAATTTAATTCCACCCTCTACCACAAAAACACCAC			II			TTGGCATAAATGAGTCAGGTTTTTGTTGGTTTAATTCCACCCTCTACCACAAAGACACCA[CG]CCTGCTTCTAGGACATATCACATTTTGTTTATGTAAGCAGCACTGGCTGTTGGCCCATAA	37	16	19528985	AGTCAGGTTTTTGTTGGTTTAATTCCACCCTCTACCACAAAGACACCACG	R	GDE1	NM_016641	Body	chr16:19532981-19533516	N_Shelf
REX1BD	ENSG00000006015.18	ENSG00000006015.18	-0.0104683	-0.236953	0.812693	0.831076	0.0441788	633.38	0.28048
CRLF1	ENSG00000006016.11	ENSG00000006016.11	0.591906	4.24014	2.23376e-05	3.44589e-05	0.139596	485.09	1.4675	0.550621	-1.37956	10.928	2.83248e-25	1.68296e-24	46.2242	0.255631	0.388323	0.365613	0.533909	0.0931647	cg11668399	75780578	CCRCAAACAACCCAACACAAAATAAATAAACCTAAAAACAATATATACCC			II			CTACAGGCAGCCCGCAAACAGCCCAGCACAGGGTGGATGAGCCTGGGAGCAGTGTGTGCC[CG]GCGACCCCCGGGGTGGCCCGTGCGCCTGGATGGGGTGCGTGGAGTGACTGAACATCTGGG	37	19	18716230	CGCAAACAGCCCAGCACAGGGTGGATGAGCCTGGGAGCAGTGTGTGCCCG	R	CRLF1	NM_004750	Body	chr19:18716229-18718743	Island				TRUE	19:18577182-18578796
OSBPL7	ENSG00000006025.12	ENSG00000006025.12	-0.143043	-2.56029	0.0104585	0.0133991	0.0558699	684.838	0.526918	-1.55821	0.467654	-3.74451	0.000199955	0.00031249	-0.843649	0.907141	0.91044	0.8815	0.877667	-0.0808838	cg21463898	5603101	ACTAAATTTCAAACAAAACATAAAATAAAAACCCCACCCATCACTATTAC			II			CCCTGGCTGGCCCTGTCTATGGCGTCCTCCAGAACCCCTGCTCAAGCCTGAAAAGTTCCC[CG]CAACAGTGATGGGTGGGGCCTCCACCCCATGCCCTGCCTGAAACCCAGCCCTTGCTGATG	37	17	45888482	CTGGGTTTCAGGCAGGGCATGGGGTGGAGGCCCCACCCATCACTGTTGCG	F	OSBPL7	NM_145798	Body	chr17:45890956-45891165	N_Shelf				TRUE
TMEM98	ENSG00000006042.12	ENSG00000006042.12	-0.384062	-6.94094	3.89501e-12	8.52079e-12	0.0553328	1403.17	0.668025	0.467646	-1.61978	6.01688	3.26233e-09	7.13696e-09	9.7604	0.274145	0.516835	0.451289	0.480308	0.0905119	cg08254353	83789291	AAAATAAACCTACTTCTCACTAACCCRTAAATCAAACTATAAATAAAAAC			II			GGCAGTCGCCAGGGGTGGGCCTGCTTCTCACTGACCCGTGGGTCAGGCTGTAAATAAGAG[CG]ACCCTCGATTCACTCTTTACCCTGGGCCAGGCAGTCCGATGCATCCTGCATCCCATCATT	37	17	31254670	CGCTCTTATTTACAGCCTGACCCACGGGTCAGTGAGAAGCAGGCCCACCC	R	TMEM98;TMEM98	NM_015544;NM_001033504	TSS1500;TSS1500	chr17:31254874-31255392	N_Shore								TMEM98;TMEM98	ENST00000394642.2;ENST00000261713.3	TSS1500;TSS1500
YBX2	ENSG00000006047.13	ENSG00000006047.13	1.13951	7.19786	6.11636e-13	1.38649e-12	0.158313	69.7894	0.496642
MAP3K14	ENSG00000006062.17	ENSG00000006062.17	-0.713519	-16.6239	4.68133e-62	4.99732e-61	0.0429213	718.276	0.323692
ABCC8	ENSG00000006071.15	ENSG00000006071.15	-1.71827	-10.7885	3.89939e-27	1.51312e-26	0.159268	437.009	2.25615	-2.06858	1.38826	-9.32704	2.70524e-19	1.12497e-18	32.5888	0.64555	0.826112	0.680866	0.807386	-0.202743	cg26919695	18733980	AATTACTCCTAAACACAATACTTAATATCTCATAATTACTATCATACTTC			II			TTGTGCCCTATGGTTACTCCTGGACACAGTGCTTGGTGTCTCATGGTTACTGTCATACTT[CG]TGCAGCTGTGCCACCCTAAAAATAACCTATTATCACTCTCTGGATGAAGATGAGAAAAGA	37	11	17423162	GTTACTCCTGGACACAGTGCTTGGTGTCTCATGGTTACTGTCATACTTCG	R	ABCC8;ABCC8	NM_000352;NM_001287174	Body;Body										ABCC8	ENST00000379493.2	3'UTR
TMEM132A	ENSG00000006118.15	ENSG00000006118.15	1.83326	28.1202	5.54351e-174	7.99531e-172	0.0651935	1063.61	1.2813	-0.61283	-0.456898	-14.427	3.33755e-40	4.62205e-39	80.3716	0.290599	0.529717	0.417432	0.543803	-0.104637	cg19442676	85712210	TCAATTTAAATTCAAATCTCCAAACTCCCAAAAAATCCTCTCTAAAAAAC			II			CCCAAGTTTCATCAATTTAAATTCAGGTCTCCAGGCTCCCAGGAAATCCTCTCTAGGGAG[CG]CTTCCTAGTTTGGGGGAATTCCAGGATGAGCAAGACAGGGTCCCTTGTTTATAGGAAGAT	37	11	60693441	CGCTCCCTAGAGAGGATTTCCTGGGAGCCTGGAGACCTGAATTTAAATTG	R	TMEM132A;TMEM132A	NM_178031;NM_017870	Body;Body	chr11:60691785-60692532	S_Shore								RP11-881M11.4	ENST00000543907.1	TSS1500
AP2B1	ENSG00000006125.18	ENSG00000006125.18	0.284118	8.9356	4.0498e-19	1.1747e-18	0.0317962	7872.3	0.223846	-2.61489	0.305681	-6.72596	4.41532e-11	1.09298e-10	13.9639	0.859399	0.910849	0.866643	0.867115	-0.172609	cg04170952	96686550	ATCTTCTAAAAAAAACTTCTAATAACTTTCACTTCTTCCTTTAACTAAAC			II			GGTTCTCCATAATCTTCTGGAAAAGACTTCTGATGGCTTTCACTTCTTCCTTTGACTAAG[CG]TGCTTTGATGGGAGTATGACAGGATGTGAGGAATGAACTTTCCCAGGAAACTTAAGGTCA	37	17	33957779	CGCTTAGTCAAAGGAAGAAGTGAAAGCCATCAGAAGTCTTTTCCAGAAGA	R	AP2B1;AP2B1	NM_001030006;NM_001282	Body;Body						TRUE
ZNF263	ENSG00000006194.10	ENSG00000006194.10	0.00912866	0.299306	0.764706	0.786459	0.0304994	1353.79	0.181524	-0.23402	-1.04157	-3.25885	0.0011883	0.00174315	-2.50675	0.38397	0.268386	0.336553	0.309334	-0.0201415	cg16748088	69771284	TATTTTATCTATAATTTATTTAACCCTAAACACTAAAACATTACRCCCCC			II			AGAGAGAGAGCTGTTTTATCTGTGGTTTGTTTAGCCCTGAGCACTGGGACATTGCGCCCC[CG]GTCGAATTCAAGTAAATTGCCCTGAGTAGACCTTACGTGGGGAAGAGGACTTGTGATTTA	37	16	3334273	CGGGGGCGCAATGTCCCAGTGCTCAGGGCTAAACAAACCACAGATAAAAC	R	ZNF263	NM_005741	Body	chr16:3332472-3333847	S_Shore					16:3272474-3274413			ZNF263	ENST00000538765.1	5'UTR
CX3CL1	ENSG00000006210.7	ENSG00000006210.7	-0.449792	-5.25431	1.48581e-07	2.60077e-07	0.0856044	1397.61	1.29696	1.20656	-1.87358	2.99468	0.00287204	0.00407166	-3.31823	0.670579	0.815735	0.719496	0.594624	0.116258	cg11823443	97793206	AAATCTATAACTTTTTATAATAAAATTAACTACCTCCRCCTCCAACCCCC			II			CTGAGGAATCCAGCGGCTGCACACTGGCTCCCTTCCTCTCCCCTCCCACCCTCCTGCCTG[CG]GGGGCTGGAGGCGGAGGCAGCCAACCCCATTATAAAAAGCCACAGATCTCTGGCGGCGGC	37	16	57406340	CGGGGGCTGGAGGCGGAGGCAGCCAACCCCATTATAAAAAGCCACAGATC	F	CX3CL1;CX3CL1	NM_001304392;NM_002996	TSS200;TSS200										CX3CL1;CX3CL1;CX3CL1	ENST00000006053.6;ENST00000563383.1;ENST00000564948.1	TSS200;TSS200;TSS200
SPATA20	ENSG00000006282.21	ENSG00000006282.21	0.164653	3.60976	0.00030648	0.000439641	0.0456133	1626.43	0.39858	-0.505365	1.83833	-12.3105	6.63287e-31	5.47379e-30	59.0903	0.771966	0.825779	0.8229	0.815665	-0.0673832	cg13438549	2691899	AATTCCCAATCCCTCCCTCATAAACAAAACTAAAACCCTCAAATTACCAC			II			GGCCATACTCACTGCCCCCCTTGGGCACCCACTCACCCTAGAATAAACTTAACAGTGTCC[CG]TGGTAACCTGAGGGCCTCAGCTTTGCTTATGAGGGAGGGACTGGGAACCAGCAGCTCAGG	37	17	48633206	GTTCCCAGTCCCTCCCTCATAAGCAAAGCTGAGGCCCTCAGGTTACCACG	F	SPATA20	NM_022827	3'UTR	chr17:48636103-48639279	N_Shelf								SPATA20;SPATA20;SPATA20	ENST00000393244.3;ENST00000006658.6;ENST00000511937.1	3'UTR;3'UTR;5'UTR
CACNA1G	ENSG00000006283.18	ENSG00000006283.18	-0.127633	-1.16388	0.244471	0.272446	0.109661	41.5192	0.160359	-2.47593	0.260415	-6.91479	1.31517e-11	3.3737e-11	15.1505	0.674683	0.908009	0.859396	0.888323	-0.182462	cg10517230	68736839	AAAAATAAACAAAAATCCTAAATAACCCRAAATTTCTAAAACAAAATCCC			II			CCAGAGGGAGGAAGGGTGGGCAAGAATCCTAGATAACCCGAAGTTTCTAAGGCAGAATCC[CG]AGCATGATGGCGCCACCCGGGAAGGAGCAGGTTTGGGAGAGGAGGCGAGAGGGTTTGTTT	37	17	48661425	CGGGATTCTGCCTTAGAAACTTCGGGTTATCTAGGATTCTTGCCCACCCT	R	CACNA1G;CACNA1G;CACNA1G;CACNA1G;CACNA1G;CACNA1G;CACNA1G;CACNA1G;CACNA1G;CACNA1G;CACNA1G;CACNA1G;CACNA1G;CACNA1G;CACNA1G	NM_198384;NM_198379;NM_198380;NM_198377;NM_198385;NM_018896;NM_198396;NM_198386;NM_198376;NM_198397;NM_198388;NM_198383;NM_198382;NM_198378;NM_198387	Body;Body;Body;Body;Body;Body;Body;Body;Body;Body;Body;Body;Body;Body;Body						TRUE
TNFRSF12A	ENSG00000006327.14	ENSG00000006327.14	0.823593	9.68344	3.54584e-22	1.15474e-21	0.0850517	1468.45	1.2662
MAP3K9	ENSG00000006432.15	ENSG00000006432.15	0.36646	6.46059	1.04296e-10	2.13761e-10	0.0567223	1603.82	0.700927	-2.08791	2.00397	-6.76428	3.46082e-11	8.62882e-11	14.2025	0.909357	0.923259	0.916094	0.950331	-0.129262	cg12850822	40762219	AACAAATAATTCCTTCCTTAAAAACAATAACCTACTACTTTCTACATAAC			II			TACCTTTCAGTAACCCTCTCCCCAAGGGAACCACTGATCTCAATGCTGCAACTATAAGCA[CG]TTATGCAGAAAGCAGTAGGTCATTGCCCCCAAGGAAGGAATTACCTGTCTGCTTCCATCG	37	14	71239883	ACAGGTAATTCCTTCCTTGGGGGCAATGACCTACTGCTTTCTGCATAACG	F	MAP3K9	NM_033141	Body						TRUE				MAP3K9;MAP3K9	ENST00000553414.1;ENST00000554146.1	5'UTR;5'UTR
RALA	ENSG00000006451.8	ENSG00000006451.8	-0.0770456	-2.01407	0.0440021	0.0533209	0.0382537	2146.4	0.248561	-2.04756	0.753466	-8.06655	4.62185e-15	1.47964e-14	22.9685	0.836877	0.856139	0.882995	0.935403	-0.178792	cg18797449	43755882	TAACAAATTTCTTTATCTTCATACAACACCTATTACTATACAACAAAACC			II			AGAGTCTATTGTAACAAGTTTCTTTGTCTTCATACAGCACCTGTTACTGTGCAACAAGAC[CG]TGTTTTTGAACACCTGGCATAACATGAAACTGTTAGGTTATATTGTGGCTAATCCTGAAG	37	7	39696203	CGGTCTTGTTGCACAGTAACAGGTGCTGTATGAAGACAAAGAAACTTGTT	R	RALA	NM_005402	5'UTR										RALA;RALA	ENST00000005257.2;ENST00000468201.1	5'UTR;5'UTR
BAIAP2L1	ENSG00000006453.14	ENSG00000006453.14	0.874673	19.0856	3.32559e-81	5.74573e-80	0.0458289	1656.5	0.458547	-3.89667	0.276021	-9.94217	1.62109e-21	7.70647e-21	37.6516	0.819491	0.765316	0.001	0.739969	-0.243866	cg15681764	71659193	AAAAAACTAAACTATTAAATACAAAAACRATCTAAATCCTCACAATCTCC			II			TTATTCACTAACAAGGCATCACTTCCAGCATATGGTCTACCGTGTGCCTATGGCTTTATA[CG]GAGACTGTGAGGACCCAGATCGCCTCTGCACCCAACAGCCCAGCTCCTCAACTCCACTGT	37	7	97983420	CGGAGACTGTGAGGACCCAGATCGCCTCTGCACCCAACAGCCCAGCTCCT	F	BAIAP2L1	NM_018842	Body						TRUE				BAIAP2L1	ENST00000462558.1	3'UTR
KDM7A	ENSG00000006459.11	ENSG00000006459.11	0.0695911	2.00341	0.0451331	0.0546216	0.0347363	4396.34	0.212827	-1.54581	2.20059	-6.54227	1.39736e-10	3.3457e-10	12.8364	0.923301	0.907723	0.780802	0.931646	-0.103116	cg17151172	73810227	ACAAACTCTTCAATATACAAATCAAAAATCACTACAAAAATAACAAACAC			II			GAGAGGCAAGGAGGCAGCAAAACATGCTCTCCTGTCTGCGTGTAAACTGAAGAACAGACG[CG]TGCCTGTTATTTTTGCAGTGATTTCTGATCTGCATACTGAAGAGTCTGTACTTATGCATT	37	7	139853789	CAGACTCTTCAGTATGCAGATCAGAAATCACTGCAAAAATAACAGGCACG	F	KDM7A	NM_030647	Body
ETV1	ENSG00000006468.14	ENSG00000006468.14	-0.737123	-9.12355	7.27014e-20	2.17196e-19	0.0807935	2090.52	1.48892
AGK	ENSG00000006530.18	ENSG00000006530.18	0.097764	4.45652	8.33007e-06	1.3201e-05	0.0219373	1535.92	0.0697655	-5.08857	-1.05061	-12.6607	2.17438e-32	1.95428e-31	62.4854	0.41681	0.413162	0.344082	0.725199	-0.378418	cg14953379	45646144	CTACAAAACCACTTCTTATAATACTTATAATATATCAAAAAAAACTCCCC			II			AGTTCTTCTAGCTACAGGGCCACTTCTTGTGGTGCTTGTGGTGTGTCAAAAGGAACTCCC[CG]CTTAGCCTCTTTAGAGGGTACTTCTTCCATTACACTCTACACACCCACACACCCTGGGAG	37	7	141285961	CGGGGAGTTCCTTTTGACACACCACAAGCACCACAAGAAGTGGCCCTGTA	R	AGK	NM_018238	Body				chr7:141285767-141285767		TRUE				AGK	ENST00000495028.1	5'UTR
ALDH3B1	ENSG00000006534.16	ENSG00000006534.16	-1.15823	-15.8219	2.19906e-56	2.02002e-55	0.0732042	1876.22	1.87313	-1.46569	2.27608	-12.9303	1.50038e-33	1.43952e-32	65.1417	0.507991	0.632419	0.502346	0.671063	-0.173347	cg27145347	7611423	CTCAAAAATACCRTATCTATCCTCTTCTCCTAAATATAAATAATTAATAC			II			CAACCATGAGAGCCGAGGTGGGAGGCATGGGAAACAGTGCAGTGACTCACCCCCTGCCCC[CG]CACCAACCACCCATATTCAGGAGAAGAGGACAGACACGGCACCTCTGAGTCACCCCTCTC	37	11	67795659	TCAGAGGTGCCGTGTCTGTCCTCTTCTCCTGAATATGGGTGGTTGGTGCG	F	ALDH3B1;ALDH3B1;ALDH3B1	NM_001161473;NM_000694;NM_001030010	3'UTR;3'UTR;3'UTR	chr11:67797802-67798413	N_Shelf				TRUE				ALDH3B1;RP5-901A4.1	ENST00000539229.1;ENST00000532296.1	5'UTR;3'UTR
TTC22	ENSG00000006555.11	ENSG00000006555.11	0.357313	4.34892	1.36811e-05	2.14062e-05	0.0821615	889.599	1.35417	-0.915226	-0.375793	-16.1382	3.4754e-48	7.43897e-47	98.6617	0.306771	0.430225	0.281785	0.648546	-0.151649	cg11170544	89798208	AAAACAAAAACTACATAATCTCTAAAACACTTTCCTACTCTTAAAAAACC			II			AGCTACCCCTGAATCACTGCTTTCCTGCTCACCTCCTCCAGGAAGGCTTCCCCCAGTGAA[CG]GCCTCCTAAGAGCAGGAAAGTGCCTCAGAGACCATGTAGCCCCTGCTTCCTGCACCCCTT	37	1	55265060	CGGCCTCCTAAGAGCAGGAAAGTGCCTCAGAGACCATGTAGCCCCTGCTT	F	TTC22;TTC22	NM_001114108;NM_017904	Body;Body	chr1:55266277-55267058	N_Shore
PHTF2	ENSG00000006576.16	ENSG00000006576.16	0.523668	14.9409	1.78678e-50	1.40082e-49	0.0350494	1883.66	0.246447	-1.67645	1.05659	-16.7459	4.25436e-51	1.06315e-49	105.337	0.77957	0.725466	0.673175	0.574415	-0.247178	cg02960777	12756526	CCTATACTTTCATAAATTATTCACTTTTTCATTTCTTCAATCCCAAAAAC			II			CTTTCAGAAGTAGAGCAGTTCCGTATGGTGACAAGGTCTAGGGTGTGGCTGTGGGAGTAG[CG]TCCTTGGGATTGAAGAAATGAAAAAGTGAACAATCCATGAAAGCATAGGGTGTTGAATGA	37	7	77562848	CTATGCTTTCATGGATTGTTCACTTTTTCATTTCTTCAATCCCAAGGACG	F	PHTF2;PHTF2;PHTF2	NM_001127358;NM_001127357;NM_020432	Body;Body;Body						TRUE				PHTF2	ENST00000454592.1	5'UTR
CCL26	ENSG00000006606.9	ENSG00000006606.9	1.42379	12.57	3.08785e-36	1.59613e-35	0.113269	25.6248	0.120092
FARP2	ENSG00000006607.14	ENSG00000006607.14	0.134287	4.49229	7.04618e-06	1.12105e-05	0.0298928	2693.08	0.158228	-1.36073	0.703735	-19.9176	9.48512e-67	5.61013e-65	141.234	0.50017	0.61715	0.573794	0.537445	-0.21189	cg25308111	25620846	AAACCRACACTTATAAATACTAAACTACATAACAATAATTTCCCCATAAC			II			AACCACCATAAAAGTCAAGGCTGATGTTTGTGGCACAGAGTGGGTAGGTCCATCCAGGGA[CG]TCATGGGGAAACCACTGCCATGCAGCTCAGCACCCACAAGTGCCGGTCTCAGGCCAGCCC	37	2	242383075	GACCGGCACTTGTGGGTGCTGAGCTGCATGGCAGTGGTTTCCCCATGACG	F	FARP2;FARP2;FARP2	NM_001282983;NM_001282984;NM_014808	Body;Body;Body								2:242382938-242383818	Unclassified
USH1C	ENSG00000006611.17	ENSG00000006611.17	1.8694	11.0682	1.7891e-28	7.26648e-28	0.168898	448.148	2.75726	-0.939878	0.731982	-21.6258	2.26147e-75	2.21875e-73	161.016	0.514098	0.625423	0.407726	0.535899	-0.161124	cg00091524	37657585	ACAAAATAAAACCCTAAACAACATTCTCTAAAAAACACAAACAATACCTC			II			CTCTTGGGGGCAATTCCAGCCAGGCTTCCTGTGGGCTCCTTCAGCCCCACATGCCTGGTT[CG]AGGCATTGTCTGTGTCCCTCAGAGAATGTTGCCCAGGGCTTCATCCTGCTCATTTGGGTG	37	11	17516772	CGAGGCATTGTCTGTGTCCCTCAGAGAATGTTGCCCAGGGCTTCATCCTG	F	USH1C;USH1C;USH1C;USH1C	NR_123738;NM_153676;NM_001297764;NM_005709	Body;Body;Body;Body										USH1C	ENST00000529563.1	3'UTR
GGCT	ENSG00000006625.18	ENSG00000006625.18	1.05345	19.8233	1.87444e-87	3.79434e-86	0.0531422	520.497	0.558432	-0.952915	-0.405092	-21.5405	6.12326e-75	5.84903e-73	160.024	0.313282	0.40985	0.35806	0.269002	-0.157346	cg21491201	56775139	ACTCCCTTCCCTATTACATAAAAATTACATACCTAAACTTAAATCCCRAC			II			GAATGCTTGGGACTCCCTTCCCTGTTACATGGAAGTTACATGCCTGGGCTTAAATCCCGA[CG]CTGCCATTTACTAGCCAAGTAACTTTGGGCACCTCTGGTCTCCGTTTCCTCTTTTTAAAA	37	7	30545074	CTCCCTTCCCTGTTACATGGAAGTTACATGCCTGGGCTTAAATCCCGACG	R	GGCT	NM_024051	TSS1500	chr7:30543984-30545005	S_Shore			RDMR			7:30543868-30545124	Promoter_Associated	GGCT;GGCT;GGCT;GGCT;GGCT	ENST00000409390.1;ENST00000409144.1;ENST00000005374.6;ENST00000409436.1;ENST00000275428.4	TSS1500;TSS1500;TSS1500;TSS1500;TSS1500
DBF4	ENSG00000006634.8	ENSG00000006634.8	1.149	26.1274	1.78059e-150	1.4675e-148	0.0439767	594.636	0.556865
TBXA2R	ENSG00000006638.13	ENSG00000006638.13	-0.624436	-9.18646	4.05995e-20	1.2238e-19	0.0679736	40.3182	0.0717056
IFRD1	ENSG00000006652.15	ENSG00000006652.15	-0.432623	-8.26778	1.36472e-16	3.58831e-16	0.0523264	975.576	0.357513	-2.60745	0.314931	-8.26742	1.049e-15	3.50037e-15	24.43	0.679211	0.410108	0.659228	0.618094	-0.191762	cg02344606	87705184	AAAACTAAATCTCCTCATTAAAACTTATAACAACTTCRCATTTAACAAAC			II			GAGGATCAGTAGGGACTGAGTCTCCTCATTGAGACTTGTAACAACTTCGCATTTGACAAG[CG]AGGAAACAGGAAGTAGGGGGCTTAGATGGAAACATGGGGCGGGGGATGGTATATTTAAGA	37	7	112062297	CGCTTGTCAAATGCGAAGTTGTTACAAGTCTCAATGAGGAGACTCAGTCC	R	IFRD1	NM_001007245	TSS1500				chr7:112062066-112062066		TRUE		7:112062104-112062683	Unclassified_Cell_type_specific	IFRD1	ENST00000005558.4	TSS1500
COX10	ENSG00000006695.12	ENSG00000006695.12	0.0343111	1.02246	0.306565	0.336963	0.0335575	606.79	0.180681	-3.35035	0.688227	-11.1025	5.8211e-26	3.60427e-25	47.7934	0.823872	0.712989	0.501943	0.627292	-0.282144	cg13329172	9793366	TTTATCCTTATAACTCATTTTATTTAACACATATAATTTTAACACCTCCC			II			TCTGGGACCGTTTTGTCCTTGTGACTCATTTTATTTAACACATGTGGTTTTGACACCTCC[CG]CTTGTGCCATTGTGCCAGGCTCTGGGGGATGGTGAGAGGAATGTGGCAGGCTTGTGCCCT	37	17	14109378	CGGGAGGTGTCAAAACCACATGTGTTAAATAAAATGAGTCACAAGGACAA	R	COX10	NM_001303	Body	chr17:14110197-14110574	N_Shore						17:14109127-14109713	Unclassified_Cell_type_specific
GTF2IRD1	ENSG00000006704.11	ENSG00000006704.11	0.581671	12.85	8.59625e-38	4.63297e-37	0.0452661	1038.64	0.43826	-4.35824	-0.866958	-15.4915	3.99826e-45	7.25033e-44	91.6468	0.217255	0.419031	0.270684	0.570396	-0.391156	cg07645228	66654168	ATAACTCCTAAACAATCAAATTATAAAAACRATACRTAAATTTTAACAAC			II			TCTCTCGCCACATGACTCCTGAGCAGTCAGATTATAAAAACGATGCGTAGGTTTTAGCAG[CG]TCCAGGCCCCTCCCATAATCCTAATCTCACGGCCTTTCGTTAGTTTTACAAAGGTGGTTT	37	7	73867009	CGCTGCTAAAACCTACGCATCGTTTTTATAATCTGACTGCTCAGGAGTCA	R	GTF2IRD1;GTF2IRD1	NM_005685;NM_016328	TSS1500;TSS1500	chr7:73867787-73868061	N_Shore		chr7:73866647-73866647						GTF2IRD1;GTF2IRD1;GTF2IRD1	ENST00000265755.3;ENST00000455841.2;ENST00000424337.2	TSS1500;TSS1500;TSS1500
PAF1	ENSG00000006712.15	ENSG00000006712.15	-0.0699314	-2.1334	0.0328918	0.0403234	0.0327793	1467.14	0.181673	-2.02921	0.338721	-5.4161	9.14798e-08	1.81707e-07	6.5205	0.844743	0.910986	0.90777	0.891761	-0.104087	cg03462525	72785960	TTCACATAATATATATCTCAAAATATATCCCTATTAAATAACCCATACCC			II			GGCACCAGTTTGGTTGCCCTACACTGTGTGTGTGTGTTATACGGTGTATTTACATAAATA[CG]GGCATGGGCCATTTAACAGGGACACATTCTGAGATATACATCATGTGAACATCATACAGT	37	19	39877698	CGGGCATGGGCCATTTAACAGGGACACATTCTGAGATATACATCATGTGA	F	PAF1;PAF1;PAF1	NR_046384;NM_001256826;NM_019088	Body;Body;Body	chr19:39881332-39882164	N_Shelf								PAF1	ENST00000416728.2	3'UTR
VPS41	ENSG00000006715.16	ENSG00000006715.16	0.0747261	3.12859	0.00175649	0.00239278	0.0238849	4442.19	0.131373	-3.91946	-0.445999	-13.6894	7.04312e-37	8.11403e-36	72.7595	0.499728	0.692678	0.497882	0.48503	-0.364917	cg03854993	26734575	ATATACTACATTATACAATCCTCAATACAACCCACATTATTATCATACAC			II			AATGTTATGTTATATGCTACATTATGCAATCCTCAGTACAACCCACATTGTTGTCATGCA[CG]TGGCTCATTTTGGAAGAATGTGAAAAGATGACAAGTTTTGTTTCTTGGTATGCATGGTAC	37	7	38784604	TATGCTACATTATGCAATCCTCAGTACAACCCACATTGTTGTCATGCACG	R	VPS41;VPS41	NM_014396;NM_080631	Body;Body
ARHGAP44	ENSG00000006740.17	ENSG00000006740.17	-1.31734	-19.5291	6.21647e-85	1.17168e-83	0.0674551	760.829	1.40187	-2.34459	-0.546361	-10.9184	3.09756e-25	1.83606e-24	46.1356	0.459423	0.620658	0.413625	0.421852	-0.233769	cg05595517	86797241	TTTCTTAACRACTACRAATATAATAAAACACTTCTTCCTTCCTAACAATC			II			TGTTCTATAAATGTACCCAGGACTTGTTTGGAGCAGGTATAATACACACAGATGCAAAAA[CG]ATTGCCAGGAAGGAAGAAGTGTTTTATTACATTCGCAGTCGCCAAGAAACAGTAAGCACA	37	17	12763025	CGATTGCCAGGAAGGAAGAAGTGTTTTATTACATTCGCAGTCGCCAAGAA	F	ARHGAP44	NM_014859	Body										ARHGAP44;ARHGAP44	ENST00000544416.1;ENST00000262444.9	5'UTR;5'UTR
ELAC2	ENSG00000006744.19	ENSG00000006744.19	-0.0336367	-1.20929	0.226551	0.253669	0.0278152	2181.45	0.14154	-1.75645	2.24311	-6.6582	6.77392e-11	1.65627e-10	13.5449	0.868773	0.91767	0.883623	0.915766	-0.108996	cg06063569	20648549	TCCTAACCCTCACTAAAATAATTATTTCAAATACAAAACRTTTTCACACC			II			GTGTATTTCTTGAGCTGTTTTCATTCAAATATGAAATTTTTTATGGAAGATTATCACCCA[CG]GTGTGAAAACGTTTTGTACTTGAAATAACCATCCCAGTGAGGGTCAGGAAAACACTTCAG	37	17	12922754	CGGTGTGAAAACGTTTTGTACTTGAAATAACCATCCCAGTGAGGGTCAGG	F	ELAC2;ELAC2;ELAC2	NM_018127;NM_173717;NM_001165962	TSS1500;TSS1500;TSS1500	chr17:12920956-12921566	S_Shore								ELAC2;ELAC2	ENST00000338034.3;ENST00000426905.2	TSS1500;TSS1500
SCIN	ENSG00000006747.15	ENSG00000006747.15	-0.301515	-2.50397	0.012281	0.0156358	0.120415	1216.99	1.72223	-3.5093	0.754073	-13.7457	3.95665e-37	4.6215e-36	73.3329	0.720488	0.65069	0.43068	0.35737	-0.329666	cg18747561	51720838	AATATTCTTATTATAAACATCRATAACCCCTAATAAATCCRATAAACACC			II			GTTCCTCGGAAAATGTTCTTGTTATGGGCATCGATGACCCCTGGTAAATCCGGTGGACAC[CG]TGACATTATGCACGTGATTCTTGTGTTGCAACCCACACTTTTGACTTTTCCCAGCTTATC	37	7	12624860	CGGTGTCCACCGGATTTACCAGGGGTCATCGATGCCCATAACAAGAACAT	R	SCIN	NM_001112706	Body
ARSD	ENSG00000006756.16	ENSG00000006756.16	-0.241258	-4.21408	2.50797e-05	3.85589e-05	0.0572504	2220.84	0.766307	-1.28637	1.62175	-14.2462	2.21368e-39	2.93561e-38	78.4898	0.911479	0.785928	0.796014	0.79184	-0.185742	cg23547143	74732231	TTAAAATACCTAACAACTATATTCTTCCATTCCTCAAAACTTACAAAAAC			II			TCTCAGATCAATGAATGGGCAAAGAAACACCTCATGGCTCTGGGAAGGCATGCTGAGACC[CG]TTTTTGCAAGTCCTGAGGAATGGAAGAATATAGCTGCCAGGTATCCCAAGTCTAGGGCAG	37	X	2822261	TGGGATACCTGGCAGCTATATTCTTCCATTCCTCAGGACTTGCAAAAACG	F	ARSD	NM_001669	3'UTR	chrX:2825438-2825646	N_Shelf								ARSD-AS1;ARSD	ENST00000414053.1;ENST00000381154.1	TSS1500;3'UTR
PNPLA4	ENSG00000006757.12	ENSG00000006757.12	-0.077508	-1.61011	0.107373	0.124872	0.0481382	322.262	0.215651	-2.38873	1.34658	-6.3509	4.51435e-10	1.04487e-09	11.6901	0.902638	0.937925	0.883692	0.906003	-0.158379	cg05283871	39615180	TAAAAAACTCCACCCCTCCTCCCTATTTTATCTAAAATAAAAACATTCTC			II			CCAGGTCCCCTAGTTTAAGGGCAGAGATTTACTTTCTCTGAGGCTACAAAGGAGCGTCTG[CG]AGAATGTCTCTACCTTAGACAAAACAGGGAGGAGGGGTGGAGCTCTCCAAATTGCCTCTG	37	X	7896360	GGAGAGCTCCACCCCTCCTCCCTGTTTTGTCTAAGGTAGAGACATTCTCG	F	PNPLA4;PNPLA4	NM_001142389;NM_004650	TSS1500;TSS1500	chrX:7895077-7895608	S_Shore						X:7894885-7896376	Promoter_Associated	PNPLA4;PNPLA4	ENST00000381042.4;ENST00000444736.1	TSS1500;TSS1500
MYH13	ENSG00000006788.14	ENSG00000006788.14	1.18931	10.8867	1.33418e-27	5.25787e-27	0.109245	32.7442	0.139648	-4.21783	-2.38594	-10.2874	8.33381e-23	4.28266e-22	40.5907	0.532877	0.489283	0.605105	0.567521	-0.298941	cg05424799	96639846	TAAAAAACCTTTTTAAAAACCACTATTATTATTATATCATCCCCTAAATC			II			TGACCCACCTAATATAGATATTTGTCTTCAGAAGGAGAAATAGAATGTGAGCAAAGCAAG[CG]ACCCAGGGGATGATACAATAACAACAGTGGTTCTCAAAAAGGTTTTTTATGTAGCAAAAA	37	17	10261555	AAAAAACCTTTTTGAGAACCACTGTTGTTATTGTATCATCCCCTGGGTCG	F	MYH13	NM_003802	Body
ADIPOR2	ENSG00000006831.10	ENSG00000006831.10	-0.360295	-8.83528	9.98519e-19	2.85423e-18	0.0407791	3695.22	0.293252	-3.22217	1.2448	-9.10279	1.65068e-18	6.54185e-18	30.8011	0.944163	0.958592	0.947384	0.608072	-0.210994	cg12568001	84703925	ATATACTCAATAAACATTAACTATTATTATTACTATTCCCTACAAACATC			II			CTAAAGGACATTTTAGACAAAGGGAACAGCAGATGTGAAGATTCAGAAGCAGATGTAATA[CG]ATGCCTGTAGGGAATAGTAATAATAATAGCTAATGTTTATTGAGTACACACTGGCACATA	37	12	1875422	CGATGCCTGTAGGGAATAGTAATAATAATAGCTAATGTTTATTGAGTACA	F	ADIPOR2	NM_024551	Body
CDKL3	ENSG00000006837.12	ENSG00000006837.12	0.0636844	1.39464	0.163125	0.185851	0.0456638	41.6619	0.0286207	-1.50051	0.963981	-22.6117	2.24551e-80	2.98676e-78	172.496	0.587365	0.481564	0.594788	0.665957	-0.225824	cg04298242	45744984	AAACCTAAAATTATCTCAAACTAAATATATAACCCTCACTCATATCTACC			II			GCTAGTGTAGAAAACCTGAAGTTATCTCAGGCTAGATATATAACCCTCACTCATGTCTGC[CG]GAGCTCTCCCCCAGAATATGAATCATATTTGTAGGTTTCTTTGACAACCAACCACTCATT	37	5	133706139	CGGCAGACATGAGTGAGGGTTATATATCTAGCCTGAGATAACTTCAGGTT	R	UBE2B;CDKL3	NM_003337;NM_001300853	TSS1500;5'UTR	chr5:133707020-133707892	N_Shore								UBE2B;UBE2B;CDKL3;CDKL3;CDKL3;CDKL3;CDKL3	ENST00000265339.2;ENST00000511807.1;ENST00000518409.1;ENST00000435240.2;ENST00000536186.1;ENST00000521755.1;ENST00000523054.1	TSS1500;TSS1500;3'UTR;5'UTR;5'UTR;5'UTR;5'UTR
UPP2	ENSG00000007001.13	ENSG00000007001.13	-0.207692	-2.14392	0.0320396	0.0393278	0.0968753	26.4734	0.067948	-4.3572	-0.442029	-12.9215	1.64385e-33	1.57425e-32	65.051	0.546528	0.769902	0.815169	0.872626	-0.369459	cg25439420	17670141	TAAAAACRTATCTAAACTTATACAATATCCTTTACCATATACAATCTCAC			II			TTGCACATCACTGAGAACGTGTCTGGACTTGTGCAATGTCCTTTGCCATATGCAATCTCA[CG]TTCTTCTTTCAAAACTCTCTGAGAGGTACTGTGTTTTTCCTATTTTGGAGATGTTCTGAG	37	2	158970512	CGTGAGATTGCATATGGCAAAGGACATTGCACAAGTCCAGACACGTTCTC	R	UPP2;UPP2	NM_001135098;NM_173355	Body;Body				chr2:158970320-158970320						UPP2	ENST00000460456.1	5'UTR
PRSS21	ENSG00000007038.11	ENSG00000007038.11	1.24816	7.84379	4.37148e-15	1.07947e-14	0.159127	174.458	1.07371	-2.21546	0.508785	-6.98618	8.26251e-12	2.14843e-11	15.6062	0.682396	0.882716	0.651786	0.843905	-0.192667	cg05635274	91781584	CTAACCCTAAACCAAAAATCCCCTTAAAACCTAAAAACCCCCTAAAAACC			II			AGGACCACTGTTTTCCCAAGAAGGTCCCATGAAGGAGCAGCCATGCCTCTAGGCCCCACC[CG]GCCTTCAGGGGGTCCCCAGGCTTTAAGGGGACTCCTGGCTCAGGGCCAGGCCCTTGGTGC	37	16	2866901	CGGCCTTCAGGGGGTCCCCAGGCTTTAAGGGGACTCCTGGCTCAGGGCCA	F	PRSS21;PRSS21;PRSS21	NM_144957;NM_006799;NM_144956	TSS1500;TSS1500;TSS1500	chr16:2867245-2868002	N_Shore						16:2866797-2868048	Unclassified_Cell_type_specific	PRSS21;PRSS21;PRSS21	ENST00000455114.1;ENST00000450020.3;ENST00000005995.3	TSS1500;TSS1500;TSS1500
MARK4	ENSG00000007047.15	ENSG00000007047.15	0.245953	7.62675	2.40755e-14	5.7695e-14	0.0322488	602.627	0.172057	-1.94622	-0.437218	-8.93643	6.18745e-18	2.36895e-17	29.4957	0.448059	0.647465	0.609994	0.388827	-0.160219	cg12184402	45689986	AACAAATATCTAAACTATAACTTTAACTAACTCAAAAAATCCCCACTAAC			II			CAGGACCTGGTAACAGGTGTCTGGACTGTGGCTTTGGCTGGCTCAGAAGGTCCCCACTGG[CG]TGTGTGGTCTATGTAGCCTCTGGGTGTGGAGCTGGGATCTTCAACTGGGGACAGTACAGT	37	19	45808465	CGCCAGTGGGGACCTTCTGAGCCAGCCAAAGCCACAGTCCAGACACCTGT	R	MARK4;MARK4	NM_031417;NM_001199867	3'UTR;3'UTR	chr19:45805654-45805977	S_Shelf								MARK4;MARK4	ENST00000300843.3;ENST00000262891.3	3'UTR;3'UTR
PROM1	ENSG00000007062.12	ENSG00000007062.12	0.0976333	0.59703	0.550487	0.580822	0.163531	1550.77	3.92161	-3.45348	-1.71742	-11.6466	3.76963e-28	2.65427e-27	52.7934	0.259482	0.660167	0.192193	0.515968	-0.302087	cg20845670	18610971	ACAACTACAATTACTATCTATCTCAAATCATTATCTCCCATCTTTACTAC			II			TCCCTCAGTGACAAAGCAGGGGAAGGGAAATTCCCAGTGAAGTGAAACATAACTGCTCAC[CG]CAGCAAAGATGGGAGACAATGACTTGAGATAGACAGCAACTGCAGTTGCACTTCCAGATT	37	4	16080944	CGCAGCAAAGATGGGAGACAATGACTTGAGATAGACAGCAACTGCAGTTG	F	PROM1;PROM1	NM_001145847;NM_001145848	5'UTR;5'UTR	chr4:16084195-16085735	N_Shelf								PROM1;PROM1;PROM1;PROM1	ENST00000510224.1;ENST00000508167.1;ENST00000543373.1;ENST00000505450.1	5'UTR;5'UTR;5'UTR;5'UTR
CCDC124	ENSG00000007080.11	ENSG00000007080.11	0.199606	4.85225	1.22068e-06	2.03227e-06	0.0411368	503.744	0.263978	-0.247356	0.90858	-5.53936	4.72704e-08	9.57355e-08	7.16065	0.703673	0.708833	0.697537	0.730743	-0.0450533	cg06819751	80697340	CACATTTTATTTATCCATTATCCACAACTAAACATTTAAACTATTTCCAC			II			ACTGCATTCCAGCCTGGGTGAAAGAGCAAAACTCCGTCTCAAAACAAAAAAAAGCCCCAA[CG]TGGAAACAGCCCAAATGTCTAGCTGTGGACAATGGATAAACAAAATGTGGCGTATCCATG	37	19	18045215	CGTGGAAACAGCCCAAATGTCTAGCTGTGGACAATGGATAAACAAAATGT	F	CCDC124;CCDC124	NM_001136203;NM_138442	5'UTR;TSS1500	chr19:18043480-18044143	S_Shore								CCDC124	ENST00000445755.1	5'UTR
CEACAM21	ENSG00000007129.18	ENSG00000007129.18	-0.784958	-10.1975	2.03394e-24	7.14829e-24	0.0769754	112.409	0.291035	-1.42075	0.474405	-7.31995	8.94103e-13	2.47503e-12	17.7887	0.607412	0.585252	0.551824	0.418024	-0.173383	cg00921682	75695378	ATAAACACAAAAACCCAAACAAATACTTCCAAATATAAATTCATTACAAC			II			CCCCCAAAGAAATGAACACAGAAACCCAAACAGATACTTCCAAGTGTAAGTTCATTGCAG[CG]GTTTTCACAATAGCAAAAATGTGGAAACCACCCACATGTCCATTAAGAGATGAATGAATT	37	19	42081255	CGCTGCAATGAACTTACACTTGGAAGTATCTGTTTGGGTTTCTGTGTTCA	R	CEACAM21;CEACAM21	NM_001098506;NM_033543	TSS1500;TSS1500										CEACAM21;CEACAM21;CEACAM21;CEACAM21	ENST00000187608.9;ENST00000401445.2;ENST00000407170.1;ENST00000482870.1	TSS1500;TSS1500;5'UTR;5'UTR
PAFAH1B1	ENSG00000007168.14	ENSG00000007168.14	-0.255617	-9.43246	4.00565e-21	1.25164e-20	0.0270997	7397.04	0.134099	-1.75026	1.60833	-9.13257	1.30054e-18	5.18678e-18	31.0367	0.732536	0.661033	0.763341	0.67131	-0.162211	cg26435596	88748486	TTTATTTTATAACCTATTTACTTACTCAACTTCRTCCTAAATCATCACCC			II			AAAGACCTGAGTTTATTTTGTGGCCTGTTTGCTTGCTCAGCTTCGTCCTGAGTCATCACC[CG]CAGGTGGCAATACTTGTCACATTATTCACGCTGTTTTAATTGCCTTCTTGGCCGATGCTT	37	17	2538075	CGGGTGATGACTCAGGACGAAGCTGAGCAAGCAAACAGGCCACAAAATAA	R	PAFAH1B1	NM_000430	5'UTR										PAFAH1B1;PAFAH1B1	ENST00000573839.1;ENST00000397195.4	5'UTR;5'UTR
NOS2	ENSG00000007171.18	ENSG00000007171.18	0.358012	2.23929	0.0251371	0.0311548	0.159877	318.528	1.20831	-1.30444	0.470916	-29.9205	3.79703e-117	7.07062e-114	256.859	0.526008	0.573416	0.429143	0.389362	-0.220122	cg22599124	49603596	AAACTATTCAATCCCTATACTTAAACACTAAATTCTATCCTCTCTCAATC			II			AGAGAGACATTGATGATACAGAGAGAGAAGAGGAAAATTTTTGGGAGTAAAGTCCTTGAG[CG]ATTGAGAGAGGACAGAATTCAGTGCTCAAGTACAGGGATTGAACAGTCTTGGGAGGTGAG	37	17	26105526	GACTGTTCAATCCCTGTACTTGAGCACTGAATTCTGTCCTCTCTCAATCG	F	NOS2	NM_000625	Body
DNAH9	ENSG00000007174.18	ENSG00000007174.18	-1.98977	-15.7102	1.28806e-55	1.15833e-54	0.126655	853.365	2.93384	-4.04729	1.1497	-12.8247	4.2991e-33	4.02211e-32	64.0958	0.840912	0.647163	0.790578	0.776688	-0.287291	cg20811564	34697206	ATTTTACCCTTATCATCTTCTTCTATTCCCTTAAAAATAAATATAAAACC			II			ATCAATGTGTTGAAATTATTACTATCTTCATGGTGACAACATTTAATTGTCACATGACTT[CG]GTCTCACACCTACCCCCAAGGGAACAGAAGAAGATGACAAGGGCAAAATTCCAAATTATC	37	17	11556567	CGGTCTCACACCTACCCCCAAGGGAACAGAAGAAGATGACAAGGGCAAAA	F	DNAH9	NM_001372	Body					CDMR
KIAA0100	ENSG00000007202.15	ENSG00000007202.15	0.134434	5.09639	3.46183e-07	5.93399e-07	0.0263783	7182.31	0.125029	-0.183661	2.98648	-4.91022	1.20373e-06	2.2155e-06	4.03068	0.882934	0.916696	0.870114	0.920053	-0.0152955	cg24882295	66601235	CTCTTCCTACTATTACATATTCAAATCCRATTTAATTTCTAACTTTCCCC			II			GCTTTCTCCTCCTCTTCCTGCTGTTGCATGTTCAGGTCCGATTTAGTTTCTAGCTTTCCC[CG]GACCTCAGAGCCTGTTGCAGACTTCAGCCTTAGCTTCTCTTTGATTACCTGGCAGATTGG	37	17	26942215	CGGGGAAAGCTAGAAACTAAATCGGACCTGAACATGCAACAGCAGGAAGA	R	KIAA0100;FLJ25006	NM_014680;NM_144610	Body;TSS1500										SPAG5-AS1;AC005726.6;RP11-192H23.4;AC005726.6;SPAG5-AS1	ENST00000424210.1;ENST00000481916.1;ENST00000531839.1;ENST00000301037.4;ENST00000554154.1	5'UTR;TSS1500;TSS1500;TSS1500;5'UTR
SLC13A2	ENSG00000007216.15	ENSG00000007216.15	-1.36566	-5.79798	6.7118e-09	1.25674e-08	0.23554	299.003	1.25336	-2.76114	1.17656	-7.89524	1.60166e-14	4.95969e-14	21.7444	0.874312	0.912795	0.861743	0.915072	-0.179842	cg10002573	81788208	ACAAATATACRATAAAAATTAATTTCTTTCAAACTCTTCCTAACCCCCTC			II			TGATGGATAAATGAGAGATCTAGTATGTTTCCAAAATAAGAGACAATCTTTGCTGGGGGG[CG]AGGGGGCTAGGAAGAGCCTGAAAGAAACTAACCTTCATCGTACACCTGCCATGCATCAAA	37	17	26799956	CAGGTGTACGATGAAGGTTAGTTTCTTTCAGGCTCTTCCTAGCCCCCTCG	F	SLC13A2;SLC13A2;SLC13A2	NM_001145975;NM_003984;NR_027384	TSS1500;TSS1500;TSS1500										SLC13A2;SLC13A2;SLC13A2	ENST00000314669.5;ENST00000541739.1;ENST00000537681.1	TSS1500;TSS1500;TSS1500
GAS7	ENSG00000007237.19	ENSG00000007237.19	-1.04679	-20.2996	1.29693e-91	2.87295e-90	0.0515673	2692.62	0.616941	-4.30128	-0.0162318	-14.0509	1.69784e-38	2.14132e-37	76.4637	0.493973	0.438562	0.640534	0.588499	-0.369688	cg23768418	78662289	ATAAAATTCCCTACCTTACTTACTCAACCCTACAAAATATTATAAAAAAC			II			TATCACTTGACATCTGACTTTATAGCTTAGGAAGGGCTTAACCTCACATTCTGTGGCTTG[CG]CCTCTTACAACATTCTGCAGGGCTGAGTAAGCAAGGCAGGGAATTTTACACCCATTTAGG	37	17	10075968	CGCCTCTTACAACATTCTGCAGGGCTGAGTAAGCAAGGCAGGGAATTTTA	F	GAS7	NM_201433	Body				chr17:10075775-10075775						GAS7	ENST00000540214.1	5'UTR
TRAPPC6A	ENSG00000007255.10	ENSG00000007255.10	-0.0131995	-0.222094	0.824241	0.841814	0.0594323	305.474	0.325865	-0.530508	1.13733	-11.2158	2.05578e-26	1.30772e-25	48.8257	0.605152	0.705679	0.626275	0.748481	-0.0819888	cg13868800	60735526	ACTATCCTAAAAACTAAATACAATCAACACTATACAAATACTACACAAAC			II			GAATCGGGAGGGCTGTCCTGAGGACTAAATGCAGTCAACACTGTGCAAGTACTGCACAGA[CG]CCCTCAGGAAACGGGAGGCCTGTCTGGTTCAGAGGAACCCTTTTGGGCCAAAGAGAAGGA	37	19	45676891	CTGTCCTGAGGACTAAATGCAGTCAACACTGTGCAAGTACTGCACAGACG	R	TRAPPC6A;TRAPPC6A;TRAPPC6A;TRAPPC6A	NM_024108;NM_001270891;NM_001270892;NM_001270893	Body;Body;Body;Body								19:45676804-45676932	Unclassified_Cell_type_specific
MATK	ENSG00000007264.15	ENSG00000007264.15	-0.823931	-10.8475	2.04948e-27	8.02791e-27	0.0759558	189.451	0.474122	1.71612	-2.68423	15.0039	7.45132e-43	1.1965e-41	86.4447	0.370391	0.43242	0.45841	0.594196	0.178281	cg11326255	75621117	CACCCTAAAAAACAAAATTCTTAAAACATAAAACAAACACCACCAATACA	1807586	CACCCTAAAAAACGAAATTCTTAAAACGTAAAACGAACGCCGCCAATACG	I	C	Grn	GCACCCCCCACCCACCCTGGGAAGCGGGGTTCTTGGAGCGTGGAACGGGCGCCGCCAGTG[CG]CGCGGCGGGGACCGGGGGTGAGGGAGAGTGAGCTGCCCGTCCGGGGAGATAAGCAAGGCG	37	19	3786583	CACCCTGGGAAGCGGGGTTCTTGGAGCGTGGAACGGGCGCCGCCAGTGCG	R	MATK;MATK;MATK	NM_002378;NM_139355;NM_139354	Body;TSS200;TSS200	chr19:3785511-3786653	Island					19:3736600-3737673			MATK	ENST00000395040.1	TSS200
CEACAM7	ENSG00000007306.15	ENSG00000007306.15	2.78363	13.4797	2.0588e-41	1.23444e-40	0.206505	569.708	3.1817	-0.984997	0.821784	-18.0571	1.72483e-57	6.05984e-56	119.994	0.5762	0.764115	0.536771	0.526677	-0.153381	cg09921507	9774823	TATTTATCCAAATATTCATCCCTAACTATACTCTATACTATATCCACAAC			II			CTGAATCTCCCTATTTGTCCAAATGTTCATCCCTAGCTGTGCTCTGTGCTGTGTCCACAG[CG]TCATACAGCCGGTGACTTCAGAGCCAGGCCACAGTTCAAGAGTCTGCCCCAGGGCTCCCT	37	19	42186380	CGCTGTGGACACAGCACAGAGCACAGCTAGGGATGAACATTTGGACAAAT	R	CEACAM7;CEACAM7	NM_006890;NM_001291485	Body;Body
CD79B	ENSG00000007312.13	ENSG00000007312.13	-0.093772	-0.841418	0.400114	0.431951	0.111445	102.063	0.374997	-0.618933	-0.151275	-11.09	6.50735e-26	4.01725e-25	47.6828	0.35919	0.508242	0.397372	0.565612	-0.103251	cg07973967	49789901	TATCACRAATTTAAAATCRAAAACAAAACRATAACCATAACCAAACTAAC			II			TTCTGTACCTGAGAGCAGCAGCAGCAACGCCACCATCCAGTGGCTGGGCACAGGAGACAA[CG]CCAGCCTGGCCATGGTCACCGCTCTGTCCCCGACCCCAAACCCGTGACAACGTCCGAGGC	37	17	62009607	CGCCAGCCTGGCCATGGTCACCGCTCTGTCCCCGACCCCAAACCCGTGAC	F	CD79B;CD79B;CD79B	NM_021602;NM_001039933;NM_000626	1stExon;1stExon;1stExon								17:62009355-62009890	Promoter_Associated	CD79B;CD79B;CD79B	ENST00000349817.2;ENST00000392795.3;ENST00000006750.3	1stExon;1stExon;1stExon
SCN4A	ENSG00000007314.12	ENSG00000007314.12	0.0962614	0.571923	0.567374	0.597333	0.168312	107.228	0.874951	-1.16904	0.677887	-16.7867	2.70489e-51	6.82767e-50	105.788	0.512464	0.539081	0.461638	0.507308	-0.190568	cg24069602	89668964	ATTACCATACCACATCTCATTACCATACCATATATCATTACCATACCACA	94722535	ATTACCGTACCACATCTCATTACCATACCATATATCATTACCGTACCACG	I	T	Red	ATACCATGAGTCATTGCCGTACCACATCTCATTGCCATACCATGTGTCATTGCCGTACCA[CG]TGTCATTGCTGTACCACGTGGTGTTGGTGTCGTTGAACGGCGGGGGCCAGCGCACACACT	37	17	62045522	CGTGGTACGGCAATGACACATGGTATGGCAATGAGATGTGGTACGGCAAT	R	SCN4A	NM_000334	Body							17:59399182-59399454
ST7L	ENSG00000007341.19	ENSG00000007341.19	-0.154239	-6.28775	3.22092e-10	6.44669e-10	0.0245301	818.421	0.0817842	-1.00098	3.20262	-8.28396	9.26462e-16	3.10188e-15	24.5524	0.94144	0.943054	0.942764	0.928798	-0.0950544	cg13860179	2636985	CCACCATTCAAATATCTATAACAAACAAAAAATATCCTACACTTAAAATC			II			TTATGGAAGTACCACCATTCAAATATCTATGACAAACAGAAAATATCCTGCACTTAGAAT[CG]ATCAGCAGATACATGAGCTCAAATTAAAACATTCTCTCAAGATGTCCTGTTCAATTCAGC	37	1	113153660	CACCATTCAAATATCTATGACAAACAGAAAATATCCTGCACTTAGAATCG	R	ST7L;ST7L;ST7L;ST7L;ST7L	NM_001308264;NM_138728;NM_138727;NM_017744;NM_138729	5'UTR;Body;Body;Body;Body										ST7L;ST7L;ST7L	ENST00000369673.2;ENST00000369669.1;ENST00000463235.1	5'UTR;5'UTR;3'UTR
RPUSD1	ENSG00000007376.8	ENSG00000007376.8	0.48092	10.2306	1.44663e-24	5.11533e-24	0.0470081	439.24	0.31484	-0.373299	0.0794688	-5.43168	8.41974e-08	1.67648e-07	6.60086	0.424923	0.650384	0.676025	0.520722	-0.0684844	cg06706068	76642361	CTCTAAAAAAATAAACAAACAAACATCTACTCACTAACTCTAAAACCTCA	6665582	CTCTAAAAAAATAAACGAACGAACGTCTACTCACTAACTCTAAAACCTCG	I	A	Red	CAGCCCTTCCTCGCAGGCCTGGCCGGGGCAACCCAGTGGGCCTGATGCTGCCTGGCACCT[CG]AGGCCCCAGAGCCAGTGAGCAGACGCTCGCTCGCCCATCTCCCTAGAGTCCCGCTGTGCA	37	16	835857	CGAGGCCCCAGAGCCAGTGAGCAGACGCTCGCTCGCCCATCTCCCTAGAG	F	RPUSD1	NM_058192	3'UTR	chr16:837376-839341	N_Shore					16:775715-776400	16:835187-836441	Gene_Associated	RPUSD1;RPUSD1;RPUSD1	ENST00000561734.1;ENST00000565809.1;ENST00000567114.1	3'UTR;3'UTR;3'UTR
RHBDF1	ENSG00000007384.15	ENSG00000007384.15	0.0731224	1.63785	0.101453	0.118278	0.0446454	1025.96	0.272704	-0.599481	1.54735	-10.8213	7.40778e-25	4.29635e-24	45.2711	0.588087	0.642653	0.728721	0.833611	-0.0800553	cg06230303	52750859	ATAAACACCAAACACTACRCTACCTCTACTAAATAACTTCRAATAAAACC			II			CCCTGTGCCCCTACCCCCAGAAGCCCCGCTCCACCAGCAGGCACTCAGGCCAGGCTGCAC[CG]GCCCCACCCGAAGCCACTCAGCAGAGGCAGCGCAGTGTCTGGTGTCCACTCTGGGCTCTT	37	16	123353	CGGCCCCACCCGAAGCCACTCAGCAGAGGCAGCGCAGTGTCTGGTGTCCA	F	RHBDF1	NM_022450	TSS1500	chr16:122017-122873	S_Shore						16:123105-123687	Unclassified_Cell_type_specific	RHBDF1;RHBDF1	ENST00000454039.2;ENST00000262316.6	5'UTR;TSS1500
LUC7L	ENSG00000007392.17	ENSG00000007392.17	-0.0721306	-2.8151	0.00487628	0.00641563	0.0256228	2339.96	0.0875044	-1.12164	1.48428	-13.5036	4.66896e-36	5.14279e-35	70.879	0.783072	0.674165	0.820517	0.500896	-0.150313	cg21967601	82620444	CAATCAAAAACAAAATAAATCCRTACTTTTTCTAAACTAACCATAAAACC			II			TGAAATACAGTCAATCAAAAACAAGATGAATCCGTGCTTTTTCTAAGCTAGCCATGAAAC[CG]TGAGCATATTATTTAGCTCCCCGACGCTCGTTTTTTTAAATCTGTGAAATGAGGGTTCTA	37	16	279716	CGGTTTCATGGCTAGCTTAGAAAAAGCACGGATTCATCTTGTTTTTGATT	R	LUC7L;LUC7L	NM_018032;NM_201412	TSS1500;TSS1500	chr16:278838-279495	S_Shore						16:278699-280084	Promoter_Associated	LUC7L;LUC7L;LUC7L	ENST00000494366.1;ENST00000293872.8;ENST00000337351.4	TSS1500;TSS1500;TSS1500
CACNA2D2	ENSG00000007402.12	ENSG00000007402.12	-1.75529	-17.3942	9.13673e-68	1.13836e-66	0.100913	1717.46	4.28463	-1.47441	1.73992	-21.1453	6.13208e-73	5.16843e-71	155.434	0.540609	0.829149	0.656213	0.758887	-0.200104	cg12516780	96810825	AATAAAACCACAATATATTCACCTCCCTAAAACTAAACACATTAAAAAAC			II			ATCTAGGGGCTGCAGTGGCTTAATGACTGGTGTGGGCACAAGAGACTAGGGATCAAGTCA[CG]TCCTCCAATGTGCCCAGCCCTAGGGAGGTGAACACATTGTGGCTCCATTTCCCAGACAAG	37	3	50517480	CGTCCTCCAATGTGCCCAGCCCTAGGGAGGTGAACACATTGTGGCTCCAT	F	CACNA2D2;CACNA2D2;CACNA2D2;CACNA2D2	NM_001291101;NM_006030;NM_001005505;NM_001174051	5'UTR;Body;Body;Body										CACNA2D2;CACNA2D2	ENST00000360963.3;ENST00000487413.1	5'UTR;3'UTR
BAIAP3	ENSG00000007516.14	ENSG00000007516.14	-0.357127	-4.09152	4.28553e-05	6.494e-05	0.0872847	329.588	0.723625	-1.06867	1.1654	-18.8299	2.58895e-61	1.12375e-59	128.764	0.764533	0.802122	0.661276	0.846536	-0.169226	cg01856892	45784122	CTTCCCRCCCAAAAATACTAAAACAAAAACRACCATATATAAAATCTAAC			II			GCCACGGGGGCCTGGTGGGTGCCGAGGGGCCCAGCCCCACACGCCCACAGGGCCATTTCC[CG]CCAGACTTCACACATGGCCGCCCCTGCCCCAGCACCCCTGGGCGGGAAGGAGGGTCTGCA	37	16	1388728	CGCCAGACTTCACACATGGCCGCCCCTGCCCCAGCACCCCTGGGCGGGAA	F	BAIAP3	NM_003933	Body	chr16:1392544-1392753	N_Shelf					16:1328548-1328730			BAIAP3	ENST00000440627.2	5'UTR
TSR3	ENSG00000007520.4	ENSG00000007520.4	0.0904068	1.99339	0.0462191	0.0558645	0.0453533	513.386	0.275312	0.145744	-5.15963	3.25153	0.00121872	0.00178603	-2.53013	0.0291326	0.0253219	0.038643	0.0399502	0.00333739	cg05594558	10760218	AAAACAAATCAAAATTTAAAAACCTACCCAAAAATCCCACACTAAAACCA	35716532	AAAACGAATCAAAATTTAAAAACCTACCCGAAAATCCCACGCTAAAACCG	I	A	Red	CGCCCTCGCCGTCAGCCGCCCCTGGCTCCACGGAAGCTGCACGAGAGAGAGAAGGGCACT[CG]GCCTCAGCGTGGGACCCCCGGGCAGGCCCTCAAACCCTGACCCGCTCTCCCCATCACGCC	37	16	1401624	CGGCCTCAGCGTGGGACCCCCGGGCAGGCCCTCAAACCCTGACCCGCTCT	F	TSR3;GNPTG	NM_001001410;NM_032520	Body;TSS1500	chr16:1401334-1402348	Island					16:1340145-1342349	16:1401199-1402437	Promoter_Associated	GNPTG	ENST00000204679.4	TSS1500
PIGQ	ENSG00000007541.17	ENSG00000007541.17	-0.199265	-5.17855	2.23611e-07	3.87527e-07	0.0384788	765.319	0.273426	-2.39529	-0.906486	-7.4499	3.67983e-13	1.04468e-12	18.661	0.632665	0.750071	0.73633	0.784071	-0.132589	cg04064054	66665562	CCTAAAAAATCCCTCATATATCTAAATCCTATAAATAAAAAACTAACTAC			II			AGGACATCCCCCCTGAGAGGTCCCTCATATGTCTGGGTCCTGTGGGTGGGGGACTAACTG[CG]CAATGTAGTTAGGTGCTCAATAAACGGAGTTGCCGCTGAGGTCTGGGCTGGGGTCTTGTT	37	16	619455	CGCAGTTAGTCCCCCACCCACAGGACCCAGACATATGAGGGACCTCTCAG	R	PIGQ;NHLRC4;PIGQ	NM_004204;NM_176677;NM_148920	TSS1500;3'UTR;TSS1500	chr16:619805-620195	N_Shore						16:619287-620522	Promoter_Associated	NHLRC4;NHLRC4;PIGQ;PIGQ;PIGQ;PIGQ	ENST00000424439.2;ENST00000540585.1;ENST00000321878.5;ENST00000026218.5;ENST00000470411.2;ENST00000409527.2	3'UTR;3'UTR;TSS1500;TSS1500;TSS1500;5'UTR
CRAMP1	ENSG00000007545.16	ENSG00000007545.16	0.115344	3.83806	0.000124011	0.000182458	0.0300526	472.491	0.101248
TEAD3	ENSG00000007866.22	ENSG00000007866.22	0.268381	7.32751	2.34472e-13	5.41408e-13	0.0366265	955.651	0.252975	-0.962857	0.991974	-16.1861	2.05503e-48	4.45242e-47	99.1847	0.644128	0.479574	0.768433	0.616849	-0.155301	cg24783610	88744226	CCAAATCACACAACTCTAAACAAACTATAATTATTCCTCTAATTACCTCC			II			GGCTCTGGAGCTCCGCCCCCAGCCCCAAGCCCACCCTAGGAGCAGGTGCTCCAGGTGGAA[CG]GAGGTAACCAGAGGAACAACCACAGCTTGTTCAGAGCTGTGTGACCTGGGATGCACGCGC	37	6	35454622	CGGAGGTAACCAGAGGAACAACCACAGCTTGTTCAGAGCTGTGTGACCTG	F	TEAD3	NM_003214	5'UTR	chr6:35453776-35454435	S_Shore								TEAD3;TEAD3;TEAD3	ENST00000402886.3;ENST00000338863.7;ENST00000373905.5	5'UTR;5'UTR;5'UTR
SELE	ENSG00000007908.16	ENSG00000007908.16	-1.76224	-12.1246	7.82775e-34	3.7524e-33	0.145345	836.387	2.48508	-4.53833	-1.84032	-10.2747	9.3045e-23	4.76855e-22	40.4816	0.738281	0.82414	0.001	0.814241	-0.313633	cg03211132	89809484	CTCACAAAAAAATAACTCACAAAATAAATATTAATCTTCAAATTTTACAC			II			ACATGCACTGTCTCACAGAGGAATGACTCACAAGGTAGATATTAATCTTCAGATTTTGCA[CG]GCAGTTATGCCTAAATTAAAATATTATCTAAAAATAATATCTAACACTCAAATGGTTAAA	37	1	169703751	TCACAGAGGAATGACTCACAAGGTAGATATTAATCTTCAGATTTTGCACG	R	SELE	NM_000450	TSS1500										SELE;SELE;SELE;SELE;C1orf112	ENST00000367775.1;ENST00000367777.1;ENST00000333360.7;ENST00000367780.4;ENST00000498289.1	TSS1500;TSS1500;TSS1500;TSS1500;5'UTR
DNAJC11	ENSG00000007923.16	ENSG00000007923.16	0.147931	5.35237	8.68106e-08	1.53698e-07	0.0276383	1082.68	0.124686	-2.34466	-1.16403	-8.90554	7.89291e-18	3.00355e-17	29.2552	0.451656	0.615103	0.757125	0.418054	-0.152689	cg26808478	63644925	CRAAAAAACTTCCAAAATCAAATCATAAAATAAATCAATTTCTTTAAACC			II			TGGAAAACCTGAGAGATGGAATTAGGAATTCTCTGGCAGGGCTGAAAAGTCTGGACCCAT[CG]GCTTAAAGAAACTGATCCACCTCATGACCTGACCCTGGAAGCCTTCTCGCCCTTCACACC	37	1	6760926	CGGCTTAAAGAAACTGATCCACCTCATGACCTGACCCTGGAAGCCTTCTC	F	DNAJC11	NM_018198	Body	chr1:6761295-6762131	N_Shore						1:6760769-6760943	Promoter_Associated_Cell_type_specific	DNAJC11	ENST00000377573.5	5'UTR
FMO3	ENSG00000007933.13	ENSG00000007933.13	-0.246512	-2.61262	0.00898505	0.0115705	0.0943543	799.74	1.17838	-2.2979	-1.15489	-7.59426	1.3529e-13	3.94851e-13	19.6447	0.423797	0.765014	0.694372	0.804063	-0.187562	cg16599143	51627237	AAAAAAACCACCTATTCTTTACTATCCTTCACAAAAATATATCTAAAATC			II			CTGCAGAAAGCTGTGGCAAGCAAAGGATAGGCTAGAGAGAGACAGGACTAATAAATGTGT[CG]ACTTCAGATACATTCTTGTGAAGGACAGCAAAGAATAGGTGGCCTTTTCACCTCCTAGAG	37	1	171058672	AAAAGGCCACCTATTCTTTGCTGTCCTTCACAAGAATGTATCTGAAGTCG	F	FMO3;FMO3	NM_006894;NM_001002294	TSS1500;TSS1500										FMO3;FMO3;FMO3	ENST00000392085.2;ENST00000542847.1;ENST00000534514.1	TSS1500;TSS1500;TSS1500
MYLIP	ENSG00000007944.15	ENSG00000007944.15	-0.53069	-11.8902	1.33092e-32	6.14048e-32	0.0446325	1753.58	0.45598	-0.597145	3.00366	-3.09535	0.00206672	0.00296818	-3.0168	0.948556	0.936726	0.923105	0.92761	-0.0418464	cg16623474	97614145	TACTATAAAATAACTATCTAAAAACTAAAATCCAACATTCTCAACAAACC			II			GAAGTTTATCAAATGGTCATCTAAGAAGCCTTTTGAGGCCTGCAACAGTGTAGTAAACCA[CG]GCTTGCTGAGAATGCTGGATCTCAGTCCTCAGATAGCTATTTTACAGCAAATTATTTTCA	37	6	16139867	CGGCTTGCTGAGAATGCTGGATCTCAGTCCTCAGATAGCTATTTTACAGC	F	MYLIP	NM_013262	Body										MYLIP	ENST00000349606.4	5'UTR
NOX1	ENSG00000007952.18	ENSG00000007952.18	0.931089	8.68086	3.92773e-18	1.09513e-17	0.107258	32.2358	0.183137	-2.06954	0.772684	-5.02729	6.75765e-07	1.26544e-06	4.58709	0.913777	0.939254	0.878416	0.935872	-0.131204	cg26271207	2773934	AAAATCCTAAAATTTACACATATTCTACTTTACTATATAATTCCAAACCC			II			AGTAAAATTCCAGGGTCCTGAGATTTGCACATATTCTACTTTGCTGTGTAATTCCAAACC[CG]TTCCGAAGTGACCACCTAAATGTATACTACAGAGAGTTATGAATGAGAGTTCTACTTCCT	37	X	100130542	CGGGTTTGGAATTACACAGCAAAGTAGAATATGTGCAAATCTCAGGACCC	R	NOX1;NOX1;NOX1	NM_013955;NM_007052;NM_001271815	TSS1500;TSS1500;TSS1500										NOX1;NOX1;NOX1	ENST00000372960.4;ENST00000372964.1;ENST00000372966.3	TSS1500;TSS1500;TSS1500
E2F2	ENSG00000007968.7	ENSG00000007968.7	1.16111	12.8665	6.94415e-38	3.75247e-37	0.0902427	267.673	1.00997	-0.388894	2.02392	-3.8508	0.000131694	0.000208797	-0.450356	0.759174	0.834977	0.898777	0.893961	-0.055099	cg24254937	98602413	CTAAAACAACRCTTATAAAAATCTAACATAATACCTAACATCCTATAAAC			II			GGGTGAGGGACGGAGGCAAACTAGTCTACTTCTTTGTAGGGAAAACTAACATCTATTCAG[CG]CCTACAGGATGCCAGGCACCATGCTAGATCCTTACAAGCGTTGTTTTAGTTAATTTATTC	37	1	23858301	CGCCTACAGGATGCCAGGCACCATGCTAGATCCTTACAAGCGTTGTTTTA	F	E2F2	NM_004091	TSS1500	chr1:23857033-23858089	S_Shore						1:23857211-23858316	Promoter_Associated	E2F2	ENST00000361729.2	TSS1500
PSMB1	ENSG00000008018.9	ENSG00000008018.9	0.29722	10.5322	6.14152e-26	2.28813e-25	0.0282203	3571.41	0.192478	-0.788006	3.35313	-3.61802	0.000324466	0.000498652	-1.29803	0.93165	0.961368	0.959013	0.961094	-0.0489256	cg08627380	42657122	AAAATTCCAAAAACAAACCRCCTAAATTCTAATTCTAACTTTCCCRTTTC			II			AGACTTACAGTAGAATTCCAAAAGCAGACCGCCTGGGTTCTAATTCTGGCTTTCCCGTTT[CG]CAGATATGAGACTGTGGGTAAGTTACTTCTCAAAGCGTCAATTTCATCATATATACAACA	37	6	170858811	GAATTCCAAAAGCAGACCGCCTGGGTTCTAATTCTGGCTTTCCCGTTTCG	R	PSMB1	NM_002793	Body	chr6:170862124-170862480	N_Shelf								PSMB1;PSMB1	ENST00000462957.1;ENST00000462957.1	1stExon;3'UTR
SYN1	ENSG00000008056.14	ENSG00000008056.14	0.12993	1.36778	0.17138	0.194678	0.0949929	15.6302	0.0434615
JARID2	ENSG00000008083.14	ENSG00000008083.14	0.243298	7.6968	1.39516e-14	3.37571e-14	0.0316102	2155.42	0.341256	-3.22138	0.146468	-10.5973	5.4838e-24	3.02171e-23	43.2868	0.708087	0.793677	0.760616	0.906263	-0.253873	cg01581872	85618911	TAACCTTATATTAAACTAACTATATAACTCCAAACAAACTATACAACCTC			II			TACTTCAAGTTTGGCCTTGTGTTAAACTGGCTGTGTGACTCCAGGCAGGCTATACAACCT[CG]CTGAGCTATTTCCTCATCTGGACAACTTATTTCATGCACTTCACAGGCTTGTTGCTGGGA	37	6	15256236	GGCCTTGTGTTAAACTGGCTGTGTGACTCCAGGCAGGCTATACAACCTCG	R	JARID2;JARID2	NM_004973;NM_001267040	Body;5'UTR						TRUE				JARID2;JARID2	ENST00000538175.1;ENST00000397311.3	5'UTR;5'UTR
CDKL5	ENSG00000008086.13	ENSG00000008086.13	-0.495916	-11.2988	1.33097e-29	5.62084e-29	0.0438912	2406.53	0.351445	-0.815585	0.562789	-10.5458	8.63176e-24	4.70287e-23	42.8372	0.472809	0.43812	0.462167	0.387763	-0.128764	cg16604050	53651286	CTCAACACRAAACTACTATCTTCCAAATAAAATCACAAAAACCAAAATAC			II			TCTTTACCCCACTCAGCACGAAGCTGCTGTCTTCCAGGTGGAATCACAGGGGCCAGAATG[CG]CAAATGAGGGAAATGACCAACCACACCCTTACCCATATGGCTCAGTTCCAGCTGTCAATG	37	X	18635569	CGCATTCTGGCCCCTGTGATTCCACCTGGAAGACAGCAGCTTCGTGCTGA	R	CDKL5;CDKL5	NM_001037343;NM_003159	Body;Body										CDKL5	ENST00000463994.1	5'UTR
CAMK1G	ENSG00000008118.10	ENSG00000008118.10	-0.45119	-4.79078	1.66138e-06	2.74343e-06	0.0941789	84.6883	0.258376	-1.46687	-0.179767	-29.6296	1.03397e-115	1.67666e-112	253.567	0.348053	0.373587	0.266416	0.363494	-0.246245	cg20994118	75692368	AATCAAAAAAACATAACCCTAAAAATCCCCAATCCAACAAATAAATCATC			II			ATACTCAGTGTAATCAGGGAGACATAGCCCTGGAGATCCCCAGTCCAACAGGTGAGTCAT[CG]ACCCTGTCATGGGGAAACTCACAAACTAATGCAGAAGTCACAGTCTCTCTTTTCAGGAAG	37	1	209780966	ATCAGGGAGACATAGCCCTGGAGATCCCCAGTCCAACAGGTGAGTCATCG	R	CAMK1G	NM_020439	Body								1:209780810-209781080	Unclassified_Cell_type_specific	CAMK1G	ENST00000494990.1	TSS200
CDK11A	ENSG00000008128.23	ENSG00000008128.23	-0.18312	-4.19238	2.76047e-05	4.23575e-05	0.0436793	57.7895	0.0406034
NADK	ENSG00000008130.15	ENSG00000008130.15	0.0329958	0.998289	0.318139	0.348933	0.0330524	1908.72	0.222194	-4.25533	-1.10826	-12.4934	1.12167e-31	9.67762e-31	60.8556	0.496486	0.583081	0.243037	0.409628	-0.325109	cg04157786	89723836	ATCATATACAAAAACTCAACTCACRCATTATTATATTAATAATCTTATCC			II			ACACCCACAGAAGCGGCCTTGAGCTGCCCAGTTCTTTTTCTTTGGCGGGGGGAGAGGGGG[CG]GATAAGATCATTAACATAATAATGCGTGAGCTGAGTTTTTGCATATGATCATTAGCATAA	37	1	1711635	TCATATGCAAAAACTCAGCTCACGCATTATTATGTTAATGATCTTATCCG	F	NADK;NADK	NM_001198993;NM_001198994	TSS1500;TSS200	chr1:1709394-1710582	S_Shore			RDMR			1:1711156-1712609	Promoter_Associated	NADK;NADK;NADK	ENST00000341991.3;ENST00000378625.1;ENST00000492845.1	TSS1500;TSS200;TSS1500
DLEC1	ENSG00000008226.20	ENSG00000008226.20	-0.868715	-9.56958	1.0734e-21	3.43204e-21	0.0907788	366.81	0.976384	-4.89428	-1.62952	-13.0887	3.09667e-34	3.08784e-33	66.7099	0.457687	0.671481	0.552175	0.66235	-0.357097	cg16150706	95803416	AAATACCAAAAAAATATAATACTACTTCTACCTTCAAAAAATACACAATC			II			GTACAGTTGTTTTACTTTTACCTCCACACCCACCGCCATCATCACAAACACACACATACA[CG]ACTGTGCACTTCCTGAAGGCAGAAGCAGCATCATACTTCTTTGGTATCTTCAGCAATCAG	37	3	38080350	CGACTGTGCACTTCCTGAAGGCAGAAGCAGCATCATACTTCTTTGGTATC	F	DLEC1;DLEC1	NM_007337;NM_007335	TSS1500;TSS1500	chr3:38080628-38081187	N_Shore				TRUE		3:38080065-38082042	Promoter_Associated	DLEC1	ENST00000346219.3	TSS1500
CYTH3	ENSG00000008256.16	ENSG00000008256.16	-0.101073	-2.53412	0.011273	0.0143994	0.0398847	1830.54	0.245695	-2.42604	-2.7415	-5.44332	7.91559e-08	1.57892e-07	6.66073	0.730059	0.84225	0.859816	0.801124	-0.216162	cg00884491	32790927	TAAAATCACAATATATAATCTTCTATAACTAACTCATTTCACCTAACATC			II			GTGATTCAGCCATCAAAATGAAGTACTGGCACATGCTACAACACAGATGAACTGAGAACA[CG]ATGCTAGGTGAAATGAGCCAGCCACAGAAGACCACATATTGTGATTCCATTTACAGAAAA	37	7	6245952	GGAATCACAATATGTGGTCTTCTGTGGCTGGCTCATTTCACCTAGCATCG	F	CYTH3	NM_004227	Body
ADAM22	ENSG00000008277.14	ENSG00000008277.14	0.00809457	0.109444	0.912851	0.922304	0.0739611	681.329	0.90916	-2.32535	1.60195	-8.95253	5.44892e-18	2.09309e-17	29.6212	0.786014	0.921897	0.897571	0.735733	-0.189579	cg08427112	6664884	TCTTTACTACACTTTCATCTCTATTAACCAATTTCCTCTCTTAATATTCC			II			GTCATCACTTTTCTTTGCTGCACTTTCATCTCTGTTGGCCAGTTTCCTCTCTTGGTATTC[CG]TTTTTGCAAAATGGCACATGATATCATCAGAAGACAAAGAGGCAACATAATTGCATGCTT	37	7	87779624	CGGAATACCAAGAGAGGAAACTGGCCAACAGAGATGAAAGTGCAGCAAAG	R	ADAM22;ADAM22;ADAM22;ADAM22;ADAM22	NM_021721;NM_004194;NM_021723;NM_021722;NM_016351	Body;Body;Body;Body;Body
SYPL1	ENSG00000008282.9	ENSG00000008282.9	0.426981	8.37721	5.41976e-17	1.44785e-16	0.0509694	3197.4	0.492505	-1.79774	-1.61628	-11.5866	6.61003e-28	4.58951e-27	52.236	0.252745	0.315775	0.235742	0.10778	-0.199681	cg09315887	24675136	CTAACTACCRTACTATAAAATACCTCRAAAATATAAATCACCAAATATTC			II			ACAACAGACTTCTGGCTACCGTGCTGTGGGGTGCCTCGAAAGTGTGAATCACCAAATATT[CG]TATGGAAATTAGGTTTATTTTCAAAGTTACCATCGCAGCCATGGTTGAAAAATGAAGTAA	37	7	105753386	TGGCTACCGTGCTGTGGGGTGCCTCGAAAGTGTGAATCACCAAATATTCG	R	SYPL1;SYPL1	NM_006754;NM_182715	TSS1500;TSS1500	chr7:105752103-105753148	S_Shore						7:105752223-105753558	Promoter_Associated	SYPL1;SYPL1;SYPL1	ENST00000470347.1;ENST00000455385.2;ENST00000011473.2	TSS1500;TSS1500;TSS1500
CYB561	ENSG00000008283.16	ENSG00000008283.16	0.00299096	0.060646	0.951641	0.956906	0.0493183	2385.03	0.351978	1.34403	2.34881	14.6492	3.21646e-41	4.71463e-40	82.6988	0.824802	0.920603	0.855635	0.923379	0.135338	cg19683800	24672128	TACAAACCTCTCCTACCCTTTATACTCCACAAAATATAAAAAAATTACCA	97688567	TACGAACCTCTCCTACCCTTTATACTCCACGAAATATAAAAAAATTACCG	I	A	Red	TGATTAGCTACAAATTAGGAAGAACAGAGGGGACATCACCTCTCCCTCTGCTGGGTGACC[CG]GCAACTTCCTCACACCTCGTGGAGTACAAAGGGCAGGAGAGGCCCGCAGAGCGAGGGGCC	37	17	61518354	TGCGGGCCTCTCCTGCCCTTTGTACTCCACGAGGTGTGAGGAAGTTGCCG	F	CYB561;CYB561;CYB561	NM_001017917;NM_001017916;NM_001915	TSS200;5'UTR;5'UTR	chr17:61514752-61515386	S_Shelf						17:61518267-61518645	Unclassified	CYB561;CYB561;CYB561;CYB561	ENST00000392975.1;ENST00000392976.1;ENST00000448884.2;ENST00000360793.2	TSS200;5'UTR;5'UTR;5'UTR
SPAG9	ENSG00000008294.21	ENSG00000008294.21	-0.213484	-6.96271	3.33787e-12	7.32978e-12	0.0306611	10699.9	0.175825	-3.02012	0.0747256	-6.69424	5.39706e-11	1.32837e-10	13.7673	0.897973	0.939219	0.896762	0.913597	-0.178927	cg10536349	46751548	ACRCCATAAATCCTAAATACATACTACTATTTATATTTAACTTTATTAAC			II			AGTGCACAAGCAGCAAAACAGAGAGAGATACTAAGATAGCAGAATTAATGACCACCGCCC[CG]CCAACAAAGCCAAACACAAACAGCAGCATGCATCCAGGACTCATGGCGCTGTGCTGGCAT	37	17	49123976	CGCCATGAGTCCTGGATGCATGCTGCTGTTTGTGTTTGGCTTTGTTGGCG	F	SPAG9;SPAG9	NM_003971;NM_001130528	Body;Body						TRUE				SPAG9;RP11-481C4.1	ENST00000510283.1;ENST00000509833.1	1stExon;5'UTR
CELSR3	ENSG00000008300.17	ENSG00000008300.17	2.02864	22.6432	1.62848e-113	5.77762e-112	0.0895918	404.714	1.10938
AASS	ENSG00000008311.15	ENSG00000008311.15	-0.548945	-10.978	4.87508e-28	1.94989e-27	0.050004	2814.95	0.573774	-3.79725	0.757545	-10.4483	2.0408e-23	1.0869e-22	41.9846	0.510647	0.862091	0.868157	0.865847	-0.251362	cg06320626	13689188	CCRAATTACRTTCTATCTACTCCTTTTCAAAAATACCTTCTAAAATAATC			II			TCTTCCTGCTCATAAGCTAAAAAATAGGATCTTTTGCAGATCCAAAGCAGAGTTCACCCC[CG]ACCATTTCAGAAGGTATTTCTGAAAAGGAGCAGATAGAACGTAATTCGGAGTCACTCACC	37	7	121721493	CGAATTACGTTCTATCTGCTCCTTTTCAGAAATACCTTCTGAAATGGTCG	F	AASS	NM_005763	Body										U7;AASS	ENST00000516194.1;ENST00000473553.1	TSS1500;3'UTR
PLEKHG6	ENSG00000008323.15	ENSG00000008323.15	-0.202696	-2.36214	0.0181695	0.0227961	0.0858103	557.93	0.867055	-1.30068	-1.10916	-27.7139	3.47849e-106	2.75121e-103	231.714	0.284545	0.245685	0.180746	0.158153	-0.190131	cg07533239	84634392	CCTTAAAAACAATTCTACTTATAACTAAAACATCCCCTACCTCAATACAC			II			TTTCCCCTCCACCTTGAGGACAGTTCTGCTTGTGGCTGGGACATCCCCTGCCTCAATGCA[CG]ATAATTTTGCCTTTGGAGATGGGACTTTCCTAGGCTGTGGGTGAGAAGGGAGACTAGAAA	37	12	6422131	CGTGCATTGAGGCAGGGGATGTCCCAGCCACAAGCAGAACTGTCCTCAAG	R	PLEKHG6;PLEKHG6;PLEKHG6;PLEKHG6	NM_001144857;NM_001144856;NM_001144857;NM_018173	1stExon;Body;5'UTR;Body	chr12:6419603-6420024	S_Shelf				TRUE				PLEKHG6;PLEKHG6	ENST00000449001.2;ENST00000449001.2	5'UTR;1stExon
SS18L2	ENSG00000008324.12	ENSG00000008324.12	0.000606469	0.0209387	0.983295	0.985076	0.028964	313.209	0.0975733	-0.23096	0.840249	-3.23895	0.00127267	0.00186203	-2.57016	0.652895	0.642103	0.744007	0.563591	-0.0395309	cg15033269	48799942	AAATTAAATAACTTACCCAAAATTCCTTAACAAAACCAATCTCTAAATAC			II			CGGTATGGTGCCTGGGCAGTCCCGGGTTGTTAAGGGTGAGAGTTCTAAAGCCAGGCTGCC[CG]TATTCAGAGACTGGCTTTGCTAAGGAACCTTGGGCAAGTTACTTAACCTGTTTCGTCATC	37	3	42631489	GGTTAAGTAACTTGCCCAAGGTTCCTTAGCAAAGCCAGTCTCTGAATACG	F	SS18L2	NM_016305	TSS1500	chr3:42632164-42632667	N_Shore								SEC22C;SS18L2;SS18L2	ENST00000417572.1;ENST00000447630.1;ENST00000011691.4	5'UTR;5'UTR;TSS1500
MPND	ENSG00000008382.16	ENSG00000008382.16	-0.330643	-8.51009	1.73798e-17	4.7276e-17	0.0388531	179.206	0.130352
MGST1	ENSG00000008394.13	ENSG00000008394.13	0.223725	2.54239	0.0110096	0.0140759	0.0879979	1935.55	1.51345	-2.51663	-1.68732	-8.91794	7.15862e-18	2.73089e-17	29.3517	0.282079	0.273576	0.391313	0.190032	-0.23974	cg15747993	4779194	TAACTACAAAACCAACCATAATAATAACTACAATTTTATACAACAAACTC			II			TAATTTTGTTGTGGCTGCAGAGCCAACCATGATAATGGCTGCAGTTTTGTGCAGCAAACT[CG]TGGCAATTGATTGATAAATCAGCTTTGGGGGAAAAAAAGTTTACAACAGCATTGCCTTAA	37	12	16503552	GGCTGCAGAGCCAACCATGATAATGGCTGCAGTTTTGTGCAGCAAACTCG	R	MGST1;MGST1;MGST1;MGST1;MGST1;MGST1;MGST1;MGST1	NM_145792;NM_001260511;NM_001260512;NM_001267598;NM_020300;NM_145791;NR_048545;NR_048547	5'UTR;5'UTR;5'UTR;5'UTR;5'UTR;5'UTR;Body;Body										MGST1;MGST1;MGST1;MGST1	ENST00000010404.2;ENST00000396210.3;ENST00000535309.1;ENST00000540056.1	5'UTR;5'UTR;5'UTR;5'UTR
CRY1	ENSG00000008405.12	ENSG00000008405.12	-0.542476	-14.1623	1.56797e-45	1.05988e-44	0.0383042	1073.84	0.245413	0.160613	-3.13402	2.40182	0.0166471	0.0219088	-4.89666	0.0686279	0.114475	0.0895761	0.171692	0.0236131	cg03459784	34708975	CTAAAATTTTTTTAATACTAACRATATATATCATCAACCTTTCACCCCTC			II			TCCTGGACTTCCTGGAATTTTTTTAATACTAGCGATATATATCATCAACCTTTCACCCCT[CG]TCTCTTACATTTAATGTAGTTTACCGGTCTCTTTGAAACTGGACGTTTGTCTACTTTTCC	37	12	107488149	CGAGGGGTGAAAGGTTGATGATATATATCGCTAGTATTAAAAAAATTCCA	R	CRY1	NM_004075	TSS1500	chr12:107486612-107487811	S_Shore								CRY1;CRY1;RP11-797M17.1	ENST00000550633.1;ENST00000008527.5;ENST00000547679.1	TSS1500;TSS1500;5'UTR
PGLYRP1	ENSG00000008438.5	ENSG00000008438.5	-0.378933	-5.33319	9.65035e-08	1.7045e-07	0.0710519	20.4463	0.0287235
NFIX	ENSG00000008441.18	ENSG00000008441.18	-0.653366	-10.899	1.16591e-27	4.59952e-27	0.0599476	1418.43	0.540304	1.61715	1.82802	22.3097	7.67078e-79	9.31795e-77	168.977	0.874461	0.853324	0.904866	0.907098	0.18948	cg04189679	35674917	CCTACTTCTATAAATCTTTCTAAACCTACATCCRACCCTATATAACCATC			II			CCAAGTCTCTACCTACTTCTGTGGATCTTTCTAGGCCTGCATCCGGCCCTGTGTGACCAT[CG]TGACCCGTCATGCAGAAGGGCCAGGTGCCAGTCATTCCCCCTCCCTTCAGCTTGAATTTT	37	19	13138055	CTACTTCTGTGGATCTTTCTAGGCCTGCATCCGGCCCTGTGTGACCATCG	R	NFIX;NFIX;NFIX	NM_001271044;NM_001271043;NM_002501	Body;Body;Body	chr19:13135317-13136169	S_Shore		chr19:13138013-13138013
ST3GAL1	ENSG00000008513.16	ENSG00000008513.16	-0.0937255	-1.76713	0.0772058	0.0911589	0.0530382	4359.2	0.499966	-2.27821	1.45945	-9.6059	2.73434e-20	1.20814e-19	34.8555	0.620841	0.783116	0.741802	0.738062	-0.197123	cg10903500	16633854	ATATCATAAATTCCCCAAAAATATCTTAATAACTCAAAAATCCCTAAAAC			II			AAAAAAAAAAAAAAAAAAAAAGCCATGTTCTTAACCACTGTACTGCGGTTCGTAAAACTA[CG]TTTCAGGGATCTCTGAGTCATTAAGATACTTCTGGGGAATCCATGATATCAAAGCCATTT	37	8	134544121	TATCATGGATTCCCCAGAAGTATCTTAATGACTCAGAGATCCCTGAAACG	F	ST3GAL1;ST3GAL1	NM_173344;NM_003033	5'UTR;5'UTR								8:134543998-134544304	Unclassified_Cell_type_specific	ST3GAL1;ST3GAL1;ST3GAL1;ST3GAL1	ENST00000522652.1;ENST00000521180.1;ENST00000319914.5;ENST00000519435.1	5'UTR;5'UTR;5'UTR;3'UTR
MMP25	ENSG00000008516.17	ENSG00000008516.17	-0.935871	-12.0035	3.40725e-33	1.60066e-32	0.0779667	130.912	0.338647
IL32	ENSG00000008517.18	ENSG00000008517.18	-0.215091	-3.01419	0.00257668	0.00346648	0.0713595	1284.5	0.72916
PKD1	ENSG00000008710.20	ENSG00000008710.20	-0.289226	-6.6361	3.22097e-11	6.75931e-11	0.0435837	2406.54	0.294132	-0.649928	1.70633	-11.3509	5.91581e-27	3.88567e-26	50.0613	0.62954	0.855422	0.790025	0.862717	-0.0852132	cg19967305	45734129	AATAACTACTAAAAAAATTCCCTAAAATAACRCCRAACCAAAACTCAAAC			II			CCCCAGGCCGGGGCCAGGGCCTCATCAAAACCCAACAGGAGTGTTTCCTGCTGGCCAGCT[CG]CCTGAGCTCTGGTTCGGCGCCACCCCAGGGAACCCTCCCAGCAGCCATCAATTAGACAAC	37	16	2142265	CGCCTGAGCTCTGGTTCGGCGCCACCCCAGGGAACCCTCCCAGCAGCCAT	F	PKD1;PKD1	NM_000296;NM_001009944	Body;Body	chr16:2139803-2142170	S_Shore					16:2079683-2082494			RP11-304L19.1;PKD1	ENST00000570072.1;ENST00000382481.4	5'UTR;3'UTR
MAPK8IP2	ENSG00000008735.14	ENSG00000008735.14	1.25343	12.2096	2.76189e-34	1.34388e-33	0.102659	133.083	0.519164	-0.409604	1.65071	-8.52393	1.51603e-16	5.32996e-16	26.3377	0.798199	0.805991	0.743197	0.825273	-0.0607847	cg15684065	61761109	CTATAAACTAAACCTACAATAACRCCTACTCTAAACTAAACTCAAAAAAC			II			CCCACTTAGCTCTGTGAGCTGAGCCTGCAGTGGCGCCTGCTCTGAGCTGGACTCAGGAGG[CG]TGGGTCAGACAGGCTTGCATCCAGTCTGGGTGGAGAGAGGCACACGGGCGAAGGATGTGA	37	22	51045603	CGCCTCCTGAGTCCAGCTCAGAGCAGGCGCCACTGCAGGCTCAGCTCACA	R	MAPK8IP2	NM_012324	Body	chr22:51043832-51044141	S_Shore
MED24	ENSG00000008838.20	ENSG00000008838.20	-0.0259833	-0.825577	0.409044	0.440839	0.0314729	1664.07	0.167893
RHOBTB2	ENSG00000008853.17	ENSG00000008853.17	-1.03256	-15.4445	8.22109e-54	7.08578e-53	0.0668564	1602.84	1.87189
HEATR5B	ENSG00000008869.12	ENSG00000008869.12	-0.488032	-22.4873	5.52207e-112	1.89334e-110	0.0217025	4057.51	0.119175	-2.71755	1.61039	-8.02269	6.36551e-15	2.01984e-14	22.6532	0.867539	0.937473	0.885421	0.928552	-0.162031	cg16087015	46617529	AATATACCACTCATAAATTAACTAACTCTAAACAAATTACTTATCTTCTC			II			TTAGGATCATAAATGTGCCACTCATAAGTTGACTAACTCTAGGCAAGTTACTTATCTTCT[CG]CAGTTTACTTCCTCATAGAAAATTAGCTAATATCTTTTTCCTCTAGCAAAAAGAAAACAA	37	2	37267004	ATGTGCCACTCATAAGTTGACTAACTCTAGGCAAGTTACTTATCTTCTCG	R	HEATR5B	NM_019024	Body
SEC62	ENSG00000008952.17	ENSG00000008952.17	-0.0597282	-1.62139	0.104933	0.122131	0.0368376	5051.12	0.205504	-2.54278	1.1176	-6.84459	2.0696e-11	5.24005e-11	14.7062	0.901363	0.920838	0.824631	0.897103	-0.148282	cg21154181	15639565	TTTTTCCACAATAATAACTACTTTATACCAATTCACTTTCATTCTTATAC			II			CTGCACTCTAGCCTAGGCAACAGAGTGAGACTCCATCTCAAAAAAAAAAAAAAAAAAGAC[CG]TATAAGAATGAAAGTGAACTGGTACAAAGTAGTTACCATTGTGGAAAAAACAACTCAAAT	37	3	169693090	TTTTCCACAATGGTAACTACTTTGTACCAGTTCACTTTCATTCTTATACG	F	SEC62	NM_003262	Body
RPS20	ENSG00000008988.11	ENSG00000008988.11	-0.0269554	-0.675436	0.499399	0.530993	0.0399081	16544.3	0.296435	-1.22645	1.94509	-7.24223	1.51152e-12	4.12268e-12	17.273	0.857983	0.788548	0.887089	0.815907	-0.107388	cg00864458	1666246	CTACCAATATCCAATAAAACCAATCAAATCTCACATATTATATAATTAAC			II			AAAGTTATAAACTGCCAGTGTCCAATAAAACCAGTCAGGTCTCACATATTATGTAGTTAA[CG]GAATCCAGTTTTCAAATGACTCAAACGACAACGAAAACAGGATAGACCACTCTAAGATAC	37	8	56985462	TGCCAGTGTCCAATAAAACCAGTCAGGTCTCACATATTATGTAGTTAACG	R	RPS20;RPS20	NM_001146227;NM_001023	Body;3'UTR	chr8:56986556-56987308	N_Shore
CSDE1	ENSG00000009307.16	ENSG00000009307.16	-0.309918	-11.2369	2.68607e-29	1.12239e-28	0.0275803	24174.3	0.163333	-3.56198	0.0221116	-10.7875	1.00596e-24	5.78946e-24	44.9678	0.472944	0.681083	0.674206	0.494274	-0.283494	cg22360146	99649279	AATTACTAATCCACCCTCTTTAATTACCTAACACAACAAAAATATCTTTC			II			CAAGGCTGCATAATCACTAAACAAAATGAAACAAATTCAGTCAACTGACCTTTCAAGTTA[CG]AAAGATATTCCTGTTGTGTCAGGTAATCAAAGAGGGTGGATCAGTAATTAAAAGGTTGAA	37	1	115301208	ATTACTGATCCACCCTCTTTGATTACCTGACACAACAGGAATATCTTTCG	F	CSDE1;CSDE1;CSDE1	NM_001130523;NM_007158;NM_001007553	TSS1500;TSS1500;TSS1500								1:115299671-115301283	Promoter_Associated	CSDE1;CSDE1;CSDE1;CSDE1;CSDE1;CSDE1	ENST00000358528.4;ENST00000261443.5;ENST00000534699.1;ENST00000339438.6;ENST00000369530.1;ENST00000530886.1	TSS1500;TSS1500;TSS1500;TSS1500;TSS1500;TSS1500
UBE3C	ENSG00000009335.18	ENSG00000009335.18	0.288321	11.5132	1.13258e-30	4.95325e-30	0.0250428	5307.66	0.185784	-3.03247	1.06673	-7.89062	1.65574e-14	5.1224e-14	21.7117	0.890563	0.947238	0.849912	0.905801	-0.17532	cg11493553	94732492	CTACACCTAACCTACTTAACACRTTTAAAATTTATAAAATATTTAATAAC			II			GATTTATTTTTGAGATGTTAACAGCACATTTTTTGTATTTCAAGAAAAGTGACTTGAGTC[CG]TCACTAAATATTTTACAAATTTTAAACGTGTTAAGTAGGCCAGGTGCAGTGGCACACACC	37	7	156993697	TGCACCTGGCCTACTTAACACGTTTAAAATTTGTAAAATATTTAGTGACG	F	UBE3C	NM_014671	Body						TRUE
REV3L	ENSG00000009413.16	ENSG00000009413.16	-0.575671	-18.5156	1.54464e-76	2.39157e-75	0.0310911	5222.04	0.234397	-4.32095	0.637646	-10.9624	2.08084e-25	1.24603e-24	46.5301	0.001	0.93542	0.001	0.868215	-0.25832	cg07530586	53708562	TAAACCAAATTTTAAATTCTCAATATCCATACTACTAACRACTACCATAC			II			CTTCAGTTGTATAAGCCAAATTTTAAGTTCTCAATATCCATGCTGCTAGCGGCTACCATA[CG]ACAGCACAGGTGTAAACAATGAAAACATACTCCAATTTCTATCTTACTGCCAGTCAGATA	37	6	111684145	AAGCCAAATTTTAAGTTCTCAATATCCATGCTGCTAGCGGCTACCATACG	R	REV3L;REV3L;REV3L	NM_001286431;NM_001286432;NM_002912	Body;Body;Body										REV3L-IT1	ENST00000411895.1	TSS1500
TENM1	ENSG00000009694.13	ENSG00000009694.13	0.0680005	0.6356	0.525037	0.556203	0.106986	586.299	1.16558	-2.62874	1.74372	-12.9233	1.61552e-33	1.54762e-32	65.0683	0.507469	0.861439	0.536025	0.534461	-0.250915	cg16165006	7602353	ACTACATTTTCATATCTAACTAACTCTTTTCTAATACCTAACACATACCC			II			AATCATCTGTGGCTACATTTTCATATCTGGCTGGCTCTTTTCTGATGCCTAGCACATACC[CG]TCTGACTTCAAATTACCCTCACTATGAAACCAGTTCCTGAAACGAGAATATCGGTCAATT	37	X	123631496	CGGGTATGTGCTAGGCATCAGAAAAGAGCCAGCCAGATATGAAAATGTAG	R	TENM1;TENM1;TENM1	NM_001163279;NM_014253;NM_001163278	Body;Body;Body										ODZ1	ENST00000461429.1	TSS1500
MASP2	ENSG00000009724.17	ENSG00000009724.17	-0.908882	-16.972	1.3227e-64	1.51758e-63	0.0535517	186.25	0.22695	-1.60945	2.15177	-19.4452	2.21199e-64	1.14751e-62	135.802	0.723283	0.915215	0.820022	0.919161	-0.187699	cg07534533	7769184	TCCAACCTATATAATCTCCTAATTCATCTATAACAAAAATAATAATCACC			II			GTAGTGGATCTTCCAGCCTGTGTGGTCTCCTGATTCATCTGTGACAAAGGTGATGGTCAC[CG]TGTTGCTTTTTGTTTCAATCCTGTGGGGCAATGTCTTCCCACAGAATGGGCCATGTTCTT	37	1	11103002	CGGTGACCATCACCTTTGTCACAGATGAATCAGGAGACCACACAGGCTGG	R	MASP2	NM_006610	Body					CDMR
IYD	ENSG00000009765.15	ENSG00000009765.15	-0.103662	-0.726434	0.467573	0.499314	0.142699	359.451	1.65502	-3.89761	0.138986	-9.96621	1.32136e-21	6.31434e-21	37.854	0.838551	0.876838	0.774406	0.886992	-0.269207	cg02927859	79604163	CACATAAATTTTACCAAAACATATTCAATCTTTAACATCAAAATACAAAC			II			TTGTATAAATGTATCATATTTTCCACTCTGTTTTATTCAAATGGCATCATGTTATACATA[CG]TTTGCACCTTGATGCTAAAGACTGAATATGTCTTGGCAAAATTCATGTGTTGGAGCCCTA	37	6	150688748	CGTTTGCACCTTGATGCTAAAGACTGAATATGTCTTGGCAAAATTCATGT	F	IYD;IYD;IYD	NM_203395;NM_001164695;NM_001164694	TSS1500;TSS1500;TSS1500										IYD;IYD;IYD	ENST00000229447.5;ENST00000392256.2;ENST00000392255.3	TSS1500;TSS1500;TSS1500
FAM76A	ENSG00000009780.16	ENSG00000009780.16	-0.360531	-12.8706	6.59249e-38	3.56462e-37	0.028012	679.873	0.11483	-0.488048	1.52611	-7.32334	8.73276e-13	2.41896e-12	17.8118	0.866312	0.900713	0.851016	0.859084	-0.0858136	cg02905426	47710542	ACAAATCTAAACCAATTACAACCCACTCTAATAAAAACCTACAAACCACC			II			CAAAGTAGGAAGCAGGTCTGGGCCAATTGCAGCCCACTCTGATGGGGGCCTGCAGGCCAC[CG]GACGCCTGAATATCTGTCCAATCCCTCCTGGAAGGACTGCCATCTCTTTAGTCCCTCTTC	37	1	28051771	CGGTGGCCTGCAGGCCCCCATCAGAGTGGGCTGCAATTGGCCCAGACCTG	R	FAM76A;FAM76A;FAM76A;FAM76A;FAM76A	NM_152660;NM_001143913;NM_001143915;NM_001143914;NM_001143912	TSS1500;TSS1500;TSS1500;TSS1500;TSS1500	chr1:28052145-28053002	N_Shore						1:28051600-28053284	Promoter_Associated	FAM76A;FAM76A;FAM76A;FAM76A	ENST00000373954.5;ENST00000419687.2;ENST00000530324.1;ENST00000010299.6	TSS1500;TSS1500;TSS1500;TSS1500
TRAF3IP3	ENSG00000009790.15	ENSG00000009790.15	-0.00624148	-0.096163	0.923391	0.931695	0.0649052	685.996	0.460003	-1.41309	0.860906	-14.8968	2.33181e-42	3.6351e-41	85.3096	0.425067	0.605725	0.330634	0.429137	-0.202037	cg22916645	47783218	ATTCTACCATAAATTACAATAAAAAACCCTAACTCTTAAAATCACACTAC			II			TTAATAGCTTATCTAAAAACACACACAGGTTGTAGGTGACAGAGCCAGGACATGAGTCCA[CG]CAGTGTGACTCCAAGAGCCAGGGTTCTCCACTGCAATCCATGGCAGAATAGCCAGGGGCT	37	1	209931334	CGCAGTGTGACTCCAAGAGCCAGGGTTCTCCACTGCAATCCATGGCAGAA	F	TRAF3IP3;TRAF3IP3	NM_025228;NR_109871	5'UTR;Body										TRAF3IP3;TRAF3IP3;TRAF3IP3;TRAF3IP3;TRAF3IP3	ENST00000400959.3;ENST00000367025.3;ENST00000458110.1;ENST00000367026.3;ENST00000367024.1	5'UTR;5'UTR;5'UTR;5'UTR;TSS1500
POMT2	ENSG00000009830.12	ENSG00000009830.12	0.358922	10.6787	1.28107e-26	4.89448e-26	0.0336112	767.758	0.167886	-1.77626	0.359963	-20.6365	2.28278e-70	1.65436e-68	149.535	0.418939	0.367067	0.35062	0.264775	-0.273572	cg21862081	18691568	ACACCTATAATAAAATCTTATCATTTTACATAAAATCTCTCTTAAAAATC			II			GCAAACTATCTACACCTATGATAGAATCTTATCATTTTACATGAAGTCTCTCTTGGGGGT[CG]ATTCTCCAGACAGATGGCAGAGTGATGTTTTTTAATTTAAATCCTTAAATCTCATTATGT	37	14	77769687	CGACCCCCAAGAGAGACTTCATGTAAAATGATAAGATTCTATCATAGGTG	R	POMT2	NM_013382	Body						TRUE				POMT2	ENST00000556880.1	3'UTR
VTA1	ENSG00000009844.16	ENSG00000009844.16	0.275204	9.12147	7.4115e-20	2.21294e-19	0.0301711	1550.77	0.250028	-3.00073	1.91364	-9.40172	1.47109e-19	6.21634e-19	33.1912	0.871786	0.926573	0.001	0.913567	-0.17966	cg13289431	6764432	CATAAAAATTTTTATCATTTTAAAAATTCAAAATACTACAACACAAAACC			II			CTTTCAGAGTCTCTTACATTTATACATGTATCTGTTAAGGGTAATGCCTTATGTTAAAAC[CG]GTCCTGTGTTGCAGTATTCTGAATTCTCAAAATGATAAAAATTTTCATGAGATGACCTTA	37	6	142472456	CGGTCCTGTGTTGCAGTATTCTGAATTCTCAAAATGATAAAAATTTTCAT	F	VTA1	NM_016485	Body	chr6:142468190-142468458	S_Shelf
MLXIPL	ENSG00000009950.16	ENSG00000009950.16	-1.04229	-9.67288	3.93157e-22	1.27722e-21	0.107754	175.528	0.739432	-2.01542	1.09326	-5.18263	3.08578e-07	5.91472e-07	5.34389	0.900207	0.916817	0.895719	0.926508	-0.13211	cg13492520	54753137	TACTCRACTCCCTCCTCTCATTATAATTTCCCTACTACATATATATATTC			II			ACTGGGGCCCTGGGGAGAGATAGGAGAAATGAGCCCTGCCTTCCAACACACACAGGTGTG[CG]AACATATACATGCAGCAGGGAAATTACAATGAGAGGAGGGAGTCGAGTACATTTATGCAA	37	7	73012206	ACTCGACTCCCTCCTCTCATTGTAATTTCCCTGCTGCATGTATATGTTCG	F	MLXIPL;MLXIPL;MLXIPL;MLXIPL	NM_032952;NM_032953;NM_032951;NM_032954	Body;Body;Body;Body						TRUE
BAZ1B	ENSG00000009954.11	ENSG00000009954.11	0.194059	8.73509	2.43458e-18	6.84705e-18	0.022216	5706.68	0.105464	-2.0974	1.31329	-5.19957	2.82943e-07	5.43782e-07	5.42771	0.942078	0.951817	0.926287	0.951551	-0.117529	cg13419344	5786228	CAAAATAAACACATAATTATTACTATATTAAAAAAACTTACAAACCRAAC			II			AACTCGTGATCCACCTGCCTCAGCCTCCCAGAGTGCTGGGATTACAGGTGTGAGCTACCA[CG]CCCGGCCTGCAAGTCTTTTCAACATAGTAACAATTATGTGCTCACTTTGTCAGCACATAT	37	7	72921499	CGCCCGGCCTGCAAGTCTTTTCAACATAGTAACAATTATGTGCTCACTTT	F	BAZ1B	NM_032408	Body										U6	ENST00000516904.1	TSS200
RANBP9	ENSG00000010017.13	ENSG00000010017.13	0.0277085	0.786353	0.431661	0.4635	0.0352367	2000.62	0.253239	-3.59301	-0.97418	-9.06779	2.18272e-18	8.58921e-18	30.5251	0.731506	0.768539	0.752274	0.368612	-0.250294	cg08622666	58769277	AATACCCTAATAATTCTCAAATCTAATACTACATCTTAACTTATTCCCTC			II			ATTTAAATGCCTGTGGGACATTCAAATGCAAACATTTGGTTAGACACATTGTCTGGAGCT[CG]AGGGAATAAGCTAAGATGTAGCATTAGATTTGAGAATCATCAGGGTATTTGCAGCCAAAT	37	6	13695743	CGAGGGAATAAGCTAAGATGTAGCATTAGATTTGAGAATCATCAGGGTAT	F	RANBP9	NM_005493	Body						TRUE
ETV7	ENSG00000010030.14	ENSG00000010030.14	0.667989	9.41712	4.63634e-21	1.4448e-20	0.0709334	278.829	0.4513
SPRTN	ENSG00000010072.16	ENSG00000010072.16	0.460293	16.2265	3.27401e-59	3.25171e-58	0.0283667	732.253	0.177323	-1.01154	2.60629	-7.48092	2.97023e-13	8.48275e-13	18.8715	0.942355	0.946212	0.924921	0.943942	-0.131286	cg03800048	86633284	CACTACTCCATTCTACTAACAAAAATAAATACCAACTCTAAATATAAAAC			II			AACACTGCTGTGCTCTCAGGACACCTAGCTGAGCTGGCAGCACAAACCAGTGTGAGGGCA[CG]CTTCACATTTAGAGCTGGTACTTACTTCTGCTAGCAGAATGGAGCAGTGGGAGCTGAGGC	37	1	231476388	CGCTTCACATTTAGAGCTGGTACTTACTTCTGCTAGCAGAATGGAGCAGT	F	SPRTN;SPRTN;SPRTN	NM_001010984;NM_001261462;NM_032018	Body;Body;Body	chr1:231473012-231474382	S_Shelf
EEF1AKNMT	ENSG00000010165.20	ENSG00000010165.20	0.413269	12.6153	1.73877e-36	9.06197e-36	0.0327593	1136.56	0.214063
DYRK4	ENSG00000010219.13	ENSG00000010219.13	-0.0957184	-2.72304	0.0064685	0.00842881	0.0351514	512.143	0.164396	-2.55412	0.537927	-6.3715	3.98435e-10	9.25491e-10	11.8121	0.807612	0.922702	0.837627	0.834634	-0.163124	cg19058507	20695971	CTTTTCAATTTTCATTTATCTTAACTACCAAAATACTCRAAACTAAATTC			II			AAGCTGTGTAACTTTTCAGTTTTCATTTATCTTGGCTGCCAAGATGCTCGGAACTGAATT[CG]TAATTATTTTATCCTTGGTTTCTAGCAGTCATTTCCCCCTTTGCATATTTTCTGACATCT	37	12	4713017	CGAATTCAGTTCCGAGCATCTTGGCAGCCAAGATAAATGAAAACTGAAAA	R	DYRK4;DYRK4;DYRK4	NM_001282285;NM_001282286;NM_003845	TSS1500;TSS1500;Body										DYRK4	ENST00000545342.1	TSS1500
ZNF207	ENSG00000010244.19	ENSG00000010244.19	0.194572	7.71883	1.17401e-14	2.85128e-14	0.0252075	9624.82	0.115586	-1.84405	2.54554	-6.26066	7.77023e-10	1.77106e-09	11.1598	0.928762	0.949639	0.923981	0.937802	-0.112156	cg04010286	14640250	CTTTACTAAAATAATATATTCATATAATTCCAACRCCTTCACAATTTAAC			II			TATGGCTTCTTTTTCATGTTTCATCTAGGTTTTTAGAAGTGAAGTATAGTAAATTTGGTT[CG]TTAAATTGTGAAGGCGCTGGAATTACATGAACATACCACCCTAGTAAAGGCAAGTTCTGT	37	17	30697051	TTTACTAGGGTGGTATGTTCATGTAATTCCAGCGCCTTCACAATTTAACG	F	ZNF207;ZNF207;ZNF207	NM_001032293;NM_003457;NM_001098507	3'UTR;3'UTR;3'UTR										ZNF207;ZNF207;ZNF207	ENST00000394673.1;ENST00000341711.6;ENST00000394670.3	3'UTR;3'UTR;3'UTR
UQCRC1	ENSG00000010256.11	ENSG00000010256.11	-0.111654	-2.02674	0.0426895	0.0517894	0.0550903	3424.7	0.555198	-0.558893	0.795999	-6.40586	3.23172e-10	7.55201e-10	12.0167	0.529104	0.633585	0.722323	0.484814	-0.0979144	cg03536664	23745240	TCAACAAAAAATTTTATTAATAATCACCTATAACACAAATTAAAAAAACC			II			TGACACACTTCTCAGCAGAGGATTTTATTGGTGGTCACCTGTGGCACAGGTTAGAGGAGC[CG]AAGTGCTGTGTTTGTGGTGGGGGGGGGACCACAAACCCCGGCCCTGCCCTCTTGCTTACA	37	3	48636487	CGGCTCCTCTAACCTGTGCCACAGGTGACCACCAATAAAATCCTCTGCTG	R	UQCRC1	NM_003365	3'UTR	chr3:48631882-48632901	S_Shelf				TRUE				UQCRC1	ENST00000203407.5	3'UTR
STARD3NL	ENSG00000010270.14	ENSG00000010270.14	-0.0907165	-2.38478	0.0170895	0.0214928	0.0380398	1319.32	0.330025	-2.78401	1.52941	-7.65958	8.56061e-14	2.53038e-13	20.0949	0.941852	0.941154	0.903035	0.936348	-0.172501	cg23839469	64665148	ATCAAAAATAAATTACATACATAATAACACTTATCCTTCAATACTTCAAC			II			TTTCCGAATGAATCAGAAATAAGTTGCATACATGATGACACTTATCCTTCAGTACTTCAG[CG]TGCATCTCCTAAGAATAAGGGCACTCTCCTGCATAACCATTACTAAACTGTAATCAATTC	37	7	38230200	CGCTGAAGTACTGAAGGATAAGTGTCATCATGTATGCAACTTATTTCTGA	R	STARD3NL	NM_032016	5'UTR										STARD3NL;STARD3NL;STARD3NL;STARD3NL	ENST00000009041.7;ENST00000544203.1;ENST00000434197.1;ENST00000396013.1	5'UTR;5'UTR;5'UTR;5'UTR
CD9	ENSG00000010278.15	ENSG00000010278.15	-0.101728	-1.70302	0.0885635	0.103894	0.0597336	10151.9	0.830125	-4.97871	-0.640383	-15.4537	6.01227e-45	1.08108e-43	91.2408	0.523393	0.61105	0.001	0.34807	-0.411171	cg22043869	93637448	TCCCTACAACAAAATTTTACAATATAAATCACTAAAATTCTCATCTTTAC			II			TTCTGAACCTGTCCCTGCAGCAAGATTTTGCAGTGTGAGTCACTGAAATTCTCATCTTTG[CG]TGGGAGCCTTGGGTGAATTGTGCTCTCAGTGGTGAGTGGGTGTGGCAAGGGATGACCAGG	37	12	6327917	CGCAAAGATGAGAATTTCAGTGACTCACACTGCAAAATCTTGCTGCAGGG	R	CD9	NM_001769	Body										CD9;CD9	ENST00000543424.1;ENST00000382515.2	5'UTR;5'UTR
NCAPD2	ENSG00000010292.13	ENSG00000010292.13	1.01215	20.3937	1.90057e-92	4.29255e-91	0.0496304	2787.54	0.689047	-2.1131	0.480818	-4.90244	1.25048e-06	2.29902e-06	3.99401	0.92195	0.932783	0.841518	0.917176	-0.120815	cg19371646	12804951	AATACRAAAAACCTCCATTTACATCTTACTACATTCAAAAAAATTCTATC			II			TTCTCAGGGAAAATGCGGAAGGCCTCCATTTGCATCTTGCTACATTCAGAAAGGTTCTGT[CG]TTAGGTATTGGGGGAGTTTTGTGAAGTAGATAGGTGACATTTGTACATGTTCTCTCAGTG	37	12	6631934	CGACAGAACCTTTCTGAATGTAGCAAGATGCAAATGGAGGCCTTCCGCAT	R	NCAPD2	NM_014865	Body										NCAPD2	ENST00000542492.1	TSS1500
IFFO1	ENSG00000010295.20	ENSG00000010295.20	-0.652039	-13.8575	1.14594e-43	7.35453e-43	0.0470532	633.504	0.351047	-2.5397	0.255446	-9.43953	1.07932e-19	4.60006e-19	33.4974	0.548674	0.70177	0.721928	0.71627	-0.234201	cg17229929	1720941	TATACRCTCAAAATCTCTATTTAAATATCAACTAAAAATATACTTCCTCC			II			TCCAGGCTTTTCCAAGAATCAGGGACACTGTAGCCTGTTGGTCTCAGTGTATGACAGACA[CG]GAGGAAGCACATCTTTAGCTGATACTTAAACAGAGACCCTGAGCGCACATACACCCGCGC	37	12	6648862	CGGAGGAAGCACATCTTTAGCTGATACTTAAACAGAGACCCTGAGCGCAC	F	IFFO1;IFFO1;IFFO1	NM_080730;NM_080731;NM_001039670	3'UTR;3'UTR;3'UTR	chr12:6649677-6649897	N_Shore			CDMR			12:6648723-6650065	Unclassified	IFFO1;IFFO1;IFFO1;IFFO1;IFFO1	ENST00000436152.2;ENST00000465801.1;ENST00000336604.4;ENST00000356896.4;ENST00000423501.2	3'UTR;3'UTR;3'UTR;3'UTR;3'UTR
GIPR	ENSG00000010310.9	ENSG00000010310.9	0.131727	1.70002	0.0891265	0.104526	0.0774856	227.454	0.451572	-2.84698	-0.799476	-9.03489	2.83659e-18	1.10858e-17	30.2662	0.464822	0.548023	0.819678	0.848579	-0.198078	cg09997082	12801577	CCACACAAACTAACAAAACAACAATATTTATAATAAAACCCRATAATTAC			II			ACCCTCCTGGGCCACACAGGCTAGCAGGGCAACAGTGTTTGTGATGAAACCCGGTGATTG[CG]TGAATGTGTGGGTGATTGACAGTGTTGTTGGAACTGTGAGACACTGTGAGCGTTACTGTG	37	19	46170946	CGCAATCACCGGGTTTCATCACAAACACTGTTGCCCTGCTAGCCTGTGTG	R	GIPR	NM_000164	TSS1500	chr19:46174372-46174575	N_Shelf								GIPR;GIPR	ENST00000263281.2;ENST00000304207.8	TSS1500;TSS1500
PHF7	ENSG00000010318.21	ENSG00000010318.21	-0.413863	-12.7493	3.14618e-37	1.67187e-36	0.0324617	184.737	0.0834694
SEMA3G	ENSG00000010319.7	ENSG00000010319.7	-2.50842	-30.9009	1.1625e-209	4.16897e-207	0.0811763	776.497	1.69972	-0.878307	2.36831	-6.41245	3.10483e-10	7.26461e-10	12.0558	0.761197	0.879005	0.848439	0.885091	-0.0739963	cg00196119	68662525	TATAATCTCTTAAAAATCACTTCCCCCACCCTAAATACTAACTAAATAAC			II			CTACAGACACCTATGATCTCTTAGAGGTCACTTCCCCCACCCTGAATACTGACTGGGTGG[CG]GGGGGCACAGAAAGCCACAGAAGAGGGCCAAAGGGGAAATGGGACTGAGGGCCTGAATCT	37	3	52479977	ATGATCTCTTAGAGGTCACTTCCCCCACCCTGAATACTGACTGGGTGGCG	R	SEMA3G	NM_020163	TSS1500										SEMA3G	ENST00000231721.2	TSS1500
NISCH	ENSG00000010322.16	ENSG00000010322.16	-0.5155	-17.4357	4.42123e-68	5.53707e-67	0.0295658	3642.13	0.18573
STAB1	ENSG00000010327.10	ENSG00000010327.10	-0.46008	-7.63366	2.28187e-14	5.47179e-14	0.06027	5778.97	0.603993	-1.23556	-0.275868	-17.554	5.07228e-55	1.55994e-53	114.334	0.3148	0.464685	0.352673	0.464918	-0.197249	cg06977852	59632129	TTAAACRACRAAACTAAAATATTATAATCTCRTTCCCCATCCTAAAACTC			II			CAGCAGCTGCTCAGCCCTCAAGTTACCCAATTTCCTAGTCTCTCCCTGGCTCAGCAAAGG[CG]AGCCTCAGGATGGGGAACGAGACCACAACATCCCAGCTCCGCCGTTCAACACAGGCTGCT	37	3	52532867	TGAACGGCGGAGCTGGGATGTTGTGGTCTCGTTCCCCATCCTGAGGCTCG	F	STAB1	NM_015136	Body				chr3:52532822-52532822
FUZ	ENSG00000010361.14	ENSG00000010361.14	-0.447202	-10.0806	6.72896e-24	2.32911e-23	0.0443625	232.641	0.193044	0.690524	-2.49322	5.96513	4.39752e-09	9.53796e-09	9.4695	0.245157	0.596614	0.478717	0.522584	0.0926406	cg22708738	27780141	CATCAACAAATAAAACCTTAAACACCTATATCTAAACCAAAAAAAATTCA	14745830	CGTCAACAAATAAAACCTTAAACGCCTATATCTAAACCGAAAAAAATTCG	I	A	Red	CAAATTCAACACTGAAACTTCCCCAGCCCCTACTGCCTTGAAGACCCAGAGTCAAAACAC[CG]AACCCCCTTCGGTTTAGATACAGGCGTCCAAGGCCCCACCTGCTGACGGGCGGGGGCGCC	37	19	50316212	CGTCAGCAGGTGGGGCCTTGGACGCCTGTATCTAAACCGAAGGGGGTTCG	F	FUZ	NM_025129	Body	chr19:50316211-50316469	Island						19:50315603-50317200	Promoter_Associated	FUZ;FUZ;FUZ;FUZ;FUZ	ENST00000377092.4;ENST00000533418.1;ENST00000529004.1;ENST00000531017.1;ENST00000527111.1	5'UTR;5'UTR;5'UTR;3'UTR;3'UTR
SLC6A13	ENSG00000010379.16	ENSG00000010379.16	-0.927218	-7.90736	2.62897e-15	6.55588e-15	0.11726	38.2771	0.157487	-1.23468	1.9102	-14.2246	2.77289e-39	3.65552e-38	78.2658	0.830498	0.802161	0.767015	0.86716	-0.187479	cg21426686	70759111	CAATAACTACACTAACACTAATTTCAAAATACCACTAACACACACCCTCA	7763340	CAATAACTACACTAACACTAATTTCAAAATACCGCTAACACACGCCCTCG	I	C	Grn	TCTGTCACCCTGCAATGACTACACTGGCACTGGTTTCAGAATGCCGCTGACACACGCCCT[CG]CGGCGCGTGAATGTTTCTCTCGACTGACTCATATGGCAGGAAAACATGCACGTAATAAAG	37	12	334268	CAATGACTACACTGGCACTGGTTTCAGAATGCCGCTGACACACGCCCTCG	R	SLC6A13	NM_016615	Body							12:204367-204582			SLC6A13	ENST00000539668.1	TSS1500
IDS	ENSG00000010404.18	ENSG00000010404.18	-0.147987	-3.77054	0.000162896	0.000237915	0.0392483	754.159	0.21505	-2.84119	0.861119	-11.8807	4.12584e-29	3.06965e-28	54.9892	0.614742	0.584533	0.47021	0.456267	-0.259041	cg21411291	76612843	ACTCAAATTTACACAATTAAAAACTAAAAATAAAACTTAACCTAACAACC			II			CAAACTTCTGATGAATCAGAATCACCTGGTGTGCTTTTTTTTTTTTTTTTTAAGAAATGT[CG]GTTGTCAGGTCAAGTTCCACCTCCAGCTTCCAATTGTGTAAATCTGAGTGGGCCAAGACT	37	X	148577025	CGGTTGTCAGGTCAAGTTCCACCTCCAGCTTCCAATTGTGTAAATCTGAG	F	IDS;IDS;IDS	NM_000202;NM_006123;NM_001166550	Body;Body;Body						TRUE				AF011889.5;IDS	ENST00000422081.1;ENST00000490775.1	3'UTR;3'UTR
PRSS3	ENSG00000010438.17	ENSG00000010438.17	0.763094	4.56183	5.07101e-06	8.14516e-06	0.167278	1097.84	3.43005
ZNF200	ENSG00000010539.12	ENSG00000010539.12	0.282478	10.5928	3.21877e-26	1.213e-25	0.026667	505.935	0.122205	-2.28011	2.02741	-6.25291	8.1386e-10	1.85257e-09	11.1146	0.95236	0.953991	0.927167	0.955928	-0.134776	cg07321401	67665132	ATCTACTATTCTTATTATATTTTATTCTACTATTAATCTCTCCAACAACC			II			GGGGCTGGATGGCCCTGCCTGAGTAATCCAAACTTCTTTTAGCAAGGGAGAAGCATGAGA[CG]GCTGCTGGAGAGATCAACAGCAGAACAAAATACAATAAGAACAGTAGACACCTAAATTAT	37	16	3273173	CGGCTGCTGGAGAGATCAACAGCAGAACAAAATACAATAAGAACAGTAGA	F	ZNF200;ZNF200;ZNF200;ZNF200;ZNF200;ZNF200	NM_001145448;NM_001145447;NM_001145446;NM_198087;NM_003454;NM_198088	3'UTR;3'UTR;3'UTR;3'UTR;3'UTR;3'UTR										ZNF200;ZNF200;ZNF200;AJ003147.9	ENST00000396868.3;ENST00000396871.4;ENST00000431561.3;ENST00000576468.1	3'UTR;3'UTR;3'UTR;5'UTR
CD4	ENSG00000010610.10	ENSG00000010610.10	-0.349283	-6.1121	9.83274e-10	1.92321e-09	0.0571462	2371.3	0.749918	-2.31943	2.53691	-7.12167	3.38379e-12	9.02286e-12	16.482	0.896589	0.954771	0.888993	0.959494	-0.134569	cg15533155	50618155	TCATCTATAACATATAATACTATATACTACTTCTCATTTCATAACACACC			II			TATAGAATGCCTTTAATGAAGCAGTAAATACTAATTTTATTAAATCTCAACCCTTGAGTA[CG]GTGTGTCATGAAATGAGAAGTAGCACACAGTACTATATGCTACAGATGAAGTACAATGCT	37	12	6897416	CGGTGTGTCATGAAATGAGAAGTAGCACACAGTACTATATGCTACAGATG	F	CD4;CD4;CD4;CD4;CD4	NM_000616;NM_001195016;NM_001195015;NM_001195014;NM_001195017	TSS1500;TSS1500;TSS1500;TSS1500;TSS1500										CD4;CD4	ENST00000011653.4;ENST00000541982.1	TSS1500;TSS1500
LRRC23	ENSG00000010626.15	ENSG00000010626.15	-0.617546	-10.1957	2.07196e-24	7.279e-24	0.0605691	388.775	0.5688	-2.58429	1.77688	-9.8409	3.82281e-21	1.77658e-20	36.8024	0.924388	0.927877	0.896081	0.514027	-0.199899	cg24333105	27651101	ATATCCTTCAACAAATTATAAAATCTTACTAAAATCTAATTTCCACAATC			II			TTATCTCTTTTAATCCCTTAACAATCCTTACAGGTGGACGTTTTAATAATCCCCATTTCA[CG]ACTGTGGAAATTAGACCTCAGTAAGATTTCATAACCTGCTGAAGGACACACAGGTATTAA	37	12	7012857	CGACTGTGGAAATTAGACCTCAGTAAGATTTCATAACCTGCTGAAGGACA	F	LRRC23;LRRC23;LRRC23	NM_001135217;NM_201650;NM_006992	TSS1500;TSS1500;TSS1500										LRRC23;LRRC23;LRRC23;LRRC23;LRRC23;LRRC23	ENST00000007969.8;ENST00000323702.5;ENST00000443597.2;ENST00000436789.1;ENST00000433346.1;ENST00000449039.1	TSS1500;TSS1500;TSS1500;TSS1500;5'UTR;5'UTR
BTK	ENSG00000010671.16	ENSG00000010671.16	-0.76046	-11.9458	6.82723e-33	3.1842e-32	0.0636591	844.094	0.773363	-2.9757	0.61693	-8.94994	5.56162e-18	2.13533e-17	29.601	0.881973	0.898082	0.880003	0.877667	-0.239264	cg05241510	44698276	ACCCRACCTACACCTTTTAATATTAAAAACAATAAAACTATAACTCAAAC			II			CCACCTGCCCAAACTTGAGAGAGAAAATAGAACAACCCCTGATTTTACTGCCAAGTTCCA[CG]CTTGAGCTACAGCCTCATTGCTTTTAATATTAAAAGGTGCAGGCCGGGCATGGTGGCTCA	37	X	100613801	CGCTTGAGCTACAGCCTCATTGCTTTTAATATTAAAAGGTGCAGGCCGGG	F	BTK;BTK;BTK	NM_001287345;NM_000061;NM_001287344	Body;Body;Body								X:100613649-100614395	Gene_Associated_Cell_type_specific	BTK;BTK;BTK	ENST00000372860.3;ENST00000540426.1;ENST00000372859.3	TSS1500;TSS1500;TSS1500
HFE	ENSG00000010704.18	ENSG00000010704.18	0.123446	3.47573	0.000509459	0.000719686	0.0355166	632.101	0.171662	-1.03849	3.51611	-4.48436	8.92095e-06	1.54349e-05	2.10812	0.957722	0.96658	0.92948	0.962246	-0.0603186	cg21512174	85654465	TTAAACCTAAATTTAAATAAACCAATAACTATCTTAATAACAACCTTTCC			II			TTAGGGTAGTCTTGGGCCTGAATTTAGGTGGGCCAGTGGCTGTCTTAGTGACAGCCTTTC[CG]CTCTCTTCTGTCATCCCCTCCCAACTGCTAATGTCTAACTACCTAACAATTACCCATTAA	37	6	26087022	TGGGCCTGAATTTAGGTGGGCCAGTGGCTGTCTTAGTGACAGCCTTTCCG	R	HFE;HFE;HFE;HFE;HFE;HFE;HFE;HFE;HFE;HFE	NM_139010;NM_139009;NM_139011;NM_001300749;NM_139003;NM_139008;NM_139007;NM_139006;NM_139004;NM_000410	TSS1500;TSS1500;TSS1500;TSS1500;TSS1500;TSS1500;TSS1500;TSS1500;TSS1500;TSS1500										HFE;HFE;HFE;HFE;HFE;HFE	ENST00000353147.5;ENST00000357618.5;ENST00000470149.1;ENST00000336625.8;ENST00000488199.1;ENST00000309234.6	TSS1500;TSS1500;TSS1500;TSS1500;TSS1500;TSS1500
SCMH1	ENSG00000010803.16	ENSG00000010803.16	-0.104888	-3.16065	0.00157417	0.00215015	0.0331857	1422.41	0.162441	-2.20655	1.32002	-7.64311	9.61042e-14	2.8314e-13	19.9811	0.948899	0.936062	0.846199	0.83888	-0.17599	cg06633426	80638523	ACTATACTATCTATTAATAAAAAAACACAAATCTAAAAAATATCTTTTCC			II			TGATGAAAAGACACCAGGGAAGGCAGTGTGGGAACAAGACTTGTTTGTGTAGAGGAAGGT[CG]GAAAAGACACCTTTCAGACCTGTGCCCTCCCATCAACAGACAGCACAGCACTCACACTGG	37	1	41511239	CGGAAAAGACACCTTTCAGACCTGTGCCCTCCCATCAACAGACAGCACAG	F	SCMH1;SCMH1	NM_001031694;NM_012236	Body;Body						TRUE
FYN	ENSG00000010810.17	ENSG00000010810.17	-0.499662	-9.79117	1.22865e-22	4.06811e-22	0.0510319	3000.04	0.451168	-3.78938	-1.97088	-8.90839	7.71738e-18	2.93867e-17	29.2774	0.734561	0.713774	0.684793	0.730852	-0.274707	cg17705424	87653969	TTCCTCTCTATTCTATTCCCATAAAAAAATTTCACTTAAAAAAATAAAAC			II			GACCTACAGGATTCCTCTCTATTCTATTCCCATGGAAAAATTTCACTTAAAAAAATGAGG[CG]TTGTAGATGGGGTTACTTTGAACTGTGGTGAATCACACTTATTCACTGGAAAGACACATA	37	6	112078644	CGCCTCATTTTTTTAAGTGAAATTTTTCCATGGGAATAGAATAGAGAGGA	R	FYN;FYN	NM_153048;NM_002037	5'UTR;5'UTR				chr6:112078631-112078631						FYN;FYN;FYN;FYN;FYN;FYN;FYN	ENST00000229471.4;ENST00000544792.1;ENST00000368667.2;ENST00000368682.3;ENST00000356013.2;ENST00000368678.4;ENST00000354650.3	5'UTR;5'UTR;5'UTR;5'UTR;5'UTR;5'UTR;5'UTR
HIVEP2	ENSG00000010818.10	ENSG00000010818.10	-0.0691972	-1.80058	0.0717699	0.0850357	0.0384306	4427.63	0.260965	-4.05647	-1.73139	-9.77624	6.59024e-21	3.02051e-20	36.2634	0.335065	0.290546	0.001	0.418382	-0.256826	cg13804090	30756928	TTACAACACCAAAATCTTATATAACCACCCACATTCATCTAATTACTAAC			II			TCGGTTCCTCAAAAGACACAAAAGGTGCAAAAATAGCTTCTGCAATTGAAGCAAGAACCA[CG]TCAGTAACCAGATGAATGTGGGTGGTCACATAAGATTCTGGTGCTGCAAAGGGCAAATTA	37	6	143105744	TGCAGCACCAGAATCTTATGTGACCACCCACATTCATCTGGTTACTGACG	F	HIVEP2	NM_006734	5'UTR								6:143105541-143105797	Unclassified_Cell_type_specific	HIVEP2;HIVEP2;HIVEP2	ENST00000367604.1;ENST00000367603.2;ENST00000474532.1	5'UTR;5'UTR;3'UTR
FMO1	ENSG00000010932.17	ENSG00000010932.17	0.40628	4.08142	4.47609e-05	6.77077e-05	0.0995437	313.863	0.906345
ELOA	ENSG00000011007.12	ENSG00000011007.12	-0.26064	-10.5509	5.03346e-26	1.8827e-25	0.0247032	2614.07	0.121722
LYPLA2	ENSG00000011009.11	ENSG00000011009.11	0.224003	5.08286	3.71784e-07	6.36099e-07	0.0440702	1307.65	0.315184	-1.13596	2.05355	-14.5249	1.19354e-40	1.6939e-39	81.3945	0.593681	0.680284	0.611524	0.62545	-0.14202	cg12100892	63677129	ATCCAACTCTCCTAATACRACCTTTATATTTTTCCTAAATCCTTTTTTAC			II			TGCCAGTGCCTGTCCAGCTCTCCTGATACGGCCTTTGTATTTTTCCTAGGTCCTTTTTTG[CG]TGATTAACACCTCACGCTGTGATTTTACTGTATAAACCATGTTCACACAACCTCATTTAA	37	1	24117011	CGCAAAAAAGGACCTAGGAAAAATACAAAGGCCGTATCAGGAGAGCTGGA	R	LYPLA2	NM_007260	TSS1500	chr1:24117482-24117824	N_Shore								LYPLA2;LYPLA2;LYPLA2;LYPLA2;LYPLA2	ENST00000374514.3;ENST00000400061.1;ENST00000374505.2;ENST00000495365.1;ENST00000374502.3	TSS1500;TSS1500;TSS1500;TSS1500;TSS1500
CLCN6	ENSG00000011021.23	ENSG00000011021.23	-0.264319	-7.87086	3.52208e-15	8.74114e-15	0.033582	1069.41	0.13511	-4.04499	-0.261629	-11.3679	5.0694e-27	3.34249e-26	50.2146	0.632569	0.83045	0.829383	0.728411	-0.299776	cg16585235	62656167	TTACTAACCAATTTTTCTCTTTTAAAAATTCCAATTCACATCCTTTACTC			II			TACAGGAAGAACTCCTGCAACTCAATCAGAAAAACAACAGATGGTCCAATGGAAGGAAAA[CG]AGCAAAGGATGTGAACTGGAATTCTCAAAAGAGAAAAACTGGCCAGTAAACCTCTAGAAA	37	1	11881684	CGAGCAAAGGATGTGAACTGGAATTCTCAAAAGAGAAAAACTGGCCAGTA	F	CLCN6;CLCN6;CLCN6	NR_046428;NM_001286;NM_001256959	Body;Body;Body
MRC2	ENSG00000011028.14	ENSG00000011028.14	-0.280457	-4.87427	1.09211e-06	1.82268e-06	0.0575383	3897.69	0.598404	-4.49744	-1.76584	-10.2692	9.75929e-23	4.99581e-22	40.4343	0.756949	0.883994	0.870866	0.909937	-0.344601	cg13068915	94737593	AAAAATATCTAATTCTCRTTTATAATCATAAAAACAACTTTAAAAACCTC			II			TGTTTAAGCCAGGGAGTGTCTGGTTCTCGTTTGTGATCATAGAGACAGCTTTAGGGGCCT[CG]TGGAGGAGTTGGGGCAATGGACAGGGTCTGCTTTAGGGATTCTGCCCCTTACTGCTGTGT	37	17	60746154	CGAGGCCCCTAAAGCTGTCTCTATGATCACAAACGAGAACCAGACACTCC	R	MRC2	NM_006039	Body	chr17:60744507-60744879	S_Shore
SLC6A7	ENSG00000011083.9	ENSG00000011083.9	0.295956	2.50596	0.0122119	0.0155538	0.118101	22.2308	0.0998516	-0.968588	-0.521778	-17.843	1.9461e-56	6.44662e-55	117.581	0.295283	0.294319	0.226406	0.29245	-0.155123	cg03288515	46799126	ATAAAAATCCTATTCTACCACTTACAAACTAAATAACTCTTAACAATACC			II			CCTGTGACAGGACTGGGATTCCCGAATTACAGACCAGGAAGCAGAGCACCCAGAGCCGAG[CG]GCATTGCCAAGAGCCATCCAGCTTGCAAGTGGTAGAACAGGATTCTCACCCAGGCAGGTG	37	5	149588739	CGGCATTGCCAAGAGCCATCCAGCTTGCAAGTGGTAGAACAGGATTCTCA	F	SLC6A7	NM_014228	Body						TRUE
TSPAN9	ENSG00000011105.14	ENSG00000011105.14	-0.218508	-4.41334	1.01788e-05	1.60483e-05	0.0495109	1978.95	0.378453	-5.93674	-2.3836	-17.3497	5.09299e-54	1.48684e-52	112.037	0.335401	0.432447	0.409678	0.536171	-0.454969	cg11099655	89616282	CTCCCTCCCRACCAATATAAACRTACAAATAAATAAACTCAAATTTAAAC			II			GATGGCCCCGCCTCCCTCCCGGCCAGTGTGGGCGTGCAGATGGATGAGCTCAGGTTTGGA[CG]TGACTCAGAAGGAAGGTAGTGGGGAAATACAAGGTGGTGATCTCATGTGGCATTAAACGG	37	12	3278066	CGTCCAAACCTGAGCTCATCCATCTGCACGCCCACACTGGCCGGGAGGGA	R	TSPAN9;TSPAN9	NM_006675;NM_001168320	5'UTR;5'UTR								12:3277753-3278076	Unclassified_Cell_type_specific	TSPAN9;TSPAN9	ENST00000537971.1;ENST00000011898.5	5'UTR;5'UTR
BTBD7	ENSG00000011114.15	ENSG00000011114.15	-0.0483179	-1.88333	0.0596558	0.0712519	0.0256556	2738.72	0.0982888	-3.18971	-1.37367	-7.02219	6.52599e-12	1.70846e-11	15.8376	0.710906	0.665057	0.768286	0.461933	-0.196595	cg01715680	12602901	CACTAAACAAACTTATAATCTATAACATTTACACAAAATTATATACAATC			II			CAACTTTACATCACTGAACAAGCTTATGGTCTATAACATTTACACAGAGTTATATACAAT[CG]GTTCTTATTATCTGAAGTAGTTATAAAGTCAACACAAACAATGAATCAGCATATACTGAA	37	14	93725377	ACTGAACAAGCTTATGGTCTATAACATTTACACAGAGTTATATACAATCG	R	BTBD7	NM_001002860	Body						TRUE
APBA3	ENSG00000011132.12	ENSG00000011132.12	0.15463	4.19051	2.78329e-05	4.26978e-05	0.0369001	433.336	0.166253	-4.16596	-0.5519	-10.6103	4.8862e-24	2.70065e-23	43.4012	0.762083	0.808384	0.001	0.855152	-0.28309	cg00968931	59670590	TATATTTTATATATTCTTTTCCAACTCTACTACTACTAAATCCTTAACCC			II			TTATAAGCTGGGGAAAAAATAGTACCTACCTCTCAATTGTGAGGATTAAATTAGATCAAG[CG]GGTTAAGGATTTAGCAGTAGTAGAGCTGGAAAAGAATATATAAAATATATATTATTAATT	37	19	3762178	CGGGTTAAGGATTTAGCAGTAGTAGAGCTGGAAAAGAATATATAAAATAT	F	MRPL54;APBA3;MIR1268A	NM_172251;NM_004886;NR_031672	TSS1500;TSS1500;Body	chr19:3761480-3761826	S_Shore						19:3760810-3762251	Promoter_Associated	MRPL54;APBA3	ENST00000330133.3;ENST00000316757.2	TSS1500;TSS1500
MKS1	ENSG00000011143.19	ENSG00000011143.19	0.0987695	2.95744	0.0031021	0.00414833	0.033397	506.642	0.128317	-1.91709	2.02164	-7.15619	2.68944e-12	7.21815e-12	16.7074	0.735883	0.831885	0.84094	0.893557	-0.128315	cg24082215	91770138	AATTTAACATTAAAAACTCTAAATACCATAACCACTAATTATATAACACC			II			GCCAGTTTGATGATTTGGCATTGGAAGCTCTGGGTGCCATAGCCACTAGTTGTGTAACAC[CG]ACTCACCATAAATAGCACCATTTATTTAGGATCTAGTGCAGCTTGAGCACTTTTGTTTGC	37	17	56297515	CGGTGTTACACAACTAGTGGCTATGGCACCCAGAGCTTCCAATGCCAAAT	R	MKS1;MKS1	NM_001165927;NM_017777	TSS1500;TSS1500	chr17:56296488-56296842	S_Shore								MKS1;MKS1;MKS1;MKS1	ENST00000546108.1;ENST00000337050.7;ENST00000393120.1;ENST00000537529.1	TSS1500;TSS1500;TSS1500;TSS1500
ABHD5	ENSG00000011198.10	ENSG00000011198.10	-0.841824	-19.7502	7.99561e-87	1.58823e-85	0.0426237	2044.71	0.439559	-3.37285	0.35854	-7.86902	1.9337e-14	5.95577e-14	21.5589	0.911508	0.9164	0.84033	0.90669	-0.210784	cg17528003	18674132	TCCCCCAAATAACATCAAAACATCACTACTATTTATTAATCTTATTATTC			II			TATAATTTTATTTTAAAAAAGACTAGACTGGTTCTTGACCATCTAAATGGATTTTGTTAC[CG]AATAATAAGATTAATAAATAGCAGTGATGTTCTGATGTCATCTGGGGGACCAGAAAAATC	37	3	43750490	CCCCCAGATGACATCAGAACATCACTGCTATTTATTAATCTTATTATTCG	F	ABHD5	NM_016006	Body						TRUE
ANOS1	ENSG00000011201.12	ENSG00000011201.12	-0.973838	-11.0865	1.45889e-28	5.94259e-28	0.08784	2870.22	2.55997
AKAP8L	ENSG00000011243.18	ENSG00000011243.18	-0.0957266	-3.58511	0.000336934	0.000481947	0.0267012	1143.73	0.116684
MBTD1	ENSG00000011258.16	ENSG00000011258.16	0.102832	3.53655	0.000405394	0.000576966	0.0290769	1789.94	0.127486	-3.04234	0.0234634	-6.9229	1.24775e-11	3.20607e-11	15.2021	0.932615	0.948445	0.885015	0.930901	-0.217234	cg00851782	50689221	ATACTTTAAAATCTCAACTTACCTTTCTTACATTTTTTTAAAAAACATCC			II			ATGGCTAAATGAATGAGAAAAGAATTAATGTGCTTCAAGATCAAACATGTTTCATTCAAA[CG]GATGTTTTTTAAAAAAATGTAAGAAAGGTAAGTTGAGATTCTAAAGCATATCTTGAAGCA	37	17	49261324	CGGATGTTTTTTAAAAAAATGTAAGAAAGGTAAGTTGAGATTCTAAAGCA	F	MBTD1	NM_017643	Body
UTP18	ENSG00000011260.14	ENSG00000011260.14	0.405399	15.4337	9.71016e-54	8.33943e-53	0.0262671	1304.44	0.186995	-1.18589	2.91923	-9.89746	2.36514e-21	1.11287e-20	37.2777	0.878748	0.908191	0.901103	0.851129	-0.0968513	cg04564373	7692214	TCTACAAACTCATCTTTTATTCTTATCTTACTTAATATTTTCCTTCCTAC			II			TCCTTTTTTCATCTGCAGACTCATCTTTTGTTCTTGTCTTACTTGGTGTTTTCCTTCCTG[CG]TGTTGAGTGTTGACTTTTTCTCCTTGACTGTTCCATCTTGCCTCACCTGTCCAGTCGGTG	37	17	49340388	CGCAGGAAGGAAAACACCAAGTAAGACAAGAACAAAAGATGAGTCTGCAG	R	UTP18	NM_016001	Body	chr17:49337102-49338583	S_Shore
RNF216	ENSG00000011275.19	ENSG00000011275.19	0.099528	4.18621	2.83651e-05	4.34941e-05	0.0237752	2994.25	0.101347	-3.62844	-0.39889	-11.8745	4.37513e-29	3.24978e-28	54.931	0.387874	0.650021	0.451959	0.552318	-0.331555	cg05617317	56733160	CTCACAAATTAAAACCACTAATATACCACTCATAAAAAATTTTTTAAACC			II			TCATTTTTACAGCTAATTTAGTTGAAATGTCAGGCTTGTAGTTAAGCAGACTGCTAGTAA[CG]GTTCAAAAAATTCCTCATGAGTGGCACACCAGTGGCCCCAACCTGTGAGAAGAAAAGAAT	37	7	5813636	CGGTTCAAAAAATTCCTCATGAGTGGCACACCAGTGGCCCCAACCTGTGA	F	RNF216;RNF216	NM_207111;NM_207116	5'UTR;5'UTR										RNF216;RNF216;RNF216	ENST00000458425.2;ENST00000425013.2;ENST00000389902.3	5'UTR;5'UTR;5'UTR
TTC19	ENSG00000011295.16	ENSG00000011295.16	-0.397437	-13.9707	2.35454e-44	1.54207e-43	0.028448	2289.44	0.143739	-3.93368	-2.54125	-9.71181	1.13113e-20	5.11209e-20	35.7289	0.617527	0.455619	0.586075	0.635877	-0.254298	cg07920040	58672229	TATTAACATTAAAATTAATACTTCCATACACTTTAAAAAATAAACCCAAC			II			CTTAGGTAATCCAACTGCCTCGGCCTCCCAAAGTGCTGGGATTACGGGAGTGAGCCACTG[CG]CTGGGCCTACTTTTTAAAGTGTATGGAAGCATTAACTTTAATGTTAACATCAGAATTTGA	37	17	15902361	CGCTGGGCCTACTTTTTAAAGTGTATGGAAGCATTAACTTTAATGTTAAC	F	TTC19;TTC19;ZSWIM7;ZSWIM7	NM_017775;NM_001271420;NM_001042698;NM_001042697	TSS1500;TSS1500;Body;Body	chr17:15902500-15903688	N_Shore						17:15901427-15904145	Promoter_Associated	TTC19;TTC19;ZSWIM7	ENST00000555605.1;ENST00000395886.1;ENST00000399280.2	TSS1500;TSS1500;3'UTR
PTBP1	ENSG00000011304.22	ENSG00000011304.22	0.39133	16.6393	3.6167e-62	3.88111e-61	0.0235184	4808.81	0.157141	-0.155789	0.967142	-5.17124	3.26995e-07	6.25666e-07	5.28785	0.697413	0.632265	0.653488	0.652513	-0.0226085	cg00789986	51692951	AAACTATATATAACTTTAACCTCAATTTCCCCAACTATAAACRAATAACC			II			CAGATGGCCGTGGACTGTGTGTGGCTTTGGCCTCAGTTTCCCCAGCTGTAGGCGGATGGC[CG]TGGACTGTGTGTGGCCCGGACCTCAGCTTCCCCAGCTTTAGGCGGTTGGCCGCGGACTGT	37	19	796257	CGGCCATCCGCCTACAGCTGGGGAAACTGAGGCCAAAGCCACACACAGTC	R	PTBP1;PTBP1;PTBP1	NM_031991;NM_002819;NM_031990	TSS1500;TSS1500;TSS1500	chr19:795360-795561	S_Shore					19:747058-749404			PTBP1	ENST00000349038.2	TSS1500
DPF1	ENSG00000011332.19	ENSG00000011332.19	1.53636	14.1794	1.22841e-45	8.32684e-45	0.108351	41.2186	0.248926	-4.67112	0.29515	-13.7137	5.49499e-37	6.36948e-36	73.0063	0.754482	0.787208	0.770702	0.869397	-0.350986	cg16307144	30639218	AACRACTACRAATATCTCTACAACRAAACTATAAAATAACTAAACCTAAC			II			AGTCCATTCCACTTGGTGCCCCAGCAACAAAACTGTTACTCACATCACAGCACTGTGCAG[CG]CCAGGCTTAGTCATTCCACAGCCCCGCTGCAGAGACACCCGCAGCCGCTACCTGCAGCCA	37	19	38704933	CGCCAGGCTTAGTCATTCCACAGCCCCGCTGCAGAGACACCCGCAGCCGC	F	DPF1;DPF1;DPF1;DPF1	NM_001135156;NM_004647;NM_001135155;NM_001289978	Body;Body;Body;Body							19:43396101-43396850	19:38704724-38705027	Unclassified
SYT7	ENSG00000011347.10	ENSG00000011347.10	1.57504	14.4765	1.70588e-47	1.21958e-46	0.1088	510.252	1.36315	-1.70453	1.86795	-11.0611	8.47801e-26	5.19638e-25	47.4205	0.810859	0.733815	0.790381	0.886092	-0.180007	cg05399214	39676280	AACAACTATATAACTTTAAACAAATATATTAACCACTCAATATCTCCCAC			II			CTCTGCCTCTTAACAGCTGTGTGACTTTGGACAAGTGTATTAACCACTCAGTGTCTCCCA[CG]GGGTTGCTGTTAGCACTCAATAGATGGGTAGTATTAGTATGGTTGTTGGTGTTTGTTTTA	37	11	61326580	ACAGCTGTGTGACTTTGGACAAGTGTATTAACCACTCAGTGTCTCCCACG	R	SYT7	NM_004200	Body	chr11:61322732-61323285	S_Shelf
LARS2	ENSG00000011376.12	ENSG00000011376.12	0.0226124	0.827758	0.407807	0.439631	0.0273176	1288.18	0.134068	-3.5505	0.549872	-8.93928	6.04983e-18	2.31793e-17	29.5179	0.902233	0.919142	0.819015	0.886953	-0.22116	cg17359336	96600127	TTTTTTTCTTTATTAAAATTTAAATCTTACTTAATCACCCACRCTAAAAC			II			GCTGGAAGATCGCTTGAGCCCAGGAGTTGGAGGCTGCAGTGAACTATGATTGTGCCACTG[CG]CTCCAGCGTGGGTGACCAAGCAAGACCCAAACTTTAATAAAGAAAAAAAAATGTTTTTTA	37	3	45541078	CGCTCCAGCGTGGGTGACCAAGCAAGACCCAAACTTTAATAAAGAAAAAA	F	LARS2-AS1;LARS2	NR_048543;NM_015340	Body;Body										LARS2;LARS2-AS1	ENST00000467936.1;ENST00000442534.2	TSS1500;3'UTR
PIK3C2A	ENSG00000011405.13	ENSG00000011405.13	-0.277136	-9.3686	7.35041e-21	2.27667e-20	0.0295814	6594.65	0.155506	-2.84195	1.57472	-7.87577	1.84219e-14	5.68169e-14	21.6067	0.906503	0.93689	0.854978	0.92493	-0.169346	cg11319211	24777220	ATAAATTCTAAAATCACATCACCTTAATTTAAAAAAATATATAACTAACC			II			AAGGGTTAAATATGGATTCTGGAGTCACATCACCTTAGTTTAAGAAGGTATATGACTGGC[CG]GGCTCGGTGGCTCACACCTGTAATCTCAGCACTTTGGGAGGCCGAGGTGGGCAGATCACA	37	11	17192372	TGGATTCTGGAGTCACATCACCTTAGTTTAAGAAGGTATATGACTGGCCG	R	PIK3C2A	NM_002645	TSS1500										PIK3C2A;PIK3C2A;PIK3C2A;PIK3C2A	ENST00000265970.7;ENST00000540361.1;ENST00000544896.1;ENST00000531428.1	TSS1500;5'UTR;5'UTR;3'UTR
PLAUR	ENSG00000011422.12	ENSG00000011422.12	0.614074	7.79665	6.35703e-15	1.56004e-14	0.0787613	2123.87	1.15152
ANLN	ENSG00000011426.11	ENSG00000011426.11	2.88562	34.6565	3.56091e-263	6.74996e-260	0.0832634	1989.82	3.16023	-2.51414	1.03932	-8.9889	4.08617e-18	1.58179e-17	29.9055	0.504869	0.806436	0.660342	0.704174	-0.193722	cg10811195	73686584	CCACRTTAAATCTTCATCCCAAAATAAACATAAAATACATATAACTACAC			II			GGTTATAGGCAGAGCTATGAGTATTTACAAAGGGGTCCTGATGGGTGGGTACTGAACAAA[CG]TGCAGTTACATGCATCCCATGTTCACTTTGGGATGAAGACTTAACGTGGAAATACATTAC	37	7	36433157	CGTGCAGTTACATGCATCCCATGTTCACTTTGGGATGAAGACTTAACGTG	F	ANLN;ANLN;ANLN	NM_001284302;NM_001284301;NM_018685	Body;Body;Body	chr7:36429250-36429806	S_Shelf
WIZ	ENSG00000011451.21	ENSG00000011451.21	0.328101	7.91458	2.48079e-15	6.19043e-15	0.0414552	820.408	0.238408
RABGAP1	ENSG00000011454.18	ENSG00000011454.18	-0.127754	-5.59391	2.22012e-08	4.05545e-08	0.022838	4137.53	0.0960974	-2.48606	1.3019	-7.26777	1.27266e-12	3.48776e-12	17.442	0.88606	0.890744	0.90114	0.935531	-0.152269	cg14584535	78777936	ATAACAATATATCTATCAATACTAATACAAACCAAAAAAACCATAAAAAC			II			TCCAGTAGAGGAGTCCTTGACTTGCCAGATATTTGGTTTTGTAGTATCAGTTCTGAAGAG[CG]TCTCCATGGCTTCTCTGGCCTGTATCAGCATTGATAGATACATTGCCATTACTAAACCTT	37	9	125797187	TGGCAATGTATCTATCAATGCTGATACAGGCCAGAGAAGCCATGGAGACG	F	GPR21;RABGAP1	NM_005294;NM_012197	1stExon;Body										GPR21;GPR21;RABGAP1;RABGAP1	ENST00000373642.1;ENST00000412269.2;ENST00000373643.5;ENST00000493854.1	1stExon;1stExon;5'UTR;5'UTR
DCN	ENSG00000011465.18	ENSG00000011465.18	-1.03326	-14.2242	6.48245e-46	4.42923e-45	0.0726411	35644	1.28452	-3.134	-0.101676	-8.31936	7.11737e-16	2.40008e-15	24.8124	0.602458	0.8416	0.788748	0.704317	-0.193171	cg13562816	48695127	AAAACAAACATATTCCCCTTTTTCCATCTTAAAAATAACAATCTAACTAC			II			CTTTTCTGCTCAAGGCAAGCATGTTCCCCTTTTTCCATCTTAAAAATGGCAATCTGACTG[CG]TTATCAGTTAGACCAGGCTTCATACATAGATGATTCTTCTCTTTAATTCTATTCTCTTTC	37	12	91566283	CGCAGTCAGATTGCCATTTTTAAGATGGAAAAAGGGGAACATGCTTGCCT	R	DCN;DCN;DCN;DCN;DCN;DCN	NM_133504;NM_133503;NM_133506;NM_133507;NM_133505;NM_001920	Body;Body;Body;Body;Body;Body						TRUE				DCN	ENST00000546745.1	3'UTR
QPCTL	ENSG00000011478.13	ENSG00000011478.13	0.292665	8.1767	2.91722e-16	7.55141e-16	0.0357925	219.208	0.128679	-1.02012	-2.43029	-5.98209	3.98964e-09	8.67747e-09	9.56434	0.1422	0.115397	0.147243	0.145645	-0.0742974	cg24254206	37646181	AAAAAACAATACAACCTAATAATTTATTACCAACATAAAATCTAAAATCC			II			ATCCTGTTCAAGATCCCAAAGAAGCTAAGAGGAGGAACTGGGGCTCTGACTGGAGTTAAT[CG]GACTCTAGACTCCATGCTGGTAACAAACCACCAGGCTGTACTGCCCCCCTTAATGCCCCC	37	19	46196934	CGGACTCTAGACTCCATGCTGGTAACAAACCACCAGGCTGTACTGCCCCC	F	QPCTL;SNRPD2;SNRPD2;QPCTL	NM_001163377;NM_177542;NM_004597;NM_017659	Body;TSS1500;TSS1500;Body	chr19:46195482-46196292	S_Shore						19:46194231-46196997	Promoter_Associated	SNRPD2	ENST00000342669.2	TSS1500
PPP5C	ENSG00000011485.15	ENSG00000011485.15	0.148461	5.95845	2.54638e-09	4.86646e-09	0.024916	1406.88	0.110084	-1.35167	2.84821	-5.6205	3.04123e-08	6.23968e-08	7.58875	0.932056	0.953583	0.911884	0.943075	-0.0859306	cg20467303	4734526	AATATCATACCCCTTCTACCTAAATACTTTTAACATTTCTTACAATACAC			II			AGTTTCTATCTGGTATCATGCCCCTTCTGCCTGAGTACTTTTAGCATTTCTTACAGTGCA[CG]TCTGCTGTAGACTAATTCTCTCAGCTTTGGTCTGCCTGAAAATGTTTTTATTTTGTCTTC	37	19	46883853	CGTGCACTGTAAGAAATGCTAAAAGTACTCAGGCAGAAGGGGCATGATAC	R	PPP5C;PPP5C	NM_001204284;NM_006247	Body;Body
CEP68	ENSG00000011523.14	ENSG00000011523.14	-0.428829	-14.8961	3.49554e-50	2.7148e-49	0.028788	2004.7	0.129026	-1.15692	-1.55936	-14.4907	1.70927e-40	2.40574e-39	81.0372	0.175003	0.226277	0.195416	0.179949	-0.156973	cg04448700	80797895	CTTAAACTCTAAAATTAAACAATCCTAAACTTATCTCACTCAAAAACTTC			II			CTCATAAACAGCTTGGGCTCTGGAGTTGGGCAGTCCTGGACTTGTCTCACTCAGAGGCTT[CG]TTTCCCCATCTGTGACGTGAGGATTAAAGACCCTGGCTCCCGTGGGAACTGGCCCTCACA	37	2	65292223	CGAAGCCTCTGAGTGAGACAAGTCCAGGACTGCCCAACTCCAGAGCCCAA	R	CEP68	NM_015147	5'UTR										CEP68;CEP68;CEP68;CEP68	ENST00000377990.2;ENST00000546106.1;ENST00000537589.1;ENST00000260569.4	5'UTR;5'UTR;5'UTR;5'UTR
MAP4K3	ENSG00000011566.15	ENSG00000011566.15	0.109032	3.95906	7.52455e-05	0.000112253	0.0275399	2655.31	0.136057	-3.3163	0.669547	-8.91143	7.53479e-18	2.87064e-17	29.3011	0.889005	0.897867	0.824775	0.769039	-0.216215	cg12755738	27790950	TAACTAACTCACTACTTAACATAATTTCRTAATACCTTCAAAATTCCTCC			II			TTTACATGCAATGGAGTATTATTCAGCCTTAAAAAGGAAATTCTGACACACGCTGCAACA[CG]GAGGAACCCTGAAGGTATTACGAAATTATGCTAAGTAGTGAGCCAGCCACAAAAGAACAA	37	2	39532047	CGGAGGAACCCTGAAGGTATTACGAAATTATGCTAAGTAGTGAGCCAGCC	F	MAP4K3;MAP4K3	NM_003618;NM_001270425	Body;Body										MAP4K3	ENST00000536018.1	5'UTR
ZBTB32	ENSG00000011590.14	ENSG00000011590.14	0.264649	4.73277	2.21472e-06	3.63095e-06	0.0559184	103.833	0.138948	-2.58249	0.00311448	-9.60546	2.74427e-20	1.21243e-19	34.8519	0.758913	0.663423	0.39343	0.786234	-0.211371	cg03068068	54769121	AATCAAAACTTAAATTTCTTTCACTTCCTACCCAAAAAATCAAAATCCCC			II			TAAGACCCCATCCCTTCCCCAGATTAAAGAGTTCTGAAGTGTGAAAAGAGGGGAAACCTC[CG]GGGACCTTGACCCCTTGGGCAGGAAGTGAAAGAAACCCAAGTCCTGATTTCAGAGAAATG	37	19	36203512	CGGGGACCTTGACCCCTTGGGCAGGAAGTGAAAGAAACCCAAGTCCTGAT	F	ZBTB32	NM_014383	TSS1500	chr19:36207084-36209691	N_Shelf								AD000671.1;AC002314.3;ZBTB32	ENST00000354109.4;ENST00000442282.1;ENST00000262630.3	5'UTR;5'UTR;TSS1500
TYROBP	ENSG00000011600.12	ENSG00000011600.12	-0.601257	-9.08931	9.9668e-20	2.96026e-19	0.0661499	1623.14	1.11476	-0.518465	-0.223669	-10.2539	1.11169e-22	5.67158e-22	40.3052	0.439507	0.560472	0.396661	0.570913	-0.0884387	cg03363633	91644919	ATAAAAAAATAACTAAAAACAAAACCCAAAAAAAACCACCCCAAAAAAAC			II			TCTCCTGCTGAATGAGGAAGTGGCTGGGAGCAAGGCCCAAGGGAGGCCACCCCAAGGAGA[CG]GGGACTTCTAGCCCCCAGCTGGAGCCTGGGGCTGGGGAAGGAGGAACCTGAGGTTAGGGT	37	19	36400317	TGAGGAAGTGGCTGGGAGCAAGGCCCAAGGGAGGCCACCCCAAGGAGACG	R	TYROBP;TYROBP	NM_003332;NM_198125	TSS1500;TSS1500				chr19:36400295-36400295				19:36400278-36400603	Promoter_Associated_Cell_type_specific	TYROBP	ENST00000262629.3	TSS1500
TMEM159	ENSG00000011638.11	ENSG00000011638.11	0.27852	5.38887	7.09032e-08	1.26208e-07	0.0516844	1261.76	0.43876	-1.81474	1.85731	-20.0525	1.99237e-67	1.22458e-65	142.788	0.701043	0.838812	0.818854	0.761695	-0.22515	cg07480150	96805925	RTTAAAACAATCTCCCTCCATTAAATCAAATCRAAAATTCCTTTTTACCC			II			GCCAGCTCTGCGTTAAAGCAGTCTCCCTCCATTGAGTCAGATCGAAAATTCCTTTTTGCC[CG]GTGAAGGAAAATAAACTATTAACACAACATAAACTTGCATTAGTCACAGGCTGTGGCCAA	37	16	21178859	CGGGCAAAAAGGAATTTTCGATCTGACTCAATGGAGGGAGACTGCTTTAA	R	TMEM159;TMEM159;TMEM159;TMEM159;TMEM159;TMEM159;TMEM159	NR_125971;NM_001301774;NM_001301773;NM_020422;NM_001301775;NM_001301771;NM_001301769	Body;Body;Body;Body;Body;Body;Body						TRUE				TMEM159	ENST00000574092.1	5'UTR
BRCA1	ENSG00000012048.23	ENSG00000012048.23	1.25152	24.3253	1.0586e-130	5.32068e-129	0.0514495	1177.42	0.795	-0.988808	1.98824	-8.51371	1.63882e-16	5.74955e-16	26.2609	0.953022	0.849415	0.905964	0.939289	-0.142476	cg24900425	55728184	CCCCACAAAAATAACAACAAAACTAACAACAAACAATCTTTACATTACCA	12776263	CCCCACAAAAATAACGACAAAACTAACAACGAACGATCTTTACATTACCG	I	C	Grn	ATGTTAGATTCACCCCACAGAGATAGCGGCAGAGCTGGCAGCGGACGGTCTTTGCATTGC[CG]CCTCCCCAGGGGGCGGGAAGCTGGTAAGGAAGCAGCCTGGGTTAGCTAGGGGTGGGGTCA	37	17	41278444	CCCCACAGAGATAGCGGCAGAGCTGGCAGCGGACGGTCTTTGCATTGCCG	R	BRCA1;NBR2;BRCA1;BRCA1;BRCA1;BRCA1	NM_007300;NR_003108;NM_007294;NM_007297;NM_007299;NR_027676	TSS1500;Body;TSS1500;TSS1500;TSS1500;TSS1500	chr17:41278134-41278460	Island					17:38531661-38532686	17:41278424-41278470	Promoter_Associated	BRCA1;BRCA1;BRCA1;BRCA1;BRCA1;BRCA1;NBR2;NBR2	ENST00000491747.2;ENST00000357654.3;ENST00000493795.1;ENST00000309486.4;ENST00000352993.3;ENST00000393691.2;ENST00000464237.1;ENST00000356906.3	TSS1500;TSS1500;TSS1500;TSS1500;TSS1500;5'UTR;5'UTR;5'UTR
ERCC1	ENSG00000012061.16	ENSG00000012061.16	-0.0656019	-2.15634	0.0310574	0.0381786	0.0304228	1214	0.149357	-0.355479	0.784438	-4.39754	1.31666e-05	2.25121e-05	1.73608	0.53735	0.654685	0.525702	0.779847	-0.0464227	cg01731733	96634306	ACATAATATCTTAATAACCCATATCATCTCAAATATAAAAAACRTTCCTC			II			TCTCCTTGCCAACATAATGTCTTGGTGACCCATGTCATCTCAGATGTGAAAAACGTTCCT[CG]CTGAGGTTTTAGCTGCATTTCCTCTTGGAAGGGATTCAACAGCCCACTGCACAACCTCAA	37	19	45922256	CATAATGTCTTGGTGACCCATGTCATCTCAGATGTGAAAAACGTTCCTCG	R	ERCC1;ERCC1;ERCC1	NM_001166049;NM_001983;NM_202001	Body;Body;Body
CD22	ENSG00000012124.17	ENSG00000012124.17	-0.590528	-5.81386	6.10499e-09	1.14562e-08	0.101572	319.148	0.753962	-1.01315	-0.979649	-15.379	1.33499e-44	2.3539e-43	90.4469	0.329081	0.52593	0.23834	0.491781	-0.15304	cg22514682	6769575	TCCTCAAACATTAACACTAAATAAACTACAACAAAAACACTAAAAACAAC			II			GGACTATGTGATCCTCAAACATTGACACTGGATGGGCTGCAGCAGAGGCACTGGGGGCAG[CG]GGGGCCAGGGAAGTCCCCGAGTTTCCCCAGACACCGCCACATGGCTTCCTCCTGCGCGCA	37	19	35837636	CCTCAAACATTGACACTGGATGGGCTGCAGCAGAGGCACTGGGGGCAGCG	R	CD22	NM_001771	3'UTR								19:35837405-35838891	Unclassified	CD22;CD22;CD22	ENST00000544992.1;ENST00000419549.2;ENST00000085219.4	3'UTR;3'UTR;3'UTR
SEMA3B	ENSG00000012171.20	ENSG00000012171.20	-1.43685	-16.8841	5.8936e-64	6.62731e-63	0.085101	1398.34	1.99607
MBTPS2	ENSG00000012174.12	ENSG00000012174.12	0.513818	14.2556	4.13924e-46	2.848e-45	0.0360433	748.334	0.208272	-2.18213	1.61848	-7.1286	3.23143e-12	8.62806e-12	16.5272	0.832329	0.765819	0.78289	0.862077	-0.148585	cg05570079	94695546	TTCTCAACCTTACCTACACTTTAAAATCACCAAAATCTTTTAAAATTCCC			II			ATAAATGCTTGGGTCCCACTGAGCATCTGATTTAATTGGTCGAGGATACAGAACGGGCAT[CG]GGAATTTTAAAAGACCTTGGTGATCCTAAAGTGCAGGTAAGGTTGAGAACTGCTGCTCTA	37	X	21856948	CGGGAATTTTAAAAGACCTTGGTGATCCTAAAGTGCAGGTAAGGTTGAGA	F	MBTPS2	NM_015884	TSS1500	chrX:21857591-21858204	N_Shore								MBTPS2;MBTPS2	ENST00000365779.2;ENST00000465888.1	TSS1500;TSS1500
PRICKLE3	ENSG00000012211.13	ENSG00000012211.13	0.711335	16.378	2.7465e-60	2.80441e-59	0.0434323	269.658	0.306773	-0.993397	1.91652	-10.8963	3.77075e-25	2.22373e-24	45.9406	0.848453	0.896364	0.907295	0.917087	-0.149066	cg16925682	5693459	ACCTCATCAAACCCAAAACAAAAACTACATCATAACTTAAAAACAAACCA	13618846	ACCTCGTCAAACCCGAAACAAAAACTACATCGTAACTTAAAAACAAACCG	I	T	Red	GGGGTGAGGGGCATGGGCCTCATCATCTACTCTGACTGGAGAATGGAGCCCCCTCCAGGA[CG]GCCTGCCTTCAAGCCACGATGCAGTTCTTGTCTCGGGCCTGACGAGGCATCCCTGCGCGA	37	X	49032012	CGGCCTGCCTTCAAGCCACGATGCAGTTCTTGTCTCGGGCCTGACGAGGC	F	PRICKLE3	NM_006150	3'UTR	chrX:49032261-49032567	N_Shore								PRICKLE3;PRICKLE3;PRICKLE3	ENST00000376317.3;ENST00000536904.1;ENST00000540849.1	3'UTR;3'UTR;3'UTR
LTF	ENSG00000012223.13	ENSG00000012223.13	1.10959	5.90597	3.50573e-09	6.65915e-09	0.187877	8572.82	6.02087	-0.973188	1.27281	-16.8731	1.03414e-51	2.66527e-50	106.746	0.515434	0.757393	0.551687	0.688503	-0.148456	cg06297622	93642139	AAATAACAAAATTTCTAATACTCACTAAAACCTCTATAAACCCAAAAACC			II			GCAGAAAACCCAAGTAGCAGGATTTCTAATGCTCACTAAAACCTCTATGAACCCAGAAAC[CG]GAAACACAAACCAGCACAATCTGTTCTGCATGAGCACATGTGTCTTGGAGGACTGGAGGA	37	3	46495493	CGGTTTCTGGGTTCATAGAGGTTTTAGTGAGCATTAGAAATCCTGCTACT	R	LTF;LTF	NM_001199149;NM_002343	Body;Body										LTF	ENST00000443743.2	3'UTR
EXTL3	ENSG00000012232.9	ENSG00000012232.9	0.235969	6.50337	7.85377e-11	1.61933e-10	0.036284	1921.53	0.20985	-1.61593	2.24764	-22.5117	7.2307e-80	9.33369e-78	171.33	0.598661	0.747714	0.543835	0.769877	-0.188035	cg00328720	67800845	ATAACTCRAACATTCTCCTTCACCCTTTATAAATAAATTCAACTTAAAAC			II			ATTGGGAAGTTAGGGGACCTGATGAATCAGAAATATGGTAATGATGATGGGATGGTAAAG[CG]TCTCAAGCTGAATTCACCCACAAAGGGTGAAGGAGAATGCCCGAGTCATAAGCTGATTTA	37	8	28562890	TGACTCGGGCATTCTCCTTCACCCTTTGTGGGTGAATTCAGCTTGAGACG	F	EXTL3	NM_001440	5'UTR	chr8:28558588-28559960	S_Shelf								EXTL3;EXTL3;EXTL3	ENST00000220562.4;ENST00000523149.1;ENST00000519886.1	5'UTR;5'UTR;5'UTR
ELOVL5	ENSG00000012660.14	ENSG00000012660.14	0.202912	4.80804	1.52415e-06	2.52311e-06	0.0422027	4150.37	0.329747	-4.20358	-0.362659	-10.2494	1.15887e-22	5.90559e-22	40.2641	0.914104	0.907621	0.87742	0.916671	-0.31035	cg12297970	30735565	CTAAATTACCTCTACTCCCATAATAATTATTAAAACACATATAACTTCAC			II			CAAATTACTTCAGTTTTAATAAACACACAAACATGTATGTACTTTACTATAAACCTGTAA[CG]TGAAGCTACATGTGTTTTAATAACTATCATGGGAGCAGAGGTAACCCAGCTGGTGGAAGA	37	6	53208623	CGTGAAGCTACATGTGTTTTAATAACTATCATGGGAGCAGAGGTAACCCA	F	ELOVL5	NM_021814	5'UTR	chr6:53212617-53214043	N_Shelf								ELOVL5;ELOVL5;ELOVL5;ELOVL5;ELOVL5;ELOVL5	ENST00000486973.1;ENST00000542638.1;ENST00000370913.5;ENST00000541407.1;ENST00000304434.6;ENST00000370918.4	3'UTR;5'UTR;5'UTR;5'UTR;5'UTR;5'UTR
ALOX5	ENSG00000012779.11	ENSG00000012779.11	-0.943864	-13.4413	3.46356e-41	2.06275e-40	0.0702212	2953.53	1.59058	-3.20239	0.527335	-8.81816	1.56614e-17	5.85181e-17	28.5785	0.806212	0.908066	0.860284	0.516929	-0.223148	cg06866685	61687985	AAAAACACACTACTATATTTCACTTCAAAATATAATTATTAAAAAACTTC			II			TCTTCTGATTCCAAAGTCACTGTTAAAGAAATTCAGATACTTCTGGAACTTCCCAAGAGG[CG]AAGTTCTCCAACAACTATACTCTGAAGTGAAATATAGCAGTGTGTTTCCTTTCCCCCAAT	37	10	45935809	GAAACACACTGCTATATTTCACTTCAGAGTATAGTTGTTGGAGAACTTCG	F	ALOX5;ALOX5;ALOX5	NM_001256154;NM_001256153;NM_000698	Body;Body;Body	chr10:45938626-45939679	N_Shelf
KDM5D	ENSG00000012817.16	ENSG00000012817.16	-0.75154	-3.57932	0.000344483	0.000492346	0.209967	2909.64	5.94919	-1.23722	-5.78538	-4.36225	1.53974e-05	2.61975e-05	1.58669	0.103166	0.0890582	0.111496	0.0684064	-0.019005	cg26517491	62605830	AAAAATTTCTCAAAAAAAATTCCTCCTTTACAAAAATATCCATAAAAACA	90644916	AAAAATTTCTCGAAAAAAATTCCTCCTTTACGAAAATATCCGTAAAAACG	I	C	Grn	TGCTGATCAACGAAGGATTTCTCGGAGAAAATTCCTCCTTTGCGGAAATGTCCGTAGAAA[CG]CACCTTTTTTTTTTCCTGCCAGGACAAACCGCCGGCGATATCCGTTCATGTGAAAGTGTT	37	Y	21906943	AAGGATTTCTCGGAGAAAATTCCTCCTTTGCGGAAATGTCCGTAGAAACG	R	KDM5D;KDM5D;KDM5D	NM_001146706;NM_001146705;NM_004653	TSS200;TSS200;TSS200							Y:20366223-20366376			KDM5D;KDM5D;KDM5D;KDM5D	ENST00000317961.4;ENST00000535647.1;ENST00000541639.1;ENST00000382806.2	TSS200;TSS1500;TSS200;TSS1500
CALCOCO1	ENSG00000012822.16	ENSG00000012822.16	-0.883174	-25.7272	5.80206e-146	4.2185e-144	0.0343284	4121.55	0.371054	-2.52187	1.31757	-5.922	5.63228e-09	1.2132e-08	9.22852	0.931582	0.963992	0.950684	0.958569	-0.143872	cg13559022	40713581	CTACCCCTCTATCATAATCATAATAATACTAATTACCATATAATAAATAC			II			TCCCAAACCCACTGCCCCTCTATCATAATCATAATAATGCTAGTTACCATGTAGTGAGTG[CG]TACCATGTACCAGACACTGTGGTAACACTTTTTATTTTATTTTATCTTGAGACAGAGTCT	37	12	54117783	CGCACTCACTACATGGTAACTAGCATTATTATGATTATGATAGAGGGGCA	R	CALCOCO1;CALCOCO1;CALCOCO1	NR_026554;NM_020898;NM_001143682	Body;Body;Body										CALCOCO1;CALCOCO1	ENST00000454332.2;ENST00000342760.4	5'UTR;5'UTR
UBR7	ENSG00000012963.15	ENSG00000012963.15	0.187667	6.98382	2.87258e-12	6.3232e-12	0.0268716	1083.63	0.119885	-1.97552	-0.751036	-13.8494	1.35739e-37	1.62654e-36	74.3965	0.305396	0.240224	0.232992	0.188002	-0.258494	cg02881609	6704256	TCACTATATTTATTTAAACTACTTCTACTCAAACRTTTCCACAACTCATC			II			CAGGGTTTGGCACATAATAGTAGGCATTCGACACGTTTTTTTGTGAAATAAACGAAATAG[CG]ATGAGTTGTGGAAACGCTTGAGTAGAAGCAGCCCAAATAAATATAGTGATAAATGCCAAC	37	14	93672816	CACTATATTTATTTGGGCTGCTTCTACTCAAGCGTTTCCACAACTCATCG	F	C14orf142;UBR7;UBR7	NM_032490;NM_175748;NR_038150	Body;TSS1500;TSS1500	chr14:93673128-93673917	N_Shore						14:93672810-93674230	Promoter_Associated	UBR7;RP11-371E8.4	ENST00000416753.1;ENST00000557048.1	TSS1500;5'UTR
MAP4K5	ENSG00000012983.11	ENSG00000012983.11	0.21039	6.28454	3.28833e-10	6.57814e-10	0.0334773	3053.29	0.227851	-1.23772	-0.345946	-12.024	1.04816e-29	8.07735e-29	56.3495	0.342695	0.349727	0.235822	0.341851	-0.191429	cg21809516	14662983	TATCCTTCTCAAAAAATCATCTACCCTCTCAAACTTAACTAATACTTCAC			II			TAAATTCATCTTGTCCTTCTCAGAGAGTCATCTACCCTCTCAAACTTGACTAGTACTTCA[CG]TCACTGGAAAGCAATAGCCTTCTAATAAAACTCTCCATATACAAATACTCAAAATAGTCC	37	14	50988575	GTCCTTCTCAGAGAGTCATCTACCCTCTCAAACTTGACTAGTACTTCACG	R	MAP4K5;MAP4K5	NM_006575;NM_198794	Body;Body						TRUE
EHD3	ENSG00000013016.16	ENSG00000013016.16	-0.251063	-4.01087	6.04967e-05	9.07758e-05	0.0625958	1002.23	0.630001
PSMC4	ENSG00000013275.8	ENSG00000013275.8	0.602449	14.2397	5.19657e-46	3.56256e-45	0.0423078	2355.28	0.400364	-0.291208	-1.63725	-6.52833	1.52289e-10	3.63662e-10	12.7522	0.261718	0.25589	0.323445	0.281557	-0.0383548	cg17757000	90615258	TTAAATAACACAAAAAATCCATAAACCTTAATTCTATATCCCAAATTTCC			II			ATACTTGCGACGATGATGCCTGTAAAGCTTAAGCGCAGGACCTGGCATAGATCTGTAAGG[CG]GAAACCTGGGATACAGAACTAAGGTCTATGGATCTCCTGTGCTACCCAACTTCTGGGCAC	37	19	40476423	TGGGTAGCACAGGAGATCCATAGACCTTAGTTCTGTATCCCAGGTTTCCG	F	PSMC4;PSMC4	NM_006503;NM_153001	TSS1500;TSS1500	chr19:40476511-40476928	N_Shore						19:40476009-40477669	Promoter_Associated	PSMC4	ENST00000157812.1	TSS1500
MAN2B2	ENSG00000013288.9	ENSG00000013288.9	-0.208734	-6.13746	8.38524e-10	1.6447e-09	0.0340099	2326.7	0.268622	-2.87732	0.970706	-10.2961	7.72296e-23	3.97683e-22	40.6661	0.797621	0.834125	0.814234	0.732688	-0.241415	cg16025611	6689205	CTAATATTAAACATCCCTACTATATAATTTCACCTCTCATAAACTCTAAC			II			GCCCCAGACGCCCACCTGTGCCTCAGGGCACCGCCTGCCGAGCAGAGAAGGCACAGCAGC[CG]TCAGAGTCCATGAGAGGTGAAACCACACAGCAGGGATGTCCAATATCAGAACTATTAATA	37	4	6623589	TGATATTGGACATCCCTGCTGTGTGGTTTCACCTCTCATGGACTCTGACG	F	MAN2B2	NM_015274	3'UTR								4:6622623-6624610	Unclassified_Cell_type_specific	MAN2B2	ENST00000285599.3	3'UTR
SLC7A14	ENSG00000013293.6	ENSG00000013293.6	-1.09723	-8.46371	2.59002e-17	7.00294e-17	0.12964	74.1335	0.442155	-1.77829	0.300428	-18.5556	5.94291e-60	2.38965e-58	125.643	0.376434	0.572087	0.371114	0.407857	-0.266083	cg15371566	31629927	AAAAATCATTATTCAATCACTAATTTAACATCACTCATCACTAATTTATC			II			TCTGCCACCACAAAGGTCATTGTTCAGTCACTGGTTTGACATCACTCATCACTGGTTTGT[CG]ATTCCAACAGACCTGTCCCTGCCCCCACAAGGTATTTTGGGTGTCAGATAGATTCATATT	37	3	170187722	CGACAAACCAGTGATGAGTGATGTCAAACCAGTGACTGAACAATGACCTT	R	SLC7A14	NM_020949	Body						TRUE
CLDN11	ENSG00000013297.12	ENSG00000013297.12	-0.874614	-8.60903	7.36832e-18	2.03455e-17	0.101593	187.567	0.587411	1.37212	-1.1636	23.4745	9.27295e-85	1.6347e-82	182.555	0.404867	0.480715	0.408414	0.532155	0.205699	cg07126617	68810115	RTCCAAAACTCTCTAAACTACCTAATTTAAAAAATATCACRTTAATTCCC			II			GAGCAATTCACGTCCAGGGCTCTCTGGGCTGCCTGGTTTGGGAAATGTCACGTTGATTCC[CG]CACGTGCCCAGGGCCATCTCCGCTGCCCCCGCTACCCCCGCCCCTGCTGTGGGCGCGTCA	37	3	170137683	CGGGAATCAACGTGACATTTCCCAAACCAGGCAGCCCAGAGAGCCCTGGA	R	CLDN11;CLDN11	NM_001185056;NM_005602	TSS1500;Body	chr3:170136242-170137886	Island		chr3:170137645-170137645	DMR	TRUE	3:171619999-171620948	3:170136091-170137789	Unclassified	CLDN11	ENST00000489485.1	TSS1500
SLC25A39	ENSG00000013306.16	ENSG00000013306.16	0.631718	15.3161	5.96855e-53	5.02996e-52	0.0412453	2400.58	0.397332	-0.478545	-3.14408	-8.65208	5.67692e-17	2.04974e-16	27.3071	0.0794711	0.0895771	0.0741823	0.0740242	-0.0281103	cg03192551	37691137	CRCAAAATCATTCCRAACCTTAAACRAAATTATAATTTACCCAAAATCAC			II			CTGGGACGTGAGCAAGCCGGGGGAGACGGGAGAGCCATGGGGAGCCAGATCCCACCTTCG[CG]TGACCTTGGGCAAATCACAACCTCGCCTAAGGCCCGGAATGACTCTGCGCGGAGAGGAAG	37	17	42403152	GCAGAGTCATTCCGGGCCTTAGGCGAGGTTGTGATTTGCCCAAGGTCACG	F	SLC25A39;SLC25A39	NM_016016;NM_001143780	TSS1500;TSS1500	chr17:42402787-42403266	Island					17:39758281-39758766	17:42401430-42403307	Promoter_Associated	SLC25A39;SLC25A39;SLC25A39	ENST00000537904.1;ENST00000377095.4;ENST00000225308.8	TSS1500;TSS1500;TSS1500
MVP	ENSG00000013364.19	ENSG00000013364.19	-0.0947057	-1.88863	0.0589412	0.0704142	0.0501451	7347.31	0.625694	-0.73093	-0.727638	-11.0564	8.83326e-26	5.40767e-25	47.3797	0.229901	0.354004	0.184707	0.51802	-0.113193	cg04633683	66654528	CACTAAACTAAACRAAACATTCAAACCCCCTAACTAAACCCAACTAAAAC			II			TCTTGCTGAGTCACTGAGCTGGGCGAGGCATTCAGACCCCCTGACTGGGCCCAGCTGGGG[CG]GCAGATGGTGGAGAGGCCTCAGCTGTGGGGGGTGTTGGGGAGATTATCCACTGATGAACC	37	16	29837056	CGCCCCAGCTGGGCCCAGTCAGGGGGTCTGAATGCCTCGCCCAGCTCAGT	R	MVP;MVP	NM_017458;NM_005115	5'UTR;5'UTR								16:29836628-29837084	Unclassified	CTD-2574D22.6;MVP;MVP;MVP	ENST00000562285.1;ENST00000357402.5;ENST00000452209.2;ENST00000395353.1	3'UTR;5'UTR;5'UTR;5'UTR
NUB1	ENSG00000013374.16	ENSG00000013374.16	0.0313161	0.974119	0.329997	0.360999	0.0321481	2542.8	0.213352	-2.35782	0.614195	-6.56702	1.19825e-10	2.88154e-10	12.9868	0.885029	0.780119	0.806748	0.887762	-0.160688	cg02023276	99802842	AAAAATAACATACAACACACATACRTAAAAAACCCTATAAATCAACCCCC			II			GGGTGGATTCAGGAAGTGGCATGCAACACACATGCGTAGAAGACCCTGTGGATCAGCCCC[CG]CTATGGGCTTCTCCAGGGAGACCACAGAAGGTATAGGTAGATTTTCTCCGGATGTGCAAC	37	7	151049248	CGGGGGCTGATCCACAGGGTCTTCTACGCATGTGTGTTGCATGCCACTTC	R	NUB1;NUB1	NM_016118;NM_001243351	Body;Body								7:151048968-151049445	Gene_Associated	NUB1;NUB1	ENST00000477666.1;ENST00000490215.2	TSS200;ExonBnd
PGM3	ENSG00000013375.16	ENSG00000013375.16	0.113601	3.33253	0.000860594	0.00119692	0.0340885	2522.43	0.195687	-2.52992	0.0917746	-6.10315	1.97441e-09	4.38196e-09	10.2499	0.872134	0.878929	0.854009	0.926746	-0.131956	cg18674899	89712988	TAAACTCTTCAATCTAAAATATAATTACAAATTCRATTTTTAATAACAAC			II			AACTTGAAGATGTAAATGCCCTGACGAATATAAAGAGGTATTTGGAAGGCACAAGGGAGG[CG]CTGCCACCAAAAATCGAATTTGTAATTACACTCCAGATTGAAGAGCCCAAGGTAGGTACC	37	6	83904319	GGGCTCTTCAATCTGGAGTGTAATTACAAATTCGATTTTTGGTGGCAGCG	F	PGM3;RWDD2A	NM_015599;NM_033411	TSS1500;Body	chr6:83902606-83903777	S_Shore								RWDD2A;PGM3;PGM3;PGM3;PGM3	ENST00000539997.1;ENST00000512866.1;ENST00000283977.4;ENST00000513973.1;ENST00000506587.1	5'UTR;TSS1500;TSS1500;TSS1500;TSS1500
RWDD2A	ENSG00000013392.8	ENSG00000013392.8	-0.176017	-5.14954	2.61131e-07	4.50872e-07	0.0341811	307.532	0.112384	-2.52992	0.0917746	-6.10315	1.97441e-09	4.38196e-09	10.2499	0.872134	0.878929	0.854009	0.926746	-0.131956	cg18674899	89712988	TAAACTCTTCAATCTAAAATATAATTACAAATTCRATTTTTAATAACAAC			II			AACTTGAAGATGTAAATGCCCTGACGAATATAAAGAGGTATTTGGAAGGCACAAGGGAGG[CG]CTGCCACCAAAAATCGAATTTGTAATTACACTCCAGATTGAAGAGCCCAAGGTAGGTACC	37	6	83904319	GGGCTCTTCAATCTGGAGTGTAATTACAAATTCGATTTTTGGTGGCAGCG	F	PGM3;RWDD2A	NM_015599;NM_033411	TSS1500;Body	chr6:83902606-83903777	S_Shore								RWDD2A;PGM3;PGM3;PGM3;PGM3	ENST00000539997.1;ENST00000512866.1;ENST00000283977.4;ENST00000513973.1;ENST00000506587.1	5'UTR;TSS1500;TSS1500;TSS1500;TSS1500
CLK1	ENSG00000013441.16	ENSG00000013441.16	-0.383407	-12.47	1.08841e-35	5.53764e-35	0.0307464	6314.73	0.191933	-0.480111	2.40157	-2.16524	0.0308022	0.0393632	-5.4318	0.882597	0.942751	0.918795	0.916836	-0.0259666	cg17185244	91667131	ACRCTTAACTCCAACCATAAAATTTCTTAAAATAATATAAAATTTTTTCC			II			AAGAACAATAACAACAACAACAACAACAACAACAAACAGGGAACTAAAAAAAAAGAGTAA[CG]GAAAAAATTCTATACTATCTTAAGAAATTTCATGGCTGGAGCCAAGCGCTCATGCCTGTA	37	2	201723581	CGGAAAAAATTCTATACTATCTTAAGAAATTTCATGGCTGGAGCCAAGCG	F	CLK1;CLK1;CLK1;CLK1	NR_027856;NR_027855;NM_004071;NM_001162407	Body;Body;Body;Body										CLK1	ENST00000409769.2	TSS1500
POLR3B	ENSG00000013503.10	ENSG00000013503.10	0.0129597	0.430155	0.667083	0.693938	0.0301279	886.209	0.153783	-3.16215	0.847602	-9.00791	3.51446e-18	1.36564e-17	30.0544	0.912036	0.880173	0.908829	0.870072	-0.219877	cg11405439	95754865	ATAACAAAAATTATACTAACATACTATCTAACATACAACAAATAACTACC			II			TTCTGCTAGAGAAGATTGACTAGAACATTTGCTACAAATTCATTCATCTGTTCATTCATT[CG]GCAGTTATTTGTTGCATGCCAGACAGCATGTTAGTACAATTCTTGTTATCACTGCATGAC	37	12	106803831	CGGCAGTTATTTGTTGCATGCCAGACAGCATGTTAGTACAATTCTTGTTA	F	POLR3B;POLR3B	NM_018082;NM_001160708	Body;Body
ANGEL1	ENSG00000013523.11	ENSG00000013523.11	-0.126985	-3.44845	0.000563806	0.000794093	0.0368237	1228.37	0.184682	-0.773585	0.967774	-19.7081	1.06696e-65	5.96411e-64	138.822	0.632072	0.639645	0.687297	0.773973	-0.11367	cg12090942	45615118	CTTCTACAACTAACTAAATATCCACCTTATTACCACACTATAACCTCTCC			II			GTTTATTCCCACTTCTGCAGCTGACTAGGTGTCCACCTTGTTACCACACTATAGCCTCTC[CG]CCCCTCAGTTTCCTCACCTGTAAAATGAAGAGCTGGACTTTCTCTAAGGCTCCACTGAAC	37	14	77279508	TTCTGCAGCTGACTAGGTGTCCACCTTGTTACCACACTATAGCCTCTCCG	R	ANGEL1	NM_015305	TSS1500	chr14:77278573-77279409	S_Shore						14:77278394-77280037	Promoter_Associated	ANGEL1;ANGEL1	ENST00000554941.1;ENST00000251089.2	TSS1500;TSS1500
RNF14	ENSG00000013561.18	ENSG00000013561.18	-0.18924	-7.77943	7.28494e-15	1.78396e-14	0.0243257	1744.96	0.107984	-2.50884	1.30481	-8.62564	6.96611e-17	2.50098e-16	27.1051	0.772752	0.892506	0.847681	0.911764	-0.177745	cg04182865	44694912	AAAATTTCCCAAACTAATTAATACATAAACTTCCTCACTTTTTTCCTCAC			II			CTGACTTTGTGAGGATTTCCCAAGCTGGTTGGTGCATGGGCTTCCTCACTTTTTTCCTCA[CG]AAGAGGTCTCTGGTCTCCCCTCTCTGAGCACTCTGAGGTAGGGTTGCTGTGTGTTTTGCT	37	5	141346431	CGTGAGGAAAAAAGTGAGGAAGCCCATGCACCAACCAGCTTGGGAAATCC	R	RNF14	NM_183399	TSS200	chr5:141348531-141349104	N_Shelf								RNF14;PCDH12	ENST00000356143.1;ENST00000512221.1	TSS200;3'UTR
DNASE1L1	ENSG00000013563.14	ENSG00000013563.14	-0.202354	-5.03277	4.83449e-07	8.22e-07	0.0402073	367.899	0.184625	-1.43796	2.03952	-19.5892	4.20798e-65	2.27036e-63	137.455	0.510485	0.697058	0.804566	0.874611	-0.160869	cg11331769	21601188	CAATCACAATATCAACTACTACCTCTAATTCTAAAACATATTCATAACCC			II			TAAATAAATATAAAATAAAAATAAAAAACTGGCTGCTTAATGCATAGGGGGCTTTCTTTC[CG]GGTCATGAATATGTTTCAGAACTAGAGGTAGTAGCTGACATTGTGACTGTATCAGATGGT	37	X	153639287	CGGGTCATGAATATGTTTCAGAACTAGAGGTAGTAGCTGACATTGTGACT	F	TAZ;TAZ;DNASE1L1;DNASE1L1;TAZ;DNASE1L1;TAZ;TAZ	NM_181311;NM_181312;NM_001009934;NM_001009932;NR_024048;NM_001009933;NM_181313;NM_000116	TSS1500;TSS1500;5'UTR;5'UTR;TSS1500;5'UTR;TSS1500;TSS1500	chrX:153639734-153640675	N_Shore								DNASE1L1;DNASE1L1;DNASE1L1;TAZ;TAZ;TAZ;DNASE1L1;TAZ	ENST00000393638.1;ENST00000309585.5;ENST00000488225.1;ENST00000369790.4;ENST00000350743.4;ENST00000351413.4;ENST00000014935.3;ENST00000369776.4	5'UTR;5'UTR;3'UTR;TSS1500;TSS1500;TSS1500;TSS1500;TSS1500
DDX11	ENSG00000013573.17	ENSG00000013573.17	1.00502	15.1032	1.54148e-51	1.25062e-50	0.0665435	1041.3	0.856149	-1.72391	0.861495	-4.21992	2.86228e-05	4.77467e-05	0.995887	0.92994	0.950526	0.922266	0.931249	-0.0910849	cg25426630	24770841	AATCTAACATTTCCCATTTAATTTCATTAATTTATAACTTATTTTCTATC			II			GGGTTGTGTATGGTCTGACATTTCCCATTTGGTTTCATTGATTTATGACTTGTTTTCTGT[CG]GAAGTAGGTATTTTCTTTGTATTTTCTTTTTTTCTCCCTTCACTCTTGCCTTAGAGGAGT	37	12	31241496	GTCTGACATTTCCCATTTGGTTTCATTGATTTATGACTTGTTTTCTGTCG	R	DDX11;DDX11;DDX11	NM_004399;NM_152438;NM_030653	Body;Body;Body										DDX11;DDX11	ENST00000404673.3;ENST00000251758.5	5'UTR;3'UTR
HEBP1	ENSG00000013583.10	ENSG00000013583.10	-0.572439	-11.8389	2.4557e-32	1.12381e-31	0.0483522	682.602	0.284975	-2.89443	-0.911428	-8.96629	4.88711e-18	1.88244e-17	29.7287	0.520763	0.598716	0.689013	0.651041	-0.224482	cg26593908	92809475	AAAATTTTTAACACRAAATTCTCACACAACATATAATCATTCCTCAACTC			II			ACACAAACCACTGCAGGGTAATTTTGAATGCTCATTTGACTATGCAGTGACATCAAGTGG[CG]AGTTGAGGAATGATCATATGCTGTGTGAGAACTCCGTGTTAAAAATTCCATGGAGCCAGG	37	12	13136582	GAATTTTTAACACGGAGTTCTCACACAGCATATGATCATTCCTCAACTCG	F	LOC100506314;HEBP1	NR_038920;NM_015987	Body;Body								12:13136455-13136716	Gene_Associated_Cell_type_specific	RP11-392P7.8;RP11-392P7.8	ENST00000499948.2;ENST00000542078.1	5'UTR;5'UTR
GPRC5A	ENSG00000013588.9	ENSG00000013588.9	-0.616659	-6.28974	3.18002e-10	6.36675e-10	0.098042	12659.8	2.96906
MAMLD1	ENSG00000013619.14	ENSG00000013619.14	-0.057202	-0.871156	0.383669	0.415431	0.0656622	163.644	0.225353	-3.05971	-0.149671	-11.7794	1.07765e-28	7.83233e-28	54.0362	0.472037	0.386688	0.277938	0.439427	-0.318404	cg02088508	99730156	TATACCAATATCAAAACCTTAAAAACTAATTCTCCCTATAATTAAAAACC			II			GTGCAAACTGTCACTCTAGAGCAAGTGCTAGGCCTTGGAATAGAGTTCTGAAAAAGGTTA[CG]GTTCTCAACTACAGGGAGAACCAGCTCCTAAGGCCTTGACACTGGTACACAAAGTAGGAC	37	X	149651375	CGGTTCTCAACTACAGGGAGAACCAGCTCCTAAGGCCTTGACACTGGTAC	F	MAMLD1;MAMLD1;MAMLD1	NM_001177465;NM_001177466;NM_005491	Body;Body;Body
CD6	ENSG00000013725.14	ENSG00000013725.14	-0.275091	-3.6496	0.000262647	0.000378195	0.0753755	402.964	0.517259	-1.40489	0.464701	-21.6729	1.30512e-75	1.29865e-73	161.564	0.375574	0.648525	0.34208	0.340608	-0.234216	cg15298831	2612574	AAAACTACCTCAACCCTAACCATATCAACATAATATTAAAATTCAATTCC			II			CTGCATCTGTGGGGGCTGCCTCAGCCCTAACCATGTCAACATAGTGTTGAAATTCAGTTC[CG]AGAAACACTTGTGGGTTTGTAGACTCTATGGCATCTGGAAGTGAAAGAGGGACACATCTC	37	11	60754076	CGGAACTGAATTTCAACACTATGTTGACATGGTTAGGGCTGAGGCAGCCC	R	CD6;CD6;CD6;CD6	NR_045638;NM_006725;NM_001254751;NM_001254750	Body;Body;Body;Body				chr11:60753567-60753567				11:60753398-60754091	Promoter_Associated_Cell_type_specific	U6;CD6	ENST00000384424.1;ENST00000545105.1	TSS1500;5'UTR
TACC3	ENSG00000013810.20	ENSG00000013810.20	1.0241	18.8368	3.76901e-79	6.19714e-78	0.054367	1011.94	0.568916	-0.650482	-0.243737	-16.6054	2.01923e-50	4.87004e-49	103.787	0.36329	0.378432	0.554573	0.63045	-0.105859	cg21505886	78773269	ACACACTTACCACCCTTTCTATCTACAACRTTCCCAATCTAAAAAATAAC			II			GTGCCTGTGGGGTTCCTGCCCTGGTCGACACTCGGTTCTCTCTGGCAGCCTTTTTCCCTA[CG]TCATTCCCTAGACTGGGAACGCTGTAGACAGAAAGGGTGGCAAGTGTGTGGGTGACCGGC	37	4	1724428	CGTCATTCCCTAGACTGGGAACGCTGTAGACAGAAAGGGTGGCAAGTGTG	F	TMEM129;TACC3;TMEM129	NM_138385;NM_006342;NM_001127266	TSS1500;5'UTR;TSS1500	chr4:1722179-1723850	S_Shore						4:1724314-1725604	Promoter_Associated	TMEM129;TACC3;TACC3;TMEM129	ENST00000382936.3;ENST00000313288.4;ENST00000343760.6;ENST00000303277.2	TSS1500;5'UTR;5'UTR;TSS1500
UFL1	ENSG00000014123.10	ENSG00000014123.10	-0.126216	-4.49384	6.99491e-06	1.11316e-05	0.0280864	2288.55	0.175097	-1.85246	0.948126	-7.65522	8.82701e-14	2.60679e-13	20.0647	0.709244	0.737562	0.800909	0.857713	-0.129428	cg03611990	7667460	TTCACTATATAATTTATTTATACATATCTTCTCCTTTTCCACTTACCACC			II			TTGCTTCCTCTTTCACTATGTGATTTATTTATACATGTCTTCTCCTTTTCCACTTACCAC[CG]TAAATTGAAGCAGCTTGAAACCCTCAAAAAATGTAGCTGCTCAATCTTGAACTTTCCAGT	37	6	96980568	CGGTGGTAAGTGGAAAAGGAGAAGACATGTATAAATAAATCACATAGTGA	R	UFL1	NM_015323	Body
POLA2	ENSG00000014138.9	ENSG00000014138.9	0.520538	12.0972	1.09261e-33	5.21224e-33	0.0430296	184.549	0.175581
ZC3H3	ENSG00000014164.7	ENSG00000014164.7	0.401918	9.12487	7.18242e-20	2.14648e-19	0.0440464	496.017	0.246844
CAPN1	ENSG00000014216.16	ENSG00000014216.16	0.28995	6.79329	1.09604e-11	2.34855e-11	0.0426818	5444.28	0.432051	-1.19606	1.17435	-18.047	1.93296e-57	6.77455e-56	119.881	0.633275	0.709506	0.520988	0.683953	-0.188135	cg13645463	38789545	CAAAAACCTAAATCCCAATTCCTCCAAAACCTATAACATCAAATAAAAAC			II			AGCCTGGGTTACAAGGACCTGGGTCCCAATTCCTCCAAGACCTATGGCATCAAGTGGAAG[CG]TCCCACGGTGAGAGGGGCCATCCTGGGTGGGACTCGGCTAAGCCAGATCCTGGATGAGGA	37	11	64950431	CGCTTCCACTTGATGCCATAGGTCTTGGAGGAATTGGGACCCAGGTCCTT	R	CAPN1;CAPN1;CAPN1;CAPN1;CAPN1;CAPN1;CAPN1;CAPN1	NM_001198869;NM_001198868;NM_005186;NR_040008;NR_040008;NM_001198869;NM_001198868;NM_005186	ExonBnd;ExonBnd;ExonBnd;ExonBnd;Body;Body;Body;Body	chr11:64951724-64952035	N_Shore								CAPN1;AP003068.23;CAPN1;CAPN1	ENST00000527469.1;ENST00000526623.1;ENST00000527323.1;ENST00000533820.1	5'UTR;TSS1500;1stExon;ExonBnd
ACP3	ENSG00000014257.16	ENSG00000014257.16	-0.517187	-6.59194	4.34126e-11	9.0587e-11	0.0784575	673.757	1.04412
MDH1	ENSG00000014641.21	ENSG00000014641.21	0.070715	1.83972	0.0658087	0.0782346	0.0384378	3542.55	0.276576	-2.28303	0.769342	-5.49378	6.04395e-08	1.21495e-07	6.92228	0.914297	0.938905	0.862339	0.911133	-0.130042	cg19484848	12660850	CAATTCTTTCTAATCATAACAAACRTAAAAAATAATACTCATTAAACAAC			II			AGTTTCTTCCCCAGTTCTTTCTGGTCATGGCAGACGTAAAAAATGGTACTCATTGAACAG[CG]TGCCACTCTACCCTATCCCACAGGCTAAGCAGATCAATAGCTGGGTACCCCAGAAACCCA	37	2	63829110	CGCTGTTCAATGAGTACCATTTTTTACGTCTGCCATGACCAGAAAGAACT	R	MDH1	NM_005917	Body						TRUE
SLC30A9	ENSG00000014824.14	ENSG00000014824.14	-0.0442256	-1.57607	0.115011	0.133294	0.0280607	3266.95	0.144819	-3.02985	1.43957	-9.02399	3.09329e-18	1.20613e-17	30.1806	0.879327	0.942473	0.84548	0.908079	-0.185818	cg26877604	18734265	TAAATAACTAAAAATATTAACAATTACAAAAAACCAATCTAACCAACATC			II			CTCAACCTCTTTAAATAACTAAGAGTATTGACAGTTACAAAAGACCAGTCTGGCCAACAT[CG]TGAAACCTCATCTCTACTAAAAATACAAAAATTAGCTAGGCATGGTGGTGGGCGCCTGTA	37	4	41996723	AAATAACTAAGAGTATTGACAGTTACAAAAGACCAGTCTGGCCAACATCG	R	SLC30A9	NM_006345	Body	chr4:41992477-41993125	S_Shelf								SLC30A9	ENST00000536881.1	5'UTR
MTMR11	ENSG00000014914.21	ENSG00000014914.21	0.613007	9.63757	5.54835e-22	1.79214e-21	0.063606	1102.03	1.03427	-1.95312	1.32724	-5.10843	4.49857e-07	8.52772e-07	4.97977	0.937808	0.949927	0.917721	0.924283	-0.111893	cg25385116	23683590	TTAATTCCAAATTCTATTTCTTCCCTTATAATTTTCTATAAAAATAAAAC			II			AGCCCCTTAAATAGAAATTCCACTACAAAAATACAGAGGAGATAGGGTGTTTCCTGTATC[CG]CCTCATTCCCATAGAAAACTATAAGGGAAGAAATAGAACTTGGAATTAAAGCAGCAGCAA	37	1	149900628	CGCCTCATTCCCATAGAAAACTATAAGGGAAGAAATAGAACTTGGAATTA	F	MTMR11;MTMR11;SF3B4	NM_181873;NM_001145862;NM_005850	3'UTR;3'UTR;TSS1500	chr1:149899625-149899893	S_Shore								SF3B4;MTMR11;MTMR11;MTMR11;MTMR11;MTMR11	ENST00000271628.8;ENST00000369140.3;ENST00000492824.1;ENST00000439741.2;ENST00000361405.6;ENST00000406732.3	TSS1500;3'UTR;3'UTR;3'UTR;3'UTR;3'UTR
COX15	ENSG00000014919.13	ENSG00000014919.13	9.81207e-05	0.00355224	0.997166	0.997354	0.0276222	1231.1	0.135318	-4.1629	0.150787	-11.0132	1.31199e-25	7.94822e-25	46.9875	0.880549	0.897539	0.837747	0.892092	-0.301839	cg04843475	62653892	ACATTTCTCTTTTACTCTAATATTTCATTATTTTCCAATTTATCAATACC			II			TGTGTTATTACACATTTCTCTTTTGCTCTAATATTTCATTATTTTCCAGTTTGTCAGTAC[CG]TTATCAGAGGGACGAGGAAGGAATAACACACCAGTTGACCATTTTGTTTCTCTGAAAATC	37	10	101469590	CGGTACTGACAAACTGGAAAATAATGAAATATTAGAGCAAAAGAGAAATG	R	COX15;COX15;ENTPD7	NM_004376;NM_078470;NM_020354	3'UTR;3'UTR;3'UTR						TRUE				CUTC	ENST00000493385.1	5'UTR
CCDC88C	ENSG00000015133.19	ENSG00000015133.19	0.113814	2.40799	0.0160405	0.0202138	0.047265	2301.47	0.401047	-2.41146	-1.41537	-6.0491	2.70691e-09	5.95339e-09	9.94231	0.825227	0.651176	0.844878	0.895561	-0.217303	cg10642175	39635536	CTATACTTAATATTCCCRATACTTATCRAACTCATTCTTAATTAACTCTC			II			GCATCACTCGATTCCCACAACACTCATCACCCACAAGTGCAGCTTTCAATCGGAGCTGAA[CG]AGAGCTAACTAAGAATGAGCCCGACAAGCACCGGGAACACCAAGCACAGCTCACTCGCGG	37	14	91862874	CGAGAGCTAACTAAGAATGAGCCCGACAAGCACCGGGAACACCAAGCACA	F	CCDC88C	NM_001080414	Body							14:90932514-90932687			CCDC88C	ENST00000554165.1	3'UTR
YAF2	ENSG00000015153.15	ENSG00000015153.15	-0.0977164	-3.62755	0.000286127	0.000411134	0.0269373	1137.48	0.0953558
ZMYND11	ENSG00000015171.20	ENSG00000015171.20	-0.372471	-14.4154	4.14005e-47	2.92671e-46	0.0258384	4019.93	0.19971	-2.94268	-2.52068	-5.68082	2.18315e-08	4.5234e-08	7.91073	0.854195	0.898015	0.811001	0.596362	-0.197966	cg09990943	91797948	ATAATATTTATCCACTAAAATAAATACRAATATCCCTCCCCACATAAAAC			II			TAGCTGTCAGTATTTATTAATAGTTTTATTTCTTCTATTGTACATTATCCATGGCTTTTG[CG]TTTTATGTGGGGAGGGATATTCGTATTCATCTTAGTGGATAAATACCACCTTACTTGGAA	37	10	179272	TGGTATTTATCCACTAAGATGAATACGAATATCCCTCCCCACATAAAACG	F	ZMYND11;ZMYND11;ZMYND11;ZMYND11	NM_006624;NM_212479;NM_001202466;NM_001202465	TSS1500;TSS1500;TSS1500;TSS1500	chr10:180582-182452	N_Shore								ZMYND11;ZMYND11;ZMYND11	ENST00000381602.4;ENST00000509513.2;ENST00000397959.3	TSS1500;TSS1500;TSS1500
WAS	ENSG00000015285.11	ENSG00000015285.11	-0.414431	-7.02977	2.06879e-12	4.58429e-12	0.0589537	338.589	0.361591	-1.96036	1.30949	-7.47105	3.18104e-13	9.06817e-13	18.8041	0.721679	0.848628	0.722773	0.857476	-0.146698	cg00078867	90607459	TTAAAATACTTAAACRAAAATACTTAATAAACTAAAAATCTCCTACCCCC			II			CCAGCGACTCTTTGAGATGCTTGGACGAAAATGCTTGGTGAGCTGGGGATCTCCTGCCCC[CG]CCCCGTCCCCACCGTTTCTTCCTCTTCCTCTCCTCCTTCTCTCTCTTCCCCTCCTCCCGC	37	X	48542398	TGAGATGCTTGGACGAAAATGCTTGGTGAGCTGGGGATCTCCTGCCCCCG	R	WAS	NM_000377	Body								X:48541746-48542414	Promoter_Associated_Cell_type_specific	WAS	ENST00000483750.1	5'UTR
DPEP1	ENSG00000015413.9	ENSG00000015413.9	0.535006	3.8868	0.000101575	0.000150432	0.137647	423.301	2.22413	-1.43987	1.75156	-24.7254	4.12099e-91	1.11553e-88	197.13	0.634261	0.840528	0.731952	0.781653	-0.189045	cg13159303	18633832	ACACCAACAAAACCAACCTATCCCAAATAACCRATAAATAAAATATAAAC			II			TTACATTTCCTGCACCAACAAGGCCAACCTGTCCCAAGTGGCCGGTAGGTGGGGTGTGAG[CG]GCCAAGGGGGCCGAAGGGGGAGGGCCTCACTCGGGACCCATACCTGCTGCTCCCTGGACA	37	16	89703977	CACCAACAAGGCCAACCTGTCCCAAGTGGCCGGTAGGTGGGGTGTGAGCG	R	DPEP1;DPEP1;DPEP1;DPEP1	NM_001128141;NM_004413;NM_001128141;NM_004413	ExonBnd;ExonBnd;Body;Body										DPEP1	ENST00000421184.1	ExonBnd
BID	ENSG00000015475.19	ENSG00000015475.19	0.566929	13.7998	2.55447e-43	1.62295e-42	0.0410823	1019.89	0.311235	-1.73816	1.57087	-7.80794	2.9938e-14	9.10975e-14	21.1287	0.668969	0.757355	0.681073	0.847676	-0.139004	cg02412100	61726116	TTTTTAATATTTATAAACTTTTACCCACTTTCAATTAAACCAACCCTAAC			II			GGCAGCACTTCTTTTTAGTATTTGTAAGCTTTTGCCCACTTTCAATTGAGCCAGCCCTAG[CG]TGGTATGTATTGCATGCTGAACAATATAGAGTTTGTTTTTCCTTTCTGATGATTTTAAAC	37	22	18217013	CGCTAGGGCTGGCTCAATTGAAAGTGGGCAAAAGCTTACAAATACTAAAA	R	BID;BID;BID;BID;BID;BID;BID	NM_197967;NM_197966;NM_001244572;NM_001196;NM_001244570;NM_001244569;NM_001244567	3'UTR;3'UTR;3'UTR;3'UTR;3'UTR;3'UTR;3'UTR						TRUE				BID;BID;BID;BID	ENST00000317361.7;ENST00000399767.1;ENST00000399774.3;ENST00000399765.1	3'UTR;3'UTR;3'UTR;3'UTR
MATR3	ENSG00000015479.20	ENSG00000015479.20	0.17719	4.16652	3.09286e-05	4.72993e-05	0.0425272	1157.55	0.203141	-4.50293	0.385929	-12.3936	2.97037e-31	2.50038e-30	59.8883	0.856812	0.785777	0.888427	0.616328	-0.299238	cg10439385	71605892	TACAAAAAACTATTAATAATATCCCCATTCAACTTAATATACTCRCTCAC			II			ACCACCCTATTTACAGAGGACTATTAGTAATATCCCCATTCAGCTTGGTGTGCTCGCTCA[CG]CCTGTAGTCCCAGCTACTCAGGAGGCTGAGGTAGGAGAATCACTTGAGCCCAGGAAGTGG	37	5	138611367	ACAGAGGACTATTAGTAATATCCCCATTCAGCTTGGTGTGCTCGCTCACG	R	SNHG4;SNHG4;MATR3;MATR3;MATR3	NR_003141;NR_036536;NM_001194954;NM_199189;NM_001282278	Body;Body;5'UTR;5'UTR;5'UTR	chr5:138609320-138609851	S_Shore								MATR3;SNORA74;MATR3;MATR3;MATR3;MATR3	ENST00000507197.1;ENST00000516404.1;ENST00000509990.1;ENST00000361059.2;ENST00000502929.1;ENST00000504203.1	5'UTR;TSS1500;5'UTR;5'UTR;5'UTR;5'UTR
NPC1L1	ENSG00000015520.15	ENSG00000015520.15	0.815931	5.31565	1.06275e-07	1.87224e-07	0.153496	203.436	1.21733	-0.754404	-0.486042	-7.49455	2.70277e-13	7.73819e-13	18.9643	0.282481	0.56181	0.31422	0.362193	-0.105095	cg05539991	78677467	AATCCAACAACAATACAATAAAAATCCACAATATACAAAACCACAAAAAC			II			GCATGCTTAAAAGTCCAACAGCAGTGCAGTGAAGATCCACAGTGTACAGGGCCACAGAAA[CG]TTGTTTGAGACATACATAGCTGACAAAAAAAGATGTTCACAGCACATTAAATGAATAATA	37	7	44555180	GTCCAACAGCAGTGCAGTGAAGATCCACAGTGTACAGGGCCACAGAAACG	R	NPC1L1;NPC1L1	NM_001101648;NM_013389	Body;Body
XYLT2	ENSG00000015532.10	ENSG00000015532.10	0.476957	13.0913	3.69053e-39	2.06449e-38	0.036433	1243.91	0.264852	-0.320744	1.78427	-11.7108	2.05365e-28	1.46932e-27	53.3961	0.802793	0.773055	0.76612	0.792152	-0.0432003	cg05293976	57766874	CTAAAAATTTATCATACTCACTCTCCTACAACCACAATAATTTTCTCTAC			II			AGGCACAGGGGATAGTGGGTGCAAGGGTTGGAGCCAGGAGTGCCAGGGGGGATGAGGGGA[CG]CAGAGAAAACCACTGTGGCTGCAGGAGAGTGAGCATGACAAATTCCCAGATGAGGTCAGA	37	17	48428309	CGCAGAGAAAACCACTGTGGCTGCAGGAGAGTGAGCATGACAAATTCCCA	F	XYLT2;XYLT2	NR_110010;NM_022167	Body;Body
NUDCD3	ENSG00000015676.18	ENSG00000015676.18	-0.0126218	-0.439408	0.660366	0.68757	0.0287246	3614.37	0.143013	-1.64357	2.49174	-5.46141	7.18752e-08	1.43767e-07	6.75426	0.944655	0.948758	0.939561	0.948739	-0.101881	cg03058491	58632930	AACTAAACATAAACTATATCAACTACTAATTCTCAAAAATAACAAACTCC			II			AGAGAAGGAGAGTTGGACACTTGGTTTGGGAGGACAAGCTGGTGACACCCACAGAGGGCA[CG]GAGCCTGCCATCCCTGAGAACTAGCAGCTGACATAGTCCATGCCCAGCCAAGCCACCAAC	37	7	44502955	CGGAGCCTGCCATCCCTGAGAACTAGCAGCTGACATAGTCCATGCCCAGC	F	NUDCD3	NM_015332	Body								7:44502688-44503459	Promoter_Associated	NUDCD3	ENST00000460110.1	3'UTR
CHDH	ENSG00000016391.11	ENSG00000016391.11	-0.686885	-8.06133	7.54695e-16	1.91767e-15	0.0852074	643.008	1.16397
IL20RA	ENSG00000016402.13	ENSG00000016402.13	-0.801986	-9.48475	2.42965e-21	7.65682e-21	0.0845553	640.099	0.864772	-6.5556	-1.41663	-17.5745	4.07551e-55	1.2599e-53	114.552	0.251376	0.466005	0.001	0.384321	-0.496629	cg21051791	37767238	AAATAAATATTACAAAAAACCRCAAACCACAATAACTTATTAAAACTACC			II			TACTGTGGTTTGAGTGAGTGTTGCAAAGAGCCGCAGACCACAGTGGCTTGTTGAGGCTGC[CG]ATGATCTTGAGGTCAGTGTCCTACAGTCACAAAACCCCTGACTCCTACCCACTAGATGAC	37	6	137355264	CGGCAGCCTCAACAAGCCACTGTGGTCTGCGGCTCTTTGCAACACTCACT	R	IL20RA;IL20RA;IL20RA;IL20RA	NM_014432;NM_001278724;NM_001278723;NM_001278722	Body;5'UTR;5'UTR;5'UTR								6:137354997-137355420	Unclassified	IL20RA;IL20RA;IL20RA	ENST00000468393.1;ENST00000367748.1;ENST00000541547.1	3'UTR;5'UTR;5'UTR
GLT8D1	ENSG00000016864.18	ENSG00000016864.18	-0.117601	-4.60282	4.16807e-06	6.72701e-06	0.0255497	1486.23	0.148932	-2.26239	0.889105	-5.64468	2.66383e-08	5.48751e-08	7.71743	0.921876	0.913061	0.868888	0.920344	-0.13657	cg13723011	81734220	TAATAAAATTATATTTTTCTTATTTCCAACCAAATATACCTCTTAATCCC			II			CACTTAATTAATGGTACAAGAGATAATGTTTTTAGTTTCTTGACTTCCAGTTAGCAGTTA[CG]GGATCAAGAGGCACACTTGGCTGGAAACAAGAAAAACACAATTCTATCAAGTATCTGACA	37	3	52737693	CGGGATCAAGAGGCACACTTGGCTGGAAACAAGAAAAACACAATTCTATC	F	GLT8D1;GLT8D1;GLT8D1	NM_001010983;NM_152932;NM_018446	5'UTR;TSS200;5'UTR	chr3:52739537-52740426	N_Shore								GLT8D1;GLT8D1;GLT8D1;SPCS1;GLT8D1	ENST00000491606.1;ENST00000478968.2;ENST00000407584.3;ENST00000423431.1;ENST00000394783.3	5'UTR;5'UTR;5'UTR;TSS1500;TSS200
ATP2C1	ENSG00000017260.20	ENSG00000017260.20	0.37962	10.9688	5.401e-28	2.15731e-27	0.0346092	6622.68	0.240794	-3.64456	1.6279	-10.7534	1.36476e-24	7.79611e-24	44.6654	0.914814	0.953303	0.840811	0.90092	-0.239525	cg24749831	96768265	AACACTCACAACAAAATTTAAATTAAATATTACTTAAAACTTAATAAAAC			II			TGTTAACTTTCTCTTCCTTTTGAGAAGTTTATTTTTTAGGTATTGACTATATTAATTTTG[CG]TTTTATTAAGCTTTAAGTAACATCCAATTTAAATTTTGCTGTGAGTGCTGTTTAACCTAC	37	3	130682723	GCACTCACAGCAAAATTTAAATTGGATGTTACTTAAAGCTTAATAAAACG	F	ATP2C1;ATP2C1;ATP2C1;ATP2C1;ATP2C1;ATP2C1;ATP2C1;ATP2C1;ATP2C1;ATP2C1;ATP2C1	NM_001199181;NM_001199182;NM_001199180;NM_001199179;NM_001001485;NM_014382;NM_001199185;NM_001001486;NM_001001487;NM_001199184;NM_001199183	Body;Body;Body;Body;Body;Body;Body;Body;Body;Body;Body						TRUE
IGF1	ENSG00000017427.17	ENSG00000017427.17	-0.22119	-2.29774	0.0215764	0.0269139	0.0962638	261.813	0.633875	-4.27964	-0.979057	-9.96265	1.36194e-21	6.50326e-21	37.8241	0.63189	0.852159	0.819325	0.907797	-0.312711	cg12742178	82749537	AACTCTAAACTCATCTAAACTCTAAACTCATACTTTTTAATCTATAAATC			II			TGACTCAGTCAAACTCTAAGCTCATCTAAACTCTGAGCTCATGCTTTTTAGTCTGTAGAT[CG]ATGGGTTTAGGTACAGAGAATTTTAGGACTTTTCTGCAATGTTCCATAGAGAAAGTTTAT	37	12	102815929	ACTCTAAGCTCATCTAAACTCTGAGCTCATGCTTTTTAGTCTGTAGATCG	R	IGF1;IGF1;IGF1;IGF1	NM_001111285;NM_000618;NM_001111283;NM_001111284	Body;Body;Body;Body						TRUE
SLC38A5	ENSG00000017483.15	ENSG00000017483.15	0.169239	1.99694	0.0458317	0.0554341	0.0847491	746.47	0.845966	-0.857234	2.2292	-10.3841	3.5768e-23	1.87792e-22	41.4286	0.75848	0.87721	0.83322	0.571693	-0.117466	cg26735834	4645423	AAAAAAACATATACCTACACACAAACACAAAACACAAAAATACAAAATAC			II			AGAAACATATAGGGAAAGCATATACCTGCACACAAACACAAAGCACAGGAATGCAGAGTA[CG]CTTACTATCGTTGCAAAGAAAAAATCCAGAAACCACACTGAAAGCTACACAAGGAAAAAA	37	X	48329975	GGAAAGCATATACCTGCACACAAACACAAAGCACAGGAATGCAGAGTACG	R	SLC38A5	NM_033518	TSS1500								X:48329941-48330100	Unclassified_Cell_type_specific	SLC38A5;SLC38A5	ENST00000376876.3;ENST00000317669.5	TSS1500;TSS1500
RALBP1	ENSG00000017797.13	ENSG00000017797.13	0.0881042	2.64486	0.00817237	0.0105573	0.0333114	3259.01	0.232252	-4.49914	-0.198585	-11.42	3.1267e-27	2.08656e-26	50.694	0.790974	0.873439	0.001	0.516541	-0.291578	cg12211577	27777868	AATACTTAACATAACTCACTTTATTTACTTTTAACATACTAAAAAACCAC			II			CAAATACCATGATACATTCCATTTGAGGTCCTATTCAGTAGGGAGGATGAATCATTTGAG[CG]TGGCTTTTTAGTATGTTAAAAGCAAATAAAGTGAGTTATGTTAAGTATTCCTTATTTTGA	37	18	9514326	ATACTTAACATAACTCACTTTATTTGCTTTTAACATACTAAAAAGCCACG	F	RALBP1	NM_006788	Body						TRUE
RUFY3	ENSG00000018189.13	ENSG00000018189.13	-0.473359	-15.1115	1.3606e-51	1.10556e-50	0.0313245	3971.74	0.22417	-3.11177	-0.271035	-9.50432	6.33556e-20	2.73794e-19	34.0243	0.730583	0.760376	0.692201	0.618744	-0.241497	cg08374320	19767174	ATCTCCATAACAACCTATATAATCTTATCAATAATAAAAATTAACATATC			II			GTGTCTGTGTGTGTGTTGTGGTCCCAGCTGAGTCATCATGTCTGCTCTGACGCCTCCGAC[CG]ATATGCCAACCCCCACCACTGACAAGATCACACAGGCTGCCATGGAGACCATCTACCTTT	37	4	71588314	TCTCCATGGCAGCCTGTGTGATCTTGTCAGTGGTGGGGGTTGGCATATCG	F	RUFY3;RUFY3;RUFY3;RUFY3	NM_001291994;NM_014961;NM_001037442;NM_001130709	1stExon;1stExon;1stExon;Body						TRUE				RUFY3;RUFY3;RUFY3	ENST00000381006.3;ENST00000226328.4;ENST00000536664.1	1stExon;1stExon;TSS200
CNTN1	ENSG00000018236.15	ENSG00000018236.15	0.300822	2.94986	0.00317921	0.00424716	0.101979	1406.73	1.50391
SLC11A1	ENSG00000018280.17	ENSG00000018280.17	-0.696009	-7.4324	1.06647e-13	2.49136e-13	0.0936453	2737.26	2.42007	-2.12256	0.17541	-9.04284	2.66267e-18	1.04235e-17	30.3287	0.536844	0.801662	0.7325	0.774759	-0.195319	cg04965641	85660209	AAAAACAAAAAACATCTAAAATCAAAACTAACTTAAAAAACACAAAACAC			II			ATGAATACGCAAGGGGCAGGAAGCATCTGAAATCAGAGCTAACTTGGGAGGCACAGAACA[CG]GGGTGCCTGGAAGGGGAACAGATGTGTTGTGGGGCACAGGGCAGGCTGGGAGGGGAACAA	37	2	219246760	GGGGCAGGAAGCATCTGAAATCAGAGCTAACTTGGGAGGCACAGAACACG	R	SLC11A1;SLC11A1	NM_000578;NM_000578	5'UTR;1stExon										SLC11A1;SLC11A1;SLC11A1;SLC11A1	ENST00000539932.1;ENST00000473367.1;ENST00000233202.6;ENST00000233202.6	TSS1500;TSS200;5'UTR;1stExon
WWTR1	ENSG00000018408.15	ENSG00000018408.15	-0.139125	-2.90841	0.00363272	0.00483112	0.0478353	3489.9	0.307497	-3.34785	-0.0665153	-7.58765	1.41681e-13	4.12946e-13	19.5993	0.877266	0.948344	0.88004	0.89712	-0.229832	cg04925129	65677956	TATAACTTTAAAAAATAACTACTATCTAAACAAATCCTAATAAAATCATC			II			CCCTAACATGATGTGACTTTAGAGGGTAGCTGCTGTCTAGACAAGTCCTAGTGAAGTCAT[CG]GCTATAAAAATTTTCAGTTACTAGAGTTGGTTGCACTGTTACAAACCATGAGAGACCTGA	37	3	149247133	GTGACTTTAGAGGGTAGCTGCTGTCTAGACAAGTCCTAGTGAAGTCATCG	R	WWTR1;WWTR1;WWTR1	NM_015472;NM_001168278;NM_001168280	Body;Body;Body						TRUE
AGPS	ENSG00000018510.17	ENSG00000018510.17	0.15304	5.12566	2.96499e-07	5.10411e-07	0.0298577	3455.77	0.162206	-1.91217	2.97918	-23.5264	5.05579e-85	9.04201e-83	183.159	0.653612	0.899611	0.663095	0.497074	-0.162269	cg00555389	41681910	CCTCCCTATTCTCATTACCATCATCTTAATTTAATTCTTCATTATTTCTC			II			AGGATGGACATAGATCAGTTAGAGGAGATCAGTTAGAGGAGGCTGTTGTAACACAATAGG[CG]AGAAATAATGAAGAATTAAACTAAGATGATGGCAATGAGAATAGGGAGGAAATGATGTGT	37	2	178261381	CTCCCTATTCTCATTGCCATCATCTTAGTTTAATTCTTCATTATTTCTCG	F	AGPS	NM_003659	Body	chr2:178257227-178257892	S_Shelf								AGPS	ENST00000536686.1	5'UTR
CXorf56	ENSG00000018610.15	ENSG00000018610.15	0.216538	7.60192	2.91772e-14	6.97384e-14	0.0284846	833.576	0.145313	-1.86486	1.93479	-5.51925	5.27026e-08	1.0639e-07	7.05514	0.907616	0.947246	0.897109	0.945509	-0.108901	cg04734654	78688546	AACAAATATTACAATTACATAACATCTATTTATACACAAAAATAACACCC			II			AGAGAACACATAACAGGTGTTACAATTACATAGCATCTGTTTATACACAAAAATGGCACC[CG]ATTAATAAAGAATGCATCCATACACATGCTTGAGGGGATGAATACCCCATTTTCCATGAT	37	X	118677973	CGGGTGCCATTTTTGTGTATAAACAGATGCTATGTAATTGTAACACCTGT	R	CXorf56;CXorf56;CXorf56	NM_001170569;NM_022101;NM_001170570	Body;Body;Body										CXorf56	ENST00000469448.1	TSS1500
ATP1A2	ENSG00000018625.15	ENSG00000018625.15	-2.98098	-22.4988	4.26705e-112	1.46873e-110	0.132495	757.845	2.49033	-0.691946	0.0771891	-15.9482	2.77771e-47	5.6632e-46	96.5927	0.493425	0.590243	0.525865	0.560909	-0.117134	cg06263438	49648225	TATACCTAAAACAATAACAAAATCATAAAACAAACCCCATATTAACCACC			II			TTCATGGGCCCTGTGCCTGGAGCAATAACAAGATCATGAGACAGGCCCCATGTTGACCAC[CG]TGTCTCCAGTACAGAACACGTCACCCAACACCTAGAAACAATTATTTAATGAATGAATAT	37	1	160109149	CGGTGGTCAACATGGGGCCTGTCTCATGATCTTGTTATTGCTCCAGGCAC	R	ATP1A2	NM_000702	Body
TTC27	ENSG00000018699.13	ENSG00000018699.13	0.219553	8.40179	4.39736e-17	1.17828e-16	0.0261317	958.164	0.127475	-1.90042	2.28494	-6.01644	3.27158e-09	7.15666e-09	9.75767	0.93696	0.952713	0.901719	0.93799	-0.115178	cg05776245	11708259	ATATTTACTCTATTCCTCTATAAAAATTTCAAATAAAATTCTACCTTTCC			II			ATAGCTACCTGGAGAAGCAGGTAGTAACATTCCTGGATTACTCAACAGATTTGGACACAA[CG]GAAAGGTAGAATTTTATTTGAAATTTTCATAGAGGAACAGAGCAAATACATTTAATAGCA	37	2	32855761	CGGAAAGGTAGAATTTTATTTGAAATTTTCATAGAGGAACAGAGCAAATA	F	TTC27	NM_017735	Body	chr2:32853007-32853270	S_Shelf								TTC27	ENST00000317907.4	ExonBnd
ZNF582	ENSG00000018869.17	ENSG00000018869.17	-0.834677	-15.969	2.10173e-57	1.98279e-56	0.0522686	96.6984	0.130079	3.15084	-3.05625	19.6311	2.62871e-65	1.43658e-63	137.924	0.498373	0.588026	0.0652097	0.603848	0.300821	cg09568464	16755595	ATAACACAACATCAATATACTTTATACATCTACACCATCTTCCAACTACA	46611146	ATAACGCAACATCGATATACTTTATACGTCTACGCCATCTTCCGACTACG	I	C	Grn	CGGCCGCGCCCCCGGCAGCCCAGGGCGCGCTTCCACCACGGTACCGGTGGATTCGCCGTG[CG]CAGCCGGAAGATGGCGCAGACGCACAAAGCACACCGATGCTGCGCCATGATAGGGCCGGC	37	19	56904901	CGCAGCCGGAAGATGGCGCAGACGCACAAAGCACACCGATGCTGCGCCAT	F	ZNF582	NM_144690	TSS200	chr19:56904636-56905355	Island	high-CpG:61596681-61596727		DMR		19:61596449-61597150	19:56903738-56905512	Promoter_Associated	ZNF582	ENST00000301310.3	TSS200
VSIG2	ENSG00000019102.12	ENSG00000019102.12	-1.85207	-15.5447	1.72894e-54	1.51979e-53	0.119145	809.427	2.17136
PHLDB1	ENSG00000019144.19	ENSG00000019144.19	-0.34907	-6.80207	1.03126e-11	2.21277e-11	0.0513182	3423.36	0.489534	-0.729564	0.424232	-15.8066	1.3007e-46	2.55934e-45	95.056	0.473072	0.486551	0.528062	0.577886	-0.129995	cg02364122	92751493	TATAACCAAAAACACCTAAAATATACACAATAACAAATATACCCACAAAC			II			GCAGTAGCCCTCCAGCACCTGGTGTGGCTGGGAGGTGGAGTTCTGCTAGCTACAGTTAGG[CG]CCTGTGGGCACATCTGCCACTGTGCACACTCCAGGTGCCCCTGGCTACATTTTCCAGCTC	37	11	118494099	CGCCTGTGGGCACATCTGCCACTGTGCACACTCCAGGTGCCCCTGGCTAC	F	PHLDB1;PHLDB1;PHLDB1	NM_001144759;NM_001144758;NM_015157	Body;Body;Body										PHLDB1;PHLDB1	ENST00000361465.4;ENST00000358191.5	5'UTR;5'UTR
MARCO	ENSG00000019169.10	ENSG00000019169.10	-2.01294	-16.4954	3.95673e-61	4.11617e-60	0.12203	3674.76	5.15524	-1.39969	-0.61238	-12.3141	6.4022e-31	5.28736e-30	59.1255	0.218792	0.549316	0.175911	0.208433	-0.189185	cg11009736	89698911	CCCCTTAACAAACAACAACACTATATAAAAAATCCACATATAAATAACCC			II			CCTCCTCGATCCCCCTTAACAAGCAGCAGCACTGTGTGGGAGATCCACATGTGAATAGCC[CG]TGTTTGAGAAATGTCCAATCCTGATCATGTCAGGAAACATCCTGCAAATTCTGAAATCAG	37	2	119699682	CGGGCTATTCACATGTGGATCTCCCACACAGTGCTGCTGCTTGTTAAGGG	R	MARCO	NM_006770	TSS200										MARCO;MARCO;MARCO	ENST00000327097.4;ENST00000410021.1;ENST00000541757.1	TSS200;TSS200;TSS200
CYP24A1	ENSG00000019186.10	ENSG00000019186.10	4.16069	23.4195	2.70281e-121	1.12956e-119	0.177659	985.951	3.58458
PRDM11	ENSG00000019485.13	ENSG00000019485.13	-0.471631	-9.54183	1.40333e-21	4.46166e-21	0.0494277	806.352	0.382071	-2.33529	2.53951	-19.3595	5.93157e-64	2.99839e-62	134.819	0.655283	0.783867	0.669475	0.725355	-0.237334	cg03470671	15779876	ACCAAAATTCAAAAAAACAAAACAATATAAAACCACACAATATACTACCA	49774864	ACCGAAATTCAAAAAAACAAAACAATATAAAACCACACGATATACTACCG	I	A	Red	GCCCCGACAGCAGGAGCCTCTGATCCACCTTGTTCCAGCTGTCTTGAGGACCATCTCTCC[CG]GCAGCATACCGTGTGGCTTCACACTGCTCTGCCTCTCTGAACCTCGGTTTCTTCATCTAT	37	11	45115584	CGGCAGCATACCGTGTGGCTTCACACTGCTCTGCCTCTCTGAACCTCGGT	F	PRDM11;PRDM11	NM_020229;NM_020229	1stExon;5'UTR						TRUE				PRDM11;PRDM11	ENST00000263765.4;ENST00000263765.4	1stExon;5'UTR
SYT13	ENSG00000019505.8	ENSG00000019505.8	2.48821	13.1613	1.46457e-39	8.28007e-39	0.189055	607.336	3.21251	-1.9271	2.59869	-13.9874	3.26504e-38	4.04969e-37	75.8134	0.913284	0.936333	0.930384	0.742955	-0.181949	cg00823688	4632266	ATCCCTAACTAAAATCCAACACTATCAATAAAATCATACAATATATATAC			II			TACACTCAACAATAGAGAAGAATTACCAAAACATGCTGAGGAAAAGAAGACAGCTGTCTA[CG]CATACATACTGCATGATTCCACTGACAGTGCTGGATCTCAGCCAGGGACAATTTGGCCGC	37	11	45286792	CGCATACATACTGCATGATTCCACTGACAGTGCTGGATCTCAGCCAGGGA	F	SYT13;SYT13	NM_020826;NM_001247987	Body;5'UTR
SNAI2	ENSG00000019549.13	ENSG00000019549.13	0.932728	12.9833	1.52271e-38	8.36466e-38	0.0718408	1161.03	1.26176	0.330483	-3.52044	4.40054	1.29922e-05	2.22226e-05	1.74882	0.0939756	0.10009	0.351427	0.248909	0.0293813	cg08812057	26642976	AAACCACCATAACTAACACRATAACATAAATACTTAATTTACACRCRACC			II			AGCCTTGCGTGCGGCGAGGGCGCTGCGCTACTCAGGGCTTCCGCGAAGCCAGGGGCAGCG[CG]GCCGCGTGCAAATTAAGTACTCATGTCACCGTGTTAGCTATGGTGGCTTGAAAGAAATGC	37	8	49834612	CGGCCGCGTGCAAATTAAGTACTCATGTCACCGTGTTAGCTATGGTGGCT	F	SNAI2	NM_003068	TSS1500	chr8:49835987-49836231	N_Shore			DMR		8:49996775-49997172	8:49834150-49834999	Unclassified	SNAI2;SNAI2	ENST00000020945.1;ENST00000396822.1	TSS1500;TSS1500
CD74	ENSG00000019582.15	ENSG00000019582.15	-0.475791	-7.29669	2.94941e-13	6.78086e-13	0.0652064	56258.2	1.16	-1.24911	1.98483	-5.34939	1.30076e-07	2.5574e-07	6.17954	0.839389	0.890843	0.888157	0.922777	-0.0847884	cg18065728	28791897	CTACATTATTATCTACTATTCCRACTTAATTTATCTTATCCAAAAATAAC			II			GCAGGGCCTTGCTGCATTGTTATCTGCTGTTCCGACTTGGTTTGTCTTGTCCAAGGGTGA[CG]AAAGAGCCAGGCACCAGGGTCTCATGGGATGAGGTACAGGGTGGGAGATGGGGGAGGGGC	37	5	149781668	CGTCACCCTTGGACAAGACAAACCAAGTCGGAACAGCAGATAACAATGCA	R	CD74;CD74;CD74	NM_004355;NM_001025158;NM_001025159	3'UTR;3'UTR;3'UTR								5:149781559-149781882	Gene_Associated	CD74;CD74	ENST00000377795.3;ENST00000353334.6	3'UTR;3'UTR
HGF	ENSG00000019991.18	ENSG00000019991.18	-0.951808	-13.7789	3.4135e-43	2.16096e-42	0.0690771	1223.81	1.17101	-3.86729	-0.25319	-10.538	9.26422e-24	5.03818e-23	42.7672	0.845665	0.88454	0.754423	0.552697	-0.282955	cg24116498	65782857	AAAACACCAAAATAATTCAAACCCATCTAAATTTCRACAATAATTTTCTC			II			GGATCAGTGGTAAAACACCAGGGTGATTCAGACCCATCTGGATTTCGGCAGTAATTTTCT[CG]TAGGTCCCTATTGAGAATAAGCATGTTAATGTAAATTGCCGGAGTTCTTACGTTGGTGAA	37	7	81355325	CGAGAAAATTACTGCCGAAATCCAGATGGGTCTGAATCACCCTGGTGTTT	R	HGF;HGF;HGF;HGF	NM_000601;NM_001010932;NM_000601;NM_001010932	ExonBnd;ExonBnd;Body;Body										HGF	ENST00000222390.5	ExonBnd
ZRANB1	ENSG00000019995.6	ENSG00000019995.6	-0.227243	-9.05448	1.37221e-19	4.05701e-19	0.0250973	1190.01	0.108348	-2.70822	1.46515	-7.2102	1.87444e-12	5.08118e-12	17.0618	0.901951	0.946384	0.854423	0.915495	-0.159327	cg23521253	86779131	TTTCAAATAAACCAAAAAATACTACTTAAACTAAAAACAACTCTATAATC			II			AGCAGAAGTTTCAGAGTTCTTTCTGTATTTGAACATAATAATTGGAAACAGAAAACTCTT[CG]ATCATAGAGTTGTTTTTAGTTCAAGTAGCACTTTCTGGTCTATTTGAAAGGCTTGCCCCT	37	10	126653589	TTCAAATAGACCAGAAAGTGCTACTTGAACTAAAAACAACTCTATGATCG	F	ZRANB1	NM_017580	Body						TRUE
NCDN	ENSG00000020129.16	ENSG00000020129.16	0.411957	11.9964	3.71254e-33	1.74254e-32	0.0343401	652.062	0.202122
ADGRA2	ENSG00000020181.18	ENSG00000020181.18	-0.607011	-12.0098	3.15666e-33	1.48452e-32	0.050543	1121.15	0.472339	-0.834554	1.58128	-13.9095	7.29054e-38	8.87239e-37	75.0146	0.586466	0.799145	0.614774	0.670338	-0.112142	cg02495935	3772505	ATAACAAAACTTAAATTTAAACTCAAAACTCTAAAATCCAACCCCCTATC			II			ATAGCAAATAAGTGGCAGAACTTGAATTTAAACTCAGAACTCTGAAGTCCAGCCCCCTAT[CG]CCTGTGATAGCCCGGTCAGAACAAAGAGAGTGGAACTTGGGAACCCCTGGAAGGCTGGTC	37	8	37690341	TGGCAGAACTTGAATTTAAACTCAGAACTCTGAAGTCCAGCCCCCTATCG	R	ADGRA2	NM_032777	Body
ZFP64	ENSG00000020256.20	ENSG00000020256.20	0.762097	21.0673	1.58679e-98	4.12441e-97	0.0361744	770.553	0.338425	-1.73471	0.83247	-10.5429	8.86702e-24	4.82775e-23	42.8106	0.689294	0.462509	0.535065	0.554393	-0.195951	cg20844371	6728100	CTACAACCACATTAAAAACCCCTATTCCTAAACTAAATATAATAACTCAC			II			TGTGTCAAATTCTACAGCCACATTGAAAGCCCCTGTTCCTGGACTAGATGTGGTGGCTCA[CG]CCTCTAATCACAGCACTTTGGGAGGCCAAGGCAGGAGGATTGTTTGAGGCCAAGAGTTTG	37	20	50744715	TACAGCCACATTGAAAGCCCCTGTTCCTGGACTAGATGTGGTGGCTCACG	R	ZFP64	NM_199427	Body								20:50744632-50745413	Unclassified	ZFP64	ENST00000477786.1	3'UTR
MNAT1	ENSG00000020426.11	ENSG00000020426.11	0.496376	14.7799	1.97317e-49	1.49484e-48	0.0335844	778.557	0.193375	-4.52198	0.399406	-11.1477	3.8513e-26	2.41074e-25	48.2031	0.001	0.934177	0.001	0.893494	-0.269233	cg15529551	73728879	TTAAACAAACCATCTAACAAACAATATTTCTAATAAAAATCACCTACTAC			II			GTTTGAAAATTCGCTTCAGTTTATGTCTTAAATTTTGTATGGGCTAATATTGTTGTCAAA[CG]CAGTAGGTGATTTTTATTAGAAATATTGTTTGCCAGATGGCTTGCTTAAAGTCAGTTAAA	37	14	61283164	CGCAGTAGGTGATTTTTATTAGAAATATTGTTTGCCAGATGGCTTGCTTA	F	MNAT1	NM_002431	Body						TRUE
SAMD4A	ENSG00000020577.14	ENSG00000020577.14	-0.523847	-9.09983	9.04704e-20	2.6931e-19	0.0575667	2688.87	0.630881	-1.52443	0.25136	-13.7879	2.54921e-37	3.00815e-36	73.7699	0.417531	0.323745	0.305217	0.242142	-0.216757	cg10603996	83773140	ATAAAATTTATCACAACCAATACCTTAATCCTATCTAATCCTACAAACTC			II			TCTAGTAAGGCCACTCAAGGGTATGCTGACTAAGAACAAGAATGTGTGTGTTCTTCACCA[CG]AGCCTGTAGGACCAGACAGGATCAAGGTATTGGCTGTGACAAACCTTACACAAGGCTTGG	37	14	55176392	CGAGCCTGTAGGACCAGACAGGATCAAGGTATTGGCTGTGACAAACCTTA	F	SAMD4A;SAMD4A	NM_001161576;NM_015589	Body;Body
RUNX3	ENSG00000020633.19	ENSG00000020633.19	0.0078377	0.119599	0.904801	0.915007	0.0655333	537.416	0.501523	2.42771	-0.417093	21.7991	2.99324e-76	3.09894e-74	163.031	0.665541	0.533579	0.674578	0.569714	0.364951	cg26256263	77649498	ACAAAATAACACACACTAAACAAAAATCAAATCCATAATAAAATCTTACA	75801294	ACGAAATAACGCGCGCTAAACAAAAATCAAATCCATAATAAAATCTTACG	I	A	Red	AGGTGCAAAACAATGAATTCCAAGCCTCGGAAGCAAAGAAGCTTAGGATCCGACGGTGGC[CG]CAAGATCTCATCATGGATCTGACCCCTGCTCAGCGCGCGCCATTTCGTCGTTGCCAAACG	37	1	25258146	ACGAAATGGCGCGCGCTGAGCAGGGGTCAGATCCATGATGAGATCTTGCG	F	RUNX3;RUNX3	NM_004350;NM_001031680	TSS1500;Body	chr1:25255527-25259005	Island					1:25127743-25131723	1:25257887-25258149	Unclassified_Cell_type_specific	RUNX3	ENST00000428150.2	TSS1500
MRE11	ENSG00000020922.13	ENSG00000020922.13	0.193713	6.62141	3.55782e-11	7.44911e-11	0.0292556	1802.25	0.139233
PLEKHB1	ENSG00000021300.14	ENSG00000021300.14	-0.764063	-8.13768	4.02908e-16	1.03679e-15	0.0938919	487.738	0.991385
SERPINB1	ENSG00000021355.13	ENSG00000021355.13	-0.567927	-8.13743	4.03762e-16	1.03878e-15	0.0697919	7929.07	1.05985	-1.13036	2.55769	-5.61232	3.1804e-08	6.5167e-08	7.54531	0.919494	0.875505	0.859422	0.921348	-0.0750449	cg09816927	29754593	AACTAAATTATAAAAACACCTTCCTCATAAATAAAATTAACCCCTTATAC			II			TGCGTCCTCAATGGTGGAAAGTGGAAGGGCAAAAGGGGCCAAATCTCATGTGAAGTCTCT[CG]TATAAGGGGCCAATCCCATTCATGAGGAAGGTGCCCTCATAATCCAGTCACCTCCTAAAG	37	6	2842608	ACTGGATTATGAGGGCACCTTCCTCATGAATGGGATTGGCCCCTTATACG	F	SERPINB1;SERPINB1;SERPINB1	NM_030666;NR_073112;NR_073111	TSS1500;TSS1500;TSS1500	chr6:2841810-2842273	S_Shore								SERPINB1;SERPINB1;SERPINB1;SERPINB1	ENST00000476896.1;ENST00000537185.1;ENST00000542771.1;ENST00000380739.5	TSS1500;TSS1500;TSS1500;TSS1500
CYP3A43	ENSG00000021461.17	ENSG00000021461.17	-0.437165	-5.03565	4.76227e-07	8.10188e-07	0.086814	13.395	0.0417265	-2.12886	-2.11224	-4.63034	4.56848e-06	8.07404e-06	2.74901	0.412221	0.465982	0.541759	0.385475	-0.156236	cg16047292	98630854	CCTATTTAAACCACATCACCCTTCRTTATATAAAAACTTAAATAACTTCC			II			AATGACTCTTTCCTGTTTGAGCCACATCACCCTTCGTTGTATGAAGGCTTAAGTGGCTTC[CG]TGGTGAGAATCTTACTCTGTGTCATACCCTAATTGACCTTGGAGCTGGCTTTGCTGTGTA	37	7	99441585	CGGAAGCCACTTAAGCCTTCATACAACGAAGGGTGATGTGGCTCAAACAG	R	CYP3A43;CYP3A43;CYP3A43	NM_022820;NM_057096;NM_057095	Body;Body;Body										CYP3A43;CYP3A43	ENST00000342499.4;ENST00000477658.1	5'UTR;5'UTR
SLC7A9	ENSG00000021488.13	ENSG00000021488.13	-0.535694	-4.08528	4.40228e-05	6.66482e-05	0.131128	67.5176	0.409562	-1.29279	1.71667	-5.5829	3.73383e-08	7.61459e-08	7.38956	0.73653	0.876316	0.8633	0.72308	-0.101838	cg00190338	15731237	TACTAAATTTAATAAATTTTAACAAATATACCACCCCAAAAAACTCCCTC			II			AGGTGAAACTAATCCACAGCCACAGGAATTCAGGGCTGGGGCCCTGCCTAGAAAGGGGCA[CG]AGGGAGCTTTCTGGGGTGGTACATCTGTCAAAACTCACCAAACTCAGCACTAAAGAGCTG	37	19	33356525	GCTGAGTTTGGTGAGTTTTGACAGATGTACCACCCCAGAAAGCTCCCTCG	F	SLC7A9;SLC7A9;SLC7A9	NM_014270;NM_001126335;NM_001243036	Body;Body;Body								19:33356470-33356835	NonGene_Associated
SPAST	ENSG00000021574.13	ENSG00000021574.13	0.650762	16.3597	3.71158e-60	3.77966e-59	0.0397784	1471.96	0.282544	-0.846862	-1.8423	-5.44822	7.71107e-08	1.53931e-07	6.68609	0.161716	0.155776	0.132691	0.17786	-0.0461435	cg13516635	78689870	CAAAAACCCAACAACTCTAAAAAAACTCAATATAATACATTAATAAACCC			II			AAGTGACCAGTCAGGAACCCAGCAGCTCTGGGGGAGCTCAATGTGATGCATTGATAAACC[CG]CTCTTAAGAGCACTCGTTTCCAGTTACTTTCTATTCGGTGGGTCTCCAGCCAAGATTCCA	37	2	32287656	CGGGTTTATCAATGCATCACATTGAGCTCCCCCAGAGCTGCTGGGTTCCT	R	SPAST;SPAST	NM_199436;NM_014946	TSS1500;TSS1500	chr2:32288366-32289466	N_Shore								SPAST;SPAST	ENST00000345662.1;ENST00000315285.3	TSS1500;TSS1500
NRXN3	ENSG00000021645.20	ENSG00000021645.20	-0.329473	-3.79844	0.000145612	0.000213424	0.0867393	518.175	0.979909	-4.45122	-0.504842	-13.0855	3.1985e-34	3.18638e-33	66.6777	0.573553	0.467651	0.432576	0.290865	-0.365748	cg07644933	79761233	ATCTCCCTAATATATATAAAACTAAATTATACCTAAACCTCCTTAAATAC			II			TGATATCTCATGTCTCCCTAATATATATAAAACTAAGTTGTGCCTGGACCTCCTTGGGTA[CG]TGTCCTGCTGACTTCCTGAGGCTGTGTCAGAGTGGGTCCTCAACTTTGGCAAAATAAACT	37	14	78750788	TCTCCCTAATATATATAAAACTAAGTTGTGCCTGGACCTCCTTGGGTACG	R	NRXN3	NR_073547	Body										RP11-332E19.2	ENST00000554219.1	TSS1500
OSBPL5	ENSG00000021762.20	ENSG00000021762.20	-0.277378	-6.20455	5.48548e-10	1.0854e-09	0.0447056	1018.17	0.287554	-1.01432	3.13294	-7.36837	6.42958e-13	1.79712e-12	18.1126	0.96852	0.94825	0.951942	0.96655	-0.129961	cg15718663	90622888	TAACCCTAAAAATAAACTTAAAACAAATCCAATCAACCCACTCACCTCCA	15646935	TAACCCTAAAAATAAACTTAAAACAAATCCGATCAACCCACTCGCCTCCG	I	T	Red	ATCCTCCTGGGGATAGCAGCACCAGCCGCTTGTGTGCGGATCACAGGAACCCACGGCTTA[CG]GAGGCGAGTGGGCTGATCGGACTTGCCCTAAGCTTACCCCCAGGGCTAGCATTGCCATTC	37	11	3187784	CGGAGGCGAGTGGGCTGATCGGACTTGCCCTAAGCTTACCCCCAGGGCTA	F	OSBPL5;OSBPL5;OSBPL5	NM_001144063;NM_020896;NM_145638	TSS1500;TSS1500;TSS1500	chr11:3186131-3186768	S_Shore								OSBPL5;OSBPL5;OSBPL5	ENST00000389989.3;ENST00000348039.5;ENST00000263650.7	TSS1500;TSS1500;TSS1500
AQR	ENSG00000021776.11	ENSG00000021776.11	-0.0911119	-4.51764	6.2532e-06	9.9872e-06	0.020168	4132.7	0.081215	-3.4474	-1.46652	-7.44279	3.86409e-13	1.09552e-12	18.613	0.873685	0.925342	0.851703	0.873301	-0.239351	cg03735712	87736988	ACTATTACCAAAATCATAATAAACATATCAAAACCTCTAAAAATTTCCTC			II			ACATTTGTGAAACTATTGCCAAAATCATAATGAGCATATCAAAGCCTCTAAAAGTTTCCT[CG]TGAACTTTTGCTATCTGTGCCTTTCACTGTTCCCACCCACTTTTCAGGCAACCACTGATC	37	15	35263065	CGAGGAAACTTTTAGAGGCTTTGATATGCTCATTATGATTTTGGCAATAG	R	AQR	NM_014691	TSS1500	chr15:35261686-35262124	S_Shore								AQR	ENST00000156471.5	TSS1500
CPS1	ENSG00000021826.17	ENSG00000021826.17	0.452676	2.61781	0.00884955	0.011401	0.172922	2315.75	2.61024	-4.21481	-0.205227	-12.7829	6.50763e-33	6.02622e-32	63.6839	0.580793	0.780494	0.001	0.612646	-0.329669	cg14520755	92605560	CAAAACCAATCTTCAATATCCTCACCACTTTAAAAACTATCAAAATCCTC			II			ACACAATCTCATAAAATTTATGTAATTTCATTTAATTTTAGCCACAAATCATCAAAATGA[CG]AGGATTTTGACAGCTTTCAAAGTGGTGAGGACACTGAAGACTGGTTTTGGCTTTACCAAT	37	2	211421462	CGAGGATTTTGACAGCTTTCAAAGTGGTGAGGACACTGAAGACTGGTTTT	F	CPS1;CPS1	NM_001875;NM_001122633	1stExon;Body										CPS1;CPS1;CPS1	ENST00000233072.5;ENST00000544169.1;ENST00000536125.1	1stExon;1stExon;1stExon
FHL1	ENSG00000022267.19	ENSG00000022267.19	-3.04286	-30.8411	7.37211e-209	2.57422e-206	0.0986625	7545.84	3.73715	1.59684	-0.0713943	13.5629	2.55436e-36	2.85328e-35	71.4786	0.747183	0.853968	0.774799	0.713779	0.230686	cg12057563	53639545	AACTCACACATTCCCAAATACAAAAAATAATACAACACTCAACACAAACA	95702860	AACTCGCACATTCCCAAATACAAAAAATAATACAACGCTCAACACGAACG	I	A	Red	TCTTAGCGTCCAGGACTAGGTAAAGGTTAAAAAATCATCAAGGCTAAGCGACTGTTGTGT[CG]TTCGTGTTGAGCGCTGTATTATTTTCTGCATTTGGGAATGTGCGAGTTTCTCAGGTTTGT	37	X	135230841	AACTCGCACATTCCCAAATGCAGAAAATAATACAGCGCTCAACACGAACG	F	FHL1;FHL1;FHL1;FHL1;FHL1;FHL1	NR_027621;NM_001449;NM_001159703;NM_001159702;NM_001159700;NM_001159700	Body;5'UTR;5'UTR;5'UTR;1stExon;5'UTR	chrX:135228947-135230049	S_Shore						X:135230620-135230902	Unclassified_Cell_type_specific	FHL1;FHL1;FHL1;FHL1;FHL1	ENST00000535737.1;ENST00000394155.2;ENST00000370690.3;ENST00000536581.1;ENST00000535737.1	1stExon;5'UTR;5'UTR;5'UTR;5'UTR
RTF2	ENSG00000022277.13	ENSG00000022277.13	-0.0159451	-0.569583	0.56896	0.598817	0.0279944	1969.4	0.14325
NLRP2	ENSG00000022556.16	ENSG00000022556.16	0.804627	5.68581	1.30194e-08	2.40807e-08	0.141515	547.145	1.84431	-1.49602	0.67011	-11.53	1.12065e-27	7.68007e-27	51.7121	0.463318	0.629589	0.557451	0.406193	-0.201058	cg03251378	75756474	TTTCAAACTTATAACCTCCRAAAATCAACTAAAATTAAAAACCCTTAACC			II			GGTGATCTGCCCACCTCAGCCTCCCAGAGTGCTGGGATTACAGGTGTGAGCAACCATGCC[CG]GCCAAGGGTTTTTAACTTTAGCTGACCTCCGGAGGTTACAAGTTTGAAAACGGCAGGAGG	37	19	55485037	CGGCCAAGGGTTTTTAACTTTAGCTGACCTCCGGAGGTTACAAGTTTGAA	F	NLRP2;NLRP2;NLRP2;NLRP2	NM_017852;NM_001174083;NM_001174082;NM_001174081	Body;Body;Body;Body										NLRP2	ENST00000397169.3	TSS1500
SLC45A4	ENSG00000022567.10	ENSG00000022567.10	0.133152	2.71728	0.0065821	0.00857136	0.0490018	1140.42	0.397568	-1.22851	-0.548039	-19.7501	6.57285e-66	3.71021e-64	139.305	0.301753	0.231596	0.211791	0.339664	-0.200937	cg13037738	8755824	AAATATAAATTTACRTAACACCCTCCCCAATACCAAACATAATACTAAAC			II			GAGGAGCCCTTGAGTATAGATTTACGTAGCACCCTCCCCAATACCAGGCATGATGCTAGA[CG]TGGGGTGCCTGCACCCACAGTACAGCTGCCAGGGGGCCGGCGCGGGGCAGAGCAGGCTGC	37	8	142248880	AGTATAGATTTACGTAGCACCCTCCCCAATACCAGGCATGATGCTAGACG	R	SLC45A4	NM_001286646	Body				chr8:142248811-142248811				8:142248190-142249729	Promoter_Associated
RNF10	ENSG00000022840.16	ENSG00000022840.16	-0.19132	-7.94917	1.8776e-15	4.7034e-15	0.0240679	3035.23	0.132831	-2.94671	0.0961251	-6.9285	1.20322e-11	3.09514e-11	15.2377	0.921305	0.93833	0.903646	0.91652	-0.184047	cg17611146	83655341	CTCCCCTATATACCTAAACATCTTTATACATATCTCTTTATTATAACATC			II			TGTTTGAGATACTCCCCTGTATGCCTAAACATCTTTGTACATGTCTCTTTATTGTAGCAT[CG]TTTTAATAGCTCAAAAAAAAAAAACAGTTTAGAAAGCCTACCAATAAGAAAATGACTAAA	37	12	121005125	CGATGCTACAATAAAGAGACATGTACAAAGATGTTTAGGCATACAGGGGA	R	RNF10	NM_014868	Body
ZNF839	ENSG00000022976.15	ENSG00000022976.15	-0.029449	-0.807745	0.419237	0.451018	0.0364582	380.135	0.135715	-2.78929	-1.3688	-9.58872	3.15323e-20	1.38804e-19	34.7145	0.363175	0.312119	0.55891	0.261103	-0.206993	cg24071762	24600873	CATCTATACACAAAATAAATATCACATCTTTTAATAATCRTACCAAACAC			II			CTTAAAATAGACATCTGTACACAGGATGGATGTCACATCTTTTAATAGTCGTGCCAGGCA[CG]TTGTTAGATGCAGGGACACAGCATGGAGGAATCGGTGGAGGTTGCTGCCCTCAAGTTTCC	37	14	102784547	CGTGCCTGGCACGACTATTAAAAGATGTGACATCCATCCTGTGTACAGAT	R	ZNF839;ZNF839	NM_001267827;NM_001267828	5'UTR;TSS1500	chr14:102785930-102786538	N_Shore								ZNF839;ZNF839	ENST00000558850.1;ENST00000559185.1	5'UTR;TSS1500
ZDHHC6	ENSG00000023041.11	ENSG00000023041.11	-0.038253	-1.70476	0.0882388	0.103546	0.0224389	1618.21	0.0881827	-2.69631	-0.00140805	-6.17187	1.3176e-09	2.95905e-09	10.6444	0.918636	0.952175	0.918994	0.918074	-0.154189	cg21242004	35718110	ACTTATCCAAAATATAATACAAATTTAAATAACATACAAACTAAATACAC			II			AACTACTTTTGACTTATCCAAAATATGGTACAAGTTTGAATGGCATGCAAACTGGATACA[CG]ATTCCAAAATAGTTTTTTTTATTCCTTCTCCGCTTGTCAGGGGACTGTCACCATCCAACG	37	10	114205622	CGTGTATCCAGTTTGCATGCCATTCAAACTTGTACCATATTTTGGATAAG	R	VTI1A;ZDHHC6	NM_145206;NM_022494	TSS1500;5'UTR	chr10:114206604-114207320	N_Shore								ZDHHC6;ZDHHC6;VTI1A;VTI1A	ENST00000369404.3;ENST00000369405.3;ENST00000483122.1;ENST00000432306.1	5'UTR;5'UTR;TSS1500;TSS1500
GRAMD1B	ENSG00000023171.18	ENSG00000023171.18	-0.108983	-1.42061	0.15543	0.177517	0.0767156	784.777	0.900924	-3.39054	-0.196869	-15.0404	5.08115e-43	8.22984e-42	86.8257	0.338682	0.401834	0.395262	0.203941	-0.367687	cg11059493	93719858	TAAATTATTTTTCCACAAAACTCATAATAACTCATAATTTACACCAACCC			II			TTGAATAATTCTGAGTTGTTTTTCCACAAGACTCATGGTGACTCATGGTTTGCACCAGCC[CG]TGCAATTTTCTTAATGAGGGCCTCCTTTGCTCATGGCATTATTTGCAAGATGATTTACTA	37	11	123414763	CGGGCTGGTGCAAACCATGAGTCACCATGAGTCTTGTGGAAAAACAACTC	R	GRAMD1B;GRAMD1B	NM_020716;NM_001286563	Body;Body
RNH1	ENSG00000023191.17	ENSG00000023191.17	-0.490169	-12.3347	5.89235e-35	2.93049e-34	0.0397391	4310.98	0.378845
NDUFS1	ENSG00000023228.14	ENSG00000023228.14	-0.149206	-4.59102	4.41082e-06	7.10928e-06	0.0324995	5031.56	0.184109	-1.97726	-1.94955	-8.43049	3.08471e-16	1.06371e-15	25.637	0.353919	0.165376	0.282775	0.387009	-0.172399	cg12608507	95790493	CTAAAATAACCTAAATCCAATTTTATCATATAAACATCCTAATAAACTTC			II			CGAAAAGGAAAAGGCCAGGTAAAATCATCTTTGTATAGAGCTGAAGAATAAGACTGCTCT[CG]AAGTTTATCAGGATGTTCACATGACAAAACTGGACCCAGGCTACTTTAGTTTTGTTGGGA	37	2	207025477	TAAAGTAGCCTGGGTCCAGTTTTGTCATGTGAACATCCTGATAAACTTCG	F	EEF1B2;EEF1B2;SNORD51;NDUFS1;SNORA41;EEF1B2	NM_001037663;NM_001959;NR_002589;NM_005006;NR_002590;NM_021121	Body;Body;TSS1500;TSS1500;TSS1500;Body	chr2:207023910-207024981	S_Shore								NDUFS1;NDUFS1;NDUFS1;SNORD51;SNORA41	ENST00000457011.1;ENST00000423725.1;ENST00000233190.5;ENST00000384320.1;ENST00000384675.1	TSS1500;TSS1500;TSS1500;TSS1500;TSS1500
RB1CC1	ENSG00000023287.13	ENSG00000023287.13	0.0722955	2.23601	0.0253513	0.0314145	0.0323324	5286.58	0.167073	-2.35925	-1.78269	-6.29552	6.30466e-10	1.44535e-09	11.3639	0.387551	0.418046	0.527261	0.285949	-0.175111	cg10992219	3754270	TTAATCAATAATTCCTCTAAAAATCAAAACTTAACTAATACATAAATCAC			II			ATCCTGACAGATAGAACTGTGTTTGTTTGCCTTAGGGCTTCAGTCACGTCAGTGTAGCAA[CG]TGACTCATGTATCAGTTAAGTTCTGACCTCCAGAGGAACTACTGACTAAAGACATTGGTC	37	8	53608045	CGTGACTCATGTATCAGTTAAGTTCTGACCTCCAGAGGAACTACTGACTA	F	RB1CC1;RB1CC1	NM_001083617;NM_014781	5'UTR;5'UTR				chr8:53607875-53607875		TRUE				RB1CC1;RB1CC1;RB1CC1	ENST00000521611.1;ENST00000435644.2;ENST00000025008.5	3'UTR;5'UTR;5'UTR
ERP44	ENSG00000023318.8	ENSG00000023318.8	-0.0970826	-3.79295	0.000148866	0.000218	0.0255955	2479.11	0.148488	-2.69415	1.28265	-7.34998	7.29071e-13	2.03031e-12	17.9891	0.903841	0.924461	0.867972	0.921693	-0.157653	cg23517345	81710200	TACCACCTAATTACAACAAATAATCTACAACTAATAATATTACACAAAAC			II			AACCTCACATATACCACCTAGTTGCAACAAGTAATCTACAACTAATAGTGTTGCACAAGA[CG]CCAGTTTTTTAATTCCTATCCATTTAAGTTATTCCCCCCTACAAAAATAACAGCATCATT	37	9	102820918	ACCACCTAGTTGCAACAAGTAATCTACAACTAATAGTGTTGCACAAGACG	R	ERP44	NM_015051	Body
ALAS1	ENSG00000023330.15	ENSG00000023330.15	-0.461118	-11.3396	8.35377e-30	3.55333e-29	0.0406644	1928.01	0.336914	-2.02948	-0.243265	-8.13092	2.88222e-15	9.35121e-15	23.4338	0.472866	0.528816	0.573311	0.508024	-0.150054	cg03937508	62808901	ATAACTACAAATACTATTAATAACCTACCTTCTATCCTTTAATACTTACC			II			TTTTGGTTGTGGTGACTACAGGTGCTGTTGGTAGCCTGCCTTCTGTCCTTTAATACTTAC[CG]TCTACACATGGCACTGAGCCAAACACGACATACAGTCTTATTTACTTACAAGATGAGGAC	37	3	52238530	CGGTAAGTATTAAAGGACAGAAGGCAGGCTACCAACAGCACCTGTAGTCA	R	ALAS1;ALAS1;ALAS1;ALAS1	NM_001304444;NM_000688;NM_001304443;NM_199166	Body;Body;Body;Body										ALAS1	ENST00000441729.2	3'UTR
BIRC3	ENSG00000023445.16	ENSG00000023445.16	0.193775	2.31684	0.0205126	0.0256401	0.083638	5629.4	1.29993	-2.85796	1.33213	-8.61376	7.63197e-17	2.73338e-16	27.015	0.755665	0.895876	0.887688	0.930156	-0.186288	cg15272034	87704475	TCAACRTTCTCTAAACAATAAATTTAAACAACTTTATCTAAAAACCATCC			II			TTGATCTACTGGAAGATAGAAAATCAGATGAGCTCTCCAAATCCATCTGTTACCCTGGTA[CG]GATGGCTCTCAGATAAAGTTGCTTAAATTTACTGCTTAGAGAACGTTGAGGGAAATATGG	37	11	102187359	CGGATGGCTCTCAGATAAAGTTGCTTAAATTTACTGCTTAGAGAACGTTG	F	BIRC3;BIRC3	NM_182962;NM_001165	TSS1500;TSS1500	chr11:102188179-102188440	N_Shore								BIRC3;BIRC3;BIRC3	ENST00000526421.1;ENST00000263464.3;ENST00000532808.1	TSS1500;TSS1500;TSS1500
AKAP11	ENSG00000023516.9	ENSG00000023516.9	-0.236198	-8.87351	7.08782e-19	2.0381e-18	0.0266183	5023.31	0.106133	-3.79691	-0.171391	-9.23038	5.92159e-19	2.41182e-18	31.8143	0.781895	0.845002	0.763082	0.83216	-0.246589	cg09569166	83752245	ACTCCAATTATTCACCTTTTATAATACTTAAAAAATCACTTACACTCTAC			II			CTCTTCGTGGAACTCCAGTTATTCACCTTTTATGGTGCTTAAAAAGTCACTTACACTCTA[CG]TTTGTTTTTAAGTTTTGTCTCTCCATGTTTCATTTTGGATAGCTTCTATTACATTGTCTA	37	13	42853518	CGTAGAGTGTAAGTGACTTTTTAAGCACCATAAAAGGTGAATAACTGGAG	R	AKAP11	NM_016248	5'UTR										AKAP11	ENST00000025301.2	5'UTR
GLRX2	ENSG00000023572.10	ENSG00000023572.10	0.0132108	0.389139	0.697173	0.722521	0.0339489	615.834	0.138825	-2.57075	-0.640121	-6.6448	7.36907e-11	1.79699e-10	13.4625	0.591984	0.704998	0.838387	0.804478	-0.156262	cg15361231	6765952	ACTATTATTACCACCACTAAATAACTTAAATAATCCTATCAACAACAATC			II			TTAGGAAACAAAACAAAAGAAATTAGCACAGAGATGTTTCACCATGGCTTTGGAAATGGG[CG]ATTGCTGTTGACAGGATTATTTAAGCCACTCAGTGGTGGTAATAATAGCCTTTGTGCGTC	37	1	193075191	CTATTATTACCACCACTGAGTGGCTTAAATAATCCTGTCAACAGCAATCG	F	GLRX2;GLRX2;GLRX2	NM_016066;NM_197962;NM_016066	1stExon;TSS1500;5'UTR	chr1:193074174-193074778	S_Shore						1:193073497-193075345	Promoter_Associated	GLRX2;GLRX2;GLRX2;GLRX2	ENST00000367440.3;ENST00000367439.3;ENST00000367440.3;ENST00000472197.1	1stExon;TSS1500;5'UTR;TSS200
SNAPC1	ENSG00000023608.5	ENSG00000023608.5	0.692531	15.4332	9.79104e-54	8.40617e-53	0.0448728	339.893	0.283123	-0.58374	-0.696286	-19.4009	3.68422e-64	1.88514e-62	135.294	0.251846	0.264177	0.30582	0.244713	-0.0919409	cg07544451	30806849	ATTCTCCTTCTAATCATCRAAAACCCTAATACTCTATACCCACATAATAC			II			TCTTTTCAAGAGTGGTTGCAGAATGCCAGGGCTACAAAGAGAGGGCCGCACATTAAGCAT[CG]TATTATGTGGGTACAGAGTATTAGGGTTCTCGATGACCAGAAGGAGAATGAGTGCAGTTT	37	14	62228636	TTCTCCTTCTGGTCATCGAGAACCCTAATACTCTGTACCCACATAATACG	F	SNAPC1	NM_003082	TSS1500	chr14:62228974-62229268	N_Shore						14:62228356-62229621	Promoter_Associated	SNAPC1;RP11-618G20.1	ENST00000216294.4;ENST00000555937.1	TSS1500;5'UTR
DERA	ENSG00000023697.13	ENSG00000023697.13	0.201874	5.4512	5.003e-08	8.9679e-08	0.0370328	1382.43	0.204882	-4.20771	0.516341	-10.6075	5.00708e-24	2.76586e-23	43.377	0.880369	0.93717	0.885466	0.875962	-0.303769	cg13287095	31706973	CCTTAACTAAATCTCCAAAATACAAATAAATCACCCRACAATTCTAAAAC			II			TCTGTTTTAGACCTTAGCTGGATCTCCAAAATACAAGTGAATCACCCGGCAGTTCTGAGG[CG]TGCGGAACAAATCCAGGCTCGCAGAACCGTGAAAAAGGAGTGGCAGGTAAGGGTTCTTCT	37	12	16109920	CGCCTCAGAACTGCCGGGTGATTCACTTGTATTTTGGAGATCCAGCTAAG	R	DERA;DERA	NM_001300779;NM_015954	Body;Body										DERA	ENST00000526530.1	5'UTR
STRAP	ENSG00000023734.11	ENSG00000023734.11	0.501917	14.9609	1.3226e-50	1.04121e-49	0.0335486	2572.97	0.285221	-2.67597	1.50414	-8.0806	4.17027e-15	1.33899e-14	23.0698	0.828423	0.92148	0.001	0.902885	-0.160663	cg19817198	56664233	ATTCTAAATAAAAATTCTTACCAAAAAACACACATTTCCAAAAACCATAC			II			TCTATGCCAGTGGTTCAGAAGATGGAACATTGAGACTATGGCAAACTGTGGTAGGAAAAA[CG]TATGGCCTTTGGAAATGTGTGCTTCCTGGTAAGAATTTTTATTCAGAATAATAAAATTTT	37	12	16052958	CGTATGGCCTTTGGAAATGTGTGCTTCCTGGTAAGAATTTTTATTCAGAA	F	STRAP	NM_007178	Body
ABCC2	ENSG00000023839.12	ENSG00000023839.12	1.43393	9.12633	7.08585e-20	2.11881e-19	0.15712	493.942	1.26595	-2.4538	1.60235	-10.7516	1.38704e-24	7.91998e-24	44.6493	0.727657	0.852249	0.788122	0.854091	-0.225684	cg02672229	20710528	ATTTCCAAACCTACCTAAACAAATACATAAATAATACCAAAAAAAATAAC			II			CCTGGGGATAATCAGCACCCTTGTCATGATCTGCATGGCCACTCCTGTCTTCACCATCAT[CG]TCATTCCTCTTGGCATTATTTATGTATCTGTTCAGGTAGGTTTGGAAATGGCTAAGTCAT	37	10	101594256	CGTCATTCCTCTTGGCATTATTTATGTATCTGTTCAGGTAGGTTTGGAAA	F	ABCC2	NM_000392	Body						TRUE
DEF6	ENSG00000023892.11	ENSG00000023892.11	0.036639	0.763443	0.445199	0.477034	0.0479918	986.78	0.332606	-0.798438	0.00023222	-11.3506	5.93223e-27	3.89615e-26	50.0586	0.526271	0.570105	0.474939	0.695536	-0.144267	cg10666342	26668903	TAACTAAACACCACAATCACCCAAAAAACTAATAAAACTAAAACATACCC			II			TGTGAAAAATACACCTGGACCCCACCCCTGGAAACTCTGAGTCAGTAGGTCTGGGCTGGG[CG]GGCATGTTTCAGTTTCACCAGTTCTCTGGGTGATTGTGGTGCTCAGCCAGGGCCAGTGCA	37	6	35270553	GGCTGAGCACCACAATCACCCAGAGAACTGGTGAAACTGAAACATGCCCG	F	DEF6	NM_022047	Body				chr6:35270455-35270455				6:35270268-35271120	Promoter_Associated	DEF6	ENST00000542066.1	5'UTR
PLEKHO1	ENSG00000023902.14	ENSG00000023902.14	-0.137226	-2.85843	0.0042574	0.00562495	0.0480073	1357.52	0.376938
GCLM	ENSG00000023909.10	ENSG00000023909.10	0.595851	7.16091	8.01429e-13	1.80822e-12	0.0832088	1413.54	0.874136	-2.4936	-0.560098	-8.41656	3.42714e-16	1.1783e-15	25.5332	0.446385	0.490171	0.821062	0.717587	-0.176054	cg00519063	19784851	TTTCTACTCTCTTCTATAAAATATTAATAACAAACCATACAACAACACAC			II			TGGGCACTGACCCCAACAACAGGCCTGGGCACAGGTCCAGCACTTAACTCAGAGGGATGC[CG]TGTGCTGCTGCATGGTCTGTTACCAACATCTCATAGAAGAGAGCAGAAACCACTTAGGAA	37	1	94373434	TTCTGCTCTCTTCTATGAGATGTTGGTAACAGACCATGCAGCAGCACACG	F	GCLM	NM_002061	Body	chr1:94374369-94375467	N_Shore								GCLM	ENST00000467772.1	3'UTR
UBR2	ENSG00000024048.11	ENSG00000024048.11	-0.309362	-14.0585	6.82843e-45	4.55309e-44	0.0220052	6055.58	0.0981321	-2.59451	1.32599	-7.04877	5.47937e-12	1.44135e-11	16.0091	0.882299	0.915895	0.865077	0.924303	-0.161326	cg00637076	88699578	CTATTATAAAACTAATCCCCAAAATTCTATATCTTACAAAAATAAAACTC			II			TGGTTGCTAGGTGCTAGGGGAAGAAAGTAGCAGGGACTTGCTCTTTATTAGGTATTATGG[CG]AGTTTCACTTTTGCAAGATACAGAATTCTGGGGACTAGTTTCACAACAGTATGAATGTAC	37	6	42578463	TGTTGTGAAACTAGTCCCCAGAATTCTGTATCTTGCAAAAGTGAAACTCG	F	UBR2;UBR2	NM_001184801;NM_015255	Body;Body
EHD2	ENSG00000024422.12	ENSG00000024422.12	-0.066114	-0.869523	0.384561	0.416364	0.0760348	1729.33	0.749848	-1.10112	-2.11009	-21.8184	2.38886e-76	2.4869e-74	163.256	0.110914	0.158522	0.120257	0.120728	-0.121659	cg16934651	17601177	AAAAATACTTCCCAATAAATAACATCACCATAACTTACTAAATACTTACC			II			CAGGGACCACAGAGGGTGCTTCCCAGTGGGTGACATCACCATGACTTGCTGAGTGCTTAC[CG]TACATCCAGCACTGTTTTTAAAAAAACAGTTTCATTGAGGATTAACGTACACGCCATAAA	37	19	48226561	CGGTAAGCACTCAGCAAGTCATGGTGATGTCACCCACTGGGAAGCACCCT	R	EHD2	NM_014601	Body	chr19:48229072-48229507	N_Shelf								EHD2	ENST00000454483.2	5'UTR
DEPDC1	ENSG00000024526.17	ENSG00000024526.17	2.98653	29.5076	2.29964e-191	4.9216e-189	0.101212	427.608	1.87152	-3.05077	0.91831	-13.3087	3.38715e-35	3.55989e-34	68.9092	0.553552	0.51551	0.72223	0.819791	-0.296434	cg11421872	9653375	CTAATACTTCACATATATTACATCATTTTATCATTCCAATAAACCCATTC			II			CTATCTTCAATCTCTATGCCTCAATCTCCTTAACCACAAAACAGGGACAAAAGGACCTAA[CG]AATGGGCTTATTGGAATGATAAAATGATGTAATATATGTGAAGTACTAGTAAGCATTCAG	37	1	68961495	CGAATGGGCTTATTGGAATGATAAAATGATGTAATATATGTGAAGTACTA	F	DEPDC1-AS1;DEPDC1;DEPDC1	NR_110671;NM_017779;NM_001114120	TSS1500;Body;Body	chr1:68962283-68963006	N_Shore								DEPDC1;RP4-694A7.4	ENST00000370964.6;ENST00000428732.1	5'UTR;TSS1500
CCDC28A	ENSG00000024862.18	ENSG00000024862.18	-0.45644	-13.52	1.1913e-41	7.19822e-41	0.0337603	627.846	0.210502	-2.38853	-0.700357	-6.06884	2.41284e-09	5.32467e-09	10.0544	0.785076	0.83854	0.821741	0.859145	-0.186282	cg21037665	15673120	ACTATCTCTACCTCATCAAATTATAAATTACCTTCTAAAAACATTAAACC			II			TGGGTTTGAATCTTTTTGAATGGTCATGGCATGCCTAAATTAAACACAGCATGCCAAAAA[CG]GCCTAATGTTTCTAGAAGGCAATTTACAACCTGATGAGGTAGAGATAGCCATATAAATTC	37	6	139095939	CGGCCTAATGTTTCTAGAAGGCAATTTACAACCTGATGAGGTAGAGATAG	F	LOC100507462;CCDC28A	NM_001242740;NM_015439	TSS1500;Body	chr6:139094449-139095009	S_Shore								CCDC28A	ENST00000026464.9	5'UTR
RRAGD	ENSG00000025039.15	ENSG00000025039.15	-0.763102	-12.0959	1.11026e-33	5.29452e-33	0.0630876	1358.61	0.635959	-3.93202	0.548285	-10.4019	3.06592e-23	1.61629e-22	41.5814	0.820591	0.909596	0.897327	0.92187	-0.268044	cg10675614	7777397	TTACTTAAACTAATATATACACCTTTATACTTTCTATCTTCTACACTCCC			II			ACGGCTGAAAGCCTTTATCTACAAAAATGTGGCCTGGTGCTCAACGGTAAGACCAATTAC[CG]GGAGTGCAGAAGACAGAAAGCACAAAGGTGCACACATCAGTTTAAGCAAATGAGGAATTA	37	6	90120254	CGGGAGTGCAGAAGACAGAAAGCACAAAGGTGCACACATCAGTTTAAGCA	F	RRAGD	NM_021244	Body	chr6:90120874-90122370	N_Shore			RDMR			6:90120144-90120512	Unclassified_Cell_type_specific	RRAGD;RRAGD	ENST00000492783.1;ENST00000359203.2	3'UTR;5'UTR
HSF2	ENSG00000025156.13	ENSG00000025156.13	-0.0671883	-1.97384	0.0483999	0.0583755	0.0340394	645.664	0.15977	-1.94642	2.46588	-6.3142	5.63428e-10	1.2959e-09	11.4737	0.933812	0.946012	0.896509	0.939167	-0.118826	cg18108111	87602472	AACCACACACTCTTACAAAACTTTCAAATATTACTCAACTACATAATTAC			II			CTTTTCTCACTAACCACACACTCTTGCAGAGCTTTCAGGTGTTACTCAGCTGCATAGTTA[CG]CAGATGTAATGCACATTATTGGCGTATCTTTAAGTTGGATTCAAATGGCCATTTTTCTCC	37	6	122753562	ACCACACACTCTTGCAGAGCTTTCAGGTGTTACTCAGCTGCATAGTTACG	R	HSF2;HSF2	NM_004506;NM_001135564	3'UTR;3'UTR										HSF2;HSF2	ENST00000368455.4;ENST00000452194.1	3'UTR;3'UTR
PHF20	ENSG00000025293.17	ENSG00000025293.17	-0.0978229	-3.8966	9.75545e-05	0.000144623	0.0251047	2642.13	0.0899182	-2.70474	1.48219	-14.9548	1.26649e-42	2.00619e-41	85.917	0.75233	0.389387	0.590305	0.600315	-0.293381	cg09078948	50790267	AAAACACTAAAATTAACTTCTAATCTAATCTCCTCACTTATATACATAAC			II			GTGGTATGTTAGACGTCACTTGAAATTTGTAGTTAATTGTTCCTACACCACTAGGAAACA[CG]CCATGCATATAAGTGAGGAGACTAGATTAGAAGCTAACTCCAGTGCCTTTTGTAAAGTTT	37	20	34463736	CGCCATGCATATAAGTGAGGAGACTAGATTAGAAGCTAACTCCAGTGCCT	F	PHF20	NM_016436	Body				chr20:34463368-34463368						PHF20;PHF20	ENST00000481202.1;ENST00000439301.1	5'UTR;3'UTR
HSD17B6	ENSG00000025423.11	ENSG00000025423.11	-0.869084	-7.58133	3.42018e-14	8.14764e-14	0.114635	815.234	2.60421	-2.47007	1.14472	-7.46545	3.30622e-13	9.41452e-13	18.7662	0.874134	0.902086	0.875902	0.933956	-0.15648	cg08932940	17753141	AAAAAAATTAAAAACCCATATCCACACAAAAAATCTATATATAAATATTC			II			TACATATATCCAAGAGAATTGAAGGCCCATGTCCACACAAAAAATCTGTATGTAAATATT[CG]TTTCAGCATTATTCATAATAACACAAAAAAGCAGAAACAACCCAAATGTTTATCAGTTGA	37	12	57155564	AGAGAATTGAAGGCCCATGTCCACACAAAAAATCTGTATGTAAATATTCG	R	HSD17B6	NM_003725	TSS1500										HSD17B6;HSD17B6;HSD17B6;HSD17B6	ENST00000555805.1;ENST00000554643.1;ENST00000554150.1;ENST00000556481.1	5'UTR;5'UTR;5'UTR;5'UTR
NR1H3	ENSG00000025434.19	ENSG00000025434.19	-0.184837	-3.73056	0.000191056	0.000277868	0.0495468	824.481	0.457832
TYMP	ENSG00000025708.14	ENSG00000025708.14	0.848234	12.9677	1.86475e-38	1.02224e-37	0.0654112	3638.14	0.880339	-3.44493	0.111011	-11.6814	2.71731e-28	1.93028e-27	53.1182	0.704851	0.733726	0.623064	0.754602	-0.29821	cg02776313	72638860	CATAATAAAAAACTTAACCCTCAATACTCAAAACCCCTAACCCCAAAATC			II			AGGCAGAGGAGGTTGGAGACAATGGAGAACCTGGAGCTTCTTGGGAGAGTTCGGGGATGC[CG]ACTTTGGGGTCAGGGGCCCTGAGCATTGAGGGTCAAGTCCCTTATTATGGGGGTGGCAGC	37	22	50965782	ATAATAAGGGACTTGACCCTCAATGCTCAGGGCCCCTGACCCCAAAGTCG	F	TYMP;SCO2;TYMP;TYMP;SCO2	NM_001113756;NM_001169109;NM_001953;NM_001113755;NM_001169110	Body;TSS1500;Body;Body;TSS1500	chr22:50963608-50970768	Island								SCO2;SCO2	ENST00000535425.1;ENST00000543927.1	TSS1500;TSS1500
NCAPH2	ENSG00000025770.19	ENSG00000025770.19	0.0569694	1.34807	0.177637	0.201442	0.0422601	1334.91	0.343744	-0.411396	1.8416	-7.89487	1.60465e-14	4.96865e-14	21.7426	0.863944	0.85051	0.842941	0.840272	-0.0723016	cg10027219	70608249	CCCTAAATCAACAACRCTACCTCAATAAAATTCATTATAATCTTACCTTC			II			TGGATTCCCCCTGTCTTTGTGTTGTTTCTTGCAGCTGGATCAGATCTGCATTTCTTTTGA[CG]AAGGCAAGACCACAATGAACTTCATTGAGGCAGCGTTGTTGATCCAGGGCTCTGCCTGCG	37	22	50954902	CCTGGATCAACAACGCTGCCTCAATGAAGTTCATTGTGGTCTTGCCTTCG	F	NCAPH2;NCAPH2;NCAPH2	NM_014551;NM_001185011;NM_152299	Body;Body;Body
TOMM34	ENSG00000025772.8	ENSG00000025772.8	0.468724	11.6735	1.74163e-31	7.81261e-31	0.0401529	838.408	0.294423
SEC63	ENSG00000025796.14	ENSG00000025796.14	-0.0208692	-0.602405	0.546905	0.577317	0.0346431	3066.41	0.139389	-2.71502	1.33047	-7.3187	9.01725e-13	2.49545e-12	17.7804	0.923049	0.935401	0.888034	0.922052	-0.170839	cg26180232	77676911	TAAACATCTTAAAAAACAATTATTCAACCTACCCCACTACAAAATCATTC			II			CACTAACAGGAACCAGGAATCCAAGTATCCTCCCACAAAATACTAATTACAAAGGGGAAA[CG]AATGACTTTGCAGTGGGGTAGGCTGAATAACTGTCCCCCAAGATGTCCACATCTTAATAC	37	6	108254093	GGACATCTTGGGGGACAGTTATTCAGCCTACCCCACTGCAAAGTCATTCG	F	SEC63	NM_007214	Body										SEC63	ENST00000423697.1	5'UTR
KPNA6	ENSG00000025800.14	ENSG00000025800.14	0.133255	6.72055	1.81043e-11	3.84361e-11	0.019828	4243.86	0.0977706	-2.62206	0.0219018	-15.3012	3.10825e-44	5.37322e-43	89.6059	0.408558	0.66757	0.549849	0.545506	-0.34079	cg22232164	10654905	ATACAAATCAAAACCACAATAATTCAACCTAAAAAAACTAACTAAAAAAC			II			TCCCAAAGTGCTGGGATTACAGATGTGAGCCACCACGCCTGGCCAAAACTTTTTTATATA[CG]TTTTTCAGTCAGCTTTCTCAGGTTGAATCATTGTGGTTTTGATTTGTATTTCTTTTTTTT	37	1	32610876	CGTTTTTCAGTCAGCTTTCTCAGGTTGAATCATTGTGGTTTTGATTTGTA	F	KPNA6	NM_012316	Body										KPNA6;KPNA6;KPNA6	ENST00000373617.5;ENST00000537234.1;ENST00000471599.1	5'UTR;5'UTR;5'UTR
VIM	ENSG00000026025.16	ENSG00000026025.16	-0.727268	-13.5863	4.82737e-42	2.95522e-41	0.0535294	12510.7	0.682463	1.04266	-5.57722	7.62061	1.12471e-13	3.29934e-13	19.8264	0.0106771	0.0132454	0.237515	0.0142168	0.0655334	cg12874092	88657450	ACTAATACTAAAACACAACACACTACCCAAACTATAAATACAAATAAACA	90781368	ACTAATACTAAAACGCAACGCGCTACCCAAACTATAAATACGAATAAACG	I	T	Red	GGATGTTCGGCGGCCCGGGCACCGCGAGCCGGCCGAGCTCCAGCCGGAGCTACGTGACTA[CG]TCCACCCGCACCTACAGCCTGGGCAGCGCGCTGCGCCCCAGCACCAGCCGCAGCCTCTAC	37	10	17271519	CGTCCACCCGCACCTACAGCCTGGGCAGCGCGCTGCGCCCCAGCACCAGC	F	VIM	NM_003380	Body	chr10:17270430-17272617	Island			DMR		10:17310178-17312830			VIM;VIM;VIM	ENST00000224237.5;ENST00000485947.1;ENST00000485947.1	1stExon;1stExon;5'UTR
RTEL1-TNFRSF6B	ENSG00000026036.22	ENSG00000026036.22	0.134271	2.87351	0.0040594	0.00537406	0.046727	167.361	0.152521	-1.70061	2.22614	-20.3503	6.32675e-69	4.21879e-67	146.225	0.575767	0.788537	0.691035	0.845735	-0.177648	cg19768108	12726225	AACTAAACTAAAATCTAAATCATCTACTCCTTACCAACTACTATAAAAAC			II			CGTCAGCAATTAGAGGAAGAGGGCAGGGGTACAGGAGTTCCTGACCACCCCAGGCCAGCA[CG]CTCCTATAGCAGCTGGCAAGGAGCAGATGACTCAGACTTCAGCTCAGTCCACAGGACAGC	37	20	62288000	CGCTCCTATAGCAGCTGGCAAGGAGCAGATGACTCAGACTTCAGCTCAGT	F	RTEL1;RTEL1;RTEL1;RTEL1;RTEL1-TNFRSF6B	NM_032957;NM_001283009;NM_001283010;NM_016434;NR_037882	TSS1500;TSS1500;TSS1500;TSS1500;TSS1500	chr20:62288941-62290058	N_Shore								RTEL1	ENST00000370018.3	TSS1500
FAS	ENSG00000026103.22	ENSG00000026103.22	-0.242002	-4.80582	1.54121e-06	2.55039e-06	0.0503561	1377.39	0.378189
RNASET2	ENSG00000026297.16	ENSG00000026297.16	0.213921	4.52216	6.12125e-06	9.78176e-06	0.0473051	1307.97	0.397917	-1.11216	0.565869	-15.2724	4.2031e-44	7.21326e-43	89.3056	0.658915	0.691466	0.505618	0.564776	-0.173243	cg25258033	31797599	AAATTAAAATTCTTTACAACACCRCCTATTTACCCCTAATTAATTTAAAC			II			CCACAGAATTAAAGTTGGAGTTCTTTGCAGCACCGCCTGTTTACCCCTAATTAATTTGGG[CG]GCTGCCACACACACACACGCACACACGCACGCACACACGCACGCACACACGCGCACACAC	37	6	167368657	CGCCCAAATTAATTAGGGGTAAACAGGCGGTGCTGCAAAGAACTCCAACT	R	RNASET2	NM_003730	Body	chr6:167369439-167370588	N_Shore					6:167288647-167289023			RNASET2	ENST00000366855.6	5'UTR
CD44	ENSG00000026508.20	ENSG00000026508.20	-0.037538	-0.722762	0.469826	0.501538	0.0519369	20397.1	0.555953	-1.50813	0.312037	-12.0082	1.21933e-29	9.35965e-29	56.1993	0.417029	0.554513	0.461648	0.239182	-0.223452	cg11478974	62782933	TACTTCACTACACCAAAATTCTATAACACCAAATAATCTTTAACRAATAC			II			GATTTCCTGATCACCATGGCAACACACAGGGGTGGGTACTGTGGTTTCTCTGCCTGAAGA[CG]CACTCGTCAAAGACTACTTGGTGTTACAGAATTCTGGTGCAGTGAAGCAACAGTTCTGGG	37	11	35187825	CGCACTCGTCAAAGACTACTTGGTGTTACAGAATTCTGGTGCAGTGAAGC	F	CD44;CD44;CD44;CD44;CD44;CD44;CD44;CD44	NM_001202557;NM_001001392;NM_001202556;NM_001202555;NM_001001389;NM_001001390;NM_000610;NM_001001391	Body;Body;Body;Body;Body;Body;Body;Body				chr11:35187357-35187357				11:35187500-35188318	Unclassified
KCNG1	ENSG00000026559.14	ENSG00000026559.14	1.80943	12.796	1.72659e-37	9.2361e-37	0.141406	70.7621	0.493478
AGPAT4	ENSG00000026652.15	ENSG00000026652.15	-0.539318	-10.3623	3.67943e-25	1.33158e-24	0.0520461	1809.63	0.407267	-4.12982	-2.1968	-8.36534	5.04098e-16	1.7156e-15	25.1526	0.789332	0.842274	0.001	0.001	-0.276119	cg14840850	38787591	CTAAAAACCACACTCATACTAAAAAACCAAAATATCTAAACCTAATTACC			II			AAAACATACGCATATACCCAGCAAACACAGACTGACAGTGACTCACCCTGATCTCATGCT[CG]GTAATCAGGTTCAGATATCCTGGTCCTTCAGCATGAGTGTGGTTCTCAGGTCTGTCTCTC	37	6	161636502	CGGTAATCAGGTTCAGATATCCTGGTCCTTCAGCATGAGTGTGGTTCTCA	F	AGPAT4	NM_020133	Body						TRUE				AGPAT4	ENST00000366906.5	5'UTR
SLAMF7	ENSG00000026751.17	ENSG00000026751.17	0.593359	6.75978	1.38198e-11	2.94767e-11	0.0877778	1188.73	1.09946	-2.40778	-0.168541	-12.977	9.46243e-34	9.18019e-33	65.5998	0.259617	0.629667	0.212967	0.494888	-0.299058	cg04244970	52791912	TCTATTCACTCTAAAAATAATTTAACAATTACTCAATCTCACATATCTAC			II			AGGTAAAATGCTCTATTCACTCTGAAAATAATTTAGCAATTACTCAATCTCACATGTCTG[CG]GCGTGACCCCTCCTGCTTCTTTAAATATCAGCTGGGGAAGAGGTCTGAGTAATACCTAAG	37	1	160708987	CTATTCACTCTGAAAATAATTTAGCAATTACTCAATCTCACATGTCTGCG	R	SLAMF7	NM_021181	TSS200								1:160708825-160709105	Unclassified_Cell_type_specific	SLAMF7;SLAMF7;SLAMF7;SLAMF7;SLAMF7;SLAMF7;SLAMF7	ENST00000444090.2;ENST00000441662.2;ENST00000368043.3;ENST00000368042.3;ENST00000458602.2;ENST00000458104.2;ENST00000359331.4	TSS200;TSS200;TSS200;TSS200;TSS200;TSS200;TSS200
BTN3A1	ENSG00000026950.17	ENSG00000026950.17	-0.210545	-4.1788	2.93048e-05	4.48988e-05	0.050384	3217.76	0.460256	0.549971	3.74882	12.1158	4.34583e-30	3.42172e-29	57.2236	0.945693	0.953759	0.947989	0.951776	0.0359129	cg15284102	2715343	CTCCTCCTTACACCRAAAAAACTTCTCTTCTCCATAAAACTATTCATAAC			II			AGACCTGGAGGCTCCTCCTTGCACCGGGGGAGCTTCTCTTCTCCATAAAGCTGTTCATGA[CG]CAAACATTTACTGAACATTTCCTGTCTGCCAGAAGTATAACAGTAATTGGAATTAGGGGA	37	6	26408359	TCCTCCTTGCACCGGGGGAGCTTCTCTTCTCCATAAAGCTGTTCATGACG	R	BTN3A1;BTN3A1;BTN3A1;BTN3A1	NM_001145009;NM_194441;NM_007048;NM_001145008	Body;Body;Body;Body
MIPEP	ENSG00000027001.10	ENSG00000027001.10	-0.181664	-5.28598	1.25033e-07	2.19598e-07	0.0343672	659.69	0.157247	-4.26775	-0.729956	-10.4199	2.61915e-23	1.38617e-22	41.7374	0.864785	0.904961	0.849749	0.827565	-0.311209	cg25465064	99774503	ATCTTAACAAAAACATAATCCTTCRTAAAACACACCTCCTAATTACACAC			II			CTATTAAAAAGTACATCCTATTAACTTTCCTTTACATTGCCTAAGAGGTAAAAAGCCAGA[CG]TGTGCAATTAGGAGGTGTGTCTTACGAAGGATTATGCTCCTGCTAAGATGAAACTAAATT	37	13	24346078	TCTTAGCAGGAGCATAATCCTTCGTAAGACACACCTCCTAATTGCACACG	F	MIPEP	NM_005932	Body
PRKCH	ENSG00000027075.15	ENSG00000027075.15	-0.736691	-19.852	1.05835e-87	2.15388e-86	0.0371091	3229.67	0.404154	-3.73825	-1.47766	-9.86081	3.231e-21	1.5077e-20	36.9689	0.805587	0.845288	0.723342	0.623036	-0.299332	cg23916802	58777903	TAAAATCACAACTAAATTTATCAACACAAACATACTACATCATATTATAC			II			GAATTCCTAGGTAAAGTCACAACTGAATTTATCAGCACAAGCATGCTGCATCATGTTGTA[CG]TTCTGCAAACAGTAACTTGAGATAGTGTGTCATTTCCCAGTTCTTAAGGCTGTGGCCTAC	37	14	61813126	AAAGTCACAACTGAATTTATCAGCACAAGCATGCTGCATCATGTTGTACG	R	PRKCH	NM_006255	Body										PRKCH	ENST00000555082.1	5'UTR
IFNGR1	ENSG00000027697.15	ENSG00000027697.15	-0.342181	-7.11091	1.15278e-12	2.58187e-12	0.0481206	6347.09	0.395885	-3.29461	1.05153	-8.63783	6.34214e-17	2.28286e-16	27.1977	0.001	0.926469	0.813744	0.864007	-0.195167	cg02480602	96803862	CTAAAACATCACCTACTCACCTAAAAACCAAAAATACTAAATACTATTCC			II			TACAAAGGTCCCTGGGGCATCACCTGCTCACCTAGGAACCAGGAGTACTGGATACTGTTC[CG]TTACTGGTAACCTATCTGGATGTAAAGGTTCATAAGTTACAATGCTTTTTTTGTTTAAAA	37	6	137518909	CGGAACAGTATCCAGTACTCCTGGTTCCTAGGTGAGCAGGTGATGCCCCA	R	IFNGR1	NM_000416	3'UTR										IFNGR1;IFNGR1	ENST00000367739.4;ENST00000418947.2	3'UTR;3'UTR
B4GALT7	ENSG00000027847.14	ENSG00000027847.14	0.188535	5.68608	1.2999e-08	2.40445e-08	0.0331573	683.019	0.153932	-1.64724	-0.799722	-6.10274	1.97923e-09	4.39234e-09	10.2475	0.520292	0.632469	0.682078	0.503009	-0.0831267	cg03653511	89672889	CAATTCTCTCAATTTTAACTTAAAAATAAACACCTACCRATAAAAACTAC			II			TCTCTGTGCCTCAGTTCTCTCAATTTTAACTTGGGGATAAGCACCTACCGATAAGGACTA[CG]TGAGATAACCCTCATGTAGTAAGAACTATTAACAATGACTGGCACATAATAAGAACTTAA	37	5	177025878	AGTTCTCTCAATTTTAACTTGGGGATAAGCACCTACCGATAAGGACTACG	R	B4GALT7	NM_007255	TSS1500	chr5:177026715-177027519	N_Shore								B4GALT7	ENST00000029410.5	TSS1500
SH2D2A	ENSG00000027869.12	ENSG00000027869.12	0.166545	2.28994	0.0220246	0.0274498	0.0727286	194.533	0.31338	-0.788384	0.0634444	-18.0872	1.22592e-57	4.34578e-56	120.334	0.37249	0.598968	0.314372	0.503059	-0.143599	cg25630380	88678201	ATAACTCACCTCCRAATAATAAAACCATAAAACCAAACAAAAACTACCCC			II			TTTCCTCCTCCATGACTCACCTCCGGGTGATGAAGCCATGGAACCAGGCAGGGGCTGCCC[CG]TGCTGCAGGAGCCAGTGGGCCTGGGTCTTCTGGAACCAAGCCCGGGTCTCGGCCTGCAGG	37	1	156784869	CGGGGCAGCCCCTGCCTGGTTCCATGGCTTCATCACCCGGAGGTGAGTCA	R	SH2D2A;SH2D2A;NTRK1;SH2D2A;SH2D2A;SH2D2A	NM_001161443;NM_001161442;NM_001007792;NM_003975;NM_001161441;NM_001161444	Body;Body;TSS1500;Body;Body;Body	chr1:156783523-156784037	S_Shore				TRUE		1:156784524-156785089	Promoter_Associated	NTRK1;SH2D2A	ENST00000392302.2;ENST00000495306.1	TSS1500;3'UTR
VRK2	ENSG00000028116.18	ENSG00000028116.18	0.209077	6.34015	2.29543e-10	4.62924e-10	0.0329766	1101.35	0.158076	-2.03038	-0.810449	-15.7618	2.12227e-46	4.12514e-45	94.5687	0.197279	0.295029	0.193272	0.132432	-0.278198	cg04962892	22796886	CTAACTAACTAATAACTAACACCCTAATCCAACTAATTCCTAATTTATCC			II			GGAAAGAGGCCCTTTACGTCTTTCCATCAACTTTTACTCTGTCACTCAGTCCTCCATAAA[CG]GACAAACCAGGAACTAGTTGGATTAGGGTGTTAGTCACCAGTCAGCTAGTTTGCTTTTGG	37	2	58335178	CGGACAAACCAGGAACTAGTTGGATTAGGGTGTTAGTCACCAGTCAGCTA	F	VRK2;VRK2;VRK2;VRK2;VRK2;VRK2;VRK2;VRK2;VRK2	NM_001288838;NM_001130483;NM_001130481;NM_001130480;NM_006296;NM_001288837;NM_001130482;NM_001288839;NM_001288836	Body;Body;Body;Body;Body;Body;Body;Body;Body				chr2:58334895-58334895		TRUE
TNFRSF1B	ENSG00000028137.19	ENSG00000028137.19	-0.489747	-8.33462	7.77452e-17	2.06361e-16	0.0587606	2146.12	0.674631	-0.915771	1.13518	-20.6598	1.74079e-70	1.26985e-68	149.805	0.572384	0.756995	0.638307	0.825504	-0.13743	cg23097499	46759203	AAAAACTAAAAAATCACCTAATTTCCACATATTTCTATAACATAAACCAC			II			CATGTCTGTCCAGCGGCTCTGCAGAGTTAAGGCTGTGGGTCATACCAGCCACACCCTCAG[CG]TGGTCCATGTCACAGAAACATGTGGAAACCAGGTGATTTCCCAGCCTCCTGGTCAGGAGG	37	1	12225569	GAGGCTGGGAAATCACCTGGTTTCCACATGTTTCTGTGACATGGACCACG	F	TNFRSF1B	NM_001066	TSS1500	chr1:12226876-12227712	N_Shore		chr1:12225396-12225396						TNFRSF1B	ENST00000536782.1	TSS1500
VEZT	ENSG00000028203.18	ENSG00000028203.18	0.301526	11.9103	1.04617e-32	4.84695e-32	0.0253164	4090.26	0.141708	-3.33429	-0.422745	-8.39889	3.91592e-16	1.34142e-15	25.4017	0.892356	0.924526	0.89854	0.867497	-0.246574	cg02643580	94789395	TCATACCAAAACCACATAATAAACCATTATATAACAACTACAACTTACCC			II			GGCTGTGTGAGTCATGCCAGAGCCACATGGTGAACCATTGTGTAGCAGCTACAGCTTGCC[CG]TGAAAATTCTGTAAAAACTTGGAGAAACATCTGTTGCCAGTGAAACAATCAGGATACATA	37	12	95671146	CGGGCAAGCTGTAGCTGCTACACAATGGTTCACCATGTGGCTCTGGCATG	R	VEZT	NM_017599	Body						TRUE				VEZT	ENST00000356859.4	5'UTR
POU2F2	ENSG00000028277.21	ENSG00000028277.21	0.499778	6.65327	2.8666e-11	6.03186e-11	0.0751178	299.847	0.468647	-3.29842	-0.117246	-8.11895	3.14749e-15	1.01857e-14	23.347	0.755691	0.827142	0.842031	0.904027	-0.215884	cg08560458	74610234	TATAAACTATAAATCATATCTAACTCTATACTTAACACTAATAAACACTC			II			CATAAACCCACGGAGACAAATGCCTGTCCTCAAAGCGCTCTGATACTTTTCACAGAAAGG[CG]AGTGCTCACCAGTGCCAAGCATAGAGCTAGATATGACTCACAGCTCACATTAGCGGTTAG	37	19	42627608	GTGAGCTGTGAGTCATATCTAGCTCTATGCTTGGCACTGGTGAGCACTCG	F	POU2F2;POU2F2;POU2F2;POU2F2	NM_002698;NM_001207025;NM_001207026;NM_001247994	Body;Body;Body;Body								19:42626988-42627715	Promoter_Associated	POU2F2	ENST00000560804.1	TSS1500
BRD9	ENSG00000028310.18	ENSG00000028310.18	0.518028	15.913	5.14607e-57	4.80023e-56	0.0325537	1920.69	0.243226	-1.63555	3.97947	-10.2444	1.20983e-22	6.15895e-22	40.2215	0.934903	0.566129	0.981633	0.975353	-0.11969	cg24179734	63732193	AAAAAAATCTCTAAAAATACACCCTTACCTAACTATATCCAACACACTCA	26712143	AAAAAAATCTCTAAAAATACACCCTTACCTAACTATATCCGACACGCTCG	I	A	Red	GCTGTGAACACCAGGAGAGTCTCTAAAAGTGCACCCTTGCCTGGCTGTGTCCGGCACGCT[CG]GACTGGCCGATCTGGGGGCGGCTCCACCTCCACCTTCTTCCCAGGATCAAAGTCGTCAGC	37	5	891290	AGGAGAGTCTCTAAAAGTGCACCCTTGCCTGGCTGTGTCCGGCACGCTCG	R	BRD9;BRD9;BRD9	NR_027633;NM_001009877;NM_023924	Body;Body;Body	chr5:892522-893479	N_Shore					5:944281-944779	5:891100-891460	Promoter_Associated_Cell_type_specific	BRD9;BRD9;TRIP13	ENST00000435709.2;ENST00000323510.4;ENST00000166345.3	5'UTR;TSS1500;TSS1500
SNX1	ENSG00000028528.15	ENSG00000028528.15	-0.628911	-28.9266	5.5258e-184	9.84186e-182	0.0217416	4938.33	0.197772	-3.05874	0.740049	-7.52594	2.17637e-13	6.26809e-13	19.1773	0.908503	0.918743	0.854155	0.910144	-0.185286	cg11500111	88607174	TTCCATACCTATAAATCACCTATAACAAATTAATACCTACAAATTTAATC			II			GTTCGTGGGTGTGATGGATGCCAGTAACAAAATCGATTTTATTTTATCCATCCATCCCTC[CG]ATCAAATTTGTAGGTACTAATTTGCCATAGGTGATCCATAGGCATGGAAGATACAAAGAT	37	15	64387105	TCCATGCCTATGGATCACCTATGGCAAATTAGTACCTACAAATTTGATCG	F	FAM96A;FAM96A;FAM96A;FAM96A;SNX1;SNX1;SNX1	NM_001014812;NM_032231;NM_001289108;NR_110310;NM_003099;NM_001242933;NM_148955	TSS1500;TSS1500;TSS1500;TSS1500;TSS1500;TSS1500;TSS1500	chr15:64385875-64386322	S_Shore								FAM96A;FAM96A;FAM96A;FAM96A;SNX1;SNX1;SNX1;SNX1;SNX1	ENST00000557835.1;ENST00000380290.3;ENST00000559950.1;ENST00000300030.3;ENST00000353874.4;ENST00000261889.5;ENST00000559844.1;ENST00000561026.1;ENST00000560829.1	TSS1500;TSS1500;TSS1500;TSS1500;TSS1500;TSS1500;TSS1500;TSS1500;5'UTR
TBPL1	ENSG00000028839.10	ENSG00000028839.10	0.182218	5.2808	1.28618e-07	2.2573e-07	0.0345058	428.539	0.131781	-1.78972	-0.215299	-9.63276	2.18723e-20	9.71857e-20	35.0764	0.215012	0.213681	0.304121	0.140713	-0.180602	cg04254487	22808298	AAATAATACTATTAACATTAATAACTTTAACCACTCCAACCAACATCTTC			II			AGTTCGCTCACCCAAAATTGTGGTTTTAGGAGGAATGTTTGAAAAGATAATGAGATGAAA[CG]AAGATGTTGGTTGGAGTGGCCAAAGTTATTAATGTTAACAGCATTATTTTCAGCCTTGGA	37	6	134304883	CGAAGATGTTGGTTGGAGTGGCCAAAGTTATTAATGTTAACAGCATTATT	F	TBPL1	NM_004865	Body						TRUE		6:134304654-134304906	Unclassified_Cell_type_specific	TBPL1	ENST00000477527.1	5'UTR
ARNTL2	ENSG00000029153.14	ENSG00000029153.14	2.17577	25.3238	1.74643e-141	1.11411e-139	0.085918	2848.12	3.03232	-3.19987	0.174249	-16.587	2.49939e-50	6.00078e-49	103.575	0.35333	0.698347	0.332795	0.513162	-0.383538	cg26165146	29759169	AAATACTATTCTATACATAACCTTACTTACAATACATTTTCCCCCTTATC			II			TGAACTTCTGTTTCTCTACTAAGACAGGAATTAAGAAAGAGGTTGTGAGGCTCACTGAGC[CG]ATAAGGGGGAAAATGCATTGTAAGCAAGGCCATGTATAGAATAGTATTTACATTTTAACC	37	12	27484656	AATACTATTCTATACATGGCCTTGCTTACAATGCATTTTCCCCCTTATCG	F	ARNTL2	NM_020183	TSS1500	chr12:27485683-27486676	N_Shore			RDMR					ARNTL2;ARNTL2;ARNTL2	ENST00000544915.1;ENST00000395901.2;ENST00000311001.5	TSS1500;TSS1500;TSS1500
BCLAF1	ENSG00000029363.17	ENSG00000029363.17	-0.162708	-6.78972	1.12352e-11	2.4053e-11	0.0239639	7365.41	0.0923203	-2.51603	-1.40923	-5.35275	1.278e-07	2.51408e-07	6.19663	0.868347	0.861892	0.798306	0.778556	-0.147914	cg01544877	66618911	TACTACTCACTAATAAACTCAAATCTAATTAATTAACTAATTCTTAAAAC			II			AGGCTGCAGTGAGCCGAGACTGGGCCACTGCACTCCTGCCTAGGCGACAGAGCGACATTC[CG]TCTCAAGAATCAGTCAATCAACCAGACCTGAGCCTACCAGTGAGTAGTACTTTTTACACG	37	6	136609152	ACTACTCACTGGTAGGCTCAGGTCTGGTTGATTGACTGATTCTTGAGACG	F	BCLAF1;BCLAF1;BCLAF1	NM_001077440;NM_001077441;NM_014739	5'UTR;5'UTR;5'UTR	chr6:136610148-136611285	N_Shore								BCLAF1;BCLAF1;BCLAF1;BCLAF1	ENST00000530767.1;ENST00000527759.1;ENST00000527536.1;ENST00000531224.1	5'UTR;5'UTR;5'UTR;5'UTR
SLC39A9	ENSG00000029364.12	ENSG00000029364.12	0.125149	4.61118	4.0038e-06	6.46858e-06	0.0271403	4406.92	0.134523	-2.79598	-0.367673	-6.279	6.96188e-10	1.59182e-09	11.2671	0.894347	0.895037	0.926616	0.929597	-0.159427	cg06955716	9650334	ACTACCATATATATATACCATATACCTTTACCRAAATACTTAATAACTAC			II			GTTTGTTAGAATCAGAAGAGAGGTATTTTTTCAGTCTAGCTTTTCTGACTCAGACTAGTT[CG]TAGCCACTAAGCATTTCGGCAAAGGTACATGGTACATATACATGGTAGCCTGTGTGCCAA	37	14	69867830	CGTAGCCACTAAGCATTTCGGCAAAGGTACATGGTACATATACATGGTAG	F	SLC39A9	NM_018375	Body	chr14:69864713-69865073	S_Shelf								SLC39A9	ENST00000031146.4	5'UTR
ANK1	ENSG00000029534.21	ENSG00000029534.21	0.438548	3.85532	0.000115578	0.000170506	0.113751	261.785	1.06354	-2.33679	0.221489	-10.8738	4.63119e-25	2.71762e-24	45.7368	0.509629	0.693384	0.41128	0.269976	-0.256114	cg15655027	66619228	ATAACCTAAACAACAACTACCTTTTAAAACAACCAAATAATCTTCTAAAC			II			ATTCTGCAGCCCACACAAAGGGAGACAGACAAGCAGGAGCTTACACACGGGCCCAAGGAA[CG]CCCAGAAGACCACCTGGCTGCTCTAAAAGGCAGCTGCTGCCCAGGCCACCAGCAGATGCC	37	8	41575780	CGCCCAGAAGACCACCTGGCTGCTCTAAAAGGCAGCTGCTGCCCAGGCCA	F	ANK1;ANK1;ANK1;ANK1;ANK1	NM_020475;NM_020477;NM_020476;NM_001142446;NM_000037	Body;Body;Body;Body;Body
IBSP	ENSG00000029559.7	ENSG00000029559.7	2.87728	18.7947	8.34471e-79	1.36111e-77	0.15309	44.6846	0.310051	-2.99975	1.16167	-8.10831	3.40325e-15	1.09893e-14	23.2701	0.860179	0.942847	0.86785	0.926363	-0.190064	cg16568467	93617927	AAAACAAAAAACCTATTACTTTACAAAAACAATTACAAAAAATCTAAAAC			II			GTTCAACTCAGGAAGGTGCAATATAACAAATGTGCATATTATAATGAGGAATGGTACTAC[CG]TTCCAGATTTTCTGTAATTGCTTCTGCAAAGTAATAGGCTTCTTGTCCCTTTTTTTTCTG	37	4	88733182	GGACAAGAAGCCTATTACTTTGCAGAAGCAATTACAGAAAATCTGGAACG	F	IBSP	NM_004967	3'UTR
TFB1M	ENSG00000029639.11	ENSG00000029639.11	0.213581	5.92251	3.17058e-09	6.03637e-09	0.0360626	525.874	0.17139	-2.66808	1.59682	-7.7728	3.84508e-14	1.16163e-13	20.8824	0.913166	0.940238	0.881854	0.935822	-0.178113	cg14150264	16783923	CTTTCAAATTTCAACAAATCCTATTATAACAACAATTCCCTCCCTTCCCC			II			AGCATTTTTAGCTTTCAGGTTTCAACAAATCCTGTTGTAACAACAATTCCCTCCCTTCCC[CG]CCTCTCCTTTCTTAATTCTCCCACATCTCAAAAAATGAGATGGAGAACCTGGTATTTATC	37	6	155593060	CGGGGAAGGGAGGGAATTGTTGTTACAACAGGATTTGTTGAAACCTGAAA	R	CLDN20;TFB1M	NM_001001346;NM_016020	5'UTR;Body				chr6:155593046-155593046						CLDN20	ENST00000367165.3	5'UTR
RABEP1	ENSG00000029725.17	ENSG00000029725.17	-0.267914	-11.8109	3.42926e-32	1.56394e-31	0.0226836	2575.91	0.0811529	-3.80093	0.00467775	-9.15163	1.11619e-18	4.47099e-18	31.1878	0.865828	0.925761	0.829603	0.882974	-0.242103	cg19564816	28610255	CACCTCCTAAAAATATTCTTCTTTTATACAATCACACTATTCATTTATAC			II			AATGCCTTTATTGTAAAGGAAAATAATTTGTAATTAATACAGATTGCTTACAGATTTCAA[CG]TATAAATGAACAGTGTGACTGCATAAAAGAAGAACATCCCTAGGAGGTGGTATTACACCG	37	17	5200658	ACCTCCTAGGGATGTTCTTCTTTTATGCAGTCACACTGTTCATTTATACG	F	RABEP1;RABEP1;RABEP1;RABEP1	NM_001291582;NM_004703;NM_001083585;NM_001291581	Body;Body;Body;Body								17:5200644-5200898	Unclassified_Cell_type_specific
HMGB3	ENSG00000029993.15	ENSG00000029993.15	2.10909	25.7137	8.21683e-146	5.95788e-144	0.082022	2021.55	1.83259	-0.5689	0.313955	-11.199	2.39905e-26	1.52014e-25	48.6725	0.445527	0.448406	0.399311	0.473419	-0.0954568	cg02023473	9781987	TAAAAATCAAATCAAATCCCATTCATTCATTCATTCACTCATTCATTCCC			II			CAATGGCAAAGTGGAGATCAAGTCAAATCCCATTCATTCATTCATTCACTCATTCATTCC[CG]AAGCTTTAATTCTTTGCTCTAGGGTGTGTCAGGAGAGCAGAGGGAATGAGGGCCTTGAAC	37	X	150150939	CGGGAATGAATGAGTGAATGAATGAATGAATGGGATTTGACTTGATCTCC	R	HMGB3	NM_005342	TSS1500	chrX:150151106-150152457	N_Shore						X:150150823-150150981	Unclassified_Cell_type_specific	HMGB3;HMGB3	ENST00000325307.7;ENST00000448905.2	TSS1500;TSS1500
NUP160	ENSG00000030066.13	ENSG00000030066.13	0.235962	9.47142	2.76076e-21	8.68172e-21	0.0249131	3196.13	0.148089	-2.88288	1.81887	-9.82486	4.37661e-21	2.02696e-20	36.6685	0.612781	0.84858	0.841554	0.839684	-0.19408	cg17157380	98635444	CCTTATAACTCACAATTACTATAAACTTCTATATACCTTTCACATCTATC			II			TAATAAGGCTGTCTGCAAGATACTGTCTGGTTACATTGCTCACCCTTGCGGTAATTGTGG[CG]ATAGATGTGAAAGGCATACAGAAGTTCATAGTAATTGTGAGTCATAAGGTCCACAGCTCT	37	11	47819348	CTTATGACTCACAATTACTATGAACTTCTGTATGCCTTTCACATCTATCG	F	NUP160;NUP160	NM_015231;NM_015231	ExonBnd;Body										NUP160;NUP160	ENST00000378460.2;ENST00000426372.1	ExonBnd;3'UTR
BAK1	ENSG00000030110.13	ENSG00000030110.13	0.556516	11.1415	7.88019e-29	3.23272e-28	0.0499499	676.394	0.448868	-0.563863	0.182494	-5.95351	4.70118e-09	1.01774e-08	9.40446	0.409025	0.603378	0.468048	0.810695	-0.0922263	cg07788272	44750150	CATCCAAAAAACACTCRCCCTAATAAAAAATCACAACAAATTAAAACTAC			II			CCCACCACACACCTGGTCTTCTGTCCCCGGCCCCAATTTTCCTCTTTGCCTGGTCCTGAC[CG]CAGCCCCAACCTGCTGTGACCCCTCATCAGGGCGAGTGTTTCCTGGATGTCAGCTGTTTC	37	6	33546464	CGCAGCCCCAACCTGCTGTGACCCCTCATCAGGGCGAGTGTTTCCTGGAT	F	BAK1	NM_001188	5'UTR								6:33546106-33546884	Promoter_Associated	BAK1;BAK1;BAK1;BAK1	ENST00000442998.2;ENST00000360661.5;ENST00000374467.3;ENST00000374460.2	5'UTR;5'UTR;5'UTR;5'UTR
MUSK	ENSG00000030304.14	ENSG00000030304.14	-1.34147	-18.0206	1.34294e-72	1.87179e-71	0.0744412	262.932	0.56598	-4.68181	-0.164979	-10.9584	2.15665e-25	1.2901e-24	46.4946	0.001	0.936325	0.001	0.873962	-0.280352	cg10712125	49766547	ATTACAAACATAAACCTATTTATATTAACTCTTTATCAACRTAACCAATC			II			AAAGTTCTGGGATTACAGGCATGAGCCTGTTTGTGTTAACTCTTTATCAGCGTAGCCAAT[CG]ATGACTCACTCTTGGCCTTGTCACCCACTGGAAGTAGTCTGCATTTAAAATCTTCAGCTT	37	9	113453465	TTACAGGCATGAGCCTGTTTGTGTTAACTCTTTATCAGCGTAGCCAATCG	R	MUSK;MUSK;MUSK	NM_005592;NM_001166281;NM_001166280	Body;Body;Body										MUSK	ENST00000374441.3	5'UTR
IKZF2	ENSG00000030419.16	ENSG00000030419.16	0.0950342	1.4577	0.144924	0.166176	0.0651947	2556.32	0.799392	-1.53237	1.27008	-13.3515	2.18609e-35	2.32121e-34	69.3444	0.819595	0.828339	0.762714	0.823723	-0.203605	cg26285241	2745251	AACTCCAATCCTTCACATAACTAAATTTTACCACAAATAACCTAAAACAC			II			TAATCAAAAGAAACTCCAATCCTTCACATGGCTAGATTTTGCCACAGGTGACCTGGAACA[CG]TGATATTTCTGCAGCTAGGGTCAGCTCCTCCTCAAATGTTCACACAAAGACGAAGCCAGC	37	2	213987563	CGTGTTCCAGGTCACCTGTGGCAAAATCTAGCCATGTGAAGGATTGGAGT	R	IKZF2;IKZF2	NM_001079526;NM_016260	Body;Body
GRN	ENSG00000030582.18	ENSG00000030582.18	-0.386733	-7.8981	2.83181e-15	7.05439e-15	0.0489653	12593.3	0.569848	-1.63364	2.44275	-6.48131	2.03647e-10	4.82288e-10	12.4681	0.924839	0.944567	0.928143	0.928356	-0.1165	cg13332380	48709292	TCAAAAACTACTAAATACCTAACACRAACTAAACTATAATAAAAACTATC			II			CTCCCATATCAATTCCTCGAAGGCAGGGCCGATCTGGAGACTAGGAAGCCACTTCTCTTT[CG]ACAGCCCCCACCACAGCCCAGCCCGTGCCAGGCACCCAGCAGCTCCTGAAGCCCACTGGC	37	17	42421350	CGACAGCCCCCACCACAGCCCAGCCCGTGCCAGGCACCCAGCAGCTCCTG	F	GRN	NM_002087	TSS1500										GRN;GRN	ENST00000053867.2;ENST00000357351.4	TSS1500;TSS1500
FAM13B	ENSG00000031003.10	ENSG00000031003.10	-0.365272	-15.4714	5.41274e-54	4.69269e-53	0.0236095	2213.98	0.131439	-3.04792	0.467844	-7.50874	2.45184e-13	7.03796e-13	19.0601	0.813029	0.897248	0.816815	0.926922	-0.180632	cg16996086	17677173	TTTTTTTATATATCTTCCCCACTAAATTATAAACTTTAACCATAAAATAC			II			AGTGGTTAAACTTTTTTTGTATATCTTCCCCACTAGATTGTGAACTTTGACCATAAAATA[CG]CAAAAAATGGCCAAGTGCAGTGGCTCCTGCCTATAATCCCAACACTTTGGGATGCTGAGG	37	5	137364280	TTTTTTGTATATCTTCCCCACTAGATTGTGAACTTTGACCATAAAATACG	R	FAM13B;FAM13B;FAM13B	NM_001101801;NM_016603;NM_001101800	5'UTR;5'UTR;5'UTR	chr5:137368105-137368722	N_Shelf								FAM13B;FAM13B;FAM13B	ENST00000425075.2;ENST00000033079.3;ENST00000420893.2	5'UTR;5'UTR;5'UTR
ARHGAP31	ENSG00000031081.11	ENSG00000031081.11	-1.19004	-22.216	2.40405e-109	7.83769e-108	0.0535667	4152.94	0.998935	-1.42859	0.713321	-11.4007	3.73047e-27	2.47894e-26	50.5188	0.342609	0.361693	0.636147	0.352189	-0.195977	cg05749408	12730961	CCATAATCRCCACTCTATTCTCTTAAATAAATACTATCTATTAACCAACC			II			ATGTGGACCTCTTTGGGGGGACGTTACTCAACAAACCACAGTTTGTTTTCCCACAGGACA[CG]GTTGGCTAACAGATAGCATTCACTTAAGAGAATAGAGTGGCGATTATGGGAGTGGAGGAA	37	3	119030451	CGGTTGGCTAACAGATAGCATTCACTTAAGAGAATAGAGTGGCGATTATG	F	ARHGAP31	NM_020754	Body
CENPQ	ENSG00000031691.7	ENSG00000031691.7	0.742361	17.577	3.69441e-69	4.74551e-68	0.0422347	198.152	0.21851	-1.2091	-4.58501	-6.04709	2.73867e-09	6.02111e-09	9.93094	0.0820965	0.0587225	0.0565734	0.0582663	-0.0204393	cg18823633	1691200	RCTCTCATAAACRCATTCCTAATAACRTTTAAAAATAAAATTAAATACCC			II			AATCTAATAGCGCTCTCATGGGCGCATTCCTGATGACGTTTAGGGGTAGGGTTAGATGCC[CG]TTTCCGCTTTCTTCCCACCCACTTCCGGGTCTCCTCTGTTTACGAATGTTTGGGCGCGAA	37	6	49431061	CGGGCATCTAACCCTACCCCTAAACGTCATCAGGAATGCGCCCATGAGAG	R	CENPQ;MUT	NM_018132;NM_000255	TSS200;TSS200	chr6:49430934-49431136	Island					6:49538593-49539260	6:49430584-49431546	Promoter_Associated	CENPQ;MUT;CENPQ	ENST00000335783.2;ENST00000274813.3;ENST00000371200.1	TSS200;TSS200;TSS200
SARS1	ENSG00000031698.13	ENSG00000031698.13	-0.27464	-8.50642	1.7939e-17	4.87722e-17	0.0322863	4331.47	0.208255
RANBP3	ENSG00000031823.14	ENSG00000031823.14	-0.12425	-5.5403	3.0195e-08	5.47346e-08	0.0224267	1565.35	0.115782
ARID4A	ENSG00000032219.19	ENSG00000032219.19	-0.321728	-11.6392	2.60363e-31	1.16146e-30	0.0276417	2161.88	0.163235	-2.42362	0.30556	-5.68429	2.1417e-08	4.44013e-08	7.92936	0.884762	0.93019	0.001	0.926991	-0.136363	cg09247684	73775833	AAAAAATATCTTTTCCTTTAACCTTCATAACAATATCTCTAACTTAAAAC			II			AGTTATTCTTTTACTTTCAAAAGGAAGAGAAAGGTACCTTTGAGTTGGTTTTCAGGGCCA[CG]TTTCAAGCCAGAGACATTGCTATGAAGGTTAAAGGAAAAGATATTTTTTCCTGCTTTTTT	37	14	58817682	AAAAATATCTTTTCCTTTAACCTTCATAGCAATGTCTCTGGCTTGAAACG	F	ARID4A;ARID4A;ARID4A	NM_023000;NM_002892;NM_023001	Body;Body;Body										ARID4A	ENST00000553355.1	TSS1500
EIPR1	ENSG00000032389.13	ENSG00000032389.13	0.485211	13.2823	2.93052e-40	1.69545e-39	0.0365305	869.524	0.264061
PNPLA6	ENSG00000032444.17	ENSG00000032444.17	-0.819973	-17.8866	1.50046e-71	2.03056e-70	0.0458429	1984.69	0.710509	-0.653949	2.22589	-8.21032	1.60203e-15	5.28286e-15	24.0126	0.884979	0.896157	0.876296	0.863825	-0.0950892	cg15145145	23760870	ATTAAATAAACATAACCAAATACAATAACTTATACCTACCTCAACTTCCC			II			AAAAAACAAACAAAAAAAATTAGCCAGGCATGGTGGCGCATGCCTGTAGTCCCAGCTACA[CG]GGAAGCTGAGGCAGGCATAAGCCACTGCACCTGGCCATGCCCACCTAATTTTTGTATTTG	37	19	7611412	CGGGAAGCTGAGGCAGGCATAAGCCACTGCACCTGGCCATGCCCACCTAA	F	PNPLA6;PNPLA6;PNPLA6;PNPLA6;PNPLA6	NM_001166113;NM_001166111;NM_006702;NM_001166112;NM_001166114	Body;Body;Body;Body;Body	chr19:7614785-7615998	N_Shelf
IFT88	ENSG00000032742.18	ENSG00000032742.18	-0.407017	-11.0692	1.76984e-28	7.19264e-28	0.0367702	889.454	0.282193	-2.76801	2.41307	-10.5697	6.99869e-24	3.83265e-23	43.0451	0.91628	0.940646	0.87934	0.903131	-0.18848	cg17157873	27673595	CACAAACAAATAAATAATACATCATACTACAATTTCRAAACAACTACAAC			II			ACCACATATATGACAGTGGTCTGGTAAGATAGGAAGCTGAAAAATTCCTATCACTAGTGA[CG]TTGTAGCTGTCTCGAAATTGTAGCATGATGCATTATTCACTTGTTTGTGGTGATGCTGAT	37	13	21190318	ACAAACAAGTGAATAATGCATCATGCTACAATTTCGAGACAGCTACAACG	F	IFT88;IFT88	NM_175605;NM_006531	Body;Body										IFT88	ENST00000461115.1	5'UTR
ALG1	ENSG00000033011.13	ENSG00000033011.13	0.293981	8.17354	2.99475e-16	7.74229e-16	0.0359674	511.939	0.184734	-1.5523	-0.67086	-11.2701	1.24853e-26	8.04487e-26	49.3204	0.332262	0.335052	0.281316	0.314201	-0.196307	cg23423681	43761983	TCCTAAAAAAAATTCTTAAATCCCAATACAATAACAACTTTACTTTAATC			II			TTATCTTTGAATCCTGAAGAGAGTTCTTAGATCCCAATACAGTAACAGCTTTACTTTAGT[CG]GGGAAATACACTGGTGTGTAGGGAATCTGGTGTATGTGCGTGTGTCCTACTACTACTAAT	37	16	5121638	CCTGAAGAGAGTTCTTAGATCCCAATACAGTAACAGCTTTACTTTAGTCG	R	ALG1	NM_019109	TSS200	chr16:5121749-5122192	N_Shore						16:5121137-5122511	Unclassified	ALG1;ALG1	ENST00000544428.1;ENST00000262374.4	TSS1500;TSS200
ZCCHC8	ENSG00000033030.15	ENSG00000033030.15	0.055945	2.84341	0.00446338	0.0058886	0.0196753	1471.35	0.0699368	-3.61192	0.429887	-13.0535	4.40773e-34	4.35645e-33	66.359	0.358402	0.711759	0.702368	0.62005	-0.294664	cg10857250	58636149	TTATTCTCTAATATAACACRCACACCAAAATCTATAAAAAACTATACRTC			II			AAAAACAAAAACCAGTATGGGATGTTCCTGTTAGGCAACTAAGGGTGAAAAATCAGAGCA[CG]ACGCATAGCTTCTCACAGATTCTGGTGTGCGTGCCACACCAGAGAATAAGGAACTCCATA	37	12	122986080	CGACGCATAGCTTCTCACAGATTCTGGTGTGCGTGCCACACCAGAGAATA	F	ZCCHC8	NM_017612	TSS1500	chr12:122984995-122985644	S_Shore						12:122984363-122986184	Promoter_Associated	ZCCHC8;ZCCHC8	ENST00000543897.1;ENST00000336229.4	TSS1500;TSS1500
ABCF2	ENSG00000033050.9	ENSG00000033050.9	0.231177	7.16877	7.56756e-13	1.70976e-12	0.0322478	384.288	0.151626	-2.36123	1.05926	-7.94618	1.10916e-14	3.46862e-14	22.1062	0.492258	0.821297	0.625534	0.802532	-0.185661	cg11309874	30775949	AAAAAACTATTACTCCCTTTAAACATATTCTCCAAATATAACACCTTTTC			II			TGGGGCAGCAAAGGAAGCTATTGCTCCCTTTGAGCATATTCTCCAAATGTGGCACCTTTT[CG]CCCACAGTCCGTGACTCAAACAATGAGAATTAGTTTTTCTTCTCAAACTCATACTTCAGT	37	7	150925337	GGAAGCTATTGCTCCCTTTGAGCATATTCTCCAAATGTGGCACCTTTTCG	R	ABCF2;ABCF2	NM_007189;NM_005692	TSS1500;TSS1500	chr7:150923880-150924536	S_Shore						7:150925218-150925412	Unclassified_Cell_type_specific	ABCF2;ABCF2	ENST00000222388.2;ENST00000287844.2	TSS1500;TSS1500
CHPF2	ENSG00000033100.16	ENSG00000033100.16	0.588807	16.5784	9.98015e-62	1.05435e-60	0.0355165	2088.68	0.304662
LRRC7	ENSG00000033122.21	ENSG00000033122.21	-0.101648	-1.31708	0.187812	0.21239	0.077177	168.02	0.308727	-3.70756	0.129356	-12.0731	6.57093e-30	5.12156e-29	56.8132	0.498262	0.815341	0.578587	0.523738	-0.312083	cg13008005	92633224	ACAACCCTACRAAATACRTAAAATAAATTTTATTCCCATCTAACAAATTC			II			TTCTGCCATTCCAAAGCTGTGTGATGATGGGAAATCTCTCGCACTTTTTGAGCCCATTTT[CG]AATTTGCTAGATGGGAATAAAACCTATTTCACGTACTTCGCAGGGCTGTTTAAGGATTTA	37	1	70225666	CAGCCCTGCGAAGTACGTGAAATAGGTTTTATTCCCATCTAGCAAATTCG	F	LRRC7	NM_020794	TSS200										LRRC7;LRRC7	ENST00000415775.2;ENST00000335298.5	TSS1500;TSS200
FUT8	ENSG00000033170.17	ENSG00000033170.17	0.682097	13.9557	2.90254e-44	1.8963e-43	0.0488757	2406.34	0.537957	-4.55562	0.361842	-13.1694	1.37836e-34	1.40036e-33	67.5143	0.887215	0.876496	0.74811	0.900693	-0.364325	cg16357662	19755580	AAACRAAACTTACTTCTAATCTTTTATATAACAAAAACCAAAAAATCRTC			II			CAGGTTGCCAGAAACGGGACTTACTTCTGGTCTTTTGTGTGGCAGAAGCCAGGAAGTCGT[CG]TGGATTTTGCCCAAATAGGAGAGGTAAAGCTCCCTCCTAGGGGTGTTGCATCTGCCCACG	37	14	66104562	CGACGACTTCCTGGCTTCTGCCACACAAAAGACCAGAAGTAAGTCCCGTT	R	FUT8;FUT8;FUT8;FUT8;FUT8	NM_004480;NR_038167;NR_038170;NM_178156;NM_178155	Body;Body;Body;Body;Body				chr14:66104549-66104549						FUT8	ENST00000554765.1	5'UTR
UBA6	ENSG00000033178.13	ENSG00000033178.13	0.655037	17.6834	5.63284e-70	7.39289e-69	0.0370425	5384.27	0.454204	-4.17638	-0.876561	-9.16406	1.01018e-18	4.05735e-18	31.2864	0.856865	0.915185	0.872264	0.90683	-0.289168	cg19109749	9679933	ACATCTTAAAATACCTAAAAACTTTATATTACTCACCTATAACATTATCC			II			TTCAAAATTGCACATCTTAAAATACCTGGAAGCTTTATGTTGCTCACCTATAGCATTATC[CG]TGTTCCTCAATCCAGTTGTGAACCTTTTCCACATTAAAATGTTCTTGATCTGTGTTCTAT	37	4	68567838	CGGATAATGCTATAGGTGAGCAACATAAAGCTTCCAGGTATTTTAAGATG	R	UBA6;UBA6-AS1	NM_018227;NR_015439	TSS1500;Body	chr4:68566603-68567076	S_Shore								UBA6;UBA6;RP11-453E17.1	ENST00000420827.2;ENST00000322244.4;ENST00000500538.2	TSS1500;TSS1500;5'UTR
GAB2	ENSG00000033327.13	ENSG00000033327.13	-0.865817	-19.1536	9.03701e-82	1.57883e-80	0.0452039	2347.9	0.681664	-4.12593	-0.604275	-9.49985	6.57345e-20	2.83803e-19	33.9879	0.879122	0.887181	0.856841	0.911943	-0.287801	cg08041603	57628201	ATCATAACTCATAATCTCTAATTTTCATCTCATACTATTAACTTCTAATC			II			AGTCCCTGTAGATTTGAGAGCAGAAAACATTTATTTTATTTGTTACTAAAACAAGGAACT[CG]ATTAGAAGTCAACAGTATGAGATGAAAACTAGAGATTATGAGCCATGATTCTTTTACTCA	37	11	78093881	TCATGGCTCATAATCTCTAGTTTTCATCTCATACTGTTGACTTCTAATCG	F	GAB2	NM_080491	Body										GAB2;RP11-452H21.1	ENST00000526030.1;ENST00000534168.1	3'UTR;5'UTR
ATP6V0A1	ENSG00000033627.17	ENSG00000033627.17	-0.127787	-3.89737	9.72419e-05	0.000144192	0.0327879	2819.68	0.131637	-3.46342	0.517369	-10.868	4.88129e-25	2.86039e-24	45.6847	0.620472	0.585612	0.74111	0.718464	-0.26967	cg25984189	90786964	AAATTTTAAAACTAATAATAACTTCTTTCRCCAATCCCTAATAACATCAC			II			CACAGAGTCGAGAATTTTGAGACTAGTGGTAACTTCTTTCGCCAGTCCCTAATGACATCA[CG]TTAGAGGGTGTGGGACAGTGTGATTAACTCTAAGTGTTTAAGGTCTTTTGCAATAGGCAT	37	17	40625228	CGTGATGTCATTAGGGACTGGCGAAAGAAGTTACCACTAGTCTCAAAATT	R	ATP6V0A1;ATP6V0A1;ATP6V0A1	NM_005177;NM_001130021;NM_001130020	Body;Body;Body										ATP6V0A1	ENST00000544137.1	5'UTR
PIAS1	ENSG00000033800.14	ENSG00000033800.14	-0.479859	-17.9282	7.10928e-72	9.69507e-71	0.0267657	2901.83	0.160224	-2.76287	1.00691	-6.79524	2.84027e-11	7.12344e-11	14.396	0.923718	0.948951	0.871292	0.932996	-0.160231	cg25710913	53624537	AAATTATACATTACTTTACTTAATTTTATTCTTATTTCCAACACTAAACC			II			GTGTATAATCTAAATTATACATTGCTTTGCTTGGTTTTGTTCTTATTTCCAGCACTAAAC[CG]AGGGTTCATTGTGAGATACAACCCCTTTTTTTGTTAACCTTGAGAGTTTAACTGGCTAAT	37	15	68473458	CGGTTTAGTGCTGGAAATAAGAACAAAACCAAGCAAAGCAATGTATAATT	R	PIAS1	NM_016166	Body										PIAS1	ENST00000567417.1	5'UTR
SLC4A7	ENSG00000033867.16	ENSG00000033867.16	0.000924071	0.0174942	0.986042	0.987494	0.0528215	4040.09	0.374097	-4.17986	0.146864	-9.98361	1.13928e-21	5.46585e-21	38.0008	0.001	0.927164	0.001	0.864265	-0.252674	cg06798189	87625171	CTAACTACTAAACTTAAAATTCTCTACATTCTTAAAAATTCCTAAAAACC			II			GTAGCACCCCTCTAACTACTGGACTTGGGATTCTCTACATTCTTAAAAATTCCTGAAGAC[CG]AAAAGGACCTTGGTTTATATAAGTTACCACATCAGGATTAAAACAGAAAACTTCAAAGTA	37	3	27498659	CGGTCTTCAGGAATTTTTAAGAATGTAGAGAATCCCAAGTCCAGTAGTTA	R	SLC4A7	NM_003615	TSS1500						TRUE				SLC4A7;SLC4A7	ENST00000428386.1;ENST00000388777.4	TSS1500;5'UTR
APBA2	ENSG00000034053.14	ENSG00000034053.14	1.18435	17.0094	6.99255e-65	8.07872e-64	0.0696291	513.533	0.722215	-4.73671	-2.02253	-12.331	5.45461e-31	4.52191e-30	59.2846	0.232115	0.58091	0.001	0.12537	-0.379578	cg13386851	49767588	TATATATTTTAATCTAAAAACACCATAAAATTACTAAAATCCAAAACACC			II			AAAAGCAACCAGCACCCTTAGGAGCCTCCAGAGCAGAGATTGCCAAACTTTCTCAGACCA[CG]GTGCCCTGGATCTCAGCAATTTCATGGTGTTTCTAGACCAAAACACATAGCTAACAACTC	37	15	29230378	CGGTGCCCTGGATCTCAGCAATTTCATGGTGTTTCTAGACCAAAACACAT	F	APBA2;APBA2	NM_005503;NM_001130414	5'UTR;5'UTR								15:29230276-29230740	Unclassified_Cell_type_specific	APBA2;APBA2;APBA2;APBA2;APBA2	ENST00000561069.1;ENST00000558402.1;ENST00000558330.1;ENST00000219865.6;ENST00000558259.1	5'UTR;5'UTR;5'UTR;5'UTR;5'UTR
MAP2K3	ENSG00000034152.19	ENSG00000034152.19	-0.340729	-7.01397	2.31648e-12	5.12119e-12	0.0485786	1196.02	0.296001	-0.438112	-0.530014	-14.2034	3.46012e-39	4.53864e-38	78.0455	0.388268	0.346213	0.3605	0.418606	-0.0706018	cg13139135	25713889	CACRAAAAAAACCACTATAAAAACACAATCCTAAAAAAAACCCTAACTCC			II			TTACTGATAAGGAAACTGAGGCGTTAAGTGCCTTGCCTGAGGCCACACAGCTGTGACAGG[CG]GAGCTAGGGTTCCCCCTAGGACTGTGTTTCCACAGTGGCCTTCCCCGTGCTCCCCTATGT	37	17	21190370	ACGGGGAAGGCCACTGTGGAAACACAGTCCTAGGGGGAACCCTAGCTCCG	F	MAP2K3;MAP2K3	NM_002756;NM_145109	TSS1500;Body	chr17:21187552-21188443	S_Shore								MAP2K3;MAP2K3;MAP2K3	ENST00000361818.5;ENST00000395491.1;ENST00000496046.1	TSS1500;5'UTR;5'UTR
EFCAB1	ENSG00000034239.11	ENSG00000034239.11	-0.919583	-8.13072	4.26748e-16	1.09675e-15	0.1131	228.111	1.07416
TMSB10	ENSG00000034510.6	ENSG00000034510.6	0.600893	14.648	1.38757e-48	1.02429e-47	0.0410222	19652.3	0.379587	-0.130823	-5.45544	-5.18814	2.99958e-07	5.75472e-07	5.37125	0.0223683	0.0216378	0.0230971	0.0234604	-0.00199465	cg11549153	85795201	AACAAAAAACCCACCCAAAATATAATCAAATCCAATACACCAAACAAACA	42680236	AACGAAAAACCCACCCAAAATATAATCGAATCCGATACACCGAACGAACG	I	C	Grn	GTGCGGCGCCGGGGCGGGGGGCCCACCCAGGGTGTGGTCGGATCCGGTGCACCGGGCGGG[CG]CGCCGCAACCGCGACAGGCGCCCTTCTCGGACCGGACGCAGGGGCCGGCGACCACGCCCT	37	2	85132907	CGCCCGCCCGGTGCACCGGATCCGACCACACCCTGGGTGGGCCCCCCGCC	R	TMSB10	NM_021103	5'UTR	chr2:85132338-85133083	Island	high-CpG:84986289-84986566				2:84985493-84987223	2:85131786-85133459	Promoter_Associated	TMSB10	ENST00000233143.4	5'UTR
ASTE1	ENSG00000034533.12	ENSG00000034533.12	-0.135969	-4.44814	8.66166e-06	1.37142e-05	0.0305676	489.91	0.115635	-1.31977	3.34296	-5.17177	3.26168e-07	6.24135e-07	5.29031	0.957778	0.968204	0.95138	0.941836	-0.0750532	cg01042637	78799321	TAATAATAACACAAAACAATTCCAATAATTAACAAATATCATAATATCCC			II			AAGTCACTATCTGATGATAACACAGGGCAATTCCAATGGTTAGCAAGTGTCATAATGTCC[CG]ATCTGCTTCTGAAAAGCACTGGACAAAACACACCCGCAGCTTGATCAAAACCTGTATGAA	37	3	130743723	CGGGACATTATGACACTTGCTAACCATTGGAATTGCCCTGTGTTATCATC	R	ASTE1	NM_014065	Body	chr3:130745388-130745840	N_Shore
RNF19A	ENSG00000034677.13	ENSG00000034677.13	0.100963	2.5618	0.010413	0.0133433	0.0394108	5682.64	0.269674	-0.97837	-0.455007	-17.6172	2.48798e-55	7.78365e-54	115.043	0.330871	0.272216	0.393089	0.424656	-0.164906	cg13645500	97757446	TAATCATCRTAATTAACACTTTCCCAAACCCTCAAAATACTTAAAACCTC			II			CCCATTCTCCTTAATCATCGTAATTGGCACTTTCCCAGACCCTCAAGGTACTTAGGACCT[CG]TGGCAGTGTTGGGGCTGAGACTCATTGAGTCAAAAGATCTAGCCTCTGCCAGGGAGAGGT	37	8	101340494	AATCATCGTAATTGGCACTTTCCCAGACCCTCAAGGTACTTAGGACCTCG	R	RNF19A	NM_001280539	5'UTR
PEX3	ENSG00000034693.15	ENSG00000034693.15	-0.104687	-3.68558	0.000228179	0.000329941	0.0284046	576.241	0.121069	-3.46983	-1.6506	-9.27668	4.07161e-19	1.67548e-18	32.1846	0.761083	0.767082	0.756719	0.775916	-0.230501	cg13610910	34797557	CACTAAACAACAAAAACTTTTCAACTTCATTATAATCCTATAACACCACC			II			GGGCTACATGTCACTGGGCAACAGGAACTTTTCAGCTTCATTATAATCCTATAGCACCAC[CG]CTGTATATGTGGTCCTATAAGATTATAATGGAGCTGAAAAGTGCTAGCGAGCTTCTTAAC	37	6	143770769	CGGTGGTGCTATAGGATTATAATGAAGCTGAAAAGTTCCTGTTGCCCAGT	R	PEX3;ADAT2	NM_003630;NM_182503	TSS1500;Body	chr6:143771610-143772084	N_Shore								PEX3;PEX3;RN5S221	ENST00000344281.5;ENST00000367591.4;ENST00000411271.1	TSS1500;TSS1500;TSS200
GABARAPL2	ENSG00000034713.8	ENSG00000034713.8	-0.270277	-8.94789	3.62353e-19	1.05371e-18	0.0302057	1959.77	0.160623	-2.23347	1.80996	-6.65045	7.11207e-11	1.73625e-10	13.4972	0.938368	0.931877	0.908422	0.921152	-0.136013	cg27279586	99640259	CRAAAAAAACACTTTTAACTTCTAAAAACCATTACTAAACTAAATACACC			II			GTGGCCTACAGCGGAGAGAACACTTTTGGCTTCTGAGGGCCATTGCTGGGCTAGGTGCAC[CG]TAACTGCTTGTGTATCTTGTAAATAGCCAGCCATTTTCAGTTATTATACCAGAACCTCTT	37	16	75611292	CGGTGCACCTAGCCCAGCAATGGCCCTCAGAAGCCAAAAGTGTTCTCTCC	R	GABARAPL2	NM_007285	3'UTR										GABARAPL2;GABARAPL2;GABARAPL2;GABARAPL2;RP11-77K12.8	ENST00000565985.1;ENST00000563744.1;ENST00000568455.1;ENST00000037243.2;ENST00000564489.1	5'UTR;3'UTR;3'UTR;3'UTR;3'UTR
MYOC	ENSG00000034971.17	ENSG00000034971.17	-4.80674	-28.2967	3.79036e-176	5.68296e-174	0.169869	310.014	2.03353	-3.02515	1.1176	-8.5376	1.36731e-16	4.82046e-16	26.4396	0.765898	0.908889	0.856682	0.876755	-0.198253	cg06363798	18663859	AAAATAAACATAATCACCATCTAACTATTCAAAAATTATAATCTAAAAAC			II			ATTAAACATCCCATAAATGCTGACAGAAGATAAAGGATATTTATTATATGAAATTGTCTA[CG]CCCTCAGACTACAATTCCTGAATAGTTAGATGGTGACCATGTTCATCCTTCTGGATTAAT	37	1	171604882	CGCCCTCAGACTACAATTCCTGAATAGTTAGATGGTGACCATGTTCATCC	F	MYOC	NM_000261	3'UTR										MYOC;MYOC;MYOC	ENST00000037502.5;ENST00000536591.1;ENST00000537133.1	3'UTR;3'UTR;3'UTR
SH3YL1	ENSG00000035115.22	ENSG00000035115.22	-0.155913	-3.4942	0.00047549	0.000673061	0.0446205	2389.66	0.339908
FAM136A	ENSG00000035141.8	ENSG00000035141.8	0.705198	17.4377	4.2674e-68	5.34694e-67	0.0404409	1053.69	0.384948	-2.6872	1.66772	-11.0488	9.4969e-26	5.80382e-25	47.3079	0.76123	0.9037	0.793545	0.779926	-0.208509	cg02031371	86727561	ATCTATATCTACAAAAAACTTAATCCAAAACTAAATAATAATACATACCC			II			GGCTGGTCTCAAACTCCAGGCCTCAAGCTATCCTCCTGCCTCTGCCTATCAAAGGGATTA[CG]GGTATGCACCACCACCCAGTCCTGGACCAAGTCTTTTGTAGACACAGATTTTCTTTTCTT	37	2	70530557	CGGGTATGCACCACCACCCAGTCCTGGACCAAGTCTTTTGTAGACACAGA	F	FAM136A	NM_032822	TSS1500	chr2:70528608-70529337	S_Shore								FAM136A;FAM136A;FAM136A	ENST00000430566.1;ENST00000450256.1;ENST00000037869.3	TSS1500;TSS1500;TSS1500
VCL	ENSG00000035403.18	ENSG00000035403.18	-0.054066	-1.36548	0.172104	0.195476	0.039595	10847.2	0.259765	-4.20532	-1.75506	-9.18889	8.27358e-19	3.34064e-18	31.4837	0.729608	0.785655	0.808236	0.511843	-0.281801	cg23609749	42693560	AAATAACAAAATTCTTAATTAAACTCTACACACTCAAAATCTACACTAAC			II			GATGGACCAGGAGGTAGCAGAGTTCTTGATTGAACTCTGCACACTCAGAATCTGCACTGA[CG]CTAGATTTGACAAGAGAATAAGGGAAGAAGGGAGAAAGAACAGGACTGGTTATTCAGGTT	37	10	75815624	GGTAGCAGAGTTCTTGATTGAACTCTGCACACTCAGAATCTGCACTGACG	R	VCL;VCL	NM_003373;NM_014000	Body;Body						TRUE				VCL;VCL	ENST00000478896.1;ENST00000415462.2	5'UTR;5'UTR
DEPDC1B	ENSG00000035499.13	ENSG00000035499.13	2.30839	25.1436	1.65903e-139	1.0029e-137	0.0918081	229.612	0.975063	-2.88297	1.01835	-7.36791	6.45211e-13	1.80322e-12	18.1092	0.910189	0.930176	0.820399	0.906236	-0.172754	cg25774220	14745270	RAAAAACTTTTCTTACATTATCCACCATATTACTACAATAACATAATTCC			II			ACAGCTTCTCCGGGGAGCTTTTCTTACATTGTCCACCATGTTGCTGCAATGACATGATTC[CG]TGAATTTTTTATGGTGAAGAGCATTCCACTGTGTATACACACTGCATTTTCTTTATCTCT	37	5	59925003	CGGAATCATGTCATTGCAGCAACATGGTGGACAATGTAAGAAAAGCTCCC	R	DEPDC1B;DEPDC1B	NM_001145208;NM_018369	Body;Body										DEPDC1B	ENST00000509006.1	TSS1500
DAPK2	ENSG00000035664.11	ENSG00000035664.11	-1.67011	-24.5719	2.52429e-133	1.32653e-131	0.0679685	1543.96	1.49397	-2.2914	-0.350579	-11.6927	2.4416e-28	1.73892e-27	53.2244	0.527864	0.630099	0.319893	0.65474	-0.261469	cg21244322	86693458	ACCRAACTTCCTATAATCTTATTTATAAACTATTAATACATATCCTAACC			II			GTAGAACAGCAGCCGAGCTTCCTGTAATCTTGTTTATAAACTGTTGATGCATGTCCTGAC[CG]CATCACAAGAGGGTTCACAGGGAAGCCGTCAGTCTTGGGGCAGAATCTGCAGGGCACCAG	37	15	64303084	CGGTCAGGACATGCATCAACAGTTTATAAACAAGATTACAGGAAGCTCGG	R	DAPK2	NM_014326	Body						TRUE		15:64302798-64303365	Promoter_Associated	DAPK2	ENST00000558482.1	3'UTR
NSMAF	ENSG00000035681.9	ENSG00000035681.9	-0.0403329	-1.58642	0.112644	0.130647	0.0254238	2238.05	0.135911	-2.37888	0.43918	-5.53302	4.89293e-08	9.89956e-08	7.12721	0.894583	0.912115	0.846766	0.877482	-0.133489	cg23914026	6668337	TTATAAAACTTTATTTTTAAACAAAACAATTACTAAAATCACRATCTCTC			II			AAGCCGCCTTTCGGGGAGGAACACTGACCTTGGGATGTTGTGAATACTGAAGATCCATTG[CG]AGAGACCGTGATTCCAGTAACTGCTCTGCTCAAAAACAAAGTTTCACAAATTACTACTCA	37	8	59506823	TGTGAAACTTTGTTTTTGAGCAGAGCAGTTACTGGAATCACGGTCTCTCG	F	NSMAF;NSMAF	NM_003580;NM_001144772	Body;Body						TRUE
ADSS2	ENSG00000035687.10	ENSG00000035687.10	0.516353	18.2329	2.82678e-74	4.12636e-73	0.0283198	2194.77	0.228451
STAP1	ENSG00000035720.8	ENSG00000035720.8	-0.028245	-0.300676	0.763662	0.785536	0.0939384	104.446	0.288607	-2.71804	-0.311816	-10.1337	3.14997e-22	1.56382e-21	39.2738	0.66399	0.62807	0.646053	0.624167	-0.218368	cg09632271	21685196	AAAAAATATTATTTATAACCACAACCCTTTACAAACTACTATTTCTCCTC			II			AAAGAACTGTGCGAAATTCACCCTTGTTTTGCCGAAAGAGGAAGTACAACTGAAGGTGAG[CG]AGGAGAAACAGTAGTCTGTAAAGGGTTGTGGTTATAAATAACATTCTTCACATCCAGTGG	37	4	68441222	AAGAATGTTATTTATAACCACAACCCTTTACAGACTACTGTTTCTCCTCG	F	STAP1	NM_012108	Body						TRUE		4:68441027-68441352	Unclassified_Cell_type_specific	STAP1	ENST00000265404.2	ExonBnd
TIMP2	ENSG00000035862.12	ENSG00000035862.12	-0.144666	-2.62824	0.00858268	0.0110663	0.0550429	5137.25	0.481994	-2.71506	-0.326228	-10.5016	1.27742e-23	6.8881e-23	42.4488	0.346108	0.392773	0.388663	0.238242	-0.27702	cg27549186	21769974	AAAAAAAAATTACAAAACCAACTCTATATAAATCTCCTAATACCCRACTC			II			AAGAGGAATGTAGAAGAAAATTACAGGGCCAACTCTGTATGAGTCTCCTGGTGCCCGACT[CG]ACACGTGAGACTGAGTCATCGGTCCAGGAGGAGGTGGCCCGCTCAGGCCATGCGGTCACT	37	17	76858248	CGAGTCGGGCACCAGGAGACTCATACAGAGTTGGCCCTGTAATTTTCTTC	R	TIMP2	NM_003255	Body						TRUE
RFC1	ENSG00000035928.16	ENSG00000035928.16	-0.12045	-4.81762	1.45279e-06	2.40768e-06	0.0250021	3554.31	0.0973314	-3.11221	1.53012	-8.81708	1.57942e-17	5.90003e-17	28.5701	0.913791	0.937841	0.885159	0.926972	-0.202799	cg00097144	33613271	ATCTATAATTTCAAACACCTACTAAAATAATCTTAAAACATACCCTCCTC			II			TTGAAAACAAACCCAGACTAACACATAGCACCAAAATATATACAGCAGTCCCCCTTTATC[CG]AGGAGGGTATGTTCCAAGACCACCCCAGTAGGTGCCTGAAACCACAGACAGTACCAAACT	37	4	39321307	TCTGTGGTTTCAGGCACCTACTGGGGTGGTCTTGGAACATACCCTCCTCG	F	RFC1	NM_002913	Body						TRUE
TBC1D23	ENSG00000036054.13	ENSG00000036054.13	0.206253	6.95624	3.49463e-12	7.66387e-12	0.0296501	2540.11	0.210766	-6.63457	-2.26671	-16.7373	4.7294e-51	1.17852e-49	105.232	0.001	0.861832	0.001	0.755785	-0.501232	cg15740507	28724211	CATCAACACCAAAACTTTATCTAAACTTATTTTACTACTATTATTAAAAC			II			TCATACAGAATATTCAAGAACTAATTAAGGAGTTTTGTTATGGTAGTACTTTGTAACCAG[CG]TCCTAACAATAGTAGCAAAATAAGTTCAGACAAAGCTTTGGTGCTGATGTCTCATTCCCT	37	3	99988576	ATCAGCACCAAAGCTTTGTCTGAACTTATTTTGCTACTATTGTTAGGACG	F	TBC1D23	NM_018309	Body						TRUE				TBC1D23	ENST00000486274.1	5'UTR
CUL3	ENSG00000036257.13	ENSG00000036257.13	-0.104713	-4.37111	1.23614e-05	1.9395e-05	0.0239558	3392.56	0.098241	-3.093	0.763243	-8.73616	2.96593e-17	1.08946e-16	27.948	0.812698	0.887065	0.770426	0.896195	-0.206864	cg06138432	83778346	CAAAAAACTTATCAAAATTACCAATACTTTCTATTCTAACTACAAATCCC			II			TGAAGAATATGGAAGATTATACTGGAAAAGTAGCCTAACAGTAGTGAGAGAACCTTTTAT[CG]GGATTTGCAGCTAGAATAGAAAGTACTGGCAATTCTGACAAGTCCTTTGTTCACTTCTGC	37	2	225382828	CGGGATTTGCAGCTAGAATAGAAAGTACTGGCAATTCTGACAAGTCCTTT	F	CUL3;CUL3;CUL3	NM_001257198;NM_001257197;NM_003590	Body;Body;Body										CUL3	ENST00000432260.2	3'UTR
MYOM2	ENSG00000036448.10	ENSG00000036448.10	-1.94159	-16.8841	5.89155e-64	6.62731e-63	0.114996	262.888	1.08168	-4.15768	-1.03126	-11.0907	6.48165e-26	4.00168e-25	47.6868	0.672083	0.647521	0.690435	0.582535	-0.300465	cg12284098	9693904	TTATACTATTAAATATATTATAACCCTTCAAACTTCTTCAACTCCACTCC			II			TGTTTTCTTCTTTGTGCTGTTGGGTGTGTTGTGACCCTTCAGACTTCTTCAGCTCCACTC[CG]CTGATAGAGGCTGTGCCTTCTCAGGGCGTGCTCTTGAAATGCAACCTGCTGGAGAAAGAC	37	8	1993893	CGGAGTGGAGCTGAAGAAGTCTGAAGGGTCACAACACACCCAACAGCACA	R	MYOM2	NM_003970	5'UTR						TRUE	8:1981300-1981405			MYOM2;MYOM2	ENST00000262113.4;ENST00000523438.1	5'UTR;5'UTR
CYP46A1	ENSG00000036530.9	ENSG00000036530.9	-0.0714635	-0.889949	0.373493	0.405273	0.0803007	76.7458	0.156063	-2.28365	2.41029	-8.63007	6.73278e-17	2.41931e-16	27.1388	0.893934	0.945313	0.91812	0.776831	-0.157728	cg18364769	59611579	AAACATATATTACACCTACCTAAAACTCAAAAATTACTACCTAAAAAAAC			II			GGGTGCTGTGGGAGCATATATTGCACCTACCTGGGGCTCAAGAGTTACTGCCTGAGGAAG[CG]GCCTTTGAGTGTCCATCTGGAGAAGGGAGACATTCAGGTAGTGATGGTTGTGGGGGATAG	37	14	100171164	AGCATATATTGCACCTACCTGGGGCTCAAGAGTTACTGCCTGAGGAAGCG	R	CYP46A1	NM_006668	Body										CYP46A1	ENST00000554176.1	TSS1500
ZZZ3	ENSG00000036549.13	ENSG00000036549.13	0.0416689	1.78807	0.0737649	0.0872904	0.0233039	3268	0.120657	-4.16637	-0.803004	-10.5617	7.51462e-24	4.10762e-23	42.9746	0.001	0.918523	0.001	0.873195	-0.241062	cg17033546	23672854	ACTACAAACRTACACTACCAAACTAATTTTTTTTCTTTTTTAATAAAAAC			II			AAGTAGCTGGTACTACAGGCGTGCACTACCAGGCTAATTTTTTTTCTTTTTTGGTAGAAA[CG]TGGTCTGACTATGTTGTTGCTGGTCTCAAGCAATCCTCCCACCTCGGCCTCCCAAAGTGC	37	1	78145176	CTACAGGCGTGCACTACCAGGCTAATTTTTTTTCTTTTTTGGTAGAAACG	R	ZZZ3	NM_015534	5'UTR	chr1:78148217-78149418	N_Shelf								ZZZ3;ZZZ3	ENST00000370801.3;ENST00000370798.1	5'UTR;5'UTR
USP2	ENSG00000036672.16	ENSG00000036672.16	-1.50617	-16.0574	5.07305e-58	4.88138e-57	0.0937988	173.088	0.63004	-2.46438	0.667754	-8.92057	7.01148e-18	2.67622e-17	29.3722	0.725494	0.788672	0.737044	0.688537	-0.187652	cg06824090	37733237	TTATTTAATCCTCACAACTAAAATAAACCACTATTATTACTATTAATCCC			II			CTCTGAAATAGTGGATAAGTCACTTAAGTTCTCTGAACCTTAGCTATTTAATCTGCAAAA[CG]GGACTAATAGTAATAATAGTGGTCTATCTCAGTTGTGAGGATTAAATAAAATAATATTTG	37	11	119250408	CGGGACTAATAGTAATAATAGTGGTCTATCTCAGTTGTGAGGATTAAATA	F	USP2;USP2	NM_004205;NM_001243759	5'UTR;Body	chr11:119252130-119252564	N_Shore				TRUE				USP2;RP11-334E6.3	ENST00000260187.2;ENST00000528510.1	5'UTR;TSS1500
TUBG2	ENSG00000037042.9	ENSG00000037042.9	0.230629	5.38957	7.06276e-08	1.25725e-07	0.0427917	499.49	0.176567	-2.69443	0.919922	-7.25197	1.41573e-12	3.8684e-12	17.3373	0.918611	0.927353	0.898096	0.900879	-0.165397	cg00603673	2762230	ATCCCCATCTCTATAAAAATACATTTTAAAAATTTAAAAATTAACTAAAC			II			AACACGGTGAGATCCCCATCTCTATAAAAATACATTTTAAAAATTTAAAAATTAGCTGGG[CG]TGGTAGCACACGCCTGTAGTCCCAGCTACTCGGGAGACTGAAGTGGGAGGATCACTTAAG	37	17	40810849	CGCCCAGCTAATTTTTAAATTTTTAAAATGTATTTTTATAGAGATGGGGA	R	TUBG2	NM_016437	TSS1500	chr17:40811232-40811597	N_Shore								TUBG2	ENST00000251412.6	TSS1500
RPL26L1	ENSG00000037241.7	ENSG00000037241.7	0.448624	12.5257	5.40446e-36	2.77791e-35	0.0358164	349.598	0.186206
FLT4	ENSG00000037280.16	ENSG00000037280.16	-1.206	-18.8494	2.97322e-79	4.90997e-78	0.063981	965.454	1.06708	-2.83443	1.24775	-8.57268	1.04575e-16	3.715e-16	26.7042	0.874178	0.91785	0.817654	0.709936	-0.190009	cg04720967	89768200	AACATAAACCACTATACCCAACCAATAAAATATTTCTATCTCATAATTTC			II			TTTTCCTGGGTGCACACAGTTCAGGGTGCTCCTCCCCTCTCACTCTCAGCATCGACAGGG[CG]AAATCATGAGACAGAAACACCCCACTGGCTGGGCACAGTGGCTCATGCCTGTAATCCCAG	37	5	180064045	GCATGAGCCACTGTGCCCAGCCAGTGGGGTGTTTCTGTCTCATGATTTCG	F	FLT4;FLT4	NM_182925;NM_002020	Body;Body										FLT4;FLT4	ENST00000424276.2;ENST00000376868.3	3'UTR;5'UTR
NSUN2	ENSG00000037474.15	ENSG00000037474.15	0.834754	25.5496	5.5406e-144	3.77986e-142	0.0326718	3006.96	0.358565	-0.709945	1.50095	-8.9116	7.51569e-18	2.86352e-17	29.3035	0.682527	0.713739	0.776527	0.810338	-0.0902547	cg26420013	34709989	CACTATAATACCTACCAACTCAATAACTATAAAACTTCAACTTTCTAACC			II			TCGGCATGAAGCACTGTGGTACCTACCAACTCAGTGGCTGTGGAACTTCAACTTTCTGAC[CG]TCCACCTCCAGGTCCTCCAATTCCTTAAAATATTTGTTCTTTAAGCAATGGAGAATCTCT	37	5	6632020	CGGTCAGAAAGTTGAAGTTCCACAGCCACTGAGTTGGTAGGTACCACAGT	R	NSUN2;SRD5A1	NM_017755;NM_001047	Body;TSS1500	chr5:6632740-6634162	N_Shore			CDMR					NSUN2;SRD5A1	ENST00000539938.1;ENST00000274192.5	5'UTR;TSS1500
FBXO42	ENSG00000037637.11	ENSG00000037637.11	-0.198059	-9.06354	1.26285e-19	3.73827e-19	0.0218523	1830	0.0862198	-2.48432	0.535998	-7.43601	4.04836e-13	1.14638e-12	18.5672	0.775565	0.795444	0.839944	0.79342	-0.164248	cg03978675	93683428	AAAAACTTAAAAACCAAACAAACCTAAATTTAAATCCTCTTTCCCRCRCC			II			GAGGCACAGAAAACGATCACTTATTTGCCCGGAGTCACACACCTATCAGTGGAGGTGGGG[CG]GCGCGGGAAAGAGGATTTAAACTCAGGCTTGTCTGGTTCCCAAGCTCCTTTACTTCCTAC	37	1	16679500	CGGCGCGGGAAAGAGGATTTAAACTCAGGCTTGTCTGGTTCCCAAGCTCC	F	FBXO42	NM_018994	TSS1500	chr1:16678574-16679192	S_Shore						1:16678379-16679731	Promoter_Associated	FBXO42	ENST00000375592.3	TSS1500
MFAP3	ENSG00000037749.12	ENSG00000037749.12	-0.0516594	-2.13378	0.0328606	0.0402908	0.0242102	1537.24	0.118747	-2.44448	1.09239	-6.234	9.11137e-10	2.06753e-09	11.0044	0.939377	0.935466	0.891956	0.941213	-0.146622	cg04684485	20673228	AAACCAAACTTAATATTTAAATCCATTCATTCCTCCTACAAACAATTATC			II			GGTAAAACTAAAGACCAGACTTAATGTTTAAATCCATTCATTCCTCCTGCAAGCAATTAT[CG]TACATAGAGGCACCTCTGGGCTTCTCATGACTTTCTGTTCTGCTGCCTGAATCTATTCTT	37	5	153421089	GACCAGACTTAATGTTTAAATCCATTCATTCCTCCTGCAAGCAATTATCG	R	MFAP3;MFAP3;MFAP3	NM_005927;NM_001135037;NR_024152	5'UTR;5'UTR;Body	chr5:153418183-153418669	S_Shelf								MFAP3;MFAP3;MFAP3	ENST00000436816.1;ENST00000439768.2;ENST00000322602.5	5'UTR;5'UTR;5'UTR
MRI1	ENSG00000037757.14	ENSG00000037757.14	0.0882487	2.27805	0.0227239	0.0282894	0.0387388	472.965	0.173568
METTL1	ENSG00000037897.17	ENSG00000037897.17	0.929731	19.6794	3.23848e-86	6.35201e-85	0.0472439	283.96	0.301306	-0.372104	2.24511	-7.68079	7.36877e-14	2.18653e-13	20.2423	0.852798	0.74252	0.789104	0.748052	-0.0388595	cg25452172	53808152	CAACTAAAAAAACCCAAAACTCCTACTCTTTTCTCTAATCCCTAAAAAAC			II			TCCAGCAGTCTCAACTGGGAAGACCCAGGACTCCTGCTCTTTTCTCTAATCCCTGGGAGA[CG]AGGTCCAGCTAAGGTAGAGTAAGCAGTCAGTGACCAGGCAGGCTGGTTTGGGAGGTCACT	37	12	58162751	AACTGGGAAGACCCAGGACTCCTGCTCTTTTCTCTAATCCCTGGGAGACG	R	METTL1;METTL1	NM_023033;NM_005371	3'UTR;3'UTR	chr12:58165563-58165962	N_Shelf								RP11-571M6.13;METTL1;METTL1;RP11-571M6.13	ENST00000546609.1;ENST00000324871.7;ENST00000257848.7;ENST00000546609.1	3'UTR;3'UTR;3'UTR;1stExon
HOXC8	ENSG00000037965.6	ENSG00000037965.6	3.41663	23.0446	1.66793e-117	6.44301e-116	0.148262	36.9606	0.244837	1.05849	-0.54475	7.39568	5.33573e-13	1.49917e-12	18.2958	0.324197	0.495053	0.333802	0.523933	0.191162	cg16908257	98758322	AAAAAACTCCTTTTCTAATTCCAAAATCTAATACCRACTATAAATTTACC			II			CCATCCAAACGTAACCAGACTGGGGTTTTCTTCTGTCCAGCTCCGGGGAGGCGCAGTGGA[CG]GCAAACTTACAGCCGGTATCAGACCTTGGAACTAGAAAAGGAGTTTCTCTTTAATCCTTA	37	12	54404893	CGGCAAACTTACAGCCGGTATCAGACCTTGGAACTAGAAAAGGAGTTTCT	F	HOXC8	NM_022658	Body	chr12:54402682-54403347	S_Shore						12:54404890-54405541	Unclassified
AGA	ENSG00000038002.9	ENSG00000038002.9	0.110039	2.41578	0.0157015	0.0198073	0.04555	794.036	0.266821	-1.58139	2.56953	-5.59424	3.51021e-08	7.17122e-08	7.44951	0.942694	0.955852	0.914359	0.94769	-0.0970157	cg21607465	27616985	TATTATATATTCCAATACTTTCCRTACCACACCAATAACATTTTTAATTC			II			AAAAGTGTGTGTGTTGTATGTTCCAGTACTTTCCGTGCCACACCAATAGCATTTTTAATT[CG]TCTGAGATCTCCTACTGCTCCTACATCCATAGTAGTGCTGCAAGAAAATAGAATGCAGTT	37	4	178360804	GTTGTATGTTCCAGTACTTTCCGTGCCACACCAATAGCATTTTTAATTCG	R	AGA;AGA;AGA	NR_033655;NM_001171988;NM_000027	Body;Body;Body	chr4:178363239-178363708	N_Shelf								AGA	ENST00000506853.1	3'UTR
PI4K2B	ENSG00000038210.14	ENSG00000038210.14	0.0486265	1.04304	0.296929	0.327143	0.0466199	1486.68	0.308169	-1.23757	-2.26448	-5.37497	1.13702e-07	2.24429e-07	6.30983	0.211745	0.249586	0.345884	0.259207	-0.117908	cg05688588	23708239	CTAAATAACATATACCCAAATTACCAATATAACTAAACAAATACAAACCC			II			TTACCTGATGGATGCATTGACGTTTAACCAAACAACGTGAAGCTGAAACCAGATCACAAA[CG]GGTCTGCATTTGCCTAGCTACATTGGCAATTTGGGTATATGTTACTTAGAATTTAGTCTG	37	4	25237268	CGGGTCTGCATTTGCCTAGCTACATTGGCAATTTGGGTATATGTTACTTA	F	PI4K2B	NM_018323	Body	chr4:25235458-25236246	S_Shore								PI4K2B	ENST00000512921.1	5'UTR
BOD1L1	ENSG00000038219.13	ENSG00000038219.13	-0.198692	-9.33287	1.03039e-20	3.17281e-20	0.0212895	6469.07	0.0798448	-2.37419	2.27595	-6.54664	1.36006e-10	3.25883e-10	12.8629	0.943728	0.94839	0.936347	0.950353	-0.137676	cg23396546	6796325	AAAAACCCACAATATATACCAATAACTACAAATTAAAATAATATACAAAC			II			GGGGGCATATAAGGAGCCCACAATATGTACCAGTAACTGCAAGTTGGAATGATATACAGG[CG]GAGCATCCCTAATCTGATGATCCAAAATTTAAAATGTTCTAGAATCCAAAACTTTTTGAG	37	4	13579952	CGCCTGTATATCATTCCAACTTGCAGTTACTGGTACATATTGTGGGCTCC	R	BOD1L1	NM_148894	Body
MAT2B	ENSG00000038274.17	ENSG00000038274.17	-0.133741	-4.55683	5.19311e-06	8.33574e-06	0.0293496	2326.83	0.172774	-2.44674	1.69045	-6.81324	2.53112e-11	6.36995e-11	14.5089	0.915697	0.945298	0.844187	0.930761	-0.148204	cg09858160	6700475	AAAAAAATACTAATAAAAAAAATTCCTAAATCCTATCTTAACRAAAATCC			II			AGCTAGCAGAGAAGAGAATGCTGGTAAGAAGGATTCCTGAGTCCTGTCTTAGCGAAGGTC[CG]CTTTGTCTTTTCCATGCTTGAACTTTCACAGCTGTACTTGGAGTGTTACTGAGTGAAAGC	37	5	162943755	CGGACCTTCGCTAAGACAGGACTCAGGAATCCTTCTTACCAGCATTCTCT	R	MAT2B;MAT2B	NM_013283;NM_182796	Body;Body										MAT2B	ENST00000521838.1	TSS1500
TLL1	ENSG00000038295.8	ENSG00000038295.8	-0.981019	-12.3155	7.47402e-35	3.7067e-34	0.0796572	580.03	0.791242	0.751847	-3.01646	7.75067	4.49594e-14	1.35211e-13	20.7284	0.23421	0.0943094	0.388039	0.274028	0.0725248	cg21493633	2614203	AATTTTAAATTCCAACACTCAACRAACTTTATACATATAAAAAAAACACC			II			TTGCTGCTGTAGGTTTTAAATTCCAACACTCAGCGGGCTTTATGCATATGGAAGGGACAC[CG]TCTTCTTTCCCCTCTCCCCCAGGGCGCGGTTTCCCAGCGCTTGTTCGAGAGCGAGTTGGC	37	4	166795596	CGGTGTCCCTTCCATATGCATAAAGCCCGCTGAGTGTTGGAATTTAAAAC	R	TLL1	NM_012464	Body	chr4:166794545-166795341	S_Shore			DMR		4:167015046-167015100
EDC4	ENSG00000038358.15	ENSG00000038358.15	-0.100503	-3.24782	0.00116291	0.00160277	0.0309448	1321.23	0.171825
TRIO	ENSG00000038382.20	ENSG00000038382.20	0.697314	16.9318	2.62241e-64	2.97281e-63	0.0411837	12634.8	0.401148	-2.70058	0.604367	-11.0863	6.74426e-26	4.15907e-25	47.6474	0.81421	0.716558	0.752621	0.712121	-0.256299	cg04287529	5672248	CCTAAATAAAAAACTTTATAATTACAAAAAAACTAAACCATTTAAAAACC			II			CTGAAGTTTCTTATTTCAACTGGAACATTCTTCTTGAATGTGTGTGATAGGATCAGTGTA[CG]GTTTTCAAATGGTTCAGTCTTTCTGCAACCACAAAGTTTCTTATTCAGGGGAGTGCTTGC	37	5	14245472	CGGTTTTCAAATGGTTCAGTCTTTCTGCAACCACAAAGTTTCTTATTCAG	F	TRIO	NM_007118	Body
VCAN	ENSG00000038427.16	ENSG00000038427.16	1.40058	18.1839	6.91904e-74	1.00064e-72	0.0770227	27245	2.03582	-2.60061	0.961674	-8.31125	7.56271e-16	2.54628e-15	24.7526	0.892486	0.861162	0.878022	0.879907	-0.171083	cg22039204	95686983	ATAAAATCAACTTCCTAACACTAAATCTTCTAAAATAAAAATTAACTTTC			II			CTCAGGCTCCTGTGAAATCAACTTCCTGACACTGAGTCTTCTGAGATAGGAATTAACTTT[CG]TCTCTGTTTTTTCAGCAACTAGCAGAGTAGTTGACATAGAACAGGTATTTAATAAATATT	37	5	82855568	TGAAATCAACTTCCTGACACTGAGTCTTCTGAGATAGGAATTAACTTTCG	R	VCAN;VCAN;VCAN;VCAN	NM_004385;NM_001164098;NM_001126336;NM_001164097	Body;Body;Body;Body						TRUE				VCAN-AS1;VCAN;VCAN-AS1	ENST00000512090.1;ENST00000513016.1;ENST00000513899.1	3'UTR;5'UTR;3'UTR
CLEC16A	ENSG00000038532.16	ENSG00000038532.16	-0.121459	-3.72862	0.00019253	0.000279949	0.0325747	1928.8	0.177446	-3.53502	0.0631548	-10.8661	4.96143e-25	2.90632e-24	45.6685	0.627697	0.560419	0.663453	0.360295	-0.259802	cg27227804	36660290	ATATTATATTTTTTCTTCTCTTTACCCATAAAACTAACAAATTTATCCCC			II			CTTGCTGGGTTGCTTATAACCTGGCCCCAGGACAGCTTCCTGGTAGCCTCCAGATACGCA[CG]GGGACAAATTTGTTAGTTTCATGGGCAAAGAGAAGAAAAAATACAATACCTTACTGTTAA	37	16	11085972	CGGGGACAAATTTGTTAGTTTCATGGGCAAAGAGAAGAAAAAATACAATA	F	CLEC16A	NM_015226	Body						TRUE
MSR1	ENSG00000038945.15	ENSG00000038945.15	-0.840006	-10.1686	2.73935e-24	9.59569e-24	0.0826082	5865.62	2.25224	-5.29656	-0.69386	-12.6154	3.3925e-32	3.01551e-31	62.0434	0.001	0.911111	0.001	0.001	-0.323988	cg07347534	60646227	AATTCAAAAATCAAAAAATTCCTAAAAATACTCATTACATACATAATACC			II			TTGATCTCTTTGGTTCAGGGATCAGAGAGTTCCTGAAGGTGCTCATTACATACATAATGC[CG]TATTTAAAATTACATAAATAAATGAAAGGCAAGATATTTTTCAAGATGACTGGATTTTAT	37	8	16045149	CGGCATTATGTATGTAATGAGCACCTTCAGGAACTCTCTGATCCCTGAAC	R	MSR1;MSR1;MSR1	NM_138715;NM_138716;NM_002445	5'UTR;5'UTR;5'UTR										MSR1;MSR1;MSR1;MSR1;MSR1	ENST00000445506.2;ENST00000536385.1;ENST00000381998.4;ENST00000262101.5;ENST00000350896.3	TSS1500;5'UTR;5'UTR;5'UTR;5'UTR
CDH1	ENSG00000039068.19	ENSG00000039068.19	0.756594	12.6092	1.8784e-36	9.7724e-36	0.0600032	9126.43	0.82867
MTREX	ENSG00000039123.16	ENSG00000039123.16	-0.142847	-5.6655	1.466e-08	2.70472e-08	0.0252135	3249.39	0.116653
DNAH5	ENSG00000039139.9	ENSG00000039139.9	0.119647	1.08163	0.279418	0.308954	0.110618	2649.87	2.91236	-2.03391	1.50937	-14.7596	1.00329e-41	1.50958e-40	83.8579	0.794177	0.772618	0.560064	0.812655	-0.255569	cg23504924	46758182	AAACACTACCAAATACTTTAAAAAATCTCTCATATATAATTTCTCCCATC			II			ATGTAATGGGAAAACACTGCCAAATGCTTTGAGAGATCTCTCATGTATGGTTTCTCCCAT[CG]AGTTGAATAAAAGGCAGGACACTTAAGGTTGGTCTTGTTGAATCTAGAATTTAGTCCTTG	37	5	13945371	AACACTGCCAAATGCTTTGAGAGATCTCTCATGTATGGTTTCTCCCATCG	R	DNAH5	NM_001369	TSS1500						TRUE				DNAH5	ENST00000265104.4	TSS1500
ZFYVE16	ENSG00000039319.17	ENSG00000039319.17	-0.145372	-5.5206	3.37852e-08	6.10966e-08	0.0263326	3920.3	0.165404	-4.50299	0.191314	-11.3174	8.09257e-27	5.27348e-26	49.7506	0.905238	0.936023	0.849344	0.7686	-0.310727	cg26133909	93638359	AACTCTAAACTTACCCAATAAAAAAAATCTTTTCTCAAAAAATATTTATC			II			TTACTTTTCCTGACTCTAAGCTTACCCAGTGGGAAAAATCTTTTCTCAGGGAGTGTTTGT[CG]AAATGGAATGATTATGCATACAGCAAGTATTTAACCAGCCTCTAGCTATGGAATACAATT	37	5	79762963	CGACAAACACTCCCTGAGAAAAGATTTTTCCCACTGGGTAAGCTTAGAGT	R	ZFYVE16;ZFYVE16	NM_014733;NM_001105251	Body;Body						TRUE
RIPOR1	ENSG00000039523.20	ENSG00000039523.20	-0.298443	-5.98831	2.12028e-09	4.07237e-09	0.0498376	751.265	0.277491
C6	ENSG00000039537.14	ENSG00000039537.14	-2.38492	-16.3486	4.4511e-60	4.51715e-59	0.145879	655.316	2.48122	-3.10077	0.388447	-16.4173	1.62918e-49	3.7445e-48	101.708	0.352293	0.384744	0.402876	0.350342	-0.366175	cg12746703	76791413	CTAATTAAATACACCCTAACCCAATAAATCACCTATAACTATACTATCAC			II			GTAATCTTCAGGTGCAAAAAAAATTAGTCATACCACTTAAAGCAATATTAGTTACATCAG[CG]TGACAGCACAGTCATAGGTGACTCATTGGGCCAGGGTGCATCTAACTAGGAGTTTTTGAA	37	5	41246654	TAGTTAGATGCACCCTGGCCCAATGAGTCACCTATGACTGTGCTGTCACG	F	C6	NM_001115131	5'UTR										C6	ENST00000263413.3	5'UTR
RAI14	ENSG00000039560.14	ENSG00000039560.14	1.0084	18.1859	6.67536e-74	9.65925e-73	0.0554495	4707.56	0.742087	-2.55593	0.19931	-8.30574	7.88069e-16	2.6504e-15	24.712	0.658834	0.530916	0.605386	0.538613	-0.198301	cg05211790	72797146	AACACCTAAAAACCATAACTAACRAAAAATAATATAACCCCTAAAATAAC			II			AGTCCGTTTACTCATGATTCATCTTGAGGAAGAAGAGATGCTGAGACAGCTGGCACCTGG[CG]TTATTCCAGGGGCCACATTACTTTCCGCCAGCCATGGCTTCCAGGTGTTAGATCCTTTCA	37	5	34683189	ACACCTGGAAGCCATGGCTGGCGGAAAGTAATGTGGCCCCTGGAATAACG	F	RAI14;RAI14;RAI14;RAI14;RAI14	NM_015577;NM_001145522;NM_001145520;NM_001145525;NM_001145521	5'UTR;5'UTR;5'UTR;TSS1500;TSS1500										RAI14;RAI14;RAI14;RAI14;RAI14	ENST00000503673.1;ENST00000515799.1;ENST00000265109.3;ENST00000512629.1;ENST00000428746.2	TSS1500;TSS1500;5'UTR;5'UTR;5'UTR
SOX30	ENSG00000039600.11	ENSG00000039600.11	0.831676	9.69943	3.03185e-22	9.89535e-22	0.0857448	25.2445	0.0658477	-3.913	-0.191399	-8.97334	4.62224e-18	1.78344e-17	29.7838	0.862412	0.928751	0.001	0.872935	-0.241546	cg07383535	91682425	ATAATTTAAACTTAAAAACTACTAACAAAACAACTATAAACAACACAAAC			II			ACTTTACTTTTGTAGTTTAGACTTGGGAACTGCTGACAAAACAGCTATGGGCAACACAGA[CG]CAGTTTTGAAAACCCGACTCCCCTGCTGTCTAATACCTGCATCTGAGGGCAACACGGTGA	37	5	157078082	TAGTTTAGACTTGGGAACTGCTGACAAAACAGCTATGGGCAACACAGACG	R	SOX30;SOX30	NM_178424;NM_007017	Body;Body	chr5:157078327-157079564	N_Shore
PNKP	ENSG00000039650.12	ENSG00000039650.12	0.148729	4.7093	2.48567e-06	4.06212e-06	0.031582	897.505	0.168277	-0.463657	4.09287	-4.02804	6.42208e-05	0.000104315	0.22855	0.938013	0.97231	0.962662	0.956865	-0.0351012	cg07584631	19787943	AAACACCAACACACCAAAAACTAAAACTATAACAAAATAAATACCCTCCA	37614963	AAACGCCGACACGCCGAAAACTAAAACTATAACAAAATAAATACCCTCCG	I	A	Red	ACACAGCCCCCTCCCTCCAGGTCTCCCGACTTCACCTCCTCCCGTTCCCCACGCGGCCAC[CG]GAGGGCACCCACCCTGCTACAGCTCCAGCCTCCGGCGTGCCGGCGCCTCCCAGGTTCCCC	37	19	50366240	AGGCGCCGGCACGCCGGAGGCTGGAGCTGTAGCAGGGTGGGTGCCCTCCG	F	PNKP	NM_007254	Body	chr19:50364835-50366286	Island					19:55056648-55058098	19:50365616-50366897	Gene_Associated
PHLPP2	ENSG00000040199.18	ENSG00000040199.18	-0.415682	-8.94336	3.77507e-19	1.09693e-18	0.0464794	986.7	0.271138	-3.51212	1.26094	-10.264	1.02115e-22	5.22102e-22	40.3894	0.866525	0.927092	0.832664	0.885046	-0.216612	cg12380515	56732880	CTTAAAAAAATATATAAAATTATACTTCCAACTAAACAAAATAACTCACA	82602332	CTTAAAAAAATATATAAAATTATACTTCCGACTAAACGAAATAACTCACG	I	C	Grn	CCAAACTGAGCTCTTGAAAGAGTATATGAAATTATACTTCCGGCTGGGCGAGGTGGCTCA[CG]CCTGTAATCCCAGCACTTTGGGAGGCCAAGGTGGGTGGATCACGAGGTCAGGAGATGGTT	37	16	71698950	CTTGAAAGAGTATATGAAATTATACTTCCGGCTGGGCGAGGTGGCTCACG	R	PHLPP2;PHLPP2	NM_001289003;NM_015020	Body;Body										PHLPP2;U6	ENST00000540628.1;ENST00000362431.1	TSS1500;TSS1500
SPDL1	ENSG00000040275.17	ENSG00000040275.17	0.917856	21.6089	1.48077e-103	4.27138e-102	0.0424758	520.03	0.506371	-2.7459	0.787716	-7.11945	3.43399e-12	9.15308e-12	16.4675	0.902324	0.927104	0.84472	0.913635	-0.159565	cg22824274	41631133	TACTAAATTCCATTCTAAACAATTCAAATTCATTAAAAAACAAAATAAAC			II			TACTTACTGTTTATCTTCCCCTCCTGGAATGTAAGTTTCATGAGGGAGGAGCTTTTTTTT[CG]TCCATTTTGTTCCCTAATGAATCTGAACTGCCCAGAATGGAACCTAGTATATAAGGCATT	37	5	169014228	CGTCCATTTTGTTCCCTAATGAATCTGAACTGCCCAGAATGGAACCTAGT	F	SPDL1	NM_017785	5'UTR	chr5:169010593-169011175	S_Shelf								CCDC99;CCDC99	ENST00000274631.6;ENST00000510751.1	5'UTR;5'UTR
STAU2	ENSG00000040341.18	ENSG00000040341.18	0.129632	3.91031	9.21759e-05	0.00013681	0.0331513	1881.99	0.157252	-2.82322	0.956482	-9.33672	2.50036e-19	1.04193e-18	32.6667	0.735831	0.831168	0.817657	0.786723	-0.212876	cg23951044	86659265	TATATTATCCTTTAATTCCTCTTTTCTTTATAATCRTATACCTTATCCAC			II			AGCATTACCTAAGGGAGAAAAAGACGGACTAGATGCCACCAACTGCAAGTTTCCACACCT[CG]TGGACAAGGCACACGACCACAAAGAAAAGAGGAACTAAAGGACAACACAAGATGCCTCTA	37	8	74582660	GTGTTGTCCTTTAGTTCCTCTTTTCTTTGTGGTCGTGTGCCTTGTCCACG	F	STAU2;STAU2;STAU2;STAU2;STAU2;STAU2;STAU2	NM_001164385;NM_001164384;NM_014393;NM_001164383;NM_001164382;NM_001164380;NM_001164381	Body;Body;Body;5'UTR;Body;Body;Body										RP11-463D19.1;STAU2;STAU2;STAU2	ENST00000533978.1;ENST00000521451.1;ENST00000523558.1;ENST00000522962.1	TSS200;5'UTR;5'UTR;3'UTR
SLC66A1	ENSG00000040487.13	ENSG00000040487.13	-0.00959498	-0.265718	0.790456	0.810491	0.0361096	374.268	0.172178
CTNS	ENSG00000040531.16	ENSG00000040531.16	-0.0202777	-0.633468	0.526428	0.557446	0.0320107	716.972	0.121213	-0.866286	1.49956	-16.0775	6.75659e-48	1.42335e-46	97.9999	0.758532	0.765912	0.698352	0.796954	-0.128352	cg15884810	31711113	RACCATATAAACAAAACCCTAAAAATACCTATAAAAAATACTTAACCAAC			II			TGGGAGTGACCACGTGGCTGCAGTTTCTCTTCTGCTTCTCCTACATCAAGCTCGCAGTCA[CG]CTGGTCAAGTATTTTCCACAGGTACCTCCAGGGCCCTGTTCACATGGCCGGTGGCAGGAG	37	17	3561447	CGCTGGTCAAGTATTTTCCACAGGTACCTCCAGGGCCCTGTTCACATGGC	F	CTNS;CTNS	NM_004937;NM_001031681	Body;Body							17:3508039-3508367			RP11-235E17.6	ENST00000575741.1	TSS200
RTN4R	ENSG00000040608.14	ENSG00000040608.14	0.91694	13.1935	9.56733e-40	5.43795e-39	0.0694995	114.825	0.28223	-1.33717	1.79278	-19.6179	3.02037e-65	1.64347e-63	137.786	0.691508	0.803153	0.749209	0.71662	-0.174975	cg18332677	6678188	CTCACACAAAAATAAAAAACCCCAAATAAACAATAAATCAATACTAAATC			II			CTGGGGCTGACCTCACACAAGGATAGGAAGCCCCAGGTGAGCAATGGGTCAGTACTGGGT[CG]ACACCAGATATCCCTGGGCAGAGGCCCTGGCCCAAGGATGGGGAAGGGAAGAGGACAAGG	37	22	20239823	CGACCCAGTACTGACCCATTGCTCACCTGGGGCTTCCTATCCTTGTGTGA	R	RTN4R	NM_023004	Body										RTN4R	ENST00000469601.1	3'UTR
PHF23	ENSG00000040633.13	ENSG00000040633.13	0.200078	6.66209	2.69956e-11	5.68624e-11	0.0300322	911.606	0.193371	-1.87104	-0.0165481	-8.30282	8.05434e-16	2.70727e-15	24.6905	0.572223	0.747688	0.68154	0.619608	-0.140031	cg20000507	56761238	AAAAAAAAACCACCAAACTAAACTAAATTTTACCTTATATTACTCCCCTC			II			CTCTTCTTTCCCCACCACTGAAACCCACTGACACCTTGGAAAGACTTAAAATCAGCGGGA[CG]AGGGGAGCAACACAAGGCAAAATTCAGTTCAGCTTGGTGGTTTCCTCTTTATTGATGTGC	37	17	7143709	AGAGGAAACCACCAAGCTGAACTGAATTTTGCCTTGTGTTGCTCCCCTCG	F	PHF23;PHF23;PHF23	NM_001284518;NM_001284517;NM_024297	TSS1500;TSS1500;TSS1500	chr17:7141121-7143071	S_Shore			RDMR					PHF23;PHF23;PHF23;PHF23;GABARAP	ENST00000454255.2;ENST00000571362.1;ENST00000576955.1;ENST00000320316.3;ENST00000302386.5	TSS1500;TSS1500;TSS1500;TSS1500;3'UTR
CDH10	ENSG00000040731.10	ENSG00000040731.10	-0.860084	-5.21989	1.79026e-07	3.121e-07	0.16477	28.1139	0.16942	-6.30243	-3.41015	-13.8786	1.00875e-37	1.21736e-36	74.6918	0.001	0.912718	0.001	0.001	-0.44008	cg07583387	26683136	TTTCTACAATCCAACACATATATATTTAAAATTCTTTACCTCATTTTCCC			II			CCTTCACAAATGCTAAATTAATTTTTAAAATATTGTGAAGTAGATTCCTAATGACATAAA[CG]GGAAAATGAGGCAAAGAATCCTAAACATACATGTGTTGGACTGTAGAAAAGAACATTAAA	37	5	24610368	CGGGAAAATGAGGCAAAGAATCCTAAACATACATGTGTTGGACTGTAGAA	F	CDH10	NM_006727	5'UTR										RP11-116O11.1;CDH10	ENST00000510391.1;ENST00000264463.4	5'UTR;5'UTR
INPP4A	ENSG00000040933.16	ENSG00000040933.16	0.00328971	0.105233	0.916191	0.925185	0.0312612	2998.9	0.168205	-1.50363	1.0376	-12.053	7.93959e-30	6.16077e-29	56.6253	0.693092	0.713178	0.756333	0.697513	-0.203846	cg16986485	93772380	CTTCTCTACCCTAAAAATAACTACRAATAAACAACAACTAAACACAACAC			II			CCCTTTCTCACCTTCTCTACCCTGGGAGTGGCTACGGATAGGCAGCAACTGAACACAACA[CG]TTTCCTGGTACCCAAGATGAATCATTGCTGCCTGTGATGCCTGAGCCTAGTGATTATCTT	37	2	99074891	CGTGTTGTGTTCAGTTGCTGCCTATCCGTAGCCACTCCCAGGGTAGAGAA	R	INPP4A;INPP4A;INPP4A;INPP4A	NM_004027;NM_001134224;NM_001566;NM_001134225	5'UTR;5'UTR;5'UTR;5'UTR								2:99074758-99074998	Promoter_Associated_Cell_type_specific	INPP4A;INPP4A;INPP4A	ENST00000409016.3;ENST00000409851.3;ENST00000409540.3	5'UTR;5'UTR;5'UTR
RAB27B	ENSG00000041353.10	ENSG00000041353.10	0.234085	2.94367	0.00324343	0.00433121	0.0795215	1742.32	0.976453
PSMA4	ENSG00000041357.16	ENSG00000041357.16	0.44731	15.0819	2.12897e-51	1.71728e-50	0.0296586	2844.67	0.237871	-0.929453	3.25526	-5.77038	1.32719e-08	2.7902e-08	8.39449	0.957611	0.942387	0.942232	0.948656	-0.0656809	cg15239561	24683284	AATACCTACATATCCAATAACTTCCATAACATATTCAACTTAATATAAAC			II			GCCAGTGGTGCAGGAGCACAGAGGAGAGTCTTGGCTTCTCACTGCTTTTGTTTTGTAGGT[CG]CTTATACCAAGTTGAATATGCCATGGAAGCTATTGGACATGCAGGCACCTGTTTGGGAAT	37	15	78834827	CGCTTATACCAAGTTGAATATGCCATGGAAGCTATTGGACATGCAGGCAC	F	PSMA4;PSMA4;PSMA4;PSMA4;PSMA4	NM_001102668;NM_001102667;NM_002789;NM_001102667;NM_002789	5'UTR;ExonBnd;ExonBnd;Body;Body	chr15:78832664-78833295	S_Shore								PSMA4;PSMA4;PSMA4;PSMA4	ENST00000413382.2;ENST00000557929.1;ENST00000559906.1;ENST00000044462.7	5'UTR;5'UTR;TSS1500;ExonBnd
MYO16	ENSG00000041515.16	ENSG00000041515.16	-0.519842	-5.89864	3.66508e-09	6.95686e-09	0.0881292	208.611	0.572107	-4.90686	-1.49874	-10.8203	7.49089e-25	4.34337e-24	45.2601	0.001	0.902954	0.001	0.801982	-0.342758	cg12337150	64603194	AAATACCCATAACTTAATCACCTTAATAAAAATCCCTCCTAAAATACTAC			II			ATTCTACTGAACAAAAAGTAGGAGAGTTTCTAAGTGCTGGGGTGAGCTAGGGGGAAAGTA[CG]TAGCACTTTAGGAGGGACTTTCATCAAGGTGATTAAGCCATGGGCATTTGCTAATTGTCC	37	13	109486571	CGTAGCACTTTAGGAGGGACTTTCATCAAGGTGATTAAGCCATGGGCATT	F	MYO16;MYO16	NM_001198950;NM_015011	Body;Body
LSG1	ENSG00000041802.11	ENSG00000041802.11	0.568229	14.4461	2.65432e-47	1.88797e-46	0.0393345	2553.08	0.359451	-1.26105	2.43219	-7.36381	6.63475e-13	1.85264e-12	18.0818	0.86891	0.925912	0.863463	0.919171	-0.132403	cg11923734	27621832	AAAATCCTTTAATTATCTTTAATACTTTTCCTAAAACTAAACTACTCCCC			II			GAAAGTAGCATAAAAACAAGAATGTGAACTGAACATGAATGTGTAGTAGAAAAACTACAG[CG]GGGAGCAGTTCAGCTTCAGGAAAAGTACTAAAGACAATCAAAGGACTTTGCCGTAATTAT	37	3	194375441	CGGGGAGCAGTTCAGCTTCAGGAAAAGTACTAAAGACAATCAAAGGACTT	F	LSG1	NM_018385	Body
PARP3	ENSG00000041880.14	ENSG00000041880.14	-0.221767	-4.87973	1.06231e-06	1.77406e-06	0.0454467	737.118	0.295408	-0.76648	0.0930898	-16.5239	4.97553e-50	1.17452e-48	102.889	0.423952	0.451101	0.448203	0.519005	-0.135987	cg12554573	23810293	ACRCCTAAAACTCATAAAAAATTACTAAACCTAAAACTACCCTAAAAAAC			II			CTCCCTAATTCACGCCTGAGGCTCATGGAGAGTTGCTAGACCTGGGACTGCCCTGGGAGG[CG]CACACAACCAGGCCGGGTGGCAGCCAGGACCTCTCCCATGTCCCTGCTTTTCTTGGGTGA	37	3	51976667	CGCCTCCCAGGGCAGTCCCAGGTCTAGCAACTCTCCATGAGCCTCAGGCG	R	PARP3;RRP9;PARP3;PARP3;PARP3	NM_001003931;NM_004704;NM_001003931;NM_005485;NM_005485	5'UTR;TSS1500;1stExon;1stExon;5'UTR	chr3:51975612-51976505	S_Shore				TRUE		3:51975761-51976676	Promoter_Associated	RRP9;PARP3;PARP3;PARP3;PARP3	ENST00000232888.6;ENST00000417220.2;ENST00000417220.2;ENST00000398755.3;ENST00000398755.3	TSS1500;1stExon;5'UTR;5'UTR;1stExon
TNC	ENSG00000041982.16	ENSG00000041982.16	1.62069	15.8125	2.55119e-56	2.34106e-55	0.102494	15888.6	2.75075	-3.09738	0.138342	-7.69274	6.77834e-14	2.01576e-13	20.3245	0.879259	0.913516	0.858242	0.879865	-0.178773	cg27503820	63659214	CAAAAAATCCTAAAATACTACAACCAAAACAACCRTAAAATAACCTAATC			II			CCACAGTTATTATTGTTGCTGTGGGCCTCAGTTTCCCCATCTGAAAAAAAAAGCAAGACA[CG]ATTAGGTCATCCTACGGTTGCTTTGGCTGTAGTATTTTAGGATTCTCTGCTAAAGTGACC	37	9	117882008	AGAGAATCCTAAAATACTACAGCCAAAGCAACCGTAGGATGACCTAATCG	F	TNC;LOC101928748	NM_002160;NR_110950	TSS1500;Body										TNC;RP11-523L1.2	ENST00000350763.4;ENST00000423637.1	TSS1500;3'UTR
THAP3	ENSG00000041988.15	ENSG00000041988.15	-0.0898487	-2.44594	0.0144474	0.0182801	0.0367338	332.976	0.145815	-0.429242	2.9227	-11.5552	8.84616e-28	6.10025e-27	51.9468	0.852141	0.901516	0.873036	0.85722	-0.0346901	cg08466949	3798197	CRTCCTATAATTTATTTCTAAAAAATTCACCAACAAAATACCTTAACACC			II			ACATCAAGTCTCTGGGAAGGCAGCGTCTCAGTGTGCACTTAGCAGGATGGAAAATGCCCA[CG]GTGTTAAGGTACCTTGCTGGTGAATTCCTTAGAAACAAACCACAGGACGAGTAGATGTGA	37	1	6684198	CGGTGTTAAGGTACCTTGCTGGTGAATTCCTTAGAAACAAACCACAGGAC	F	THAP3;THAP3;THAP3	NM_001195753;NM_001195752;NM_138350	TSS1500;TSS1500;TSS1500	chr1:6685071-6685691	N_Shore								THAP3;THAP3;THAP3;THAP3	ENST00000054650.4;ENST00000307896.6;ENST00000377627.3;ENST00000484669.1	TSS1500;TSS1500;TSS1500;TSS1500
RIPOR3	ENSG00000042062.13	ENSG00000042062.13	-1.14395	-16.287	1.22048e-59	1.22547e-58	0.0702372	620.971	0.809424
TDP1	ENSG00000042088.14	ENSG00000042088.14	0.54289	14.6298	1.81193e-48	1.3331e-47	0.0371084	828.393	0.289436
AIFM2	ENSG00000042286.15	ENSG00000042286.15	-0.00721709	-0.155705	0.876266	0.888791	0.046351	508.944	0.222225	-2.9037	1.7103	-8.3102	7.62216e-16	2.56568e-15	24.7449	0.915356	0.944096	0.846383	0.914027	-0.177731	cg27456311	76631133	AATTTCATTAATCAAAAATTTACCTCATCTAAAAAAATCAATTCATAATC			II			AGAGCATATCAGAGTCAGGGAGGCTGGGAGGGCTGGGAGGACCCACAGTGAGAGAGGCCT[CG]ATCATGAATTGACCTTTTTAGATGAGGTAAATCTTTGATTAATGAAACTCCAATTTTATA	37	10	71883932	GTTTCATTAATCAAAGATTTACCTCATCTAAAAAGGTCAATTCATGATCG	F	AIFM2;AIFM2	NM_001198696;NM_032797	5'UTR;5'UTR						TRUE				AIFM2;AIFM2;AIFM2	ENST00000395039.4;ENST00000307864.1;ENST00000373248.1	5'UTR;5'UTR;TSS200
SPATA7	ENSG00000042317.17	ENSG00000042317.17	-0.341685	-8.76728	1.83031e-18	5.17835e-18	0.0389728	549.163	0.220817	-2.01221	0.194877	-11.869	4.61002e-29	3.42017e-28	54.8791	0.500614	0.379638	0.481442	0.692237	-0.250884	cg15199016	36673555	CCTATAACTCTTAAATCATTCACTACTTAATCAATACTCCCATACTACTC			II			CCAGTCTTCACCCTGTAACTCTTGAGTCATTCACTACTTAGTCAATGCTCCCATACTACT[CG]TTTGCTTCACTGGTGTAGCACTTACTGTGTGCTTTTAAGATTAAGTGAATATGTGGGTGT	37	14	88889508	CGAGTAGTATGGGAGCATTGACTAAGTAGTGAATGACTCAAGAGTTACAG	R	SPATA7;SPATA7	NM_018418;NM_001040428	Body;Body
MED17	ENSG00000042429.12	ENSG00000042429.12	0.0422382	1.40509	0.159993	0.182462	0.0300608	592.355	0.102985	-2.53712	1.25866	-6.60286	9.58318e-11	2.31904e-10	13.2054	0.92907	0.924243	0.880797	0.915821	-0.156569	cg19568613	73699262	AAAAAAACCTATTTCTAACAAACTATACAATCTATCRCCCAATCATATTC			II			AAAATAAAGTTAAAAAAAATTTTTAAACAAATTTACACGAAAAGCAAGTACAGTGGTTCT[CG]AACATGATTGGGCGACAGACTGTACAGCTTGCCAGAAATAGGTTTCTCTCATGAAAATTC	37	11	93516246	GAGAAACCTATTTCTGGCAAGCTGTACAGTCTGTCGCCCAATCATGTTCG	F	MED17	NM_004268	TSS1500	chr11:93517309-93518130	N_Shore								MED17;MED17	ENST00000251871.3;ENST00000530819.1	TSS1500;TSS1500
RETSAT	ENSG00000042445.14	ENSG00000042445.14	-0.519925	-9.89397	4.42142e-23	1.4879e-22	0.0525497	2422.47	0.445863	-1.44609	1.00704	-12.7844	6.38377e-33	5.91353e-32	63.7029	0.735607	0.663019	0.750297	0.662026	-0.198667	cg16324018	42632139	AATTACAACTCACTAAATTAATTTCATAACCCACTAATAAATCACAATCC			II			TAAATAATGCCAGTTGCAACTCACTAAATTGATTTCATAGCCCACTAATAGATCACAATC[CG]GTTTGAAAAGCAGTTAAGCTAGTCATCTCATTTTTAGACCAGCCCAGGTAGGTGCTAATG	37	2	85580627	CGGATTGTGATCTATTAGTGGGCTATGAAATCAATTTAGTGAGTTGCAAC	R	ELMOD3;ELMOD3;ELMOD3;RETSAT;ELMOD3	NM_001135021;NM_001135022;NM_001135023;NM_017750;NM_032213	TSS1500;TSS1500;TSS1500;Body;TSS1500	chr2:85581618-85581963	N_Shore								ELMOD3;ELMOD3;ELMOD3;ELMOD3;ELMOD3	ENST00000409013.3;ENST00000490508.1;ENST00000409344.3;ENST00000428955.2;ENST00000315658.7	TSS1500;TSS1500;TSS1500;TSS1500;TSS1500
CAPG	ENSG00000042493.16	ENSG00000042493.16	-0.0697623	-1.11546	0.264651	0.293593	0.0625411	4847.77	0.798991	-1.26433	1.17836	-16.4919	7.07895e-50	1.658e-48	102.538	0.656428	0.827372	0.607087	0.822911	-0.192581	cg26476820	52691993	ATAATATAAAACCAATAACCCTACCCAAAAAATATAACTAACCCAACAAC			II			CCAGCAAGGAAAGCCATGTTCTCCATTCAGGGCCTGGGGCAGGCGCGGCACAGCCCCCAC[CG]CTGCTGGGTTAGTCACATTTTCTGGGCAGGGTCACTGGCTTCACATTACTTTTTCCTCCT	37	2	85637851	TAATGTGAAGCCAGTGACCCTGCCCAGAAAATGTGACTAACCCAGCAGCG	F	CAPG	NM_001747	TSS200	chr2:85640969-85641259	N_Shelf						2:85637129-85637859	Promoter_Associated	CAPG;CAPG;CAPG;CAPG;CAPG	ENST00000263867.4;ENST00000409921.1;ENST00000542681.1;ENST00000409670.1;ENST00000409724.1	TSS200;TSS1500;5'UTR;5'UTR;5'UTR
AP2S1	ENSG00000042753.12	ENSG00000042753.12	0.270596	6.62615	3.44564e-11	7.21879e-11	0.0408376	1412.89	0.309424	-1.87431	2.02137	-7.90743	1.46705e-14	4.55353e-14	21.8309	0.931281	0.929494	0.824464	0.560455	-0.147181	cg24954296	69672845	ACTTTACAACCCAATATACATATATATCTATCTTTATCTACTTAACACRC			II			ACACAGACACACACCGTGAACAAACATGCCAGGATCAGGGACATGGATTCTCATTTTATG[CG]CGTGTTAAGTAGACAAAGACAGATATATATGCATACTGGGTTGCAAAGTACAATGTCTTT	37	19	47343506	CGCGTGTTAAGTAGACAAAGACAGATATATATGCATACTGGGTTGCAAAG	F	AP2S1;AP2S1;AP2S1;AP2S1;AP2S1	NM_001301076;NM_001301081;NM_004069;NM_021575;NM_001301078	Body;Body;Body;Body;Body								19:47342805-47344645	Gene_Associated
USH2A	ENSG00000042781.14	ENSG00000042781.14	-0.608925	-7.00201	2.52315e-12	5.56789e-12	0.0869644	115.978	0.287447	-4.60614	-0.935312	-11.8764	4.29789e-29	3.19402e-28	54.9487	0.716827	0.867084	0.607508	0.473437	-0.348732	cg22318624	34688130	AACTAATTAAAATCAAAAATATCTATAACATCATTACAAATATTTACCCC			II			TTAAACCAATCAGCAATTTCTCTCTTGGGAGAGTCATTCTAAGATTCTAATAGTCAACAA[CG]GGGCAAACATCTGCAATGATGTCATAGACACCCCTGATTCCAACCAGTTGCAGGTTTCAA	37	1	216245759	CGGGGCAAACATCTGCAATGATGTCATAGACACCCCTGATTCCAACCAGT	F	LOC102723833;LOC102723833;USH2A	NR_125992;NR_125993;NM_206933	TSS200;TSS200;Body										RP11-22M7.2;RP11-22M7.2;RP11-22M7.2	ENST00000430890.1;ENST00000445619.1;ENST00000446411.1	TSS1500;TSS1500;TSS200
TG	ENSG00000042832.12	ENSG00000042832.12	0.677679	8.67065	4.2966e-18	1.19621e-17	0.0781578	220.548	0.485209	-4.34219	-1.61088	-9.32514	2.74729e-19	1.14204e-18	32.5736	0.697657	0.896849	0.784778	0.264247	-0.317295	cg09156165	71688946	TATTTTACTTCCCTCACCAAAATTTTCACAATCTATATTAATAAAAACAC			II			GAGTGTGTGTGTATTTTGCTTCCCTCACCAAAGTTTTCACAGTCTATATTAATGAGGGCA[CG]ATTTTGCCTGTTTTGTTCTCTGCCATATCCTCATTGTCTAGATTAGGTGCCTGCTACTGT	37	8	133878611	CGTGCCCTCATTAATATAGACTGTGAAAACTTTGGTGAGGGAAGCAAAAT	R	TG	NM_003235	TSS1500										TG;TG;TG	ENST00000377869.1;ENST00000220616.4;ENST00000535932.1	TSS1500;TSS1500;TSS1500
ADAM28	ENSG00000042980.13	ENSG00000042980.13	1.19564	14.6026	2.70157e-48	1.97559e-47	0.0818783	2344.08	1.54112	-4.59416	-2.61772	-9.22181	6.34569e-19	2.5799e-18	31.746	0.779875	0.883831	0.001	0.856188	-0.290448	cg26917730	33707556	ACATCACRAAATTCTTCAATTCCTCATTTCTTACTATCACAAAAATAATC			II			AATTGATGTTATTCTTTTCCTTTACCAAAAGTTAATTTAATAGAAATAAAAGACGCCCAG[CG]ATTACCTCTGTGACAGCAAGAAATGAGGAACTGAAGAACCCCGTGATGTTGTTCTTGAAG	37	8	24155453	CATCACGGGGTTCTTCAGTTCCTCATTTCTTGCTGTCACAGAGGTAATCG	F	ADAM28;ADAM28;ADAM28;ADAM28;ADAM28;LOC101929294	NR_130709;NR_130710;NM_021777;NM_014265;NM_001304351;NR_125808	Body;Body;Body;Body;Body;Body				chr8:24155243-24155243						ADAM28;ADAM28;RP11-624C23.1;RP11-624C23.1	ENST00000540823.1;ENST00000397649.3;ENST00000518988.1;ENST00000523700.1	5'UTR;5'UTR;3'UTR;3'UTR
BARX2	ENSG00000043039.7	ENSG00000043039.7	1.31416	9.34223	9.43228e-21	2.90995e-20	0.140669	416.633	2.14972
DCUN1D1	ENSG00000043093.15	ENSG00000043093.15	0.642913	13.978	2.1228e-44	1.39236e-43	0.0459945	2545.42	0.370468	-2.06058	1.92966	-6.20058	1.11152e-09	2.50858e-09	10.8104	0.921645	0.951897	0.900316	0.904016	-0.123506	cg13823218	96720508	AAACTACTATATTTAACTACATTCTCTAATTTAAAACACAAAATTCCCCC			II			ATCCTCCCTCTTCAAAAATGACCAGGGCCTTTAGGGCAAAAAATGATACTACTTATCTCA[CG]GGGGAATTCTGTGTTTTAAATTAGAGAATGCAGTTAAACATAGTAGCTCACAAAAGTGTT	37	3	182665652	CGGGGGAATTCTGTGTTTTAAATTAGAGAATGCAGTTAAACATAGTAGCT	F	DCUN1D1;DCUN1D1	NM_001308101;NM_020640	Body;Body
JADE2	ENSG00000043143.20	ENSG00000043143.20	0.0608083	1.30052	0.193423	0.218335	0.0467569	2541.75	0.304383
ZIC2	ENSG00000043355.12	ENSG00000043355.12	4.55925	24.7797	1.48323e-135	8.21751e-134	0.183991	49.8654	0.4394	3.01006	-1.81354	7.95407	1.04759e-14	3.28138e-14	22.1625	0.894154	0.599634	0.672992	0.800509	0.301188	cg24714905	38765274	RAAAATATAAACRTACATATACTTCTTCCTATCRCTACTATTAACRAAAC			II			CGATGTTTGCCGTCCACAGGGGAGAAGCCGTTCCAGTGTGAGTTTGAGGGCTGCGACCGG[CG]CTTCGCCAACAGCAGCGACAGGAAGAAGCACATGCACGTCCACACCTCCGATAAGCCCTA	37	13	100637241	GAGGTGTGGACGTGCATGTGCTTCTTCCTGTCGCTGCTGTTGGCGAAGCG	F	ZIC2	NM_007129	Body	chr13:100637112-100637472	Island	high-CpG:99435148-99435565				13:99434976-99435994	13:100636265-100637667	Unclassified_Cell_type_specific	ZIC2;ZIC2	ENST00000477213.1;ENST00000477213.1	1stExon;5'UTR
LCP2	ENSG00000043462.13	ENSG00000043462.13	-0.144064	-2.41391	0.0157822	0.0199035	0.0596807	1985.24	0.59601	-5.03551	-0.468376	-13.8106	2.0306e-37	2.40917e-36	73.9961	0.515769	0.720404	0.602927	0.818157	-0.378962	cg03623277	27622120	ACCAACATAACATCACTTAATAAAAACAACAACCTTAAAACAAATAACTC			II			ACACAAGTTACTACTTCATCTAATGCCACACACACACACACACACACACACACACACACA[CG]AGTCATCTGTTCCAAGGCTGTTGCCTTTACTAAGTGATGCTATGTTGGTCCTTGAGGTGG	37	5	169725784	CCAACATAGCATCACTTAGTAAAGGCAACAGCCTTGGAACAGATGACTCG	F	LCP2	NM_005565	TSS1500										LCP2	ENST00000046794.5	TSS1500
TRIT1	ENSG00000043514.17	ENSG00000043514.17	0.505768	10.7656	5.00104e-27	1.93409e-26	0.0469798	1275.59	0.305056	-1.36558	1.09806	-13.0943	2.91475e-34	2.91119e-33	66.7699	0.719941	0.773919	0.665873	0.683463	-0.192636	cg00255699	78777598	ATCAACCACACAAAAAACTAACAAAACCTACTATTTCTATTATAAAAAAC			II			TTTCCAGACACATCAGCCACACAAGGAGCTGACAAGACCTGCTGTTTCTATTATAGAGAA[CG]TGAGACTTTAAAACCACATCAAAAGAAAATGGTGGGAGCTTTTCTGCTATGCAGAGAATT	37	1	40307257	TCAGCCACACAAGGAGCTGACAAGACCTGCTGTTTCTATTATAGAGAACG	R	TRIT1	NM_017646	3'UTR										TRIT1;TRIT1;TRIT1	ENST00000372825.2;ENST00000372818.1;ENST00000462797.1	3'UTR;3'UTR;3'UTR
ADRB1	ENSG00000043591.6	ENSG00000043591.6	-2.35359	-22.434	1.83513e-111	6.2357e-110	0.104912	277.382	1.62728	0.870546	-2.22543	8.67187	4.87305e-17	1.76663e-16	27.4578	0.410086	0.132907	0.308807	0.313418	0.129793	cg05575054	92780434	ATAATAAAATTAAAAACCRAATTAACRTAACCCAACCAATTAAAAAAAAC			II			CTTCTTCCTGGCCAACGTGGTGAAGGCCTTCCACCGCGAGCTGGTGCCCGACCGCCTCTT[CG]TCTTCTTCAACTGGCTGGGCTACGCCAACTCGGCCTTCAACCCCATCATCTACTGCCGCA	37	10	115804968	CGTCTTCTTCAACTGGCTGGGCTACGCCAACTCGGCCTTCAACCCCATCA	F	ADRB1	NM_000684	1stExon	chr10:115803358-115805468	Island					10:115792700-115795458			ADRB1	ENST00000369295.2	1stExon
CUL7	ENSG00000044090.10	ENSG00000044090.10	0.382735	9.75691	1.72324e-22	5.67598e-22	0.039227	1182.75	0.293267	-0.589245	-3.75467	-9.59389	3.01603e-20	1.32934e-19	34.7585	0.0721817	0.0818534	0.0624475	0.0736996	-0.0321545	cg07495357	89623945	RAAACCCAAAACAAAATACACAAACCAAATAAACRAAAAACTTAAAAACC			II			GAGGGCGCCGCGAGACCCAGGGCAGGGTGCACAGACCAGGTAGGCGAGGGGCTTGGGGAC[CG]AGGTTGGAGACTGGAGAAGCCAGGGGCGCGCGGTAAGGTGGGGGAGAGGGGATTAGGCCC	37	6	43021181	CGGTCCCCAAGCCCCTCGCCTACCTGGTCTGTGCACCCTGCCCTGGGTCT	R	CUL7;CUL7	NM_001168370;NM_014780	Body;5'UTR	chr6:43021125-43021694	Island					6:43129104-43129774	6:43020812-43022088	Promoter_Associated	CUL7	ENST00000265348.3	5'UTR
CTNNA1	ENSG00000044115.21	ENSG00000044115.21	-0.235444	-6.60886	3.87281e-11	8.09839e-11	0.0356254	16634.9	0.242489	-2.88841	0.64269	-11.5998	5.84767e-28	4.07211e-27	52.3576	0.55169	0.65133	0.503404	0.240897	-0.2595	cg23456202	43667877	AAAAAAACCTAAAAATCATCTCTAAAACTACAAAAATACACTAAAAAATC			II			TTGACCTCTACTTACTTAACATTAGGGAAATATCACAGACCCATGACAGTGGAGGTTTTG[CG]ACCCTTCAGTGTATCCTTGTAGTTTCAGAGATGACTTCCAGGTTTCCTTGAAATGAAATG	37	5	138168040	AGGAAACCTGGAAGTCATCTCTGAAACTACAAGGATACACTGAAGGGTCG	F	CTNNA1;CTNNA1;CTNNA1;CTNNA1	NM_001290307;NM_001903;NM_001290309;NM_001290310	Body;Body;Body;Body						TRUE
PHKA2	ENSG00000044446.12	ENSG00000044446.12	-0.00211316	-0.064201	0.94881	0.954421	0.0329148	1309.16	0.168164	-2.1423	0.106187	-9.26433	4.50014e-19	1.8469e-18	32.0857	0.449733	0.681463	0.637951	0.561932	-0.226694	cg07002305	75787931	CAACTCTAAATTAAACAATAAACCATTTCCTATACTTAAAACAACTCCCC			II			ATGACTCAAGCAGAAGCTAAAGCCTCATTTTTGCTTTAAAAGTAGAAAAGTGGACAAAAC[CG]GGGAGCTGCTTCAAGTACAGGAAATGGCTCATTGCTCAACTCAGAGCTGAGATGGGTCAA	37	X	18979952	CGGGGAGCTGCTTCAAGTACAGGAAATGGCTCATTGCTCAACTCAGAGCT	F	PHKA2	NM_000292	Body
CNTLN	ENSG00000044459.15	ENSG00000044459.15	-0.140021	-3.26989	0.00107589	0.00148615	0.0428214	1065.43	0.215381
EPHA3	ENSG00000044524.11	ENSG00000044524.11	-0.334311	-3.4265	0.00061142	0.000858966	0.0975663	1167.42	1.65087
HSPA5	ENSG00000044574.8	ENSG00000044574.8	0.769035	19.6674	4.10009e-86	8.02421e-85	0.039102	11229.4	0.397014	-1.64959	1.52936	-7.88793	1.68805e-14	5.2192e-14	21.6927	0.864016	0.404503	0.718699	0.834112	-0.118814	cg11962649	99650496	CCTCATAACATTTAAACCAACAATAATTCCAACRTCTTTAATTACTTAAC			II			TCGTTGATGATCCTCATAACATTTAGGCCAGCAATAGTTCCAGCGTCTTTGGTTGCTTGG[CG]TTGGGCATCATTAAAATAGGCTGGTACAGTAACAACTGCATGGGTAACCTAAAAGGATAA	37	9	128001763	CGCCAAGCAACCAAAGACGCTGGAACTATTGCTGGCCTAAATGTTATGAG	R	HSPA5	NM_005347	Body	chr9:128002945-128003972	N_Shore
DSG2	ENSG00000046604.13	ENSG00000046604.13	1.61633	22.8471	1.56345e-115	5.75463e-114	0.0707457	5857.36	1.58334	-0.75607	0.139818	-14.7706	8.90305e-42	1.34313e-40	83.9767	0.571444	0.592453	0.489412	0.703689	-0.128761	cg27422507	24758981	CCATTTAAACTATCAATAATAACTTCAAAACCACACAACAAAACCACACC			II			TGAGAAGACTGCCATTTGAGCTGTCAGTAATGACTTCAAAGCCACACAGCAGAGCCACAC[CG]CTTAGGGAGCTGCTGCCTCTCCTGTGACCAGGAACTGCACTGCCACTCCCACAGTCTGAA	37	18	29080265	CGGTGTGGCTCTGCTGTGTGGCTTTGAAGTCATTACTGACAGCTCAAATG	R	DSG2	NM_001943	Body	chr18:29077552-29078526	S_Shore			RDMR
GEMIN8	ENSG00000046647.13	ENSG00000046647.13	-0.20743	-6.52863	6.63735e-11	1.37214e-10	0.0317723	561.985	0.151516
OFD1	ENSG00000046651.15	ENSG00000046651.15	0.027888	0.915034	0.360174	0.391797	0.0304775	2398.3	0.169957	-1.24706	1.67035	-6.39771	3.39746e-10	7.92765e-10	11.9678	0.88635	0.856001	0.899058	0.924185	-0.128168	cg05573563	25778897	CTCAACTACAAAATCATATACTAATATTCAAAATTCCCACATTACTCCAC			II			CTTTGATGCATCTCAGCTACAGGATCATGTACTAGTATTCAAGATTCCCACATTGCTCCA[CG]TGTCTTTTCTCAGCCCTATTGTTCCACCTCTGCTAGCGTTGACTCGTTTACTTATTTTTT	37	X	13751423	CGTGGAGCAATGTGGGAATCTTGAATACTAGTACATGATCCTGTAGCTGA	R	TRAPPC2;OFD1;TRAPPC2;TRAPPC2	NM_001011658;NM_003611;NM_014563;NM_001128835	5'UTR;TSS1500;5'UTR;5'UTR	chrX:13752441-13753336	N_Shore								OFD1;OFD1;OFD1;OFD1;TRAPPC2;TRAPPC2;TRAPPC2;TRAPPC2	ENST00000380550.3;ENST00000398395.3;ENST00000380567.1;ENST00000490265.1;ENST00000380579.1;ENST00000519885.1;ENST00000358231.5;ENST00000359680.5	TSS1500;TSS1500;TSS1500;TSS1500;5'UTR;5'UTR;5'UTR;5'UTR
GPM6B	ENSG00000046653.15	ENSG00000046653.15	-0.923438	-18.3356	4.30453e-75	6.41402e-74	0.0503632	981.991	0.559166
PREX2	ENSG00000046889.19	ENSG00000046889.19	-1.73038	-25.4261	1.29728e-142	8.58532e-141	0.0680552	2562.59	1.40073
WDR37	ENSG00000047056.16	ENSG00000047056.16	-0.230831	-9.84347	7.3147e-23	2.44357e-22	0.0234501	1451.54	0.083015	-2.70509	2.09724	-9.05667	2.38511e-18	9.36318e-18	30.4374	0.909382	0.935774	0.877389	0.93207	-0.174094	cg02403115	25640554	CCTACAAATACAAACATCCCTTTATCACTACTTTTTTATTTAACTATTCC			II			AGTGTCACTAGCCATCAGGGAAATGCAAATTAAGATCACAGTGAGATATTACACACCTAA[CG]GAACAGCTAAATAAAAAAGTAGTGACAAAGGGATGCCTGCACTTGCAGGTATACACAGCA	37	10	1113660	CGGAACAGCTAAATAAAAAAGTAGTGACAAAGGGATGCCTGCACTTGCAG	F	WDR37	NM_014023	5'UTR										WDR37;WDR37;WDR37	ENST00000358220.1;ENST00000381329.1;ENST00000263150.4	5'UTR;5'UTR;5'UTR
YTHDC2	ENSG00000047188.16	ENSG00000047188.16	-0.217181	-9.66724	4.15442e-22	1.34796e-21	0.0224656	2801.74	0.125032	-3.45059	0.347466	-8.18473	1.93795e-15	6.35691e-15	23.825	0.895539	0.921955	0.001	0.876324	-0.210499	cg15973344	6700298	TCTTTTATAAAACTCAAAATCTCCTTCRCCAAAACCAAACATACCTATTC			II			AACTTATGTTTTCTTTTATAGGGCTCAAAATCTCCTTCGCCAAGACCAAACATGCCTGTT[CG]ATACTTCATAATGAAGAGTAGCAATTTGAGAAACCTTGAAATTTCTCAACAGAAGGGTAT	37	5	112926777	CGAACAGGCATGTTTGGTCTTGGCGAAGGAGATTTTGAGCCCTATAAAAG	R	YTHDC2	NM_022828	Body
CTPS2	ENSG00000047230.15	ENSG00000047230.15	0.100614	2.63972	0.00829751	0.0107122	0.0381155	1266.47	0.255969	-2.70549	0.469727	-8.82061	1.53638e-17	5.74432e-17	28.5974	0.79643	0.863555	0.686593	0.785701	-0.217017	cg06294679	87743127	AAATACAATAAATCACTAAATACCTTTCCCTCCTATTATTTTTATACCAC			II			AACAGTCAAGCAAATACAGTGAATCACTGAGTACCTTTCCCTCCTGTTGTTTTTGTACCA[CG]CTGCTTCCTGTTTTGCCACAAAAAGATGATTTATCTGCACAAGAGACAGTAATTGCTGGA	37	X	16622255	AATACAGTGAATCACTGAGTACCTTTCCCTCCTGTTGTTTTTGTACCACG	R	CTPS2;CTPS2;CTPS2	NM_019857;NM_175859;NM_001144002	Body;Body;Body								X:16622099-16622318	Unclassified_Cell_type_specific
ATP6V1H	ENSG00000047249.18	ENSG00000047249.18	-0.00985353	-0.326495	0.74405	0.767415	0.0301797	1782.84	0.168585	-2.37822	1.71148	-7.52529	2.18626e-13	6.29586e-13	19.1728	0.925014	0.923952	0.89693	0.93663	-0.156117	cg02309459	42798989	TAAATACTACTACTCAACTCCTAAAATTATTCTATAATTCTAAACTAACC			II			AGGAGCTACTGGTCTGGGGCACTCACTCTGCACCAGCACAGTCTAAAGCCCACACAGAGA[CG]GTCAGCCCAGAACCACAGAACAATCCCAGGAGCTGAGTAGCAGCACTCACTCCACAGATG	37	8	54629173	CGGTCAGCCCAGAACCACAGAACAATCCCAGGAGCTGAGTAGCAGCACTC	F	ATP6V1H;ATP6V1H;ATP6V1H	NM_015941;NM_213620;NM_213619	Body;Body;Body										ATP6V1H	ENST00000523899.1	3'UTR
POLR2B	ENSG00000047315.17	ENSG00000047315.17	0.2875	8.75356	2.06719e-18	5.83421e-18	0.0328437	5259.33	0.202617	-4.43172	-0.045114	-10.1419	2.93468e-22	1.46001e-21	39.3439	0.908266	0.924179	0.876767	0.896325	-0.295363	cg21908266	11697884	ATATAACATTCCRTATCTATTTCCTCACAAACATAAAACATACCATTTAC			II			TGTTGGGGATTATGTGACATTCCGTGTCTATTTCCTCACAGGCATGAGGCATGCCATTTA[CG]ACAAGCTGGATGATGATGGTTTGATAGCTCCAGGGGTTCGTGTATCAGGAGATGATGTTA	37	4	57889515	TGTGACATTCCGTGTCTATTTCCTCACAGGCATGAGGCATGCCATTTACG	R	POLR2B;POLR2B;POLR2B	NM_000938;NM_001303269;NM_001303268	Body;Body;Body
FAM214A	ENSG00000047346.12	ENSG00000047346.12	-0.173959	-4.62399	3.7642e-06	6.09297e-06	0.0376208	2892.23	0.235569
ARAP2	ENSG00000047365.12	ENSG00000047365.12	-0.507646	-11.3589	6.69768e-30	2.85531e-29	0.0446914	5587.16	0.365428	-4.32287	-1.62106	-11.3436	6.34794e-27	4.16144e-26	49.9914	0.657126	0.551641	0.001	0.824058	-0.321376	cg03387716	65790850	TCTATAACCCAAAATTCTACRTAAACTTTAAAACTTCATAATTTCAATAC			II			ATATCATGAAGTCTATAACCCAGAATTCTACGTAGACTTTAAAACTTCATAGTTTCAATG[CG]TTAAAGTTCTTAAGAAAACTGTAATTCATTATAATCTGAGTTCTATACTTCTCCACAGTA	37	4	36244174	CGCATTGAAACTATGAAGTTTTAAAGTCTACGTAGAATTCTGGGTTATAG	R	ARAP2	NM_015230	5'UTR	chr4:36245631-36246389	N_Shore								ARAP2	ENST00000303965.4	5'UTR
TPR	ENSG00000047410.14	ENSG00000047410.14	0.16347	6.33837	2.32212e-10	4.68093e-10	0.0257905	11552.5	0.138787	-3.7451	-0.215927	-8.46303	2.41121e-16	8.37037e-16	25.88	0.001	0.940487	0.001	0.87859	-0.213661	cg27097224	22612202	CCCTAATTTAATTTTTCCTCTTAATAACAACATATAACATTTATAATACC			II			TTACAAGTAGTCCCTAATTTAATTTTTCCTCTTAATGGCAGCATATAGCATTTATAATAC[CG]TAAGGGTTACAAAATGTTTGCATCTTACAGCAGCCCAATGAGGCAGAAAAGAGTATAATG	37	1	186294650	CGGTATTATAAATGCTATATGCTGCCATTAAGAGGAAAAATTAAATTAGG	R	TPR;MIR548F1	NM_003292;NR_031642	Body;Body								1:186294410-186294724	Gene_Associated_Cell_type_specific
CP	ENSG00000047457.14	ENSG00000047457.14	1.89735	14.2545	4.20192e-46	2.89037e-45	0.133105	6506.26	3.64223	-3.61485	-0.585321	-12.9874	8.52806e-34	8.29435e-33	65.7031	0.476943	0.294741	0.492482	0.413201	-0.320512	cg13869353	71695114	ATAAACTATTCTAAACTAAACTTAATCTACTTTATAACTCAAATAACCAC			II			GGCTGAAGGAGGCACACCTGTGAGAAAGGTCACATTAGAGAGGTGAAGTGTGCTTTCTAA[CG]TGGTCATTTGAGCCACAAAGTAGACTAAGTTTAGTCTAGAATAGCCCACTTCTGAGTTCT	37	3	148916409	CGTGGTCATTTGAGCCACAAAGTAGACTAAGTTTAGTCTAGAATAGCCCA	F	CP;CP	NR_046371;NM_000096	Body;Body						TRUE				CP	ENST00000462336.1	TSS200
KATNIP	ENSG00000047578.13	ENSG00000047578.13	-0.0766472	-2.05981	0.0394165	0.0479612	0.0372108	1430.62	0.142451
DTNBP1	ENSG00000047579.20	ENSG00000047579.20	0.0407688	1.34831	0.177559	0.20137	0.030237	390.345	0.109279	-3.00636	0.892785	-7.79126	3.37171e-14	1.02257e-13	21.0117	0.936213	0.948027	0.907703	0.942543	-0.188427	cg11203401	47613939	AATAATAAATAACTAATTATAAAACTCTAAATTCTCAAATCTTTAACCTC			II			AAGTAAACTGAGATTGTAGGGGCAAGGATTAGTTGTTTTCTTATACGAAAGAAAAGCTTT[CG]AGGTCAAAGATTTGAGAACTCAGAGCCTCATAACTAGTTATCTATTATTCACTGACATAT	37	6	15616502	CGAGGTCAAAGATTTGAGAACTCAGAGCCTCATAACTAGTTATCTATTAT	F	DTNBP1;DTNBP1;DTNBP1	NM_183041;NM_183040;NM_032122	Body;Body;Body						TRUE
XK	ENSG00000047597.7	ENSG00000047597.7	-0.281713	-3.02297	0.00250307	0.00337071	0.0931908	282.843	0.68174	-2.17313	1.36541	-6.23695	8.95261e-10	2.03243e-09	11.0215	0.001	0.928976	0.829145	0.90726	-0.135776	cg01038117	12726547	AATATATACTTACATACCTCAATTCATTAAATCCTCACCATAACATAAAC			II			CTAGATGGTTTGATATGTACTTACATGCCTCAATTCATTGAATCCTCACCATGACATAGA[CG]TAATTGTCCCCATTTTGTAGGTGAAGAAAATGAGGCCTCAGACTATGTTCTCAAGCCTCC	37	X	37547777	CGTCTATGTCATGGTGAGGATTCAATGAATTGAGGCATGTAAGTACATAT	R	XK	NM_021083	Body	chrX:37544804-37545419	S_Shelf
ANO2	ENSG00000047617.15	ENSG00000047617.15	-1.92252	-27.7608	1.29194e-169	1.64835e-167	0.069253	506.384	1.10684	-4.62802	-1.32686	-13.6307	1.28467e-36	1.4591e-35	72.162	0.459113	0.40982	0.442484	0.227407	-0.402495	cg26213458	79749324	AATAACTACTCTTCCAATAAATTAAAAACTAAATATTTTAATACTACTAC			II			TGCCCAGTAGAAGTGGCTGCTCTTCCAATGAGTTGAAAGCTAAGTGTTTTGGTACTGCTG[CG]TCACCAAAGGGCCAGTCCTTTCCTGATTTTAAGTTTCTTCCTTGGCATGCACATAAAACA	37	12	5918191	CGCAGCAGTACCAAAACACTTAGCTTTCAACTCATTGGAAGAGCAGCCAC	R	ANO2	NM_020373	Body				chr12:5918139-5918139		TRUE
C12orf4	ENSG00000047621.12	ENSG00000047621.12	0.245217	9.54556	1.35376e-21	4.30615e-21	0.0256891	1075.85	0.134567	-3.47274	0.814006	-9.24671	5.18956e-19	2.12129e-18	31.9448	0.001	0.922611	0.001	0.907429	-0.209121	cg01404650	71616167	TCTAACATAAAATACCACCTATTAAACAACTTCTAATTACTCTTCAATTC			II			CTGCGCTGGGTTCTAGCATAAAGTACCACCTGTTGGACAACTTCTAATTGCTCTTCAATT[CG]GGGGAAATGGAAGTCAGTGCATTCTTGGCAAACTGTGGCAAAATCTAAGGGACCCAAAAC	37	12	4626310	CTAGCATAAAGTACCACCTGTTGGACAACTTCTAATTGCTCTTCAATTCG	R	C12orf4;C12orf4	NM_001304811;NM_020374	Body;Body
SCML1	ENSG00000047634.15	ENSG00000047634.15	-0.341512	-7.21029	5.58343e-13	1.26817e-12	0.0473645	675.526	0.268666	-1.57478	-0.188928	-3.48484	0.000532041	0.0008035	-1.76033	0.904973	0.913214	0.864851	0.900974	-0.0867718	cg00232029	85718596	ATACATTACTCTAAACACTTAACATATATTAATTTAATCCTCACRATTCC			II			CTATCTTTGCCATGCATTACTCTAAGCACTTGACATGTATTAATTTAATCCTCACGATTC[CG]TGAGGTATGTGCTATTATCATTCCCATTTTACAGACAAAAAAAAAAAAGGATTTAAGTAA	37	X	17758587	CGGAATCGTGAGGATTAAATTAATACATGTCAAGTGCTTAGAGTAATGCA	R	SCML1;SCML1;SCML1;SCML1	NM_001037540;NM_006746;NM_001037535;NM_001037536	5'UTR;5'UTR;5'UTR;5'UTR	chrX:17755053-17756648	S_Shore								SCML1;SCML1;SCML1	ENST00000380045.3;ENST00000380041.3;ENST00000398080.1	5'UTR;5'UTR;5'UTR
WWC3	ENSG00000047644.19	ENSG00000047644.19	-0.431274	-11.6571	2.11211e-31	9.45054e-31	0.0369968	2940.2	0.405699	-3.30954	-2.0516	-7.00284	7.40865e-12	1.93263e-11	15.7132	0.66222	0.826188	0.446128	0.72438	-0.244417	cg27410675	49660579	CAATACATAACTATACAACCAATACTTTTATATCACACACTTTCATTATC			II			TCATCATCAAGCAGTGCATGACTGTACAGCCAATGCTTTTGTGTCACACACTTTCATTAT[CG]TTGCATTAGCTTGGCCACAAATCTGAAAATACTCTGAGTGTGTATAGAATTATACTGATT	37	X	9998880	AGTGCATGACTGTACAGCCAATGCTTTTGTGTCACACACTTTCATTATCG	R	WWC3	NM_015691	5'UTR										WWC3;WWC3-AS1	ENST00000380861.4;ENST00000430057.1	5'UTR;3'UTR
ARHGAP6	ENSG00000047648.23	ENSG00000047648.23	-1.87266	-28.1176	5.97194e-174	8.56666e-172	0.0666009	629.804	1.166	-5.6093	-2.76469	-12.7432	9.63193e-33	8.83347e-32	63.2943	0.001	0.889743	0.001	0.821292	-0.392013	cg20539656	8621379	TAAATTCTACTACAACTATACTAAACAATTCTATACAAACTCRAACTAAC			II			GCTAAAGTTTTTGAGTTCTGCTACAACTGTGCTGGGCAGTTCTGTGCAAGCTCGGACTGA[CG]TTGTGTGCTGCTAGTGATTCATCTCTAGTGCACACCTCATCATATGTAAGAAGCATGTGG	37	X	11667012	CGTCAGTCCGAGCTTGCACAGAACTGCCCAGCACAGTTGTAGCAGAACTC	R	ARHGAP6;ARHGAP6;ARHGAP6	NR_109776;NM_013427;NM_006125	Body;Body;Body
FAM184B	ENSG00000047662.5	ENSG00000047662.5	0.0636372	0.865025	0.387025	0.418911	0.0735669	72.1619	0.165244
MAP4	ENSG00000047849.21	ENSG00000047849.21	-0.383569	-10.2415	1.29211e-24	4.57933e-24	0.0374524	9199.84	0.246249	-3.31119	1.01221	-9.66893	1.61834e-20	7.24818e-20	35.3744	0.86431	0.88232	0.807014	0.808178	-0.217996	cg09891224	7699852	ACTATATTACTAAAACTAATATCAAACTCCTAACTTCAAATACTCTTCCC			II			GATGCAGTCTTGCTGTGTTGCTGGGGCTGGTATCAAACTCCTGGCTTCAAGTACTCTTCC[CG]CCTCTGCCTCCCAAAGAGCTAGGATTACAAGTGTGAGTCACCATGCCCGGCCTCCCTGGT	37	3	48025734	CTGTGTTGCTGGGGCTGGTATCAAACTCCTGGCTTCAAGTACTCTTCCCG	R	MAP4;MAP4;MAP4	NM_030885;NM_001134364;NM_002375	Body;Body;Body
GOPC	ENSG00000047932.14	ENSG00000047932.14	0.247461	7.87885	3.30415e-15	8.20872e-15	0.0314083	1931.43	0.216285	-2.53136	1.90953	-7.92774	1.26718e-14	3.9492e-14	21.9751	0.899466	0.944506	0.878797	0.91939	-0.159252	cg04805689	81645925	AACTTCTAATTAATTCCAAAACTTATCATAAACAAATCCCTTCATATCTC			II			AAATGTATTTCAGCTTCTAATTGGTTCCAAAGCTTATCATGAGCAGGTCCCTTCATATCT[CG]TCCTAGCAATTGTATCTGTTGGACCCTTCATATTGGGAAAAGAGTACATTGATTTTTCAT	37	6	117894769	GCTTCTAATTGGTTCCAAAGCTTATCATGAGCAGGTCCCTTCATATCTCG	R	GOPC;GOPC	NM_020399;NM_001017408	Body;Body										GOPC	ENST00000467125.1	TSS200
ROS1	ENSG00000047936.11	ENSG00000047936.11	0.252851	1.6086	0.107704	0.125235	0.157187	7128.83	8.87716	-3.70097	0.658499	-11.7741	1.13285e-28	8.22395e-28	53.9866	0.834644	0.758543	0.8611	0.877588	-0.279411	cg11146039	31783827	TAACTTACAATTCAATTATACAACCTTTTCCAAATAATAAAATCACATTC			II			CTTGGAGAAGGAGATGTTATGAGATTTTTCTGACCCTAAATTGGGAGAACAAGCTGATTA[CG]AATGTGACTTTATTACCTGGAAAAGGCTGCATAACTGAACTGTAAGCCAAGATATGCCTA	37	6	117674135	CGAATGTGACTTTATTACCTGGAAAAGGCTGCATAACTGAACTGTAAGCC	F	ROS1;ROS1	NM_002944;NM_002944	ExonBnd;Body										ROS1;GOPC	ENST00000368507.3;ENST00000467125.1	ExonBnd;3'UTR
USP28	ENSG00000048028.11	ENSG00000048028.11	0.368486	10.5628	4.43006e-26	1.66029e-25	0.0348851	1679.65	0.228206	-2.75631	0.36099	-6.5784	1.11636e-10	2.69009e-10	13.056	0.930832	0.92105	0.890903	0.90669	-0.173377	cg09229257	81658910	ATTTAAAACCATATACCTATTAATCAATAACATCTTCATTTACCTCTACC			II			CAAGTAGCTCACACACAGTCTCAAACGGAGAATGCTGAAATAGGGTCACTACTCAAACTG[CG]GCAGAGGTAAATGAAGATGCCACTGATTAATAGGCACATGGTCTTAAATGACTGAGCCAC	37	11	113744245	CGGCAGAGGTAAATGAAGATGCCACTGATTAATAGGCACATGGTCTTAAA	F	USP28;USP28	NM_020886;NM_001301029	Body;5'UTR	chr11:113745816-113746693	N_Shore								USP28;USP28	ENST00000542033.1;ENST00000545540.1	3'UTR;5'UTR
HDAC9	ENSG00000048052.22	ENSG00000048052.22	0.237187	3.72506	0.000195271	0.000283857	0.0636734	1321.17	0.551378	-4.82272	-3.7451	-11.9632	1.88084e-29	1.42771e-28	55.7691	0.271701	0.268157	0.246106	0.215867	-0.397613	cg16925459	35705838	ATCATAACTTCCCAAAAAAATATTTAACATACATAACATACACAATCRTC			II			GCGGCTGGAGAATCATAACTTCCCAAGAAAATATTTAGCATACATAGCATACACAGTCGT[CG]TTGGGTTAGCAACTGGCTAGATTCGTGACATGTTGTTACAAAAAAATAGTTGTATAAGGA	37	7	18548581	CGACGACTGTGTATGCTATGTATGCTAAATATTTTCTTGGGAAGTTATGA	R	HDAC9;HDAC9;HDAC9;HDAC9;HDAC9	NM_178425;NM_178423;NM_058177;NM_058176;NM_014707	Body;Body;Body;Body;Body						TRUE				HDAC9;HDAC9;HDAC9	ENST00000456174.2;ENST00000524023.1;ENST00000476135.1	TSS1500;TSS1500;5'UTR
TSPAN17	ENSG00000048140.18	ENSG00000048140.18	0.366777	10.7359	6.90799e-27	2.65842e-26	0.0341637	1177.69	0.219806	-2.75962	-0.127072	-10.7761	1.11426e-24	6.39723e-24	44.8664	0.499531	0.541422	0.648723	0.466237	-0.248803	cg14814749	15662938	TAAATCCAAAACTAACTCTTAATAATAAATAATACCAAAAACCTATCRCC			II			ACCTACACCTACACATGGTCCCACAGTCACACATGAGTCACACCCGATCACACCCACACA[CG]GCGACAGGCCCTTGGCACCATTCACCACCAAGAGTCAGCTCTGGATCCAGAGGTGAAGCA	37	5	176080659	CGGCGACAGGCCCTTGGCACCATTCACCACCAAGAGTCAGCTCTGGATCC	F	TSPAN17;TSPAN17;TSPAN17	NM_001006616;NM_012171;NM_130465	Body;Body;Body						TRUE
NOP16	ENSG00000048162.21	ENSG00000048162.21	0.445022	10.3378	4.75387e-25	1.71341e-24	0.0430481	327.546	0.303413	-0.359665	1.30358	-8.35411	5.47923e-16	1.86071e-15	25.0703	0.784186	0.788483	0.774296	0.814526	-0.0648701	cg01590787	3689106	ACCTAAAAAAATATATAAACCACACCCACCATTCAACACATAAAACTTCC			II			GCAGGACAGTGACCTAAAGGAATATATGGACCACACCCACCATTCAGCACATAGGGCTTC[CG]TACAAGCTCTTTAGGCCTCTCCTCTATGTCCACCTCCATGGCCTTCACCTGCAGAGAACA	37	5	175813861	CGGAAGCCCTATGTGCTGAATGGTGGGTGTGGTCCATATATTCCTTTAGG	R	NOP16	NM_016391	Body	chr5:175815288-175815847	N_Shore
CC2D2A	ENSG00000048342.17	ENSG00000048342.17	-0.473434	-12.2649	1.39862e-34	6.86962e-34	0.0386009	2134	0.209529
RRM2B	ENSG00000048392.12	ENSG00000048392.12	-0.144356	-3.74105	0.000183256	0.000266844	0.038587	2155.26	0.259144	-1.96504	1.3763	-7.23333	1.60489e-12	4.37019e-12	17.2142	0.781772	0.877861	0.856336	0.908649	-0.16112	cg21361368	2794958	CTAAATTTAAAACCAAATTCTTACACCTAAACRAATATCCCATTAATTCC			II			TTGTCATAGTCATACACTACTTGTAAGTATTATTTTCACTTCTATTCCCACAAAGTCTGA[CG]GAACCAATGGGATACCCGCCCAGGTGCAAGAACTTGGTTTTAAATTTAGCTCCTCTACTG	37	8	103249304	CGGAACCAATGGGATACCCGCCCAGGTGCAAGAACTTGGTTTTAAATTTA	F	RRM2B;RRM2B;RRM2B	NM_001172477;NM_001172478;NM_015713	Body;Body;Body	chr8:103250753-103251209	N_Shore		chr8:103249003-103249003						RRM2B	ENST00000535248.1	5'UTR
ZNF800	ENSG00000048405.10	ENSG00000048405.10	-0.100135	-3.52366	0.000425636	0.000604589	0.0284178	1913.36	0.144189	-2.00468	-0.126338	-11.4347	2.72944e-27	1.82799e-26	50.8288	0.425547	0.396495	0.430429	0.685808	-0.237686	cg04973426	28736983	CAATAACTCATCTATTTCTAAACTCTTTCCATTACAATTAAATCACACAC			II			TCTATCTTCAAATATCTGTCAAAGATATATAGCACCACCAGGATAGTTCTTTAAATGCAA[CG]TGTGTGACCTAATTGTAATGGAAAGAGCCTAGAAATAGATGAGTCATTGAGGGTGTGCTT	37	7	127023511	CGTGTGTGACCTAATTGTAATGGAAAGAGCCTAGAAATAGATGAGTCATT	F	ZNF800	NM_176814	Body
TNFRSF17	ENSG00000048462.11	ENSG00000048462.11	0.253964	2.19065	0.0284774	0.0351449	0.115931	120.766	0.487951	-1.40584	0.562056	-6.60976	9.17871e-11	2.22355e-10	13.2476	0.746483	0.769397	0.767141	0.661781	-0.138856	cg12939199	10696240	ATACAACAAAAACAACTAAAATATTAAAAACAATAAACTTCRCCTACTTC			II			AGATGTGGTATTCAAATCCTTAGCTGCCGCGAAGACACAGACAGCCCCCGTAAGAACCCA[CG]AAGCAGGCGAAGTTCATTGTTCTCAACATTCTAGCTGCTCTTGCTGCATTTGCTCTGGAA	37	16	12059050	TGCAGCAAGAGCAGCTAGAATGTTGAGAACAATGAACTTCGCCTGCTTCG	F	TNFRSF17;TNFRSF17	NM_001192;NM_001192	5'UTR;1stExon										TNFRSF17;TNFRSF17;TNFRSF17;TNFRSF17;RP11-166B2.1	ENST00000396495.3;ENST00000053243.1;ENST00000435355.1;ENST00000053243.1;ENST00000532936.1	TSS200;5'UTR;5'UTR;1stExon;3'UTR
SNX29	ENSG00000048471.14	ENSG00000048471.14	-0.223612	-6.70959	1.95166e-11	4.1342e-11	0.0333271	2515.84	0.157574	-2.04674	1.56884	-23.7718	2.86286e-86	5.56338e-84	186.021	0.696916	0.763155	0.742161	0.831603	-0.267638	cg12294743	7753178	ATCATTAATTTTCTCACAAAATCACCTATCTATATACCCAATTTAAAACC			II			GGGACTGATGAGTCATTGGTTTTCTCACAGGGTCACCTGTCTGTGTGCCCAGTTTGAAGC[CG]TCCTGCAGCATGGCTTGAAGAGGAGTCGAGGATTGGCACTCACAGCGGCAGCGATCAAGC	37	16	12121207	CGGCTTCAAACTGGGCACACAGACAGGTGACCCTGTGAGAAAACCAATGA	R	SNX29	NM_032167	Body			low-CpG:12028694-12028708					16:12121080-12121233	Unclassified_Cell_type_specific
LMO3	ENSG00000048540.15	ENSG00000048540.15	-0.65979	-6.49534	8.28478e-11	1.70594e-10	0.101579	2593.74	3.74008	1.85613	-3.29084	13.6593	9.54847e-37	1.09235e-35	72.4569	0.0387028	0.0427037	0.0380813	0.0278843	0.192147	cg10143811	99803527	CCTACACCACCAAAAACCAACTATTATAAAACCACTTTAAAAACAAATCA	70808238	CCTACACCGCCGAAAACCGACTATTATAAAACCACTTTAAAAACGAATCG	I	A	Red	CCTGGTGCGCAGCCTACACCGCCGAGGACCGACTATTGTGAAGCCACTTTGGGAGCGGGT[CG]GAGTGGCGGCAGGGGGTGGGGGAAGGGATGAGGACGGCCAGACAAGACAGGGCGCACACA	37	12	16757985	CCTACACCGCCGAGGACCGACTATTGTGAAGCCACTTTGGGAGCGGGTCG	R	LMO3;LMO3	NM_018640;NM_001001395	5'UTR;5'UTR			low-CpG:16649211-16649605		CDMR		12:16649178-16649345			LMO3;LMO3;LMO3;LMO3;LMO3;LMO3;LMO3;LMO3;LMO3;LMO3;LMO3;LMO3;LMO3;LMO3;LMO3	ENST00000320122.6;ENST00000535535.1;ENST00000537304.1;ENST00000447609.1;ENST00000540445.1;ENST00000261169.6;ENST00000320122.6;ENST00000261169.6;ENST00000537568.1;ENST00000542544.1;ENST00000354662.1;ENST00000441439.2;ENST00000534946.1;ENST00000540848.1;ENST00000541846.1	5'UTR;5'UTR;5'UTR;5'UTR;5'UTR;1stExon;1stExon;5'UTR;3'UTR;5'UTR;5'UTR;5'UTR;5'UTR;5'UTR;5'UTR
MRPS10	ENSG00000048544.6	ENSG00000048544.6	0.355999	9.63697	5.58124e-22	1.80189e-21	0.036941	1368.84	0.324749	-3.00714	0.629234	-7.63909	9.88559e-14	2.91032e-13	19.9533	0.899402	0.921258	0.902911	0.857873	-0.182505	cg19221370	42778177	ACCRCTACAATAAAATAACTAAATAACAACTAAACCCAATAATAATAACC			II			ATTTTTTTTGCATTTTTCAAAATTTTAACAAAATCTATATTTAACAAGAAAAAGAAAAGT[CG]GCCACTACCATTGGGTCCAGTTGCCACTCAGTTACCTTATTGCAGCGGCTTTCTAATTAT	37	6	42186321	CGGCCACTACCATTGGGTCCAGTTGCCACTCAGTTACCTTATTGCAGCGG	F	MRPS10	NM_018141	TSS1500										MRPS10	ENST00000053468.3	TSS1500
RSF1	ENSG00000048649.13	ENSG00000048649.13	0.0248467	0.943039	0.345661	0.376984	0.0263474	4013.38	0.0854596	-2.72187	1.01952	-7.10545	3.76817e-12	1.00166e-11	16.3764	0.914367	0.923547	0.001	0.939017	-0.160874	cg05092017	59695116	AAAAAATAAAACTTAAACRATAATACTCACTAAAATAATAATACTCACTC			II			ATTGATCTGACAGGAGGTGGAGCTTGGGCGGTAATGCTCACTGGAGTGGTAATGCTCACT[CG]TCCCTGCTCACCTCCTGCTGTGCAATCTGGTTCCTAACAGGTTACAGACTGGTACTACTC	37	11	77435894	GGAGGTGGAGCTTGGGCGGTAATGCTCACTGGAGTGGTAATGCTCACTCG	R	RSF1	NM_016578	Body
VPS13D	ENSG00000048707.15	ENSG00000048707.15	-0.518332	-21.9949	3.21998e-107	1.00296e-105	0.023566	13736.9	0.168198	-1.49039	-0.230068	-9.96889	1.29045e-21	6.16982e-21	37.8774	0.479399	0.474139	0.301683	0.440082	-0.201523	cg03546814	30657256	AAATTTCAATTCTAACTCAAAACACAAACAACCAACTCTAACRTACAAAC			II			AAGAAGAATTAGATAATGAGAGGTGTTCTGGTTTTGAGAGGAAGTTAACAAGTGTTGGGA[CG]CTTGCACGTTAGAGCTGGCTGCCTGTGCTCTGAGTCAGAACTGAAATTTTGACATGTAAA	37	1	12498784	CGCTTGCACGTTAGAGCTGGCTGCCTGTGCTCTGAGTCAGAACTGAAATT	F	VPS13D;VPS13D	NM_018156;NM_015378	Body;Body										VPS13D	ENST00000496628.1	5'UTR
CELF2	ENSG00000048740.18	ENSG00000048740.18	-0.986783	-16.965	1.49045e-64	1.70636e-63	0.0581657	4276.1	1.04067	-3.58881	-0.563017	-12.7812	6.61501e-33	6.12364e-32	63.6676	0.529407	0.703121	0.661302	0.597712	-0.31691	cg16329527	62714947	TCTATCAAAAAACAACRTCTACCCTAACAAATAATACCTATCATAAATAC			II			TTTCTGTGACTTCTATCAAAGGGCAGCGTCTGCCCTGGCAGATAATACCTATCATGGGTA[CG]TTTTGATCCTTATATCTCTGGAGAGAAAAGGAGGAAGAAGGGGAAGGAGGGAGACAAAAA	37	10	11214618	CGTACCCATGATAGGTATTATCTGCCAGGGCAGACGCTGCCCTTTGATAG	R	CELF2;CELF2;CELF2;CELF2	NM_001025077;NM_006561;NM_001083591;NM_001025076	Body;Body;Body;Body										RP3-323N1.2;CELF2	ENST00000417273.1;ENST00000537122.1	TSS1500;5'UTR
FAM120A	ENSG00000048828.17	ENSG00000048828.17	0.308539	13.5219	1.16098e-41	7.01824e-41	0.0228177	6829.56	0.113232	-1.54236	-0.321909	-6.33059	5.10392e-10	1.17724e-09	11.5702	0.622597	0.692968	0.627698	0.469855	-0.110237	cg02192028	36754844	AACAAAAAAACTCAAATCTATCAAACCAAAACTTCAACCCAATACTTAAC			II			ACCAGATGAACAGCAGGGGAGCTCAAGTCTGTCAGACCAAAGCTTCAGCCCAGTACTTAA[CG]TTTATTCTTAATTAAATAACTGCCTTGTAAGTTATTTTGATGCAACCCAGAATCTTTTTT	37	9	96227420	CGTTAAGTACTGGGCTGAAGCTTTGGTCTGACAGACTTGAGCTCCCCTGC	R	FAM120A;FAM120A;FAM120A;FAM120A	NM_001286724;NM_001286723;NM_014612;NM_001286722	Body;Body;Body;Body
R3HDM1	ENSG00000048991.16	ENSG00000048991.16	0.728616	21.0502	2.27549e-98	5.89716e-97	0.0346132	1327.79	0.296064	-4.01877	-1.9988	-8.48189	2.08957e-16	7.28349e-16	26.0212	0.854942	0.882338	0.790862	0.836861	-0.280648	cg06835726	3715163	ATAACCCCTAAATTAATACTTATTATACTTTCTTTTTCATTCRTAAACAC			II			TGAAATTATTTGTAACCCCTAAATTGATACTTATTGTACTTTCTTTTTCATTCGTGGACA[CG]TTCAGTGTGGCAAAAAAGTTTGAATCATCAGGCAAGCACATTCCCATCTGAGGTCAAACA	37	2	136445598	CGTGTCCACGAATGAAAAAGAAAGTACAATAAGTATCAATTTAGGGGTTA	R	R3HDM1;R3HDM1;R3HDM1;R3HDM1	NM_001282800;NM_015361;NM_001282799;NM_001282798	Body;Body;Body;Body
COL9A2	ENSG00000049089.15	ENSG00000049089.15	0.792324	8.02252	1.03594e-15	2.61951e-15	0.0987624	553.319	0.951971
KITLG	ENSG00000049130.16	ENSG00000049130.16	-0.0153981	-0.258743	0.795833	0.815595	0.0595112	3566.24	0.702756	-4.88422	-0.5383	-11.0792	7.19473e-26	4.42904e-25	47.5833	0.863755	0.761749	0.822309	0.893034	-0.322895	cg05504354	95600238	CAACTTTCAAAACCTTACTATATTAACRACCTATAATTTAATAATCTATC			II			AGACGCTTCATTTGGAATGGTTTGTTACTGTGTCTTTAGAAATTAAGATTGAAAGAGAAG[CG]ATAGATTATTAAACTACAGGTCGCCAACACAGCAAGGCTTTGAAAGTTGTACTTTTTTGA	37	12	88974893	AACTTTCAAAGCCTTGCTGTGTTGGCGACCTGTAGTTTAATAATCTATCG	F	KITLG;KITLG	NM_000899;NM_003994	TSS1500;TSS1500	chr12:88973460-88974666	S_Shore								U1;KITLG;KITLG;KITLG	ENST00000517041.1;ENST00000228280.5;ENST00000357116.4;ENST00000347404.5	TSS1500;TSS1500;TSS1500;TSS1500
ERCC8	ENSG00000049167.15	ENSG00000049167.15	-0.0400646	-1.40497	0.160029	0.182488	0.0285163	721.089	0.0896451	-2.19249	2.1096	-7.26688	1.28033e-12	3.50823e-12	17.4361	0.935483	0.931604	0.887275	0.926205	-0.134311	cg25966817	65660930	AAAACCATCAATATTAACTTTCTCTTACTTACTATACTATCAACCTACTC			II			CATTTCAACTACTATTTTTGATATAATCATTCTTGGCAAAATCATTCTTAAAGGTGGAAA[CG]AGCAGGCTGATAGTACAGCAAGTAAGAGAAAGTCAATACTGATGGCCTCCACTTGCTGAT	37	5	60170058	CGAGCAGGCTGATAGTACAGCAAGTAAGAGAAAGTCAATACTGATGGCCT	F	ERCC8	NM_000082	3'UTR										ERCC8;ERCC8;ERCC8;ERCC8	ENST00000426742.2;ENST00000265038.5;ENST00000543101.1;ENST00000462279.1	3'UTR;3'UTR;3'UTR;3'UTR
ADAMTS6	ENSG00000049192.15	ENSG00000049192.15	0.777287	11.4586	2.13008e-30	9.22758e-30	0.0678346	488.111	0.655972	-6.1272	-0.964461	-16.3334	4.10656e-49	9.231e-48	100.788	0.593503	0.789472	0.728326	0.749595	-0.459209	cg21033632	16706243	CAAAAATATCCCTAACCCTTTACAACACTTCTAAATCATTATAATTACTC			II			ATCTCATTAGTTCTCATAATGTAAGAGGGATGGAGGCCTTCAAATTAAACACAGGTGTCC[CG]AGTAACCACAATGATTCAGAAGTGTTGCAAAGGGTCAGGGACACCTCTGTCTTTTTATTC	37	5	64486421	AGAGGTGTCCCTGACCCTTTGCAACACTTCTGAATCATTGTGGTTACTCG	F	ADAMTS6	NM_197941	Body				chr5:64486221-64486221		TRUE		5:64486271-64486558	Unclassified_Cell_type_specific	ADAMTS6	ENST00000314351.5	3'UTR
H6PD	ENSG00000049239.13	ENSG00000049239.13	-0.333859	-9.67617	3.80727e-22	1.23805e-21	0.0345033	4462.85	0.191827
VAMP3	ENSG00000049245.13	ENSG00000049245.13	-0.314968	-9.78787	1.26947e-22	4.19907e-22	0.0321794	3651.85	0.22565	-2.43981	1.70997	-6.84787	2.02647e-11	5.13403e-11	14.7268	0.936353	0.934447	0.918848	0.930306	-0.148566	cg13322290	23646178	ACATATAAACAAAAATTTTAAAATATTCCAATAACAATAAACCACAAAAC			II			AATTCAGGTATGAAAGAAAACAGGCAAGGAGGCACTGAGGGAGAAAGACACAGACTTTAT[CG]CTCTGTGGCTCATTGTTACTGGAATATTCTAAAACTCTTGTTCACATGCTATTATGACTT	37	1	7841088	CGCTCTGTGGCTCATTGTTACTGGAATATTCTAAAACTCTTGTTCACATG	F	VAMP3	NM_004781	3'UTR	chr1:7843460-7843693	N_Shelf								VAMP3	ENST00000054666.6	3'UTR
PER3	ENSG00000049246.14	ENSG00000049246.14	-0.616899	-9.43372	3.95812e-21	1.23737e-20	0.065393	1563.66	0.642575	-3.68069	-0.0879028	-9.15433	1.0923e-18	4.37787e-18	31.2092	0.852397	0.838315	0.770752	0.897893	-0.238268	cg24416197	19799158	AACAACTATTAAATAACTATAAAAATAAACCTTCATACCCTTTCCAAAAC			II			TTCTGGTAGAAGACAGCTGTTGAGTGACTGTGAGGATGAACCTTCATACCCTTTCCAAGA[CG]TGTTACACAGACAGACCTTTTTAAGTCCTGGACTTTTAAATGACCATGAAGTTATCATTG	37	1	7902853	CGTCTTGGAAAGGGTATGAAGGTTCATCCTCACAGTCACTCAACAGCTGT	R	PER3;PER3;PER3;PER3;PER3	NM_001289864;NM_001289863;NM_001289862;NM_016831;NM_001289861	3'UTR;3'UTR;3'UTR;3'UTR;3'UTR										PER3	ENST00000377532.3	3'UTR
UTS2	ENSG00000049247.14	ENSG00000049247.14	0.260139	1.79478	0.0726885	0.0860587	0.144942	27.7625	0.162558	-2.19299	-1.42307	-4.9315	1.08487e-06	2.00284e-06	4.13083	0.910043	0.840241	0.866683	0.901089	-0.140177	cg22107412	71722881	CTATATTTAAAACTACCATCCCTAAAAAATAACAATCTATAAATTAAAAC			II			GAGTTGCCATGCTGTGTTTAGGGCTGCCATCCCTGAAGAATGACAATCTGTGGATTAAAA[CG]TAAAACCAGCTATTTCCTTTAAAACAGTGAAAAGTTAAAATACATAGCAAACATTGCTCC	37	1	7913579	TGTGTTTAGGGCTGCCATCCCTGAAGAATGACAATCTGTGGATTAAAACG	R	UTS2;UTS2	NM_021995;NM_006786	TSS200;TSS1500										UTS2;UTS2;UTS2;UTS2	ENST00000054668.5;ENST00000377516.2;ENST00000361696.5;ENST00000400910.1	TSS200;TSS200;TSS1500;TSS1500
TNFRSF9	ENSG00000049249.9	ENSG00000049249.9	1.2758	13.5985	4.08991e-42	2.50955e-41	0.0938196	219.233	0.679642	-4.04029	-0.544106	-12.9588	1.13471e-33	1.09592e-32	65.4193	0.517945	0.716104	0.744239	0.533319	-0.324107	cg10930528	89609102	TCATACAAATAAAATCACACTATTTTCTATATCTTACTTCTTCTTTCAAC			II			TGTGCAACAGTGGAAATCAACTAAAGATGAACTCAACATGGATGAATCTTCATGATACAA[CG]TTGAAAGAAGAAGCAAGATACAGAAAACAGTGTGATTCTATTTGTATGAAGTTCACAAGC	37	1	7991549	CGTTGAAAGAAGAAGCAAGATACAGAAAACAGTGTGATTCTATTTGTATG	F	TNFRSF9	NM_001561	Body
EPN3	ENSG00000049283.18	ENSG00000049283.18	1.47355	14.787	1.77669e-49	1.34675e-48	0.0996513	351.949	1.37023	-1.10029	0.743273	-14.6041	5.17688e-41	7.50347e-40	82.2254	0.529159	0.480208	0.625504	0.507373	-0.161459	cg08842032	78649180	AAACATATTTTCAAAACRTAAAACTACTTTAAACTAAACCCAACACTAAC			II			AAAACCTGCCAAGGCATGTTTTCAAAGCGTGGGGCTGCTTTGAACTGAGCCCAGCACTGG[CG]GGGCTGGGGTGGAAGGAGCGTGGAATCGGGTGCGAGAGGACAGTCTCCTTCAGATTCCTG	37	17	48612147	GGCATGTTTTCAAAGCGTGGGGCTGCTTTGAACTGAGCCCAGCACTGGCG	R	EPN3	NM_017957	5'UTR	chr17:48613878-48614466	N_Shore								EPN3;EPN3;EPN3	ENST00000268933.3;ENST00000515028.1;ENST00000541226.1	5'UTR;5'UTR;5'UTR
LTBP1	ENSG00000049323.16	ENSG00000049323.16	0.405302	6.35883	2.03297e-10	4.10961e-10	0.0637385	6086.34	0.661571	-3.37344	-3.63504	-7.58068	1.48739e-13	4.32928e-13	19.5515	0.268633	0.658506	0.001	0.350002	-0.325312	cg10489463	61795881	CTCCCCCATTCATAAAAAATATACCTAAAAATATAAAAACAAACCCCACA	83793564	CTCCCCCGTTCATAAAAAATATACCTAAAAATATAAAAACAAACCCCACG	I	T	Red	ACCAGAAAACACAAGAAAGACAACATTGCCAAATCAAAAAAGTAACAAATTGGGAGCAGA[CG]TGGGGTTTGTTTTCACACTTCTAGGTACATTTTCTATGAACGGGGGAGAATGAAAGCATA	37	2	33546572	CGTGGGGTTTGTTTTCACACTTCTAGGTACATTTTCTATGAACGGGGGAG	F	LTBP1;LTBP1;LTBP1;LTBP1;LTBP1	NM_000627;NM_206943;NM_001166265;NM_001166266;NM_001166264	Body;Body;Body;Body;Body						TRUE
RCN1	ENSG00000049449.10	ENSG00000049449.10	0.587925	13.5231	1.143e-41	6.9127e-41	0.0434757	933.6	0.360296	0.983374	-1.49787	5.76071	1.40098e-08	2.94063e-08	8.34188	0.405396	0.630386	0.747166	0.636645	0.174168	cg21160842	98602893	AAACCAAAACAAACAAAATCCCCTAAAAACAAAAATCATACTATCAATCA	7603523	AAACCAAAACGAACGAAATCCCCTAAAAACGAAAATCGTACTATCAATCG	I	T	Red	TACCGCTCCCTTTAGAGGGACTCTTGGTCATATAGAAGTTCCCCGCTTGACCCTCCTTGA[CG]ACTGACAGTACGACCCTCGTTTCTAGGGGACTTCGCCCGTCTTGGTCTCCTTCCAGGCTC	37	11	32112091	CGACTGACAGTACGACCCTCGTTTCTAGGGGACTTCGCCCGTCTTGGTCT	F	RCN1	NM_002901	TSS1500	chr11:32112394-32113277	N_Shore					11:32068610-32070113			RCN1	ENST00000054950.3	TSS1500
ELN	ENSG00000049540.18	ENSG00000049540.18	-1.40743	-15.3971	1.71097e-53	1.4614e-52	0.0914086	2884.97	1.95551	-1.41915	-0.106642	-17.2516	1.51264e-53	4.29878e-52	110.953	0.361676	0.530247	0.515592	0.554721	-0.219898	cg11185844	30694110	TATTTTAAATACTTATATATACACCACCTAAAATTATCTTTCTAACCACC			II			TGGAGCTTACCATGTGGTTAAAACAGGAAAGAGGAGGCCAAGCAGAGGGAATGGGTACCA[CG]GTGGTTAGAAAGATAATTTTAGGTGGTGCATATATAAGCATTTAAAATATTTAATAGTTA	37	7	73465249	CGGTGGTTAGAAAGATAATTTTAGGTGGTGCATATATAAGCATTTAAAAT	F	ELN;ELN;ELN;ELN;ELN;ELN;ELN;ELN;ELN;ELN;ELN;ELN;ELN	NM_001278918;NM_001278939;NM_001278914;NM_001081755;NM_001278913;NM_000501;NM_001081753;NM_001278917;NM_001278916;NM_001278915;NM_001081754;NM_001081752;NM_001278912	Body;Body;Body;Body;Body;Body;Body;Body;Body;Body;Body;Body;Body						TRUE				ELN	ENST00000466878.1	TSS1500
RFC2	ENSG00000049541.11	ENSG00000049541.11	0.653046	17.2895	5.64363e-67	6.89869e-66	0.0377713	833.727	0.33245	-0.41865	1.98051	-9.14873	1.14096e-18	4.56713e-18	31.1661	0.815802	0.825507	0.844025	0.854966	-0.0496979	cg23560257	6681435	AAAAAAACACAAATTTACAAATAAAACCCAAAAACCATATAACACAAATC			II			TCATGCTGAGAAGAAAAACACAAGTTTGCAAGTGGGACCCAGAGACCATGTGACACAAAT[CG]TTCCCTATACAAAAACCCAGGACATAAGACACATCCAATGTCCTAAATGAGGGTCTCATT	37	7	73657632	GAAAAACACAAGTTTGCAAGTGGGACCCAGAGACCATGTGACACAAATCG	R	RFC2;RFC2;RFC2;RFC2;RFC2	NM_001278793;NM_001278791;NM_001278792;NM_181471;NM_002914	Body;Body;Body;Body;Body
ARID1B	ENSG00000049618.24	ENSG00000049618.24	-0.0742015	-2.72067	0.00651493	0.00848806	0.0272732	8083.73	0.0934728	-3.16026	1.45262	-9.31507	2.98186e-19	1.23694e-18	32.4926	0.892736	0.943155	0.824973	0.913696	-0.200407	cg05160248	65624158	ATAAAAACAATACATAAAATACRACTATTCTTCTAAAAAAAATTATCCAC			II			AATATTTTCATTATAAAGTTGAGAAGATTACTATTTTCTCTTTCTTTCTCTGTGTGTATT[CG]TGGATAATTTCTTTTAGAAGAACAGTCGTATTCTATGTACTGTTTTTATTATCTACTTGG	37	6	157284510	CGTGGATAATTTCTTTTAGAAGAACAGTCGTATTCTATGTACTGTTTTTA	F	ARID1B;ARID1B;ARID1B	NM_017519;NM_175863;NM_020732	Body;Body;Body						TRUE
CLPTM1L	ENSG00000049656.14	ENSG00000049656.14	0.618869	15.0099	6.31962e-51	5.03483e-50	0.0412306	3871.87	0.415444	-0.981289	2.2485	-9.47235	8.23047e-20	3.53381e-19	33.7655	0.731566	0.768655	0.897582	0.9223	-0.0936291	cg16219124	81633217	ACAAATAACTCRCCCTTCCAAATATAATAACCACATCCTAAAATTACTCC			II			TACAGCAGAACCCAGGGCCCTCTGCGCACTGACACGGAGCAATCCCAGGATGCACTGACA[CG]GAGCAATCCCAGGATGTGGCCACTACACTTGGAAGGGCGAGTCACCTGCAGCCACCTGGG	37	5	1338438	CGGAGCAATCCCAGGATGTGGCCACTACACTTGGAAGGGCGAGTCACCTG	F	CLPTM1L	NM_030782	Body	chr5:1339662-1340082	N_Shore					5:1391297-1391515
NEDD4L	ENSG00000049759.19	ENSG00000049759.19	-0.804054	-13.5289	1.05521e-41	6.39049e-41	0.0594321	8061.82	1.27069	-3.34349	-0.268341	-8.21162	1.58807e-15	5.23805e-15	24.0212	0.601524	0.822686	0.823478	0.727693	-0.21175	cg13690357	67650547	AATTTTCCTTTCCTAACCAATTATATACCAATTAATAATAACATAACACC			II			CTGCTAGGGTAAGTTTTCCTTTCCTAACCAATTATGTGCCAGTTGGTGGTAACATAACAC[CG]TTTTCCTTTGTTTCCTTTATTCAAACTTCTCTTGTACTATGTACTAGAGCATGAAAACGT	37	18	55731770	CGGTGTTATGTTACCACCAACTGGCACATAATTGGTTAGGAAAGGAAAAC	R	NEDD4L;NEDD4L;NEDD4L;NEDD4L	NM_015277;NM_001243960;NM_001144967;NM_001144964	Body;Body;Body;5'UTR										NEDD4L;NEDD4L	ENST00000256832.7;ENST00000456986.1	5'UTR;5'UTR
FOXP3	ENSG00000049768.16	ENSG00000049768.16	1.43727	19.3838	1.05738e-83	1.93255e-82	0.0741479	74.4285	0.262836	-1.63144	0.969057	-4.36163	1.54394e-05	2.62668e-05	1.58409	0.725237	0.950086	0.77948	0.905932	-0.131541	cg10357412	67669249	AATCTAAATCTCAAAACAAAAAAACAAATCCAAAAATATAATCATACACA	55617565	AATCTAAATCTCAAAACAAAAAAACGAATCCAAAAATATAATCATACACG	I	A	Red	GCTGAATACGGGGGTCTGGATCTCAGGGCAAGGAGGCGAGTCCAGGAGTGTGATCATGCA[CG]GATCCAGCATGGCAAGTGACAGAGAGGAGGAGAGATGGGGTCTCTTGAGCTGGGGCCTGT	37	X	49115849	GGTCTGGATCTCAGGGCAAGGAGGCGAGTCCAGGAGTGTGATCATGCACG	R	FOXP3;FOXP3	NM_014009;NM_001114377	5'UTR;5'UTR										FOXP3;FOXP3;FOXP3;FOXP3	ENST00000557224.1;ENST00000518685.1;ENST00000376197.1;ENST00000376207.4	TSS1500;TSS1500;TSS200;5'UTR
PPP1R3F	ENSG00000049769.14	ENSG00000049769.14	-0.297619	-5.65669	1.54319e-08	2.84376e-08	0.0526137	135.136	0.137994	-1.14527	2.64884	-12.0291	9.98279e-30	7.70238e-29	56.3979	0.605653	0.567084	0.934916	0.905855	-0.128426	cg14273219	78793281	RACAACTACTACTACTAAAACAACCCTTCRACATCAATAAATATAAAAAC			II			GGGCACTTTCTGGGCCAACAACCACGGCCGCAACTACACAGTCCTGCTCCGGATCGCACC[CG]CTCCCACACCCACTGATGCCGAAGGGCTGCCCCAGCAGCAGCAGCTGCCGCAGCTGGAGC	37	X	49127199	GCAGCTGCTGCTGCTGGGGCAGCCCTTCGGCATCAGTGGGTGTGGGAGCG	F	PPP1R3F	NM_033215	1stExon	chrX:49125645-49127200	Island					X:49012590-49014144	X:49127148-49127285	Promoter_Associated	PPP1R3F;PPP1R3F;PPP1R3F;PPP1R3F	ENST00000438316.1;ENST00000055335.6;ENST00000466508.1;ENST00000495799.1	5'UTR;1stExon;5'UTR;5'UTR
HEXB	ENSG00000049860.14	ENSG00000049860.14	-0.234448	-5.78221	7.37275e-09	1.37846e-08	0.0405464	4352.42	0.353309	-3.03293	-0.0481	-7.5279	2.14701e-13	6.18598e-13	19.1906	0.742281	0.895456	0.825591	0.874648	-0.191887	cg05552569	57668545	TCATTTTCAAAATACTTATATAACAAATCTATAATTTTAATCTACCTAAC			II			CTCTTCCACCCTCATTTTCAGAATACTTATATAGCAGATCTGTGGTTTTGGTCTGCCTAG[CG]TTTTCTCCTTCTGGTAAGAGAACACCTCTTCTCCCTTTGGCATCTCCAGTCCGTGTTCGT	37	5	73980039	CGCTAGGCAGACCAAAACCACAGATCTGCTATATAAGTATTCTGAAAATG	R	HEXB	NM_000521	TSS1500	chr5:73980913-73981521	N_Shore								HEXB;HEXB	ENST00000261416.7;ENST00000511181.1	TSS1500;5'UTR
PTCD2	ENSG00000049883.15	ENSG00000049883.15	0.10395	3.03925	0.00237171	0.00319916	0.0342027	583.812	0.164206	-4.08833	0.16042	-13.0763	3.50712e-34	3.48578e-33	66.5862	0.367633	0.406572	0.673645	0.67453	-0.348513	cg25769469	34687850	CTAAATATAAATCATCCTCTCTAAACTACRTCACAAAATTACCCACTATC			II			TTGAAGTGATACTGAGTATGAATCATCCTCTCTGAACTGCGTCACAGAATTACCCACTGT[CG]GGAAACTTAAAGATAGTTTCAGTGTTTAAAAATTCTCAGGAAATTCTTTCAAATGTTCAA	37	5	71643841	TGAGTATGAATCATCCTCTCTGAACTGCGTCACAGAATTACCCACTGTCG	R	PTCD2	NM_024754	Body						TRUE				PTCD2;PTCD2	ENST00000460837.2;ENST00000543322.1	5'UTR;3'UTR
NEXMIF	ENSG00000050030.16	ENSG00000050030.16	-0.0222809	-0.196483	0.844233	0.859949	0.113399	241.199	0.732179
JKAMP	ENSG00000050130.18	ENSG00000050130.18	0.212469	7.49595	6.58186e-14	1.54849e-13	0.0283445	1550.19	0.167277	-2.75013	0.866204	-6.81387	2.52087e-11	6.34511e-11	14.5129	0.896233	0.955146	0.825178	0.942357	-0.161495	cg03196680	40715563	TTACACTATAACACTACAAACAATTATCCTAAAACCTTACTATTAATACC			II			AGGCTTTGAGTCCTGGAGATAGATCCTGCTCTGCTGGTTGAGGACCTTAATCATAAGGCA[CG]GTATTAACAGCAAGGTTCCAGGATAACTGTCTGCAGTGTCACAGTGTAAAAGGAGAAATG	37	14	59953221	CGGTATTAACAGCAAGGTTCCAGGATAACTGTCTGCAGTGTCACAGTGTA	F	JKAMP;JKAMP;JKAMP;JKAMP;JKAMP;JKAMP	NM_001284203;NM_001284204;NM_016475;NM_001098625;NM_001284202;NM_001284201	5'UTR;Body;Body;Body;Body;Body	chr14:59950460-59951527	S_Shore								JKAMP;RP11-701B16.2	ENST00000557560.1;ENST00000554253.1	5'UTR;3'UTR
DKK3	ENSG00000050165.18	ENSG00000050165.18	-0.457325	-7.17085	7.45345e-13	1.68469e-12	0.0637756	3898.88	0.754224
ARHGEF5	ENSG00000050327.15	ENSG00000050327.15	0.227039	3.93606	8.2831e-05	0.000123271	0.0576819	780.035	0.450548	-0.675491	3.9613	-11.9385	2.37234e-29	1.79063e-28	55.5385	0.926709	0.941477	0.951366	0.938456	-0.0354924	cg21952686	24781149	AAATCTACAACTATCCATTCCTAAACCTTCACCACTATTATAATTACATC			II			ATAAGGTCACATTTTGAGGTATAGAGGATTAGAACATCAACATAAATGTTAGGAGGGACA[CG]ATGCAACCATAACAGTGGTGAAGGCTCAGGAATGGACAGCTGTAGACTTGGCCACACCCA	37	7	144076774	AGTCTACAGCTGTCCATTCCTGAGCCTTCACCACTGTTATGGTTGCATCG	F	ARHGEF5	NM_005435	Body
NFE2L3	ENSG00000050344.9	ENSG00000050344.9	0.440144	9.28252	1.65519e-20	5.05705e-20	0.0474165	1253.33	0.344139	-1.72005	-0.796883	-11.0557	8.90489e-26	5.45068e-25	47.3717	0.210999	0.305336	0.132221	0.584228	-0.21152	cg12510708	25631181	TCRATAATTCACTATTATACTAATCTAAACCCTTCCTCTTCCTAAAAACC			II			TGTGGAAGTGCTCGGTGATTCACTGTTATGCTGATCTGAGCCCTTCCTCTTCCTGGGGAC[CG]GAACCAATGGGGTGGGGGCCAGTGAGAGTCTTGGAGGGATCCTTCTGTGTTCAGGATATA	37	7	26193805	CGGTCCCCAGGAAGAGGAAGGGCTCAGATCAGCATAACAGTGAATCACCG	R	NFE2L3	NM_004289	Body	chr7:26191794-26192757	S_Shore		chr7:26193570-26193570	RDMR	TRUE
MCUR1	ENSG00000050393.11	ENSG00000050393.11	0.038366	1.05742	0.29032	0.320301	0.0362827	1192.13	0.198146	-2.34091	1.58674	-8.37442	4.70815e-16	1.60519e-15	25.22	0.914845	0.908323	0.88919	0.927284	-0.201944	cg22713549	6618147	AAACTCAACTCAATTTAAAAACTATCCCATCATAACTAATAACAAAACAC			II			GTTGAAAATGGAGACTCAACTCAATTTAGGAGCTATCCCATCATAACTAGTAGCAAAACA[CG]TCACTACTTGAGTCTCAACAAAAGACAGAAAAGGTATGAAGTTGGGGAACAAATAGCTGC	37	6	13794719	GACTCAACTCAATTTAGGAGCTATCCCATCATAACTAGTAGCAAAACACG	R	MCUR1	NM_001031713	Body										CCDC90A	ENST00000488770.1	3'UTR
LIMA1	ENSG00000050405.13	ENSG00000050405.13	0.289556	6.42352	1.33154e-10	2.71966e-10	0.0450774	6210.69	0.42389	-2.54869	-2.07631	-10.8554	5.46766e-25	3.19496e-24	45.5722	0.376697	0.269861	0.327586	0.224173	-0.263846	cg08247202	61715588	TTCAACAAAAAAATAATCTACTCTATACCTAATCTCAATACTACTATTCC			II			TGGCTTGTCACTTCAGCAGGAGGATGGTCTGCTCTGTGCCTAATCTCAGTGCTGCTGTTC[CG]TAGAGAGTCTGTGTGAGACTCTGCTCCCAGCCCTGGGTTCTCCCACTTCTTCTTTAACAC	37	12	50616162	CGGAACAGCAGCACTGAGATTAGGCACAGAGCAGACCATCCTCCTGCTGA	R	LIMA1;LIMA1;LIMA1;LIMA1	NM_001113547;NM_001113547;NM_001113546;NM_016357	1stExon;5'UTR;Body;Body								12:50615839-50616863	Promoter_Associated	RP3-405J10.4;RP3-405J10.2;LIMA1;LIMA1;LIMA1;LIMA1	ENST00000551284.1;ENST00000553216.1;ENST00000552783.1;ENST00000552783.1;ENST00000552823.1;ENST00000552909.1	5'UTR;TSS1500;1stExon;5'UTR;TSS200;TSS200
LETMD1	ENSG00000050426.16	ENSG00000050426.16	-0.0332974	-1.19158	0.233428	0.260866	0.027944	1922.17	0.107495	-1.19873	0.942378	-15.4884	4.10148e-45	7.43293e-44	91.6213	0.540751	0.610656	0.639074	0.522238	-0.179896	cg01016169	86698206	TATTACTATTCTAAAAAAATTTCTATAACCACCCTATCTAAAACAATACC			II			ACAACAAAACAAAACAAAACAGAGTAACATGAGAATAAGTGTGAAGTGTGTCCTTTTCGC[CG]GCACTGCTTCAGATAGGGTGGTCACAGAAATCCTCTCAGAATAGTAACATTTAAGTTGAG	37	12	51441443	GTTACTATTCTGAGAGGATTTCTGTGACCACCCTATCTGAAGCAGTGCCG	F	LETMD1;LETMD1	NM_001024668;NM_015416	TSS1500;TSS1500	chr12:51441598-51442187	N_Shore						12:51441341-51443048	Promoter_Associated	LETMD1;LETMD1;LETMD1;LETMD1;LETMD1;LETMD1;LETMD1	ENST00000550929.1;ENST00000380123.2;ENST00000418425.2;ENST00000448283.2;ENST00000547008.1;ENST00000552739.1;ENST00000548516.1	TSS1500;TSS1500;TSS1500;TSS1500;TSS1500;TSS1500;TSS1500
SLC4A8	ENSG00000050438.17	ENSG00000050438.17	-0.256438	-2.95011	0.00317661	0.00424391	0.0869248	716.738	0.873711	-2.89994	-0.436055	-11.7941	9.37471e-29	6.83766e-28	54.1745	0.50838	0.442864	0.591693	0.746564	-0.285487	cg08247564	21716929	CTAATACCTAAAACAACATATAAAATATTCTCTCTATACTACCTATTCCC			II			ACAGCAACTTTCTGATGCCTGAGACAGCATGTGAAATGTTCTCTCTGTACTGCCTGTTCC[CG]TGACAGTTTTTTCATCAAAGTTGTACAACCTCCAGAGAAAACTTGTCCTTTTGATGGGGA	37	12	51835517	CGGGAACAGGCAGTACAGAGAGAACATTTCACATGCTGTCTCAGGCATCA	R	SLC4A8;SLC4A8;SLC4A8;SLC4A8;SLC4A8	NM_001258401;NM_001267615;NM_001258402;NM_001039960;NM_001258403	5'UTR;5'UTR;Body;Body;5'UTR				chr12:51835468-51835468		TRUE				SLC4A8;SLC4A8;SLC4A8;SLC4A8;SLC4A8	ENST00000535225.1;ENST00000394856.1;ENST00000514353.3;ENST00000547697.1;ENST00000551071.1	5'UTR;5'UTR;5'UTR;5'UTR;5'UTR
LAMC3	ENSG00000050555.19	ENSG00000050555.19	-1.44097	-17.1587	5.41055e-66	6.43879e-65	0.0839791	467.807	1.15656	-2.22763	2.14943	-10.5159	1.12614e-23	6.09237e-23	42.5737	0.737542	0.774558	0.826316	0.566275	-0.181305	cg26781241	78675854	TACCAATACAACRAAAATATAAACCTCAATACTATAAACAACTATAACCC			II			GATGACAGTTGTGCCAGTGCAGCGGGAATGTGGACCTCAATGCTGTAGGCAACTGTGACC[CG]TGTCTGGCCACTGCCTGCACTGGCTACACACCACCACACGTGATCACGGGTGATGATGAG	37	9	133941078	CGGGTCACAGTTGCCTACAGCATTGAGGTCCACATTCCCGCTGCACTGGC	R	LAMC3	NM_006059	Body										LAMC3	ENST00000480883.1	5'UTR
PTGER3	ENSG00000050628.20	ENSG00000050628.20	-0.633035	-7.45734	8.82859e-14	2.06881e-13	0.0848875	358.286	0.954183
TNIP3	ENSG00000050730.16	ENSG00000050730.16	0.18704	1.59833	0.109969	0.127752	0.117022	284.4	1.03013	-3.29603	0.645403	-8.76001	2.46441e-17	9.09801e-17	28.1309	0.761259	0.910653	0.890854	0.901938	-0.207836	cg05559643	42600285	TAACAAATAATTTTCTCCTTTAATAACTAACATAATTAACTTCCCTTAAC			II			ATGAGCCATCCACATGGAATCTAAAATAAAAAAATATGAAGGACATGAGGCTCAGATGTA[CG]TCAAGGGAAGTTAACTATGTCAGTCACCAAAGGAGAAAACCACCTGTTAAATGCATTTTT	37	4	122137696	CGTCAAGGGAAGTTAACTATGTCAGTCACCAAAGGAGAAAACCACCTGTT	F	TNIP3	NM_001128843	TSS200										TNIP3;TNIP3	ENST00000507879.1;ENST00000454328.1	5'UTR;TSS200
MAPK9	ENSG00000050748.18	ENSG00000050748.18	-0.0789618	-2.7064	0.00680175	0.00885002	0.029176	1737.46	0.145388	-2.4233	1.0226	-6.09734	2.04276e-09	4.52895e-09	10.2167	0.91027	0.937999	0.87169	0.936502	-0.141228	cg06796451	77785878	TTCAAAACTCTCTTACRTAAACTACRTATATACTTCCRATAAAAATACAC			II			TCCTGCAATATCCCGAAGGGTGGGCAAGTTTCAGATCCCTTCAAAGAAAAACAGAATGAA[CG]TGCATTCTTACCGGAAGTACATACGCAGCTCACGTAAGAGAGTTCTGAACTTATTGGTAT	37	5	179707631	CGTGCATTCTTACCGGAAGTACATACGCAGCTCACGTAAGAGAGTTCTGA	F	MAPK9;MAPK9;MAPK9;MAPK9;MAPK9;MAPK9	NM_001308244;NM_002752;NM_139070;NM_001135044;NM_139069;NM_139068	TSS200;5'UTR;5'UTR;5'UTR;5'UTR;5'UTR										MAPK9;MAPK9;MAPK9;MAPK9;MAPK9;MAPK9	ENST00000397072.3;ENST00000425491.2;ENST00000393360.3;ENST00000455781.1;ENST00000347470.4;ENST00000452135.2	TSS200;5'UTR;5'UTR;5'UTR;5'UTR;5'UTR
COL23A1	ENSG00000050767.17	ENSG00000050767.17	-0.0520202	-0.627898	0.530071	0.56102	0.0828482	78.7914	0.206636	-3.30134	0.959998	-10.7374	1.57521e-24	8.96733e-24	44.5232	0.720635	0.824992	0.755476	0.648547	-0.240755	cg17731547	6724451	AAAAATCATAATAAAATACATATAACATAAACCTAAACATTTTAAAACAC			II			GACGTAAAAAAAAAAATCATGGTAAAATACATATAACATAAACCTGAGCATTTTAAAGCA[CG]AAGTTCCAAGATTAAACACAACAACCATCCCCTCTATCCACTTCCAGGACTTTTCATCTT	37	5	177981891	CGTGCTTTAAAATGCTCAGGTTTATGTTATATGTATTTTACCATGATTTT	R	COL23A1	NM_173465	Body						TRUE				COL23A1	ENST00000484750.1	3'UTR
BCAR1	ENSG00000050820.17	ENSG00000050820.17	0.179173	4.26601	1.98997e-05	3.07804e-05	0.0420002	1672.49	0.354579	0.862718	-0.216348	16.6187	1.74328e-50	4.22117e-49	103.933	0.471435	0.610323	0.631927	0.573399	0.141741	cg19455016	39770243	AATTATACTACCTCTTCCAATCCTATTTCTAACAAACCTAAAATAAAAAC			II			GGGGGGTGGGGCCTCCCTGCACTCCAAGTCCTGGCCTGCATCCCACTAAATCCAGCCCTA[CG]CCTCCACTTCAGGCCTGTCAGAAACAGGACTGGAAGAGGCAGCACAACTTTCCAAATTAT	37	16	75290476	CGCCTCCACTTCAGGCCTGTCAGAAACAGGACTGGAAGAGGCAGCACAAC	F	BCAR1;BCAR1;BCAR1;BCAR1;BCAR1	NM_001170720;NM_001170714;NM_001170718;NM_001170716;NM_001170715	5'UTR;Body;Body;Body;Body								16:75290145-75290490	Unclassified_Cell_type_specific	BCAR1;BCAR1	ENST00000535626.2;ENST00000546196.1	5'UTR;5'UTR
FAM160A2	ENSG00000051009.11	ENSG00000051009.11	-0.274131	-9.20298	3.48145e-20	1.05217e-19	0.0297872	1471.78	0.173087	-2.10591	2.03077	-6.92837	1.20423e-11	3.09764e-11	15.2369	0.919702	0.942471	0.901779	0.931271	-0.134875	cg12641630	33740184	AAAATAACCTCCTAAACATCCATACTATTCAAAATATAAACTACTATCAC			II			TTCATTATTTGCTACATGACCACGGGAGAATTAAAAGTCAACCACACAGCAAGAAAAACA[CG]TGACAGCAGTTCACATTTTGAATAGCATGGATGTTCAGGAGGCTATCCTAAATGACCACT	37	11	6241147	CGTGACAGCAGTTCACATTTTGAATAGCATGGATGTTCAGGAGGCTATCC	F	FAM160A2;FAM160A2	NM_001098794;NM_032127	Body;Body
HERPUD1	ENSG00000051108.15	ENSG00000051108.15	-0.189608	-3.83118	0.000127531	0.000187554	0.0494907	5872	0.425209	-2.23111	0.803283	-5.58183	3.75564e-08	7.65758e-08	7.38391	0.908989	0.924327	0.887977	0.937195	-0.122751	cg00333899	3780945	TCCAACAAATATATACACRACAATACTACATACAATAATAAATCCTTCCC			II			GCTTTCCTGGTTCCAGCAGATATATGCACGACAGTACTACATGCAATAGTGAGTCCTTCC[CG]CCATGCTGGGTGTGGCCAGGGCTCCCGGGAATTGAAGGGAATTTTATCCATGTTACCTGT	37	16	56973284	CCAGCAGATATATGCACGACAGTACTACATGCAATAGTGAGTCCTTCCCG	R	HERPUD1;HERPUD1;HERPUD1;HERPUD1;HERPUD1;HERPUD1	NM_001272103;NM_001010989;NM_014685;NM_001272103;NM_001010989;NM_014685	ExonBnd;ExonBnd;ExonBnd;Body;Body;Body										RP11-325K4.3;HERPUD1;HERPUD1	ENST00000565861.1;ENST00000439977.2;ENST00000570273.1	TSS1500;ExonBnd;5'UTR
HOMER3	ENSG00000051128.19	ENSG00000051128.19	0.947985	17.1913	3.08524e-66	3.70816e-65	0.0551433	266.983	0.38851	-0.411639	1.57534	-5.54549	4.57294e-08	9.26976e-08	7.19281	0.830228	0.859885	0.89236	0.888516	-0.0878698	cg02949384	60642919	CCTCCCTACACCCTATACCATCTCTATACTTCCATTATTATCTTTATCCA	21640930	CCTCCCTACACCCTATACCGTCTCTATACTTCCATTATTATCTTTATCCG	I	T	Red	AAAAAAAAAAAAAAAAAAAGAAGAAGATCTTCGTGAAAGCACTCATCATCAACAAAACCA[CG]GATAAAGATAATAATGGAAGTATAGAGACGGCACAGGGTGCAGGGAGGTGAGGATGAAGG	37	19	19048542	CGGATAAAGATAATAATGGAAGTATAGAGACGGCACAGGGTGCAGGGAGG	F	HOMER3;HOMER3;HOMER3;HOMER3;HOMER3	NR_027297;NM_001145724;NM_001145722;NM_001145721;NM_004838	Body;Body;Body;Body;Body	chr19:19051019-19051939	N_Shelf
RAD51	ENSG00000051180.17	ENSG00000051180.17	1.47653	24.7379	4.18175e-135	2.27875e-133	0.0596867	194.356	0.559961	-2.39047	2.06901	-7.36879	6.41372e-13	1.79273e-12	18.115	0.927882	0.939655	0.893517	0.912207	-0.145451	cg08032884	63753849	CAAAATAATCCTAAAATCTTAAAACATTTCAAACCAATATAATATCTTAC			II			TAAGACTAACTCAAGATAATCCTAGAGTCTTAAAGCATTTCAGGCCAGTGTGGTGTCTTG[CG]CCTGTACTCCCAGCACTTTGGGAGGCCGAGGCAGGTGGATCGCTTGAGCCCAGGAGTTTT	37	15	41024014	AAGATAATCCTAGAGTCTTAAAGCATTTCAGGCCAGTGTGGTGTCTTGCG	R	RAD51;RAD51;RAD51;RAD51	NM_002875;NM_001164270;NM_001164269;NM_133487	3'UTR;3'UTR;3'UTR;3'UTR										RAD51;RAD51	ENST00000267868.3;ENST00000382642.5	3'UTR;3'UTR
POLQ	ENSG00000051341.14	ENSG00000051341.14	2.33938	27.4842	2.70908e-166	3.12581e-164	0.0851172	994.078	2.25063	-3.89223	0.169645	-9.22919	5.97878e-19	2.43453e-18	31.8048	0.863925	0.922898	0.903865	0.901713	-0.272581	cg06654322	55733275	CTAACTCCTAAAAACTTTCCTTTATAATAACAAAATATAATACACTCTTC			II			AATATTGAGTGAAATAGTCTGATGTAAAAGTTAACATGTTTCTTAACTGAGTCATCATTA[CG]AAGAGTGCATCATACTTTGCTATTATAAAGGAAAGTTCTCAGGAGCCAGTAAGGGGATTT	37	3	121201735	CGAAGAGTGCATCATACTTTGCTATTATAAAGGAAAGTTCTCAGGAGCCA	F	POLQ	NM_199420	Body
PIK3CB	ENSG00000051382.9	ENSG00000051382.9	0.281167	8.34483	7.13154e-17	1.89503e-16	0.0336935	1980.61	0.183227	-5.43748	-0.376153	-13.3144	3.19683e-35	3.36451e-34	68.9667	0.001	0.925888	0.001	0.836265	-0.336623	cg07507705	16743196	TTTCTTCRTTTTTACTTTATCCAAAACTACATAAACAACAAAACATAATC			II			GTTTTCGTTGATTTCTTCGTTTTTACTTTATCCAAAACTGCATAAACAGCAAAACATAAT[CG]AGCCATTCTTGGTAAGTCACAAATATTAATATCAAATTCCAGTGGTTCATTCCAAATATG	37	3	138433416	TTCTTCGTTTTTACTTTATCCAAAACTGCATAAACAGCAAAACATAATCG	R	PIK3CB	NM_006219	Body										PIK3CB	ENST00000544716.1	TSS200
CYBA	ENSG00000051523.11	ENSG00000051523.11	0.0583391	1.01791	0.308721	0.339276	0.0573127	3196.26	0.769596	-0.918843	-1.25233	-12.3587	4.15335e-31	3.46661e-30	59.5552	0.247482	0.520021	0.10923	0.602819	-0.119215	cg08727216	26600589	AAATACCTATACAACTAAACTAAACAAAACCRTCACTAAATAATTTCRAC			II			CCCCAAGAGCAAAGTGCCTGTGCAGCTGGGCTGGGCAGGGCCGTCACTGGGTGGTTTCGG[CG]CCTTGTGAAATCTCAGACCGCCTCCAGCGCAGACTCCAGATGAGAAGGGCTGAGCCCCAG	37	16	88716846	CGCCGAAACCACCCAGTGACGGCCCTGCCCAGCCCAGCTGCACAGGCACT	R	CYBA	NM_000101	Body	chr16:88716989-88717606	N_Shore								CYBA	ENST00000561972.1	3'UTR
THOC3	ENSG00000051596.10	ENSG00000051596.10	0.720502	11.2578	2.11995e-29	8.89194e-29	0.0640003	429.717	0.629457
HEBP2	ENSG00000051620.11	ENSG00000051620.11	-0.043423	-1.12605	0.260143	0.288929	0.0385622	2335.74	0.317722	-2.14767	0.70598	-9.37879	1.77437e-19	7.46139e-19	33.0058	0.676047	0.729782	0.814329	0.750556	-0.193589	cg22053008	21677240	AACAACATATTACTATATCCATATATTCCAACCCCTAACAAAACAAACAC			II			TTCAAGAATATGACAGCATGTTACTATGTCCATATATTCCAGCCCCTGGCAAGGCAGGCA[CG]TGGGGGTGAGGGAGGCAAGCACCATATATGTTGTCTGTGTTCTGAATAAAACAGTGAATA	37	6	138731376	ACAGCATGTTACTATGTCCATATATTCCAGCCCCTGGCAAGGCAGGCACG	R	HEBP2	NM_014320	Body
MPHOSPH9	ENSG00000051825.15	ENSG00000051825.15	0.499624	15.1044	1.5145e-51	1.22911e-50	0.033078	1559.46	0.242243	-2.68765	-0.173767	-6.10588	1.94311e-09	4.31449e-09	10.2655	0.871856	0.85014	0.742216	0.844276	-0.171076	cg07732037	37680823	TTAAAACTAAACRTAACCTTCTATAAAACTCCCTACTCTCTTAATATAAC			II			TCATGATCCATCCCAAATCCCAAGAGCCATCAGCACTCTCATAGCTAGAGTATGCTGGCG[CG]CCACACCAAGAGAGCAGGGAGTTCTACAGAAGGCTACGTTCAGCCTCAAGGCTGGGAAAC	37	12	123707827	TGAGGCTGAACGTAGCCTTCTGTAGAACTCCCTGCTCTCTTGGTGTGGCG	F	MPHOSPH9	NM_022782	TSS1500								12:123707724-123708363	Promoter_Associated	MPHOSPH9;MPHOSPH9	ENST00000302349.5;ENST00000541076.1	TSS1500;TSS1500
PLEKHA5	ENSG00000052126.14	ENSG00000052126.14	0.306658	6.84089	7.87048e-12	1.6981e-11	0.0448273	3723.24	0.322918	-4.78507	-0.788408	-10.8065	8.48301e-25	4.9036e-24	45.1368	0.001	0.836563	0.851669	0.838685	-0.318577	cg08179485	65660826	TCTAACATACATCTATATTTCATTTTCATACCTCTATCAAACTTAATAAC			II			ATGCCCAATACTTCCTGAGAAAAGTTATCAGTTAACTGACGTCATCTAGCTTGCAGTCTG[CG]TCATTAAGTTTGACAGAGGTATGAAAATGAAACATAGATGTATGCTAGAGCCCCGGTTGT	37	12	19373325	CTAGCATACATCTATGTTTCATTTTCATACCTCTGTCAAACTTAATGACG	F	PLEKHA5;PLEKHA5	NM_001143821;NM_019012	5'UTR;Body						TRUE				PLEKHA5;PLEKHA5	ENST00000539256.1;ENST00000543806.1	5'UTR;5'UTR
PRSS8	ENSG00000052344.16	ENSG00000052344.16	-0.151719	-1.98292	0.0473758	0.0572002	0.0765125	1603.06	0.848326	0.331162	-0.210576	6.26713	7.47254e-10	1.70514e-09	11.1979	0.509212	0.456285	0.542345	0.348906	0.0537658	cg04959537	73604296	CCCTAAAACAAACTCCAAACACRCAAAATAAAAAACCTTAAAATAATATC			II			AGGACAAGGGCCCCTGGGGCAGACTCCAGGCACGCAAGGTAGGAAGCCTTGGGGTGGTGT[CG]AAGGCAGGACCCAGATGTTGGCTCAGAGGGAAGGATCCCAGAATCCGGGCTGGAAAGGGG	37	16	31146885	CGACACCACCCCAAGGCTTCCTACCTTGCGTGCCTGGAGTCTGCCCCAGG	R	PRSS8;PRSS8	NM_002773;NM_002773	1stExon;5'UTR										PRSS8;PRSS8;PRSS8;PRSS8;PRSS8	ENST00000568261.1;ENST00000317508.6;ENST00000419768.2;ENST00000568261.1;ENST00000317508.6	1stExon;1stExon;TSS200;5'UTR;5'UTR
SIKE1	ENSG00000052723.12	ENSG00000052723.12	0.290745	10.4551	1.38829e-25	5.11985e-25	0.0278089	1714.77	0.195987	-1.00945	1.23556	-5.05135	5.99292e-07	1.12631e-06	4.70294	0.631895	0.862551	0.857369	0.711609	-0.0889708	cg20350898	92808979	ACTTCCACCTTTTACTATTATCAATAATACTACTATTACAACTAACTCAC			II			ACAGTTGGGTTGCTTCCACCTTTTGCTATTGTCAATAATGCTGCTATTGCAACTGGCTCA[CG]TCTGGCTGCTTGCTGCCTAGAGGCCAAAAACATGAGAAGTGACCTGTGGTGAAAGCTTTA	37	1	115324375	CTTCCACCTTTTGCTATTGTCAATAATGCTGCTATTGCAACTGGCTCACG	R	SIKE1;SIKE1;SIKE1;SIKE1	NM_001102396;NM_025073;NR_049742;NR_049741	TSS1500;TSS1500;TSS1500;TSS1500	chr1:115323075-115323462	S_Shore								SIKE1;SIKE1;SIKE1	ENST00000506320.1;ENST00000060969.5;ENST00000369528.5	TSS1500;TSS1500;TSS1500
RRP12	ENSG00000052749.14	ENSG00000052749.14	0.13496	2.88377	0.00392941	0.00520769	0.0467998	1326.45	0.324681	-2.6612	0.387983	-6.3947	3.46027e-10	8.06985e-10	11.9499	0.895199	0.934095	0.001	0.88589	-0.158196	cg26450554	90674868	TAATTAATTTATTTTTTATCCACTATTCTACAACTTTTTCCCTACTAAAC			II			AAATTTAAATAGTGCATTATTCAAAAGAATGAGAACAACTATATATTAACTTATAAATAT[CG]TTCAGTAGGGAAAAAGTTGCAGAACAGTGGATAAAAAATAAACTAATCAAGCAGGGCACA	37	10	99157384	CGTTCAGTAGGGAAAAAGTTGCAGAACAGTGGATAAAAAATAAACTAATC	F	RRP12;RRP12	NM_001145114;NM_015179	Body;Body	chr10:99160814-99161116	N_Shelf
FNIP2	ENSG00000052795.13	ENSG00000052795.13	-0.403459	-8.74973	2.13863e-18	6.03199e-18	0.0461111	5033	0.557393	-2.43826	0.458449	-10.3803	3.70516e-23	1.94358e-22	41.3937	0.536712	0.663012	0.585588	0.67972	-0.234326	cg04377139	37645837	CTCTAAATCAATTCCTCATAATCAAACTAAATACAAAAAACTCAAAAAAC			II			TGGTATGACACCCTCTCTCAGCAGGGACCCTGCTGACAGTGACTACGCGCTGGTGGCTGG[CG]TCTCCTGAGTTCCTTGTACTCAGCCTGATCATGAGGAACTGACTCAGAGAAATGAGAGTC	37	4	159718094	TCTGAGTCAGTTCCTCATGATCAGGCTGAGTACAAGGAACTCAGGAGACG	F	FNIP2	NM_020840	Body				chr4:159717804-159717804						FNIP2	ENST00000505445.1	5'UTR
MSMO1	ENSG00000052802.13	ENSG00000052802.13	-0.364891	-5.67343	1.39967e-08	2.58427e-08	0.0643158	2312.17	0.606934	-2.3838	1.74486	-6.99721	7.68695e-12	2.00315e-11	15.6771	0.929087	0.944826	0.897523	0.929995	-0.144264	cg20374460	38707882	ACCTAATATAAAATAACATAATATTTAACATAACCTACACRAATCCTCTC			II			TTATAGAGCATTTGCATTTTATTAAGTATTATAAGTGCTGTAGAGATGATTTAAAGTATA[CG]AGAGGATTCGTGTAGGTTATGTCAAATACTATGTCATTTTATATCAGGCACTTGAGCATC	37	4	166256218	CGAGAGGATTCGTGTAGGTTATGTCAAATACTATGTCATTTTATATCAGG	F	MSMO1;MSMO1	NM_001017369;NM_006745	5'UTR;Body										MSMO1	ENST00000393766.2	5'UTR
TTC17	ENSG00000052841.15	ENSG00000052841.15	-0.177393	-7.49919	6.42147e-14	1.51169e-13	0.023655	5817.15	0.0931951	-2.13979	0.628599	-9.65875	1.76169e-20	7.8722e-20	35.2905	0.619164	0.540621	0.627197	0.451127	-0.206666	cg03502353	9694296	AACCAAAAACATTAACATCACCTAAAAACTTTTTAAACCTACACATTCTC			II			CTGAGGCTATTGTTAAAATGTAGTCTGATTCAGCAGGTTGCGGGGGAGAGGGAGAAGAGC[CG]AGAATGTGCAGGTCTAAAAAGCTCCCAGGTGATGCCAATGTTTCTGGTCTCCAGACCTAG	37	11	43379688	ACCAGAAACATTGGCATCACCTGGGAGCTTTTTAGACCTGCACATTCTCG	F	TTC17	NM_018259	TSS1500	chr11:43380241-43381040	N_Shore								TTC17;TTC17;RP11-484D2.2	ENST00000299240.5;ENST00000039989.4;ENST00000526220.1	TSS1500;TSS1500;3'UTR
ALX4	ENSG00000052850.8	ENSG00000052850.8	-0.199739	-2.24628	0.0246863	0.0306334	0.0889199	58.2051	0.210062	2.6305	-1.81378	32.1641	4.30766e-128	2.02766e-124	281.959	0.472987	0.454029	0.501647	0.482828	0.307982	cg06245037	73689156	ACCAATCTCTAACACAATTATCATAAAACAAAATCAAAAAACTACACACA	61728164	GCCAATCTCTAACACGATTATCATAAAACGAAATCGAAAAACTACACGCG	I	C	Grn	TTCACCACCACTGCGAGCCTCAAGGCCCCTGGCACCGCCACAGCAAGGGAAAAAACTTTG[CG]CGTGCAGCCCCTCGATTTCGCTTCATGACAACCGTGCTAGAGATTGGCGCCCCCAATTTT	37	11	44332938	CGCGTGCAGCCCCTCGATTTCGCTTCATGACAACCGTGCTAGAGATTGGC	F	ALX4	NM_021926	TSS1500	chr11:44330542-44331761	S_Shore			RDMR		11:44288908-44290148			ALX4	ENST00000329255.3	TSS1500
FSTL4	ENSG00000053108.17	ENSG00000053108.17	1.20225	10.1383	3.73524e-24	1.30309e-23	0.118585	262.958	1.07719	-1.76336	1.33235	-26.9289	3.02241e-102	1.79235e-99	222.677	0.550735	0.458927	0.552066	0.414674	-0.249824	cg26717066	53609826	ACCTAAAAATCACAAACTCCRTACCAAAATAAAAAACAAAAACACTATCC			II			GGCTCCTTTCTCTTGCCCCCAGAACAGTTGTTAGTGGTTACTTCGCCTCCCTGGAGGCTG[CG]GACAGTGTCTTTGTTCTCTACTCTGGTACGGAGCTTGTGACTCTCAGGCACTTAGCAAGT	37	5	132581310	CCTGAGAGTCACAAGCTCCGTACCAGAGTAGAGAACAAAGACACTGTCCG	F	FSTL4	NM_015082	Body						TRUE				CTB-49A3.5;CTB-49A3.5;FSTL4	ENST00000504312.1;ENST00000515122.1;ENST00000507112.1	5'UTR;5'UTR;3'UTR
FOXN3	ENSG00000053254.16	ENSG00000053254.16	-0.526074	-18.0575	6.89224e-73	9.68783e-72	0.0291333	4511.13	0.208444	-2.15991	0.101684	-20.8657	1.58969e-71	1.23555e-69	152.19	0.285838	0.206501	0.153653	0.105982	-0.324265	cg03730529	33704924	CTTTATTCACCCTCAACTAAAAACRTACACACTAAATAACTCATTTATAC			II			GCAGAACATCACTTTGTTCACCCTCAGCTGGGAACGTGCACACTGAATGACTCATTTGTA[CG]TGTCCATGAGTGACCACAAAAGCACCAGGAGTACTGATTTTTTTTTTTTTTTTTTTTTTT	37	14	89892521	TTTGTTCACCCTCAGCTGGGAACGTGCACACTGAATGACTCATTTGTACG	R	FOXN3	NM_001085471	5'UTR										FOXN3;FOXN3;RP11-33N16.3	ENST00000345097.4;ENST00000555353.1;ENST00000555070.1	5'UTR;5'UTR;3'UTR
METTL24	ENSG00000053328.8	ENSG00000053328.8	-0.823195	-10.8158	2.89846e-27	1.13017e-26	0.0761106	110.706	0.277821	-3.70402	0.722182	-9.78189	6.28456e-21	2.88402e-20	36.3104	0.863625	0.921456	0.84541	0.886264	-0.240517	cg04011767	81612288	TTATTCTCCCTTTCTTTTTTTAATAACAAAACTCCTAAAATTAACAAAAC			II			TATGGCCATTTACAGCTACATGGAAGGCTAGGAAATACAGCCATCAGAAAGGTGGCCATG[CG]CCCTGCTAATCTCAGGAGTTCTGTTACCAAAAAAAGAAAGGGAGAATAAATATTGAGGGA	37	6	110628894	CGCCCTGCTAATCTCAGGAGTTCTGTTACCAAAAAAAGAAAGGGAGAATA	F	METTL24	NM_001123364	Body
AKR7A2	ENSG00000053371.12	ENSG00000053371.12	-0.214794	-4.89437	9.86215e-07	1.64906e-06	0.0438859	1081.75	0.307073	-1.23812	3.49936	-5.34507	1.33056e-07	2.61437e-07	6.15761	0.95425	0.953951	0.94497	0.953131	-0.0691555	cg00003937	15752889	ACCTTCCATATTACATAATATCTAACATATATCCRATAAATATTCAATAC			II			CAATCTTTTTCTCTGTTTTCAGCATTGGAATGAGAAAACTTATGTAAAACACAGCTCCCA[CG]TACTGAACATCTACCGGATATATGCCAGACACTATGCAACATGGAAGGCTGAAGCTGGAG	37	1	19631743	CCTTCCATGTTGCATAGTGTCTGGCATATATCCGGTAGATGTTCAGTACG	F	AKR7A2	NM_003689	Body										U6	ENST00000363533.1	TSS200
MRTO4	ENSG00000053372.5	ENSG00000053372.5	0.547869	12.8345	1.05147e-37	5.64856e-37	0.0426874	988.247	0.384401	-3.34618	-0.519089	-7.17388	2.39007e-12	6.43543e-12	16.8232	0.916136	0.911131	0.8765	0.909779	-0.216627	cg10748867	5706983	ATCAAATTTCTCCTCCTCTAAAATATTTTCTATCTTAAAAAAATTAATTC			II			AAAAATGTAACATGTTTTATTTGTCACACTGTCTGGCATAACAGGTACTCAACATATATG[CG]AATCAACTTTTCCAAGACAGAAAATACTTCAGAGGAGGAGAAATCTGACCTGGGCCCTGA	37	1	19577036	TCAGATTTCTCCTCCTCTGAAGTATTTTCTGTCTTGGAAAAGTTGATTCG	F	MRTO4;KIAA0090	NM_016183;NM_015047	TSS1500;Body	chr1:19577884-19578708	N_Shore								MRTO4;MRTO4	ENST00000330263.4;ENST00000493700.1	TSS1500;TSS1500
NNAT	ENSG00000053438.11	ENSG00000053438.11	0.171741	3.2447	0.00117576	0.00161956	0.0529299	184.793	0.232446	0.334099	0.352739	5.46674	6.98425e-08	1.39832e-07	6.78205	0.705926	0.682995	0.621345	0.347944	0.0586653	cg22378853	84662371	TACAAAACCCTATCCTTACCACRTAAAAACACAACAAAAAACCCTTAATC			II			GCTGCAGCCCGTCCTCAAGGGGCCCAGACCTCACAATACCGCCCAGTGGTTGCCAAAGGA[CG]ACCAAGGGCTCCCTGCTGTGCCCCCACGTGGTAAGGACAGGGTTCTGTATCTAGCATCTC	37	20	36148154	CGACCAAGGGCTCCCTGCTGTGCCCCCACGTGGTAAGGACAGGGTTCTGT	F	BLCAP;BLCAP;BLCAP;BLCAP;NNAT;NNAT;BLCAP	NM_001167821;NM_001167820;NM_001167822;NM_006698;NM_181689;NM_005386;NM_001167823	5'UTR;5'UTR;5'UTR;5'UTR;TSS1500;TSS1500;5'UTR	chr20:36148603-36150136	N_Shore						20:36147843-36148339	Unclassified_Cell_type_specific	BLCAP;BLCAP;BLCAP;BLCAP;BLCAP;NNAT;NNAT;BLCAP	ENST00000397134.1;ENST00000397131.1;ENST00000397135.1;ENST00000397137.1;ENST00000373537.2;ENST00000062104.2;ENST00000346199.2;ENST00000467603.1	5'UTR;5'UTR;5'UTR;5'UTR;5'UTR;TSS1500;TSS1500;3'UTR
USE1	ENSG00000053501.13	ENSG00000053501.13	-0.0175214	-0.54365	0.586683	0.616414	0.0322293	323.927	0.124049	-0.366445	0.415356	-9.19643	7.77533e-19	3.14464e-18	31.5451	0.707564	0.654764	0.609138	0.586022	-0.0716509	cg14399768	9802471	ATTATAATTATAAATTTCCAAATCACAACTCCAACTCTAATTCCATCCTC			II			TCACACTGTCCATTTCCCGGGGGAAGAAGCGGATCCAGAAAAGTTAAACTCTCCCAGGGC[CG]AGGATGGAATCAGAGCTGGAGCTGTGACCTGGAAACCCATAACCACAATACAGATGAGCC	37	19	17325604	TTGTGGTTATGGGTTTCCAGGTCACAGCTCCAGCTCTGATTCCATCCTCG	F	USE1	NM_018467	TSS1500	chr19:17326114-17326551	N_Shore								USE1;USE1	ENST00000445667.2;ENST00000379776.4	TSS1500;TSS1500
MCF2L2	ENSG00000053524.12	ENSG00000053524.12	0.657154	8.58368	9.18858e-18	2.5256e-17	0.0765585	319.996	0.453866	-4.05604	0.441399	-12.0629	7.24749e-30	5.6358e-29	56.7159	0.81894	0.929208	0.870024	0.917783	-0.354033	cg03174041	71654227	CTATAAAACCTACTCCCAATTATAAAATAAATTATACTCTTTCRAACTCC			II			ATTTCCTCTCACTGTGAAACCTGCTCCCAATTATAAAATGAATTGTGCTCTTTCGAACTC[CG]TTGATCTATTGTATGCAGGGTGGATCATAGAGTCTTATTTCATAATAACCTAGTGATGGA	37	3	182996509	CGGAGTTCGAAAGAGCACAATTCATTTTATAATTGGGAGCAGGTTTCACA	R	MCF2L2	NM_015078	Body
NRIP2	ENSG00000053702.15	ENSG00000053702.15	-0.31718	-7.4294	1.09093e-13	2.54762e-13	0.0426926	257.459	0.136935	1.91839	-1.93832	13.5341	3.43054e-36	3.80658e-35	71.1854	0.213957	0.641689	0.488835	0.269463	0.256648	cg03126946	22789147	TAACTAACTTAACCACATCCCCAACACTAAAATCCTAATCAAAACAAACA	37601139	TAACTAACTTAACCGCATCCCCAACGCTAAAATCCTAATCAAAACGAACG	I	A	Red	AGGGCCCACAGCTGGCTGACTTGGCCGCATCCCCAACGCTGGGGTCCTGGTCAGAGCGGG[CG]GTGGATGGGGCGTATGTGTGTGTGTGTGTGTGTGTGTGTGTGTGTGAGAGAGAGAGAGAG	37	12	2944310	CGCCCGCTCTGACCAGGACCCCAGCGTTGGGGATGCGGCCAAGTCAGCCA	R	NRIP2	NM_031474	TSS200						TRUE		12:2943810-2944634	Unclassified_Cell_type_specific	NRIP2;NRIP2	ENST00000546074.1;ENST00000337508.4	TSS200;TSS200
LAMA3	ENSG00000053747.17	ENSG00000053747.17	0.297529	3.10551	0.00189949	0.00258029	0.0958066	13563.1	1.64649	-2.05745	-0.057374	-8.78433	2.03934e-17	7.56528e-17	28.3178	0.454654	0.63065	0.543398	0.3055	-0.191474	cg17785683	9637120	ATTCTAAATCTTAATATTCCATCATAAAATTAATCACAAAATCACAAAAC			II			AAGAATGCTCCATCTGAGTCAAATTATGATAAAATAAGCAGACAAATTCAGACTGTGGGA[CG]TTCTGTGATTCTGTGACCAATTCTATGATGGAACATTAAGACTTAGAACAGACTGTGGGA	37	18	21322159	TTCTAAGTCTTAATGTTCCATCATAGAATTGGTCACAGAATCACAGAACG	F	LAMA3;LAMA3;LAMA3;LAMA3	NM_001302996;NR_130106;NM_001127717;NM_198129	Body;Body;Body;Body
AP5M1	ENSG00000053770.12	ENSG00000053770.12	-0.125117	-3.93525	8.31092e-05	0.00012365	0.0317939	2424.32	0.155857	-1.45559	3.17647	-5.36638	1.18965e-07	2.34497e-07	6.266	0.94825	0.959345	0.919246	0.965352	-0.0861649	cg24274659	16756902	AAACATAACACTTAACTCCTAATACACTATCATATATTAAATTACACCAC			II			AGAATTTAAAGCTTGAAAAGAGAAATGGACCAGATACCTGTAGATAGTGGACAGTTAATG[CG]TGGTGCAATCTAATATATGATAGTGCATTAGGAGCTAAGTGTTATGCTTTGAGAGTTCAC	37	14	57744653	AGCATAACACTTAGCTCCTAATGCACTATCATATATTAGATTGCACCACG	F	AP5M1;AP5M1	NR_026895;NM_018229	Body;Body										AP5M1	ENST00000556723.1	TSS1500
ANAPC4	ENSG00000053900.11	ENSG00000053900.11	-0.0532323	-2.02731	0.042631	0.0517256	0.0262576	1944.16	0.10436	-3.05465	-0.335036	-6.73092	4.27853e-11	1.05998e-10	13.9947	0.890738	0.949926	0.001	0.880207	-0.178203	cg20133092	40617534	TCACTTCTCTATTAAAAATCTAAATACATCACTTACAACTTTTAAATTTC			II			TGTTACATGCGTAGAATTTTTTGTGGGGCTATTTCTTTATTTTGTTTCTTGTTTGTGCTT[CG]AAATTTAAAAGTTGTAAGTGATGCATTCAGATTTCCAATAGAGAAGTGACTAAAAATACT	37	4	25396215	CACTTCTCTATTGGAAATCTGAATGCATCACTTACAACTTTTAAATTTCG	F	ANAPC4;ANAPC4	NM_001286756;NM_013367	Body;Body
KCNQ1	ENSG00000053918.18	ENSG00000053918.18	-0.718055	-10.5322	6.13982e-26	2.28782e-25	0.0681772	558.921	0.913439	-3.98734	-0.299626	-12.2561	1.12792e-30	9.18697e-30	58.5631	0.651172	0.733366	0.681829	0.828833	-0.354321	cg19670883	78717332	TAACTAAAATTATCATCTACTTTAAATAAAAACTAATAACATCACACATC			II			TGTTGGATTTCACTCATAGCCACGAGAACGGGTGGTGGTCTCTTCTGCAGTGAACTGATG[CG]ATGTGTGATGTCACTAGTTCTCATCCAAAGCAGATGACAATTCCAGTTACTCCTCACCAG	37	11	2502357	AACTGGAATTGTCATCTGCTTTGGATGAGAACTAGTGACATCACACATCG	F	KCNQ1;KCNQ1	NM_000218;NM_181798	Body;Body					RDMR
TRAPPC3	ENSG00000054116.12	ENSG00000054116.12	0.147927	5.6763	1.37639e-08	2.54276e-08	0.0260604	1535.15	0.163205	-2.20791	0.344508	-8.98648	4.16553e-18	1.61174e-17	29.8865	0.377241	0.609045	0.532399	0.623583	-0.177441	cg00039326	67706128	AAAATACACRTTTCTTTTATACCTTTTATACRCCCAAATACTAAACATAC			II			CTTTGCCATTTTAGGCAAGTTGCTAAATCTCTCTCAGTTGTTGTAAAGACTGGTGAGCCA[CG]CATGCCCAGCACTTGGGCGCATAAAAGGCATAAAAGAAACGTGTATTCCCTTCCAGCCAC	37	1	36615845	CGCATGCCCAGCACTTGGGCGCATAAAAGGCATAAAAGAAACGTGTATTC	F	TRAPPC3	NM_014408	TSS1500	chr1:36614855-36615462	S_Shore				TRUE		1:36614198-36616219	Promoter_Associated	TRAPPC3;TRAPPC3;TRAPPC3;TRAPPC3	ENST00000373163.1;ENST00000373166.3;ENST00000373159.1;ENST00000373162.1	TSS1500;TSS1500;TSS1500;TSS1500
THRAP3	ENSG00000054118.15	ENSG00000054118.15	-0.0279779	-1.69183	0.0906784	0.106277	0.0165371	7087.66	0.0688077	-2.81022	-1.85421	-6.34813	4.59053e-10	1.06204e-09	11.6738	0.69185	0.826639	0.001	0.001	-0.168934	cg06193952	6642567	TCTAAAACTACTTTACACATACATAACATTCAACAAATAACTAACTAAAC			II			CTTAGATTTCGTAGTCACTTAGTTTTGAAACCTTGATTCCTTTCCTCTTCGTCACTTCTA[CG]TCTAGTCAGTTATTTGTTGAATGCCATGTATGTGTAAAGCAGTTTCAGATTTCACTCCTG	37	1	36710180	CGTCTAGTCAGTTATTTGTTGAATGCCATGTATGTGTAAAGCAGTTTCAG	F	THRAP3	NM_005119	5'UTR										THRAP3;THRAP3	ENST00000354618.5;ENST00000469141.2	5'UTR;5'UTR
PHPT1	ENSG00000054148.18	ENSG00000054148.18	-0.00607515	-0.136039	0.891791	0.903253	0.0446574	855.683	0.285582
ENTPD2	ENSG00000054179.12	ENSG00000054179.12	0.899457	9.23697	2.53573e-20	7.70358e-20	0.0973757	43.8468	0.209947	-0.762333	1.14512	-14.7884	7.36954e-42	1.11758e-40	84.1647	0.740214	0.780719	0.623889	0.799388	-0.125305	cg14136372	43627865	TTTCTAAAAACTTAAACAAAAAAAATATACCACCTAATCTAAAAACCCAC			II			GCCTCACGGGCAGCCCCTAGGTGGGCCGTAGGCCAGGAGAGTGAGGGTGGGGGTGGGGGC[CG]TGGGCTCCCAGACCAGGTGGCACACCTTCCCTGCTTAAGCCCCCAGAAACGCCCAGGTTG	37	9	139946201	TTCTGGGGGCTTAAGCAGGGAAGGTGTGCCACCTGGTCTGGGAGCCCACG	F	ENTPD2;ENTPD2	NM_203468;NM_001246	Body;Body	chr9:139947906-139948937	N_Shore								RP11-229P13.15	ENST00000439076.1	TSS1500
LY75	ENSG00000054219.11	ENSG00000054219.11	0.22641	3.95549	7.63781e-05	0.000113853	0.0572394	503.945	0.465764	-2.58932	-0.877817	-5.53903	4.73656e-08	9.59215e-08	7.15872	0.854385	0.897871	0.8242	0.838225	-0.1469	cg08264672	12694896	ATAAAAATTTTACCTACCTCATCTAAAAAACACATCTTATCAAAACTTAC			II			AGAAAATTTACATAGGGATTTTACCTACCTCATCTGGAGGACACATCTTATCAGAACTTG[CG]TCATTCAGTTTTTCTCCCTTTCTCTTGCATACATATTTTAGTTTCTCCTCACATGATTGG	37	2	160735802	CGCAAGTTCTGATAAGATGTGTCCTCCAGATGAGGTAGGTAAAATCCCTA	R	LY75-CD302;LY75-CD302;LY75	NM_001198760;NM_001198759;NM_002349	Body;Body;Body
ARID4B	ENSG00000054267.22	ENSG00000054267.22	0.110245	4.80281	1.56456e-06	2.58822e-06	0.0229543	4177.79	0.0881501	-3.19798	-0.123068	-7.66148	8.44745e-14	2.49783e-13	20.1079	0.815336	0.735871	0.001	0.001	-0.174833	cg03184218	3746252	ACTACCTCCAAAACAACAACAATATTTTAAACTATCCTTAAATAAATAAC			II			AAAACAGCAGTGCTGAAAGGTATCCGTATCCACAGCCACACAAAAAAGAGAAGATCTTCA[CG]TCACCCACCTAAGGACAGCCCAAAACACTGCTGCTGTTCTGGAGGCAGCCCAAATATCCT	37	1	235459310	CGTCACCCACCTAAGGACAGCCCAAAACACTGCTGCTGTTCTGGAGGCAG	F	ARID4B;ARID4B;ARID4B	NM_016374;NM_001206794;NM_031371	Body;Body;Body
OPN3	ENSG00000054277.14	ENSG00000054277.14	-0.0372404	-0.620601	0.534862	0.565595	0.060007	174.609	0.263239	-3.11832	0.735754	-14.09	1.132e-38	1.44272e-37	76.8669	0.428526	0.354936	0.531358	0.315349	-0.309481	cg04815649	33796862	AACTTTAACTACTATCTAAACAAAAAACTCACTACAAATAATTTACCTCC			II			CTCAAGTGTGTAGCTATGTCTCCATCGTTGTTATGAGTCACCTCTCTCTGAATAAGGAAA[CG]GAGGCAAATTACTTGCAGTGAGCTCTCTGTTTAGATAGCAGCTAAAGTCAAATCTCTTCA	37	1	241763969	CGGAGGCAAATTACTTGCAGTGAGCTCTCTGTTTAGATAGCAGCTAAAGT	F	OPN3	NM_014322	Body										OPN3	ENST00000469376.1	3'UTR
SDCCAG8	ENSG00000054282.16	ENSG00000054282.16	-0.232773	-7.63543	2.25069e-14	5.39945e-14	0.0304859	2191.65	0.200858	-4.5751	-0.0219502	-14.0083	2.63986e-38	3.29222e-37	76.0248	0.540063	0.394741	0.455954	0.911354	-0.369908	cg21585942	83634345	TCCACACTACACRTAATAATATCTATAACCCCRAAATTTATAAATAACAC			II			GCTCTGTGTACTCCACACTGCACGTAGTGGTGTCTGTAACCCCGGGGTTTGTGAATGGCA[CG]TCCCATTTTAAAACTTAAAATGAACTGCCGATTCTGTGCATGTTGTATAGCTTGTTTTTG	37	1	243584924	CGTGCCATTCACAAACCCCGGGGTTACAGACACCACTACGTGCAGTGTGG	R	SDCCAG8	NM_006642	Body						TRUE
PTPRN	ENSG00000054356.14	ENSG00000054356.14	2.89321	18.9435	4.99767e-80	8.4155e-79	0.152729	170.933	1.26297	-3.60783	0.998353	-11.4113	3.39147e-27	2.25914e-26	50.6134	0.567357	0.591181	0.771671	0.654682	-0.268578	cg06894303	43771264	ATTTCCCTAATCACACTTAATCTTCACAACAACCCCCTAAAATATATATC			II			ATTGTTATTATTCTTTGTGTTGACCCTGAACCTCAACTTTCTCTGTTTGTAAAGTGGAAA[CG]ATACATATTTCAGGGGGCTGTTGTGAAGATCAAGTGTGATCAGGGAAATCAAAGTGCTTA	37	2	220169022	TTTCCCTGATCACACTTGATCTTCACAACAGCCCCCTGAAATATGTATCG	F	PTPRN;PTPRN;PTPRN	NM_001199764;NM_002846;NM_001199763	Body;Body;Body	chr2:220173021-220173271	N_Shelf
HHAT	ENSG00000054392.13	ENSG00000054392.13	0.23439	4.68573	2.78961e-06	4.54678e-06	0.0500221	543.364	0.283918	-3.32028	1.06326	-14.3195	1.03581e-39	1.39698e-38	79.2452	0.616054	0.456397	0.564775	0.477646	-0.313967	cg02753272	31638851	TACTACAAATTAATTCAACTCATTATTACAATAACCRCAACTCCTAATAC			II			AACCAGTGTAATGCTACAAATTAGTTCAACTCATTGTTGCAGTAACCGCAACTCCTAGTA[CG]CCGATGGTGCCTACAGTTCGCACAAAAAGAATTACTGCCTACAGTTTGCACAAAAAGAAT	37	1	210547663	GCTACAAATTAGTTCAACTCATTGTTGCAGTAACCGCAACTCCTAGTACG	R	HHAT;HHAT;HHAT;HHAT;HHAT;HHAT	NM_001170587;NM_001170564;NM_001170588;NM_001170580;NM_018194;NM_001122834	Body;Body;Body;Body;Body;Body						TRUE				RNU5A-8P;HHAT	ENST00000364102.1;ENST00000545781.1	TSS200;5'UTR
KIF1B	ENSG00000054523.18	ENSG00000054523.18	-0.259059	-8.95291	3.46229e-19	1.00759e-18	0.0289357	6513.24	0.166291	-3.19744	-0.473579	-9.83796	3.9188e-21	1.82e-20	36.7779	0.488868	0.667347	0.600392	0.714776	-0.232483	cg08368905	48761595	RACTATACTCAAATAAAAAATCTAAACTAAAATTAATCTCTTACCAAACC			II			CATAGCCAAACGGCTGTGCTCAGATGGAAAGTCTGAGCTGAGGTTGGTCTCTTGCCAAAC[CG]TGGCTGTTGTGTGTTGTTCTTCATGTCTTCGAGTTCATTTTTTTTCATTCTGCCTATTCT	37	1	10441146	CGGTTTGGCAAGAGACCAACCTCAGCTCAGACTTTCCATCTGAGCACAGC	R	KIF1B	NM_015074	3'UTR										KIF1B;KIF1B	ENST00000377086.1;ENST00000377081.1	3'UTR;3'UTR
FOXC1	ENSG00000054598.9	ENSG00000054598.9	0.42476	5.10086	3.38112e-07	5.80015e-07	0.0832722	403.589	0.749119	0.317692	-3.62034	5.20732	2.71874e-07	5.231e-07	5.46627	0.119517	0.134561	0.10674	0.0731836	0.019204	cg24038058	63689181	CCACACTAAAAATCTAACTACAAAAAAAACTATAAAAAAAACTCTAACCA	38750279	CCGCGCTAAAAATCTAACTACAAAAAAAACTATAAAAAAAACTCTAACCG	I	A	Red	GGCGGCCGCGTCCTCGCGCGCGGGGATCGCACCCCCGCTGGCGCTCGGCGCCTACTCGCC[CG]GCCAGAGCTCCCTCTACAGCTCCCCCTGCAGCCAGACCTCCAGCGCGGGCAGCTCGGGCG	37	6	1611745	CCGCGCTGGAGGTCTGGCTGCAGGGGGAGCTGTAGAGGGAGCTCTGGCCG	F	FOXC1	NM_001453	1stExon	chr6:1604606-1615866	Island	high-CpG:1556543-1556796				6:1553568-1557324			FOXC1	ENST00000380874.2	1stExon
TBC1D22A	ENSG00000054611.14	ENSG00000054611.14	-0.103085	-3.90563	9.39813e-05	0.000139443	0.0263939	1406.21	0.127091	-4.08085	0.516642	-12.4645	1.48737e-31	1.27413e-30	60.5753	0.679585	0.759365	0.788082	0.483473	-0.319741	cg08381586	33756245	AACATAACTCTTAATCAATCTTCTAACTCATAACCATAATATAACTCTTC			II			AATAGACCTGTAGTGAGAAAACTATAAAACACTGGTGAAGAGAAAGAAGATCTGATTAAA[CG]AAGAGCTATATCATGGTCATGAGTCAGAAGACTGATTAAGAGCTATGCTATGGTCATGAG	37	22	47503488	CGAAGAGCTATATCATGGTCATGAGTCAGAAGACTGATTAAGAGCTATGC	F	TBC1D22A;TBC1D22A;TBC1D22A;TBC1D22A;TBC1D22A	NM_001284304;NM_001284305;NM_001284303;NM_014346;NR_104292	Body;Body;Body;Body;Body
SYNE2	ENSG00000054654.19	ENSG00000054654.19	0.0702428	1.91475	0.0555247	0.066559	0.0366852	33043.9	0.236307
PLEKHH1	ENSG00000054690.14	ENSG00000054690.14	0.0776835	1.00472	0.315029	0.345765	0.0773182	644.282	0.855733	-2.71971	2.14309	-8.47324	2.2314e-16	7.76349e-16	25.9564	0.917933	0.952245	0.822129	0.949261	-0.167016	cg20713367	88753218	TCTCAATAATAACTACCCTTACTCTCTAATTCCRTACTTTAAACAAATTC			II			GATGAGTCCCCTCTCAGTAGTAACTGCCCTTGCTCTCTGGTTCCGTGCTTTGGGCAGATT[CG]CCGCTCTGGAGGCACCCCATGCTGTGCTACAGCAAAGACGGCCTATACGCCTCCCTCACC	37	14	68044022	CTCAGTAGTAACTGCCCTTGCTCTCTGGTTCCGTGCTTTGGGCAGATTCG	R	PLEKHH1;PLEKHH1	NM_020715;NM_020715	ExonBnd;Body										PLEKHH1;PLEKHH1	ENST00000417684.2;ENST00000329153.5	TSS1500;ExonBnd
ATP9A	ENSG00000054793.14	ENSG00000054793.14	0.0788132	1.78031	0.0750247	0.0887178	0.0442693	4567.15	0.366558	-1.66513	0.626438	-19.0973	1.20742e-62	5.65712e-61	131.818	0.583437	0.732524	0.63133	0.741108	-0.268879	cg05116309	12694882	ACTACATTTTATTTCCACTACCTACCTTTATTTTCATCATACTTTAATAC			II			GTGGCCCAGGCATGACCGTGCAGAATTTCTCGCTCTTTAGTCATCAGGGGGACTGAGAGA[CG]TACCAAAGTATGATGAAAATAAAGGCAGGCAGTGGAAATAAAATGTAGCAGAAAAAACCT	37	20	50303805	CTACATTTTATTTCCACTGCCTGCCTTTATTTTCATCATACTTTGGTACG	F	ATP9A	NM_006045	Body
CHRDL2	ENSG00000054938.16	ENSG00000054938.16	0.515204	4.79441	1.63155e-06	2.69518e-06	0.107459	41.512	0.152967	-4.67434	-3.04442	-10.1654	2.39721e-22	1.19916e-21	39.5442	0.483481	0.820573	0.001	0.708566	-0.325061	cg22000795	11614974	AAAAAACTTTATTCAAAAAATAAACTACAAAACCCAAAAAATATATACAC			II			TCCCATCCCCCTCCCCTGTACACACACACACACACACACACACACACACACACACACACA[CG]TGTACACATTCTCTGGGTCCTGTAGCCCACCTTTTGAACAAAGTCCTCCTGGTGTGAAGA	37	11	74430468	GAGGACTTTGTTCAAAAGGTGGGCTACAGGACCCAGAGAATGTGTACACG	F	CHRDL2;CHRDL2;CHRDL2;CHRDL2;CHRDL2;CHRDL2	NM_001304390;NM_001304415;NM_001304391;NM_001304416;NM_015424;NM_001278473	TSS200;TSS200;TSS200;TSS200;Body;Body						TRUE				CHRDL2;CHRDL2	ENST00000534159.1;ENST00000393519.2	3'UTR;5'UTR
FAM168A	ENSG00000054965.11	ENSG00000054965.11	0.10637	3.46351	0.000533183	0.000752199	0.0307118	2884.46	0.173717	-2.2282	-0.964949	-9.68569	1.40703e-20	6.32512e-20	35.5129	0.375499	0.341197	0.563666	0.487353	-0.210826	cg01600676	67709908	ATCTCTCCATACTTATAAAATATTATATCAAACCTCACATAAATACACTC			II			AAAAGCTATTCACAATTTATTCTTCGGGGAAAAAGTTGATTACACAACAGCATGTCTACA[CG]AGTGCATTTATGTGAGGTTTGACACAATATTCTACAAGCATGGAGAGATTTCAGGAAAGA	37	11	73310242	CGAGTGCATTTATGTGAGGTTTGACACAATATTCTACAAGCATGGAGAGA	F	FAM168A;FAM168A;FAM168A	NM_015159;NM_001286051;NM_001286050	TSS1500;TSS1500;TSS1500	chr11:73308799-73309500	S_Shore								FAM168A;FAM168A;FAM168A	ENST00000450446.2;ENST00000356467.4;ENST00000064778.4	TSS1500;TSS1500;TSS1500
RELT	ENSG00000054967.13	ENSG00000054967.13	0.156336	2.81905	0.00481666	0.00633956	0.0554571	607.27	0.391822	-0.651152	0.644612	-14.4247	3.42068e-40	4.73408e-39	80.3471	0.603386	0.693446	0.632338	0.752026	-0.115652	cg15447592	92635315	AAAACTCTAAAACCTCACTAACTACCCAACCTTTAAAATAAAACAAAAAC			II			GTCAGGCATCGGAGGCTCTGGGGCCTCACTGACTGCCCAGCCTTTAGGATGAGGCAGAGA[CG]GATATGGGACCTTCAGATATCCCCTCCCAGCCGAGGGGGCTTCCATCTAACTGTTTTTTT	37	11	73097380	AGGCTCTGGGGCCTCACTGACTGCCCAGCCTTTAGGATGAGGCAGAGACG	R	RELT;RELT	NM_152222;NM_032871	5'UTR;5'UTR				chr11:73097153-73097153				11:73097167-73097426	Unclassified_Cell_type_specific	RELT;RELT	ENST00000064780.2;ENST00000393580.2	5'UTR;5'UTR
GALC	ENSG00000054983.17	ENSG00000054983.17	-0.374074	-8.59269	8.4958e-18	2.33905e-17	0.043534	2169.55	0.54046	-3.47895	-1.03229	-7.30319	1.00171e-12	2.76354e-12	17.6771	0.868406	0.938255	0.001	0.821919	-0.216326	cg13190415	96613912	TCTTCTATACTCCCCCTTAAAATAAAATCTACTCCTTTTATATAAATACC			II			TCAGAAATGGCCCAGGATCAGCAGATGGTATATGGAAACTAGAAGTGAAAGGGGACTGGC[CG]GTACTCACACAAAAGGAGTAGACCCTACCCTAAGGGGGAGCATAGAAGACCAACTCAGGA	37	14	88437623	CTTCTATGCTCCCCCTTAGGGTAGGGTCTACTCCTTTTGTGTGAGTACCG	F	GALC;GALC;GALC	NM_001201401;NM_000153;NM_001201402	Body;Body;Body
NOP58	ENSG00000055044.11	ENSG00000055044.11	0.488169	16.756	5.11691e-63	5.63922e-62	0.0291339	1943.95	0.215291	-4.10814	0.450533	-11.9324	2.52137e-29	1.89986e-28	55.4781	0.576605	0.859432	0.720624	0.682003	-0.311898	cg11667301	62738256	ACTAAATCTAAATAATCTAACTCAATATTCRTCACTACCACTAAAACAAC			II			TTCTTCTTGGAACTGAATCTAAGTGATCTGACTCAATATTCGTCACTACCACTGAGACAA[CG]ATGAATCAACTATATGTTTCTTTCTGGATAAAATACTACCCTGAGGCTGGGCGTGATGGC	37	2	203141235	CGTTGTCTCAGTGGTAGTGACGAATATTGAGTCAGATCACTTAGATTCAG	R	SNORD70;NOP58	NR_003058;NM_015934	Body;Body										SNORD70;NOP58	ENST00000391232.1;ENST00000467734.1	5'UTR;5'UTR
SZRD1	ENSG00000055070.17	ENSG00000055070.17	0.0691004	3.0258	0.00247974	0.00334014	0.022837	2010.15	0.0981821	-0.957731	-1.76402	-3.78958	0.000167714	0.000263715	-0.678194	0.301908	0.369577	0.416083	0.379453	-0.124237	cg11760836	17611522	AAAATCAATCTTTCTCCAAATAACACAATAAAACTTAATACTAAAAATTC			II			AGACTGGAAGAATTTTTGTGTGTGTGAGTCATCTGAGGTCATTGTTTCCTGTATAGCTTC[CG]AATTCTTAGTATCAAGTCCTATTGTGTCATTTGGAGAAAGACTGACTTTGAGAAGTCCCT	37	1	16698494	AAGTCAGTCTTTCTCCAAATGACACAATAGGACTTGATACTAAGAATTCG	F	SZRD1;SZRD1;SZRD1;SZRD1;SZRD1;SZRD1	NR_073503;NR_073502;NR_073501;NR_073500;NM_001114600;NM_001271869	Body;Body;Body;Body;Body;Body										C1orf144	ENST00000472461.1	5'UTR
KCNH2	ENSG00000055118.16	ENSG00000055118.16	0.368533	3.23775	0.00120475	0.00165828	0.113824	131.465	0.52667	1.13729	1.77074	15.7625	2.10307e-46	4.08934e-45	94.5778	0.660572	0.671922	0.743488	0.85494	0.155595	cg26389737	74641137	AAAAATTCCAACTACTACTAAAAACCCCAACATTACAAACCAAAATAACC			II			GCCTCACTTGTGCCAGGCAAGATGCTCCTGGGATAAGAGCTTTTTATAAACAGAAGTTTC[CG]GCCACTTTGGCCTGTAATGCTGGGGCTTTCAGTAGCAGTTGGAATTCTCCCCCTCCCTTC	37	7	150673192	CGGCCACTTTGGCCTGTAATGCTGGGGCTTTCAGTAGCAGTTGGAATTCT	F	KCNH2;KCNH2	NM_172056;NM_000238	Body;Body	chr7:150674737-150675026	N_Shore				TRUE
CUL1	ENSG00000055130.17	ENSG00000055130.17	-0.00541504	-0.225884	0.821292	0.839125	0.0239727	3342.23	0.147765	-2.0775	2.33479	-7.19303	2.10291e-12	5.68197e-12	16.9489	0.681341	0.884963	0.871361	0.895541	-0.147798	cg18940274	12636834	ATCAAAAACTCTAAATTAAAATACCTTACCTTTATCCTTATCACATCTCC			II			GTAGACGTGATGTCAAGAACTCTGAATTAGAATGCCTTGCCTTTGTCCTTGTCACATCTC[CG]TGACCTCATCTGCCTAGTTTAGTGCCTACATTGCAGGTTCATTTGAAACTCACCTCTTCT	37	7	148469757	CGGAGATGTGACAAGGACAAAGGCAAGGCATTCTAATTCAGAGTTCTTGA	R	CUL1	NM_003592	Body						TRUE		7:148469689-148469817	Gene_Associated_Cell_type_specific
FAM114A2	ENSG00000055147.19	ENSG00000055147.19	-0.344661	-12.9855	1.47897e-38	8.12943e-38	0.026542	1119.69	0.117086	-0.756835	3.83753	-4.24789	2.53747e-05	4.24879e-05	1.11053	0.955428	0.962904	0.928141	0.961176	-0.0429674	cg25360429	92666900	TATAAATAAATATTTCCTATCTTTTCCTTATACTCTCTCCAAATTACAAC			II			TGTTTTGTGTATATGAATAAATGTTTCCTATCTTTTCCTTATGCTCTCTCCAGGTTGCAA[CG]CATCATTATCATCATCATAAATATATACAGTATACTATATGTAGAATATATAATATACAT	37	5	153417166	ATGAATAAATGTTTCCTATCTTTTCCTTATGCTCTCTCCAGGTTGCAACG	R	FAM114A2;MFAP3;MFAP3;MFAP3	NM_018691;NM_001135037;NM_001242336;NM_005927	5'UTR;TSS1500;TSS1500;TSS1500	chr5:153418183-153418669	N_Shore								FAM114A2;FAM114A2;FAM114A2;FAM114A2;FAM114A2;MFAP3;MFAP3	ENST00000522858.1;ENST00000433795.1;ENST00000520313.1;ENST00000351797.4;ENST00000520667.1;ENST00000439768.2;ENST00000322602.5	5'UTR;5'UTR;5'UTR;5'UTR;5'UTR;TSS1500;TSS1500
CYFIP2	ENSG00000055163.20	ENSG00000055163.20	-0.330815	-5.59133	2.25333e-08	4.11299e-08	0.0591658	1656.61	0.641959	-3.27912	-0.215282	-10.4351	2.29326e-23	1.21771e-22	41.869	0.597533	0.766373	0.751784	0.379965	-0.261845	cg24241014	50676525	TAAACTCAATAAACCCTCACTAAATACAACATTTACTATTATCATAATAC			II			GAAGTTACCTCTGGGCTCAGTGAGCCCTCACTGGATGCAGCATTTGCTGTTGTCATGGTA[CG]TGATGGGAAGGTGTGTTTGAGAACTCAGTGAAATGTGAATCTAGTTAGCTGCACAGCAGC	37	5	156710664	GGGCTCAGTGAGCCCTCACTGGATGCAGCATTTGCTGTTGTCATGGTACG	R	CYFIP2;CYFIP2;CYFIP2;CYFIP2	NM_001037333;NM_001291722;NM_001291721;NM_014376	5'UTR;5'UTR;5'UTR;5'UTR								5:156710485-156710842	Unclassified	CYFIP2;CYFIP2;CYFIP2;CYFIP2;CYFIP2;CYFIP2	ENST00000318218.6;ENST00000442283.2;ENST00000522463.1;ENST00000521420.1;ENST00000347377.6;ENST00000377576.3	5'UTR;5'UTR;5'UTR;5'UTR;5'UTR;5'UTR
TAB2	ENSG00000055208.19	ENSG00000055208.19	0.08194	2.74586	0.0060352	0.00788199	0.0298412	3276.51	0.163326	-3.73995	0.577417	-12.3924	3.00588e-31	2.52939e-30	59.8764	0.001	0.783917	0.8657	0.779575	-0.307265	cg27058120	7729179	ACCCAATCTTTTATAAAACTCRAAAACCTAATACTAACCATATTTACAAC			II			GCTGAGACATCCTTGTTGTCTGTTCATGGATGGGTAGTGTTGTGAGTCATAGAACAATTC[CG]TTGCAAATATGGTCAGCATTAGGCCCCCGAGTCTCACAAAAGACTGGGTTGAATTGGGAA	37	6	149628284	CCCAGTCTTTTGTGAGACTCGGGGGCCTAATGCTGACCATATTTGCAACG	F	TAB2	NM_001292035	Body
GINM1	ENSG00000055211.14	ENSG00000055211.14	-0.220043	-8.35039	6.8038e-17	1.80976e-16	0.0263513	1227.32	0.118466	-2.53386	1.36892	-7.11027	3.64961e-12	9.71017e-12	16.4078	0.911939	0.917682	0.84404	0.841417	-0.151235	cg16456265	21628585	ACTTTTCAATATCCCCAAACACTTTTTAAATATATACAACCCTAACTTAC			II			TTTAGGGAGAAACTTTTCAGTGTCCCCAAGCACTTTTTAAGTATATGCAACCCTGGCTTA[CG]AGCCTGAACTTCCAGTTCAATCAGAAGTTCTCAAGAACAATAAATATGACCTGGCTCTGA	37	6	149891049	CTTTTCAGTGTCCCCAAGCACTTTTTAAGTATATGCAACCCTGGCTTACG	R	GINM1	NM_138785	Body	chr6:149887317-149888252	S_Shelf								C6orf72	ENST00000367423.3	5'UTR
EIF2AK2	ENSG00000055332.18	ENSG00000055332.18	0.510643	12.2275	2.21675e-34	1.0816e-33	0.0417619	5830.66	0.312196	-1.70414	-0.297766	-8.84508	1.26877e-17	4.76693e-17	28.7864	0.39863	0.612005	0.805309	0.796372	-0.177952	cg14126601	18663263	ACAAATATCTCTATTTAACAACAAAACTAACCCACAAATACTTTTACAAC			II			CGTAATCTCCTTCACTCCGCTCCCACCCATCCATTCATTCATGAGCAGACACTTGCCAGC[CG]CTGTAAAAGCACCTGTGGGCCAGTCCTGCTGCTAAATAGAGACACCTGCTTCCTACAGTA	37	2	37384708	CAGGTGTCTCTATTTAGCAGCAGGACTGGCCCACAGGTGCTTTTACAGCG	F	EIF2AK2;EIF2AK2	NM_002759;NM_001135651	TSS1500;TSS1500	chr2:37383901-37384402	S_Shore						2:37383067-37384938	Promoter_Associated	EIF2AK2	ENST00000233057.4	TSS1500
USP36	ENSG00000055483.19	ENSG00000055483.19	-0.0370588	-0.949075	0.342582	0.373872	0.0390473	2057.98	0.197542	-0.895058	0.298187	-9.79431	5.6513e-21	2.60003e-20	36.4155	0.618065	0.732877	0.652558	0.80877	-0.144613	cg18303410	16672960	TCRTAAAAACAATTTACAATAAAAACATTCAAACACACAAATAAAAAACC			II			AAAATTAAGGTTCGTAAAAACAGTTTACAGTGAAAACATTCAAACACACAGATGGAGAAC[CG]CACAGGGAGCACATGAGCCCCCCTTATTCAGCCTCAGTAACTACATCTGACCCATCCTGA	37	17	76835340	CGTAAAAACAGTTTACAGTGAAAACATTCAAACACACAGATGGAGAACCG	R	USP36	NM_025090	5'UTR	chr17:76836060-76837438	N_Shore			RDMR					USP36;USP36	ENST00000542802.1;ENST00000312010.6	5'UTR;5'UTR
KMT2C	ENSG00000055609.19	ENSG00000055609.19	-0.161987	-7.26629	3.69491e-13	8.44796e-13	0.0222929	14781	0.0861176	-3.90262	-0.910526	-11.178	2.9157e-26	1.83875e-25	48.4791	0.529566	0.372151	0.409473	0.700308	-0.321951	cg09722706	64646273	ATATCAAACAACTTCTACTTTTATACTCTTAAAAACTCTAAATTACTACC			II			AGTCCTGGAATCTCTTCCTCTCCACATCATCTCTCCAGCAAGGTATGACAGCTTCTTGCA[CG]GCAGCAACTCAGAGCTCCCAAGAGTACAAAAGTAGAAGCTGCCTGACATGCTCAAGGCTT	37	7	152121979	CGGCAGCAACTCAGAGCTCCCAAGAGTACAAAAGTAGAAGCTGCCTGACA	F	KMT2C	NM_170606	Body
[truncated: 34,423 more rows]
[truncated: 42 more columns]

## Sheet: ORA_TvN
Unnamed: 0	ONTOLOGY	ID	Description	GeneRatio	BgRatio	pvalue	p.adjust	qvalue	geneID	Count	file
[truncated: 34,555 more rows]

## Sheet: ORA_SiRCle
Unnamed: 0	ONTOLOGY	ID	Description	GeneRatio	BgRatio	pvalue	p.adjust	qvalue	geneID	Count
[truncated: 32,486 more rows]

## Sheet: Protein_DA
gene_name	logFC_protein	stat_protein	pvalue_protein	padj_protein	B_protein	mean_protein
A1BG	-0.66387	-19.7824	1.76588e-70	1.99778e-69	149.541	7.73588
[truncated: 7,873 more rows]

## Sheet: RNA_DE
gene_name	gene_id	logFC_rna	stat_rna	pvalue_rna	padj_rna	lfcSE_rna	baseMean_rna	var_rna
[truncated: 26,534 more rows]

[truncated: 1 more sheets: CpG_DMC]
