# Supplementary material for: SiRCle (Signature Regulatory Clustering) model integration reveals mechanisms of phenotype regulation in renal cancer
Source: Genome Med. 2024 Dec 4;16:144. doi: 10.1186/s13073-024-01415-3 (PMC11616309; doi:10.1186/s13073-024-01415-3)
Supplement: Supplementary file 10 — Additional file 10: Table S9 ORA for early and late analysis PanCan. Sheets annotated with labels. [file 13073_2024_1415_MOESM10_ESM.xlsx]

## Sheet: ORA_EarlyLate
	Unnamed: 0	ONTOLOGY	ID	Description	GeneRatio	BgRatio	pvalue	p.adjust	qvalue	geneID	Count	Condition
0	GO:0019637	BP	GO:0019637	organophosphate metabolic process	3/4	434/6567	0.00109065	0.073413	0.0408394	ABCA2/CARD11/SLC44A4	3	ClusterGoSummary_Hypo_Methylation.csv
1	GO:0008654	BP	GO:0008654	phospholipid biosynthetic process	2/4	127/6567	0.00217055	0.073413	0.0408394	ABCA2/SLC44A4	2	ClusterGoSummary_Hypo_Methylation.csv
2	GO:0006644	BP	GO:0006644	phospholipid metabolic process	2/4	184/6567	0.00451406	0.073413	0.0408394	ABCA2/SLC44A4	2	ClusterGoSummary_Hypo_Methylation.csv
3	GO:0010560	BP	GO:0010560	positive regulation of glycoprotein biosynthetic process	1/4	10/6567	0.00607855	0.073413	0.0408394	ABCA2	1	ClusterGoSummary_Hypo_Methylation.csv
4	GO:0022010	BP	GO:0022010	central nervous system myelination	1/4	10/6567	0.00607855	0.073413	0.0408394	ABCA2	1	ClusterGoSummary_Hypo_Methylation.csv
5	GO:0032291	BP	GO:0032291	axon ensheathment in central nervous system	1/4	10/6567	0.00607855	0.073413	0.0408394	ABCA2	1	ClusterGoSummary_Hypo_Methylation.csv
6	GO:0034311	BP	GO:0034311	diol metabolic process	1/4	10/6567	0.00607855	0.073413	0.0408394	ABCA2	1	ClusterGoSummary_Hypo_Methylation.csv
7	GO:0050857	BP	GO:0050857	positive regulation of antigen receptor-mediated signaling pathway	1/4	10/6567	0.00607855	0.073413	0.0408394	CARD11	1	ClusterGoSummary_Hypo_Methylation.csv
8	GO:0010874	BP	GO:0010874	regulation of cholesterol efflux	1/4	11/6567	0.00668487	0.073413	0.0408394	ABCA2	1	ClusterGoSummary_Hypo_Methylation.csv
9	GO:0032743	BP	GO:0032743	positive regulation of interleukin-2 production	1/4	11/6567	0.00668487	0.073413	0.0408394	CARD11	1	ClusterGoSummary_Hypo_Methylation.csv
10	GO:1902993	BP	GO:1902993	positive regulation of amyloid precursor protein catabolic process	1/4	11/6567	0.00668487	0.073413	0.0408394	ABCA2	1	ClusterGoSummary_Hypo_Methylation.csv
11	GO:1903020	BP	GO:1903020	positive regulation of glycoprotein metabolic process	1/4	11/6567	0.00668487	0.073413	0.0408394	ABCA2	1	ClusterGoSummary_Hypo_Methylation.csv
12	GO:0042133	BP	GO:0042133	neurotransmitter metabolic process	1/4	12/6567	0.00729092	0.073413	0.0408394	SLC44A4	1	ClusterGoSummary_Hypo_Methylation.csv
13	GO:0045577	BP	GO:0045577	regulation of B cell differentiation	1/4	12/6567	0.00729092	0.073413	0.0408394	CARD11	1	ClusterGoSummary_Hypo_Methylation.csv
14	GO:0070723	BP	GO:0070723	response to cholesterol	1/4	13/6567	0.0078967	0.073413	0.0408394	ABCA2	1	ClusterGoSummary_Hypo_Methylation.csv
15	GO:1902003	BP	GO:1902003	regulation of amyloid-beta formation	1/4	13/6567	0.0078967	0.073413	0.0408394	ABCA2	1	ClusterGoSummary_Hypo_Methylation.csv
16	GO:0001573	BP	GO:0001573	ganglioside metabolic process	1/4	14/6567	0.00850219	0.073413	0.0408394	ABCA2	1	ClusterGoSummary_Hypo_Methylation.csv
17	GO:0032366	BP	GO:0032366	intracellular sterol transport	1/4	14/6567	0.00850219	0.073413	0.0408394	ABCA2	1	ClusterGoSummary_Hypo_Methylation.csv
18	GO:0032367	BP	GO:0032367	intracellular cholesterol transport	1/4	14/6567	0.00850219	0.073413	0.0408394	ABCA2	1	ClusterGoSummary_Hypo_Methylation.csv
19	GO:0045939	BP	GO:0045939	negative regulation of steroid metabolic process	1/4	14/6567	0.00850219	0.073413	0.0408394	ABCA2	1	ClusterGoSummary_Hypo_Methylation.csv
20	GO:0090407	BP	GO:0090407	organophosphate biosynthetic process	2/4	257/6567	0.00868771	0.073413	0.0408394	ABCA2/SLC44A4	2	ClusterGoSummary_Hypo_Methylation.csv
21	GO:0030890	BP	GO:0030890	positive regulation of B cell proliferation	1/4	15/6567	0.00910741	0.073413	0.0408394	CARD11	1	ClusterGoSummary_Hypo_Methylation.csv
22	GO:0032369	BP	GO:0032369	negative regulation of lipid transport	1/4	15/6567	0.00910741	0.073413	0.0408394	ABCA2	1	ClusterGoSummary_Hypo_Methylation.csv
23	GO:0036314	BP	GO:0036314	response to sterol	1/4	15/6567	0.00910741	0.073413	0.0408394	ABCA2	1	ClusterGoSummary_Hypo_Methylation.csv
24	GO:0045058	BP	GO:0045058	T cell selection	1/4	15/6567	0.00910741	0.073413	0.0408394	CARD11	1	ClusterGoSummary_Hypo_Methylation.csv
25	GO:0048261	BP	GO:0048261	negative regulation of receptor-mediated endocytosis	1/4	15/6567	0.00910741	0.073413	0.0408394	ABCA2	1	ClusterGoSummary_Hypo_Methylation.csv
26	GO:1901068	BP	GO:1901068	guanosine-containing compound metabolic process	1/4	15/6567	0.00910741	0.073413	0.0408394	CARD11	1	ClusterGoSummary_Hypo_Methylation.csv
27	GO:2000008	BP	GO:2000008	regulation of protein localization to cell surface	1/4	15/6567	0.00910741	0.073413	0.0408394	ABCA2	1	ClusterGoSummary_Hypo_Methylation.csv
28	GO:0010559	BP	GO:0010559	regulation of glycoprotein biosynthetic process	1/4	16/6567	0.00971235	0.073413	0.0408394	ABCA2	1	ClusterGoSummary_Hypo_Methylation.csv
29	GO:0015695	BP	GO:0015695	organic cation transport	1/4	16/6567	0.00971235	0.073413	0.0408394	SLC44A4	1	ClusterGoSummary_Hypo_Methylation.csv
30	GO:0034205	BP	GO:0034205	amyloid-beta formation	1/4	16/6567	0.00971235	0.073413	0.0408394	ABCA2	1	ClusterGoSummary_Hypo_Methylation.csv
31	GO:0035315	BP	GO:0035315	hair cell differentiation	1/4	16/6567	0.00971235	0.073413	0.0408394	SLC44A4	1	ClusterGoSummary_Hypo_Methylation.csv
32	GO:0072348	BP	GO:0072348	sulfur compound transport	1/4	16/6567	0.00971235	0.073413	0.0408394	SLC44A4	1	ClusterGoSummary_Hypo_Methylation.csv
33	GO:1903725	BP	GO:1903725	regulation of phospholipid metabolic process	1/4	16/6567	0.00971235	0.073413	0.0408394	ABCA2	1	ClusterGoSummary_Hypo_Methylation.csv
34	GO:0050856	BP	GO:0050856	regulation of T cell receptor signaling pathway	1/4	17/6567	0.010317	0.073413	0.0408394	CARD11	1	ClusterGoSummary_Hypo_Methylation.csv
35	GO:1902991	BP	GO:1902991	regulation of amyloid precursor protein catabolic process	1/4	17/6567	0.010317	0.073413	0.0408394	ABCA2	1	ClusterGoSummary_Hypo_Methylation.csv
36	GO:1903018	BP	GO:1903018	regulation of glycoprotein metabolic process	1/4	17/6567	0.010317	0.073413	0.0408394	ABCA2	1	ClusterGoSummary_Hypo_Methylation.csv
37	GO:0014003	BP	GO:0014003	oligodendrocyte development	1/4	18/6567	0.0109214	0.073413	0.0408394	ABCA2	1	ClusterGoSummary_Hypo_Methylation.csv
38	GO:0032801	BP	GO:0032801	receptor catabolic process	1/4	18/6567	0.0109214	0.073413	0.0408394	ABCA2	1	ClusterGoSummary_Hypo_Methylation.csv
39	GO:0033344	BP	GO:0033344	cholesterol efflux	1/4	18/6567	0.0109214	0.073413	0.0408394	ABCA2	1	ClusterGoSummary_Hypo_Methylation.csv
40	GO:0006656	BP	GO:0006656	phosphatidylcholine biosynthetic process	1/4	19/6567	0.0115255	0.073413	0.0408394	SLC44A4	1	ClusterGoSummary_Hypo_Methylation.csv
41	GO:0031295	BP	GO:0031295	T cell costimulation	1/4	19/6567	0.0115255	0.073413	0.0408394	CARD11	1	ClusterGoSummary_Hypo_Methylation.csv
42	GO:0032371	BP	GO:0032371	regulation of sterol transport	1/4	19/6567	0.0115255	0.073413	0.0408394	ABCA2	1	ClusterGoSummary_Hypo_Methylation.csv
43	GO:0032374	BP	GO:0032374	regulation of cholesterol transport	1/4	19/6567	0.0115255	0.073413	0.0408394	ABCA2	1	ClusterGoSummary_Hypo_Methylation.csv
44	GO:0050435	BP	GO:0050435	amyloid-beta metabolic process	1/4	19/6567	0.0115255	0.073413	0.0408394	ABCA2	1	ClusterGoSummary_Hypo_Methylation.csv
45	GO:0008610	BP	GO:0008610	lipid biosynthetic process	2/4	298/6567	0.0115877	0.073413	0.0408394	ABCA2/SLC44A4	2	ClusterGoSummary_Hypo_Methylation.csv
46	GO:0009167	BP	GO:0009167	purine ribonucleoside monophosphate metabolic process	1/4	20/6567	0.0121293	0.073413	0.0408394	CARD11	1	ClusterGoSummary_Hypo_Methylation.csv
47	GO:0009126	BP	GO:0009126	purine nucleoside monophosphate metabolic process	1/4	21/6567	0.0127329	0.073413	0.0408394	CARD11	1	ClusterGoSummary_Hypo_Methylation.csv
48	GO:0031294	BP	GO:0031294	lymphocyte costimulation	1/4	21/6567	0.0127329	0.073413	0.0408394	CARD11	1	ClusterGoSummary_Hypo_Methylation.csv
49	GO:0038202	BP	GO:0038202	TORC1 signaling	1/4	21/6567	0.0127329	0.073413	0.0408394	CARD11	1	ClusterGoSummary_Hypo_Methylation.csv
50	GO:0046128	BP	GO:0046128	purine ribonucleoside metabolic process	1/4	21/6567	0.0127329	0.073413	0.0408394	CARD11	1	ClusterGoSummary_Hypo_Methylation.csv
51	GO:0032365	BP	GO:0032365	intracellular lipid transport	1/4	22/6567	0.0133362	0.073413	0.0408394	ABCA2	1	ClusterGoSummary_Hypo_Methylation.csv
52	GO:0032663	BP	GO:0032663	regulation of interleukin-2 production	1/4	22/6567	0.0133362	0.073413	0.0408394	CARD11	1	ClusterGoSummary_Hypo_Methylation.csv
53	GO:0042490	BP	GO:0042490	mechanoreceptor differentiation	1/4	22/6567	0.0133362	0.073413	0.0408394	SLC44A4	1	ClusterGoSummary_Hypo_Methylation.csv
54	GO:0030888	BP	GO:0030888	regulation of B cell proliferation	1/4	23/6567	0.0139392	0.073413	0.0408394	CARD11	1	ClusterGoSummary_Hypo_Methylation.csv
55	GO:0032623	BP	GO:0032623	interleukin-2 production	1/4	23/6567	0.0139392	0.073413	0.0408394	CARD11	1	ClusterGoSummary_Hypo_Methylation.csv
56	GO:0034204	BP	GO:0034204	lipid translocation	1/4	23/6567	0.0139392	0.073413	0.0408394	ABCA2	1	ClusterGoSummary_Hypo_Methylation.csv
57	GO:0042278	BP	GO:0042278	purine nucleoside metabolic process	1/4	23/6567	0.0139392	0.073413	0.0408394	CARD11	1	ClusterGoSummary_Hypo_Methylation.csv
58	GO:0042987	BP	GO:0042987	amyloid precursor protein catabolic process	1/4	23/6567	0.0139392	0.073413	0.0408394	ABCA2	1	ClusterGoSummary_Hypo_Methylation.csv
59	GO:0045806	BP	GO:0045806	negative regulation of endocytosis	1/4	23/6567	0.0139392	0.073413	0.0408394	ABCA2	1	ClusterGoSummary_Hypo_Methylation.csv
60	GO:1905953	BP	GO:1905953	negative regulation of lipid localization	1/4	24/6567	0.0145419	0.0742672	0.0413145	ABCA2	1	ClusterGoSummary_Hypo_Methylation.csv
61	GO:0009119	BP	GO:0009119	ribonucleoside metabolic process	1/4	25/6567	0.0151444	0.0742672	0.0413145	CARD11	1	ClusterGoSummary_Hypo_Methylation.csv
62	GO:0032387	BP	GO:0032387	negative regulation of intracellular transport	1/4	25/6567	0.0151444	0.0742672	0.0413145	ABCA2	1	ClusterGoSummary_Hypo_Methylation.csv
63	GO:0051055	BP	GO:0051055	negative regulation of lipid biosynthetic process	1/4	25/6567	0.0151444	0.0742672	0.0413145	ABCA2	1	ClusterGoSummary_Hypo_Methylation.csv
64	GO:0033077	BP	GO:0033077	T cell differentiation in thymus	1/4	26/6567	0.0157465	0.0742672	0.0413145	CARD11	1	ClusterGoSummary_Hypo_Methylation.csv
65	GO:0050871	BP	GO:0050871	positive regulation of B cell activation	1/4	26/6567	0.0157465	0.0742672	0.0413145	CARD11	1	ClusterGoSummary_Hypo_Methylation.csv
66	GO:0097035	BP	GO:0097035	regulation of membrane lipid distribution	1/4	26/6567	0.0157465	0.0742672	0.0413145	ABCA2	1	ClusterGoSummary_Hypo_Methylation.csv
67	GO:0009161	BP	GO:0009161	ribonucleoside monophosphate metabolic process	1/4	27/6567	0.0163484	0.0759721	0.042263	CARD11	1	ClusterGoSummary_Hypo_Methylation.csv
68	GO:0034394	BP	GO:0034394	protein localization to cell surface	1/4	28/6567	0.0169501	0.0776263	0.0431832	ABCA2	1	ClusterGoSummary_Hypo_Methylation.csv
69	GO:0042982	BP	GO:0042982	amyloid precursor protein metabolic process	1/4	29/6567	0.0175514	0.0781161	0.0434556	ABCA2	1	ClusterGoSummary_Hypo_Methylation.csv
70	GO:0046173	BP	GO:0046173	polyol biosynthetic process	1/4	29/6567	0.0175514	0.0781161	0.0434556	ABCA2	1	ClusterGoSummary_Hypo_Methylation.csv
71	GO:0042100	BP	GO:0042100	B cell proliferation	1/4	30/6567	0.0181525	0.0785778	0.0437125	CARD11	1	ClusterGoSummary_Hypo_Methylation.csv
72	GO:0050854	BP	GO:0050854	regulation of antigen receptor-mediated signaling pathway	1/4	30/6567	0.0181525	0.0785778	0.0437125	CARD11	1	ClusterGoSummary_Hypo_Methylation.csv
73	GO:0042102	BP	GO:0042102	positive regulation of T cell proliferation	1/4	31/6567	0.0187533	0.0800815	0.044549	CARD11	1	ClusterGoSummary_Hypo_Methylation.csv
74	GO:0006687	BP	GO:0006687	glycosphingolipid metabolic process	1/4	32/6567	0.0193538	0.0815439	0.0453625	ABCA2	1	ClusterGoSummary_Hypo_Methylation.csv
75	GO:0042632	BP	GO:0042632	cholesterol homeostasis	1/4	33/6567	0.019954	0.0818892	0.0455546	ABCA2	1	ClusterGoSummary_Hypo_Methylation.csv
76	GO:0055092	BP	GO:0055092	sterol homeostasis	1/4	33/6567	0.019954	0.0818892	0.0455546	ABCA2	1	ClusterGoSummary_Hypo_Methylation.csv
77	GO:0009123	BP	GO:0009123	nucleoside monophosphate metabolic process	1/4	35/6567	0.0211537	0.0856995	0.0476743	CARD11	1	ClusterGoSummary_Hypo_Methylation.csv
78	GO:0046470	BP	GO:0046470	phosphatidylcholine metabolic process	1/4	37/6567	0.0223522	0.0883064	0.0491245	SLC44A4	1	ClusterGoSummary_Hypo_Methylation.csv
79	GO:0044255	BP	GO:0044255	cellular lipid metabolic process	2/4	419/6567	0.0223561	0.0883064	0.0491245	ABCA2/SLC44A4	2	ClusterGoSummary_Hypo_Methylation.csv
80	GO:0009116	BP	GO:0009116	nucleoside metabolic process	1/4	38/6567	0.0229511	0.0884457	0.049202	CARD11	1	ClusterGoSummary_Hypo_Methylation.csv
81	GO:0030301	BP	GO:0030301	cholesterol transport	1/4	38/6567	0.0229511	0.0884457	0.049202	ABCA2	1	ClusterGoSummary_Hypo_Methylation.csv
82	GO:0010232	BP	GO:0010232	vascular transport	1/4	39/6567	0.0235497	0.0885917	0.0492832	ABCA2	1	ClusterGoSummary_Hypo_Methylation.csv
83	GO:0150104	BP	GO:0150104	transport across blood-brain barrier	1/4	39/6567	0.0235497	0.0885917	0.0492832	ABCA2	1	ClusterGoSummary_Hypo_Methylation.csv
84	GO:0042472	BP	GO:0042472	inner ear morphogenesis	1/4	40/6567	0.024148	0.0888426	0.0494228	SLC44A4	1	ClusterGoSummary_Hypo_Methylation.csv
85	GO:0032946	BP	GO:0032946	positive regulation of mononuclear cell proliferation	1/4	42/6567	0.0253438	0.0888426	0.0494228	CARD11	1	ClusterGoSummary_Hypo_Methylation.csv
86	GO:0050671	BP	GO:0050671	positive regulation of lymphocyte proliferation	1/4	42/6567	0.0253438	0.0888426	0.0494228	CARD11	1	ClusterGoSummary_Hypo_Methylation.csv
87	GO:0050864	BP	GO:0050864	regulation of B cell activation	1/4	42/6567	0.0253438	0.0888426	0.0494228	CARD11	1	ClusterGoSummary_Hypo_Methylation.csv
88	GO:0006672	BP	GO:0006672	ceramide metabolic process	1/4	43/6567	0.0259413	0.0888426	0.0494228	ABCA2	1	ClusterGoSummary_Hypo_Methylation.csv
89	GO:0045833	BP	GO:0045833	negative regulation of lipid metabolic process	1/4	43/6567	0.0259413	0.0888426	0.0494228	ABCA2	1	ClusterGoSummary_Hypo_Methylation.csv
90	GO:0048709	BP	GO:0048709	oligodendrocyte differentiation	1/4	44/6567	0.0265385	0.0888426	0.0494228	ABCA2	1	ClusterGoSummary_Hypo_Methylation.csv
91	GO:1901135	BP	GO:1901135	carbohydrate derivative metabolic process	2/4	459/6567	0.0266081	0.0888426	0.0494228	ABCA2/CARD11	2	ClusterGoSummary_Hypo_Methylation.csv
92	GO:0021782	BP	GO:0021782	glial cell development	1/4	45/6567	0.0271355	0.0888426	0.0494228	ABCA2	1	ClusterGoSummary_Hypo_Methylation.csv
93	GO:0048646	BP	GO:0048646	anatomical structure formation involved in morphogenesis	2/4	467/6567	0.0274981	0.0888426	0.0494228	ABCA2/SLC44A4	2	ClusterGoSummary_Hypo_Methylation.csv
94	GO:0010927	BP	GO:0010927	cellular component assembly involved in morphogenesis	1/4	46/6567	0.0277321	0.0888426	0.0494228	ABCA2	1	ClusterGoSummary_Hypo_Methylation.csv
95	GO:0019218	BP	GO:0019218	regulation of steroid metabolic process	1/4	46/6567	0.0277321	0.0888426	0.0494228	ABCA2	1	ClusterGoSummary_Hypo_Methylation.csv
96	GO:0070665	BP	GO:0070665	positive regulation of leukocyte proliferation	1/4	46/6567	0.0277321	0.0888426	0.0494228	CARD11	1	ClusterGoSummary_Hypo_Methylation.csv
97	GO:0030148	BP	GO:0030148	sphingolipid biosynthetic process	1/4	47/6567	0.0283285	0.0888426	0.0494228	ABCA2	1	ClusterGoSummary_Hypo_Methylation.csv
98	GO:0002223	BP	GO:0002223	stimulatory C-type lectin receptor signaling pathway	1/4	48/6567	0.0289246	0.0888426	0.0494228	CARD11	1	ClusterGoSummary_Hypo_Methylation.csv
99	GO:0015918	BP	GO:0015918	sterol transport	1/4	48/6567	0.0289246	0.0888426	0.0494228	ABCA2	1	ClusterGoSummary_Hypo_Methylation.csv
100	GO:0042471	BP	GO:0042471	ear morphogenesis	1/4	48/6567	0.0289246	0.0888426	0.0494228	SLC44A4	1	ClusterGoSummary_Hypo_Methylation.csv
101	GO:0048259	BP	GO:0048259	regulation of receptor-mediated endocytosis	1/4	48/6567	0.0289246	0.0888426	0.0494228	ABCA2	1	ClusterGoSummary_Hypo_Methylation.csv
102	GO:0002220	BP	GO:0002220	innate immune response activating cell surface receptor signaling pathway	1/4	49/6567	0.0295205	0.0888426	0.0494228	CARD11	1	ClusterGoSummary_Hypo_Methylation.csv
103	GO:0002758	BP	GO:0002758	innate immune response-activating signal transduction	1/4	49/6567	0.0295205	0.0888426	0.0494228	CARD11	1	ClusterGoSummary_Hypo_Methylation.csv
104	GO:1901657	BP	GO:1901657	glycosyl compound metabolic process	1/4	49/6567	0.0295205	0.0888426	0.0494228	CARD11	1	ClusterGoSummary_Hypo_Methylation.csv
105	GO:0032368	BP	GO:0032368	regulation of lipid transport	1/4	51/6567	0.0307113	0.0895177	0.0497983	ABCA2	1	ClusterGoSummary_Hypo_Methylation.csv
106	GO:0045580	BP	GO:0045580	regulation of T cell differentiation	1/4	51/6567	0.0307113	0.0895177	0.0497983	CARD11	1	ClusterGoSummary_Hypo_Methylation.csv
107	GO:0019751	BP	GO:0019751	polyol metabolic process	1/4	52/6567	0.0313064	0.0895177	0.0497983	ABCA2	1	ClusterGoSummary_Hypo_Methylation.csv
108	GO:0030183	BP	GO:0030183	B cell differentiation	1/4	52/6567	0.0313064	0.0895177	0.0497983	CARD11	1	ClusterGoSummary_Hypo_Methylation.csv
109	GO:0031929	BP	GO:0031929	TOR signaling	1/4	53/6567	0.0319011	0.0895177	0.0497983	CARD11	1	ClusterGoSummary_Hypo_Methylation.csv
110	GO:0006664	BP	GO:0006664	glycolipid metabolic process	1/4	55/6567	0.0330898	0.0895177	0.0497983	ABCA2	1	ClusterGoSummary_Hypo_Methylation.csv
111	GO:0038095	BP	GO:0038095	Fc-epsilon receptor signaling pathway	1/4	55/6567	0.0330898	0.0895177	0.0497983	CARD11	1	ClusterGoSummary_Hypo_Methylation.csv
112	GO:0055088	BP	GO:0055088	lipid homeostasis	1/4	55/6567	0.0330898	0.0895177	0.0497983	ABCA2	1	ClusterGoSummary_Hypo_Methylation.csv
113	GO:1903509	BP	GO:1903509	liposaccharide metabolic process	1/4	55/6567	0.0330898	0.0895177	0.0497983	ABCA2	1	ClusterGoSummary_Hypo_Methylation.csv
114	GO:0009135	BP	GO:0009135	purine nucleoside diphosphate metabolic process	1/4	56/6567	0.0336837	0.0895177	0.0497983	CARD11	1	ClusterGoSummary_Hypo_Methylation.csv
115	GO:0009179	BP	GO:0009179	purine ribonucleoside diphosphate metabolic process	1/4	56/6567	0.0336837	0.0895177	0.0497983	CARD11	1	ClusterGoSummary_Hypo_Methylation.csv
116	GO:0015748	BP	GO:0015748	organophosphate ester transport	1/4	56/6567	0.0336837	0.0895177	0.0497983	SLC44A4	1	ClusterGoSummary_Hypo_Methylation.csv
117	GO:0042552	BP	GO:0042552	myelination	1/4	56/6567	0.0336837	0.0895177	0.0497983	ABCA2	1	ClusterGoSummary_Hypo_Methylation.csv
118	GO:0007272	BP	GO:0007272	ensheathment of neurons	1/4	57/6567	0.0342774	0.0895177	0.0497983	ABCA2	1	ClusterGoSummary_Hypo_Methylation.csv
119	GO:0008366	BP	GO:0008366	axon ensheathment	1/4	57/6567	0.0342774	0.0895177	0.0497983	ABCA2	1	ClusterGoSummary_Hypo_Methylation.csv
120	GO:0008643	BP	GO:0008643	carbohydrate transport	1/4	57/6567	0.0342774	0.0895177	0.0497983	SLC45A4	1	ClusterGoSummary_Hypo_Methylation.csv
121	GO:0009185	BP	GO:0009185	ribonucleoside diphosphate metabolic process	1/4	58/6567	0.0348707	0.0895866	0.0498367	CARD11	1	ClusterGoSummary_Hypo_Methylation.csv
122	GO:0042129	BP	GO:0042129	regulation of T cell proliferation	1/4	58/6567	0.0348707	0.0895866	0.0498367	CARD11	1	ClusterGoSummary_Hypo_Methylation.csv
123	GO:0002218	BP	GO:0002218	activation of innate immune response	1/4	60/6567	0.0360567	0.0911513	0.0507071	CARD11	1	ClusterGoSummary_Hypo_Methylation.csv
124	GO:1904375	BP	GO:1904375	regulation of protein localization to cell periphery	1/4	60/6567	0.0360567	0.0911513	0.0507071	ABCA2	1	ClusterGoSummary_Hypo_Methylation.csv
125	GO:0051092	BP	GO:0051092	positive regulation of NF-kappaB transcription factor activity	1/4	61/6567	0.0366492	0.0919139	0.0511313	CARD11	1	ClusterGoSummary_Hypo_Methylation.csv
126	GO:1903364	BP	GO:1903364	positive regulation of cellular protein catabolic process	1/4	62/6567	0.0372415	0.0926639	0.0515486	ABCA2	1	ClusterGoSummary_Hypo_Methylation.csv
127	GO:1905952	BP	GO:1905952	regulation of lipid localization	1/4	63/6567	0.0378335	0.0934015	0.0519589	ABCA2	1	ClusterGoSummary_Hypo_Methylation.csv
128	GO:0009132	BP	GO:0009132	nucleoside diphosphate metabolic process	1/4	65/6567	0.0390167	0.0955759	0.0531685	CARD11	1	ClusterGoSummary_Hypo_Methylation.csv
129	GO:0046165	BP	GO:0046165	alcohol biosynthetic process	1/4	66/6567	0.0396079	0.0962336	0.0535343	ABCA2	1	ClusterGoSummary_Hypo_Methylation.csv
130	GO:0045619	BP	GO:0045619	regulation of lymphocyte differentiation	1/4	67/6567	0.0401988	0.0962336	0.0535343	CARD11	1	ClusterGoSummary_Hypo_Methylation.csv
131	GO:0046467	BP	GO:0046467	membrane lipid biosynthetic process	1/4	67/6567	0.0401988	0.0962336	0.0535343	ABCA2	1	ClusterGoSummary_Hypo_Methylation.csv
132	GO:0009913	BP	GO:0009913	epidermal cell differentiation	1/4	70/6567	0.04197	0.0989739	0.0550588	SLC44A4	1	ClusterGoSummary_Hypo_Methylation.csv
133	GO:0042098	BP	GO:0042098	T cell proliferation	1/4	70/6567	0.04197	0.0989739	0.0550588	CARD11	1	ClusterGoSummary_Hypo_Methylation.csv
134	GO:0006665	BP	GO:0006665	sphingolipid metabolic process	1/4	73/6567	0.0437386	0.101383	0.0563988	ABCA2	1	ClusterGoSummary_Hypo_Methylation.csv
135	GO:0048839	BP	GO:0048839	inner ear development	1/4	74/6567	0.0443276	0.101383	0.0563988	SLC44A4	1	ClusterGoSummary_Hypo_Methylation.csv
136	GO:0050870	BP	GO:0050870	positive regulation of T cell activation	1/4	74/6567	0.0443276	0.101383	0.0563988	CARD11	1	ClusterGoSummary_Hypo_Methylation.csv
137	GO:0032944	BP	GO:0032944	regulation of mononuclear cell proliferation	1/4	75/6567	0.0449164	0.101383	0.0563988	CARD11	1	ClusterGoSummary_Hypo_Methylation.csv
138	GO:0034250	BP	GO:0034250	positive regulation of cellular amide metabolic process	1/4	75/6567	0.0449164	0.101383	0.0563988	ABCA2	1	ClusterGoSummary_Hypo_Methylation.csv
139	GO:0050670	BP	GO:0050670	regulation of lymphocyte proliferation	1/4	75/6567	0.0449164	0.101383	0.0563988	CARD11	1	ClusterGoSummary_Hypo_Methylation.csv
140	GO:0043112	BP	GO:0043112	receptor metabolic process	1/4	77/6567	0.0460931	0.102439	0.0569863	ABCA2	1	ClusterGoSummary_Hypo_Methylation.csv
141	GO:0007626	BP	GO:0007626	locomotory behavior	1/4	78/6567	0.046681	0.102439	0.0569863	ABCA2	1	ClusterGoSummary_Hypo_Methylation.csv
142	GO:0043123	BP	GO:0043123	positive regulation of I-kappaB kinase/NF-kappaB signaling	1/4	78/6567	0.046681	0.102439	0.0569863	CARD11	1	ClusterGoSummary_Hypo_Methylation.csv
143	GO:0046890	BP	GO:0046890	regulation of lipid biosynthetic process	1/4	78/6567	0.046681	0.102439	0.0569863	ABCA2	1	ClusterGoSummary_Hypo_Methylation.csv
144	GO:0030307	BP	GO:0030307	positive regulation of cell growth	1/4	79/6567	0.0472686	0.103013	0.0573057	SLC44A4	1	ClusterGoSummary_Hypo_Methylation.csv
145	GO:0070663	BP	GO:0070663	regulation of leukocyte proliferation	1/4	81/6567	0.0484431	0.103433	0.0575391	CARD11	1	ClusterGoSummary_Hypo_Methylation.csv
146	GO:1903039	BP	GO:1903039	positive regulation of leukocyte cell-cell adhesion	1/4	81/6567	0.0484431	0.103433	0.0575391	CARD11	1	ClusterGoSummary_Hypo_Methylation.csv
147	GO:1903792	BP	GO:1903792	negative regulation of anion transport	1/4	81/6567	0.0484431	0.103433	0.0575391	ABCA2	1	ClusterGoSummary_Hypo_Methylation.csv
148	GO:0045089	BP	GO:0045089	positive regulation of innate immune response	1/4	83/6567	0.0496165	0.105227	0.0585373	CARD11	1	ClusterGoSummary_Hypo_Methylation.csv
149	GO:0043583	BP	GO:0043583	ear development	1/4	85/6567	0.0507888	0.106995	0.059521	SLC44A4	1	ClusterGoSummary_Hypo_Methylation.csv
150	GO:0038093	BP	GO:0038093	Fc receptor signaling pathway	1/4	86/6567	0.0513746	0.107512	0.0598087	CARD11	1	ClusterGoSummary_Hypo_Methylation.csv
151	GO:0050852	BP	GO:0050852	T cell receptor signaling pathway	1/4	87/6567	0.0519601	0.108022	0.0600923	CARD11	1	ClusterGoSummary_Hypo_Methylation.csv
152	GO:0001505	BP	GO:0001505	regulation of neurotransmitter levels	1/4	91/6567	0.0542993	0.111419	0.0619821	SLC44A4	1	ClusterGoSummary_Hypo_Methylation.csv
153	GO:0030100	BP	GO:0030100	regulation of endocytosis	1/4	91/6567	0.0542993	0.111419	0.0619821	ABCA2	1	ClusterGoSummary_Hypo_Methylation.csv
154	GO:0030217	BP	GO:0030217	T cell differentiation	1/4	92/6567	0.0548834	0.111811	0.0622002	CARD11	1	ClusterGoSummary_Hypo_Methylation.csv
155	GO:0042113	BP	GO:0042113	B cell activation	1/4	94/6567	0.0560509	0.111811	0.0622002	CARD11	1	ClusterGoSummary_Hypo_Methylation.csv
156	GO:0032943	BP	GO:0032943	mononuclear cell proliferation	1/4	95/6567	0.0566342	0.111811	0.0622002	CARD11	1	ClusterGoSummary_Hypo_Methylation.csv
157	GO:0046651	BP	GO:0046651	lymphocyte proliferation	1/4	95/6567	0.0566342	0.111811	0.0622002	CARD11	1	ClusterGoSummary_Hypo_Methylation.csv
158	GO:0006643	BP	GO:0006643	membrane lipid metabolic process	1/4	97/6567	0.0578	0.111811	0.0622002	ABCA2	1	ClusterGoSummary_Hypo_Methylation.csv
159	GO:0022409	BP	GO:0022409	positive regulation of cell-cell adhesion	1/4	97/6567	0.0578	0.111811	0.0622002	CARD11	1	ClusterGoSummary_Hypo_Methylation.csv
160	GO:0045732	BP	GO:0045732	positive regulation of protein catabolic process	1/4	97/6567	0.0578	0.111811	0.0622002	ABCA2	1	ClusterGoSummary_Hypo_Methylation.csv
161	GO:0051251	BP	GO:0051251	positive regulation of lymphocyte activation	1/4	97/6567	0.0578	0.111811	0.0622002	CARD11	1	ClusterGoSummary_Hypo_Methylation.csv
162	GO:0097305	BP	GO:0097305	response to alcohol	1/4	97/6567	0.0578	0.111811	0.0622002	ABCA2	1	ClusterGoSummary_Hypo_Methylation.csv
163	GO:0002833	BP	GO:0002833	positive regulation of response to biotic stimulus	1/4	98/6567	0.0583825	0.111811	0.0622002	CARD11	1	ClusterGoSummary_Hypo_Methylation.csv
164	GO:0010001	BP	GO:0010001	glial cell differentiation	1/4	98/6567	0.0583825	0.111811	0.0622002	ABCA2	1	ClusterGoSummary_Hypo_Methylation.csv
165	GO:0003018	BP	GO:0003018	vascular process in circulatory system	1/4	101/6567	0.0601284	0.113323	0.0630413	ABCA2	1	ClusterGoSummary_Hypo_Methylation.csv
166	GO:0048872	BP	GO:0048872	homeostasis of number of cells	1/4	102/6567	0.0607098	0.113323	0.0630413	CARD11	1	ClusterGoSummary_Hypo_Methylation.csv
167	GO:1901617	BP	GO:1901617	organic hydroxy compound biosynthetic process	1/4	102/6567	0.0607098	0.113323	0.0630413	ABCA2	1	ClusterGoSummary_Hypo_Methylation.csv
168	GO:0015850	BP	GO:0015850	organic hydroxy compound transport	1/4	103/6567	0.061291	0.113323	0.0630413	ABCA2	1	ClusterGoSummary_Hypo_Methylation.csv
169	GO:1902105	BP	GO:1902105	regulation of leukocyte differentiation	1/4	103/6567	0.061291	0.113323	0.0630413	CARD11	1	ClusterGoSummary_Hypo_Methylation.csv
170	GO:0043122	BP	GO:0043122	regulation of I-kappaB kinase/NF-kappaB signaling	1/4	105/6567	0.0624525	0.113323	0.0630413	CARD11	1	ClusterGoSummary_Hypo_Methylation.csv
171	GO:0070661	BP	GO:0070661	leukocyte proliferation	1/4	105/6567	0.0624525	0.113323	0.0630413	CARD11	1	ClusterGoSummary_Hypo_Methylation.csv
172	GO:0090596	BP	GO:0090596	sensory organ morphogenesis	1/4	106/6567	0.0630328	0.113323	0.0630413	SLC44A4	1	ClusterGoSummary_Hypo_Methylation.csv
173	GO:0006486	BP	GO:0006486	protein glycosylation	1/4	107/6567	0.0636129	0.113323	0.0630413	ABCA2	1	ClusterGoSummary_Hypo_Methylation.csv
174	GO:0043413	BP	GO:0043413	macromolecule glycosylation	1/4	107/6567	0.0636129	0.113323	0.0630413	ABCA2	1	ClusterGoSummary_Hypo_Methylation.csv
175	GO:0046474	BP	GO:0046474	glycerophospholipid biosynthetic process	1/4	107/6567	0.0636129	0.113323	0.0630413	SLC44A4	1	ClusterGoSummary_Hypo_Methylation.csv
176	GO:0050851	BP	GO:0050851	antigen receptor-mediated signaling pathway	1/4	107/6567	0.0636129	0.113323	0.0630413	CARD11	1	ClusterGoSummary_Hypo_Methylation.csv
177	GO:0002696	BP	GO:0002696	positive regulation of leukocyte activation	1/4	108/6567	0.0641927	0.113323	0.0630413	CARD11	1	ClusterGoSummary_Hypo_Methylation.csv
178	GO:0030258	BP	GO:0030258	lipid modification	1/4	108/6567	0.0641927	0.113323	0.0630413	ABCA2	1	ClusterGoSummary_Hypo_Methylation.csv
179	GO:0050867	BP	GO:0050867	positive regulation of cell activation	1/4	110/6567	0.0653515	0.114094	0.0634702	CARD11	1	ClusterGoSummary_Hypo_Methylation.csv
180	GO:0070085	BP	GO:0070085	glycosylation	1/4	110/6567	0.0653515	0.114094	0.0634702	ABCA2	1	ClusterGoSummary_Hypo_Methylation.csv
181	GO:0006898	BP	GO:0006898	receptor-mediated endocytosis	1/4	112/6567	0.0665092	0.114593	0.0637476	ABCA2	1	ClusterGoSummary_Hypo_Methylation.csv
182	GO:1903362	BP	GO:1903362	regulation of cellular protein catabolic process	1/4	112/6567	0.0665092	0.114593	0.0637476	ABCA2	1	ClusterGoSummary_Hypo_Methylation.csv
183	GO:0051091	BP	GO:0051091	positive regulation of DNA-binding transcription factor activity	1/4	113/6567	0.0670877	0.114593	0.0637476	CARD11	1	ClusterGoSummary_Hypo_Methylation.csv
184	GO:1903037	BP	GO:1903037	regulation of leukocyte cell-cell adhesion	1/4	113/6567	0.0670877	0.114593	0.0637476	CARD11	1	ClusterGoSummary_Hypo_Methylation.csv
185	GO:0008202	BP	GO:0008202	steroid metabolic process	1/4	116/6567	0.0688214	0.115772	0.0644033	ABCA2	1	ClusterGoSummary_Hypo_Methylation.csv
186	GO:0045927	BP	GO:0045927	positive regulation of growth	1/4	117/6567	0.0693988	0.115772	0.0644033	SLC44A4	1	ClusterGoSummary_Hypo_Methylation.csv
187	GO:0007249	BP	GO:0007249	I-kappaB kinase/NF-kappaB signaling	1/4	118/6567	0.0699759	0.115772	0.0644033	CARD11	1	ClusterGoSummary_Hypo_Methylation.csv
188	GO:0008544	BP	GO:0008544	epidermis development	1/4	118/6567	0.0699759	0.115772	0.0644033	SLC44A4	1	ClusterGoSummary_Hypo_Methylation.csv
189	GO:0045017	BP	GO:0045017	glycerolipid biosynthetic process	1/4	118/6567	0.0699759	0.115772	0.0644033	SLC44A4	1	ClusterGoSummary_Hypo_Methylation.csv
190	GO:0050863	BP	GO:0050863	regulation of T cell activation	1/4	118/6567	0.0699759	0.115772	0.0644033	CARD11	1	ClusterGoSummary_Hypo_Methylation.csv
191	GO:0031349	BP	GO:0031349	positive regulation of defense response	1/4	121/6567	0.0717057	0.117404	0.0653114	CARD11	1	ClusterGoSummary_Hypo_Methylation.csv
192	GO:0043271	BP	GO:0043271	negative regulation of ion transport	1/4	121/6567	0.0717057	0.117404	0.0653114	ABCA2	1	ClusterGoSummary_Hypo_Methylation.csv
193	GO:0045088	BP	GO:0045088	regulation of innate immune response	1/4	124/6567	0.073433	0.119319	0.0663769	CARD11	1	ClusterGoSummary_Hypo_Methylation.csv
194	GO:0007159	BP	GO:0007159	leukocyte cell-cell adhesion	1/4	125/6567	0.0740083	0.119319	0.0663769	CARD11	1	ClusterGoSummary_Hypo_Methylation.csv
195	GO:0048562	BP	GO:0048562	embryonic organ morphogenesis	1/4	125/6567	0.0740083	0.119319	0.0663769	SLC44A4	1	ClusterGoSummary_Hypo_Methylation.csv
196	GO:0042063	BP	GO:0042063	gliogenesis	1/4	127/6567	0.0751579	0.120558	0.0670659	ABCA2	1	ClusterGoSummary_Hypo_Methylation.csv
197	GO:0015711	BP	GO:0015711	organic anion transport	1/4	128/6567	0.0757324	0.120866	0.0672371	SLC44A4	1	ClusterGoSummary_Hypo_Methylation.csv
198	GO:0009101	BP	GO:0009101	glycoprotein biosynthetic process	1/4	140/6567	0.0826047	0.129866	0.072244	ABCA2	1	ClusterGoSummary_Hypo_Methylation.csv
199	GO:0030098	BP	GO:0030098	lymphocyte differentiation	1/4	140/6567	0.0826047	0.129866	0.072244	CARD11	1	ClusterGoSummary_Hypo_Methylation.csv
200	GO:0048545	BP	GO:0048545	response to steroid hormone	1/4	140/6567	0.0826047	0.129866	0.072244	ABCA2	1	ClusterGoSummary_Hypo_Methylation.csv
201	GO:0006066	BP	GO:0006066	alcohol metabolic process	1/4	146/6567	0.0860265	0.134576	0.0748642	ABCA2	1	ClusterGoSummary_Hypo_Methylation.csv
202	GO:1903706	BP	GO:1903706	regulation of hemopoiesis	1/4	148/6567	0.087165	0.135685	0.0754812	CARD11	1	ClusterGoSummary_Hypo_Methylation.csv
203	GO:0002429	BP	GO:0002429	immune response-activating cell surface receptor signaling pathway	1/4	150/6567	0.0883024	0.136115	0.0757202	CARD11	1	ClusterGoSummary_Hypo_Methylation.csv
204	GO:0002757	BP	GO:0002757	immune response-activating signal transduction	1/4	150/6567	0.0883024	0.136115	0.0757202	CARD11	1	ClusterGoSummary_Hypo_Methylation.csv
205	GO:0048880	BP	GO:0048880	sensory system development	1/4	153/6567	0.0900065	0.138068	0.0768068	SLC44A4	1	ClusterGoSummary_Hypo_Methylation.csv
206	GO:1990778	BP	GO:1990778	protein localization to cell periphery	1/4	155/6567	0.0911412	0.138386	0.0769837	ABCA2	1	ClusterGoSummary_Hypo_Methylation.csv
207	GO:0006650	BP	GO:0006650	glycerophospholipid metabolic process	1/4	156/6567	0.0917082	0.138386	0.0769837	SLC44A4	1	ClusterGoSummary_Hypo_Methylation.csv
208	GO:0032386	BP	GO:0032386	regulation of intracellular transport	1/4	157/6567	0.0922749	0.138386	0.0769837	ABCA2	1	ClusterGoSummary_Hypo_Methylation.csv
209	GO:1903131	BP	GO:1903131	mononuclear cell differentiation	1/4	157/6567	0.0922749	0.138386	0.0769837	CARD11	1	ClusterGoSummary_Hypo_Methylation.csv
210	GO:0022407	BP	GO:0022407	regulation of cell-cell adhesion	1/4	158/6567	0.0928414	0.138386	0.0769837	CARD11	1	ClusterGoSummary_Hypo_Methylation.csv
211	GO:0051249	BP	GO:0051249	regulation of lymphocyte activation	1/4	158/6567	0.0928414	0.138386	0.0769837	CARD11	1	ClusterGoSummary_Hypo_Methylation.csv
212	GO:0052548	BP	GO:0052548	regulation of endopeptidase activity	1/4	161/6567	0.0945391	0.138501	0.0770477	ABCA2	1	ClusterGoSummary_Hypo_Methylation.csv
213	GO:0001819	BP	GO:0001819	positive regulation of cytokine production	1/4	162/6567	0.0951045	0.138501	0.0770477	CARD11	1	ClusterGoSummary_Hypo_Methylation.csv
214	GO:0002768	BP	GO:0002768	immune response-regulating cell surface receptor signaling pathway	1/4	163/6567	0.0956696	0.138501	0.0770477	CARD11	1	ClusterGoSummary_Hypo_Methylation.csv
215	GO:0009150	BP	GO:0009150	purine ribonucleotide metabolic process	1/4	163/6567	0.0956696	0.138501	0.0770477	CARD11	1	ClusterGoSummary_Hypo_Methylation.csv
216	GO:0002764	BP	GO:0002764	immune response-regulating signaling pathway	1/4	164/6567	0.0962345	0.138501	0.0770477	CARD11	1	ClusterGoSummary_Hypo_Methylation.csv
217	GO:0019216	BP	GO:0019216	regulation of lipid metabolic process	1/4	165/6567	0.0967991	0.138501	0.0770477	ABCA2	1	ClusterGoSummary_Hypo_Methylation.csv
218	GO:0002831	BP	GO:0002831	regulation of response to biotic stimulus	1/4	166/6567	0.0973634	0.138501	0.0770477	CARD11	1	ClusterGoSummary_Hypo_Methylation.csv
219	GO:0009100	BP	GO:0009100	glycoprotein metabolic process	1/4	167/6567	0.0979274	0.138501	0.0770477	ABCA2	1	ClusterGoSummary_Hypo_Methylation.csv
220	GO:0031331	BP	GO:0031331	positive regulation of cellular catabolic process	1/4	167/6567	0.0979274	0.138501	0.0770477	ABCA2	1	ClusterGoSummary_Hypo_Methylation.csv
221	GO:0043687	BP	GO:0043687	post-translational protein modification	1/4	167/6567	0.0979274	0.138501	0.0770477	ABCA2	1	ClusterGoSummary_Hypo_Methylation.csv
222	GO:0045785	BP	GO:0045785	positive regulation of cell adhesion	1/4	168/6567	0.0984912	0.138501	0.0770477	CARD11	1	ClusterGoSummary_Hypo_Methylation.csv
223	GO:0032103	BP	GO:0032103	positive regulation of response to external stimulus	1/4	169/6567	0.0990548	0.138501	0.0770477	CARD11	1	ClusterGoSummary_Hypo_Methylation.csv
224	GO:0042176	BP	GO:0042176	regulation of protein catabolic process	1/4	169/6567	0.0990548	0.138501	0.0770477	ABCA2	1	ClusterGoSummary_Hypo_Methylation.csv
225	GO:0042493	BP	GO:0042493	response to drug	1/4	169/6567	0.0990548	0.138501	0.0770477	ABCA2	1	ClusterGoSummary_Hypo_Methylation.csv
226	GO:0009259	BP	GO:0009259	ribonucleotide metabolic process	1/4	170/6567	0.099618	0.138675	0.0771445	CARD11	1	ClusterGoSummary_Hypo_Methylation.csv
227	GO:0052547	BP	GO:0052547	regulation of peptidase activity	1/4	171/6567	0.100181	0.138847	0.0772402	ABCA2	1	ClusterGoSummary_Hypo_Methylation.csv
228	GO:0002253	BP	GO:0002253	activation of immune response	1/4	173/6567	0.101306	0.139186	0.0774286	CARD11	1	ClusterGoSummary_Hypo_Methylation.csv
229	GO:0051051	BP	GO:0051051	negative regulation of transport	1/4	173/6567	0.101306	0.139186	0.0774286	ABCA2	1	ClusterGoSummary_Hypo_Methylation.csv
230	GO:0042110	BP	GO:0042110	T cell activation	1/4	175/6567	0.10243	0.140121	0.0779489	CARD11	1	ClusterGoSummary_Hypo_Methylation.csv
231	GO:0019693	BP	GO:0019693	ribose phosphate metabolic process	1/4	176/6567	0.102992	0.140282	0.0780385	CARD11	1	ClusterGoSummary_Hypo_Methylation.csv
232	GO:0006163	BP	GO:0006163	purine nucleotide metabolic process	1/4	180/6567	0.105236	0.142724	0.0793966	CARD11	1	ClusterGoSummary_Hypo_Methylation.csv
233	GO:0006869	BP	GO:0006869	lipid transport	1/4	181/6567	0.105797	0.142871	0.0794783	ABCA2	1	ClusterGoSummary_Hypo_Methylation.csv
234	GO:0046486	BP	GO:0046486	glycerolipid metabolic process	1/4	182/6567	0.106357	0.143016	0.0795591	SLC44A4	1	ClusterGoSummary_Hypo_Methylation.csv
235	GO:0051090	BP	GO:0051090	regulation of DNA-binding transcription factor activity	1/4	184/6567	0.107476	0.143909	0.0800558	CARD11	1	ClusterGoSummary_Hypo_Methylation.csv
236	GO:0002694	BP	GO:0002694	regulation of leukocyte activation	1/4	186/6567	0.108594	0.144184	0.0802091	CARD11	1	ClusterGoSummary_Hypo_Methylation.csv
237	GO:0048568	BP	GO:0048568	embryonic organ development	1/4	186/6567	0.108594	0.144184	0.0802091	SLC44A4	1	ClusterGoSummary_Hypo_Methylation.csv
238	GO:0072521	BP	GO:0072521	purine-containing compound metabolic process	1/4	187/6567	0.109153	0.14432	0.0802845	CARD11	1	ClusterGoSummary_Hypo_Methylation.csv
239	GO:0023061	BP	GO:0023061	signal release	1/4	191/6567	0.111386	0.146658	0.0815852	SLC44A4	1	ClusterGoSummary_Hypo_Methylation.csv
240	GO:0034248	BP	GO:0034248	regulation of cellular amide metabolic process	1/4	193/6567	0.1125	0.147511	0.0820597	ABCA2	1	ClusterGoSummary_Hypo_Methylation.csv
241	GO:0010876	BP	GO:0010876	lipid localization	1/4	196/6567	0.11417	0.149082	0.0829338	ABCA2	1	ClusterGoSummary_Hypo_Methylation.csv
242	GO:0001558	BP	GO:0001558	regulation of cell growth	1/4	198/6567	0.115283	0.1493	0.0830552	SLC44A4	1	ClusterGoSummary_Hypo_Methylation.csv
243	GO:0009896	BP	GO:0009896	positive regulation of catabolic process	1/4	198/6567	0.115283	0.1493	0.0830552	ABCA2	1	ClusterGoSummary_Hypo_Methylation.csv
244	GO:0002521	BP	GO:0002521	leukocyte differentiation	1/4	201/6567	0.116949	0.15084	0.0839116	CARD11	1	ClusterGoSummary_Hypo_Methylation.csv
245	GO:0050865	BP	GO:0050865	regulation of cell activation	1/4	202/6567	0.117504	0.15094	0.083967	CARD11	1	ClusterGoSummary_Hypo_Methylation.csv
246	GO:0098656	BP	GO:0098656	anion transmembrane transport	1/4	204/6567	0.118612	0.151747	0.0844163	SLC44A4	1	ClusterGoSummary_Hypo_Methylation.csv
247	GO:0060627	BP	GO:0060627	regulation of vesicle-mediated transport	1/4	207/6567	0.120274	0.153252	0.0852536	ABCA2	1	ClusterGoSummary_Hypo_Methylation.csv
248	GO:1901615	BP	GO:1901615	organic hydroxy compound metabolic process	1/4	214/6567	0.124141	0.157545	0.0876416	ABCA2	1	ClusterGoSummary_Hypo_Methylation.csv
249	GO:0009117	BP	GO:0009117	nucleotide metabolic process	1/4	216/6567	0.125244	0.158309	0.0880664	CARD11	1	ClusterGoSummary_Hypo_Methylation.csv
250	GO:0006753	BP	GO:0006753	nucleoside phosphate metabolic process	1/4	222/6567	0.128546	0.161835	0.0900279	CARD11	1	ClusterGoSummary_Hypo_Methylation.csv
251	GO:0050778	BP	GO:0050778	positive regulation of immune response	1/4	224/6567	0.129644	0.16257	0.0904369	CARD11	1	ClusterGoSummary_Hypo_Methylation.csv
252	GO:0003013	BP	GO:0003013	circulatory system process	1/4	227/6567	0.13129	0.163337	0.0908639	ABCA2	1	ClusterGoSummary_Hypo_Methylation.csv
253	GO:0007423	BP	GO:0007423	sensory organ development	1/4	227/6567	0.13129	0.163337	0.0908639	SLC44A4	1	ClusterGoSummary_Hypo_Methylation.csv
254	GO:0016049	BP	GO:0016049	cell growth	1/4	232/6567	0.134028	0.16609	0.0923949	SLC44A4	1	ClusterGoSummary_Hypo_Methylation.csv
255	GO:0007610	BP	GO:0007610	behavior	1/4	234/6567	0.135121	0.166166	0.0924377	ABCA2	1	ClusterGoSummary_Hypo_Methylation.csv
256	GO:0010563	BP	GO:0010563	negative regulation of phosphorus metabolic process	1/4	235/6567	0.135668	0.166166	0.0924377	ABCA2	1	ClusterGoSummary_Hypo_Methylation.csv
257	GO:0045936	BP	GO:0045936	negative regulation of phosphate metabolic process	1/4	235/6567	0.135668	0.166166	0.0924377	ABCA2	1	ClusterGoSummary_Hypo_Methylation.csv
258	GO:0030855	BP	GO:0030855	epithelial cell differentiation	1/4	236/6567	0.136214	0.166191	0.0924514	SLC44A4	1	ClusterGoSummary_Hypo_Methylation.csv
259	GO:0048598	BP	GO:0048598	embryonic morphogenesis	1/4	244/6567	0.140572	0.170849	0.0950428	SLC44A4	1	ClusterGoSummary_Hypo_Methylation.csv
260	GO:0006897	BP	GO:0006897	endocytosis	1/4	246/6567	0.141659	0.170856	0.0950467	ABCA2	1	ClusterGoSummary_Hypo_Methylation.csv
261	GO:1903827	BP	GO:1903827	regulation of cellular protein localization	1/4	246/6567	0.141659	0.170856	0.0950467	ABCA2	1	ClusterGoSummary_Hypo_Methylation.csv
262	GO:0031347	BP	GO:0031347	regulation of defense response	1/4	250/6567	0.143831	0.172815	0.0961365	CARD11	1	ClusterGoSummary_Hypo_Methylation.csv
263	GO:0046649	BP	GO:0046649	lymphocyte activation	1/4	255/6567	0.146539	0.175385	0.0975661	CARD11	1	ClusterGoSummary_Hypo_Methylation.csv
264	GO:0055086	BP	GO:0055086	nucleobase-containing small molecule metabolic process	1/4	256/6567	0.147079	0.175385	0.0975661	CARD11	1	ClusterGoSummary_Hypo_Methylation.csv
265	GO:0001817	BP	GO:0001817	regulation of cytokine production	1/4	262/6567	0.150319	0.178575	0.0993404	CARD11	1	ClusterGoSummary_Hypo_Methylation.csv
266	GO:1901137	BP	GO:1901137	carbohydrate derivative biosynthetic process	1/4	273/6567	0.156235	0.184907	0.102863	ABCA2	1	ClusterGoSummary_Hypo_Methylation.csv
267	GO:0044283	BP	GO:0044283	small molecule biosynthetic process	1/4	276/6567	0.157843	0.186113	0.103534	ABCA2	1	ClusterGoSummary_Hypo_Methylation.csv
268	GO:0001816	BP	GO:0001816	cytokine production	1/4	279/6567	0.159448	0.187307	0.104198	CARD11	1	ClusterGoSummary_Hypo_Methylation.csv
269	GO:0045087	BP	GO:0045087	innate immune response	1/4	288/6567	0.164251	0.192235	0.10694	CARD11	1	ClusterGoSummary_Hypo_Methylation.csv
270	GO:0030155	BP	GO:0030155	regulation of cell adhesion	1/4	290/6567	0.165316	0.192767	0.107235	CARD11	1	ClusterGoSummary_Hypo_Methylation.csv
271	GO:0040008	BP	GO:0040008	regulation of growth	1/4	293/6567	0.166911	0.193816	0.107819	SLC44A4	1	ClusterGoSummary_Hypo_Methylation.csv
272	GO:0055082	BP	GO:0055082	cellular chemical homeostasis	1/4	294/6567	0.167442	0.193816	0.107819	ABCA2	1	ClusterGoSummary_Hypo_Methylation.csv
273	GO:0030162	BP	GO:0030162	regulation of proteolysis	1/4	297/6567	0.169034	0.194944	0.108447	ABCA2	1	ClusterGoSummary_Hypo_Methylation.csv
274	GO:0050776	BP	GO:0050776	regulation of immune response	1/4	312/6567	0.176959	0.203342	0.113118	CARD11	1	ClusterGoSummary_Hypo_Methylation.csv
275	GO:0098655	BP	GO:0098655	cation transmembrane transport	1/4	318/6567	0.180113	0.206217	0.114717	SLC44A4	1	ClusterGoSummary_Hypo_Methylation.csv
276	GO:0098609	BP	GO:0098609	cell-cell adhesion	1/4	327/6567	0.184828	0.210686	0.117204	CARD11	1	ClusterGoSummary_Hypo_Methylation.csv
277	GO:0002684	BP	GO:0002684	positive regulation of immune system process	1/4	328/6567	0.18535	0.210686	0.117204	CARD11	1	ClusterGoSummary_Hypo_Methylation.csv
278	GO:0051129	BP	GO:0051129	negative regulation of cellular component organization	1/4	331/6567	0.186916	0.211704	0.11777	ABCA2	1	ClusterGoSummary_Hypo_Methylation.csv
279	GO:0033993	BP	GO:0033993	response to lipid	1/4	338/6567	0.190562	0.215063	0.119638	ABCA2	1	ClusterGoSummary_Hypo_Methylation.csv
280	GO:0044070	BP	GO:0044070	regulation of anion transport	1/4	343/6567	0.193158	0.217217	0.120837	ABCA2	1	ClusterGoSummary_Hypo_Methylation.csv
281	GO:0008284	BP	GO:0008284	positive regulation of cell population proliferation	1/4	350/6567	0.196783	0.219729	0.122234	CARD11	1	ClusterGoSummary_Hypo_Methylation.csv
282	GO:0019725	BP	GO:0019725	cellular homeostasis	1/4	350/6567	0.196783	0.219729	0.122234	ABCA2	1	ClusterGoSummary_Hypo_Methylation.csv
283	GO:0030097	BP	GO:0030097	hemopoiesis	1/4	357/6567	0.200395	0.222763	0.123922	CARD11	1	ClusterGoSummary_Hypo_Methylation.csv
284	GO:0032989	BP	GO:0032989	cellular component morphogenesis	1/4	358/6567	0.20091	0.222763	0.123922	ABCA2	1	ClusterGoSummary_Hypo_Methylation.csv
285	GO:0098542	BP	GO:0098542	defense response to other organism	1/4	361/6567	0.202454	0.22369	0.124438	CARD11	1	ClusterGoSummary_Hypo_Methylation.csv
286	GO:0014070	BP	GO:0014070	response to organic cyclic compound	1/4	364/6567	0.203995	0.224608	0.124948	ABCA2	1	ClusterGoSummary_Hypo_Methylation.csv
287	GO:0060341	BP	GO:0060341	regulation of cellular localization	1/4	366/6567	0.205021	0.224736	0.12502	ABCA2	1	ClusterGoSummary_Hypo_Methylation.csv
288	GO:0009725	BP	GO:0009725	response to hormone	1/4	367/6567	0.205534	0.224736	0.12502	ABCA2	1	ClusterGoSummary_Hypo_Methylation.csv
289	GO:0006518	BP	GO:0006518	peptide metabolic process	1/4	369/6567	0.206559	0.225078	0.12521	ABCA2	1	ClusterGoSummary_Hypo_Methylation.csv
290	GO:0032101	BP	GO:0032101	regulation of response to external stimulus	1/4	375/6567	0.209628	0.22741	0.126507	CARD11	1	ClusterGoSummary_Hypo_Methylation.csv
291	GO:0031329	BP	GO:0031329	regulation of cellular catabolic process	1/4	376/6567	0.210138	0.22741	0.126507	ABCA2	1	ClusterGoSummary_Hypo_Methylation.csv
292	GO:0048534	BP	GO:0048534	hematopoietic or lymphoid organ development	1/4	381/6567	0.212687	0.228373	0.127043	CARD11	1	ClusterGoSummary_Hypo_Methylation.csv
293	GO:0032880	BP	GO:0032880	regulation of protein localization	1/4	382/6567	0.213197	0.228373	0.127043	ABCA2	1	ClusterGoSummary_Hypo_Methylation.csv
294	GO:0044257	BP	GO:0044257	cellular protein catabolic process	1/4	382/6567	0.213197	0.228373	0.127043	ABCA2	1	ClusterGoSummary_Hypo_Methylation.csv
295	GO:0002520	BP	GO:0002520	immune system development	1/4	405/6567	0.224838	0.239757	0.133376	CARD11	1	ClusterGoSummary_Hypo_Methylation.csv
296	GO:0061024	BP	GO:0061024	membrane organization	1/4	406/6567	0.225341	0.239757	0.133376	ABCA2	1	ClusterGoSummary_Hypo_Methylation.csv
297	GO:1902533	BP	GO:1902533	positive regulation of intracellular signal transduction	1/4	414/6567	0.229358	0.243172	0.135276	CARD11	1	ClusterGoSummary_Hypo_Methylation.csv
298	GO:0006812	BP	GO:0006812	cation transport	1/4	417/6567	0.23086	0.243172	0.135276	SLC44A4	1	ClusterGoSummary_Hypo_Methylation.csv
299	GO:0040007	BP	GO:0040007	growth	1/4	417/6567	0.23086	0.243172	0.135276	SLC44A4	1	ClusterGoSummary_Hypo_Methylation.csv
300	GO:0009887	BP	GO:0009887	animal organ morphogenesis	1/4	423/6567	0.233858	0.244699	0.136125	SLC44A4	1	ClusterGoSummary_Hypo_Methylation.csv
301	GO:0010628	BP	GO:0010628	positive regulation of gene expression	1/4	423/6567	0.233858	0.244699	0.136125	CARD11	1	ClusterGoSummary_Hypo_Methylation.csv
302	GO:0007417	BP	GO:0007417	central nervous system development	1/4	432/6567	0.238338	0.247746	0.13782	ABCA2	1	ClusterGoSummary_Hypo_Methylation.csv
303	GO:0009790	BP	GO:0009790	embryo development	1/4	432/6567	0.238338	0.247746	0.13782	SLC44A4	1	ClusterGoSummary_Hypo_Methylation.csv
304	GO:0030163	BP	GO:0030163	protein catabolic process	1/4	437/6567	0.240819	0.249504	0.138798	ABCA2	1	ClusterGoSummary_Hypo_Methylation.csv
305	GO:0048878	BP	GO:0048878	chemical homeostasis	1/4	440/6567	0.242304	0.250223	0.139198	ABCA2	1	ClusterGoSummary_Hypo_Methylation.csv
306	GO:0044087	BP	GO:0044087	regulation of cellular component biogenesis	1/4	443/6567	0.243787	0.250626	0.139422	ABCA2	1	ClusterGoSummary_Hypo_Methylation.csv
307	GO:0044092	BP	GO:0044092	negative regulation of molecular function	1/4	444/6567	0.244281	0.250626	0.139422	ABCA2	1	ClusterGoSummary_Hypo_Methylation.csv
308	GO:0009894	BP	GO:0009894	regulation of catabolic process	1/4	449/6567	0.246747	0.252337	0.140374	ABCA2	1	ClusterGoSummary_Hypo_Methylation.csv
309	GO:0045321	BP	GO:0045321	leukocyte activation	1/4	458/6567	0.251171	0.256032	0.14243	CARD11	1	ClusterGoSummary_Hypo_Methylation.csv
310	GO:0060429	BP	GO:0060429	epithelium development	1/4	468/6567	0.256063	0.26018	0.144737	SLC44A4	1	ClusterGoSummary_Hypo_Methylation.csv
311	GO:0043603	BP	GO:0043603	cellular amide metabolic process	1/4	483/6567	0.263357	0.26637	0.14818	ABCA2	1	ClusterGoSummary_Hypo_Methylation.csv
312	GO:0048666	BP	GO:0048666	neuron development	1/4	484/6567	0.263841	0.26637	0.14818	SLC44A4	1	ClusterGoSummary_Hypo_Methylation.csv
313	GO:0043207	BP	GO:0043207	response to external biotic stimulus	1/4	491/6567	0.267225	0.268073	0.149128	CARD11	1	ClusterGoSummary_Hypo_Methylation.csv
314	GO:0051707	BP	GO:0051707	response to other organism	1/4	491/6567	0.267225	0.268073	0.149128	CARD11	1	ClusterGoSummary_Hypo_Methylation.csv
315	GO:0032940	BP	GO:0032940	secretion by cell	1/4	495/6567	0.269153	0.269153	0.149729	SLC44A4	1	ClusterGoSummary_Hypo_Methylation.csv
316	GO:0001772	CC	GO:0001772	immunological synapse	1/4	22/6752	0.0129725	0.164685	0.155105	CARD11	1	ClusterGoSummary_Hypo_Methylation.csv
317	GO:1904949	CC	GO:1904949	ATPase complex	1/4	56/6752	0.0327721	0.164685	0.155105	ABCA2	1	ClusterGoSummary_Hypo_Methylation.csv
318	GO:1902495	CC	GO:1902495	transmembrane transporter complex	1/4	116/6752	0.0669841	0.164685	0.155105	ABCA2	1	ClusterGoSummary_Hypo_Methylation.csv
319	GO:1990351	CC	GO:1990351	transporter complex	1/4	127/6752	0.0731565	0.164685	0.155105	ABCA2	1	ClusterGoSummary_Hypo_Methylation.csv
320	GO:0016324	CC	GO:0016324	apical plasma membrane	1/4	135/6752	0.0776263	0.164685	0.155105	SLC44A4	1	ClusterGoSummary_Hypo_Methylation.csv
321	GO:0045121	CC	GO:0045121	membrane raft	1/4	136/6752	0.0781838	0.164685	0.155105	CARD11	1	ClusterGoSummary_Hypo_Methylation.csv
322	GO:0098857	CC	GO:0098857	membrane microdomain	1/4	136/6752	0.0781838	0.164685	0.155105	CARD11	1	ClusterGoSummary_Hypo_Methylation.csv
323	GO:0005765	CC	GO:0005765	lysosomal membrane	1/4	146/6752	0.0837457	0.164685	0.155105	ABCA2	1	ClusterGoSummary_Hypo_Methylation.csv
324	GO:0098852	CC	GO:0098852	lytic vacuole membrane	1/4	146/6752	0.0837457	0.164685	0.155105	ABCA2	1	ClusterGoSummary_Hypo_Methylation.csv
325	GO:0045177	CC	GO:0045177	apical part of cell	1/4	164/6752	0.0936937	0.164685	0.155105	SLC44A4	1	ClusterGoSummary_Hypo_Methylation.csv
326	GO:0005774	CC	GO:0005774	vacuolar membrane	1/4	167/6752	0.0953437	0.164685	0.155105	ABCA2	1	ClusterGoSummary_Hypo_Methylation.csv
327	GO:0010008	CC	GO:0010008	endosome membrane	1/4	201/6752	0.113888	0.171979	0.161975	ABCA2	1	ClusterGoSummary_Hypo_Methylation.csv
328	GO:0098797	CC	GO:0098797	plasma membrane protein complex	1/4	208/6752	0.11767	0.171979	0.161975	ABCA2	1	ClusterGoSummary_Hypo_Methylation.csv
329	GO:0000323	CC	GO:0000323	lytic vacuole	1/4	261/6752	0.145915	0.184825	0.174074	ABCA2	1	ClusterGoSummary_Hypo_Methylation.csv
330	GO:0005764	CC	GO:0005764	lysosome	1/4	261/6752	0.145915	0.184825	0.174074	ABCA2	1	ClusterGoSummary_Hypo_Methylation.csv
331	GO:0005773	CC	GO:0005773	vacuole	1/4	293/6752	0.162637	0.193131	0.181896	ABCA2	1	ClusterGoSummary_Hypo_Methylation.csv
332	GO:0005768	CC	GO:0005768	endosome	1/4	399/6752	0.216279	0.233492	0.21991	ABCA2	1	ClusterGoSummary_Hypo_Methylation.csv
333	GO:0005815	CC	GO:0005815	microtubule organizing center	1/4	409/6752	0.221203	0.233492	0.21991	ABCA2	1	ClusterGoSummary_Hypo_Methylation.csv
334	GO:0098796	CC	GO:0098796	membrane protein complex	1/4	457/6752	0.244516	0.244516	0.230292	ABCA2	1	ClusterGoSummary_Hypo_Methylation.csv
335	GO:0022857	MF	GO:0022857	transmembrane transporter activity	3/4	370/6679	0.00064701	0.0170707	0.00449228	ABCA2/SLC44A4/SLC45A4	3	ClusterGoSummary_Hypo_Methylation.csv
336	GO:0005215	MF	GO:0005215	transporter activity	3/4	421/6679	0.00094837	0.0170707	0.00449228	ABCA2/SLC44A4/SLC45A4	3	ClusterGoSummary_Hypo_Methylation.csv
337	GO:0022804	MF	GO:0022804	active transmembrane transporter activity	2/4	111/6679	0.00160698	0.0192838	0.00507467	ABCA2/SLC45A4	2	ClusterGoSummary_Hypo_Methylation.csv
338	GO:0008509	MF	GO:0008509	anion transmembrane transporter activity	2/4	167/6679	0.00360748	0.0271992	0.0071577	SLC44A4/SLC45A4	2	ClusterGoSummary_Hypo_Methylation.csv
339	GO:0015101	MF	GO:0015101	organic cation transmembrane transporter activity	1/4	10/6679	0.00597682	0.0271992	0.0071577	SLC44A4	1	ClusterGoSummary_Hypo_Methylation.csv
340	GO:0090482	MF	GO:0090482	vitamin transmembrane transporter activity	1/4	10/6679	0.00597682	0.0271992	0.0071577	SLC44A4	1	ClusterGoSummary_Hypo_Methylation.csv
341	GO:0008324	MF	GO:0008324	cation transmembrane transporter activity	2/4	223/6679	0.00636938	0.0271992	0.0071577	SLC44A4/SLC45A4	2	ClusterGoSummary_Hypo_Methylation.csv
342	GO:0015605	MF	GO:0015605	organophosphate ester transmembrane transporter activity	1/4	13/6679	0.00776463	0.0271992	0.0071577	SLC44A4	1	ClusterGoSummary_Hypo_Methylation.csv
343	GO:0015144	MF	GO:0015144	carbohydrate transmembrane transporter activity	1/4	15/6679	0.00895517	0.0271992	0.0071577	SLC45A4	1	ClusterGoSummary_Hypo_Methylation.csv
344	GO:0140326	MF	GO:0140326	ATPase-coupled intramembrane lipid transporter activity	1/4	15/6679	0.00895517	0.0271992	0.0071577	ABCA2	1	ClusterGoSummary_Hypo_Methylation.csv
345	GO:1901682	MF	GO:1901682	sulfur compound transmembrane transporter activity	1/4	16/6679	0.00955003	0.0271992	0.0071577	SLC44A4	1	ClusterGoSummary_Hypo_Methylation.csv
346	GO:0016776	MF	GO:0016776	phosphotransferase activity, phosphate group as acceptor	1/4	17/6679	0.0101446	0.0271992	0.0071577	CARD11	1	ClusterGoSummary_Hypo_Methylation.csv
347	GO:0140303	MF	GO:0140303	intramembrane lipid transporter activity	1/4	17/6679	0.0101446	0.0271992	0.0071577	ABCA2	1	ClusterGoSummary_Hypo_Methylation.csv
348	GO:0015318	MF	GO:0015318	inorganic molecular entity transmembrane transporter activity	2/4	293/6679	0.0108513	0.0271992	0.0071577	SLC44A4/SLC45A4	2	ClusterGoSummary_Hypo_Methylation.csv
349	GO:0019205	MF	GO:0019205	nucleobase-containing compound kinase activity	1/4	19/6679	0.011333	0.0271992	0.0071577	CARD11	1	ClusterGoSummary_Hypo_Methylation.csv
350	GO:0015075	MF	GO:0015075	ion transmembrane transporter activity	2/4	338/6679	0.0143141	0.0309679	0.00814945	SLC44A4/SLC45A4	2	ClusterGoSummary_Hypo_Methylation.csv
351	GO:0015399	MF	GO:0015399	primary active transmembrane transporter activity	1/4	26/6679	0.015484	0.0309679	0.00814945	ABCA2	1	ClusterGoSummary_Hypo_Methylation.csv
352	GO:0042626	MF	GO:0042626	ATPase-coupled transmembrane transporter activity	1/4	26/6679	0.015484	0.0309679	0.00814945	ABCA2	1	ClusterGoSummary_Hypo_Methylation.csv
353	GO:0015294	MF	GO:0015294	solute:cation symporter activity	1/4	33/6679	0.0196218	0.0371782	0.00978373	SLC45A4	1	ClusterGoSummary_Hypo_Methylation.csv
354	GO:0015078	MF	GO:0015078	proton transmembrane transporter activity	1/4	44/6679	0.0260978	0.046976	0.0123621	SLC45A4	1	ClusterGoSummary_Hypo_Methylation.csv
355	GO:0015293	MF	GO:0015293	symporter activity	1/4	50/6679	0.0296166	0.0507713	0.0133609	SLC45A4	1	ClusterGoSummary_Hypo_Methylation.csv
356	GO:0061135	MF	GO:0061135	endopeptidase regulator activity	1/4	54/6679	0.0319572	0.0522935	0.0137615	ABCA2	1	ClusterGoSummary_Hypo_Methylation.csv
357	GO:0008514	MF	GO:0008514	organic anion transmembrane transporter activity	1/4	59/6679	0.0348769	0.0545899	0.0143658	SLC44A4	1	ClusterGoSummary_Hypo_Methylation.csv
358	GO:0061134	MF	GO:0061134	peptidase regulator activity	1/4	66/6679	0.0389535	0.0569301	0.0149816	ABCA2	1	ClusterGoSummary_Hypo_Methylation.csv
359	GO:0005319	MF	GO:0005319	lipid transporter activity	1/4	67/6679	0.0395348	0.0569301	0.0149816	ABCA2	1	ClusterGoSummary_Hypo_Methylation.csv
360	GO:0022853	MF	GO:0022853	active ion transmembrane transporter activity	1/4	76/6679	0.0447547	0.061968	0.0163074	SLC45A4	1	ClusterGoSummary_Hypo_Methylation.csv
361	GO:0015291	MF	GO:0015291	secondary active transmembrane transporter activity	1/4	84/6679	0.0493767	0.0658356	0.0173252	SLC45A4	1	ClusterGoSummary_Hypo_Methylation.csv
362	GO:0022890	MF	GO:0022890	inorganic cation transmembrane transporter activity	1/4	205/6679	0.11726	0.150763	0.0396745	SLC45A4	1	ClusterGoSummary_Hypo_Methylation.csv
363	GO:0016887	MF	GO:0016887	ATPase activity	1/4	238/6679	0.135126	0.167742	0.0441427	ABCA2	1	ClusterGoSummary_Hypo_Methylation.csv
364	GO:0019904	MF	GO:0019904	protein domain specific binding	1/4	326/6679	0.181442	0.21773	0.0572974	CARD11	1	ClusterGoSummary_Hypo_Methylation.csv
365	GO:0016301	MF	GO:0016301	kinase activity	1/4	344/6679	0.190681	0.218507	0.0575019	CARD11	1	ClusterGoSummary_Hypo_Methylation.csv
366	GO:0017111	MF	GO:0017111	nucleoside-triphosphatase activity	1/4	366/6679	0.201868	0.218507	0.0575019	ABCA2	1	ClusterGoSummary_Hypo_Methylation.csv
367	GO:0016462	MF	GO:0016462	pyrophosphatase activity	1/4	385/6679	0.211435	0.218507	0.0575019	ABCA2	1	ClusterGoSummary_Hypo_Methylation.csv
368	GO:0016817	MF	GO:0016817	hydrolase activity, acting on acid anhydrides	1/4	387/6679	0.212437	0.218507	0.0575019	ABCA2	1	ClusterGoSummary_Hypo_Methylation.csv
369	GO:0016818	MF	GO:0016818	hydrolase activity, acting on acid anhydrides, in phosphorus-containing anhydrides	1/4	387/6679	0.212437	0.218507	0.0575019	ABCA2	1	ClusterGoSummary_Hypo_Methylation.csv
370	GO:0016772	MF	GO:0016772	transferase activity, transferring phosphorus-containing groups	1/4	407/6679	0.222406	0.222406	0.0585278	CARD11	1	ClusterGoSummary_Hypo_Methylation.csv
0	GO:0060563	BP	GO:0060563	neuroepithelial cell differentiation	2/20	16/14592	0.000211721	0.116023	0.0891457	WNT11/CDH2	2	ClusterGoSummary_DOWN_RNA.csv
1	GO:0050982	BP	GO:0050982	detection of mechanical stimulus	2/20	43/14592	0.00155824	0.177905	0.136692	CDH2/TMEM120A	2	ClusterGoSummary_DOWN_RNA.csv
2	GO:0009612	BP	GO:0009612	response to mechanical stimulus	3/20	183/14592	0.0018903	0.177905	0.136692	WNT11/CDH2/TMEM120A	3	ClusterGoSummary_DOWN_RNA.csv
3	GO:1902905	BP	GO:1902905	positive regulation of supramolecular fiber organization	3/20	190/14592	0.00210401	0.177905	0.136692	WNT11/STMN2/CCL24	3	ClusterGoSummary_DOWN_RNA.csv
4	GO:0051495	BP	GO:0051495	positive regulation of cytoskeleton organization	3/20	206/14592	0.00264763	0.177905	0.136692	WNT11/STMN2/CCL24	3	ClusterGoSummary_DOWN_RNA.csv
5	GO:0002065	BP	GO:0002065	columnar/cuboidal epithelial cell differentiation	2/20	64/14592	0.00341943	0.177905	0.136692	WNT11/CDH2	2	ClusterGoSummary_DOWN_RNA.csv
6	GO:0060828	BP	GO:0060828	regulation of canonical Wnt signaling pathway	3/20	268/14592	0.00554146	0.177905	0.136692	WNT11/RSPO1/CDH2	3	ClusterGoSummary_DOWN_RNA.csv
7	GO:0035270	BP	GO:0035270	endocrine system development	2/20	89/14592	0.0065074	0.177905	0.136692	WNT11/CDH2	2	ClusterGoSummary_DOWN_RNA.csv
8	GO:0060070	BP	GO:0060070	canonical Wnt signaling pathway	3/20	311/14592	0.00835373	0.177905	0.136692	WNT11/RSPO1/CDH2	3	ClusterGoSummary_DOWN_RNA.csv
9	GO:0009581	BP	GO:0009581	detection of external stimulus	2/20	110/14592	0.00979239	0.177905	0.136692	CDH2/TMEM120A	2	ClusterGoSummary_DOWN_RNA.csv
10	GO:0009582	BP	GO:0009582	detection of abiotic stimulus	2/20	111/14592	0.00996391	0.177905	0.136692	CDH2/TMEM120A	2	ClusterGoSummary_DOWN_RNA.csv
11	GO:0050729	BP	GO:0050729	positive regulation of inflammatory response	2/20	113/14592	0.010311	0.177905	0.136692	CCL24/PLA2G2A	2	ClusterGoSummary_DOWN_RNA.csv
12	GO:0030111	BP	GO:0030111	regulation of Wnt signaling pathway	3/20	339/14592	0.0105667	0.177905	0.136692	WNT11/RSPO1/CDH2	3	ClusterGoSummary_DOWN_RNA.csv
13	GO:1902903	BP	GO:1902903	regulation of supramolecular fiber organization	3/20	343/14592	0.0109081	0.177905	0.136692	WNT11/STMN2/CCL24	3	ClusterGoSummary_DOWN_RNA.csv
14	GO:0007043	BP	GO:0007043	cell-cell junction assembly	2/20	127/14592	0.0128886	0.177905	0.136692	WNT11/CDH2	2	ClusterGoSummary_DOWN_RNA.csv
15	GO:0035090	BP	GO:0035090	maintenance of apical/basal cell polarity	1/20	10/14592	0.0136261	0.177905	0.136692	WNT11	1	ClusterGoSummary_DOWN_RNA.csv
16	GO:0036500	BP	GO:0036500	ATF6-mediated unfolded protein response	1/20	10/14592	0.0136261	0.177905	0.136692	WFS1	1	ClusterGoSummary_DOWN_RNA.csv
17	GO:0045187	BP	GO:0045187	regulation of circadian sleep/wake cycle, sleep	1/20	10/14592	0.0136261	0.177905	0.136692	PTGDS	1	ClusterGoSummary_DOWN_RNA.csv
18	GO:0045199	BP	GO:0045199	maintenance of epithelial cell apical/basal polarity	1/20	10/14592	0.0136261	0.177905	0.136692	WNT11	1	ClusterGoSummary_DOWN_RNA.csv
19	GO:0060019	BP	GO:0060019	radial glial cell differentiation	1/20	10/14592	0.0136261	0.177905	0.136692	CDH2	1	ClusterGoSummary_DOWN_RNA.csv
20	GO:1902563	BP	GO:1902563	regulation of neutrophil activation	1/20	10/14592	0.0136261	0.177905	0.136692	PLA2G2A	1	ClusterGoSummary_DOWN_RNA.csv
21	GO:0043547	BP	GO:0043547	positive regulation of GTPase activity	3/20	380/14592	0.014374	0.177905	0.136692	ARHGEF1/WNT11/CCL24	3	ClusterGoSummary_DOWN_RNA.csv
22	GO:0006069	BP	GO:0006069	ethanol oxidation	1/20	11/14592	0.014979	0.177905	0.136692	ADH1C	1	ClusterGoSummary_DOWN_RNA.csv
23	GO:0019371	BP	GO:0019371	cyclooxygenase pathway	1/20	11/14592	0.014979	0.177905	0.136692	PTGDS	1	ClusterGoSummary_DOWN_RNA.csv
24	GO:0072176	BP	GO:0072176	nephric duct development	1/20	11/14592	0.014979	0.177905	0.136692	WNT11	1	ClusterGoSummary_DOWN_RNA.csv
25	GO:0097104	BP	GO:0097104	postsynaptic membrane assembly	1/20	11/14592	0.014979	0.177905	0.136692	CDH2	1	ClusterGoSummary_DOWN_RNA.csv
26	GO:1905874	BP	GO:1905874	regulation of postsynaptic density organization	1/20	11/14592	0.014979	0.177905	0.136692	CDH2	1	ClusterGoSummary_DOWN_RNA.csv
27	GO:0050954	BP	GO:0050954	sensory perception of mechanical stimulus	2/20	143/14592	0.0161428	0.177905	0.136692	WFS1/TMEM120A	2	ClusterGoSummary_DOWN_RNA.csv
28	GO:0006983	BP	GO:0006983	ER overload response	1/20	12/14592	0.0163301	0.177905	0.136692	WFS1	1	ClusterGoSummary_DOWN_RNA.csv
29	GO:0042659	BP	GO:0042659	regulation of cell fate specification	1/20	12/14592	0.0163301	0.177905	0.136692	WNT11	1	ClusterGoSummary_DOWN_RNA.csv
30	GO:0042749	BP	GO:0042749	regulation of circadian sleep/wake cycle	1/20	12/14592	0.0163301	0.177905	0.136692	PTGDS	1	ClusterGoSummary_DOWN_RNA.csv
31	GO:0006957	BP	GO:0006957	complement activation, alternative pathway	1/20	13/14592	0.0176794	0.177905	0.136692	CFD	1	ClusterGoSummary_DOWN_RNA.csv
32	GO:0031115	BP	GO:0031115	negative regulation of microtubule polymerization	1/20	13/14592	0.0176794	0.177905	0.136692	STMN2	1	ClusterGoSummary_DOWN_RNA.csv
33	GO:0042074	BP	GO:0042074	cell migration involved in gastrulation	1/20	13/14592	0.0176794	0.177905	0.136692	WNT11	1	ClusterGoSummary_DOWN_RNA.csv
34	GO:0050802	BP	GO:0050802	circadian sleep/wake cycle, sleep	1/20	13/14592	0.0176794	0.177905	0.136692	PTGDS	1	ClusterGoSummary_DOWN_RNA.csv
35	GO:0097091	BP	GO:0097091	synaptic vesicle clustering	1/20	13/14592	0.0176794	0.177905	0.136692	CDH2	1	ClusterGoSummary_DOWN_RNA.csv
36	GO:0003128	BP	GO:0003128	heart field specification	1/20	14/14592	0.019027	0.177905	0.136692	WNT11	1	ClusterGoSummary_DOWN_RNA.csv
37	GO:0022410	BP	GO:0022410	circadian sleep/wake cycle process	1/20	14/14592	0.019027	0.177905	0.136692	PTGDS	1	ClusterGoSummary_DOWN_RNA.csv
38	GO:0036148	BP	GO:0036148	phosphatidylglycerol acyl-chain remodeling	1/20	14/14592	0.019027	0.177905	0.136692	PLA2G2A	1	ClusterGoSummary_DOWN_RNA.csv
39	GO:0036149	BP	GO:0036149	phosphatidylinositol acyl-chain remodeling	1/20	14/14592	0.019027	0.177905	0.136692	PLA2G2A	1	ClusterGoSummary_DOWN_RNA.csv
40	GO:0048339	BP	GO:0048339	paraxial mesoderm development	1/20	14/14592	0.019027	0.177905	0.136692	WNT11	1	ClusterGoSummary_DOWN_RNA.csv
41	GO:0050966	BP	GO:0050966	detection of mechanical stimulus involved in sensory perception of pain	1/20	14/14592	0.019027	0.177905	0.136692	TMEM120A	1	ClusterGoSummary_DOWN_RNA.csv
42	GO:1900102	BP	GO:1900102	negative regulation of endoplasmic reticulum unfolded protein response	1/20	14/14592	0.019027	0.177905	0.136692	WFS1	1	ClusterGoSummary_DOWN_RNA.csv
43	GO:0034374	BP	GO:0034374	low-density lipoprotein particle remodeling	1/20	15/14592	0.0203728	0.177905	0.136692	PLA2G2A	1	ClusterGoSummary_DOWN_RNA.csv
44	GO:0097428	BP	GO:0097428	protein maturation by iron-sulfur cluster transfer	1/20	15/14592	0.0203728	0.177905	0.136692	CISD3	1	ClusterGoSummary_DOWN_RNA.csv
45	GO:0090090	BP	GO:0090090	negative regulation of canonical Wnt signaling pathway	2/20	166/14592	0.0213696	0.177905	0.136692	WNT11/CDH2	2	ClusterGoSummary_DOWN_RNA.csv
46	GO:0030325	BP	GO:0030325	adrenal gland development	1/20	16/14592	0.0217169	0.177905	0.136692	WNT11	1	ClusterGoSummary_DOWN_RNA.csv
47	GO:0030903	BP	GO:0030903	notochord development	1/20	16/14592	0.0217169	0.177905	0.136692	WNT11	1	ClusterGoSummary_DOWN_RNA.csv
48	GO:0042745	BP	GO:0042745	circadian sleep/wake cycle	1/20	16/14592	0.0217169	0.177905	0.136692	PTGDS	1	ClusterGoSummary_DOWN_RNA.csv
49	GO:0048245	BP	GO:0048245	eosinophil chemotaxis	1/20	16/14592	0.0217169	0.177905	0.136692	CCL24	1	ClusterGoSummary_DOWN_RNA.csv
50	GO:0060026	BP	GO:0060026	convergent extension	1/20	16/14592	0.0217169	0.177905	0.136692	WNT11	1	ClusterGoSummary_DOWN_RNA.csv
51	GO:0090036	BP	GO:0090036	regulation of protein kinase C signaling	1/20	16/14592	0.0217169	0.177905	0.136692	WNT11	1	ClusterGoSummary_DOWN_RNA.csv
52	GO:0070374	BP	GO:0070374	positive regulation of ERK1 and ERK2 cascade	2/20	172/14592	0.0228352	0.177905	0.136692	CCL24/PLA2G2A	2	ClusterGoSummary_DOWN_RNA.csv
53	GO:0043087	BP	GO:0043087	regulation of GTPase activity	3/20	453/14592	0.0228797	0.177905	0.136692	ARHGEF1/WNT11/CCL24	3	ClusterGoSummary_DOWN_RNA.csv
54	GO:0001759	BP	GO:0001759	organ induction	1/20	17/14592	0.0230592	0.177905	0.136692	WNT11	1	ClusterGoSummary_DOWN_RNA.csv
55	GO:0003323	BP	GO:0003323	type B pancreatic cell development	1/20	17/14592	0.0230592	0.177905	0.136692	CDH2	1	ClusterGoSummary_DOWN_RNA.csv
56	GO:0006067	BP	GO:0006067	ethanol metabolic process	1/20	17/14592	0.0230592	0.177905	0.136692	ADH1C	1	ClusterGoSummary_DOWN_RNA.csv
57	GO:0010744	BP	GO:0010744	positive regulation of macrophage derived foam cell differentiation	1/20	17/14592	0.0230592	0.177905	0.136692	PLA2G2A	1	ClusterGoSummary_DOWN_RNA.csv
58	GO:0043410	BP	GO:0043410	positive regulation of MAPK cascade	3/20	463/14592	0.0242203	0.177905	0.136692	CCL24/CDH2/PLA2G2A	3	ClusterGoSummary_DOWN_RNA.csv
59	GO:0006959	BP	GO:0006959	humoral immune response	2/20	178/14592	0.0243416	0.177905	0.136692	PLA2G2A/CFD	2	ClusterGoSummary_DOWN_RNA.csv
60	GO:0003283	BP	GO:0003283	atrial septum development	1/20	18/14592	0.0243998	0.177905	0.136692	WNT11	1	ClusterGoSummary_DOWN_RNA.csv
61	GO:0030011	BP	GO:0030011	maintenance of cell polarity	1/20	18/14592	0.0243998	0.177905	0.136692	WNT11	1	ClusterGoSummary_DOWN_RNA.csv
62	GO:0036150	BP	GO:0036150	phosphatidylserine acyl-chain remodeling	1/20	18/14592	0.0243998	0.177905	0.136692	PLA2G2A	1	ClusterGoSummary_DOWN_RNA.csv
63	GO:0097150	BP	GO:0097150	neuronal stem cell population maintenance	1/20	18/14592	0.0243998	0.177905	0.136692	CDH2	1	ClusterGoSummary_DOWN_RNA.csv
64	GO:1901881	BP	GO:1901881	positive regulation of protein depolymerization	1/20	18/14592	0.0243998	0.177905	0.136692	STMN2	1	ClusterGoSummary_DOWN_RNA.csv
65	GO:0042119	BP	GO:0042119	neutrophil activation	3/20	469/14592	0.025045	0.177905	0.136692	TMC6/PLA2G2A/CFD	3	ClusterGoSummary_DOWN_RNA.csv
66	GO:0003309	BP	GO:0003309	type B pancreatic cell differentiation	1/20	19/14592	0.0257386	0.177905	0.136692	CDH2	1	ClusterGoSummary_DOWN_RNA.csv
67	GO:0050482	BP	GO:0050482	arachidonic acid secretion	1/20	19/14592	0.0257386	0.177905	0.136692	PLA2G2A	1	ClusterGoSummary_DOWN_RNA.csv
68	GO:1903963	BP	GO:1903963	arachidonate transport	1/20	19/14592	0.0257386	0.177905	0.136692	PLA2G2A	1	ClusterGoSummary_DOWN_RNA.csv
69	GO:0036230	BP	GO:0036230	granulocyte activation	3/20	475/14592	0.0258851	0.177905	0.136692	TMC6/PLA2G2A/CFD	3	ClusterGoSummary_DOWN_RNA.csv
70	GO:0051493	BP	GO:0051493	regulation of cytoskeleton organization	3/20	478/14592	0.0263109	0.177905	0.136692	WNT11/STMN2/CCL24	3	ClusterGoSummary_DOWN_RNA.csv
71	GO:0016055	BP	GO:0016055	Wnt signaling pathway	3/20	480/14592	0.0265969	0.177905	0.136692	WNT11/RSPO1/CDH2	3	ClusterGoSummary_DOWN_RNA.csv
72	GO:0198738	BP	GO:0198738	cell-cell signaling by wnt	3/20	481/14592	0.0267405	0.177905	0.136692	WNT11/RSPO1/CDH2	3	ClusterGoSummary_DOWN_RNA.csv
73	GO:0045216	BP	GO:0045216	cell-cell junction organization	2/20	188/14592	0.0269412	0.177905	0.136692	WNT11/CDH2	2	ClusterGoSummary_DOWN_RNA.csv
74	GO:0035883	BP	GO:0035883	enteroendocrine cell differentiation	1/20	20/14592	0.0270757	0.177905	0.136692	CDH2	1	ClusterGoSummary_DOWN_RNA.csv
75	GO:0035994	BP	GO:0035994	response to muscle stretch	1/20	20/14592	0.0270757	0.177905	0.136692	CDH2	1	ClusterGoSummary_DOWN_RNA.csv
76	GO:0071636	BP	GO:0071636	positive regulation of transforming growth factor beta production	1/20	20/14592	0.0270757	0.177905	0.136692	WNT11	1	ClusterGoSummary_DOWN_RNA.csv
77	GO:0072677	BP	GO:0072677	eosinophil migration	1/20	20/14592	0.0270757	0.177905	0.136692	CCL24	1	ClusterGoSummary_DOWN_RNA.csv
78	GO:0002068	BP	GO:0002068	glandular epithelial cell development	1/20	21/14592	0.028411	0.177905	0.136692	CDH2	1	ClusterGoSummary_DOWN_RNA.csv
79	GO:0030431	BP	GO:0030431	sleep	1/20	21/14592	0.028411	0.177905	0.136692	PTGDS	1	ClusterGoSummary_DOWN_RNA.csv
80	GO:0051291	BP	GO:0051291	protein heterooligomerization	1/20	21/14592	0.028411	0.177905	0.136692	TMEM120A	1	ClusterGoSummary_DOWN_RNA.csv
81	GO:0030178	BP	GO:0030178	negative regulation of Wnt signaling pathway	2/20	196/14592	0.0290991	0.177905	0.136692	WNT11/CDH2	2	ClusterGoSummary_DOWN_RNA.csv
82	GO:0003156	BP	GO:0003156	regulation of animal organ formation	1/20	22/14592	0.0297446	0.177905	0.136692	WNT11	1	ClusterGoSummary_DOWN_RNA.csv
83	GO:0019835	BP	GO:0019835	cytolysis	1/20	22/14592	0.0297446	0.177905	0.136692	PLA2G2A	1	ClusterGoSummary_DOWN_RNA.csv
84	GO:0036152	BP	GO:0036152	phosphatidylethanolamine acyl-chain remodeling	1/20	22/14592	0.0297446	0.177905	0.136692	PLA2G2A	1	ClusterGoSummary_DOWN_RNA.csv
85	GO:0060914	BP	GO:0060914	heart formation	1/20	22/14592	0.0297446	0.177905	0.136692	WNT11	1	ClusterGoSummary_DOWN_RNA.csv
86	GO:0007026	BP	GO:0007026	negative regulation of microtubule depolymerization	1/20	23/14592	0.0310765	0.177905	0.136692	STMN2	1	ClusterGoSummary_DOWN_RNA.csv
87	GO:0062009	BP	GO:0062009	secondary palate development	1/20	23/14592	0.0310765	0.177905	0.136692	WNT11	1	ClusterGoSummary_DOWN_RNA.csv
88	GO:0062149	BP	GO:0062149	detection of stimulus involved in sensory perception of pain	1/20	23/14592	0.0310765	0.177905	0.136692	TMEM120A	1	ClusterGoSummary_DOWN_RNA.csv
89	GO:0061037	BP	GO:0061037	negative regulation of cartilage development	1/20	24/14592	0.0324066	0.177905	0.136692	WNT11	1	ClusterGoSummary_DOWN_RNA.csv
90	GO:0048762	BP	GO:0048762	mesenchymal cell differentiation	2/20	211/14592	0.0333265	0.177905	0.136692	WNT11/CDH2	2	ClusterGoSummary_DOWN_RNA.csv
91	GO:0032271	BP	GO:0032271	regulation of protein polymerization	2/20	212/14592	0.0336166	0.177905	0.136692	STMN2/CCL24	2	ClusterGoSummary_DOWN_RNA.csv
92	GO:0003401	BP	GO:0003401	axis elongation	1/20	25/14592	0.033735	0.177905	0.136692	WNT11	1	ClusterGoSummary_DOWN_RNA.csv
93	GO:0010453	BP	GO:0010453	regulation of cell fate commitment	1/20	25/14592	0.033735	0.177905	0.136692	WNT11	1	ClusterGoSummary_DOWN_RNA.csv
94	GO:0010464	BP	GO:0010464	regulation of mesenchymal cell proliferation	1/20	25/14592	0.033735	0.177905	0.136692	WNT11	1	ClusterGoSummary_DOWN_RNA.csv
95	GO:0032469	BP	GO:0032469	endoplasmic reticulum calcium ion homeostasis	1/20	25/14592	0.033735	0.177905	0.136692	WFS1	1	ClusterGoSummary_DOWN_RNA.csv
96	GO:0034368	BP	GO:0034368	protein-lipid complex remodeling	1/20	25/14592	0.033735	0.177905	0.136692	PLA2G2A	1	ClusterGoSummary_DOWN_RNA.csv
97	GO:0034369	BP	GO:0034369	plasma lipoprotein particle remodeling	1/20	25/14592	0.033735	0.177905	0.136692	PLA2G2A	1	ClusterGoSummary_DOWN_RNA.csv
98	GO:0061311	BP	GO:0061311	cell surface receptor signaling pathway involved in heart development	1/20	25/14592	0.033735	0.177905	0.136692	WNT11	1	ClusterGoSummary_DOWN_RNA.csv
99	GO:0070528	BP	GO:0070528	protein kinase C signaling	1/20	25/14592	0.033735	0.177905	0.136692	WNT11	1	ClusterGoSummary_DOWN_RNA.csv
100	GO:0001516	BP	GO:0001516	prostaglandin biosynthetic process	1/20	26/14592	0.0350616	0.177905	0.136692	PTGDS	1	ClusterGoSummary_DOWN_RNA.csv
101	GO:0010092	BP	GO:0010092	specification of animal organ identity	1/20	26/14592	0.0350616	0.177905	0.136692	WNT11	1	ClusterGoSummary_DOWN_RNA.csv
102	GO:0031128	BP	GO:0031128	developmental induction	1/20	26/14592	0.0350616	0.177905	0.136692	WNT11	1	ClusterGoSummary_DOWN_RNA.csv
103	GO:0036151	BP	GO:0036151	phosphatidylcholine acyl-chain remodeling	1/20	26/14592	0.0350616	0.177905	0.136692	PLA2G2A	1	ClusterGoSummary_DOWN_RNA.csv
104	GO:0044331	BP	GO:0044331	cell-cell adhesion mediated by cadherin	1/20	26/14592	0.0350616	0.177905	0.136692	CDH2	1	ClusterGoSummary_DOWN_RNA.csv
105	GO:0046457	BP	GO:0046457	prostanoid biosynthetic process	1/20	26/14592	0.0350616	0.177905	0.136692	PTGDS	1	ClusterGoSummary_DOWN_RNA.csv
106	GO:0097106	BP	GO:0097106	postsynaptic density organization	1/20	26/14592	0.0350616	0.177905	0.136692	CDH2	1	ClusterGoSummary_DOWN_RNA.csv
107	GO:0110110	BP	GO:0110110	positive regulation of animal organ morphogenesis	1/20	26/14592	0.0350616	0.177905	0.136692	WNT11	1	ClusterGoSummary_DOWN_RNA.csv
108	GO:0031114	BP	GO:0031114	regulation of microtubule depolymerization	1/20	27/14592	0.0363865	0.178034	0.136791	STMN2	1	ClusterGoSummary_DOWN_RNA.csv
109	GO:0034367	BP	GO:0034367	protein-containing complex remodeling	1/20	27/14592	0.0363865	0.178034	0.136791	PLA2G2A	1	ClusterGoSummary_DOWN_RNA.csv
110	GO:0042573	BP	GO:0042573	retinoic acid metabolic process	1/20	27/14592	0.0363865	0.178034	0.136791	ADH1C	1	ClusterGoSummary_DOWN_RNA.csv
111	GO:0099068	BP	GO:0099068	postsynapse assembly	1/20	27/14592	0.0363865	0.178034	0.136791	CDH2	1	ClusterGoSummary_DOWN_RNA.csv
112	GO:0010743	BP	GO:0010743	regulation of macrophage derived foam cell differentiation	1/20	28/14592	0.0377097	0.178879	0.137441	PLA2G2A	1	ClusterGoSummary_DOWN_RNA.csv
113	GO:0050974	BP	GO:0050974	detection of mechanical stimulus involved in sensory perception	1/20	28/14592	0.0377097	0.178879	0.137441	TMEM120A	1	ClusterGoSummary_DOWN_RNA.csv
114	GO:0099084	BP	GO:0099084	postsynaptic specialization organization	1/20	28/14592	0.0377097	0.178879	0.137441	CDH2	1	ClusterGoSummary_DOWN_RNA.csv
115	GO:0003091	BP	GO:0003091	renal water homeostasis	1/20	29/14592	0.0390312	0.178879	0.137441	WFS1	1	ClusterGoSummary_DOWN_RNA.csv
116	GO:0003230	BP	GO:0003230	cardiac atrium development	1/20	29/14592	0.0390312	0.178879	0.137441	WNT11	1	ClusterGoSummary_DOWN_RNA.csv
117	GO:1900101	BP	GO:1900101	regulation of endoplasmic reticulum unfolded protein response	1/20	29/14592	0.0390312	0.178879	0.137441	WFS1	1	ClusterGoSummary_DOWN_RNA.csv
118	GO:0032309	BP	GO:0032309	icosanoid secretion	1/20	30/14592	0.0403509	0.178879	0.137441	PLA2G2A	1	ClusterGoSummary_DOWN_RNA.csv
119	GO:0048872	BP	GO:0048872	homeostasis of number of cells	2/20	235/14592	0.0405603	0.178879	0.137441	CDH2/PLA2G2A	2	ClusterGoSummary_DOWN_RNA.csv
120	GO:0030049	BP	GO:0030049	muscle filament sliding	1/20	31/14592	0.0416689	0.178879	0.137441	MYBPC1	1	ClusterGoSummary_DOWN_RNA.csv
121	GO:0033275	BP	GO:0033275	actin-myosin filament sliding	1/20	31/14592	0.0416689	0.178879	0.137441	MYBPC1	1	ClusterGoSummary_DOWN_RNA.csv
122	GO:0046337	BP	GO:0046337	phosphatidylethanolamine metabolic process	1/20	31/14592	0.0416689	0.178879	0.137441	PLA2G2A	1	ClusterGoSummary_DOWN_RNA.csv
123	GO:0046471	BP	GO:0046471	phosphatidylglycerol metabolic process	1/20	31/14592	0.0416689	0.178879	0.137441	PLA2G2A	1	ClusterGoSummary_DOWN_RNA.csv
124	GO:0048854	BP	GO:0048854	brain morphogenesis	1/20	31/14592	0.0416689	0.178879	0.137441	CDH2	1	ClusterGoSummary_DOWN_RNA.csv
125	GO:0006658	BP	GO:0006658	phosphatidylserine metabolic process	1/20	32/14592	0.0429852	0.178879	0.137441	PLA2G2A	1	ClusterGoSummary_DOWN_RNA.csv
126	GO:0010742	BP	GO:0010742	macrophage derived foam cell differentiation	1/20	33/14592	0.0442998	0.178879	0.137441	PLA2G2A	1	ClusterGoSummary_DOWN_RNA.csv
127	GO:0031112	BP	GO:0031112	positive regulation of microtubule polymerization or depolymerization	1/20	33/14592	0.0442998	0.178879	0.137441	STMN2	1	ClusterGoSummary_DOWN_RNA.csv
128	GO:0043243	BP	GO:0043243	positive regulation of protein-containing complex disassembly	1/20	33/14592	0.0442998	0.178879	0.137441	STMN2	1	ClusterGoSummary_DOWN_RNA.csv
129	GO:0048512	BP	GO:0048512	circadian behavior	1/20	33/14592	0.0442998	0.178879	0.137441	PTGDS	1	ClusterGoSummary_DOWN_RNA.csv
130	GO:0090077	BP	GO:0090077	foam cell differentiation	1/20	33/14592	0.0442998	0.178879	0.137441	PLA2G2A	1	ClusterGoSummary_DOWN_RNA.csv
131	GO:0002066	BP	GO:0002066	columnar/cuboidal epithelial cell development	1/20	34/14592	0.0456127	0.178879	0.137441	CDH2	1	ClusterGoSummary_DOWN_RNA.csv
132	GO:0007622	BP	GO:0007622	rhythmic behavior	1/20	34/14592	0.0456127	0.178879	0.137441	PTGDS	1	ClusterGoSummary_DOWN_RNA.csv
133	GO:0031018	BP	GO:0031018	endocrine pancreas development	1/20	34/14592	0.0456127	0.178879	0.137441	CDH2	1	ClusterGoSummary_DOWN_RNA.csv
134	GO:0051606	BP	GO:0051606	detection of stimulus	2/20	252/14592	0.0460149	0.178879	0.137441	CDH2/TMEM120A	2	ClusterGoSummary_DOWN_RNA.csv
135	GO:0060485	BP	GO:0060485	mesenchyme development	2/20	252/14592	0.0460149	0.178879	0.137441	WNT11/CDH2	2	ClusterGoSummary_DOWN_RNA.csv
136	GO:0070372	BP	GO:0070372	regulation of ERK1 and ERK2 cascade	2/20	252/14592	0.0460149	0.178879	0.137441	CCL24/PLA2G2A	2	ClusterGoSummary_DOWN_RNA.csv
137	GO:0001822	BP	GO:0001822	kidney development	2/20	253/14592	0.046344	0.178879	0.137441	WNT11/WFS1	2	ClusterGoSummary_DOWN_RNA.csv
138	GO:0001941	BP	GO:0001941	postsynaptic membrane organization	1/20	35/14592	0.0469238	0.178879	0.137441	CDH2	1	ClusterGoSummary_DOWN_RNA.csv
139	GO:0010463	BP	GO:0010463	mesenchymal cell proliferation	1/20	35/14592	0.0469238	0.178879	0.137441	WNT11	1	ClusterGoSummary_DOWN_RNA.csv
140	GO:0031111	BP	GO:0031111	negative regulation of microtubule polymerization or depolymerization	1/20	35/14592	0.0469238	0.178879	0.137441	STMN2	1	ClusterGoSummary_DOWN_RNA.csv
141	GO:0060412	BP	GO:0060412	ventricular septum morphogenesis	1/20	35/14592	0.0469238	0.178879	0.137441	WNT11	1	ClusterGoSummary_DOWN_RNA.csv
142	GO:0071709	BP	GO:0071709	membrane assembly	1/20	35/14592	0.0469238	0.178879	0.137441	CDH2	1	ClusterGoSummary_DOWN_RNA.csv
143	GO:0110053	BP	GO:0110053	regulation of actin filament organization	2/20	255/14592	0.0470047	0.178879	0.137441	WNT11/CCL24	2	ClusterGoSummary_DOWN_RNA.csv
144	GO:0002067	BP	GO:0002067	glandular epithelial cell differentiation	1/20	36/14592	0.0482333	0.180218	0.13847	CDH2	1	ClusterGoSummary_DOWN_RNA.csv
145	GO:1904036	BP	GO:1904036	negative regulation of epithelial cell apoptotic process	1/20	36/14592	0.0482333	0.180218	0.13847	WFS1	1	ClusterGoSummary_DOWN_RNA.csv
146	GO:0051604	BP	GO:0051604	protein maturation	2/20	260/14592	0.048672	0.180218	0.13847	WFS1/CISD3	2	ClusterGoSummary_DOWN_RNA.csv
147	GO:0072001	BP	GO:0072001	renal system development	2/20	260/14592	0.048672	0.180218	0.13847	WNT11/WFS1	2	ClusterGoSummary_DOWN_RNA.csv
148	GO:0007223	BP	GO:0007223	Wnt signaling pathway, calcium modulating pathway	1/20	38/14592	0.050847	0.181575	0.139512	WNT11	1	ClusterGoSummary_DOWN_RNA.csv
149	GO:0016339	BP	GO:0016339	calcium-dependent cell-cell adhesion via plasma membrane cell adhesion molecules	1/20	38/14592	0.050847	0.181575	0.139512	CDH2	1	ClusterGoSummary_DOWN_RNA.csv
150	GO:0045197	BP	GO:0045197	establishment or maintenance of epithelial cell apical/basal polarity	1/20	38/14592	0.050847	0.181575	0.139512	WNT11	1	ClusterGoSummary_DOWN_RNA.csv
151	GO:0071634	BP	GO:0071634	regulation of transforming growth factor beta production	1/20	38/14592	0.050847	0.181575	0.139512	WNT11	1	ClusterGoSummary_DOWN_RNA.csv
152	GO:0071715	BP	GO:0071715	icosanoid transport	1/20	38/14592	0.050847	0.181575	0.139512	PLA2G2A	1	ClusterGoSummary_DOWN_RNA.csv
153	GO:0070371	BP	GO:0070371	ERK1 and ERK2 cascade	2/20	268/14592	0.0513849	0.181575	0.139512	CCL24/PLA2G2A	2	ClusterGoSummary_DOWN_RNA.csv
154	GO:0007019	BP	GO:0007019	microtubule depolymerization	1/20	39/14592	0.0521513	0.181575	0.139512	STMN2	1	ClusterGoSummary_DOWN_RNA.csv
155	GO:0048546	BP	GO:0048546	digestive tract morphogenesis	1/20	39/14592	0.0521513	0.181575	0.139512	WNT11	1	ClusterGoSummary_DOWN_RNA.csv
156	GO:0006692	BP	GO:0006692	prostanoid metabolic process	1/20	40/14592	0.053454	0.181575	0.139512	PTGDS	1	ClusterGoSummary_DOWN_RNA.csv
157	GO:0006693	BP	GO:0006693	prostaglandin metabolic process	1/20	40/14592	0.053454	0.181575	0.139512	PTGDS	1	ClusterGoSummary_DOWN_RNA.csv
158	GO:0044091	BP	GO:0044091	membrane biogenesis	1/20	40/14592	0.053454	0.181575	0.139512	CDH2	1	ClusterGoSummary_DOWN_RNA.csv
159	GO:0071604	BP	GO:0071604	transforming growth factor beta production	1/20	40/14592	0.053454	0.181575	0.139512	WNT11	1	ClusterGoSummary_DOWN_RNA.csv
160	GO:0071827	BP	GO:0071827	plasma lipoprotein particle organization	1/20	40/14592	0.053454	0.181575	0.139512	PLA2G2A	1	ClusterGoSummary_DOWN_RNA.csv
161	GO:0051258	BP	GO:0051258	protein polymerization	2/20	277/14592	0.0545019	0.181575	0.139512	STMN2/CCL24	2	ClusterGoSummary_DOWN_RNA.csv
162	GO:0007157	BP	GO:0007157	heterophilic cell-cell adhesion via plasma membrane cell adhesion molecules	1/20	41/14592	0.0547549	0.181575	0.139512	CDH2	1	ClusterGoSummary_DOWN_RNA.csv
163	GO:0042572	BP	GO:0042572	retinol metabolic process	1/20	41/14592	0.0547549	0.181575	0.139512	ADH1C	1	ClusterGoSummary_DOWN_RNA.csv
164	GO:0006654	BP	GO:0006654	phosphatidic acid biosynthetic process	1/20	42/14592	0.0560541	0.181575	0.139512	PLA2G2A	1	ClusterGoSummary_DOWN_RNA.csv
165	GO:0035088	BP	GO:0035088	establishment or maintenance of apical/basal cell polarity	1/20	42/14592	0.0560541	0.181575	0.139512	WNT11	1	ClusterGoSummary_DOWN_RNA.csv
166	GO:0061245	BP	GO:0061245	establishment or maintenance of bipolar cell polarity	1/20	42/14592	0.0560541	0.181575	0.139512	WNT11	1	ClusterGoSummary_DOWN_RNA.csv
167	GO:1903573	BP	GO:1903573	negative regulation of response to endoplasmic reticulum stress	1/20	42/14592	0.0560541	0.181575	0.139512	WFS1	1	ClusterGoSummary_DOWN_RNA.csv
168	GO:0043303	BP	GO:0043303	mast cell degranulation	1/20	43/14592	0.0573516	0.181575	0.139512	PTGDS	1	ClusterGoSummary_DOWN_RNA.csv
169	GO:0071825	BP	GO:0071825	protein-lipid complex subunit organization	1/20	43/14592	0.0573516	0.181575	0.139512	PLA2G2A	1	ClusterGoSummary_DOWN_RNA.csv
170	GO:0001655	BP	GO:0001655	urogenital system development	2/20	288/14592	0.0584021	0.181575	0.139512	WNT11/WFS1	2	ClusterGoSummary_DOWN_RNA.csv
171	GO:0002279	BP	GO:0002279	mast cell activation involved in immune response	1/20	44/14592	0.0586474	0.181575	0.139512	PTGDS	1	ClusterGoSummary_DOWN_RNA.csv
172	GO:0002448	BP	GO:0002448	mast cell mediated immunity	1/20	44/14592	0.0586474	0.181575	0.139512	PTGDS	1	ClusterGoSummary_DOWN_RNA.csv
173	GO:0006636	BP	GO:0006636	unsaturated fatty acid biosynthetic process	1/20	44/14592	0.0586474	0.181575	0.139512	PTGDS	1	ClusterGoSummary_DOWN_RNA.csv
174	GO:0046456	BP	GO:0046456	icosanoid biosynthetic process	1/20	44/14592	0.0586474	0.181575	0.139512	PTGDS	1	ClusterGoSummary_DOWN_RNA.csv
175	GO:0046473	BP	GO:0046473	phosphatidic acid metabolic process	1/20	44/14592	0.0586474	0.181575	0.139512	PLA2G2A	1	ClusterGoSummary_DOWN_RNA.csv
176	GO:0072132	BP	GO:0072132	mesenchyme morphogenesis	1/20	44/14592	0.0586474	0.181575	0.139512	WNT11	1	ClusterGoSummary_DOWN_RNA.csv
177	GO:0050795	BP	GO:0050795	regulation of behavior	1/20	45/14592	0.0599416	0.184539	0.14179	PTGDS	1	ClusterGoSummary_DOWN_RNA.csv
178	GO:0050727	BP	GO:0050727	regulation of inflammatory response	2/20	295/14592	0.0609345	0.186424	0.143237	CCL24/PLA2G2A	2	ClusterGoSummary_DOWN_RNA.csv
179	GO:1990090	BP	GO:1990090	cellular response to nerve growth factor stimulus	1/20	46/14592	0.061234	0.186424	0.143237	STMN2	1	ClusterGoSummary_DOWN_RNA.csv
180	GO:0002090	BP	GO:0002090	regulation of receptor internalization	1/20	47/14592	0.0625248	0.188261	0.14465	RSPO1	1	ClusterGoSummary_DOWN_RNA.csv
181	GO:1990089	BP	GO:1990089	response to nerve growth factor	1/20	47/14592	0.0625248	0.188261	0.14465	STMN2	1	ClusterGoSummary_DOWN_RNA.csv
182	GO:0031113	BP	GO:0031113	regulation of microtubule polymerization	1/20	48/14592	0.0638138	0.190054	0.146027	STMN2	1	ClusterGoSummary_DOWN_RNA.csv
183	GO:0060675	BP	GO:0060675	ureteric bud morphogenesis	1/20	48/14592	0.0638138	0.190054	0.146027	WNT11	1	ClusterGoSummary_DOWN_RNA.csv
184	GO:0072171	BP	GO:0072171	mesonephric tubule morphogenesis	1/20	49/14592	0.0651012	0.19284	0.148168	WNT11	1	ClusterGoSummary_DOWN_RNA.csv
185	GO:0043113	BP	GO:0043113	receptor clustering	1/20	50/14592	0.0663869	0.193511	0.148683	CDH2	1	ClusterGoSummary_DOWN_RNA.csv
186	GO:0048645	BP	GO:0048645	animal organ formation	1/20	50/14592	0.0663869	0.193511	0.148683	WNT11	1	ClusterGoSummary_DOWN_RNA.csv
187	GO:0051496	BP	GO:0051496	positive regulation of stress fiber assembly	1/20	50/14592	0.0663869	0.193511	0.148683	WNT11	1	ClusterGoSummary_DOWN_RNA.csv
188	GO:0019369	BP	GO:0019369	arachidonic acid metabolic process	1/20	51/14592	0.0676709	0.19621	0.150757	PTGDS	1	ClusterGoSummary_DOWN_RNA.csv
189	GO:0006984	BP	GO:0006984	ER-nucleus signaling pathway	1/20	52/14592	0.0689533	0.198876	0.152805	WFS1	1	ClusterGoSummary_DOWN_RNA.csv
190	GO:0006956	BP	GO:0006956	complement activation	1/20	53/14592	0.070234	0.199421	0.153224	CFD	1	ClusterGoSummary_DOWN_RNA.csv
191	GO:0007218	BP	GO:0007218	neuropeptide signaling pathway	1/20	53/14592	0.070234	0.199421	0.153224	NTS	1	ClusterGoSummary_DOWN_RNA.csv
192	GO:0048247	BP	GO:0048247	lymphocyte chemotaxis	1/20	53/14592	0.070234	0.199421	0.153224	CCL24	1	ClusterGoSummary_DOWN_RNA.csv
193	GO:0031349	BP	GO:0031349	positive regulation of defense response	2/20	321/14592	0.0706676	0.199618	0.153375	CCL24/PLA2G2A	2	ClusterGoSummary_DOWN_RNA.csv
194	GO:0097479	BP	GO:0097479	synaptic vesicle localization	1/20	54/14592	0.071513	0.200375	0.153957	CDH2	1	ClusterGoSummary_DOWN_RNA.csv
195	GO:0031016	BP	GO:0031016	pancreas development	1/20	55/14592	0.0727903	0.200375	0.153957	CDH2	1	ClusterGoSummary_DOWN_RNA.csv
196	GO:0072078	BP	GO:0072078	nephron tubule morphogenesis	1/20	55/14592	0.0727903	0.200375	0.153957	WNT11	1	ClusterGoSummary_DOWN_RNA.csv
197	GO:0043687	BP	GO:0043687	post-translational protein modification	2/20	328/14592	0.0733723	0.200375	0.153957	WFS1/CDH2	2	ClusterGoSummary_DOWN_RNA.csv
198	GO:0032956	BP	GO:0032956	regulation of actin cytoskeleton organization	2/20	329/14592	0.0737614	0.200375	0.153957	WNT11/CCL24	2	ClusterGoSummary_DOWN_RNA.csv
199	GO:0001707	BP	GO:0001707	mesoderm formation	1/20	57/14592	0.0753399	0.200375	0.153957	WNT11	1	ClusterGoSummary_DOWN_RNA.csv
200	GO:0001708	BP	GO:0001708	cell fate specification	1/20	57/14592	0.0753399	0.200375	0.153957	WNT11	1	ClusterGoSummary_DOWN_RNA.csv
201	GO:0045576	BP	GO:0045576	mast cell activation	1/20	57/14592	0.0753399	0.200375	0.153957	PTGDS	1	ClusterGoSummary_DOWN_RNA.csv
202	GO:0048844	BP	GO:0048844	artery morphogenesis	1/20	57/14592	0.0753399	0.200375	0.153957	WNT11	1	ClusterGoSummary_DOWN_RNA.csv
203	GO:0071300	BP	GO:0071300	cellular response to retinoic acid	1/20	57/14592	0.0753399	0.200375	0.153957	WNT11	1	ClusterGoSummary_DOWN_RNA.csv
204	GO:0072088	BP	GO:0072088	nephron epithelium morphogenesis	1/20	57/14592	0.0753399	0.200375	0.153957	WNT11	1	ClusterGoSummary_DOWN_RNA.csv
205	GO:0060411	BP	GO:0060411	cardiac septum morphogenesis	1/20	58/14592	0.0766122	0.200375	0.153957	WNT11	1	ClusterGoSummary_DOWN_RNA.csv
206	GO:0002548	BP	GO:0002548	monocyte chemotaxis	1/20	59/14592	0.0778829	0.200375	0.153957	CCL24	1	ClusterGoSummary_DOWN_RNA.csv
207	GO:0003281	BP	GO:0003281	ventricular septum development	1/20	59/14592	0.0778829	0.200375	0.153957	WNT11	1	ClusterGoSummary_DOWN_RNA.csv
208	GO:0032233	BP	GO:0032233	positive regulation of actin filament bundle assembly	1/20	59/14592	0.0778829	0.200375	0.153957	WNT11	1	ClusterGoSummary_DOWN_RNA.csv
209	GO:0048332	BP	GO:0048332	mesoderm morphogenesis	1/20	59/14592	0.0778829	0.200375	0.153957	WNT11	1	ClusterGoSummary_DOWN_RNA.csv
210	GO:0061035	BP	GO:0061035	regulation of cartilage development	1/20	59/14592	0.0778829	0.200375	0.153957	WNT11	1	ClusterGoSummary_DOWN_RNA.csv
211	GO:0061333	BP	GO:0061333	renal tubule morphogenesis	1/20	59/14592	0.0778829	0.200375	0.153957	WNT11	1	ClusterGoSummary_DOWN_RNA.csv
212	GO:0072028	BP	GO:0072028	nephron morphogenesis	1/20	59/14592	0.0778829	0.200375	0.153957	WNT11	1	ClusterGoSummary_DOWN_RNA.csv
213	GO:0015909	BP	GO:0015909	long-chain fatty acid transport	1/20	60/14592	0.0791519	0.201745	0.15501	PLA2G2A	1	ClusterGoSummary_DOWN_RNA.csv
214	GO:0051966	BP	GO:0051966	regulation of synaptic transmission, glutamatergic	1/20	60/14592	0.0791519	0.201745	0.15501	CDH2	1	ClusterGoSummary_DOWN_RNA.csv
215	GO:0050891	BP	GO:0050891	multicellular organismal water homeostasis	1/20	61/14592	0.0804192	0.204027	0.156763	WFS1	1	ClusterGoSummary_DOWN_RNA.csv
216	GO:0034332	BP	GO:0034332	adherens junction organization	1/20	62/14592	0.0816849	0.204399	0.157049	CDH2	1	ClusterGoSummary_DOWN_RNA.csv
217	GO:0034394	BP	GO:0034394	protein localization to cell surface	1/20	62/14592	0.0816849	0.204399	0.157049	WNT11	1	ClusterGoSummary_DOWN_RNA.csv
218	GO:0050830	BP	GO:0050830	defense response to Gram-positive bacterium	1/20	62/14592	0.0816849	0.204399	0.157049	PLA2G2A	1	ClusterGoSummary_DOWN_RNA.csv
219	GO:2000177	BP	GO:2000177	regulation of neural precursor cell proliferation	1/20	63/14592	0.0829489	0.206618	0.158754	CDH2	1	ClusterGoSummary_DOWN_RNA.csv
220	GO:0003151	BP	GO:0003151	outflow tract morphogenesis	1/20	65/14592	0.085472	0.209101	0.160662	WNT11	1	ClusterGoSummary_DOWN_RNA.csv
221	GO:0036498	BP	GO:0036498	IRE1-mediated unfolded protein response	1/20	65/14592	0.085472	0.209101	0.160662	WFS1	1	ClusterGoSummary_DOWN_RNA.csv
222	GO:0051149	BP	GO:0051149	positive regulation of muscle cell differentiation	1/20	65/14592	0.085472	0.209101	0.160662	CDH2	1	ClusterGoSummary_DOWN_RNA.csv
223	GO:0061053	BP	GO:0061053	somite development	1/20	65/14592	0.085472	0.209101	0.160662	WNT11	1	ClusterGoSummary_DOWN_RNA.csv
224	GO:0070830	BP	GO:0070830	bicellular tight junction assembly	1/20	66/14592	0.0867311	0.210304	0.161586	WNT11	1	ClusterGoSummary_DOWN_RNA.csv
225	GO:1901880	BP	GO:1901880	negative regulation of protein depolymerization	1/20	66/14592	0.0867311	0.210304	0.161586	STMN2	1	ClusterGoSummary_DOWN_RNA.csv
226	GO:0032970	BP	GO:0032970	regulation of actin filament-based process	2/20	363/14592	0.087391	0.21097	0.162098	WNT11/CCL24	2	ClusterGoSummary_DOWN_RNA.csv
227	GO:0030104	BP	GO:0030104	water homeostasis	1/20	67/14592	0.0879885	0.211481	0.16249	WFS1	1	ClusterGoSummary_DOWN_RNA.csv
228	GO:0120192	BP	GO:0120192	tight junction assembly	1/20	68/14592	0.0892443	0.213563	0.16409	WNT11	1	ClusterGoSummary_DOWN_RNA.csv
229	GO:0051668	BP	GO:0051668	localization within membrane	1/20	69/14592	0.0904985	0.215074	0.165251	CDH2	1	ClusterGoSummary_DOWN_RNA.csv
230	GO:0006874	BP	GO:0006874	cellular calcium ion homeostasis	2/20	374/14592	0.0919571	0.215074	0.165251	WFS1/ATP13A5	2	ClusterGoSummary_DOWN_RNA.csv
231	GO:0032418	BP	GO:0032418	lysosome localization	1/20	71/14592	0.0930018	0.215074	0.165251	PTGDS	1	ClusterGoSummary_DOWN_RNA.csv
232	GO:0071260	BP	GO:0071260	cellular response to mechanical stimulus	1/20	71/14592	0.0930018	0.215074	0.165251	WNT11	1	ClusterGoSummary_DOWN_RNA.csv
233	GO:0120193	BP	GO:0120193	tight junction organization	1/20	71/14592	0.0930018	0.215074	0.165251	WNT11	1	ClusterGoSummary_DOWN_RNA.csv
234	GO:1904035	BP	GO:1904035	regulation of epithelial cell apoptotic process	1/20	71/14592	0.0930018	0.215074	0.165251	WFS1	1	ClusterGoSummary_DOWN_RNA.csv
235	GO:0034329	BP	GO:0034329	cell junction assembly	2/20	382/14592	0.0953229	0.215074	0.165251	WNT11/CDH2	2	ClusterGoSummary_DOWN_RNA.csv
236	GO:0072080	BP	GO:0072080	nephron tubule development	1/20	73/14592	0.0954986	0.215074	0.165251	WNT11	1	ClusterGoSummary_DOWN_RNA.csv
237	GO:0055074	BP	GO:0055074	calcium ion homeostasis	2/20	383/14592	0.0957462	0.215074	0.165251	WFS1/ATP13A5	2	ClusterGoSummary_DOWN_RNA.csv
238	GO:0014032	BP	GO:0014032	neural crest cell development	1/20	74/14592	0.0967446	0.215074	0.165251	CDH2	1	ClusterGoSummary_DOWN_RNA.csv
239	GO:0043297	BP	GO:0043297	apical junction assembly	1/20	74/14592	0.0967446	0.215074	0.165251	WNT11	1	ClusterGoSummary_DOWN_RNA.csv
240	GO:0046785	BP	GO:0046785	microtubule polymerization	1/20	74/14592	0.0967446	0.215074	0.165251	STMN2	1	ClusterGoSummary_DOWN_RNA.csv
241	GO:0097006	BP	GO:0097006	regulation of plasma lipoprotein particle levels	1/20	74/14592	0.0967446	0.215074	0.165251	PLA2G2A	1	ClusterGoSummary_DOWN_RNA.csv
242	GO:0001657	BP	GO:0001657	ureteric bud development	1/20	75/14592	0.0979889	0.215074	0.165251	WNT11	1	ClusterGoSummary_DOWN_RNA.csv
243	GO:0031110	BP	GO:0031110	regulation of microtubule polymerization or depolymerization	1/20	75/14592	0.0979889	0.215074	0.165251	STMN2	1	ClusterGoSummary_DOWN_RNA.csv
244	GO:0032272	BP	GO:0032272	negative regulation of protein polymerization	1/20	75/14592	0.0979889	0.215074	0.165251	STMN2	1	ClusterGoSummary_DOWN_RNA.csv
245	GO:0061326	BP	GO:0061326	renal tubule development	1/20	75/14592	0.0979889	0.215074	0.165251	WNT11	1	ClusterGoSummary_DOWN_RNA.csv
246	GO:0001667	BP	GO:0001667	ameboidal-type cell migration	2/20	391/14592	0.0991531	0.215074	0.165251	WNT11/CDH2	2	ClusterGoSummary_DOWN_RNA.csv
247	GO:0019233	BP	GO:0019233	sensory perception of pain	1/20	76/14592	0.0992316	0.215074	0.165251	TMEM120A	1	ClusterGoSummary_DOWN_RNA.csv
248	GO:0060993	BP	GO:0060993	kidney morphogenesis	1/20	76/14592	0.0992316	0.215074	0.165251	WNT11	1	ClusterGoSummary_DOWN_RNA.csv
249	GO:0072163	BP	GO:0072163	mesonephric epithelium development	1/20	76/14592	0.0992316	0.215074	0.165251	WNT11	1	ClusterGoSummary_DOWN_RNA.csv
250	GO:0072164	BP	GO:0072164	mesonephric tubule development	1/20	76/14592	0.0992316	0.215074	0.165251	WNT11	1	ClusterGoSummary_DOWN_RNA.csv
251	GO:0019730	BP	GO:0019730	antimicrobial humoral response	1/20	77/14592	0.100473	0.215074	0.165251	PLA2G2A	1	ClusterGoSummary_DOWN_RNA.csv
252	GO:0030433	BP	GO:0030433	ubiquitin-dependent ERAD pathway	1/20	77/14592	0.100473	0.215074	0.165251	WFS1	1	ClusterGoSummary_DOWN_RNA.csv
253	GO:0035249	BP	GO:0035249	synaptic transmission, glutamatergic	1/20	77/14592	0.100473	0.215074	0.165251	CDH2	1	ClusterGoSummary_DOWN_RNA.csv
254	GO:0043242	BP	GO:0043242	negative regulation of protein-containing complex disassembly	1/20	77/14592	0.100473	0.215074	0.165251	STMN2	1	ClusterGoSummary_DOWN_RNA.csv
255	GO:0048864	BP	GO:0048864	stem cell development	1/20	77/14592	0.100473	0.215074	0.165251	CDH2	1	ClusterGoSummary_DOWN_RNA.csv
256	GO:0014031	BP	GO:0014031	mesenchymal cell development	1/20	78/14592	0.101712	0.215562	0.165626	CDH2	1	ClusterGoSummary_DOWN_RNA.csv
257	GO:0060021	BP	GO:0060021	roof of mouth development	1/20	78/14592	0.101712	0.215562	0.165626	WNT11	1	ClusterGoSummary_DOWN_RNA.csv
258	GO:0070098	BP	GO:0070098	chemokine-mediated signaling pathway	1/20	79/14592	0.10295	0.215562	0.165626	CCL24	1	ClusterGoSummary_DOWN_RNA.csv
259	GO:1905897	BP	GO:1905897	regulation of response to endoplasmic reticulum stress	1/20	79/14592	0.10295	0.215562	0.165626	WFS1	1	ClusterGoSummary_DOWN_RNA.csv
260	GO:0010975	BP	GO:0010975	regulation of neuron projection development	2/20	402/14592	0.103895	0.215562	0.165626	STMN2/CDH2	2	ClusterGoSummary_DOWN_RNA.csv
261	GO:0001823	BP	GO:0001823	mesonephros development	1/20	80/14592	0.104186	0.215562	0.165626	WNT11	1	ClusterGoSummary_DOWN_RNA.csv
262	GO:0099175	BP	GO:0099175	regulation of postsynapse organization	1/20	80/14592	0.104186	0.215562	0.165626	CDH2	1	ClusterGoSummary_DOWN_RNA.csv
263	GO:1901879	BP	GO:1901879	regulation of protein depolymerization	1/20	80/14592	0.104186	0.215562	0.165626	STMN2	1	ClusterGoSummary_DOWN_RNA.csv
264	GO:0007015	BP	GO:0007015	actin filament organization	2/20	404/14592	0.104764	0.215562	0.165626	WNT11/CCL24	2	ClusterGoSummary_DOWN_RNA.csv
265	GO:0072503	BP	GO:0072503	cellular divalent inorganic cation homeostasis	2/20	404/14592	0.104764	0.215562	0.165626	WFS1/ATP13A5	2	ClusterGoSummary_DOWN_RNA.csv
266	GO:0034308	BP	GO:0034308	primary alcohol metabolic process	1/20	81/14592	0.105421	0.215562	0.165626	ADH1C	1	ClusterGoSummary_DOWN_RNA.csv
267	GO:0046470	BP	GO:0046470	phosphatidylcholine metabolic process	1/20	81/14592	0.105421	0.215562	0.165626	PLA2G2A	1	ClusterGoSummary_DOWN_RNA.csv
268	GO:0051492	BP	GO:0051492	regulation of stress fiber assembly	1/20	82/14592	0.106654	0.216468	0.166322	WNT11	1	ClusterGoSummary_DOWN_RNA.csv
269	GO:0060840	BP	GO:0060840	artery development	1/20	82/14592	0.106654	0.216468	0.166322	WNT11	1	ClusterGoSummary_DOWN_RNA.csv
270	GO:0014033	BP	GO:0014033	neural crest cell differentiation	1/20	83/14592	0.107885	0.218159	0.167621	CDH2	1	ClusterGoSummary_DOWN_RNA.csv
271	GO:0001523	BP	GO:0001523	retinoid metabolic process	1/20	85/14592	0.110343	0.222309	0.170809	ADH1C	1	ClusterGoSummary_DOWN_RNA.csv
272	GO:0043254	BP	GO:0043254	regulation of protein-containing complex assembly	2/20	420/14592	0.111792	0.223585	0.17179	STMN2/CCL24	2	ClusterGoSummary_DOWN_RNA.csv
273	GO:0072507	BP	GO:0072507	divalent inorganic cation homeostasis	2/20	420/14592	0.111792	0.223585	0.17179	WFS1/ATP13A5	2	ClusterGoSummary_DOWN_RNA.csv
274	GO:1990868	BP	GO:1990868	response to chemokine	1/20	87/14592	0.112794	0.223929	0.172055	CCL24	1	ClusterGoSummary_DOWN_RNA.csv
275	GO:1990869	BP	GO:1990869	cellular response to chemokine	1/20	87/14592	0.112794	0.223929	0.172055	CCL24	1	ClusterGoSummary_DOWN_RNA.csv
276	GO:0001938	BP	GO:0001938	positive regulation of endothelial cell proliferation	1/20	88/14592	0.114018	0.223929	0.172055	CCL24	1	ClusterGoSummary_DOWN_RNA.csv
277	GO:0003279	BP	GO:0003279	cardiac septum development	1/20	88/14592	0.114018	0.223929	0.172055	WNT11	1	ClusterGoSummary_DOWN_RNA.csv
278	GO:0072009	BP	GO:0072009	nephron epithelium development	1/20	88/14592	0.114018	0.223929	0.172055	WNT11	1	ClusterGoSummary_DOWN_RNA.csv
279	GO:0048259	BP	GO:0048259	regulation of receptor-mediated endocytosis	1/20	89/14592	0.115239	0.223929	0.172055	RSPO1	1	ClusterGoSummary_DOWN_RNA.csv
280	GO:0110020	BP	GO:0110020	regulation of actomyosin structure organization	1/20	89/14592	0.115239	0.223929	0.172055	WNT11	1	ClusterGoSummary_DOWN_RNA.csv
281	GO:0007600	BP	GO:0007600	sensory perception	2/20	429/14592	0.115801	0.223929	0.172055	WFS1/TMEM120A	2	ClusterGoSummary_DOWN_RNA.csv
282	GO:0016101	BP	GO:0016101	diterpenoid metabolic process	1/20	90/14592	0.116459	0.223929	0.172055	ADH1C	1	ClusterGoSummary_DOWN_RNA.csv
283	GO:0030838	BP	GO:0030838	positive regulation of actin filament polymerization	1/20	90/14592	0.116459	0.223929	0.172055	CCL24	1	ClusterGoSummary_DOWN_RNA.csv
284	GO:0032526	BP	GO:0032526	response to retinoic acid	1/20	90/14592	0.116459	0.223929	0.172055	WNT11	1	ClusterGoSummary_DOWN_RNA.csv
285	GO:0021987	BP	GO:0021987	cerebral cortex development	1/20	91/14592	0.117678	0.225481	0.173247	CDH2	1	ClusterGoSummary_DOWN_RNA.csv
286	GO:1904019	BP	GO:1904019	epithelial cell apoptotic process	1/20	92/14592	0.118895	0.227019	0.174429	WFS1	1	ClusterGoSummary_DOWN_RNA.csv
287	GO:0003014	BP	GO:0003014	renal system process	1/20	93/14592	0.12011	0.227752	0.174992	WFS1	1	ClusterGoSummary_DOWN_RNA.csv
288	GO:0030593	BP	GO:0030593	neutrophil chemotaxis	1/20	93/14592	0.12011	0.227752	0.174992	CCL24	1	ClusterGoSummary_DOWN_RNA.csv
289	GO:0032231	BP	GO:0032231	regulation of actin filament bundle assembly	1/20	94/14592	0.121324	0.22926	0.176151	WNT11	1	ClusterGoSummary_DOWN_RNA.csv
290	GO:0007498	BP	GO:0007498	mesoderm development	1/20	97/14592	0.124956	0.232409	0.17857	WNT11	1	ClusterGoSummary_DOWN_RNA.csv
291	GO:0030038	BP	GO:0030038	contractile actin filament bundle assembly	1/20	97/14592	0.124956	0.232409	0.17857	WNT11	1	ClusterGoSummary_DOWN_RNA.csv
292	GO:0033559	BP	GO:0033559	unsaturated fatty acid metabolic process	1/20	97/14592	0.124956	0.232409	0.17857	PTGDS	1	ClusterGoSummary_DOWN_RNA.csv
293	GO:0043149	BP	GO:0043149	stress fiber assembly	1/20	97/14592	0.124956	0.232409	0.17857	WNT11	1	ClusterGoSummary_DOWN_RNA.csv
294	GO:0003231	BP	GO:0003231	cardiac ventricle development	1/20	98/14592	0.126163	0.232409	0.17857	WNT11	1	ClusterGoSummary_DOWN_RNA.csv
295	GO:0006690	BP	GO:0006690	icosanoid metabolic process	1/20	98/14592	0.126163	0.232409	0.17857	PTGDS	1	ClusterGoSummary_DOWN_RNA.csv
296	GO:0032103	BP	GO:0032103	positive regulation of response to external stimulus	2/20	452/14592	0.126219	0.232409	0.17857	CCL24/PLA2G2A	2	ClusterGoSummary_DOWN_RNA.csv
297	GO:0031623	BP	GO:0031623	receptor internalization	1/20	99/14592	0.127369	0.232409	0.17857	RSPO1	1	ClusterGoSummary_DOWN_RNA.csv
298	GO:0036503	BP	GO:0036503	ERAD pathway	1/20	99/14592	0.127369	0.232409	0.17857	WFS1	1	ClusterGoSummary_DOWN_RNA.csv
299	GO:0043312	BP	GO:0043312	neutrophil degranulation	2/20	455/14592	0.127595	0.232409	0.17857	TMC6/CFD	2	ClusterGoSummary_DOWN_RNA.csv
300	GO:0003206	BP	GO:0003206	cardiac chamber morphogenesis	1/20	100/14592	0.128573	0.232409	0.17857	WNT11	1	ClusterGoSummary_DOWN_RNA.csv
301	GO:0006721	BP	GO:0006721	terpenoid metabolic process	1/20	100/14592	0.128573	0.232409	0.17857	ADH1C	1	ClusterGoSummary_DOWN_RNA.csv
302	GO:0002283	BP	GO:0002283	neutrophil activation involved in immune response	2/20	458/14592	0.128975	0.232409	0.17857	TMC6/CFD	2	ClusterGoSummary_DOWN_RNA.csv
303	GO:0030282	BP	GO:0030282	bone mineralization	1/20	101/14592	0.129776	0.232409	0.17857	WNT11	1	ClusterGoSummary_DOWN_RNA.csv
304	GO:0042752	BP	GO:0042752	regulation of circadian rhythm	1/20	101/14592	0.129776	0.232409	0.17857	PTGDS	1	ClusterGoSummary_DOWN_RNA.csv
305	GO:0048706	BP	GO:0048706	embryonic skeletal system development	1/20	101/14592	0.129776	0.232409	0.17857	WNT11	1	ClusterGoSummary_DOWN_RNA.csv
306	GO:0001704	BP	GO:0001704	formation of primary germ layer	1/20	102/14592	0.130977	0.233036	0.179052	WNT11	1	ClusterGoSummary_DOWN_RNA.csv
307	GO:0120254	BP	GO:0120254	olefinic compound metabolic process	1/20	102/14592	0.130977	0.233036	0.179052	PTGDS	1	ClusterGoSummary_DOWN_RNA.csv
308	GO:0051928	BP	GO:0051928	positive regulation of calcium ion transport	1/20	103/14592	0.132176	0.233511	0.179417	WFS1	1	ClusterGoSummary_DOWN_RNA.csv
309	GO:0002446	BP	GO:0002446	neutrophil mediated immunity	2/20	467/14592	0.133137	0.233511	0.179417	TMC6/CFD	2	ClusterGoSummary_DOWN_RNA.csv
310	GO:0051261	BP	GO:0051261	protein depolymerization	1/20	104/14592	0.133374	0.233511	0.179417	STMN2	1	ClusterGoSummary_DOWN_RNA.csv
311	GO:0060071	BP	GO:0060071	Wnt signaling pathway, planar cell polarity pathway	1/20	104/14592	0.133374	0.233511	0.179417	WNT11	1	ClusterGoSummary_DOWN_RNA.csv
312	GO:0070252	BP	GO:0070252	actin-mediated cell contraction	1/20	104/14592	0.133374	0.233511	0.179417	MYBPC1	1	ClusterGoSummary_DOWN_RNA.csv
313	GO:0031109	BP	GO:0031109	microtubule polymerization or depolymerization	1/20	106/14592	0.135765	0.235441	0.1809	STMN2	1	ClusterGoSummary_DOWN_RNA.csv
314	GO:0048565	BP	GO:0048565	digestive tract development	1/20	106/14592	0.135765	0.235441	0.1809	WNT11	1	ClusterGoSummary_DOWN_RNA.csv
315	GO:0072676	BP	GO:0072676	lymphocyte migration	1/20	106/14592	0.135765	0.235441	0.1809	CCL24	1	ClusterGoSummary_DOWN_RNA.csv
316	GO:0001676	BP	GO:0001676	long-chain fatty acid metabolic process	1/20	108/14592	0.13815	0.237323	0.182346	PTGDS	1	ClusterGoSummary_DOWN_RNA.csv
317	GO:0050906	BP	GO:0050906	detection of stimulus involved in sensory perception	1/20	108/14592	0.13815	0.237323	0.182346	TMEM120A	1	ClusterGoSummary_DOWN_RNA.csv
318	GO:0090175	BP	GO:0090175	regulation of establishment of planar polarity	1/20	108/14592	0.13815	0.237323	0.182346	WNT11	1	ClusterGoSummary_DOWN_RNA.csv
319	GO:0034754	BP	GO:0034754	cellular hormone metabolic process	1/20	109/14592	0.13934	0.23862	0.183342	ADH1C	1	ClusterGoSummary_DOWN_RNA.csv
320	GO:0002576	BP	GO:0002576	platelet degranulation	1/20	110/14592	0.140529	0.238749	0.183441	CFD	1	ClusterGoSummary_DOWN_RNA.csv
321	GO:1990266	BP	GO:1990266	neutrophil migration	1/20	110/14592	0.140529	0.238749	0.183441	CCL24	1	ClusterGoSummary_DOWN_RNA.csv
322	GO:0031398	BP	GO:0031398	positive regulation of protein ubiquitination	1/20	111/14592	0.141716	0.238749	0.183441	WFS1	1	ClusterGoSummary_DOWN_RNA.csv
323	GO:0043524	BP	GO:0043524	negative regulation of neuron apoptotic process	1/20	111/14592	0.141716	0.238749	0.183441	WFS1	1	ClusterGoSummary_DOWN_RNA.csv
324	GO:0055123	BP	GO:0055123	digestive system development	1/20	111/14592	0.141716	0.238749	0.183441	WNT11	1	ClusterGoSummary_DOWN_RNA.csv
325	GO:0006875	BP	GO:0006875	cellular metal ion homeostasis	2/20	487/14592	0.142501	0.238749	0.183441	WFS1/ATP13A5	2	ClusterGoSummary_DOWN_RNA.csv
326	GO:0061351	BP	GO:0061351	neural precursor cell proliferation	1/20	112/14592	0.142901	0.238749	0.183441	CDH2	1	ClusterGoSummary_DOWN_RNA.csv
327	GO:0072073	BP	GO:0072073	kidney epithelium development	1/20	112/14592	0.142901	0.238749	0.183441	WNT11	1	ClusterGoSummary_DOWN_RNA.csv
328	GO:0071621	BP	GO:0071621	granulocyte chemotaxis	1/20	113/14592	0.144085	0.239995	0.184399	CCL24	1	ClusterGoSummary_DOWN_RNA.csv
329	GO:0043244	BP	GO:0043244	regulation of protein-containing complex disassembly	1/20	114/14592	0.145267	0.241231	0.185349	STMN2	1	ClusterGoSummary_DOWN_RNA.csv
330	GO:0044089	BP	GO:0044089	positive regulation of cellular component biogenesis	2/20	495/14592	0.146289	0.242195	0.186089	WNT11/CCL24	2	ClusterGoSummary_DOWN_RNA.csv
331	GO:0030335	BP	GO:0030335	positive regulation of cell migration	2/20	500/14592	0.148668	0.24488	0.188152	WNT11/CCL24	2	ClusterGoSummary_DOWN_RNA.csv
332	GO:0006720	BP	GO:0006720	isoprenoid metabolic process	1/20	117/14592	0.148805	0.24488	0.188152	ADH1C	1	ClusterGoSummary_DOWN_RNA.csv
333	GO:0001736	BP	GO:0001736	establishment of planar polarity	1/20	119/14592	0.151155	0.246527	0.189418	WNT11	1	ClusterGoSummary_DOWN_RNA.csv
334	GO:0007164	BP	GO:0007164	establishment of tissue polarity	1/20	119/14592	0.151155	0.246527	0.189418	WNT11	1	ClusterGoSummary_DOWN_RNA.csv
335	GO:0072006	BP	GO:0072006	nephron development	1/20	119/14592	0.151155	0.246527	0.189418	WNT11	1	ClusterGoSummary_DOWN_RNA.csv
336	GO:0030968	BP	GO:0030968	endoplasmic reticulum unfolded protein response	1/20	121/14592	0.1535	0.249608	0.191785	WFS1	1	ClusterGoSummary_DOWN_RNA.csv
337	GO:0032273	BP	GO:0032273	positive regulation of protein polymerization	1/20	124/14592	0.157005	0.253823	0.195023	CCL24	1	ClusterGoSummary_DOWN_RNA.csv
338	GO:0007605	BP	GO:0007605	sensory perception of sound	1/20	125/14592	0.15817	0.253823	0.195023	WFS1	1	ClusterGoSummary_DOWN_RNA.csv
339	GO:0010977	BP	GO:0010977	negative regulation of neuron projection development	1/20	125/14592	0.15817	0.253823	0.195023	STMN2	1	ClusterGoSummary_DOWN_RNA.csv
340	GO:0007266	BP	GO:0007266	Rho protein signal transduction	1/20	126/14592	0.159334	0.253823	0.195023	ARHGEF1	1	ClusterGoSummary_DOWN_RNA.csv
341	GO:0015908	BP	GO:0015908	fatty acid transport	1/20	126/14592	0.159334	0.253823	0.195023	PLA2G2A	1	ClusterGoSummary_DOWN_RNA.csv
342	GO:0021543	BP	GO:0021543	pallium development	1/20	126/14592	0.159334	0.253823	0.195023	CDH2	1	ClusterGoSummary_DOWN_RNA.csv
343	GO:0051147	BP	GO:0051147	regulation of muscle cell differentiation	1/20	126/14592	0.159334	0.253823	0.195023	CDH2	1	ClusterGoSummary_DOWN_RNA.csv
344	GO:0002687	BP	GO:0002687	positive regulation of leukocyte migration	1/20	128/14592	0.161657	0.256777	0.197293	CCL24	1	ClusterGoSummary_DOWN_RNA.csv
345	GO:0001936	BP	GO:0001936	regulation of endothelial cell proliferation	1/20	130/14592	0.163974	0.257472	0.197827	CCL24	1	ClusterGoSummary_DOWN_RNA.csv
346	GO:0031333	BP	GO:0031333	negative regulation of protein-containing complex assembly	1/20	130/14592	0.163974	0.257472	0.197827	STMN2	1	ClusterGoSummary_DOWN_RNA.csv
347	GO:0070507	BP	GO:0070507	regulation of microtubule cytoskeleton organization	1/20	130/14592	0.163974	0.257472	0.197827	STMN2	1	ClusterGoSummary_DOWN_RNA.csv
348	GO:1903322	BP	GO:1903322	positive regulation of protein modification by small protein conjugation or removal	1/20	130/14592	0.163974	0.257472	0.197827	WFS1	1	ClusterGoSummary_DOWN_RNA.csv
349	GO:0019827	BP	GO:0019827	stem cell population maintenance	1/20	132/14592	0.166285	0.260245	0.199958	CDH2	1	ClusterGoSummary_DOWN_RNA.csv
350	GO:0097530	BP	GO:0097530	granulocyte migration	1/20	133/14592	0.167438	0.260245	0.199958	CCL24	1	ClusterGoSummary_DOWN_RNA.csv
351	GO:0003205	BP	GO:0003205	cardiac chamber development	1/20	134/14592	0.168589	0.260245	0.199958	WNT11	1	ClusterGoSummary_DOWN_RNA.csv
352	GO:0030048	BP	GO:0030048	actin filament-based movement	1/20	134/14592	0.168589	0.260245	0.199958	MYBPC1	1	ClusterGoSummary_DOWN_RNA.csv
353	GO:0031214	BP	GO:0031214	biomineral tissue development	1/20	134/14592	0.168589	0.260245	0.199958	WNT11	1	ClusterGoSummary_DOWN_RNA.csv
354	GO:0098727	BP	GO:0098727	maintenance of cell number	1/20	134/14592	0.168589	0.260245	0.199958	CDH2	1	ClusterGoSummary_DOWN_RNA.csv
355	GO:0110148	BP	GO:0110148	biomineralization	1/20	135/14592	0.16974	0.261284	0.200756	WNT11	1	ClusterGoSummary_DOWN_RNA.csv
356	GO:0006633	BP	GO:0006633	fatty acid biosynthetic process	1/20	138/14592	0.173181	0.265835	0.204253	PTGDS	1	ClusterGoSummary_DOWN_RNA.csv
357	GO:0001738	BP	GO:0001738	morphogenesis of a polarized epithelium	1/20	139/14592	0.174325	0.266844	0.205028	WNT11	1	ClusterGoSummary_DOWN_RNA.csv
358	GO:0090263	BP	GO:0090263	positive regulation of canonical Wnt signaling pathway	1/20	140/14592	0.175467	0.267844	0.205797	RSPO1	1	ClusterGoSummary_DOWN_RNA.csv
359	GO:0001837	BP	GO:0001837	epithelial to mesenchymal transition	1/20	141/14592	0.176609	0.268093	0.205987	WNT11	1	ClusterGoSummary_DOWN_RNA.csv
360	GO:0034620	BP	GO:0034620	cellular response to unfolded protein	1/20	141/14592	0.176609	0.268093	0.205987	WFS1	1	ClusterGoSummary_DOWN_RNA.csv
361	GO:0001935	BP	GO:0001935	endothelial cell proliferation	1/20	143/14592	0.178886	0.270204	0.20761	CCL24	1	ClusterGoSummary_DOWN_RNA.csv
362	GO:0045766	BP	GO:0045766	positive regulation of angiogenesis	1/20	144/14592	0.180023	0.270204	0.20761	CCL24	1	ClusterGoSummary_DOWN_RNA.csv
363	GO:0051017	BP	GO:0051017	actin filament bundle assembly	1/20	144/14592	0.180023	0.270204	0.20761	WNT11	1	ClusterGoSummary_DOWN_RNA.csv
364	GO:1904018	BP	GO:1904018	positive regulation of vasculature development	1/20	144/14592	0.180023	0.270204	0.20761	CCL24	1	ClusterGoSummary_DOWN_RNA.csv
365	GO:0010976	BP	GO:0010976	positive regulation of neuron projection development	1/20	145/14592	0.181158	0.270204	0.20761	STMN2	1	ClusterGoSummary_DOWN_RNA.csv
366	GO:0050770	BP	GO:0050770	regulation of axonogenesis	1/20	145/14592	0.181158	0.270204	0.20761	CDH2	1	ClusterGoSummary_DOWN_RNA.csv
367	GO:0043433	BP	GO:0043433	negative regulation of DNA-binding transcription factor activity	1/20	146/14592	0.182291	0.270204	0.20761	WFS1	1	ClusterGoSummary_DOWN_RNA.csv
368	GO:0051494	BP	GO:0051494	negative regulation of cytoskeleton organization	1/20	146/14592	0.182291	0.270204	0.20761	STMN2	1	ClusterGoSummary_DOWN_RNA.csv
369	GO:0008360	BP	GO:0008360	regulation of cell shape	1/20	147/14592	0.183423	0.270204	0.20761	CCL24	1	ClusterGoSummary_DOWN_RNA.csv
370	GO:0061572	BP	GO:0061572	actin filament bundle organization	1/20	147/14592	0.183423	0.270204	0.20761	WNT11	1	ClusterGoSummary_DOWN_RNA.csv
371	GO:1902904	BP	GO:1902904	negative regulation of supramolecular fiber organization	1/20	147/14592	0.183423	0.270204	0.20761	STMN2	1	ClusterGoSummary_DOWN_RNA.csv
372	GO:0035567	BP	GO:0035567	non-canonical Wnt signaling pathway	1/20	148/14592	0.184554	0.271141	0.20833	WNT11	1	ClusterGoSummary_DOWN_RNA.csv
373	GO:0007156	BP	GO:0007156	homophilic cell adhesion via plasma membrane adhesion molecules	1/20	149/14592	0.185683	0.271345	0.208486	CDH2	1	ClusterGoSummary_DOWN_RNA.csv
374	GO:0015718	BP	GO:0015718	monocarboxylic acid transport	1/20	149/14592	0.185683	0.271345	0.208486	PLA2G2A	1	ClusterGoSummary_DOWN_RNA.csv
375	GO:0099173	BP	GO:0099173	postsynapse organization	1/20	150/14592	0.186811	0.272267	0.209195	CDH2	1	ClusterGoSummary_DOWN_RNA.csv
376	GO:0007416	BP	GO:0007416	synapse assembly	1/20	151/14592	0.187937	0.273182	0.209897	CDH2	1	ClusterGoSummary_DOWN_RNA.csv
377	GO:0007601	BP	GO:0007601	visual perception	1/20	152/14592	0.189062	0.273366	0.210039	WFS1	1	ClusterGoSummary_DOWN_RNA.csv
378	GO:0030324	BP	GO:0030324	lung development	1/20	152/14592	0.189062	0.273366	0.210039	WNT11	1	ClusterGoSummary_DOWN_RNA.csv
379	GO:0051260	BP	GO:0051260	protein homooligomerization	1/20	153/14592	0.190185	0.274266	0.210731	TMEM120A	1	ClusterGoSummary_DOWN_RNA.csv
380	GO:0043112	BP	GO:0043112	receptor metabolic process	1/20	154/14592	0.191306	0.27516	0.211418	RSPO1	1	ClusterGoSummary_DOWN_RNA.csv
381	GO:0050953	BP	GO:0050953	sensory perception of light stimulus	1/20	155/14592	0.192427	0.276047	0.212099	WFS1	1	ClusterGoSummary_DOWN_RNA.csv
382	GO:0030323	BP	GO:0030323	respiratory tube development	1/20	156/14592	0.193545	0.276927	0.212775	WNT11	1	ClusterGoSummary_DOWN_RNA.csv
383	GO:0007369	BP	GO:0007369	gastrulation	1/20	157/14592	0.194663	0.2778	0.213446	WNT11	1	ClusterGoSummary_DOWN_RNA.csv
384	GO:0030833	BP	GO:0030833	regulation of actin filament polymerization	1/20	159/14592	0.196893	0.280253	0.215331	CCL24	1	ClusterGoSummary_DOWN_RNA.csv
385	GO:0035967	BP	GO:0035967	cellular response to topologically incorrect protein	1/20	160/14592	0.198006	0.281107	0.215987	WFS1	1	ClusterGoSummary_DOWN_RNA.csv
386	GO:0071346	BP	GO:0071346	cellular response to interferon-gamma	1/20	161/14592	0.199117	0.281227	0.216079	CCL24	1	ClusterGoSummary_DOWN_RNA.csv
387	GO:0099504	BP	GO:0099504	synaptic vesicle cycle	1/20	161/14592	0.199117	0.281227	0.216079	CDH2	1	ClusterGoSummary_DOWN_RNA.csv
388	GO:1901215	BP	GO:1901215	negative regulation of neuron death	1/20	162/14592	0.200227	0.282068	0.216725	WFS1	1	ClusterGoSummary_DOWN_RNA.csv
389	GO:0051216	BP	GO:0051216	cartilage development	1/20	163/14592	0.201336	0.282902	0.217366	WNT11	1	ClusterGoSummary_DOWN_RNA.csv
390	GO:0007219	BP	GO:0007219	Notch signaling pathway	1/20	164/14592	0.202443	0.283007	0.217446	CFD	1	ClusterGoSummary_DOWN_RNA.csv
391	GO:2000027	BP	GO:2000027	regulation of animal organ morphogenesis	1/20	164/14592	0.202443	0.283007	0.217446	WNT11	1	ClusterGoSummary_DOWN_RNA.csv
392	GO:0042742	BP	GO:0042742	defense response to bacterium	1/20	165/14592	0.203548	0.283828	0.218078	PLA2G2A	1	ClusterGoSummary_DOWN_RNA.csv
393	GO:0071347	BP	GO:0071347	cellular response to interleukin-1	1/20	166/14592	0.204652	0.284643	0.218704	CCL24	1	ClusterGoSummary_DOWN_RNA.csv
394	GO:0031345	BP	GO:0031345	negative regulation of cell projection organization	1/20	167/14592	0.205755	0.285453	0.219326	STMN2	1	ClusterGoSummary_DOWN_RNA.csv
395	GO:0043523	BP	GO:0043523	regulation of neuron apoptotic process	1/20	169/14592	0.207956	0.287374	0.220802	WFS1	1	ClusterGoSummary_DOWN_RNA.csv
396	GO:0030177	BP	GO:0030177	positive regulation of Wnt signaling pathway	1/20	170/14592	0.209054	0.287374	0.220802	RSPO1	1	ClusterGoSummary_DOWN_RNA.csv
397	GO:0030308	BP	GO:0030308	negative regulation of cell growth	1/20	170/14592	0.209054	0.287374	0.220802	WNT11	1	ClusterGoSummary_DOWN_RNA.csv
398	GO:0050679	BP	GO:0050679	positive regulation of epithelial cell proliferation	1/20	171/14592	0.210151	0.287374	0.220802	CCL24	1	ClusterGoSummary_DOWN_RNA.csv
399	GO:0071674	BP	GO:0071674	mononuclear cell migration	1/20	173/14592	0.212341	0.287374	0.220802	CCL24	1	ClusterGoSummary_DOWN_RNA.csv
400	GO:0006575	BP	GO:0006575	cellular modified amino acid metabolic process	1/20	174/14592	0.213433	0.287374	0.220802	PLA2G2A	1	ClusterGoSummary_DOWN_RNA.csv
401	GO:0006986	BP	GO:0006986	response to unfolded protein	1/20	174/14592	0.213433	0.287374	0.220802	WFS1	1	ClusterGoSummary_DOWN_RNA.csv
402	GO:0008064	BP	GO:0008064	regulation of actin polymerization or depolymerization	1/20	174/14592	0.213433	0.287374	0.220802	CCL24	1	ClusterGoSummary_DOWN_RNA.csv
403	GO:0031032	BP	GO:0031032	actomyosin structure organization	1/20	174/14592	0.213433	0.287374	0.220802	WNT11	1	ClusterGoSummary_DOWN_RNA.csv
404	GO:0046488	BP	GO:0046488	phosphatidylinositol metabolic process	1/20	174/14592	0.213433	0.287374	0.220802	PLA2G2A	1	ClusterGoSummary_DOWN_RNA.csv
405	GO:0050821	BP	GO:0050821	protein stabilization	1/20	174/14592	0.213433	0.287374	0.220802	WFS1	1	ClusterGoSummary_DOWN_RNA.csv
406	GO:0060541	BP	GO:0060541	respiratory system development	1/20	174/14592	0.213433	0.287374	0.220802	WNT11	1	ClusterGoSummary_DOWN_RNA.csv
407	GO:0030832	BP	GO:0030832	regulation of actin filament length	1/20	175/14592	0.214524	0.287431	0.220846	CCL24	1	ClusterGoSummary_DOWN_RNA.csv
408	GO:0099003	BP	GO:0099003	vesicle-mediated transport in synapse	1/20	175/14592	0.214524	0.287431	0.220846	CDH2	1	ClusterGoSummary_DOWN_RNA.csv
409	GO:0030041	BP	GO:0030041	actin filament polymerization	1/20	177/14592	0.216702	0.289641	0.222544	CCL24	1	ClusterGoSummary_DOWN_RNA.csv
410	GO:0010001	BP	GO:0010001	glial cell differentiation	1/20	179/14592	0.218874	0.290419	0.223142	CDH2	1	ClusterGoSummary_DOWN_RNA.csv
411	GO:0034341	BP	GO:0034341	response to interferon-gamma	1/20	179/14592	0.218874	0.290419	0.223142	CCL24	1	ClusterGoSummary_DOWN_RNA.csv
412	GO:0042445	BP	GO:0042445	hormone metabolic process	1/20	179/14592	0.218874	0.290419	0.223142	ADH1C	1	ClusterGoSummary_DOWN_RNA.csv
413	GO:0045165	BP	GO:0045165	cell fate commitment	1/20	180/14592	0.219958	0.291152	0.223705	WNT11	1	ClusterGoSummary_DOWN_RNA.csv
414	GO:0050807	BP	GO:0050807	regulation of synapse organization	1/20	182/14592	0.222122	0.293308	0.225361	CDH2	1	ClusterGoSummary_DOWN_RNA.csv
415	GO:0007623	BP	GO:0007623	circadian rhythm	1/20	183/14592	0.223201	0.29332	0.22537	PTGDS	1	ClusterGoSummary_DOWN_RNA.csv
416	GO:1905475	BP	GO:1905475	regulation of protein localization to membrane	1/20	183/14592	0.223201	0.29332	0.22537	CDH2	1	ClusterGoSummary_DOWN_RNA.csv
417	GO:0002064	BP	GO:0002064	epithelial cell development	1/20	186/14592	0.226432	0.295426	0.226989	CDH2	1	ClusterGoSummary_DOWN_RNA.csv
418	GO:0030100	BP	GO:0030100	regulation of endocytosis	1/20	186/14592	0.226432	0.295426	0.226989	RSPO1	1	ClusterGoSummary_DOWN_RNA.csv
419	GO:0042593	BP	GO:0042593	glucose homeostasis	1/20	187/14592	0.227506	0.295426	0.226989	WFS1	1	ClusterGoSummary_DOWN_RNA.csv
420	GO:0070555	BP	GO:0070555	response to interleukin-1	1/20	187/14592	0.227506	0.295426	0.226989	CCL24	1	ClusterGoSummary_DOWN_RNA.csv
421	GO:0002685	BP	GO:0002685	regulation of leukocyte migration	1/20	188/14592	0.228578	0.295426	0.226989	CCL24	1	ClusterGoSummary_DOWN_RNA.csv
422	GO:0033500	BP	GO:0033500	carbohydrate homeostasis	1/20	188/14592	0.228578	0.295426	0.226989	WFS1	1	ClusterGoSummary_DOWN_RNA.csv
423	GO:0072330	BP	GO:0072330	monocarboxylic acid biosynthetic process	1/20	188/14592	0.228578	0.295426	0.226989	PTGDS	1	ClusterGoSummary_DOWN_RNA.csv
424	GO:0050803	BP	GO:0050803	regulation of synapse structure or activity	1/20	189/14592	0.229649	0.296112	0.227516	CDH2	1	ClusterGoSummary_DOWN_RNA.csv
425	GO:0021537	BP	GO:0021537	telencephalon development	1/20	191/14592	0.231787	0.298168	0.229095	CDH2	1	ClusterGoSummary_DOWN_RNA.csv
426	GO:0001649	BP	GO:0001649	osteoblast differentiation	1/20	193/14592	0.23392	0.299505	0.230123	WNT11	1	ClusterGoSummary_DOWN_RNA.csv
427	GO:0097529	BP	GO:0097529	myeloid leukocyte migration	1/20	193/14592	0.23392	0.299505	0.230123	CCL24	1	ClusterGoSummary_DOWN_RNA.csv
428	GO:0031396	BP	GO:0031396	regulation of protein ubiquitination	1/20	195/14592	0.236046	0.300124	0.230598	WFS1	1	ClusterGoSummary_DOWN_RNA.csv
429	GO:0035966	BP	GO:0035966	response to topologically incorrect protein	1/20	195/14592	0.236046	0.300124	0.230598	WFS1	1	ClusterGoSummary_DOWN_RNA.csv
430	GO:0045444	BP	GO:0045444	fat cell differentiation	1/20	195/14592	0.236046	0.300124	0.230598	TMEM120A	1	ClusterGoSummary_DOWN_RNA.csv
431	GO:0071216	BP	GO:0071216	cellular response to biotic stimulus	1/20	196/14592	0.237108	0.300775	0.231099	WFS1	1	ClusterGoSummary_DOWN_RNA.csv
432	GO:0030595	BP	GO:0030595	leukocyte chemotaxis	1/20	199/14592	0.240283	0.3041	0.233653	CCL24	1	ClusterGoSummary_DOWN_RNA.csv
433	GO:0051402	BP	GO:0051402	neuron apoptotic process	1/20	200/14592	0.241339	0.304732	0.234139	WFS1	1	ClusterGoSummary_DOWN_RNA.csv
434	GO:0006457	BP	GO:0006457	protein folding	1/20	201/14592	0.242393	0.305359	0.234621	WFS1	1	ClusterGoSummary_DOWN_RNA.csv
435	GO:0008154	BP	GO:0008154	actin polymerization or depolymerization	1/20	202/14592	0.243446	0.305982	0.2351	CCL24	1	ClusterGoSummary_DOWN_RNA.csv
436	GO:0051259	BP	GO:0051259	protein complex oligomerization	1/20	203/14592	0.244497	0.306428	0.235442	TMEM120A	1	ClusterGoSummary_DOWN_RNA.csv
437	GO:0003007	BP	GO:0003007	heart morphogenesis	1/20	205/14592	0.246596	0.306428	0.235442	WNT11	1	ClusterGoSummary_DOWN_RNA.csv
438	GO:0007163	BP	GO:0007163	establishment or maintenance of cell polarity	1/20	205/14592	0.246596	0.306428	0.235442	WNT11	1	ClusterGoSummary_DOWN_RNA.csv
439	GO:0032886	BP	GO:0032886	regulation of microtubule-based process	1/20	205/14592	0.246596	0.306428	0.235442	STMN2	1	ClusterGoSummary_DOWN_RNA.csv
440	GO:0051924	BP	GO:0051924	regulation of calcium ion transport	1/20	205/14592	0.246596	0.306428	0.235442	WFS1	1	ClusterGoSummary_DOWN_RNA.csv
441	GO:0060560	BP	GO:0060560	developmental growth involved in morphogenesis	1/20	207/14592	0.24869	0.30833	0.236904	WNT11	1	ClusterGoSummary_DOWN_RNA.csv
442	GO:0043624	BP	GO:0043624	cellular protein complex disassembly	1/20	210/14592	0.251819	0.310688	0.238716	STMN2	1	ClusterGoSummary_DOWN_RNA.csv
443	GO:0010959	BP	GO:0010959	regulation of metal ion transport	1/20	211/14592	0.25286	0.310688	0.238716	WFS1	1	ClusterGoSummary_DOWN_RNA.csv
444	GO:0045927	BP	GO:0045927	positive regulation of growth	1/20	211/14592	0.25286	0.310688	0.238716	WFS1	1	ClusterGoSummary_DOWN_RNA.csv
445	GO:0046474	BP	GO:0046474	glycerophospholipid biosynthetic process	1/20	211/14592	0.25286	0.310688	0.238716	PLA2G2A	1	ClusterGoSummary_DOWN_RNA.csv
446	GO:0061448	BP	GO:0061448	connective tissue development	1/20	216/14592	0.258041	0.316346	0.243062	WNT11	1	ClusterGoSummary_DOWN_RNA.csv
447	GO:0051648	BP	GO:0051648	vesicle localization	1/20	220/14592	0.262162	0.32068	0.246393	CDH2	1	ClusterGoSummary_DOWN_RNA.csv
448	GO:0051146	BP	GO:0051146	striated muscle cell differentiation	1/20	224/14592	0.266261	0.324769	0.249534	CDH2	1	ClusterGoSummary_DOWN_RNA.csv
449	GO:0045926	BP	GO:0045926	negative regulation of growth	1/20	225/14592	0.267282	0.324769	0.249534	WNT11	1	ClusterGoSummary_DOWN_RNA.csv
450	GO:0048863	BP	GO:0048863	stem cell differentiation	1/20	225/14592	0.267282	0.324769	0.249534	CDH2	1	ClusterGoSummary_DOWN_RNA.csv
451	GO:1903320	BP	GO:1903320	regulation of protein modification by small protein conjugation or removal	1/20	226/14592	0.268302	0.325287	0.249932	WFS1	1	ClusterGoSummary_DOWN_RNA.csv
452	GO:0048562	BP	GO:0048562	embryonic organ morphogenesis	1/20	228/14592	0.270338	0.327032	0.251273	WNT11	1	ClusterGoSummary_DOWN_RNA.csv
453	GO:0046942	BP	GO:0046942	carboxylic acid transport	1/20	235/14592	0.277422	0.334861	0.257289	PLA2G2A	1	ClusterGoSummary_DOWN_RNA.csv
454	GO:0098742	BP	GO:0098742	cell-cell adhesion via plasma-membrane adhesion molecules	1/20	239/14592	0.28144	0.338965	0.260442	CDH2	1	ClusterGoSummary_DOWN_RNA.csv
455	GO:0045017	BP	GO:0045017	glycerolipid biosynthetic process	1/20	241/14592	0.283441	0.340627	0.261719	PLA2G2A	1	ClusterGoSummary_DOWN_RNA.csv
456	GO:0031334	BP	GO:0031334	positive regulation of protein-containing complex assembly	1/20	242/14592	0.28444	0.341079	0.262066	CCL24	1	ClusterGoSummary_DOWN_RNA.csv
457	GO:0006898	BP	GO:0006898	receptor-mediated endocytosis	1/20	244/14592	0.286433	0.342719	0.263326	RSPO1	1	ClusterGoSummary_DOWN_RNA.csv
458	GO:0042063	BP	GO:0042063	gliogenesis	1/20	245/14592	0.287428	0.34316	0.263665	CDH2	1	ClusterGoSummary_DOWN_RNA.csv
459	GO:0030336	BP	GO:0030336	negative regulation of cell migration	1/20	247/14592	0.289413	0.344779	0.264909	WNT11	1	ClusterGoSummary_DOWN_RNA.csv
460	GO:0008654	BP	GO:0008654	phospholipid biosynthetic process	1/20	250/14592	0.292381	0.34756	0.267045	PLA2G2A	1	ClusterGoSummary_DOWN_RNA.csv
461	GO:0003002	BP	GO:0003002	regionalization	1/20	253/14592	0.295338	0.350314	0.269162	WNT11	1	ClusterGoSummary_DOWN_RNA.csv
462	GO:0048511	BP	GO:0048511	rhythmic process	1/20	256/14592	0.298282	0.353043	0.271258	PTGDS	1	ClusterGoSummary_DOWN_RNA.csv
463	GO:0045765	BP	GO:0045765	regulation of angiogenesis	1/20	259/14592	0.301215	0.354981	0.272747	CCL24	1	ClusterGoSummary_DOWN_RNA.csv
464	GO:2000146	BP	GO:2000146	negative regulation of cell motility	1/20	259/14592	0.301215	0.354981	0.272747	WNT11	1	ClusterGoSummary_DOWN_RNA.csv
465	GO:0072659	BP	GO:0072659	protein localization to plasma membrane	1/20	260/14592	0.30219	0.355366	0.273043	CDH2	1	ClusterGoSummary_DOWN_RNA.csv
466	GO:0001818	BP	GO:0001818	negative regulation of cytokine production	1/20	261/14592	0.303164	0.355747	0.273336	WNT11	1	ClusterGoSummary_DOWN_RNA.csv
467	GO:1901342	BP	GO:1901342	regulation of vasculature development	1/20	263/14592	0.305108	0.357263	0.274501	CCL24	1	ClusterGoSummary_DOWN_RNA.csv
468	GO:0060326	BP	GO:0060326	cell chemotaxis	1/20	265/14592	0.307046	0.358003	0.27507	CCL24	1	ClusterGoSummary_DOWN_RNA.csv
469	GO:1901214	BP	GO:1901214	regulation of neuron death	1/20	265/14592	0.307046	0.358003	0.27507	WFS1	1	ClusterGoSummary_DOWN_RNA.csv
470	GO:0051271	BP	GO:0051271	negative regulation of cellular component movement	1/20	266/14592	0.308014	0.358369	0.27535	WNT11	1	ClusterGoSummary_DOWN_RNA.csv
471	GO:0071356	BP	GO:0071356	cellular response to tumor necrosis factor	1/20	267/14592	0.30898	0.358731	0.275629	CCL24	1	ClusterGoSummary_DOWN_RNA.csv
472	GO:0031647	BP	GO:0031647	regulation of protein stability	1/20	275/14592	0.316662	0.366099	0.28129	WFS1	1	ClusterGoSummary_DOWN_RNA.csv
473	GO:0060562	BP	GO:0060562	epithelial tube morphogenesis	1/20	275/14592	0.316662	0.366099	0.28129	WNT11	1	ClusterGoSummary_DOWN_RNA.csv
474	GO:0015849	BP	GO:0015849	organic acid transport	1/20	276/14592	0.317617	0.36643	0.281544	PLA2G2A	1	ClusterGoSummary_DOWN_RNA.csv
475	GO:0046394	BP	GO:0046394	carboxylic acid biosynthetic process	1/20	278/14592	0.319522	0.367853	0.282638	PTGDS	1	ClusterGoSummary_DOWN_RNA.csv
476	GO:0034976	BP	GO:0034976	response to endoplasmic reticulum stress	1/20	281/14592	0.322371	0.370355	0.28456	WFS1	1	ClusterGoSummary_DOWN_RNA.csv
477	GO:0071496	BP	GO:0071496	cellular response to external stimulus	1/20	282/14592	0.323318	0.370666	0.284799	WNT11	1	ClusterGoSummary_DOWN_RNA.csv
478	GO:0016053	BP	GO:0016053	organic acid biosynthetic process	1/20	286/14592	0.327093	0.374211	0.287523	PTGDS	1	ClusterGoSummary_DOWN_RNA.csv
479	GO:0034612	BP	GO:0034612	response to tumor necrosis factor	1/20	287/14592	0.328034	0.37431	0.287599	CCL24	1	ClusterGoSummary_DOWN_RNA.csv
480	GO:0040013	BP	GO:0040013	negative regulation of locomotion	1/20	288/14592	0.328974	0.37431	0.287599	WNT11	1	ClusterGoSummary_DOWN_RNA.csv
481	GO:0016042	BP	GO:0016042	lipid catabolic process	1/20	289/14592	0.329912	0.37431	0.287599	PLA2G2A	1	ClusterGoSummary_DOWN_RNA.csv
482	GO:0030900	BP	GO:0030900	forebrain development	1/20	289/14592	0.329912	0.37431	0.287599	CDH2	1	ClusterGoSummary_DOWN_RNA.csv
483	GO:0022604	BP	GO:0022604	regulation of cell morphogenesis	1/20	291/14592	0.331785	0.375165	0.288256	CCL24	1	ClusterGoSummary_DOWN_RNA.csv
484	GO:0071214	BP	GO:0071214	cellular response to abiotic stimulus	1/20	292/14592	0.332719	0.375165	0.288256	WNT11	1	ClusterGoSummary_DOWN_RNA.csv
485	GO:0104004	BP	GO:0104004	cellular response to environmental stimulus	1/20	292/14592	0.332719	0.375165	0.288256	WNT11	1	ClusterGoSummary_DOWN_RNA.csv
486	GO:0006936	BP	GO:0006936	muscle contraction	1/20	300/14592	0.34015	0.382757	0.294089	MYBPC1	1	ClusterGoSummary_DOWN_RNA.csv
487	GO:0032147	BP	GO:0032147	activation of protein kinase activity	1/20	303/14592	0.342917	0.383507	0.294665	WNT11	1	ClusterGoSummary_DOWN_RNA.csv
488	GO:0042692	BP	GO:0042692	muscle cell differentiation	1/20	303/14592	0.342917	0.383507	0.294665	CDH2	1	ClusterGoSummary_DOWN_RNA.csv
489	GO:0070997	BP	GO:0070997	neuron death	1/20	303/14592	0.342917	0.383507	0.294665	WFS1	1	ClusterGoSummary_DOWN_RNA.csv
490	GO:0051056	BP	GO:0051056	regulation of small GTPase mediated signal transduction	1/20	306/14592	0.345672	0.385801	0.296428	ARHGEF1	1	ClusterGoSummary_DOWN_RNA.csv
491	GO:0050678	BP	GO:0050678	regulation of epithelial cell proliferation	1/20	308/14592	0.347503	0.386271	0.296789	CCL24	1	ClusterGoSummary_DOWN_RNA.csv
492	GO:1990778	BP	GO:1990778	protein localization to cell periphery	1/20	308/14592	0.347503	0.386271	0.296789	CDH2	1	ClusterGoSummary_DOWN_RNA.csv
493	GO:0015711	BP	GO:0015711	organic anion transport	1/20	309/14592	0.348417	0.386503	0.296967	PLA2G2A	1	ClusterGoSummary_DOWN_RNA.csv
494	GO:0032984	BP	GO:0032984	protein-containing complex disassembly	1/20	312/14592	0.35115	0.388748	0.298692	STMN2	1	ClusterGoSummary_DOWN_RNA.csv
495	GO:0006650	BP	GO:0006650	glycerophospholipid metabolic process	1/20	320/14592	0.358387	0.395959	0.304233	PLA2G2A	1	ClusterGoSummary_DOWN_RNA.csv
496	GO:0007265	BP	GO:0007265	Ras protein signal transduction	1/20	322/14592	0.360184	0.396347	0.304531	ARHGEF1	1	ClusterGoSummary_DOWN_RNA.csv
497	GO:0010639	BP	GO:0010639	negative regulation of organelle organization	1/20	322/14592	0.360184	0.396347	0.304531	STMN2	1	ClusterGoSummary_DOWN_RNA.csv
498	GO:0007389	BP	GO:0007389	pattern specification process	1/20	326/14592	0.363763	0.398865	0.306465	WNT11	1	ClusterGoSummary_DOWN_RNA.csv
499	GO:0006066	BP	GO:0006066	alcohol metabolic process	1/20	327/14592	0.364655	0.398865	0.306465	ADH1C	1	ClusterGoSummary_DOWN_RNA.csv
500	GO:0031346	BP	GO:0031346	positive regulation of cell projection organization	1/20	327/14592	0.364655	0.398865	0.306465	STMN2	1	ClusterGoSummary_DOWN_RNA.csv
501	GO:0006631	BP	GO:0006631	fatty acid metabolic process	1/20	341/14592	0.377019	0.411566	0.316225	PTGDS	1	ClusterGoSummary_DOWN_RNA.csv
502	GO:0006816	BP	GO:0006816	calcium ion transport	1/20	349/14592	0.383981	0.418333	0.321424	WFS1	1	ClusterGoSummary_DOWN_RNA.csv
503	GO:0001503	BP	GO:0001503	ossification	1/20	350/14592	0.384846	0.418443	0.321508	WNT11	1	ClusterGoSummary_DOWN_RNA.csv
504	GO:0032535	BP	GO:0032535	regulation of cellular component size	1/20	353/14592	0.387434	0.419592	0.322391	CCL24	1	ClusterGoSummary_DOWN_RNA.csv
505	GO:0048568	BP	GO:0048568	embryonic organ development	1/20	353/14592	0.387434	0.419592	0.322391	WNT11	1	ClusterGoSummary_DOWN_RNA.csv
506	GO:0050673	BP	GO:0050673	epithelial cell proliferation	1/20	354/14592	0.388294	0.419695	0.32247	CCL24	1	ClusterGoSummary_DOWN_RNA.csv
507	GO:0048732	BP	GO:0048732	gland development	1/20	356/14592	0.390012	0.420721	0.323259	WNT11	1	ClusterGoSummary_DOWN_RNA.csv
508	GO:0050804	BP	GO:0050804	modulation of chemical synaptic transmission	1/20	362/14592	0.395136	0.425412	0.326863	CDH2	1	ClusterGoSummary_DOWN_RNA.csv
509	GO:0099177	BP	GO:0099177	regulation of trans-synaptic signaling	1/20	363/14592	0.395986	0.425491	0.326924	CDH2	1	ClusterGoSummary_DOWN_RNA.csv
510	GO:0001558	BP	GO:0001558	regulation of cell growth	1/20	368/14592	0.40022	0.429199	0.329772	WNT11	1	ClusterGoSummary_DOWN_RNA.csv
511	GO:0050808	BP	GO:0050808	synapse organization	1/20	372/14592	0.403587	0.431964	0.331897	CDH2	1	ClusterGoSummary_DOWN_RNA.csv
512	GO:0003012	BP	GO:0003012	muscle system process	1/20	378/14592	0.408603	0.43648	0.335367	MYBPC1	1	ClusterGoSummary_DOWN_RNA.csv
513	GO:0031667	BP	GO:0031667	response to nutrient levels	1/20	380/14592	0.410266	0.437404	0.336077	WNT11	1	ClusterGoSummary_DOWN_RNA.csv
514	GO:0046486	BP	GO:0046486	glycerolipid metabolic process	1/20	381/14592	0.411096	0.437438	0.336103	PLA2G2A	1	ClusterGoSummary_DOWN_RNA.csv
515	GO:0006644	BP	GO:0006644	phospholipid metabolic process	1/20	382/14592	0.411925	0.43747	0.336128	PLA2G2A	1	ClusterGoSummary_DOWN_RNA.csv
516	GO:0006869	BP	GO:0006869	lipid transport	1/20	385/14592	0.414404	0.439253	0.337497	PLA2G2A	1	ClusterGoSummary_DOWN_RNA.csv
517	GO:0001819	BP	GO:0001819	positive regulation of cytokine production	1/20	388/14592	0.416874	0.441018	0.338853	WNT11	1	ClusterGoSummary_DOWN_RNA.csv
518	GO:0051090	BP	GO:0051090	regulation of DNA-binding transcription factor activity	1/20	391/14592	0.419334	0.442765	0.340196	WFS1	1	ClusterGoSummary_DOWN_RNA.csv
519	GO:0050900	BP	GO:0050900	leukocyte migration	1/20	402/14592	0.42827	0.451312	0.346763	CCL24	1	ClusterGoSummary_DOWN_RNA.csv
520	GO:0009991	BP	GO:0009991	response to extracellular stimulus	1/20	403/14592	0.429076	0.451312	0.346763	WNT11	1	ClusterGoSummary_DOWN_RNA.csv
521	GO:0043161	BP	GO:0043161	proteasome-mediated ubiquitin-dependent protein catabolic process	1/20	409/14592	0.433888	0.454596	0.349286	WFS1	1	ClusterGoSummary_DOWN_RNA.csv
522	GO:0007409	BP	GO:0007409	axonogenesis	1/20	410/14592	0.434686	0.454596	0.349286	CDH2	1	ClusterGoSummary_DOWN_RNA.csv
523	GO:0051656	BP	GO:0051656	establishment of organelle localization	1/20	410/14592	0.434686	0.454596	0.349286	PTGDS	1	ClusterGoSummary_DOWN_RNA.csv
524	GO:0030001	BP	GO:0030001	metal ion transport	1/20	413/14592	0.437075	0.456223	0.350536	WFS1	1	ClusterGoSummary_DOWN_RNA.csv
525	GO:0002253	BP	GO:0002253	activation of immune response	1/20	415/14592	0.438662	0.457009	0.35114	CFD	1	ClusterGoSummary_DOWN_RNA.csv
526	GO:0001501	BP	GO:0001501	skeletal system development	1/20	419/14592	0.441823	0.459376	0.352959	WNT11	1	ClusterGoSummary_DOWN_RNA.csv
527	GO:0010817	BP	GO:0010817	regulation of hormone levels	1/20	420/14592	0.442611	0.459376	0.352959	ADH1C	1	ClusterGoSummary_DOWN_RNA.csv
528	GO:0050878	BP	GO:0050878	regulation of body fluid levels	1/20	423/14592	0.444967	0.460949	0.354168	WFS1	1	ClusterGoSummary_DOWN_RNA.csv
529	GO:0016049	BP	GO:0016049	cell growth	1/20	426/14592	0.447314	0.462506	0.355364	WNT11	1	ClusterGoSummary_DOWN_RNA.csv
530	GO:0010876	BP	GO:0010876	lipid localization	1/20	428/14592	0.448874	0.463245	0.355931	PLA2G2A	1	ClusterGoSummary_DOWN_RNA.csv
531	GO:0007610	BP	GO:0007610	behavior	1/20	440/14592	0.458144	0.471923	0.362599	PTGDS	1	ClusterGoSummary_DOWN_RNA.csv
532	GO:0048871	BP	GO:0048871	multicellular organismal homeostasis	1/20	450/14592	0.465755	0.478863	0.367932	WFS1	1	ClusterGoSummary_DOWN_RNA.csv
533	GO:0061564	BP	GO:0061564	axon development	1/20	453/14592	0.468019	0.480289	0.369027	CDH2	1	ClusterGoSummary_DOWN_RNA.csv
534	GO:0090066	BP	GO:0090066	regulation of anatomical structure size	1/20	455/14592	0.469523	0.480932	0.369521	CCL24	1	ClusterGoSummary_DOWN_RNA.csv
535	GO:0010498	BP	GO:0010498	proteasomal protein catabolic process	1/20	463/14592	0.475499	0.486144	0.373526	WFS1	1	ClusterGoSummary_DOWN_RNA.csv
536	GO:0060627	BP	GO:0060627	regulation of vesicle-mediated transport	1/20	471/14592	0.48141	0.489773	0.376314	RSPO1	1	ClusterGoSummary_DOWN_RNA.csv
537	GO:1901615	BP	GO:1901615	organic hydroxy compound metabolic process	1/20	473/14592	0.482878	0.489773	0.376314	ADH1C	1	ClusterGoSummary_DOWN_RNA.csv
538	GO:0007507	BP	GO:0007507	heart development	1/20	477/14592	0.485803	0.489773	0.376314	WNT11	1	ClusterGoSummary_DOWN_RNA.csv
539	GO:0009617	BP	GO:0009617	response to bacterium	1/20	477/14592	0.485803	0.489773	0.376314	PLA2G2A	1	ClusterGoSummary_DOWN_RNA.csv
540	GO:0071396	BP	GO:0071396	cellular response to lipid	1/20	478/14592	0.486531	0.489773	0.376314	WNT11	1	ClusterGoSummary_DOWN_RNA.csv
541	GO:0001525	BP	GO:0001525	angiogenesis	1/20	480/14592	0.487985	0.489773	0.376314	CCL24	1	ClusterGoSummary_DOWN_RNA.csv
542	GO:0002009	BP	GO:0002009	morphogenesis of an epithelium	1/20	480/14592	0.487985	0.489773	0.376314	WNT11	1	ClusterGoSummary_DOWN_RNA.csv
543	GO:0002694	BP	GO:0002694	regulation of leukocyte activation	1/20	480/14592	0.487985	0.489773	0.376314	PLA2G2A	1	ClusterGoSummary_DOWN_RNA.csv
544	GO:0006091	BP	GO:0006091	generation of precursor metabolites and energy	1/20	480/14592	0.487985	0.489773	0.376314	ADH1C	1	ClusterGoSummary_DOWN_RNA.csv
545	GO:0007264	BP	GO:0007264	small GTPase mediated signal transduction	1/20	480/14592	0.487985	0.489773	0.376314	ARHGEF1	1	ClusterGoSummary_DOWN_RNA.csv
546	GO:0048598	BP	GO:0048598	embryonic morphogenesis	1/20	486/14592	0.492325	0.493044	0.378828	WNT11	1	ClusterGoSummary_DOWN_RNA.csv
547	GO:0045860	BP	GO:0045860	positive regulation of protein kinase activity	1/20	487/14592	0.493044	0.493044	0.378828	WNT11	1	ClusterGoSummary_DOWN_RNA.csv
548	GO:0031012	CC	GO:0031012	extracellular matrix	5/21	476/15183	0.000397984	0.0172792	0.0154392	WNT11/FIBCD1/CDH2/LGALS4/COL6A5	5	ClusterGoSummary_DOWN_RNA.csv
549	GO:0030312	CC	GO:0030312	external encapsulating structure	5/21	477/15183	0.000401842	0.0172792	0.0154392	WNT11/FIBCD1/CDH2/LGALS4/COL6A5	5	ClusterGoSummary_DOWN_RNA.csv
550	GO:0062023	CC	GO:0062023	collagen-containing extracellular matrix	4/21	361/15183	0.00136527	0.0391376	0.03497	FIBCD1/CDH2/LGALS4/COL6A5	4	ClusterGoSummary_DOWN_RNA.csv
551	GO:0031965	CC	GO:0031965	nuclear membrane	3/21	279/15183	0.0063896	0.137376	0.122748	PTGDS/TMC6/TMEM120A	3	ClusterGoSummary_DOWN_RNA.csv
552	GO:0099059	CC	GO:0099059	integral component of presynaptic active zone membrane	1/21	12/15183	0.0164778	0.24069	0.21506	CDH2	1	ClusterGoSummary_DOWN_RNA.csv
553	GO:0098945	CC	GO:0098945	intrinsic component of presynaptic active zone membrane	1/21	14/15183	0.0191988	0.24069	0.21506	CDH2	1	ClusterGoSummary_DOWN_RNA.csv
554	GO:0005635	CC	GO:0005635	nuclear envelope	3/21	432/15183	0.0207911	0.24069	0.21506	PTGDS/TMC6/TMEM120A	3	ClusterGoSummary_DOWN_RNA.csv
555	GO:0016327	CC	GO:0016327	apicolateral plasma membrane	1/21	19/15183	0.02597	0.24069	0.21506	CDH2	1	ClusterGoSummary_DOWN_RNA.csv
556	GO:0032982	CC	GO:0032982	myosin filament	1/21	20/15183	0.0273189	0.24069	0.21506	MYBPC1	1	ClusterGoSummary_DOWN_RNA.csv
557	GO:0030027	CC	GO:0030027	lamellipodium	2/21	190/15183	0.0279873	0.24069	0.21506	STMN2/CDH2	2	ClusterGoSummary_DOWN_RNA.csv
558	GO:0048787	CC	GO:0048787	presynaptic active zone membrane	1/21	25/15183	0.0340367	0.263099	0.235082	CDH2	1	ClusterGoSummary_DOWN_RNA.csv
559	GO:0016342	CC	GO:0016342	catenin complex	1/21	27/15183	0.0367115	0.263099	0.235082	CDH2	1	ClusterGoSummary_DOWN_RNA.csv
560	GO:0150034	CC	GO:0150034	distal axon	2/21	256/15183	0.0481849	0.282777	0.252665	STMN2/NTS	2	ClusterGoSummary_DOWN_RNA.csv
561	GO:0005788	CC	GO:0005788	endoplasmic reticulum lumen	2/21	270/15183	0.052997	0.282777	0.252665	WFS1/CDH2	2	ClusterGoSummary_DOWN_RNA.csv
562	GO:0014704	CC	GO:0014704	intercalated disc	1/21	45/15183	0.0604688	0.282777	0.252665	CDH2	1	ClusterGoSummary_DOWN_RNA.csv
563	GO:0099056	CC	GO:0099056	integral component of presynaptic membrane	1/21	45/15183	0.0604688	0.282777	0.252665	CDH2	1	ClusterGoSummary_DOWN_RNA.csv
564	GO:0099060	CC	GO:0099060	integral component of postsynaptic specialization membrane	1/21	50/15183	0.0669683	0.282777	0.252665	CDH2	1	ClusterGoSummary_DOWN_RNA.csv
565	GO:0005637	CC	GO:0005637	nuclear inner membrane	1/21	51/15183	0.0682631	0.282777	0.252665	TMEM120A	1	ClusterGoSummary_DOWN_RNA.csv
566	GO:0098889	CC	GO:0098889	intrinsic component of presynaptic membrane	1/21	51/15183	0.0682631	0.282777	0.252665	CDH2	1	ClusterGoSummary_DOWN_RNA.csv
567	GO:0098948	CC	GO:0098948	intrinsic component of postsynaptic specialization membrane	1/21	53/15183	0.0708475	0.282777	0.252665	CDH2	1	ClusterGoSummary_DOWN_RNA.csv
568	GO:0031093	CC	GO:0031093	platelet alpha granule lumen	1/21	55/15183	0.0734251	0.282777	0.252665	CFD	1	ClusterGoSummary_DOWN_RNA.csv
569	GO:0044291	CC	GO:0044291	cell-cell contact zone	1/21	65/15183	0.0862111	0.282777	0.252665	CDH2	1	ClusterGoSummary_DOWN_RNA.csv
570	GO:0048786	CC	GO:0048786	presynaptic active zone	1/21	65/15183	0.0862111	0.282777	0.252665	CDH2	1	ClusterGoSummary_DOWN_RNA.csv
571	GO:0005791	CC	GO:0005791	rough endoplasmic reticulum	1/21	67/15183	0.0887481	0.282777	0.252665	PTGDS	1	ClusterGoSummary_DOWN_RNA.csv
572	GO:0070821	CC	GO:0070821	tertiary granule membrane	1/21	68/15183	0.090014	0.282777	0.252665	TMC6	1	ClusterGoSummary_DOWN_RNA.csv
573	GO:0030864	CC	GO:0030864	cortical actin cytoskeleton	1/21	73/15183	0.0963187	0.282777	0.252665	CDH2	1	ClusterGoSummary_DOWN_RNA.csv
574	GO:0005581	CC	GO:0005581	collagen trimer	1/21	74/15183	0.0975747	0.282777	0.252665	COL6A5	1	ClusterGoSummary_DOWN_RNA.csv
575	GO:0031252	CC	GO:0031252	cell leading edge	2/21	387/15183	0.0990523	0.282777	0.252665	STMN2/CDH2	2	ClusterGoSummary_DOWN_RNA.csv
576	GO:0099055	CC	GO:0099055	integral component of postsynaptic membrane	1/21	76/15183	0.100082	0.282777	0.252665	CDH2	1	ClusterGoSummary_DOWN_RNA.csv
577	GO:0031091	CC	GO:0031091	platelet alpha granule	1/21	78/15183	0.102582	0.282777	0.252665	CFD	1	ClusterGoSummary_DOWN_RNA.csv
578	GO:0098936	CC	GO:0098936	intrinsic component of postsynaptic membrane	1/21	81/15183	0.10632	0.282777	0.252665	CDH2	1	ClusterGoSummary_DOWN_RNA.csv
579	GO:0043025	CC	GO:0043025	neuronal cell body	2/21	413/15183	0.110464	0.282777	0.252665	STMN2/S100A5	2	ClusterGoSummary_DOWN_RNA.csv
580	GO:0035579	CC	GO:0035579	specific granule membrane	1/21	87/15183	0.113751	0.282777	0.252665	TMC6	1	ClusterGoSummary_DOWN_RNA.csv
581	GO:0098793	CC	GO:0098793	presynapse	2/21	424/15183	0.115398	0.282777	0.252665	NTS/CDH2	2	ClusterGoSummary_DOWN_RNA.csv
582	GO:0099634	CC	GO:0099634	postsynaptic specialization membrane	1/21	90/15183	0.117445	0.282777	0.252665	CDH2	1	ClusterGoSummary_DOWN_RNA.csv
583	GO:0043679	CC	GO:0043679	axon terminus	1/21	92/15183	0.119899	0.282777	0.252665	NTS	1	ClusterGoSummary_DOWN_RNA.csv
584	GO:0030863	CC	GO:0030863	cortical cytoskeleton	1/21	96/15183	0.124789	0.282777	0.252665	CDH2	1	ClusterGoSummary_DOWN_RNA.csv
585	GO:0099699	CC	GO:0099699	integral component of synaptic membrane	1/21	97/15183	0.126007	0.282777	0.252665	CDH2	1	ClusterGoSummary_DOWN_RNA.csv
586	GO:0044853	CC	GO:0044853	plasma membrane raft	1/21	103/15183	0.133282	0.282777	0.252665	CDH2	1	ClusterGoSummary_DOWN_RNA.csv
587	GO:0044297	CC	GO:0044297	cell body	2/21	473/15183	0.138049	0.282777	0.252665	STMN2/S100A5	2	ClusterGoSummary_DOWN_RNA.csv
588	GO:0044306	CC	GO:0044306	neuron projection terminus	1/21	107/15183	0.138101	0.282777	0.252665	NTS	1	ClusterGoSummary_DOWN_RNA.csv
589	GO:0099240	CC	GO:0099240	intrinsic component of synaptic membrane	1/21	107/15183	0.138101	0.282777	0.252665	CDH2	1	ClusterGoSummary_DOWN_RNA.csv
590	GO:0042734	CC	GO:0042734	presynaptic membrane	1/21	117/15183	0.150035	0.30007	0.268116	CDH2	1	ClusterGoSummary_DOWN_RNA.csv
591	GO:1904813	CC	GO:1904813	ficolin-1-rich granule lumen	1/21	121/15183	0.154764	0.300273	0.268298	CFD	1	ClusterGoSummary_DOWN_RNA.csv
592	GO:0042383	CC	GO:0042383	sarcolemma	1/21	123/15183	0.15712	0.300273	0.268298	CDH2	1	ClusterGoSummary_DOWN_RNA.csv
593	GO:0030176	CC	GO:0030176	integral component of endoplasmic reticulum membrane	1/21	148/15183	0.186039	0.335357	0.299646	WFS1	1	ClusterGoSummary_DOWN_RNA.csv
594	GO:0019897	CC	GO:0019897	extrinsic component of plasma membrane	1/21	149/15183	0.187176	0.335357	0.299646	CDH2	1	ClusterGoSummary_DOWN_RNA.csv
595	GO:0042581	CC	GO:0042581	specific granule	1/21	149/15183	0.187176	0.335357	0.299646	TMC6	1	ClusterGoSummary_DOWN_RNA.csv
596	GO:0070820	CC	GO:0070820	tertiary granule	1/21	153/15183	0.191709	0.335558	0.299826	TMC6	1	ClusterGoSummary_DOWN_RNA.csv
597	GO:0031227	CC	GO:0031227	intrinsic component of endoplasmic reticulum membrane	1/21	156/15183	0.195092	0.335558	0.299826	WFS1	1	ClusterGoSummary_DOWN_RNA.csv
598	GO:0005912	CC	GO:0005912	adherens junction	1/21	165/15183	0.205162	0.344334	0.307667	CDH2	1	ClusterGoSummary_DOWN_RNA.csv
599	GO:0030426	CC	GO:0030426	growth cone	1/21	169/15183	0.209599	0.344334	0.307667	STMN2	1	ClusterGoSummary_DOWN_RNA.csv
600	GO:0030427	CC	GO:0030427	site of polarized growth	1/21	175/15183	0.21621	0.344334	0.307667	STMN2	1	ClusterGoSummary_DOWN_RNA.csv
601	GO:0101002	CC	GO:0101002	ficolin-1-rich granule	1/21	175/15183	0.21621	0.344334	0.307667	CFD	1	ClusterGoSummary_DOWN_RNA.csv
602	GO:0005741	CC	GO:0005741	mitochondrial outer membrane	1/21	186/15183	0.228194	0.355413	0.317566	PLA2G2A	1	ClusterGoSummary_DOWN_RNA.csv
603	GO:0016323	CC	GO:0016323	basolateral plasma membrane	1/21	189/15183	0.231432	0.355413	0.317566	CDH2	1	ClusterGoSummary_DOWN_RNA.csv
604	GO:0030016	CC	GO:0030016	myofibril	1/21	199/15183	0.242132	0.362188	0.32362	MYBPC1	1	ClusterGoSummary_DOWN_RNA.csv
605	GO:0043292	CC	GO:0043292	contractile fiber	1/21	205/15183	0.248483	0.362188	0.32362	MYBPC1	1	ClusterGoSummary_DOWN_RNA.csv
606	GO:0031968	CC	GO:0031968	organelle outer membrane	1/21	207/15183	0.250589	0.362188	0.32362	PLA2G2A	1	ClusterGoSummary_DOWN_RNA.csv
607	GO:0019867	CC	GO:0019867	outer membrane	1/21	209/15183	0.25269	0.362188	0.32362	PLA2G2A	1	ClusterGoSummary_DOWN_RNA.csv
608	GO:0045211	CC	GO:0045211	postsynaptic membrane	1/21	217/15183	0.261035	0.363519	0.324809	CDH2	1	ClusterGoSummary_DOWN_RNA.csv
609	GO:0009925	CC	GO:0009925	basal plasma membrane	1/21	218/15183	0.262072	0.363519	0.324809	CDH2	1	ClusterGoSummary_DOWN_RNA.csv
610	GO:0045178	CC	GO:0045178	basal part of cell	1/21	233/15183	0.27746	0.378755	0.338422	CDH2	1	ClusterGoSummary_DOWN_RNA.csv
611	GO:0019898	CC	GO:0019898	extrinsic component of membrane	1/21	270/15183	0.314122	0.394929	0.352875	CDH2	1	ClusterGoSummary_DOWN_RNA.csv
612	GO:0030667	CC	GO:0030667	secretory granule membrane	1/21	276/15183	0.319897	0.394929	0.352875	TMC6	1	ClusterGoSummary_DOWN_RNA.csv
613	GO:0005938	CC	GO:0005938	cell cortex	1/21	282/15183	0.325627	0.394929	0.352875	CDH2	1	ClusterGoSummary_DOWN_RNA.csv
614	GO:0034774	CC	GO:0034774	secretory granule lumen	1/21	287/15183	0.330366	0.394929	0.352875	CFD	1	ClusterGoSummary_DOWN_RNA.csv
615	GO:0060205	CC	GO:0060205	cytoplasmic vesicle lumen	1/21	290/15183	0.333194	0.394929	0.352875	CFD	1	ClusterGoSummary_DOWN_RNA.csv
616	GO:0014069	CC	GO:0014069	postsynaptic density	1/21	291/15183	0.334134	0.394929	0.352875	CDH2	1	ClusterGoSummary_DOWN_RNA.csv
617	GO:0031983	CC	GO:0031983	vesicle lumen	1/21	292/15183	0.335073	0.394929	0.352875	CFD	1	ClusterGoSummary_DOWN_RNA.csv
618	GO:0032279	CC	GO:0032279	asymmetric synapse	1/21	296/15183	0.338817	0.394929	0.352875	CDH2	1	ClusterGoSummary_DOWN_RNA.csv
619	GO:0016324	CC	GO:0016324	apical plasma membrane	1/21	302/15183	0.344394	0.394929	0.352875	CDH2	1	ClusterGoSummary_DOWN_RNA.csv
620	GO:0045121	CC	GO:0045121	membrane raft	1/21	304/15183	0.346243	0.394929	0.352875	CDH2	1	ClusterGoSummary_DOWN_RNA.csv
621	GO:0098857	CC	GO:0098857	membrane microdomain	1/21	304/15183	0.346243	0.394929	0.352875	CDH2	1	ClusterGoSummary_DOWN_RNA.csv
622	GO:0099572	CC	GO:0099572	postsynaptic specialization	1/21	304/15183	0.346243	0.394929	0.352875	CDH2	1	ClusterGoSummary_DOWN_RNA.csv
623	GO:0097060	CC	GO:0097060	synaptic membrane	1/21	307/15183	0.349007	0.394929	0.352875	CDH2	1	ClusterGoSummary_DOWN_RNA.csv
624	GO:0098984	CC	GO:0098984	neuron to neuron synapse	1/21	315/15183	0.356325	0.397973	0.355594	CDH2	1	ClusterGoSummary_DOWN_RNA.csv
625	GO:0031301	CC	GO:0031301	integral component of organelle membrane	1/21	348/15183	0.385689	0.42483	0.379591	WFS1	1	ClusterGoSummary_DOWN_RNA.csv
626	GO:0030133	CC	GO:0030133	transport vesicle	1/21	357/15183	0.393474	0.42483	0.379591	NTS	1	ClusterGoSummary_DOWN_RNA.csv
627	GO:0045177	CC	GO:0045177	apical part of cell	1/21	359/15183	0.395191	0.42483	0.379591	CDH2	1	ClusterGoSummary_DOWN_RNA.csv
628	GO:0031300	CC	GO:0031300	intrinsic component of organelle membrane	1/21	377/15183	0.410437	0.435773	0.389369	WFS1	1	ClusterGoSummary_DOWN_RNA.csv
629	GO:0005925	CC	GO:0005925	focal adhesion	1/21	410/15183	0.437443	0.457386	0.40868	CDH2	1	ClusterGoSummary_DOWN_RNA.csv
630	GO:0030055	CC	GO:0030055	cell-substrate junction	1/21	415/15183	0.441431	0.457386	0.40868	CDH2	1	ClusterGoSummary_DOWN_RNA.csv
631	GO:0005911	CC	GO:0005911	cell-cell junction	1/21	440/15183	0.460968	0.471944	0.421688	CDH2	1	ClusterGoSummary_DOWN_RNA.csv
632	GO:0015629	CC	GO:0015629	actin cytoskeleton	1/21	462/15183	0.477621	0.48324	0.431782	CDH2	1	ClusterGoSummary_DOWN_RNA.csv
633	GO:0098797	CC	GO:0098797	plasma membrane protein complex	1/21	491/15183	0.498826	0.498826	0.445707	CDH2	1	ClusterGoSummary_DOWN_RNA.csv
634	GO:0001664	MF	GO:0001664	G protein-coupled receptor binding	5/21	217/14842	1.07267e-05	0.000804502	0.000575854	ARHGEF1/WNT11/CCL24/NTS/RSPO1	5	ClusterGoSummary_DOWN_RNA.csv
635	GO:0048306	MF	GO:0048306	calcium-dependent protein binding	2/21	69/14842	0.00422495	0.129294	0.0925475	STMN2/S100A5	2	ClusterGoSummary_DOWN_RNA.csv
636	GO:0048018	MF	GO:0048018	receptor ligand activity	3/21	315/14842	0.00948625	0.129294	0.0925475	WNT11/CCL24/NTS	3	ClusterGoSummary_DOWN_RNA.csv
637	GO:0030546	MF	GO:0030546	signaling receptor activator activity	3/21	321/14842	0.009986	0.129294	0.0925475	WNT11/CCL24/NTS	3	ClusterGoSummary_DOWN_RNA.csv
638	GO:0030545	MF	GO:0030545	receptor regulator activity	3/21	344/14842	0.0120438	0.129294	0.0925475	WNT11/CCL24/NTS	3	ClusterGoSummary_DOWN_RNA.csv
639	GO:0045294	MF	GO:0045294	alpha-catenin binding	1/21	10/14842	0.0140635	0.129294	0.0925475	CDH2	1	ClusterGoSummary_DOWN_RNA.csv
640	GO:0045295	MF	GO:0045295	gamma-catenin binding	1/21	11/14842	0.0154595	0.129294	0.0925475	CDH2	1	ClusterGoSummary_DOWN_RNA.csv
641	GO:0005184	MF	GO:0005184	neuropeptide hormone activity	1/21	12/14842	0.0168535	0.129294	0.0925475	NTS	1	ClusterGoSummary_DOWN_RNA.csv
642	GO:0047498	MF	GO:0047498	calcium-dependent phospholipase A2 activity	1/21	12/14842	0.0168535	0.129294	0.0925475	PLA2G2A	1	ClusterGoSummary_DOWN_RNA.csv
643	GO:0031432	MF	GO:0031432	titin binding	1/21	13/14842	0.0182457	0.129294	0.0925475	MYBPC1	1	ClusterGoSummary_DOWN_RNA.csv
644	GO:0008381	MF	GO:0008381	mechanosensitive ion channel activity	1/21	14/14842	0.019636	0.129294	0.0925475	TMC6	1	ClusterGoSummary_DOWN_RNA.csv
645	GO:0005125	MF	GO:0005125	cytokine activity	2/21	160/14842	0.0212058	0.129294	0.0925475	WNT11/CCL24	2	ClusterGoSummary_DOWN_RNA.csv
646	GO:0004745	MF	GO:0004745	retinol dehydrogenase activity	1/21	16/14842	0.022411	0.129294	0.0925475	ADH1C	1	ClusterGoSummary_DOWN_RNA.csv
647	GO:0051537	MF	GO:0051537	2 iron, 2 sulfur cluster binding	1/21	20/14842	0.0279386	0.135402	0.0969194	CISD3	1	ClusterGoSummary_DOWN_RNA.csv
648	GO:0071855	MF	GO:0071855	neuropeptide receptor binding	1/21	20/14842	0.0279386	0.135402	0.0969194	NTS	1	ClusterGoSummary_DOWN_RNA.csv
649	GO:0102567	MF	GO:0102567	phospholipase A2 activity (consuming 1,2-dipalmitoylphosphatidylcholine)	1/21	22/14842	0.0306912	0.135402	0.0969194	PLA2G2A	1	ClusterGoSummary_DOWN_RNA.csv
650	GO:0102568	MF	GO:0102568	phospholipase A2 activity consuming 1,2-dioleoylphosphatidylethanolamine)	1/21	22/14842	0.0306912	0.135402	0.0969194	PLA2G2A	1	ClusterGoSummary_DOWN_RNA.csv
651	GO:0004623	MF	GO:0004623	phospholipase A2 activity	1/21	27/14842	0.0375402	0.144597	0.103501	PLA2G2A	1	ClusterGoSummary_DOWN_RNA.csv
652	GO:0005501	MF	GO:0005501	retinoid binding	1/21	27/14842	0.0375402	0.144597	0.103501	PTGDS	1	ClusterGoSummary_DOWN_RNA.csv
653	GO:0019840	MF	GO:0019840	isoprenoid binding	1/21	28/14842	0.0389045	0.144597	0.103501	PTGDS	1	ClusterGoSummary_DOWN_RNA.csv
654	GO:0005504	MF	GO:0005504	fatty acid binding	1/21	30/14842	0.0416275	0.144597	0.103501	PTGDS	1	ClusterGoSummary_DOWN_RNA.csv
655	GO:0048020	MF	GO:0048020	CCR chemokine receptor binding	1/21	31/14842	0.0429863	0.144597	0.103501	CCL24	1	ClusterGoSummary_DOWN_RNA.csv
656	GO:0005109	MF	GO:0005109	frizzled binding	1/21	32/14842	0.0443432	0.144597	0.103501	WNT11	1	ClusterGoSummary_DOWN_RNA.csv
657	GO:0005096	MF	GO:0005096	GTPase activator activity	2/21	252/14842	0.0487879	0.152462	0.109131	ARHGEF1/WNT11	2	ClusterGoSummary_DOWN_RNA.csv
658	GO:0008307	MF	GO:0008307	structural constituent of muscle	1/21	37/14842	0.0511003	0.153146	0.109621	MYBPC1	1	ClusterGoSummary_DOWN_RNA.csv
659	GO:0008009	MF	GO:0008009	chemokine activity	1/21	40/14842	0.0551327	0.153146	0.109621	CCL24	1	ClusterGoSummary_DOWN_RNA.csv
660	GO:0030020	MF	GO:0030020	extracellular matrix structural constituent conferring tensile strength	1/21	40/14842	0.0551327	0.153146	0.109621	COL6A5	1	ClusterGoSummary_DOWN_RNA.csv
661	GO:0016860	MF	GO:0016860	intramolecular oxidoreductase activity	1/21	43/14842	0.0591488	0.158434	0.113406	PTGDS	1	ClusterGoSummary_DOWN_RNA.csv
662	GO:0042379	MF	GO:0042379	chemokine receptor binding	1/21	50/14842	0.0684566	0.175207	0.125411	CCL24	1	ClusterGoSummary_DOWN_RNA.csv
663	GO:0005507	MF	GO:0005507	copper ion binding	1/21	52/14842	0.0710998	0.175207	0.125411	S100A5	1	ClusterGoSummary_DOWN_RNA.csv
664	GO:0005179	MF	GO:0005179	hormone activity	1/21	53/14842	0.0724187	0.175207	0.125411	NTS	1	ClusterGoSummary_DOWN_RNA.csv
665	GO:0033293	MF	GO:0033293	monocarboxylic acid binding	1/21	58/14842	0.0789866	0.183236	0.131159	PTGDS	1	ClusterGoSummary_DOWN_RNA.csv
666	GO:0005216	MF	GO:0005216	ion channel activity	2/21	338/14842	0.0817467	0.183236	0.131159	TMC6/TMEM120A	2	ClusterGoSummary_DOWN_RNA.csv
667	GO:0051536	MF	GO:0051536	iron-sulfur cluster binding	1/21	63/14842	0.0855103	0.183236	0.131159	CISD3	1	ClusterGoSummary_DOWN_RNA.csv
668	GO:0051540	MF	GO:0051540	metal cluster binding	1/21	63/14842	0.0855103	0.183236	0.131159	CISD3	1	ClusterGoSummary_DOWN_RNA.csv
669	GO:0017022	MF	GO:0017022	myosin binding	1/21	66/14842	0.0894033	0.186257	0.133321	MYBPC1	1	ClusterGoSummary_DOWN_RNA.csv
670	GO:0015267	MF	GO:0015267	channel activity	2/21	368/14842	0.0945276	0.186568	0.133543	TMC6/TMEM120A	2	ClusterGoSummary_DOWN_RNA.csv
671	GO:0022803	MF	GO:0022803	passive transmembrane transporter activity	2/21	368/14842	0.0945276	0.186568	0.133543	TMC6/TMEM120A	2	ClusterGoSummary_DOWN_RNA.csv
672	GO:0030295	MF	GO:0030295	protein kinase activator activity	1/21	78/14842	0.104818	0.198513	0.142094	WNT11	1	ClusterGoSummary_DOWN_RNA.csv
673	GO:0008013	MF	GO:0008013	beta-catenin binding	1/21	81/14842	0.108633	0.198513	0.142094	CDH2	1	ClusterGoSummary_DOWN_RNA.csv
674	GO:0019209	MF	GO:0019209	kinase activator activity	1/21	83/14842	0.111167	0.198513	0.142094	WNT11	1	ClusterGoSummary_DOWN_RNA.csv
675	GO:0051117	MF	GO:0051117	ATPase binding	1/21	83/14842	0.111167	0.198513	0.142094	WFS1	1	ClusterGoSummary_DOWN_RNA.csv
676	GO:0004620	MF	GO:0004620	phospholipase activity	1/21	92/14842	0.122488	0.213642	0.152923	PLA2G2A	1	ClusterGoSummary_DOWN_RNA.csv
677	GO:0030695	MF	GO:0030695	GTPase regulator activity	2/21	439/14842	0.126862	0.216241	0.154783	ARHGEF1/WNT11	2	ClusterGoSummary_DOWN_RNA.csv
678	GO:0016616	MF	GO:0016616	oxidoreductase activity, acting on the CH-OH group of donors, NAD or NADP as acceptor	1/21	110/14842	0.144719	0.23064	0.16509	ADH1C	1	ClusterGoSummary_DOWN_RNA.csv
679	GO:0016298	MF	GO:0016298	lipase activity	1/21	111/14842	0.145938	0.23064	0.16509	PLA2G2A	1	ClusterGoSummary_DOWN_RNA.csv
680	GO:0060589	MF	GO:0060589	nucleoside-triphosphatase regulator activity	2/21	481/14842	0.147119	0.23064	0.16509	ARHGEF1/WNT11	2	ClusterGoSummary_DOWN_RNA.csv
681	GO:0008047	MF	GO:0008047	enzyme activator activity	2/21	482/14842	0.147609	0.23064	0.16509	ARHGEF1/WNT11	2	ClusterGoSummary_DOWN_RNA.csv
682	GO:0016614	MF	GO:0016614	oxidoreductase activity, acting on CH-OH group of donors	1/21	117/14842	0.153218	0.230641	0.165091	ADH1C	1	ClusterGoSummary_DOWN_RNA.csv
683	GO:0004252	MF	GO:0004252	serine-type endopeptidase activity	1/21	119/14842	0.155632	0.230641	0.165091	CFD	1	ClusterGoSummary_DOWN_RNA.csv
684	GO:0052689	MF	GO:0052689	carboxylic ester hydrolase activity	1/21	120/14842	0.156836	0.230641	0.165091	PLA2G2A	1	ClusterGoSummary_DOWN_RNA.csv
685	GO:0008236	MF	GO:0008236	serine-type peptidase activity	1/21	136/14842	0.175885	0.243419	0.174237	CFD	1	ClusterGoSummary_DOWN_RNA.csv
686	GO:0016853	MF	GO:0016853	isomerase activity	1/21	136/14842	0.175885	0.243419	0.174237	PTGDS	1	ClusterGoSummary_DOWN_RNA.csv
687	GO:0017171	MF	GO:0017171	serine hydrolase activity	1/21	138/14842	0.178237	0.243419	0.174237	CFD	1	ClusterGoSummary_DOWN_RNA.csv
688	GO:0008201	MF	GO:0008201	heparin binding	1/21	139/14842	0.17941	0.243419	0.174237	RSPO1	1	ClusterGoSummary_DOWN_RNA.csv
689	GO:0019903	MF	GO:0019903	protein phosphatase binding	1/21	141/14842	0.181753	0.243419	0.174237	CDH2	1	ClusterGoSummary_DOWN_RNA.csv
690	GO:0005201	MF	GO:0005201	extracellular matrix structural constituent	1/21	148/14842	0.189902	0.24987	0.178855	COL6A5	1	ClusterGoSummary_DOWN_RNA.csv
691	GO:0031406	MF	GO:0031406	carboxylic acid binding	1/21	157/14842	0.200265	0.258963	0.185363	PTGDS	1	ClusterGoSummary_DOWN_RNA.csv
692	GO:0019887	MF	GO:0019887	protein kinase regulator activity	1/21	181/14842	0.227286	0.288923	0.206808	WNT11	1	ClusterGoSummary_DOWN_RNA.csv
693	GO:0019902	MF	GO:0019902	phosphatase binding	1/21	185/14842	0.231705	0.289631	0.207315	CDH2	1	ClusterGoSummary_DOWN_RNA.csv
694	GO:0005539	MF	GO:0005539	glycosaminoglycan binding	1/21	189/14842	0.236099	0.290285	0.207783	RSPO1	1	ClusterGoSummary_DOWN_RNA.csv
695	GO:0005085	MF	GO:0005085	guanyl-nucleotide exchange factor activity	1/21	193/14842	0.240469	0.29089	0.208216	ARHGEF1	1	ClusterGoSummary_DOWN_RNA.csv
696	GO:0005126	MF	GO:0005126	cytokine receptor binding	1/21	202/14842	0.250215	0.297875	0.213216	CCL24	1	ClusterGoSummary_DOWN_RNA.csv
697	GO:0019207	MF	GO:0019207	kinase regulator activity	1/21	206/14842	0.254508	0.298252	0.213485	WNT11	1	ClusterGoSummary_DOWN_RNA.csv
698	GO:1901681	MF	GO:1901681	sulfur compound binding	1/21	222/14842	0.271448	0.312026	0.223345	RSPO1	1	ClusterGoSummary_DOWN_RNA.csv
699	GO:0030246	MF	GO:0030246	carbohydrate binding	1/21	225/14842	0.274583	0.312026	0.223345	LGALS4	1	ClusterGoSummary_DOWN_RNA.csv
700	GO:0022836	MF	GO:0022836	gated channel activity	1/21	262/14842	0.312209	0.349488	0.25016	TMC6	1	ClusterGoSummary_DOWN_RNA.csv
701	GO:0031625	MF	GO:0031625	ubiquitin protein ligase binding	1/21	281/14842	0.330801	0.364854	0.261158	WFS1	1	ClusterGoSummary_DOWN_RNA.csv
702	GO:0044389	MF	GO:0044389	ubiquitin-like protein ligase binding	1/21	299/14842	0.347971	0.37823	0.270733	WFS1	1	ClusterGoSummary_DOWN_RNA.csv
703	GO:0045296	MF	GO:0045296	cadherin binding	1/21	325/14842	0.372035	0.398608	0.28532	CDH2	1	ClusterGoSummary_DOWN_RNA.csv
704	GO:0004175	MF	GO:0004175	endopeptidase activity	1/21	339/14842	0.384639	0.406215	0.290765	CFD	1	ClusterGoSummary_DOWN_RNA.csv
705	GO:0015631	MF	GO:0015631	tubulin binding	1/21	345/14842	0.389967	0.406215	0.290765	STMN2	1	ClusterGoSummary_DOWN_RNA.csv
706	GO:0003779	MF	GO:0003779	actin binding	1/21	407/14842	0.442509	0.452587	0.323957	MYBPC1	1	ClusterGoSummary_DOWN_RNA.csv
707	GO:0005543	MF	GO:0005543	phospholipid binding	1/21	412/14842	0.446553	0.452587	0.323957	PLA2G2A	1	ClusterGoSummary_DOWN_RNA.csv
708	GO:0016887	MF	GO:0016887	ATPase activity	1/21	452/14842	0.477913	0.477913	0.342085	ATP13A5	1	ClusterGoSummary_DOWN_RNA.csv
0	GO:0016082	BP	GO:0016082	synaptic vesicle priming	3/63	19/14592	7.07439e-05	0.0507112	0.0469362	OTOF/NAPB/UNC13A	3	ClusterGoSummary_UP_RNA.csv
1	GO:0001505	BP	GO:0001505	regulation of neurotransmitter levels	6/63	185/14592	0.000142846	0.0507112	0.0469362	NOS1/OTOF/NAPB/UNC13A/CPLX2/PAH	6	ClusterGoSummary_UP_RNA.csv
2	GO:0051952	BP	GO:0051952	regulation of amine transport	4/63	67/14592	0.000197236	0.0507112	0.0469362	SYT13/NTSR1/NPY5R/SLC38A3	4	ClusterGoSummary_UP_RNA.csv
3	GO:0051955	BP	GO:0051955	regulation of amino acid transport	3/63	27/14592	0.000208348	0.0507112	0.0469362	NTSR1/NPY5R/SLC38A3	3	ClusterGoSummary_UP_RNA.csv
4	GO:0045776	BP	GO:0045776	negative regulation of blood pressure	3/63	29/14592	0.000258678	0.0507112	0.0469362	NOS1/NTSR1/APLN	3	ClusterGoSummary_UP_RNA.csv
5	GO:0015837	BP	GO:0015837	amine transport	4/63	72/14592	0.000260503	0.0507112	0.0469362	SYT13/NTSR1/NPY5R/SLC38A3	4	ClusterGoSummary_UP_RNA.csv
6	GO:0140029	BP	GO:0140029	exocytic process	4/63	77/14592	0.000337191	0.0562627	0.0520744	OTOF/NAPB/UNC13A/CPLX2	4	ClusterGoSummary_UP_RNA.csv
7	GO:0007600	BP	GO:0007600	sensory perception	8/63	429/14592	0.000491134	0.0670596	0.0620676	SLC26A4/NTSR1/OTOF/PDE6A/NPY1R/SLC45A2/CABP4/RORB	8	ClusterGoSummary_UP_RNA.csv
8	GO:0046942	BP	GO:0046942	carboxylic acid transport	6/63	235/14592	0.000516726	0.0670596	0.0620676	SLC7A9/SLC26A4/NTSR1/SLCO1C1/NPY5R/SLC38A3	6	ClusterGoSummary_UP_RNA.csv
9	GO:0006570	BP	GO:0006570	tyrosine metabolic process	2/63	10/14592	0.000807342	0.0676071	0.0625743	PAH/TAT	2	ClusterGoSummary_UP_RNA.csv
10	GO:0042670	BP	GO:0042670	retinal cone cell differentiation	2/63	10/14592	0.000807342	0.0676071	0.0625743	CABP4/RORB	2	ClusterGoSummary_UP_RNA.csv
11	GO:0046549	BP	GO:0046549	retinal cone cell development	2/63	10/14592	0.000807342	0.0676071	0.0625743	CABP4/RORB	2	ClusterGoSummary_UP_RNA.csv
12	GO:0016079	BP	GO:0016079	synaptic vesicle exocytosis	4/63	97/14592	0.000809502	0.0676071	0.0625743	OTOF/NAPB/UNC13A/CPLX2	4	ClusterGoSummary_UP_RNA.csv
13	GO:0006558	BP	GO:0006558	L-phenylalanine metabolic process	2/63	11/14592	0.000984007	0.0676071	0.0625743	PAH/TAT	2	ClusterGoSummary_UP_RNA.csv
14	GO:0006559	BP	GO:0006559	L-phenylalanine catabolic process	2/63	11/14592	0.000984007	0.0676071	0.0625743	PAH/TAT	2	ClusterGoSummary_UP_RNA.csv
15	GO:1902221	BP	GO:1902221	erythrose 4-phosphate/phosphoenolpyruvate family amino acid metabolic process	2/63	11/14592	0.000984007	0.0676071	0.0625743	PAH/TAT	2	ClusterGoSummary_UP_RNA.csv
16	GO:1902222	BP	GO:1902222	erythrose 4-phosphate/phosphoenolpyruvate family amino acid catabolic process	2/63	11/14592	0.000984007	0.0676071	0.0625743	PAH/TAT	2	ClusterGoSummary_UP_RNA.csv
17	GO:0006836	BP	GO:0006836	neurotransmitter transport	5/63	180/14592	0.00106489	0.0690993	0.0639554	NOS1/OTOF/NAPB/UNC13A/CPLX2	5	ClusterGoSummary_UP_RNA.csv
18	GO:0042136	BP	GO:0042136	neurotransmitter biosynthetic process	2/63	12/14592	0.00117753	0.0696225	0.0644397	NOS1/PAH	2	ClusterGoSummary_UP_RNA.csv
19	GO:0015849	BP	GO:0015849	organic acid transport	6/63	276/14592	0.00119402	0.0696225	0.0644397	SLC7A9/SLC26A4/NTSR1/SLCO1C1/NPY5R/SLC38A3	6	ClusterGoSummary_UP_RNA.csv
20	GO:0007631	BP	GO:0007631	feeding behavior	3/63	51/14592	0.00137793	0.0696225	0.0644397	NPY1R/NPY5R/APLN	3	ClusterGoSummary_UP_RNA.csv
21	GO:0032890	BP	GO:0032890	regulation of organic acid transport	3/63	51/14592	0.00137793	0.0696225	0.0644397	NTSR1/NPY5R/SLC38A3	3	ClusterGoSummary_UP_RNA.csv
22	GO:0051957	BP	GO:0051957	positive regulation of amino acid transport	2/63	13/14592	0.00138775	0.0696225	0.0644397	NTSR1/SLC38A3	2	ClusterGoSummary_UP_RNA.csv
23	GO:0007218	BP	GO:0007218	neuropeptide signaling pathway	3/63	53/14592	0.00154055	0.0696225	0.0644397	NTSR1/NPY1R/NPY5R	3	ClusterGoSummary_UP_RNA.csv
24	GO:1902475	BP	GO:1902475	L-alpha-amino acid transmembrane transport	3/63	53/14592	0.00154055	0.0696225	0.0644397	SLC7A9/NTSR1/SLC38A3	3	ClusterGoSummary_UP_RNA.csv
25	GO:0023061	BP	GO:0023061	signal release	7/63	399/14592	0.0016051	0.0696225	0.0644397	SYT13/OTOF/NAPB/UNC13A/CPLX2/APLN/SOX11	7	ClusterGoSummary_UP_RNA.csv
26	GO:0010523	BP	GO:0010523	negative regulation of calcium ion transport into cytosol	2/63	14/14592	0.00161455	0.0696225	0.0644397	NOS1/NTSR1	2	ClusterGoSummary_UP_RNA.csv
27	GO:0015807	BP	GO:0015807	L-amino acid transport	3/63	55/14592	0.00171474	0.0696225	0.0644397	SLC7A9/NTSR1/SLC38A3	3	ClusterGoSummary_UP_RNA.csv
28	GO:0008277	BP	GO:0008277	regulation of G protein-coupled receptor signaling pathway	4/63	119/14592	0.00172864	0.0696225	0.0644397	FRMPD1/PDE6A/GNG4/APLN	4	ClusterGoSummary_UP_RNA.csv
29	GO:0043576	BP	GO:0043576	regulation of respiratory gaseous exchange	2/63	16/14592	0.00211727	0.0798215	0.0738795	NTSR1/APLN	2	ClusterGoSummary_UP_RNA.csv
30	GO:0015711	BP	GO:0015711	organic anion transport	6/63	309/14592	0.00211855	0.0798215	0.0738795	SLC7A9/SLC26A4/NTSR1/SLCO1C1/NPY5R/SLC38A3	6	ClusterGoSummary_UP_RNA.csv
31	GO:0006865	BP	GO:0006865	amino acid transport	4/63	130/14592	0.00238702	0.0846945	0.0783898	SLC7A9/NTSR1/NPY5R/SLC38A3	4	ClusterGoSummary_UP_RNA.csv
32	GO:0042738	BP	GO:0042738	exogenous drug catabolic process	2/63	17/14592	0.00239291	0.0846945	0.0783898	NOS1/CYP2A6	2	ClusterGoSummary_UP_RNA.csv
33	GO:0003151	BP	GO:0003151	outflow tract morphogenesis	3/63	65/14592	0.00276886	0.0951186	0.0880378	NPY1R/NPY5R/SOX11	3	ClusterGoSummary_UP_RNA.csv
34	GO:0042737	BP	GO:0042737	drug catabolic process	2/63	19/14592	0.00299206	0.0959798	0.088835	NOS1/CYP2A6	2	ClusterGoSummary_UP_RNA.csv
35	GO:0007269	BP	GO:0007269	neurotransmitter secretion	4/63	139/14592	0.00304046	0.0959798	0.088835	OTOF/NAPB/UNC13A/CPLX2	4	ClusterGoSummary_UP_RNA.csv
36	GO:0099643	BP	GO:0099643	signal release from synapse	4/63	139/14592	0.00304046	0.0959798	0.088835	OTOF/NAPB/UNC13A/CPLX2	4	ClusterGoSummary_UP_RNA.csv
37	GO:0008217	BP	GO:0008217	regulation of blood pressure	4/63	141/14592	0.0032007	0.0983794	0.0910559	NOS1/NTSR1/NPY1R/APLN	4	ClusterGoSummary_UP_RNA.csv
38	GO:0009074	BP	GO:0009074	aromatic amino acid family catabolic process	2/63	20/14592	0.00331529	0.0992888	0.0918976	PAH/TAT	2	ClusterGoSummary_UP_RNA.csv
39	GO:0033962	BP	GO:0033962	P-body assembly	2/63	21/14592	0.00365411	0.1067	0.0987572	CNOT2/ATXN2L	2	ClusterGoSummary_UP_RNA.csv
40	GO:0002026	BP	GO:0002026	regulation of the force of heart contraction	2/63	22/14592	0.00400839	0.113925	0.105444	NOS1/APLN	2	ClusterGoSummary_UP_RNA.csv
41	GO:0007601	BP	GO:0007601	visual perception	4/63	152/14592	0.00418613	0.113925	0.105444	PDE6A/SLC45A2/CABP4/RORB	4	ClusterGoSummary_UP_RNA.csv
42	GO:0042133	BP	GO:0042133	neurotransmitter metabolic process	2/63	23/14592	0.00437797	0.113925	0.105444	NOS1/PAH	2	ClusterGoSummary_UP_RNA.csv
43	GO:0060219	BP	GO:0060219	camera-type eye photoreceptor cell differentiation	2/63	23/14592	0.00437797	0.113925	0.105444	CABP4/RORB	2	ClusterGoSummary_UP_RNA.csv
44	GO:1903530	BP	GO:1903530	regulation of secretion by cell	7/63	479/14592	0.00444752	0.113925	0.105444	SYT13/NTSR1/RSAD2/CPLX2/NPY5R/APLN/SOX11	7	ClusterGoSummary_UP_RNA.csv
45	GO:0050953	BP	GO:0050953	sensory perception of light stimulus	4/63	155/14592	0.00448678	0.113925	0.105444	PDE6A/SLC45A2/CABP4/RORB	4	ClusterGoSummary_UP_RNA.csv
46	GO:0003333	BP	GO:0003333	amino acid transmembrane transport	3/63	80/14592	0.00497478	0.121053	0.112042	SLC7A9/NTSR1/SLC38A3	3	ClusterGoSummary_UP_RNA.csv
47	GO:1901606	BP	GO:1901606	alpha-amino acid catabolic process	3/63	80/14592	0.00497478	0.121053	0.112042	NOS1/PAH/TAT	3	ClusterGoSummary_UP_RNA.csv
48	GO:0099504	BP	GO:0099504	synaptic vesicle cycle	4/63	161/14592	0.00513118	0.12206	0.112974	OTOF/NAPB/UNC13A/CPLX2	4	ClusterGoSummary_UP_RNA.csv
49	GO:0006835	BP	GO:0006835	dicarboxylic acid transport	3/63	82/14592	0.00532968	0.12206	0.112974	SLC26A4/NTSR1/NPY5R	3	ClusterGoSummary_UP_RNA.csv
50	GO:0018958	BP	GO:0018958	phenol-containing compound metabolic process	3/63	82/14592	0.00532968	0.12206	0.112974	SLCO1C1/SLC45A2/PAH	3	ClusterGoSummary_UP_RNA.csv
51	GO:0051954	BP	GO:0051954	positive regulation of amine transport	2/63	26/14592	0.00557729	0.125275	0.115949	NTSR1/SLC38A3	2	ClusterGoSummary_UP_RNA.csv
52	GO:0042462	BP	GO:0042462	eye photoreceptor cell development	2/63	27/14592	0.00600681	0.132376	0.122522	CABP4/RORB	2	ClusterGoSummary_UP_RNA.csv
53	GO:0099003	BP	GO:0099003	vesicle-mediated transport in synapse	4/63	175/14592	0.00687008	0.144116	0.133388	OTOF/NAPB/UNC13A/CPLX2	4	ClusterGoSummary_UP_RNA.csv
54	GO:0009072	BP	GO:0009072	aromatic amino acid family metabolic process	2/63	29/14592	0.00690967	0.144116	0.133388	PAH/TAT	2	ClusterGoSummary_UP_RNA.csv
55	GO:0032892	BP	GO:0032892	positive regulation of organic acid transport	2/63	29/14592	0.00690967	0.144116	0.133388	NTSR1/SLC38A3	2	ClusterGoSummary_UP_RNA.csv
56	GO:0031279	BP	GO:0031279	regulation of cyclase activity	2/63	30/14592	0.00738275	0.148673	0.137606	NOS1/GPR87	2	ClusterGoSummary_UP_RNA.csv
57	GO:0046189	BP	GO:0046189	phenol-containing compound biosynthetic process	2/63	30/14592	0.00738275	0.148673	0.137606	SLC45A2/PAH	2	ClusterGoSummary_UP_RNA.csv
58	GO:0051339	BP	GO:0051339	regulation of lyase activity	2/63	31/14592	0.00787009	0.155801	0.144203	NOS1/GPR87	2	ClusterGoSummary_UP_RNA.csv
59	GO:0009063	BP	GO:0009063	cellular amino acid catabolic process	3/63	97/14592	0.00847678	0.165015	0.152731	NOS1/PAH/TAT	3	ClusterGoSummary_UP_RNA.csv
60	GO:0048593	BP	GO:0048593	camera-type eye morphogenesis	3/63	98/14592	0.0087179	0.166926	0.1545	CABP4/SOX11/RORB	3	ClusterGoSummary_UP_RNA.csv
61	GO:0014047	BP	GO:0014047	glutamate secretion	2/63	34/14592	0.00941642	0.177393	0.164188	NTSR1/NPY5R	2	ClusterGoSummary_UP_RNA.csv
62	GO:0001754	BP	GO:0001754	eye photoreceptor cell differentiation	2/63	37/14592	0.0110866	0.204686	0.189449	CABP4/RORB	2	ClusterGoSummary_UP_RNA.csv
63	GO:0007602	BP	GO:0007602	phototransduction	2/63	38/14592	0.0116702	0.204686	0.189449	PDE6A/CABP4	2	ClusterGoSummary_UP_RNA.csv
64	GO:0017144	BP	GO:0017144	drug metabolic process	2/63	38/14592	0.0116702	0.204686	0.189449	NOS1/CYP2A6	2	ClusterGoSummary_UP_RNA.csv
65	GO:0042461	BP	GO:0042461	photoreceptor cell development	2/63	38/14592	0.0116702	0.204686	0.189449	CABP4/RORB	2	ClusterGoSummary_UP_RNA.csv
66	GO:0009581	BP	GO:0009581	detection of external stimulus	3/63	110/14592	0.0119274	0.204686	0.189449	NTSR1/PDE6A/CABP4	3	ClusterGoSummary_UP_RNA.csv
67	GO:0009582	BP	GO:0009582	detection of abiotic stimulus	3/63	111/14592	0.0122216	0.204686	0.189449	NTSR1/PDE6A/CABP4	3	ClusterGoSummary_UP_RNA.csv
68	GO:0015804	BP	GO:0015804	neutral amino acid transport	2/63	39/14592	0.0122671	0.204686	0.189449	SLC7A9/SLC38A3	2	ClusterGoSummary_UP_RNA.csv
69	GO:2000191	BP	GO:2000191	regulation of fatty acid transport	2/63	39/14592	0.0122671	0.204686	0.189449	NTSR1/NPY5R	2	ClusterGoSummary_UP_RNA.csv
70	GO:0060041	BP	GO:0060041	retina development in camera-type eye	3/63	118/14592	0.0143976	0.235644	0.218102	PDE6A/CABP4/RORB	3	ClusterGoSummary_UP_RNA.csv
71	GO:0003018	BP	GO:0003018	vascular process in circulatory system	4/63	218/14592	0.014526	0.235644	0.218102	NOS1/SLCO1C1/APLN/SLC38A3	4	ClusterGoSummary_UP_RNA.csv
72	GO:0006904	BP	GO:0006904	vesicle docking involved in exocytosis	2/63	44/14592	0.0154464	0.247142	0.228744	UNC13A/CPLX2	2	ClusterGoSummary_UP_RNA.csv
73	GO:0048592	BP	GO:0048592	eye morphogenesis	3/63	123/14592	0.0160781	0.251047	0.232359	CABP4/SOX11/RORB	3	ClusterGoSummary_UP_RNA.csv
74	GO:0051926	BP	GO:0051926	negative regulation of calcium ion transport	2/63	45/14592	0.0161203	0.251047	0.232359	NOS1/NTSR1	2	ClusterGoSummary_UP_RNA.csv
75	GO:0019748	BP	GO:0019748	secondary metabolic process	2/63	46/14592	0.0168067	0.254938	0.23596	SLC45A2/CYP2A6	2	ClusterGoSummary_UP_RNA.csv
76	GO:0072348	BP	GO:0072348	sulfur compound transport	2/63	46/14592	0.0168067	0.254938	0.23596	SLC7A9/SLC26A4	2	ClusterGoSummary_UP_RNA.csv
77	GO:0046530	BP	GO:0046530	photoreceptor cell differentiation	2/63	49/14592	0.0189393	0.280013	0.259169	CABP4/RORB	2	ClusterGoSummary_UP_RNA.csv
78	GO:0060042	BP	GO:0060042	retina morphogenesis in camera-type eye	2/63	49/14592	0.0189393	0.280013	0.259169	CABP4/RORB	2	ClusterGoSummary_UP_RNA.csv
79	GO:1905039	BP	GO:1905039	carboxylic acid transmembrane transport	3/63	136/14592	0.020945	0.304097	0.28146	SLC7A9/NTSR1/SLC38A3	3	ClusterGoSummary_UP_RNA.csv
80	GO:0003407	BP	GO:0003407	neural retina development	2/63	52/14592	0.0211795	0.304097	0.28146	CABP4/RORB	2	ClusterGoSummary_UP_RNA.csv
81	GO:1903825	BP	GO:1903825	organic acid transmembrane transport	3/63	137/14592	0.0213493	0.304097	0.28146	SLC7A9/NTSR1/SLC38A3	3	ClusterGoSummary_UP_RNA.csv
82	GO:0009583	BP	GO:0009583	detection of light stimulus	2/63	53/14592	0.0219497	0.308882	0.285888	PDE6A/CABP4	2	ClusterGoSummary_UP_RNA.csv
83	GO:0043010	BP	GO:0043010	camera-type eye development	4/63	251/14592	0.0230759	0.320864	0.296979	PDE6A/CABP4/SOX11/RORB	4	ClusterGoSummary_UP_RNA.csv
84	GO:0003208	BP	GO:0003208	cardiac ventricle morphogenesis	2/63	56/14592	0.0243288	0.328342	0.3039	NPY5R/SOX11	2	ClusterGoSummary_UP_RNA.csv
85	GO:0017156	BP	GO:0017156	calcium-ion regulated exocytosis	2/63	56/14592	0.0243288	0.328342	0.3039	SYT13/UNC13A	2	ClusterGoSummary_UP_RNA.csv
86	GO:0043271	BP	GO:0043271	negative regulation of ion transport	4/63	256/14592	0.0245899	0.328342	0.3039	NOS1/NTSR1/RSAD2/NPY5R	4	ClusterGoSummary_UP_RNA.csv
87	GO:2001257	BP	GO:2001257	regulation of cation channel activity	3/63	145/14592	0.0247381	0.328342	0.3039	NOS1/NTSR1/GRIA4	3	ClusterGoSummary_UP_RNA.csv
88	GO:0007585	BP	GO:0007585	respiratory gaseous exchange by respiratory system	2/63	58/14592	0.025971	0.329539	0.305007	NTSR1/APLN	2	ClusterGoSummary_UP_RNA.csv
89	GO:0015844	BP	GO:0015844	monoamine transport	2/63	58/14592	0.025971	0.329539	0.305007	SYT13/NOS1	2	ClusterGoSummary_UP_RNA.csv
90	GO:0044282	BP	GO:0044282	small molecule catabolic process	5/63	389/14592	0.0261069	0.329539	0.305007	CYP24A1/NOS1/NTSR1/PAH/TAT	5	ClusterGoSummary_UP_RNA.csv
91	GO:0015718	BP	GO:0015718	monocarboxylic acid transport	3/63	149/14592	0.0265354	0.329539	0.305007	NTSR1/SLCO1C1/NPY5R	3	ClusterGoSummary_UP_RNA.csv
92	GO:0015800	BP	GO:0015800	acidic amino acid transport	2/63	59/14592	0.0268086	0.329539	0.305007	NTSR1/NPY5R	2	ClusterGoSummary_UP_RNA.csv
93	GO:1901616	BP	GO:1901616	organic hydroxy compound catabolic process	2/63	62/14592	0.0293862	0.329539	0.305007	CYP24A1/NTSR1	2	ClusterGoSummary_UP_RNA.csv
94	GO:0061025	BP	GO:0061025	membrane fusion	3/63	158/14592	0.0308297	0.329539	0.305007	SYT13/OTOF/CPLX2	3	ClusterGoSummary_UP_RNA.csv
95	GO:0048278	BP	GO:0048278	vesicle docking	2/63	65/14592	0.0320588	0.329539	0.305007	UNC13A/CPLX2	2	ClusterGoSummary_UP_RNA.csv
96	GO:0009064	BP	GO:0009064	glutamine family amino acid metabolic process	2/63	66/14592	0.0329702	0.329539	0.305007	NOS1/TAT	2	ClusterGoSummary_UP_RNA.csv
97	GO:0140353	BP	GO:0140353	lipid export from cell	2/63	67/14592	0.0338918	0.329539	0.305007	NTSR1/NPY5R	2	ClusterGoSummary_UP_RNA.csv
98	GO:0051279	BP	GO:0051279	regulation of release of sequestered calcium ion into cytosol	2/63	68/14592	0.0348235	0.329539	0.305007	NOS1/NTSR1	2	ClusterGoSummary_UP_RNA.csv
99	GO:0008652	BP	GO:0008652	cellular amino acid biosynthetic process	2/63	69/14592	0.0357651	0.329539	0.305007	RIMKLB/PAH	2	ClusterGoSummary_UP_RNA.csv
100	GO:0007423	BP	GO:0007423	sensory organ development	5/63	429/14592	0.0374957	0.329539	0.305007	PDE6A/KCNK3/CABP4/SOX11/RORB	5	ClusterGoSummary_UP_RNA.csv
101	GO:0140056	BP	GO:0140056	organelle localization by membrane tethering	3/63	172/14592	0.0381932	0.329539	0.305007	CEP41/UNC13A/CPLX2	3	ClusterGoSummary_UP_RNA.csv
102	GO:0001654	BP	GO:0001654	eye development	4/63	295/14592	0.0384582	0.329539	0.305007	PDE6A/CABP4/SOX11/RORB	4	ClusterGoSummary_UP_RNA.csv
103	GO:1901605	BP	GO:1901605	alpha-amino acid metabolic process	3/63	173/14592	0.0387507	0.329539	0.305007	NOS1/PAH/TAT	3	ClusterGoSummary_UP_RNA.csv
104	GO:1903792	BP	GO:1903792	negative regulation of anion transport	3/63	173/14592	0.0387507	0.329539	0.305007	NOS1/RSAD2/NPY5R	3	ClusterGoSummary_UP_RNA.csv
105	GO:0008015	BP	GO:0008015	blood circulation	5/63	435/14592	0.0394315	0.329539	0.305007	NOS1/NTSR1/NPY1R/KCNK3/APLN	5	ClusterGoSummary_UP_RNA.csv
106	GO:0072395	BP	GO:0072395	signal transduction involved in cell cycle checkpoint	2/63	73/14592	0.0396287	0.329539	0.305007	CNOT2/SOX11	2	ClusterGoSummary_UP_RNA.csv
107	GO:0150063	BP	GO:0150063	visual system development	4/63	299/14592	0.0400901	0.329539	0.305007	PDE6A/CABP4/SOX11/RORB	4	ClusterGoSummary_UP_RNA.csv
108	GO:0048880	BP	GO:0048880	sensory system development	4/63	301/14592	0.0409207	0.329539	0.305007	PDE6A/CABP4/SOX11/RORB	4	ClusterGoSummary_UP_RNA.csv
109	GO:0002674	BP	GO:0002674	negative regulation of acute inflammatory response	1/63	10/14592	0.0423579	0.329539	0.305007	NPY5R	1	ClusterGoSummary_UP_RNA.csv
110	GO:0006527	BP	GO:0006527	arginine catabolic process	1/63	10/14592	0.0423579	0.329539	0.305007	NOS1	1	ClusterGoSummary_UP_RNA.csv
111	GO:0015812	BP	GO:0015812	gamma-aminobutyric acid transport	1/63	10/14592	0.0423579	0.329539	0.305007	NTSR1	1	ClusterGoSummary_UP_RNA.csv
112	GO:0031652	BP	GO:0031652	positive regulation of heat generation	1/63	10/14592	0.0423579	0.329539	0.305007	APLN	1	ClusterGoSummary_UP_RNA.csv
113	GO:0034163	BP	GO:0034163	regulation of toll-like receptor 9 signaling pathway	1/63	10/14592	0.0423579	0.329539	0.305007	RSAD2	1	ClusterGoSummary_UP_RNA.csv
114	GO:0035745	BP	GO:0035745	T-helper 2 cell cytokine production	1/63	10/14592	0.0423579	0.329539	0.305007	RSAD2	1	ClusterGoSummary_UP_RNA.csv
115	GO:0051956	BP	GO:0051956	negative regulation of amino acid transport	1/63	10/14592	0.0423579	0.329539	0.305007	NPY5R	1	ClusterGoSummary_UP_RNA.csv
116	GO:0052695	BP	GO:0052695	cellular glucuronidation	1/63	10/14592	0.0423579	0.329539	0.305007	UGT2B7	1	ClusterGoSummary_UP_RNA.csv
117	GO:0060732	BP	GO:0060732	positive regulation of inositol phosphate biosynthetic process	1/63	10/14592	0.0423579	0.329539	0.305007	NTSR1	1	ClusterGoSummary_UP_RNA.csv
118	GO:0060900	BP	GO:0060900	embryonic camera-type eye formation	1/63	10/14592	0.0423579	0.329539	0.305007	SOX11	1	ClusterGoSummary_UP_RNA.csv
119	GO:0070561	BP	GO:0070561	vitamin D receptor signaling pathway	1/63	10/14592	0.0423579	0.329539	0.305007	CYP24A1	1	ClusterGoSummary_UP_RNA.csv
120	GO:0071468	BP	GO:0071468	cellular response to acidic pH	1/63	10/14592	0.0423579	0.329539	0.305007	SLC38A3	1	ClusterGoSummary_UP_RNA.csv
121	GO:1902514	BP	GO:1902514	regulation of calcium ion transmembrane transport via high voltage-gated calcium channel	1/63	10/14592	0.0423579	0.329539	0.305007	NOS1	1	ClusterGoSummary_UP_RNA.csv
122	GO:2000192	BP	GO:2000192	negative regulation of fatty acid transport	1/63	10/14592	0.0423579	0.329539	0.305007	NPY5R	1	ClusterGoSummary_UP_RNA.csv
123	GO:0019233	BP	GO:0019233	sensory perception of pain	2/63	76/14592	0.0426259	0.329539	0.305007	NTSR1/NPY1R	2	ClusterGoSummary_UP_RNA.csv
124	GO:0022406	BP	GO:0022406	membrane docking	3/63	181/14592	0.0433604	0.329539	0.305007	CEP41/UNC13A/CPLX2	3	ClusterGoSummary_UP_RNA.csv
125	GO:0002028	BP	GO:0002028	regulation of sodium ion transport	2/63	77/14592	0.0436434	0.329539	0.305007	NOS1/SIK1	2	ClusterGoSummary_UP_RNA.csv
126	GO:0035249	BP	GO:0035249	synaptic transmission, glutamatergic	2/63	77/14592	0.0436434	0.329539	0.305007	NAPB/UNC13A	2	ClusterGoSummary_UP_RNA.csv
127	GO:0006520	BP	GO:0006520	cellular amino acid metabolic process	4/63	309/14592	0.0443416	0.329539	0.305007	NOS1/RIMKLB/PAH/TAT	4	ClusterGoSummary_UP_RNA.csv
128	GO:0048525	BP	GO:0048525	negative regulation of viral process	2/63	78/14592	0.0446699	0.329539	0.305007	MID2/RSAD2	2	ClusterGoSummary_UP_RNA.csv
129	GO:0042493	BP	GO:0042493	response to drug	4/63	311/14592	0.0452214	0.329539	0.305007	NOS1/KCNK3/PPM1E/CYP2A6	4	ClusterGoSummary_UP_RNA.csv
130	GO:0003214	BP	GO:0003214	cardiac left ventricle morphogenesis	1/63	11/14592	0.0464953	0.329539	0.305007	NPY5R	1	ClusterGoSummary_UP_RNA.csv
131	GO:0016081	BP	GO:0016081	synaptic vesicle docking	1/63	11/14592	0.0464953	0.329539	0.305007	UNC13A	1	ClusterGoSummary_UP_RNA.csv
132	GO:0018095	BP	GO:0018095	protein polyglutamylation	1/63	11/14592	0.0464953	0.329539	0.305007	CEP41	1	ClusterGoSummary_UP_RNA.csv
133	GO:0034154	BP	GO:0034154	toll-like receptor 7 signaling pathway	1/63	11/14592	0.0464953	0.329539	0.305007	RSAD2	1	ClusterGoSummary_UP_RNA.csv
134	GO:0045117	BP	GO:0045117	azole transmembrane transport	1/63	11/14592	0.0464953	0.329539	0.305007	SLC38A3	1	ClusterGoSummary_UP_RNA.csv
135	GO:0051280	BP	GO:0051280	negative regulation of release of sequestered calcium ion into cytosol	1/63	11/14592	0.0464953	0.329539	0.305007	NTSR1	1	ClusterGoSummary_UP_RNA.csv
136	GO:0060080	BP	GO:0060080	inhibitory postsynaptic potential	1/63	11/14592	0.0464953	0.329539	0.305007	NTSR1	1	ClusterGoSummary_UP_RNA.csv
137	GO:0060174	BP	GO:0060174	limb bud formation	1/63	11/14592	0.0464953	0.329539	0.305007	SOX11	1	ClusterGoSummary_UP_RNA.csv
138	GO:0061029	BP	GO:0061029	eyelid development in camera-type eye	1/63	11/14592	0.0464953	0.329539	0.305007	SOX11	1	ClusterGoSummary_UP_RNA.csv
139	GO:0150104	BP	GO:0150104	transport across blood-brain barrier	2/63	82/14592	0.0488648	0.329539	0.305007	SLCO1C1/SLC38A3	2	ClusterGoSummary_UP_RNA.csv
140	GO:0010232	BP	GO:0010232	vascular transport	2/63	83/14592	0.0499352	0.329539	0.305007	SLCO1C1/SLC38A3	2	ClusterGoSummary_UP_RNA.csv
141	GO:0006814	BP	GO:0006814	sodium ion transport	3/63	192/14592	0.0501277	0.329539	0.305007	NOS1/SIK1/SLC38A3	3	ClusterGoSummary_UP_RNA.csv
142	GO:0002031	BP	GO:0002031	G protein-coupled receptor internalization	1/63	12/14592	0.0506151	0.329539	0.305007	APLN	1	ClusterGoSummary_UP_RNA.csv
143	GO:0003085	BP	GO:0003085	negative regulation of systemic arterial blood pressure	1/63	12/14592	0.0506151	0.329539	0.305007	NTSR1	1	ClusterGoSummary_UP_RNA.csv
144	GO:0010919	BP	GO:0010919	regulation of inositol phosphate biosynthetic process	1/63	12/14592	0.0506151	0.329539	0.305007	NTSR1	1	ClusterGoSummary_UP_RNA.csv
145	GO:0016188	BP	GO:0016188	synaptic vesicle maturation	1/63	12/14592	0.0506151	0.329539	0.305007	UNC13A	1	ClusterGoSummary_UP_RNA.csv
146	GO:0032352	BP	GO:0032352	positive regulation of hormone metabolic process	1/63	12/14592	0.0506151	0.329539	0.305007	SLCO1C1	1	ClusterGoSummary_UP_RNA.csv
147	GO:0033147	BP	GO:0033147	negative regulation of intracellular estrogen receptor signaling pathway	1/63	12/14592	0.0506151	0.329539	0.305007	CNOT2	1	ClusterGoSummary_UP_RNA.csv
148	GO:0060221	BP	GO:0060221	retinal rod cell differentiation	1/63	12/14592	0.0506151	0.329539	0.305007	RORB	1	ClusterGoSummary_UP_RNA.csv
149	GO:0061577	BP	GO:0061577	calcium ion transmembrane transport via high voltage-gated calcium channel	1/63	12/14592	0.0506151	0.329539	0.305007	NOS1	1	ClusterGoSummary_UP_RNA.csv
150	GO:0001649	BP	GO:0001649	osteoblast differentiation	3/63	193/14592	0.0507672	0.329539	0.305007	CYP24A1/SOX11/RORB	3	ClusterGoSummary_UP_RNA.csv
151	GO:0001824	BP	GO:0001824	blastocyst development	2/63	84/14592	0.0510141	0.329539	0.305007	CNOT2/NECAB1	2	ClusterGoSummary_UP_RNA.csv
152	GO:0010522	BP	GO:0010522	regulation of calcium ion transport into cytosol	2/63	84/14592	0.0510141	0.329539	0.305007	NOS1/NTSR1	2	ClusterGoSummary_UP_RNA.csv
153	GO:0043255	BP	GO:0043255	regulation of carbohydrate biosynthetic process	2/63	84/14592	0.0510141	0.329539	0.305007	NTSR1/SIK1	2	ClusterGoSummary_UP_RNA.csv
154	GO:0031669	BP	GO:0031669	cellular response to nutrient levels	3/63	194/14592	0.0514106	0.329539	0.305007	CYP24A1/SIK1/SLC38A3	3	ClusterGoSummary_UP_RNA.csv
155	GO:0008016	BP	GO:0008016	regulation of heart contraction	3/63	195/14592	0.0520581	0.329539	0.305007	NOS1/KCNK3/APLN	3	ClusterGoSummary_UP_RNA.csv
156	GO:1901615	BP	GO:1901615	organic hydroxy compound metabolic process	5/63	473/14592	0.0531086	0.329539	0.305007	CYP24A1/NTSR1/SLCO1C1/SLC45A2/PAH	5	ClusterGoSummary_UP_RNA.csv
157	GO:0007507	BP	GO:0007507	heart development	5/63	477/14592	0.0546919	0.329539	0.305007	SIK1/NPY1R/NPY5R/APLN/SOX11	5	ClusterGoSummary_UP_RNA.csv
158	GO:0000395	BP	GO:0000395	mRNA 5'-splice site recognition	1/63	13/14592	0.0547174	0.329539	0.305007	RNVU1-7	1	ClusterGoSummary_UP_RNA.csv
159	GO:0001829	BP	GO:0001829	trophectodermal cell differentiation	1/63	13/14592	0.0547174	0.329539	0.305007	CNOT2	1	ClusterGoSummary_UP_RNA.csv
160	GO:0006349	BP	GO:0006349	regulation of gene expression by genetic imprinting	1/63	13/14592	0.0547174	0.329539	0.305007	ZFP57	1	ClusterGoSummary_UP_RNA.csv
161	GO:0007194	BP	GO:0007194	negative regulation of adenylate cyclase activity	1/63	13/14592	0.0547174	0.329539	0.305007	GPR87	1	ClusterGoSummary_UP_RNA.csv
162	GO:0009713	BP	GO:0009713	catechol-containing compound biosynthetic process	1/63	13/14592	0.0547174	0.329539	0.305007	PAH	1	ClusterGoSummary_UP_RNA.csv
163	GO:0015801	BP	GO:0015801	aromatic amino acid transport	1/63	13/14592	0.0547174	0.329539	0.305007	SLC38A3	1	ClusterGoSummary_UP_RNA.csv
164	GO:0030322	BP	GO:0030322	stabilization of membrane potential	1/63	13/14592	0.0547174	0.329539	0.305007	KCNK3	1	ClusterGoSummary_UP_RNA.csv
165	GO:0031650	BP	GO:0031650	regulation of heat generation	1/63	13/14592	0.0547174	0.329539	0.305007	APLN	1	ClusterGoSummary_UP_RNA.csv
166	GO:0032305	BP	GO:0032305	positive regulation of icosanoid secretion	1/63	13/14592	0.0547174	0.329539	0.305007	NTSR1	1	ClusterGoSummary_UP_RNA.csv
167	GO:0032328	BP	GO:0032328	alanine transport	1/63	13/14592	0.0547174	0.329539	0.305007	SLC38A3	1	ClusterGoSummary_UP_RNA.csv
168	GO:0042423	BP	GO:0042423	catecholamine biosynthetic process	1/63	13/14592	0.0547174	0.329539	0.305007	PAH	1	ClusterGoSummary_UP_RNA.csv
169	GO:0042983	BP	GO:0042983	amyloid precursor protein biosynthetic process	1/63	13/14592	0.0547174	0.329539	0.305007	NECAB1	1	ClusterGoSummary_UP_RNA.csv
170	GO:0042984	BP	GO:0042984	regulation of amyloid precursor protein biosynthetic process	1/63	13/14592	0.0547174	0.329539	0.305007	NECAB1	1	ClusterGoSummary_UP_RNA.csv
171	GO:0043252	BP	GO:0043252	sodium-independent organic anion transport	1/63	13/14592	0.0547174	0.329539	0.305007	SLCO1C1	1	ClusterGoSummary_UP_RNA.csv
172	GO:0051284	BP	GO:0051284	positive regulation of sequestering of calcium ion	1/63	13/14592	0.0547174	0.329539	0.305007	NTSR1	1	ClusterGoSummary_UP_RNA.csv
173	GO:0051589	BP	GO:0051589	negative regulation of neurotransmitter transport	1/63	13/14592	0.0547174	0.329539	0.305007	NOS1	1	ClusterGoSummary_UP_RNA.csv
174	GO:0060253	BP	GO:0060253	negative regulation of glial cell proliferation	1/63	13/14592	0.0547174	0.329539	0.305007	SOX11	1	ClusterGoSummary_UP_RNA.csv
175	GO:1902187	BP	GO:1902187	negative regulation of viral release from host cell	1/63	13/14592	0.0547174	0.329539	0.305007	MID2	1	ClusterGoSummary_UP_RNA.csv
176	GO:1904668	BP	GO:1904668	positive regulation of ubiquitin protein ligase activity	1/63	13/14592	0.0547174	0.329539	0.305007	CDC20B	1	ClusterGoSummary_UP_RNA.csv
177	GO:1905564	BP	GO:1905564	positive regulation of vascular endothelial cell proliferation	1/63	13/14592	0.0547174	0.329539	0.305007	APLN	1	ClusterGoSummary_UP_RNA.csv
178	GO:0090596	BP	GO:0090596	sensory organ morphogenesis	3/63	201/14592	0.0560262	0.329539	0.305007	CABP4/SOX11/RORB	3	ClusterGoSummary_UP_RNA.csv
179	GO:0003007	BP	GO:0003007	heart morphogenesis	3/63	205/14592	0.0587501	0.329539	0.305007	NPY1R/NPY5R/SOX11	3	ClusterGoSummary_UP_RNA.csv
180	GO:0051588	BP	GO:0051588	regulation of neurotransmitter transport	2/63	91/14592	0.058797	0.329539	0.305007	NOS1/CPLX2	2	ClusterGoSummary_UP_RNA.csv
181	GO:0002862	BP	GO:0002862	negative regulation of inflammatory response to antigenic stimulus	1/63	14/14592	0.0588022	0.329539	0.305007	NPY5R	1	ClusterGoSummary_UP_RNA.csv
182	GO:0002864	BP	GO:0002864	regulation of acute inflammatory response to antigenic stimulus	1/63	14/14592	0.0588022	0.329539	0.305007	NPY5R	1	ClusterGoSummary_UP_RNA.csv
183	GO:0017014	BP	GO:0017014	protein nitrosylation	1/63	14/14592	0.0588022	0.329539	0.305007	NOS1	1	ClusterGoSummary_UP_RNA.csv
184	GO:0018119	BP	GO:0018119	peptidyl-cysteine S-nitrosylation	1/63	14/14592	0.0588022	0.329539	0.305007	NOS1	1	ClusterGoSummary_UP_RNA.csv
185	GO:0030810	BP	GO:0030810	positive regulation of nucleotide biosynthetic process	1/63	14/14592	0.0588022	0.329539	0.305007	NOS1	1	ClusterGoSummary_UP_RNA.csv
186	GO:0031280	BP	GO:0031280	negative regulation of cyclase activity	1/63	14/14592	0.0588022	0.329539	0.305007	GPR87	1	ClusterGoSummary_UP_RNA.csv
187	GO:0032303	BP	GO:0032303	regulation of icosanoid secretion	1/63	14/14592	0.0588022	0.329539	0.305007	NTSR1	1	ClusterGoSummary_UP_RNA.csv
188	GO:0035589	BP	GO:0035589	G protein-coupled purinergic nucleotide receptor signaling pathway	1/63	14/14592	0.0588022	0.329539	0.305007	GPR87	1	ClusterGoSummary_UP_RNA.csv
189	GO:0045721	BP	GO:0045721	negative regulation of gluconeogenesis	1/63	14/14592	0.0588022	0.329539	0.305007	SIK1	1	ClusterGoSummary_UP_RNA.csv
190	GO:0048557	BP	GO:0048557	embryonic digestive tract morphogenesis	1/63	14/14592	0.0588022	0.329539	0.305007	SOX11	1	ClusterGoSummary_UP_RNA.csv
191	GO:0050965	BP	GO:0050965	detection of temperature stimulus involved in sensory perception of pain	1/63	14/14592	0.0588022	0.329539	0.305007	NTSR1	1	ClusterGoSummary_UP_RNA.csv
192	GO:0051580	BP	GO:0051580	regulation of neurotransmitter uptake	1/63	14/14592	0.0588022	0.329539	0.305007	NOS1	1	ClusterGoSummary_UP_RNA.csv
193	GO:0051938	BP	GO:0051938	L-glutamate import	1/63	14/14592	0.0588022	0.329539	0.305007	NTSR1	1	ClusterGoSummary_UP_RNA.csv
194	GO:0098712	BP	GO:0098712	L-glutamate import across plasma membrane	1/63	14/14592	0.0588022	0.329539	0.305007	NTSR1	1	ClusterGoSummary_UP_RNA.csv
195	GO:1900373	BP	GO:1900373	positive regulation of purine nucleotide biosynthetic process	1/63	14/14592	0.0588022	0.329539	0.305007	NOS1	1	ClusterGoSummary_UP_RNA.csv
196	GO:1902358	BP	GO:1902358	sulfate transmembrane transport	1/63	14/14592	0.0588022	0.329539	0.305007	SLC26A4	1	ClusterGoSummary_UP_RNA.csv
197	GO:0014902	BP	GO:0014902	myotube differentiation	2/63	92/14592	0.0599407	0.329539	0.305007	NOS1/SIK1	2	ClusterGoSummary_UP_RNA.csv
198	GO:0006063	BP	GO:0006063	uronic acid metabolic process	1/63	15/14592	0.0628697	0.329539	0.305007	UGT2B7	1	ClusterGoSummary_UP_RNA.csv
199	GO:0006837	BP	GO:0006837	serotonin transport	1/63	15/14592	0.0628697	0.329539	0.305007	NOS1	1	ClusterGoSummary_UP_RNA.csv
200	GO:0008272	BP	GO:0008272	sulfate transport	1/63	15/14592	0.0628697	0.329539	0.305007	SLC26A4	1	ClusterGoSummary_UP_RNA.csv
201	GO:0019373	BP	GO:0019373	epoxygenase P450 pathway	1/63	15/14592	0.0628697	0.329539	0.305007	CYP2A6	1	ClusterGoSummary_UP_RNA.csv
202	GO:0019585	BP	GO:0019585	glucuronate metabolic process	1/63	15/14592	0.0628697	0.329539	0.305007	UGT2B7	1	ClusterGoSummary_UP_RNA.csv
203	GO:0031281	BP	GO:0031281	positive regulation of cyclase activity	1/63	15/14592	0.0628697	0.329539	0.305007	NOS1	1	ClusterGoSummary_UP_RNA.csv
204	GO:0032897	BP	GO:0032897	negative regulation of viral transcription	1/63	15/14592	0.0628697	0.329539	0.305007	MID2	1	ClusterGoSummary_UP_RNA.csv
205	GO:0035743	BP	GO:0035743	CD4-positive, alpha-beta T cell cytokine production	1/63	15/14592	0.0628697	0.329539	0.305007	RSAD2	1	ClusterGoSummary_UP_RNA.csv
206	GO:0048485	BP	GO:0048485	sympathetic nervous system development	1/63	15/14592	0.0628697	0.329539	0.305007	SOX11	1	ClusterGoSummary_UP_RNA.csv
207	GO:0048791	BP	GO:0048791	calcium ion-regulated exocytosis of neurotransmitter	1/63	15/14592	0.0628697	0.329539	0.305007	UNC13A	1	ClusterGoSummary_UP_RNA.csv
208	GO:0050961	BP	GO:0050961	detection of temperature stimulus involved in sensory perception	1/63	15/14592	0.0628697	0.329539	0.305007	NTSR1	1	ClusterGoSummary_UP_RNA.csv
209	GO:0051349	BP	GO:0051349	positive regulation of lyase activity	1/63	15/14592	0.0628697	0.329539	0.305007	NOS1	1	ClusterGoSummary_UP_RNA.csv
210	GO:2000678	BP	GO:2000678	negative regulation of transcription regulatory region DNA binding	1/63	15/14592	0.0628697	0.329539	0.305007	SOX11	1	ClusterGoSummary_UP_RNA.csv
211	GO:0015850	BP	GO:0015850	organic hydroxy compound transport	3/63	211/14592	0.062952	0.329539	0.305007	SYT13/NOS1/SLCO1C1	3	ClusterGoSummary_UP_RNA.csv
212	GO:1901617	BP	GO:1901617	organic hydroxy compound biosynthetic process	3/63	213/14592	0.0643832	0.329539	0.305007	NTSR1/SLC45A2/PAH	3	ClusterGoSummary_UP_RNA.csv
213	GO:0002029	BP	GO:0002029	desensitization of G protein-coupled receptor signaling pathway	1/63	16/14592	0.0669199	0.329539	0.305007	APLN	1	ClusterGoSummary_UP_RNA.csv
214	GO:0002089	BP	GO:0002089	lens morphogenesis in camera-type eye	1/63	16/14592	0.0669199	0.329539	0.305007	SOX11	1	ClusterGoSummary_UP_RNA.csv
215	GO:0002830	BP	GO:0002830	positive regulation of type 2 immune response	1/63	16/14592	0.0669199	0.329539	0.305007	RSAD2	1	ClusterGoSummary_UP_RNA.csv
216	GO:0006103	BP	GO:0006103	2-oxoglutarate metabolic process	1/63	16/14592	0.0669199	0.329539	0.305007	TAT	1	ClusterGoSummary_UP_RNA.csv
217	GO:0015802	BP	GO:0015802	basic amino acid transport	1/63	16/14592	0.0669199	0.329539	0.305007	SLC38A3	1	ClusterGoSummary_UP_RNA.csv
218	GO:0022401	BP	GO:0022401	negative adaptation of signaling pathway	1/63	16/14592	0.0669199	0.329539	0.305007	APLN	1	ClusterGoSummary_UP_RNA.csv
219	GO:0023058	BP	GO:0023058	adaptation of signaling pathway	1/63	16/14592	0.0669199	0.329539	0.305007	APLN	1	ClusterGoSummary_UP_RNA.csv
220	GO:0031649	BP	GO:0031649	heat generation	1/63	16/14592	0.0669199	0.329539	0.305007	APLN	1	ClusterGoSummary_UP_RNA.csv
221	GO:0032891	BP	GO:0032891	negative regulation of organic acid transport	1/63	16/14592	0.0669199	0.329539	0.305007	NPY5R	1	ClusterGoSummary_UP_RNA.csv
222	GO:0042438	BP	GO:0042438	melanin biosynthetic process	1/63	16/14592	0.0669199	0.329539	0.305007	SLC45A2	1	ClusterGoSummary_UP_RNA.csv
223	GO:0051350	BP	GO:0051350	negative regulation of lyase activity	1/63	16/14592	0.0669199	0.329539	0.305007	GPR87	1	ClusterGoSummary_UP_RNA.csv
224	GO:0060563	BP	GO:0060563	neuroepithelial cell differentiation	1/63	16/14592	0.0669199	0.329539	0.305007	SOX11	1	ClusterGoSummary_UP_RNA.csv
225	GO:0061684	BP	GO:0061684	chaperone-mediated autophagy	1/63	16/14592	0.0669199	0.329539	0.305007	GFAP	1	ClusterGoSummary_UP_RNA.csv
226	GO:0003231	BP	GO:0003231	cardiac ventricle development	2/63	98/14592	0.0669616	0.329539	0.305007	NPY5R/SOX11	2	ClusterGoSummary_UP_RNA.csv
227	GO:0046887	BP	GO:0046887	positive regulation of hormone secretion	2/63	98/14592	0.0669616	0.329539	0.305007	APLN/SOX11	2	ClusterGoSummary_UP_RNA.csv
228	GO:2000134	BP	GO:2000134	negative regulation of G1/S transition of mitotic cell cycle	2/63	98/14592	0.0669616	0.329539	0.305007	MYO16/CNOT2	2	ClusterGoSummary_UP_RNA.csv
229	GO:0031668	BP	GO:0031668	cellular response to extracellular stimulus	3/63	217/14592	0.0672908	0.329539	0.305007	CYP24A1/SIK1/SLC38A3	3	ClusterGoSummary_UP_RNA.csv
230	GO:0032412	BP	GO:0032412	regulation of ion transmembrane transporter activity	3/63	217/14592	0.0672908	0.329539	0.305007	NOS1/NTSR1/GRIA4	3	ClusterGoSummary_UP_RNA.csv
231	GO:1902807	BP	GO:1902807	negative regulation of cell cycle G1/S phase transition	2/63	99/14592	0.0681575	0.329539	0.305007	MYO16/CNOT2	2	ClusterGoSummary_UP_RNA.csv
232	GO:0051051	BP	GO:0051051	negative regulation of transport	4/63	359/14592	0.0692637	0.329539	0.305007	NOS1/NTSR1/RSAD2/NPY5R	4	ClusterGoSummary_UP_RNA.csv
233	GO:0003206	BP	GO:0003206	cardiac chamber morphogenesis	2/63	100/14592	0.0693605	0.329539	0.305007	NPY5R/SOX11	2	ClusterGoSummary_UP_RNA.csv
234	GO:0042752	BP	GO:0042752	regulation of circadian rhythm	2/63	101/14592	0.0705705	0.329539	0.305007	SIK1/RORB	2	ClusterGoSummary_UP_RNA.csv
235	GO:0006582	BP	GO:0006582	melanin metabolic process	1/63	17/14592	0.0709528	0.329539	0.305007	SLC45A2	1	ClusterGoSummary_UP_RNA.csv
236	GO:0022400	BP	GO:0022400	regulation of rhodopsin mediated signaling pathway	1/63	17/14592	0.0709528	0.329539	0.305007	PDE6A	1	ClusterGoSummary_UP_RNA.csv
237	GO:0042755	BP	GO:0042755	eating behavior	1/63	17/14592	0.0709528	0.329539	0.305007	NPY5R	1	ClusterGoSummary_UP_RNA.csv
238	GO:0044550	BP	GO:0044550	secondary metabolite biosynthetic process	1/63	17/14592	0.0709528	0.329539	0.305007	SLC45A2	1	ClusterGoSummary_UP_RNA.csv
239	GO:0046597	BP	GO:0046597	negative regulation of viral entry into host cell	1/63	17/14592	0.0709528	0.329539	0.305007	MID2	1	ClusterGoSummary_UP_RNA.csv
240	GO:0071467	BP	GO:0071467	cellular response to pH	1/63	17/14592	0.0709528	0.329539	0.305007	SLC38A3	1	ClusterGoSummary_UP_RNA.csv
241	GO:1902932	BP	GO:1902932	positive regulation of alcohol biosynthetic process	1/63	17/14592	0.0709528	0.329539	0.305007	NTSR1	1	ClusterGoSummary_UP_RNA.csv
242	GO:0051209	BP	GO:0051209	release of sequestered calcium ion into cytosol	2/63	102/14592	0.0717874	0.329539	0.305007	NOS1/NTSR1	2	ClusterGoSummary_UP_RNA.csv
243	GO:0046395	BP	GO:0046395	carboxylic acid catabolic process	3/63	224/14592	0.0725221	0.329539	0.305007	NOS1/PAH/TAT	3	ClusterGoSummary_UP_RNA.csv
244	GO:0006906	BP	GO:0006906	vesicle fusion	2/63	103/14592	0.0730112	0.329539	0.305007	SYT13/CPLX2	2	ClusterGoSummary_UP_RNA.csv
245	GO:0051283	BP	GO:0051283	negative regulation of sequestering of calcium ion	2/63	103/14592	0.0730112	0.329539	0.305007	NOS1/NTSR1	2	ClusterGoSummary_UP_RNA.csv
246	GO:0060047	BP	GO:0060047	heart contraction	3/63	225/14592	0.0732841	0.329539	0.305007	NOS1/KCNK3/APLN	3	ClusterGoSummary_UP_RNA.csv
247	GO:0022898	BP	GO:0022898	regulation of transmembrane transporter activity	3/63	227/14592	0.074819	0.329539	0.305007	NOS1/NTSR1/GRIA4	3	ClusterGoSummary_UP_RNA.csv
248	GO:0006525	BP	GO:0006525	arginine metabolic process	1/63	18/14592	0.0749686	0.329539	0.305007	NOS1	1	ClusterGoSummary_UP_RNA.csv
249	GO:0010866	BP	GO:0010866	regulation of triglyceride biosynthetic process	1/63	18/14592	0.0749686	0.329539	0.305007	SIK1	1	ClusterGoSummary_UP_RNA.csv
250	GO:0016048	BP	GO:0016048	detection of temperature stimulus	1/63	18/14592	0.0749686	0.329539	0.305007	NTSR1	1	ClusterGoSummary_UP_RNA.csv
251	GO:0035372	BP	GO:0035372	protein localization to microtubule	1/63	18/14592	0.0749686	0.329539	0.305007	MID2	1	ClusterGoSummary_UP_RNA.csv
252	GO:0040037	BP	GO:0040037	negative regulation of fibroblast growth factor receptor signaling pathway	1/63	18/14592	0.0749686	0.329539	0.305007	APLN	1	ClusterGoSummary_UP_RNA.csv
253	GO:0071294	BP	GO:0071294	cellular response to zinc ion	1/63	18/14592	0.0749686	0.329539	0.305007	KCNK3	1	ClusterGoSummary_UP_RNA.csv
254	GO:0071545	BP	GO:0071545	inositol phosphate catabolic process	1/63	18/14592	0.0749686	0.329539	0.305007	NTSR1	1	ClusterGoSummary_UP_RNA.csv
255	GO:1904706	BP	GO:1904706	negative regulation of vascular associated smooth muscle cell proliferation	1/63	18/14592	0.0749686	0.329539	0.305007	APLN	1	ClusterGoSummary_UP_RNA.csv
256	GO:0051282	BP	GO:0051282	regulation of sequestering of calcium ion	2/63	105/14592	0.0754792	0.329539	0.305007	NOS1/NTSR1	2	ClusterGoSummary_UP_RNA.csv
257	GO:1903522	BP	GO:1903522	regulation of blood circulation	3/63	231/14592	0.0779317	0.329539	0.305007	NOS1/KCNK3/APLN	3	ClusterGoSummary_UP_RNA.csv
258	GO:0035296	BP	GO:0035296	regulation of tube diameter	2/63	107/14592	0.0779737	0.329539	0.305007	NOS1/APLN	2	ClusterGoSummary_UP_RNA.csv
259	GO:0097746	BP	GO:0097746	blood vessel diameter maintenance	2/63	107/14592	0.0779737	0.329539	0.305007	NOS1/APLN	2	ClusterGoSummary_UP_RNA.csv
260	GO:0001835	BP	GO:0001835	blastocyst hatching	1/63	19/14592	0.0789673	0.329539	0.305007	NECAB1	1	ClusterGoSummary_UP_RNA.csv
261	GO:0002438	BP	GO:0002438	acute inflammatory response to antigenic stimulus	1/63	19/14592	0.0789673	0.329539	0.305007	NPY5R	1	ClusterGoSummary_UP_RNA.csv
262	GO:0010447	BP	GO:0010447	response to acidic pH	1/63	19/14592	0.0789673	0.329539	0.305007	SLC38A3	1	ClusterGoSummary_UP_RNA.csv
263	GO:0016056	BP	GO:0016056	rhodopsin mediated signaling pathway	1/63	19/14592	0.0789673	0.329539	0.305007	PDE6A	1	ClusterGoSummary_UP_RNA.csv
264	GO:0035188	BP	GO:0035188	hatching	1/63	19/14592	0.0789673	0.329539	0.305007	NECAB1	1	ClusterGoSummary_UP_RNA.csv
265	GO:0035330	BP	GO:0035330	regulation of hippo signaling	1/63	19/14592	0.0789673	0.329539	0.305007	SOX11	1	ClusterGoSummary_UP_RNA.csv
266	GO:0045109	BP	GO:0045109	intermediate filament organization	1/63	19/14592	0.0789673	0.329539	0.305007	GFAP	1	ClusterGoSummary_UP_RNA.csv
267	GO:0050482	BP	GO:0050482	arachidonic acid secretion	1/63	19/14592	0.0789673	0.329539	0.305007	NTSR1	1	ClusterGoSummary_UP_RNA.csv
268	GO:0071305	BP	GO:0071305	cellular response to vitamin D	1/63	19/14592	0.0789673	0.329539	0.305007	CYP24A1	1	ClusterGoSummary_UP_RNA.csv
269	GO:0071684	BP	GO:0071684	organism emergence from protective structure	1/63	19/14592	0.0789673	0.329539	0.305007	NECAB1	1	ClusterGoSummary_UP_RNA.csv
270	GO:0101023	BP	GO:0101023	vascular endothelial cell proliferation	1/63	19/14592	0.0789673	0.329539	0.305007	APLN	1	ClusterGoSummary_UP_RNA.csv
271	GO:1903861	BP	GO:1903861	positive regulation of dendrite extension	1/63	19/14592	0.0789673	0.329539	0.305007	UNC13A	1	ClusterGoSummary_UP_RNA.csv
272	GO:1903901	BP	GO:1903901	negative regulation of viral life cycle	1/63	19/14592	0.0789673	0.329539	0.305007	MID2	1	ClusterGoSummary_UP_RNA.csv
273	GO:1903963	BP	GO:1903963	arachidonate transport	1/63	19/14592	0.0789673	0.329539	0.305007	NTSR1	1	ClusterGoSummary_UP_RNA.csv
274	GO:1905562	BP	GO:1905562	regulation of vascular endothelial cell proliferation	1/63	19/14592	0.0789673	0.329539	0.305007	APLN	1	ClusterGoSummary_UP_RNA.csv
275	GO:2000648	BP	GO:2000648	positive regulation of stem cell proliferation	1/63	19/14592	0.0789673	0.329539	0.305007	SOX11	1	ClusterGoSummary_UP_RNA.csv
276	GO:0035150	BP	GO:0035150	regulation of tube size	2/63	108/14592	0.0792308	0.329539	0.305007	NOS1/APLN	2	ClusterGoSummary_UP_RNA.csv
277	GO:0045667	BP	GO:0045667	regulation of osteoblast differentiation	2/63	108/14592	0.0792308	0.329539	0.305007	SOX11/RORB	2	ClusterGoSummary_UP_RNA.csv
278	GO:1903532	BP	GO:1903532	positive regulation of secretion by cell	3/63	233/14592	0.0795093	0.329539	0.305007	NTSR1/APLN/SOX11	3	ClusterGoSummary_UP_RNA.csv
279	GO:0003015	BP	GO:0003015	heart process	3/63	234/14592	0.0803034	0.329539	0.305007	NOS1/KCNK3/APLN	3	ClusterGoSummary_UP_RNA.csv
280	GO:0051208	BP	GO:0051208	sequestering of calcium ion	2/63	109/14592	0.0804942	0.329539	0.305007	NOS1/NTSR1	2	ClusterGoSummary_UP_RNA.csv
281	GO:0062013	BP	GO:0062013	positive regulation of small molecule metabolic process	2/63	109/14592	0.0804942	0.329539	0.305007	NOS1/NTSR1	2	ClusterGoSummary_UP_RNA.csv
282	GO:0090174	BP	GO:0090174	organelle membrane fusion	2/63	109/14592	0.0804942	0.329539	0.305007	SYT13/CPLX2	2	ClusterGoSummary_UP_RNA.csv
283	GO:0002726	BP	GO:0002726	positive regulation of T cell cytokine production	1/63	20/14592	0.0829489	0.329539	0.305007	RSAD2	1	ClusterGoSummary_UP_RNA.csv
284	GO:0006590	BP	GO:0006590	thyroid hormone generation	1/63	20/14592	0.0829489	0.329539	0.305007	SLCO1C1	1	ClusterGoSummary_UP_RNA.csv
285	GO:0007263	BP	GO:0007263	nitric oxide mediated signal transduction	1/63	20/14592	0.0829489	0.329539	0.305007	NOS1	1	ClusterGoSummary_UP_RNA.csv
286	GO:0031629	BP	GO:0031629	synaptic vesicle fusion to presynaptic active zone membrane	1/63	20/14592	0.0829489	0.329539	0.305007	CPLX2	1	ClusterGoSummary_UP_RNA.csv
287	GO:0042359	BP	GO:0042359	vitamin D metabolic process	1/63	20/14592	0.0829489	0.329539	0.305007	CYP24A1	1	ClusterGoSummary_UP_RNA.csv
288	GO:0048596	BP	GO:0048596	embryonic camera-type eye morphogenesis	1/63	20/14592	0.0829489	0.329539	0.305007	SOX11	1	ClusterGoSummary_UP_RNA.csv
289	GO:0050951	BP	GO:0050951	sensory perception of temperature stimulus	1/63	20/14592	0.0829489	0.329539	0.305007	NTSR1	1	ClusterGoSummary_UP_RNA.csv
290	GO:0051953	BP	GO:0051953	negative regulation of amine transport	1/63	20/14592	0.0829489	0.329539	0.305007	NPY5R	1	ClusterGoSummary_UP_RNA.csv
291	GO:0071514	BP	GO:0071514	genetic imprinting	1/63	20/14592	0.0829489	0.329539	0.305007	ZFP57	1	ClusterGoSummary_UP_RNA.csv
292	GO:0099500	BP	GO:0099500	vesicle fusion to plasma membrane	1/63	20/14592	0.0829489	0.329539	0.305007	CPLX2	1	ClusterGoSummary_UP_RNA.csv
293	GO:1902307	BP	GO:1902307	positive regulation of sodium ion transmembrane transport	1/63	20/14592	0.0829489	0.329539	0.305007	NOS1	1	ClusterGoSummary_UP_RNA.csv
294	GO:0032409	BP	GO:0032409	regulation of transporter activity	3/63	238/14592	0.0835147	0.330661	0.306047	NOS1/NTSR1/GRIA4	3	ClusterGoSummary_UP_RNA.csv
295	GO:0016054	BP	GO:0016054	organic acid catabolic process	3/63	239/14592	0.0843261	0.332746	0.307976	NOS1/PAH/TAT	3	ClusterGoSummary_UP_RNA.csv
296	GO:1903531	BP	GO:1903531	negative regulation of secretion by cell	2/63	113/14592	0.0856104	0.336677	0.311614	RSAD2/NPY5R	2	ClusterGoSummary_UP_RNA.csv
297	GO:0006706	BP	GO:0006706	steroid catabolic process	1/63	21/14592	0.0869137	0.33726	0.312154	CYP24A1	1	ClusterGoSummary_UP_RNA.csv
298	GO:0015813	BP	GO:0015813	L-glutamate transmembrane transport	1/63	21/14592	0.0869137	0.33726	0.312154	NTSR1	1	ClusterGoSummary_UP_RNA.csv
299	GO:0035970	BP	GO:0035970	peptidyl-threonine dephosphorylation	1/63	21/14592	0.0869137	0.33726	0.312154	PPM1E	1	ClusterGoSummary_UP_RNA.csv
300	GO:1903859	BP	GO:1903859	regulation of dendrite extension	1/63	21/14592	0.0869137	0.33726	0.312154	UNC13A	1	ClusterGoSummary_UP_RNA.csv
301	GO:0032368	BP	GO:0032368	regulation of lipid transport	2/63	117/14592	0.0908231	0.34763	0.321752	NTSR1/NPY5R	2	ClusterGoSummary_UP_RNA.csv
302	GO:0045761	BP	GO:0045761	regulation of adenylate cyclase activity	1/63	22/14592	0.0908616	0.34763	0.321752	GPR87	1	ClusterGoSummary_UP_RNA.csv
303	GO:0030522	BP	GO:0030522	intracellular receptor signaling pathway	3/63	247/14592	0.0909399	0.34763	0.321752	CYP24A1/CNOT2/RORB	3	ClusterGoSummary_UP_RNA.csv
304	GO:0051047	BP	GO:0051047	positive regulation of secretion	3/63	249/14592	0.0926267	0.34763	0.321752	NTSR1/APLN/SOX11	3	ClusterGoSummary_UP_RNA.csv
305	GO:0002092	BP	GO:0002092	positive regulation of receptor internalization	1/63	23/14592	0.0947926	0.34763	0.321752	APLN	1	ClusterGoSummary_UP_RNA.csv
306	GO:0002675	BP	GO:0002675	positive regulation of acute inflammatory response	1/63	23/14592	0.0947926	0.34763	0.321752	NPY5R	1	ClusterGoSummary_UP_RNA.csv
307	GO:0009065	BP	GO:0009065	glutamine family amino acid catabolic process	1/63	23/14592	0.0947926	0.34763	0.321752	NOS1	1	ClusterGoSummary_UP_RNA.csv
308	GO:0014014	BP	GO:0014014	negative regulation of gliogenesis	1/63	23/14592	0.0947926	0.34763	0.321752	SOX11	1	ClusterGoSummary_UP_RNA.csv
309	GO:0015740	BP	GO:0015740	C4-dicarboxylate transport	1/63	23/14592	0.0947926	0.34763	0.321752	NTSR1	1	ClusterGoSummary_UP_RNA.csv
310	GO:0031338	BP	GO:0031338	regulation of vesicle fusion	1/63	23/14592	0.0947926	0.34763	0.321752	CPLX2	1	ClusterGoSummary_UP_RNA.csv
311	GO:0034063	BP	GO:0034063	stress granule assembly	1/63	23/14592	0.0947926	0.34763	0.321752	ATXN2L	1	ClusterGoSummary_UP_RNA.csv
312	GO:0062009	BP	GO:0062009	secondary palate development	1/63	23/14592	0.0947926	0.34763	0.321752	SOX11	1	ClusterGoSummary_UP_RNA.csv
313	GO:0062149	BP	GO:0062149	detection of stimulus involved in sensory perception of pain	1/63	23/14592	0.0947926	0.34763	0.321752	NTSR1	1	ClusterGoSummary_UP_RNA.csv
314	GO:1904666	BP	GO:1904666	regulation of ubiquitin protein ligase activity	1/63	23/14592	0.0947926	0.34763	0.321752	CDC20B	1	ClusterGoSummary_UP_RNA.csv
315	GO:0061337	BP	GO:0061337	cardiac conduction	2/63	120/14592	0.094793	0.34763	0.321752	NOS1/KCNK3	2	ClusterGoSummary_UP_RNA.csv
316	GO:0097553	BP	GO:0097553	calcium ion transmembrane import into cytosol	2/63	120/14592	0.094793	0.34763	0.321752	NOS1/NTSR1	2	ClusterGoSummary_UP_RNA.csv
317	GO:1904064	BP	GO:1904064	positive regulation of cation transmembrane transport	2/63	120/14592	0.094793	0.34763	0.321752	NOS1/NTSR1	2	ClusterGoSummary_UP_RNA.csv
318	GO:0051606	BP	GO:0051606	detection of stimulus	3/63	252/14592	0.0951815	0.34763	0.321752	NTSR1/PDE6A/CABP4	3	ClusterGoSummary_UP_RNA.csv
319	GO:0048511	BP	GO:0048511	rhythmic process	3/63	256/14592	0.0986331	0.34763	0.321752	SIK1/NPY5R/RORB	3	ClusterGoSummary_UP_RNA.csv
320	GO:0007603	BP	GO:0007603	phototransduction, visible light	1/63	24/14592	0.098707	0.34763	0.321752	PDE6A	1	ClusterGoSummary_UP_RNA.csv
321	GO:0008209	BP	GO:0008209	androgen metabolic process	1/63	24/14592	0.098707	0.34763	0.321752	UGT2B7	1	ClusterGoSummary_UP_RNA.csv
322	GO:0014046	BP	GO:0014046	dopamine secretion	1/63	24/14592	0.098707	0.34763	0.321752	SYT13	1	ClusterGoSummary_UP_RNA.csv
323	GO:0014059	BP	GO:0014059	regulation of dopamine secretion	1/63	24/14592	0.098707	0.34763	0.321752	SYT13	1	ClusterGoSummary_UP_RNA.csv
324	GO:0032958	BP	GO:0032958	inositol phosphate biosynthetic process	1/63	24/14592	0.098707	0.34763	0.321752	NTSR1	1	ClusterGoSummary_UP_RNA.csv
325	GO:0034123	BP	GO:0034123	positive regulation of toll-like receptor signaling pathway	1/63	24/14592	0.098707	0.34763	0.321752	RSAD2	1	ClusterGoSummary_UP_RNA.csv
326	GO:0034162	BP	GO:0034162	toll-like receptor 9 signaling pathway	1/63	24/14592	0.098707	0.34763	0.321752	RSAD2	1	ClusterGoSummary_UP_RNA.csv
327	GO:0035235	BP	GO:0035235	ionotropic glutamate receptor signaling pathway	1/63	24/14592	0.098707	0.34763	0.321752	GRIA4	1	ClusterGoSummary_UP_RNA.csv
328	GO:0042403	BP	GO:0042403	thyroid hormone metabolic process	1/63	24/14592	0.098707	0.34763	0.321752	SLCO1C1	1	ClusterGoSummary_UP_RNA.csv
329	GO:0098810	BP	GO:0098810	neurotransmitter reuptake	1/63	24/14592	0.098707	0.34763	0.321752	NOS1	1	ClusterGoSummary_UP_RNA.csv
330	GO:2000209	BP	GO:2000209	regulation of anoikis	1/63	24/14592	0.098707	0.34763	0.321752	SIK1	1	ClusterGoSummary_UP_RNA.csv
331	GO:0048660	BP	GO:0048660	regulation of smooth muscle cell proliferation	2/63	123/14592	0.0988127	0.34763	0.321752	NPY5R/APLN	2	ClusterGoSummary_UP_RNA.csv
332	GO:0009914	BP	GO:0009914	hormone transport	3/63	257/14592	0.099504	0.349011	0.32303	SLCO1C1/APLN/SOX11	3	ClusterGoSummary_UP_RNA.csv
333	GO:0007605	BP	GO:0007605	sensory perception of sound	2/63	125/14592	0.101519	0.349314	0.32331	SLC26A4/OTOF	2	ClusterGoSummary_UP_RNA.csv
334	GO:0048659	BP	GO:0048659	smooth muscle cell proliferation	2/63	125/14592	0.101519	0.349314	0.32331	NPY5R/APLN	2	ClusterGoSummary_UP_RNA.csv
335	GO:0032228	BP	GO:0032228	regulation of synaptic transmission, GABAergic	1/63	25/14592	0.102605	0.349314	0.32331	NPY5R	1	ClusterGoSummary_UP_RNA.csv
336	GO:0044060	BP	GO:0044060	regulation of endocrine process	1/63	25/14592	0.102605	0.349314	0.32331	APLN	1	ClusterGoSummary_UP_RNA.csv
337	GO:0046174	BP	GO:0046174	polyol catabolic process	1/63	25/14592	0.102605	0.349314	0.32331	NTSR1	1	ClusterGoSummary_UP_RNA.csv
338	GO:0051930	BP	GO:0051930	regulation of sensory perception of pain	1/63	25/14592	0.102605	0.349314	0.32331	NTSR1	1	ClusterGoSummary_UP_RNA.csv
339	GO:0060314	BP	GO:0060314	regulation of ryanodine-sensitive calcium-release channel activity	1/63	25/14592	0.102605	0.349314	0.32331	NOS1	1	ClusterGoSummary_UP_RNA.csv
340	GO:2000193	BP	GO:2000193	positive regulation of fatty acid transport	1/63	25/14592	0.102605	0.349314	0.32331	NTSR1	1	ClusterGoSummary_UP_RNA.csv
341	GO:0010675	BP	GO:0010675	regulation of cellular carbohydrate metabolic process	2/63	126/14592	0.10288	0.349314	0.32331	NTSR1/SIK1	2	ClusterGoSummary_UP_RNA.csv
342	GO:0015908	BP	GO:0015908	fatty acid transport	2/63	126/14592	0.10288	0.349314	0.32331	NTSR1/NPY5R	2	ClusterGoSummary_UP_RNA.csv
343	GO:1903169	BP	GO:1903169	regulation of calcium ion transmembrane transport	2/63	126/14592	0.10288	0.349314	0.32331	NOS1/NTSR1	2	ClusterGoSummary_UP_RNA.csv
344	GO:0051048	BP	GO:0051048	negative regulation of secretion	2/63	127/14592	0.104246	0.352926	0.326654	RSAD2/NPY5R	2	ClusterGoSummary_UP_RNA.csv
345	GO:0043153	BP	GO:0043153	entrainment of circadian clock by photoperiod	1/63	26/14592	0.106486	0.3574	0.330795	SIK1	1	ClusterGoSummary_UP_RNA.csv
346	GO:0043267	BP	GO:0043267	negative regulation of potassium ion transport	1/63	26/14592	0.106486	0.3574	0.330795	NOS1	1	ClusterGoSummary_UP_RNA.csv
347	GO:0051931	BP	GO:0051931	regulation of sensory perception	1/63	26/14592	0.106486	0.3574	0.330795	NTSR1	1	ClusterGoSummary_UP_RNA.csv
348	GO:0010817	BP	GO:0010817	regulation of hormone levels	4/63	420/14592	0.107598	0.360098	0.333292	SLCO1C1/UGT2B7/APLN/SOX11	4	ClusterGoSummary_UP_RNA.csv
349	GO:0008202	BP	GO:0008202	steroid metabolic process	3/63	267/14592	0.108384	0.360497	0.333661	CYP24A1/UGT2B7/CYP2A6	3	ClusterGoSummary_UP_RNA.csv
350	GO:0002828	BP	GO:0002828	regulation of type 2 immune response	1/63	27/14592	0.11035	0.360497	0.333661	RSAD2	1	ClusterGoSummary_UP_RNA.csv
351	GO:0003351	BP	GO:0003351	epithelial cilium movement involved in extracellular fluid movement	1/63	27/14592	0.11035	0.360497	0.333661	KATNIP	1	ClusterGoSummary_UP_RNA.csv
352	GO:0018200	BP	GO:0018200	peptidyl-glutamic acid modification	1/63	27/14592	0.11035	0.360497	0.333661	CEP41	1	ClusterGoSummary_UP_RNA.csv
353	GO:0032369	BP	GO:0032369	negative regulation of lipid transport	1/63	27/14592	0.11035	0.360497	0.333661	NPY5R	1	ClusterGoSummary_UP_RNA.csv
354	GO:0040036	BP	GO:0040036	regulation of fibroblast growth factor receptor signaling pathway	1/63	27/14592	0.11035	0.360497	0.333661	APLN	1	ClusterGoSummary_UP_RNA.csv
355	GO:0045292	BP	GO:0045292	mRNA cis splicing, via spliceosome	1/63	27/14592	0.11035	0.360497	0.333661	RNVU1-7	1	ClusterGoSummary_UP_RNA.csv
356	GO:0071295	BP	GO:0071295	cellular response to vitamin	1/63	27/14592	0.11035	0.360497	0.333661	CYP24A1	1	ClusterGoSummary_UP_RNA.csv
357	GO:1903900	BP	GO:1903900	regulation of viral life cycle	2/63	132/14592	0.111151	0.360497	0.333661	MID2/RSAD2	2	ClusterGoSummary_UP_RNA.csv
358	GO:0007626	BP	GO:0007626	locomotory behavior	2/63	133/14592	0.112546	0.360497	0.333661	NTSR1/NPY1R	2	ClusterGoSummary_UP_RNA.csv
359	GO:0003205	BP	GO:0003205	cardiac chamber development	2/63	134/14592	0.113946	0.360497	0.333661	NPY5R/SOX11	2	ClusterGoSummary_UP_RNA.csv
360	GO:0060402	BP	GO:0060402	calcium ion transport into cytosol	2/63	134/14592	0.113946	0.360497	0.333661	NOS1/NTSR1	2	ClusterGoSummary_UP_RNA.csv
361	GO:0002861	BP	GO:0002861	regulation of inflammatory response to antigenic stimulus	1/63	28/14592	0.114198	0.360497	0.333661	NPY5R	1	ClusterGoSummary_UP_RNA.csv
362	GO:0006536	BP	GO:0006536	glutamate metabolic process	1/63	28/14592	0.114198	0.360497	0.333661	TAT	1	ClusterGoSummary_UP_RNA.csv
363	GO:0009309	BP	GO:0009309	amine biosynthetic process	1/63	28/14592	0.114198	0.360497	0.333661	PAH	1	ClusterGoSummary_UP_RNA.csv
364	GO:0015721	BP	GO:0015721	bile acid and bile salt transport	1/63	28/14592	0.114198	0.360497	0.333661	SLCO1C1	1	ClusterGoSummary_UP_RNA.csv
365	GO:0031646	BP	GO:0031646	positive regulation of nervous system process	1/63	28/14592	0.114198	0.360497	0.333661	NTSR1	1	ClusterGoSummary_UP_RNA.csv
366	GO:0035066	BP	GO:0035066	positive regulation of histone acetylation	1/63	28/14592	0.114198	0.360497	0.333661	NOS1	1	ClusterGoSummary_UP_RNA.csv
367	GO:0042401	BP	GO:0042401	cellular biogenic amine biosynthetic process	1/63	28/14592	0.114198	0.360497	0.333661	PAH	1	ClusterGoSummary_UP_RNA.csv
368	GO:0048048	BP	GO:0048048	embryonic eye morphogenesis	1/63	28/14592	0.114198	0.360497	0.333661	SOX11	1	ClusterGoSummary_UP_RNA.csv
369	GO:1902186	BP	GO:1902186	regulation of viral release from host cell	1/63	28/14592	0.114198	0.360497	0.333661	MID2	1	ClusterGoSummary_UP_RNA.csv
370	GO:0001504	BP	GO:0001504	neurotransmitter uptake	1/63	29/14592	0.11803	0.362788	0.335781	NOS1	1	ClusterGoSummary_UP_RNA.csv
371	GO:0030513	BP	GO:0030513	positive regulation of BMP signaling pathway	1/63	29/14592	0.11803	0.362788	0.335781	SOX11	1	ClusterGoSummary_UP_RNA.csv
372	GO:0031076	BP	GO:0031076	embryonic camera-type eye development	1/63	29/14592	0.11803	0.362788	0.335781	SOX11	1	ClusterGoSummary_UP_RNA.csv
373	GO:0033280	BP	GO:0033280	response to vitamin D	1/63	29/14592	0.11803	0.362788	0.335781	CYP24A1	1	ClusterGoSummary_UP_RNA.csv
374	GO:0035590	BP	GO:0035590	purinergic nucleotide receptor signaling pathway	1/63	29/14592	0.11803	0.362788	0.335781	GPR87	1	ClusterGoSummary_UP_RNA.csv
375	GO:0048566	BP	GO:0048566	embryonic digestive tract development	1/63	29/14592	0.11803	0.362788	0.335781	SOX11	1	ClusterGoSummary_UP_RNA.csv
376	GO:0072337	BP	GO:0072337	modified amino acid transport	1/63	29/14592	0.11803	0.362788	0.335781	SLC7A9	1	ClusterGoSummary_UP_RNA.csv
377	GO:0090207	BP	GO:0090207	regulation of triglyceride metabolic process	1/63	29/14592	0.11803	0.362788	0.335781	SIK1	1	ClusterGoSummary_UP_RNA.csv
378	GO:0097484	BP	GO:0097484	dendrite extension	1/63	29/14592	0.11803	0.362788	0.335781	UNC13A	1	ClusterGoSummary_UP_RNA.csv
379	GO:2000036	BP	GO:2000036	regulation of stem cell population maintenance	1/63	29/14592	0.11803	0.362788	0.335781	CNOT2	1	ClusterGoSummary_UP_RNA.csv
380	GO:0009416	BP	GO:0009416	response to light stimulus	3/63	278/14592	0.118497	0.363267	0.336225	PDE6A/SIK1/CABP4	3	ClusterGoSummary_UP_RNA.csv
381	GO:0006858	BP	GO:0006858	extracellular transport	1/63	30/14592	0.121846	0.36511	0.33793	KATNIP	1	ClusterGoSummary_UP_RNA.csv
382	GO:0009268	BP	GO:0009268	response to pH	1/63	30/14592	0.121846	0.36511	0.33793	SLC38A3	1	ClusterGoSummary_UP_RNA.csv
383	GO:0009648	BP	GO:0009648	photoperiodism	1/63	30/14592	0.121846	0.36511	0.33793	SIK1	1	ClusterGoSummary_UP_RNA.csv
384	GO:0009649	BP	GO:0009649	entrainment of circadian clock	1/63	30/14592	0.121846	0.36511	0.33793	SIK1	1	ClusterGoSummary_UP_RNA.csv
385	GO:0032309	BP	GO:0032309	icosanoid secretion	1/63	30/14592	0.121846	0.36511	0.33793	NTSR1	1	ClusterGoSummary_UP_RNA.csv
386	GO:0033144	BP	GO:0033144	negative regulation of intracellular steroid hormone receptor signaling pathway	1/63	30/14592	0.121846	0.36511	0.33793	CNOT2	1	ClusterGoSummary_UP_RNA.csv
387	GO:0042311	BP	GO:0042311	vasodilation	1/63	30/14592	0.121846	0.36511	0.33793	NOS1	1	ClusterGoSummary_UP_RNA.csv
388	GO:1903170	BP	GO:1903170	negative regulation of calcium ion transmembrane transport	1/63	30/14592	0.121846	0.36511	0.33793	NTSR1	1	ClusterGoSummary_UP_RNA.csv
389	GO:0007610	BP	GO:0007610	behavior	4/63	440/14592	0.121912	0.36511	0.33793	NTSR1/NPY1R/NPY5R/APLN	4	ClusterGoSummary_UP_RNA.csv
390	GO:0071496	BP	GO:0071496	cellular response to external stimulus	3/63	282/14592	0.122261	0.365219	0.338031	CYP24A1/SIK1/SLC38A3	3	ClusterGoSummary_UP_RNA.csv
391	GO:0001825	BP	GO:0001825	blastocyst formation	1/63	31/14592	0.125645	0.365968	0.338725	CNOT2	1	ClusterGoSummary_UP_RNA.csv
392	GO:0002724	BP	GO:0002724	regulation of T cell cytokine production	1/63	31/14592	0.125645	0.365968	0.338725	RSAD2	1	ClusterGoSummary_UP_RNA.csv
393	GO:0008210	BP	GO:0008210	estrogen metabolic process	1/63	31/14592	0.125645	0.365968	0.338725	UGT2B7	1	ClusterGoSummary_UP_RNA.csv
394	GO:0010830	BP	GO:0010830	regulation of myotube differentiation	1/63	31/14592	0.125645	0.365968	0.338725	SIK1	1	ClusterGoSummary_UP_RNA.csv
395	GO:0032350	BP	GO:0032350	regulation of hormone metabolic process	1/63	31/14592	0.125645	0.365968	0.338725	SLCO1C1	1	ClusterGoSummary_UP_RNA.csv
396	GO:0046717	BP	GO:0046717	acid secretion	1/63	31/14592	0.125645	0.365968	0.338725	NTSR1	1	ClusterGoSummary_UP_RNA.csv
397	GO:0051443	BP	GO:0051443	positive regulation of ubiquitin-protein transferase activity	1/63	31/14592	0.125645	0.365968	0.338725	CDC20B	1	ClusterGoSummary_UP_RNA.csv
398	GO:0051932	BP	GO:0051932	synaptic transmission, GABAergic	1/63	31/14592	0.125645	0.365968	0.338725	NPY5R	1	ClusterGoSummary_UP_RNA.csv
399	GO:0060251	BP	GO:0060251	regulation of glial cell proliferation	1/63	31/14592	0.125645	0.365968	0.338725	SOX11	1	ClusterGoSummary_UP_RNA.csv
400	GO:1900371	BP	GO:1900371	regulation of purine nucleotide biosynthetic process	1/63	31/14592	0.125645	0.365968	0.338725	NOS1	1	ClusterGoSummary_UP_RNA.csv
401	GO:0048284	BP	GO:0048284	organelle fusion	2/63	143/14592	0.126744	0.366922	0.339607	SYT13/CPLX2	2	ClusterGoSummary_UP_RNA.csv
402	GO:0050954	BP	GO:0050954	sensory perception of mechanical stimulus	2/63	143/14592	0.126744	0.366922	0.339607	SLC26A4/OTOF	2	ClusterGoSummary_UP_RNA.csv
403	GO:1905952	BP	GO:1905952	regulation of lipid localization	2/63	144/14592	0.128187	0.366922	0.339607	NTSR1/NPY5R	2	ClusterGoSummary_UP_RNA.csv
404	GO:2000045	BP	GO:2000045	regulation of G1/S transition of mitotic cell cycle	2/63	144/14592	0.128187	0.366922	0.339607	MYO16/CNOT2	2	ClusterGoSummary_UP_RNA.csv
405	GO:0051480	BP	GO:0051480	regulation of cytosolic calcium ion concentration	3/63	289/14592	0.128952	0.366922	0.339607	NOS1/NTSR1/KCNK3	3	ClusterGoSummary_UP_RNA.csv
406	GO:0019076	BP	GO:0019076	viral release from host cell	1/63	32/14592	0.129428	0.366922	0.339607	MID2	1	ClusterGoSummary_UP_RNA.csv
407	GO:0030808	BP	GO:0030808	regulation of nucleotide biosynthetic process	1/63	32/14592	0.129428	0.366922	0.339607	NOS1	1	ClusterGoSummary_UP_RNA.csv
408	GO:0035890	BP	GO:0035890	exit from host	1/63	32/14592	0.129428	0.366922	0.339607	MID2	1	ClusterGoSummary_UP_RNA.csv
409	GO:0035891	BP	GO:0035891	exit from host cell	1/63	32/14592	0.129428	0.366922	0.339607	MID2	1	ClusterGoSummary_UP_RNA.csv
410	GO:0038128	BP	GO:0038128	ERBB2 signaling pathway	1/63	32/14592	0.129428	0.366922	0.339607	PTPRR	1	ClusterGoSummary_UP_RNA.csv
411	GO:0042092	BP	GO:0042092	type 2 immune response	1/63	32/14592	0.129428	0.366922	0.339607	RSAD2	1	ClusterGoSummary_UP_RNA.csv
412	GO:1904062	BP	GO:1904062	regulation of cation transmembrane transport	3/63	290/14592	0.129919	0.367423	0.340071	NOS1/NTSR1/GRIA4	3	ClusterGoSummary_UP_RNA.csv
413	GO:0002369	BP	GO:0002369	T cell cytokine production	1/63	33/14592	0.133195	0.371292	0.343653	RSAD2	1	ClusterGoSummary_UP_RNA.csv
414	GO:0010765	BP	GO:0010765	positive regulation of sodium ion transport	1/63	33/14592	0.133195	0.371292	0.343653	NOS1	1	ClusterGoSummary_UP_RNA.csv
415	GO:0045823	BP	GO:0045823	positive regulation of heart contraction	1/63	33/14592	0.133195	0.371292	0.343653	APLN	1	ClusterGoSummary_UP_RNA.csv
416	GO:0048483	BP	GO:0048483	autonomic nervous system development	1/63	33/14592	0.133195	0.371292	0.343653	SOX11	1	ClusterGoSummary_UP_RNA.csv
417	GO:0140354	BP	GO:0140354	lipid import into cell	1/63	33/14592	0.133195	0.371292	0.343653	NTSR1	1	ClusterGoSummary_UP_RNA.csv
418	GO:2000758	BP	GO:2000758	positive regulation of peptidyl-lysine acetylation	1/63	33/14592	0.133195	0.371292	0.343653	NOS1	1	ClusterGoSummary_UP_RNA.csv
419	GO:0009267	BP	GO:0009267	cellular response to starvation	2/63	148/14592	0.133997	0.37264	0.344901	SIK1/SLC38A3	2	ClusterGoSummary_UP_RNA.csv
420	GO:0000289	BP	GO:0000289	nuclear-transcribed mRNA poly(A) tail shortening	1/63	34/14592	0.136946	0.376359	0.348342	CNOT2	1	ClusterGoSummary_UP_RNA.csv
421	GO:0007520	BP	GO:0007520	myoblast fusion	1/63	34/14592	0.136946	0.376359	0.348342	NOS1	1	ClusterGoSummary_UP_RNA.csv
422	GO:0014003	BP	GO:0014003	oligodendrocyte development	1/63	34/14592	0.136946	0.376359	0.348342	SOX11	1	ClusterGoSummary_UP_RNA.csv
423	GO:0043276	BP	GO:0043276	anoikis	1/63	34/14592	0.136946	0.376359	0.348342	SIK1	1	ClusterGoSummary_UP_RNA.csv
424	GO:2000310	BP	GO:2000310	regulation of NMDA receptor activity	1/63	34/14592	0.136946	0.376359	0.348342	GRIA4	1	ClusterGoSummary_UP_RNA.csv
425	GO:0003254	BP	GO:0003254	regulation of membrane depolarization	1/63	35/14592	0.14068	0.37647	0.348445	NTSR1	1	ClusterGoSummary_UP_RNA.csv
426	GO:0007187	BP	GO:0007187	G protein-coupled receptor signaling pathway, coupled to cyclic nucleotide second messenger	1/63	35/14592	0.14068	0.37647	0.348445	NPY1R	1	ClusterGoSummary_UP_RNA.csv
427	GO:0015872	BP	GO:0015872	dopamine transport	1/63	35/14592	0.14068	0.37647	0.348445	SYT13	1	ClusterGoSummary_UP_RNA.csv
428	GO:0019432	BP	GO:0019432	triglyceride biosynthetic process	1/63	35/14592	0.14068	0.37647	0.348445	SIK1	1	ClusterGoSummary_UP_RNA.csv
429	GO:0045746	BP	GO:0045746	negative regulation of Notch signaling pathway	1/63	35/14592	0.14068	0.37647	0.348445	DLK1	1	ClusterGoSummary_UP_RNA.csv
430	GO:0046596	BP	GO:0046596	regulation of viral entry into host cell	1/63	35/14592	0.14068	0.37647	0.348445	MID2	1	ClusterGoSummary_UP_RNA.csv
431	GO:0051281	BP	GO:0051281	positive regulation of release of sequestered calcium ion into cytosol	1/63	35/14592	0.14068	0.37647	0.348445	NTSR1	1	ClusterGoSummary_UP_RNA.csv
432	GO:0060412	BP	GO:0060412	ventricular septum morphogenesis	1/63	35/14592	0.14068	0.37647	0.348445	SOX11	1	ClusterGoSummary_UP_RNA.csv
433	GO:1903524	BP	GO:1903524	positive regulation of blood circulation	1/63	35/14592	0.14068	0.37647	0.348445	APLN	1	ClusterGoSummary_UP_RNA.csv
434	GO:0098656	BP	GO:0098656	anion transmembrane transport	4/63	467/14592	0.142468	0.37647	0.348445	SLC7A9/SLC26A4/NTSR1/SLC38A3	4	ClusterGoSummary_UP_RNA.csv
435	GO:0010038	BP	GO:0010038	response to metal ion	3/63	303/14592	0.142719	0.37647	0.348445	SYT13/KCNK3/TAT	3	ClusterGoSummary_UP_RNA.csv
436	GO:0060401	BP	GO:0060401	cytosolic calcium ion transport	2/63	154/14592	0.142824	0.37647	0.348445	NOS1/NTSR1	2	ClusterGoSummary_UP_RNA.csv
437	GO:0044057	BP	GO:0044057	regulation of system process	4/63	468/14592	0.143255	0.37647	0.348445	NOS1/NTSR1/KCNK3/APLN	4	ClusterGoSummary_UP_RNA.csv
438	GO:0001659	BP	GO:0001659	temperature homeostasis	2/63	155/14592	0.144307	0.37647	0.348445	NTSR1/APLN	2	ClusterGoSummary_UP_RNA.csv
439	GO:0006584	BP	GO:0006584	catecholamine metabolic process	1/63	36/14592	0.144399	0.37647	0.348445	PAH	1	ClusterGoSummary_UP_RNA.csv
440	GO:0009712	BP	GO:0009712	catechol-containing compound metabolic process	1/63	36/14592	0.144399	0.37647	0.348445	PAH	1	ClusterGoSummary_UP_RNA.csv
441	GO:0015701	BP	GO:0015701	bicarbonate transport	1/63	36/14592	0.144399	0.37647	0.348445	SLC26A4	1	ClusterGoSummary_UP_RNA.csv
442	GO:0017158	BP	GO:0017158	regulation of calcium ion-dependent exocytosis	1/63	36/14592	0.144399	0.37647	0.348445	SYT13	1	ClusterGoSummary_UP_RNA.csv
443	GO:0033146	BP	GO:0033146	regulation of intracellular estrogen receptor signaling pathway	1/63	36/14592	0.144399	0.37647	0.348445	CNOT2	1	ClusterGoSummary_UP_RNA.csv
444	GO:0045981	BP	GO:0045981	positive regulation of nucleotide metabolic process	1/63	36/14592	0.144399	0.37647	0.348445	NOS1	1	ClusterGoSummary_UP_RNA.csv
445	GO:0050433	BP	GO:0050433	regulation of catecholamine secretion	1/63	36/14592	0.144399	0.37647	0.348445	SYT13	1	ClusterGoSummary_UP_RNA.csv
446	GO:0072091	BP	GO:0072091	regulation of stem cell proliferation	1/63	36/14592	0.144399	0.37647	0.348445	SOX11	1	ClusterGoSummary_UP_RNA.csv
447	GO:1900544	BP	GO:1900544	positive regulation of purine nucleotide metabolic process	1/63	36/14592	0.144399	0.37647	0.348445	NOS1	1	ClusterGoSummary_UP_RNA.csv
448	GO:0006376	BP	GO:0006376	mRNA splice site selection	1/63	37/14592	0.148103	0.381863	0.353436	RNVU1-7	1	ClusterGoSummary_UP_RNA.csv
449	GO:0006775	BP	GO:0006775	fat-soluble vitamin metabolic process	1/63	37/14592	0.148103	0.381863	0.353436	CYP24A1	1	ClusterGoSummary_UP_RNA.csv
450	GO:0010677	BP	GO:0010677	negative regulation of cellular carbohydrate metabolic process	1/63	37/14592	0.148103	0.381863	0.353436	SIK1	1	ClusterGoSummary_UP_RNA.csv
451	GO:0050432	BP	GO:0050432	catecholamine secretion	1/63	37/14592	0.148103	0.381863	0.353436	SYT13	1	ClusterGoSummary_UP_RNA.csv
452	GO:0060986	BP	GO:0060986	endocrine hormone secretion	1/63	37/14592	0.148103	0.381863	0.353436	APLN	1	ClusterGoSummary_UP_RNA.csv
453	GO:1902806	BP	GO:1902806	regulation of cell cycle G1/S phase transition	2/63	159/14592	0.150272	0.382917	0.354412	MYO16/CNOT2	2	ClusterGoSummary_UP_RNA.csv
454	GO:0007223	BP	GO:0007223	Wnt signaling pathway, calcium modulating pathway	1/63	38/14592	0.15179	0.382917	0.354412	PDE6A	1	ClusterGoSummary_UP_RNA.csv
455	GO:0007595	BP	GO:0007595	lactation	1/63	38/14592	0.15179	0.382917	0.354412	APLN	1	ClusterGoSummary_UP_RNA.csv
456	GO:0022602	BP	GO:0022602	ovulation cycle process	1/63	38/14592	0.15179	0.382917	0.354412	NPY5R	1	ClusterGoSummary_UP_RNA.csv
457	GO:0031670	BP	GO:0031670	cellular response to nutrient	1/63	38/14592	0.15179	0.382917	0.354412	CYP24A1	1	ClusterGoSummary_UP_RNA.csv
458	GO:0048066	BP	GO:0048066	developmental pigmentation	1/63	38/14592	0.15179	0.382917	0.354412	SLC45A2	1	ClusterGoSummary_UP_RNA.csv
459	GO:0062208	BP	GO:0062208	positive regulation of pattern recognition receptor signaling pathway	1/63	38/14592	0.15179	0.382917	0.354412	RSAD2	1	ClusterGoSummary_UP_RNA.csv
460	GO:0071715	BP	GO:0071715	icosanoid transport	1/63	38/14592	0.15179	0.382917	0.354412	NTSR1	1	ClusterGoSummary_UP_RNA.csv
461	GO:0089718	BP	GO:0089718	amino acid import across plasma membrane	1/63	38/14592	0.15179	0.382917	0.354412	NTSR1	1	ClusterGoSummary_UP_RNA.csv
462	GO:0090102	BP	GO:0090102	cochlea development	1/63	38/14592	0.15179	0.382917	0.354412	KCNK3	1	ClusterGoSummary_UP_RNA.csv
463	GO:0071248	BP	GO:0071248	cellular response to metal ion	2/63	161/14592	0.153274	0.385827	0.357106	SYT13/KCNK3	2	ClusterGoSummary_UP_RNA.csv
464	GO:0035637	BP	GO:0035637	multicellular organismal signaling	2/63	162/14592	0.154779	0.387162	0.358341	NOS1/KCNK3	2	ClusterGoSummary_UP_RNA.csv
465	GO:0001701	BP	GO:0001701	in utero embryonic development	3/63	315/14592	0.154898	0.387162	0.358341	CNOT2/NECAB1/PTPRR	3	ClusterGoSummary_UP_RNA.csv
466	GO:0010559	BP	GO:0010559	regulation of glycoprotein biosynthetic process	1/63	39/14592	0.155462	0.387162	0.358341	NECAB1	1	ClusterGoSummary_UP_RNA.csv
467	GO:0048546	BP	GO:0048546	digestive tract morphogenesis	1/63	39/14592	0.155462	0.387162	0.358341	SOX11	1	ClusterGoSummary_UP_RNA.csv
468	GO:1902895	BP	GO:1902895	positive regulation of pri-miRNA transcription by RNA polymerase II	1/63	39/14592	0.155462	0.387162	0.358341	APLN	1	ClusterGoSummary_UP_RNA.csv
469	GO:0006111	BP	GO:0006111	regulation of gluconeogenesis	1/63	40/14592	0.159118	0.392916	0.363667	SIK1	1	ClusterGoSummary_UP_RNA.csv
470	GO:0045104	BP	GO:0045104	intermediate filament cytoskeleton organization	1/63	40/14592	0.159118	0.392916	0.363667	GFAP	1	ClusterGoSummary_UP_RNA.csv
471	GO:0045668	BP	GO:0045668	negative regulation of osteoblast differentiation	1/63	40/14592	0.159118	0.392916	0.363667	RORB	1	ClusterGoSummary_UP_RNA.csv
472	GO:2000677	BP	GO:2000677	regulation of transcription regulatory region DNA binding	1/63	40/14592	0.159118	0.392916	0.363667	SOX11	1	ClusterGoSummary_UP_RNA.csv
473	GO:0002673	BP	GO:0002673	regulation of acute inflammatory response	1/63	41/14592	0.162758	0.395221	0.3658	NPY5R	1	ClusterGoSummary_UP_RNA.csv
474	GO:0045103	BP	GO:0045103	intermediate filament-based process	1/63	41/14592	0.162758	0.395221	0.3658	GFAP	1	ClusterGoSummary_UP_RNA.csv
475	GO:0045454	BP	GO:0045454	cell redox homeostasis	1/63	41/14592	0.162758	0.395221	0.3658	NOS1	1	ClusterGoSummary_UP_RNA.csv
476	GO:0045744	BP	GO:0045744	negative regulation of G protein-coupled receptor signaling pathway	1/63	41/14592	0.162758	0.395221	0.3658	APLN	1	ClusterGoSummary_UP_RNA.csv
477	GO:0046460	BP	GO:0046460	neutral lipid biosynthetic process	1/63	41/14592	0.162758	0.395221	0.3658	SIK1	1	ClusterGoSummary_UP_RNA.csv
478	GO:0046463	BP	GO:0046463	acylglycerol biosynthetic process	1/63	41/14592	0.162758	0.395221	0.3658	SIK1	1	ClusterGoSummary_UP_RNA.csv
479	GO:0046782	BP	GO:0046782	regulation of viral transcription	1/63	41/14592	0.162758	0.395221	0.3658	MID2	1	ClusterGoSummary_UP_RNA.csv
480	GO:0060976	BP	GO:0060976	coronary vasculature development	1/63	41/14592	0.162758	0.395221	0.3658	APLN	1	ClusterGoSummary_UP_RNA.csv
481	GO:0050792	BP	GO:0050792	regulation of viral process	2/63	168/14592	0.163871	0.397098	0.367538	MID2/RSAD2	2	ClusterGoSummary_UP_RNA.csv
482	GO:0048662	BP	GO:0048662	negative regulation of smooth muscle cell proliferation	1/63	42/14592	0.166383	0.400691	0.370863	APLN	1	ClusterGoSummary_UP_RNA.csv
483	GO:0052372	BP	GO:0052372	modulation by symbiont of entry into host	1/63	42/14592	0.166383	0.400691	0.370863	MID2	1	ClusterGoSummary_UP_RNA.csv
484	GO:1901985	BP	GO:1901985	positive regulation of protein acetylation	1/63	42/14592	0.166383	0.400691	0.370863	NOS1	1	ClusterGoSummary_UP_RNA.csv
485	GO:0016050	BP	GO:0016050	vesicle organization	3/63	327/14592	0.167397	0.401804	0.371893	SYT13/UNC13A/CPLX2	3	ClusterGoSummary_UP_RNA.csv
486	GO:0050679	BP	GO:0050679	positive regulation of epithelial cell proliferation	2/63	171/14592	0.168453	0.401804	0.371893	APLN/SOX11	2	ClusterGoSummary_UP_RNA.csv
487	GO:0010676	BP	GO:0010676	positive regulation of cellular carbohydrate metabolic process	1/63	43/14592	0.169992	0.401804	0.371893	NTSR1	1	ClusterGoSummary_UP_RNA.csv
488	GO:0018198	BP	GO:0018198	peptidyl-cysteine modification	1/63	43/14592	0.169992	0.401804	0.371893	NOS1	1	ClusterGoSummary_UP_RNA.csv
489	GO:0043303	BP	GO:0043303	mast cell degranulation	1/63	43/14592	0.169992	0.401804	0.371893	CPLX2	1	ClusterGoSummary_UP_RNA.csv
490	GO:0045912	BP	GO:0045912	negative regulation of carbohydrate metabolic process	1/63	43/14592	0.169992	0.401804	0.371893	SIK1	1	ClusterGoSummary_UP_RNA.csv
491	GO:0090503	BP	GO:0090503	RNA phosphodiester bond hydrolysis, exonucleolytic	1/63	43/14592	0.169992	0.401804	0.371893	CNOT2	1	ClusterGoSummary_UP_RNA.csv
492	GO:1903018	BP	GO:1903018	regulation of glycoprotein metabolic process	1/63	43/14592	0.169992	0.401804	0.371893	NECAB1	1	ClusterGoSummary_UP_RNA.csv
493	GO:1905953	BP	GO:1905953	negative regulation of lipid localization	1/63	43/14592	0.169992	0.401804	0.371893	NPY5R	1	ClusterGoSummary_UP_RNA.csv
494	GO:0033002	BP	GO:0033002	muscle cell proliferation	2/63	173/14592	0.171521	0.401804	0.371893	NPY5R/APLN	2	ClusterGoSummary_UP_RNA.csv
495	GO:0002279	BP	GO:0002279	mast cell activation involved in immune response	1/63	44/14592	0.173587	0.401804	0.371893	CPLX2	1	ClusterGoSummary_UP_RNA.csv
496	GO:0002448	BP	GO:0002448	mast cell mediated immunity	1/63	44/14592	0.173587	0.401804	0.371893	CPLX2	1	ClusterGoSummary_UP_RNA.csv
497	GO:0009584	BP	GO:0009584	detection of visible light	1/63	44/14592	0.173587	0.401804	0.371893	PDE6A	1	ClusterGoSummary_UP_RNA.csv
498	GO:0043090	BP	GO:0043090	amino acid import	1/63	44/14592	0.173587	0.401804	0.371893	NTSR1	1	ClusterGoSummary_UP_RNA.csv
499	GO:0045778	BP	GO:0045778	positive regulation of ossification	1/63	44/14592	0.173587	0.401804	0.371893	SOX11	1	ClusterGoSummary_UP_RNA.csv
500	GO:0051055	BP	GO:0051055	negative regulation of lipid biosynthetic process	1/63	44/14592	0.173587	0.401804	0.371893	SIK1	1	ClusterGoSummary_UP_RNA.csv
501	GO:0034764	BP	GO:0034764	positive regulation of transmembrane transport	2/63	176/14592	0.17614	0.401804	0.371893	NOS1/NTSR1	2	ClusterGoSummary_UP_RNA.csv
502	GO:0034767	BP	GO:0034767	positive regulation of ion transmembrane transport	2/63	176/14592	0.17614	0.401804	0.371893	NOS1/NTSR1	2	ClusterGoSummary_UP_RNA.csv
503	GO:0000768	BP	GO:0000768	syncytium formation by plasma membrane fusion	1/63	45/14592	0.177165	0.401804	0.371893	NOS1	1	ClusterGoSummary_UP_RNA.csv
504	GO:0002437	BP	GO:0002437	inflammatory response to antigenic stimulus	1/63	45/14592	0.177165	0.401804	0.371893	NPY5R	1	ClusterGoSummary_UP_RNA.csv
505	GO:0007528	BP	GO:0007528	neuromuscular junction development	1/63	45/14592	0.177165	0.401804	0.371893	UNC13A	1	ClusterGoSummary_UP_RNA.csv
506	GO:0010043	BP	GO:0010043	response to zinc ion	1/63	45/14592	0.177165	0.401804	0.371893	KCNK3	1	ClusterGoSummary_UP_RNA.csv
507	GO:0035329	BP	GO:0035329	hippo signaling	1/63	45/14592	0.177165	0.401804	0.371893	SOX11	1	ClusterGoSummary_UP_RNA.csv
508	GO:0042149	BP	GO:0042149	cellular response to glucose starvation	1/63	45/14592	0.177165	0.401804	0.371893	SIK1	1	ClusterGoSummary_UP_RNA.csv
509	GO:0043392	BP	GO:0043392	negative regulation of DNA binding	1/63	45/14592	0.177165	0.401804	0.371893	SOX11	1	ClusterGoSummary_UP_RNA.csv
510	GO:0046164	BP	GO:0046164	alcohol catabolic process	1/63	45/14592	0.177165	0.401804	0.371893	NTSR1	1	ClusterGoSummary_UP_RNA.csv
511	GO:0060425	BP	GO:0060425	lung morphogenesis	1/63	45/14592	0.177165	0.401804	0.371893	SOX11	1	ClusterGoSummary_UP_RNA.csv
512	GO:0098900	BP	GO:0098900	regulation of action potential	1/63	45/14592	0.177165	0.401804	0.371893	NTSR1	1	ClusterGoSummary_UP_RNA.csv
513	GO:0140253	BP	GO:0140253	cell-cell fusion	1/63	45/14592	0.177165	0.401804	0.371893	NOS1	1	ClusterGoSummary_UP_RNA.csv
514	GO:1903779	BP	GO:1903779	regulation of cardiac conduction	1/63	45/14592	0.177165	0.401804	0.371893	NOS1	1	ClusterGoSummary_UP_RNA.csv
515	GO:0043903	BP	GO:0043903	regulation of biological process involved in symbiotic interaction	2/63	178/14592	0.17923	0.404501	0.37439	MID2/RSAD2	2	ClusterGoSummary_UP_RNA.csv
516	GO:0010524	BP	GO:0010524	positive regulation of calcium ion transport into cytosol	1/63	46/14592	0.180729	0.404501	0.37439	NTSR1	1	ClusterGoSummary_UP_RNA.csv
517	GO:0014009	BP	GO:0014009	glial cell proliferation	1/63	46/14592	0.180729	0.404501	0.37439	SOX11	1	ClusterGoSummary_UP_RNA.csv
518	GO:0048260	BP	GO:0048260	positive regulation of receptor-mediated endocytosis	1/63	46/14592	0.180729	0.404501	0.37439	APLN	1	ClusterGoSummary_UP_RNA.csv
519	GO:1902001	BP	GO:1902001	fatty acid transmembrane transport	1/63	46/14592	0.180729	0.404501	0.37439	NTSR1	1	ClusterGoSummary_UP_RNA.csv
520	GO:0042445	BP	GO:0042445	hormone metabolic process	2/63	179/14592	0.180779	0.404501	0.37439	SLCO1C1/UGT2B7	2	ClusterGoSummary_UP_RNA.csv
521	GO:1902115	BP	GO:1902115	regulation of organelle assembly	2/63	179/14592	0.180779	0.404501	0.37439	CNOT2/ATXN2L	2	ClusterGoSummary_UP_RNA.csv
522	GO:0040029	BP	GO:0040029	regulation of gene expression, epigenetic	2/63	180/14592	0.182329	0.407191	0.376879	AEBP2/ZFP57	2	ClusterGoSummary_UP_RNA.csv
523	GO:0042594	BP	GO:0042594	response to starvation	2/63	181/14592	0.183882	0.409193	0.378733	SIK1/SLC38A3	2	ClusterGoSummary_UP_RNA.csv
524	GO:0002090	BP	GO:0002090	regulation of receptor internalization	1/63	47/14592	0.184277	0.409193	0.378733	APLN	1	ClusterGoSummary_UP_RNA.csv
525	GO:0006949	BP	GO:0006949	syncytium formation	1/63	47/14592	0.184277	0.409193	0.378733	NOS1	1	ClusterGoSummary_UP_RNA.csv
526	GO:0007623	BP	GO:0007623	circadian rhythm	2/63	183/14592	0.186994	0.413188	0.382429	SIK1/RORB	2	ClusterGoSummary_UP_RNA.csv
527	GO:0017157	BP	GO:0017157	regulation of exocytosis	2/63	183/14592	0.186994	0.413188	0.382429	SYT13/CPLX2	2	ClusterGoSummary_UP_RNA.csv
528	GO:0007215	BP	GO:0007215	glutamate receptor signaling pathway	1/63	48/14592	0.18781	0.413188	0.382429	GRIA4	1	ClusterGoSummary_UP_RNA.csv
529	GO:0040014	BP	GO:0040014	regulation of multicellular organism growth	1/63	48/14592	0.18781	0.413188	0.382429	NPY1R	1	ClusterGoSummary_UP_RNA.csv
530	GO:0006006	BP	GO:0006006	glucose metabolic process	2/63	184/14592	0.188552	0.413188	0.382429	SIK1/NPY1R	2	ClusterGoSummary_UP_RNA.csv
531	GO:0006813	BP	GO:0006813	potassium ion transport	2/63	184/14592	0.188552	0.413188	0.382429	NOS1/KCNK3	2	ClusterGoSummary_UP_RNA.csv
532	GO:0016051	BP	GO:0016051	carbohydrate biosynthetic process	2/63	184/14592	0.188552	0.413188	0.382429	NTSR1/SIK1	2	ClusterGoSummary_UP_RNA.csv
533	GO:0045071	BP	GO:0045071	negative regulation of viral genome replication	1/63	49/14592	0.191329	0.416902	0.385868	RSAD2	1	ClusterGoSummary_UP_RNA.csv
534	GO:0051937	BP	GO:0051937	catecholamine transport	1/63	49/14592	0.191329	0.416902	0.385868	SYT13	1	ClusterGoSummary_UP_RNA.csv
535	GO:0006109	BP	GO:0006109	regulation of carbohydrate metabolic process	2/63	186/14592	0.191675	0.416902	0.385868	NTSR1/SIK1	2	ClusterGoSummary_UP_RNA.csv
536	GO:0071241	BP	GO:0071241	cellular response to inorganic substance	2/63	186/14592	0.191675	0.416902	0.385868	SYT13/KCNK3	2	ClusterGoSummary_UP_RNA.csv
537	GO:0001503	BP	GO:0001503	ossification	3/63	350/14592	0.192143	0.417143	0.38609	CYP24A1/SOX11/RORB	3	ClusterGoSummary_UP_RNA.csv
538	GO:0002711	BP	GO:0002711	positive regulation of T cell mediated immunity	1/63	50/14592	0.194832	0.419085	0.387888	RSAD2	1	ClusterGoSummary_UP_RNA.csv
539	GO:0030520	BP	GO:0030520	intracellular estrogen receptor signaling pathway	1/63	50/14592	0.194832	0.419085	0.387888	CNOT2	1	ClusterGoSummary_UP_RNA.csv
540	GO:0051438	BP	GO:0051438	regulation of ubiquitin-protein transferase activity	1/63	50/14592	0.194832	0.419085	0.387888	CDC20B	1	ClusterGoSummary_UP_RNA.csv
541	GO:0051496	BP	GO:0051496	positive regulation of stress fiber assembly	1/63	50/14592	0.194832	0.419085	0.387888	PPM1E	1	ClusterGoSummary_UP_RNA.csv
542	GO:1902893	BP	GO:1902893	regulation of pri-miRNA transcription by RNA polymerase II	1/63	50/14592	0.194832	0.419085	0.387888	APLN	1	ClusterGoSummary_UP_RNA.csv
543	GO:0019229	BP	GO:0019229	regulation of vasoconstriction	1/63	51/14592	0.19832	0.422696	0.39123	APLN	1	ClusterGoSummary_UP_RNA.csv
544	GO:0019369	BP	GO:0019369	arachidonic acid metabolic process	1/63	51/14592	0.19832	0.422696	0.39123	CYP2A6	1	ClusterGoSummary_UP_RNA.csv
545	GO:0035914	BP	GO:0035914	skeletal muscle cell differentiation	1/63	51/14592	0.19832	0.422696	0.39123	SOX11	1	ClusterGoSummary_UP_RNA.csv
546	GO:0046148	BP	GO:0046148	pigment biosynthetic process	1/63	51/14592	0.19832	0.422696	0.39123	SLC45A2	1	ClusterGoSummary_UP_RNA.csv
547	GO:0061614	BP	GO:0061614	pri-miRNA transcription by RNA polymerase II	1/63	51/14592	0.19832	0.422696	0.39123	APLN	1	ClusterGoSummary_UP_RNA.csv
548	GO:0051651	BP	GO:0051651	maintenance of location in cell	2/63	192/14592	0.201085	0.426211	0.394483	NOS1/NTSR1	2	ClusterGoSummary_UP_RNA.csv
549	GO:0002720	BP	GO:0002720	positive regulation of cytokine production involved in immune response	1/63	52/14592	0.201793	0.426211	0.394483	RSAD2	1	ClusterGoSummary_UP_RNA.csv
550	GO:0033555	BP	GO:0033555	multicellular organismal response to stress	1/63	52/14592	0.201793	0.426211	0.394483	NOS1	1	ClusterGoSummary_UP_RNA.csv
551	GO:1904705	BP	GO:1904705	regulation of vascular associated smooth muscle cell proliferation	1/63	52/14592	0.201793	0.426211	0.394483	APLN	1	ClusterGoSummary_UP_RNA.csv
552	GO:1990874	BP	GO:1990874	vascular associated smooth muscle cell proliferation	1/63	52/14592	0.201793	0.426211	0.394483	APLN	1	ClusterGoSummary_UP_RNA.csv
553	GO:0035065	BP	GO:0035065	regulation of histone acetylation	1/63	53/14592	0.205252	0.431516	0.399394	NOS1	1	ClusterGoSummary_UP_RNA.csv
554	GO:0050709	BP	GO:0050709	negative regulation of protein secretion	1/63	53/14592	0.205252	0.431516	0.399394	RSAD2	1	ClusterGoSummary_UP_RNA.csv
555	GO:0050804	BP	GO:0050804	modulation of chemical synaptic transmission	3/63	362/14592	0.205414	0.431516	0.399394	UNC13A/CPLX2/NPY5R	3	ClusterGoSummary_UP_RNA.csv
556	GO:0099177	BP	GO:0099177	regulation of trans-synaptic signaling	3/63	363/14592	0.206529	0.433081	0.400842	UNC13A/CPLX2/NPY5R	3	ClusterGoSummary_UP_RNA.csv
557	GO:0098657	BP	GO:0098657	import into cell	2/63	196/14592	0.20739	0.434107	0.401792	NOS1/NTSR1	2	ClusterGoSummary_UP_RNA.csv
558	GO:0042698	BP	GO:0042698	ovulation cycle	1/63	54/14592	0.208696	0.435279	0.402877	NPY5R	1	ClusterGoSummary_UP_RNA.csv
559	GO:0072698	BP	GO:0072698	protein localization to microtubule cytoskeleton	1/63	54/14592	0.208696	0.435279	0.402877	MID2	1	ClusterGoSummary_UP_RNA.csv
560	GO:0006977	BP	GO:0006977	DNA damage response, signal transduction by p53 class mediator resulting in cell cycle arrest	1/63	55/14592	0.212125	0.440074	0.407314	CNOT2	1	ClusterGoSummary_UP_RNA.csv
561	GO:0008344	BP	GO:0008344	adult locomotory behavior	1/63	55/14592	0.212125	0.440074	0.407314	NTSR1	1	ClusterGoSummary_UP_RNA.csv
562	GO:0050805	BP	GO:0050805	negative regulation of synaptic transmission	1/63	55/14592	0.212125	0.440074	0.407314	NPY5R	1	ClusterGoSummary_UP_RNA.csv
563	GO:0072431	BP	GO:0072431	signal transduction involved in mitotic G1 DNA damage checkpoint	1/63	56/14592	0.215539	0.444732	0.411625	CNOT2	1	ClusterGoSummary_UP_RNA.csv
564	GO:1902400	BP	GO:1902400	intracellular signal transduction involved in G1 DNA damage checkpoint	1/63	56/14592	0.215539	0.444732	0.411625	CNOT2	1	ClusterGoSummary_UP_RNA.csv
565	GO:0000075	BP	GO:0000075	cell cycle checkpoint	2/63	203/14592	0.218475	0.444732	0.411625	CNOT2/SOX11	2	ClusterGoSummary_UP_RNA.csv
566	GO:0006874	BP	GO:0006874	cellular calcium ion homeostasis	3/63	374/14592	0.218896	0.444732	0.411625	NOS1/NTSR1/KCNK3	3	ClusterGoSummary_UP_RNA.csv
567	GO:0002011	BP	GO:0002011	morphogenesis of an epithelial sheet	1/63	57/14592	0.218939	0.444732	0.411625	SOX11	1	ClusterGoSummary_UP_RNA.csv
568	GO:0045576	BP	GO:0045576	mast cell activation	1/63	57/14592	0.218939	0.444732	0.411625	CPLX2	1	ClusterGoSummary_UP_RNA.csv
569	GO:0046173	BP	GO:0046173	polyol biosynthetic process	1/63	57/14592	0.218939	0.444732	0.411625	NTSR1	1	ClusterGoSummary_UP_RNA.csv
570	GO:0071300	BP	GO:0071300	cellular response to retinoic acid	1/63	57/14592	0.218939	0.444732	0.411625	RORB	1	ClusterGoSummary_UP_RNA.csv
571	GO:0072089	BP	GO:0072089	stem cell proliferation	1/63	57/14592	0.218939	0.444732	0.411625	SOX11	1	ClusterGoSummary_UP_RNA.csv
572	GO:1902305	BP	GO:1902305	regulation of sodium ion transmembrane transport	1/63	57/14592	0.218939	0.444732	0.411625	NOS1	1	ClusterGoSummary_UP_RNA.csv
573	GO:1902402	BP	GO:1902402	signal transduction involved in mitotic DNA damage checkpoint	1/63	57/14592	0.218939	0.444732	0.411625	CNOT2	1	ClusterGoSummary_UP_RNA.csv
574	GO:1902403	BP	GO:1902403	signal transduction involved in mitotic DNA integrity checkpoint	1/63	57/14592	0.218939	0.444732	0.411625	CNOT2	1	ClusterGoSummary_UP_RNA.csv
575	GO:0051924	BP	GO:0051924	regulation of calcium ion transport	2/63	205/14592	0.221653	0.446177	0.412963	NOS1/NTSR1	2	ClusterGoSummary_UP_RNA.csv
576	GO:0002792	BP	GO:0002792	negative regulation of peptide secretion	1/63	58/14592	0.222324	0.446177	0.412963	RSAD2	1	ClusterGoSummary_UP_RNA.csv
577	GO:0035690	BP	GO:0035690	cellular response to drug	1/63	58/14592	0.222324	0.446177	0.412963	PPM1E	1	ClusterGoSummary_UP_RNA.csv
578	GO:0044380	BP	GO:0044380	protein localization to cytoskeleton	1/63	58/14592	0.222324	0.446177	0.412963	MID2	1	ClusterGoSummary_UP_RNA.csv
579	GO:0045669	BP	GO:0045669	positive regulation of osteoblast differentiation	1/63	58/14592	0.222324	0.446177	0.412963	SOX11	1	ClusterGoSummary_UP_RNA.csv
580	GO:0060411	BP	GO:0060411	cardiac septum morphogenesis	1/63	58/14592	0.222324	0.446177	0.412963	SOX11	1	ClusterGoSummary_UP_RNA.csv
581	GO:2001259	BP	GO:2001259	positive regulation of cation channel activity	1/63	58/14592	0.222324	0.446177	0.412963	NTSR1	1	ClusterGoSummary_UP_RNA.csv
582	GO:0062012	BP	GO:0062012	regulation of small molecule metabolic process	3/63	379/14592	0.224569	0.449108	0.415676	NOS1/NTSR1/SIK1	3	ClusterGoSummary_UP_RNA.csv
583	GO:0003281	BP	GO:0003281	ventricular septum development	1/63	59/14592	0.225695	0.449108	0.415676	SOX11	1	ClusterGoSummary_UP_RNA.csv
584	GO:0032233	BP	GO:0032233	positive regulation of actin filament bundle assembly	1/63	59/14592	0.225695	0.449108	0.415676	PPM1E	1	ClusterGoSummary_UP_RNA.csv
585	GO:0072413	BP	GO:0072413	signal transduction involved in mitotic cell cycle checkpoint	1/63	59/14592	0.225695	0.449108	0.415676	CNOT2	1	ClusterGoSummary_UP_RNA.csv
586	GO:0031667	BP	GO:0031667	response to nutrient levels	3/63	380/14592	0.225707	0.449108	0.415676	CYP24A1/SIK1/SLC38A3	3	ClusterGoSummary_UP_RNA.csv
587	GO:0009266	BP	GO:0009266	response to temperature stimulus	2/63	208/14592	0.226426	0.449772	0.416291	NOS1/NTSR1	2	ClusterGoSummary_UP_RNA.csv
588	GO:0002088	BP	GO:0002088	lens development in camera-type eye	1/63	60/14592	0.229052	0.451304	0.417709	SOX11	1	ClusterGoSummary_UP_RNA.csv
589	GO:0015909	BP	GO:0015909	long-chain fatty acid transport	1/63	60/14592	0.229052	0.451304	0.417709	NTSR1	1	ClusterGoSummary_UP_RNA.csv
590	GO:0051966	BP	GO:0051966	regulation of synaptic transmission, glutamatergic	1/63	60/14592	0.229052	0.451304	0.417709	UNC13A	1	ClusterGoSummary_UP_RNA.csv
591	GO:1901607	BP	GO:1901607	alpha-amino acid biosynthetic process	1/63	60/14592	0.229052	0.451304	0.417709	PAH	1	ClusterGoSummary_UP_RNA.csv
592	GO:0055074	BP	GO:0055074	calcium ion homeostasis	3/63	383/14592	0.22913	0.451304	0.417709	NOS1/NTSR1/KCNK3	3	ClusterGoSummary_UP_RNA.csv
593	GO:0010959	BP	GO:0010959	regulation of metal ion transport	2/63	211/14592	0.231208	0.453149	0.419416	NOS1/NTSR1	2	ClusterGoSummary_UP_RNA.csv
594	GO:0006869	BP	GO:0006869	lipid transport	3/63	385/14592	0.231417	0.453149	0.419416	NTSR1/SLCO1C1/NPY5R	3	ClusterGoSummary_UP_RNA.csv
595	GO:0031571	BP	GO:0031571	mitotic G1 DNA damage checkpoint	1/63	61/14592	0.232394	0.453149	0.419416	CNOT2	1	ClusterGoSummary_UP_RNA.csv
596	GO:0042246	BP	GO:0042246	tissue regeneration	1/63	61/14592	0.232394	0.453149	0.419416	TM4SF4	1	ClusterGoSummary_UP_RNA.csv
597	GO:0044819	BP	GO:0044819	mitotic G1/S transition checkpoint	1/63	61/14592	0.232394	0.453149	0.419416	CNOT2	1	ClusterGoSummary_UP_RNA.csv
598	GO:2000756	BP	GO:2000756	regulation of peptidyl-lysine acetylation	1/63	61/14592	0.232394	0.453149	0.419416	NOS1	1	ClusterGoSummary_UP_RNA.csv
599	GO:0046883	BP	GO:0046883	regulation of hormone secretion	2/63	212/14592	0.232804	0.453192	0.419456	APLN/SOX11	2	ClusterGoSummary_UP_RNA.csv
600	GO:0000245	BP	GO:0000245	spliceosomal complex assembly	1/63	62/14592	0.235722	0.454329	0.420508	RNVU1-7	1	ClusterGoSummary_UP_RNA.csv
601	GO:0006305	BP	GO:0006305	DNA alkylation	1/63	62/14592	0.235722	0.454329	0.420508	ZFP57	1	ClusterGoSummary_UP_RNA.csv
602	GO:0006306	BP	GO:0006306	DNA methylation	1/63	62/14592	0.235722	0.454329	0.420508	ZFP57	1	ClusterGoSummary_UP_RNA.csv
603	GO:0007193	BP	GO:0007193	adenylate cyclase-inhibiting G protein-coupled receptor signaling pathway	1/63	62/14592	0.235722	0.454329	0.420508	NPY1R	1	ClusterGoSummary_UP_RNA.csv
604	GO:0034332	BP	GO:0034332	adherens junction organization	1/63	62/14592	0.235722	0.454329	0.420508	CADM2	1	ClusterGoSummary_UP_RNA.csv
605	GO:0044783	BP	GO:0044783	G1 DNA damage checkpoint	1/63	62/14592	0.235722	0.454329	0.420508	CNOT2	1	ClusterGoSummary_UP_RNA.csv
606	GO:1904427	BP	GO:1904427	positive regulation of calcium ion transmembrane transport	1/63	63/14592	0.239036	0.459957	0.425717	NTSR1	1	ClusterGoSummary_UP_RNA.csv
607	GO:0002065	BP	GO:0002065	columnar/cuboidal epithelial cell differentiation	1/63	64/14592	0.242336	0.464013	0.429471	SOX11	1	ClusterGoSummary_UP_RNA.csv
608	GO:0042440	BP	GO:0042440	pigment metabolic process	1/63	64/14592	0.242336	0.464013	0.429471	SLC45A2	1	ClusterGoSummary_UP_RNA.csv
609	GO:0055117	BP	GO:0055117	regulation of cardiac muscle contraction	1/63	64/14592	0.242336	0.464013	0.429471	NOS1	1	ClusterGoSummary_UP_RNA.csv
610	GO:1901990	BP	GO:1901990	regulation of mitotic cell cycle phase transition	3/63	397/14592	0.24523	0.46724	0.432458	MYO16/CEP41/CNOT2	3	ClusterGoSummary_UP_RNA.csv
611	GO:0006809	BP	GO:0006809	nitric oxide biosynthetic process	1/63	65/14592	0.245621	0.46724	0.432458	NOS1	1	ClusterGoSummary_UP_RNA.csv
612	GO:0061053	BP	GO:0061053	somite development	1/63	65/14592	0.245621	0.46724	0.432458	SOX11	1	ClusterGoSummary_UP_RNA.csv
613	GO:0070373	BP	GO:0070373	negative regulation of ERK1 and ERK2 cascade	1/63	65/14592	0.245621	0.46724	0.432458	PTPRR	1	ClusterGoSummary_UP_RNA.csv
614	GO:0033143	BP	GO:0033143	regulation of intracellular steroid hormone receptor signaling pathway	1/63	66/14592	0.248893	0.468127	0.433279	CNOT2	1	ClusterGoSummary_UP_RNA.csv
615	GO:0034121	BP	GO:0034121	regulation of toll-like receptor signaling pathway	1/63	66/14592	0.248893	0.468127	0.433279	RSAD2	1	ClusterGoSummary_UP_RNA.csv
616	GO:0043647	BP	GO:0043647	inositol phosphate metabolic process	1/63	66/14592	0.248893	0.468127	0.433279	NTSR1	1	ClusterGoSummary_UP_RNA.csv
617	GO:0045913	BP	GO:0045913	positive regulation of carbohydrate metabolic process	1/63	66/14592	0.248893	0.468127	0.433279	NTSR1	1	ClusterGoSummary_UP_RNA.csv
618	GO:0050886	BP	GO:0050886	endocrine process	1/63	66/14592	0.248893	0.468127	0.433279	APLN	1	ClusterGoSummary_UP_RNA.csv
619	GO:1902117	BP	GO:1902117	positive regulation of organelle assembly	1/63	66/14592	0.248893	0.468127	0.433279	CNOT2	1	ClusterGoSummary_UP_RNA.csv
620	GO:1902930	BP	GO:1902930	regulation of alcohol biosynthetic process	1/63	66/14592	0.248893	0.468127	0.433279	NTSR1	1	ClusterGoSummary_UP_RNA.csv
621	GO:0019318	BP	GO:0019318	hexose metabolic process	2/63	223/14592	0.250399	0.469447	0.434501	SIK1/NPY1R	2	ClusterGoSummary_UP_RNA.csv
622	GO:1901991	BP	GO:1901991	negative regulation of mitotic cell cycle phase transition	2/63	223/14592	0.250399	0.469447	0.434501	MYO16/CNOT2	2	ClusterGoSummary_UP_RNA.csv
623	GO:0051146	BP	GO:0051146	striated muscle cell differentiation	2/63	224/14592	0.252001	0.469788	0.434816	NOS1/SIK1	2	ClusterGoSummary_UP_RNA.csv
624	GO:0010633	BP	GO:0010633	negative regulation of epithelial cell migration	1/63	67/14592	0.25215	0.469788	0.434816	PTPRR	1	ClusterGoSummary_UP_RNA.csv
625	GO:0042310	BP	GO:0042310	vasoconstriction	1/63	67/14592	0.25215	0.469788	0.434816	APLN	1	ClusterGoSummary_UP_RNA.csv
626	GO:0009991	BP	GO:0009991	response to extracellular stimulus	3/63	403/14592	0.252189	0.469788	0.434816	CYP24A1/SIK1/SLC38A3	3	ClusterGoSummary_UP_RNA.csv
627	GO:0009314	BP	GO:0009314	response to radiation	3/63	404/14592	0.253352	0.470454	0.435433	PDE6A/SIK1/CABP4	3	ClusterGoSummary_UP_RNA.csv
628	GO:0072503	BP	GO:0072503	cellular divalent inorganic cation homeostasis	3/63	404/14592	0.253352	0.470454	0.435433	NOS1/NTSR1/KCNK3	3	ClusterGoSummary_UP_RNA.csv
629	GO:0099601	BP	GO:0099601	regulation of neurotransmitter receptor activity	1/63	68/14592	0.255394	0.473492	0.438245	GRIA4	1	ClusterGoSummary_UP_RNA.csv
630	GO:0007589	BP	GO:0007589	body fluid secretion	1/63	69/14592	0.258624	0.475705	0.440293	APLN	1	ClusterGoSummary_UP_RNA.csv
631	GO:0021510	BP	GO:0021510	spinal cord development	1/63	69/14592	0.258624	0.475705	0.440293	SOX11	1	ClusterGoSummary_UP_RNA.csv
632	GO:0042982	BP	GO:0042982	amyloid precursor protein metabolic process	1/63	69/14592	0.258624	0.475705	0.440293	NECAB1	1	ClusterGoSummary_UP_RNA.csv
633	GO:0045666	BP	GO:0045666	positive regulation of neuron differentiation	1/63	69/14592	0.258624	0.475705	0.440293	SOX11	1	ClusterGoSummary_UP_RNA.csv
634	GO:0046209	BP	GO:0046209	nitric oxide metabolic process	1/63	69/14592	0.258624	0.475705	0.440293	NOS1	1	ClusterGoSummary_UP_RNA.csv
635	GO:0032370	BP	GO:0032370	positive regulation of lipid transport	1/63	70/14592	0.26184	0.476369	0.440908	NTSR1	1	ClusterGoSummary_UP_RNA.csv
636	GO:0071277	BP	GO:0071277	cellular response to calcium ion	1/63	70/14592	0.26184	0.476369	0.440908	SYT13	1	ClusterGoSummary_UP_RNA.csv
637	GO:0072401	BP	GO:0072401	signal transduction involved in DNA integrity checkpoint	1/63	70/14592	0.26184	0.476369	0.440908	CNOT2	1	ClusterGoSummary_UP_RNA.csv
638	GO:0072422	BP	GO:0072422	signal transduction involved in DNA damage checkpoint	1/63	70/14592	0.26184	0.476369	0.440908	CNOT2	1	ClusterGoSummary_UP_RNA.csv
639	GO:1902476	BP	GO:1902476	chloride transmembrane transport	1/63	70/14592	0.26184	0.476369	0.440908	SLC26A4	1	ClusterGoSummary_UP_RNA.csv
640	GO:1904063	BP	GO:1904063	negative regulation of cation transmembrane transport	1/63	70/14592	0.26184	0.476369	0.440908	NTSR1	1	ClusterGoSummary_UP_RNA.csv
641	GO:2001057	BP	GO:2001057	reactive nitrogen species metabolic process	1/63	70/14592	0.26184	0.476369	0.440908	NOS1	1	ClusterGoSummary_UP_RNA.csv
642	GO:0003073	BP	GO:0003073	regulation of systemic arterial blood pressure	1/63	71/14592	0.265042	0.479953	0.444224	NTSR1	1	ClusterGoSummary_UP_RNA.csv
643	GO:0032418	BP	GO:0032418	lysosome localization	1/63	71/14592	0.265042	0.479953	0.444224	CPLX2	1	ClusterGoSummary_UP_RNA.csv
644	GO:1901983	BP	GO:1901983	regulation of protein acetylation	1/63	71/14592	0.265042	0.479953	0.444224	NOS1	1	ClusterGoSummary_UP_RNA.csv
645	GO:0035418	BP	GO:0035418	protein localization to synapse	1/63	72/14592	0.268231	0.484225	0.448179	MPP4	1	ClusterGoSummary_UP_RNA.csv
646	GO:0051153	BP	GO:0051153	regulation of striated muscle cell differentiation	1/63	72/14592	0.268231	0.484225	0.448179	SIK1	1	ClusterGoSummary_UP_RNA.csv
647	GO:1901988	BP	GO:1901988	negative regulation of cell cycle phase transition	2/63	236/14592	0.27125	0.485455	0.449317	MYO16/CNOT2	2	ClusterGoSummary_UP_RNA.csv
648	GO:0002709	BP	GO:0002709	regulation of T cell mediated immunity	1/63	73/14592	0.271406	0.485455	0.449317	RSAD2	1	ClusterGoSummary_UP_RNA.csv
649	GO:0032945	BP	GO:0032945	negative regulation of mononuclear cell proliferation	1/63	73/14592	0.271406	0.485455	0.449317	SOX11	1	ClusterGoSummary_UP_RNA.csv
650	GO:0050672	BP	GO:0050672	negative regulation of lymphocyte proliferation	1/63	73/14592	0.271406	0.485455	0.449317	SOX11	1	ClusterGoSummary_UP_RNA.csv
651	GO:0090277	BP	GO:0090277	positive regulation of peptide hormone secretion	1/63	73/14592	0.271406	0.485455	0.449317	APLN	1	ClusterGoSummary_UP_RNA.csv
652	GO:1901019	BP	GO:1901019	regulation of calcium ion transmembrane transporter activity	1/63	73/14592	0.271406	0.485455	0.449317	NOS1	1	ClusterGoSummary_UP_RNA.csv
653	GO:0072507	BP	GO:0072507	divalent inorganic cation homeostasis	3/63	420/14592	0.272064	0.485889	0.449718	NOS1/NTSR1/KCNK3	3	ClusterGoSummary_UP_RNA.csv
654	GO:1903793	BP	GO:1903793	positive regulation of anion transport	3/63	422/14592	0.274416	0.486638	0.450413	NTSR1/APLN/SLC38A3	3	ClusterGoSummary_UP_RNA.csv
655	GO:0000288	BP	GO:0000288	nuclear-transcribed mRNA catabolic process, deadenylation-dependent decay	1/63	74/14592	0.274567	0.486638	0.450413	CNOT2	1	ClusterGoSummary_UP_RNA.csv
656	GO:0014032	BP	GO:0014032	neural crest cell development	1/63	74/14592	0.274567	0.486638	0.450413	SOX11	1	ClusterGoSummary_UP_RNA.csv
657	GO:0016575	BP	GO:0016575	histone deacetylation	1/63	74/14592	0.274567	0.486638	0.450413	BRMS1L	1	ClusterGoSummary_UP_RNA.csv
658	GO:0043367	BP	GO:0043367	CD4-positive, alpha-beta T cell differentiation	1/63	74/14592	0.274567	0.486638	0.450413	RSAD2	1	ClusterGoSummary_UP_RNA.csv
659	GO:0006094	BP	GO:0006094	gluconeogenesis	1/63	75/14592	0.277715	0.487777	0.451466	SIK1	1	ClusterGoSummary_UP_RNA.csv
660	GO:0006942	BP	GO:0006942	regulation of striated muscle contraction	1/63	75/14592	0.277715	0.487777	0.451466	NOS1	1	ClusterGoSummary_UP_RNA.csv
661	GO:0014013	BP	GO:0014013	regulation of gliogenesis	1/63	75/14592	0.277715	0.487777	0.451466	SOX11	1	ClusterGoSummary_UP_RNA.csv
662	GO:0048709	BP	GO:0048709	oligodendrocyte differentiation	1/63	75/14592	0.277715	0.487777	0.451466	SOX11	1	ClusterGoSummary_UP_RNA.csv
663	GO:0051899	BP	GO:0051899	membrane depolarization	1/63	75/14592	0.277715	0.487777	0.451466	NTSR1	1	ClusterGoSummary_UP_RNA.csv
664	GO:0071158	BP	GO:0071158	positive regulation of cell cycle arrest	1/63	75/14592	0.277715	0.487777	0.451466	CNOT2	1	ClusterGoSummary_UP_RNA.csv
665	GO:0000082	BP	GO:0000082	G1/S transition of mitotic cell cycle	2/63	241/14592	0.279272	0.489774	0.453315	MYO16/CNOT2	2	ClusterGoSummary_UP_RNA.csv
666	GO:1901987	BP	GO:1901987	regulation of cell cycle phase transition	3/63	427/14592	0.280304	0.490378	0.453874	MYO16/CEP41/CNOT2	3	ClusterGoSummary_UP_RNA.csv
667	GO:0030510	BP	GO:0030510	regulation of BMP signaling pathway	1/63	76/14592	0.28085	0.490378	0.453874	SOX11	1	ClusterGoSummary_UP_RNA.csv
668	GO:0005996	BP	GO:0005996	monosaccharide metabolic process	2/63	242/14592	0.280876	0.490378	0.453874	SIK1/NPY1R	2	ClusterGoSummary_UP_RNA.csv
669	GO:0010876	BP	GO:0010876	lipid localization	3/63	428/14592	0.281484	0.490706	0.454177	NTSR1/SLCO1C1/NPY5R	3	ClusterGoSummary_UP_RNA.csv
670	GO:0090287	BP	GO:0090287	regulation of cellular response to growth factor stimulus	2/63	243/14592	0.28248	0.491375	0.454797	APLN/SOX11	2	ClusterGoSummary_UP_RNA.csv
671	GO:0033273	BP	GO:0033273	response to vitamin	1/63	77/14592	0.283971	0.491375	0.454797	CYP24A1	1	ClusterGoSummary_UP_RNA.csv
672	GO:0045069	BP	GO:0045069	regulation of viral genome replication	1/63	77/14592	0.283971	0.491375	0.454797	RSAD2	1	ClusterGoSummary_UP_RNA.csv
673	GO:0048864	BP	GO:0048864	stem cell development	1/63	77/14592	0.283971	0.491375	0.454797	SOX11	1	ClusterGoSummary_UP_RNA.csv
674	GO:0062014	BP	GO:0062014	negative regulation of small molecule metabolic process	1/63	77/14592	0.283971	0.491375	0.454797	SIK1	1	ClusterGoSummary_UP_RNA.csv
675	GO:0014031	BP	GO:0014031	mesenchymal cell development	1/63	78/14592	0.287079	0.4931	0.456393	SOX11	1	ClusterGoSummary_UP_RNA.csv
676	GO:0019319	BP	GO:0019319	hexose biosynthetic process	1/63	78/14592	0.287079	0.4931	0.456393	SIK1	1	ClusterGoSummary_UP_RNA.csv
677	GO:0046928	BP	GO:0046928	regulation of neurotransmitter secretion	1/63	78/14592	0.287079	0.4931	0.456393	CPLX2	1	ClusterGoSummary_UP_RNA.csv
678	GO:0060021	BP	GO:0060021	roof of mouth development	1/63	78/14592	0.287079	0.4931	0.456393	SOX11	1	ClusterGoSummary_UP_RNA.csv
679	GO:0060337	BP	GO:0060337	type I interferon signaling pathway	1/63	78/14592	0.287079	0.4931	0.456393	RSAD2	1	ClusterGoSummary_UP_RNA.csv
680	GO:0002718	BP	GO:0002718	regulation of cytokine production involved in immune response	1/63	79/14592	0.290173	0.494056	0.457278	RSAD2	1	ClusterGoSummary_UP_RNA.csv
681	GO:0021549	BP	GO:0021549	cerebellum development	1/63	79/14592	0.290173	0.494056	0.457278	MYO16	1	ClusterGoSummary_UP_RNA.csv
682	GO:0045833	BP	GO:0045833	negative regulation of lipid metabolic process	1/63	79/14592	0.290173	0.494056	0.457278	SIK1	1	ClusterGoSummary_UP_RNA.csv
683	GO:0048704	BP	GO:0048704	embryonic skeletal system morphogenesis	1/63	79/14592	0.290173	0.494056	0.457278	SOX11	1	ClusterGoSummary_UP_RNA.csv
684	GO:0070664	BP	GO:0070664	negative regulation of leukocyte proliferation	1/63	79/14592	0.290173	0.494056	0.457278	SOX11	1	ClusterGoSummary_UP_RNA.csv
685	GO:0071357	BP	GO:0071357	cellular response to type I interferon	1/63	79/14592	0.290173	0.494056	0.457278	RSAD2	1	ClusterGoSummary_UP_RNA.csv
686	GO:0046879	BP	GO:0046879	hormone secretion	2/63	249/14592	0.292098	0.49569	0.45879	APLN/SOX11	2	ClusterGoSummary_UP_RNA.csv
687	GO:0006641	BP	GO:0006641	triglyceride metabolic process	1/63	80/14592	0.293255	0.49569	0.45879	SIK1	1	ClusterGoSummary_UP_RNA.csv
688	GO:0031145	BP	GO:0031145	anaphase-promoting complex-dependent catabolic process	1/63	80/14592	0.293255	0.49569	0.45879	CDC20B	1	ClusterGoSummary_UP_RNA.csv
689	GO:0043266	BP	GO:0043266	regulation of potassium ion transport	1/63	80/14592	0.293255	0.49569	0.45879	NOS1	1	ClusterGoSummary_UP_RNA.csv
690	GO:0048661	BP	GO:0048661	positive regulation of smooth muscle cell proliferation	1/63	80/14592	0.293255	0.49569	0.45879	NPY5R	1	ClusterGoSummary_UP_RNA.csv
691	GO:0070372	BP	GO:0070372	regulation of ERK1 and ERK2 cascade	2/63	252/14592	0.296902	0.501129	0.463824	PTPRR/NPY5R	2	ClusterGoSummary_UP_RNA.csv
692	GO:0044262	BP	GO:0044262	cellular carbohydrate metabolic process	2/63	253/14592	0.298502	0.501683	0.464338	NTSR1/SIK1	2	ClusterGoSummary_UP_RNA.csv
693	GO:0006821	BP	GO:0006821	chloride transport	1/63	82/14592	0.299378	0.501683	0.464338	SLC26A4	1	ClusterGoSummary_UP_RNA.csv
694	GO:0031058	BP	GO:0031058	positive regulation of histone modification	1/63	82/14592	0.299378	0.501683	0.464338	NOS1	1	ClusterGoSummary_UP_RNA.csv
695	GO:0043473	BP	GO:0043473	pigmentation	1/63	82/14592	0.299378	0.501683	0.464338	SLC45A2	1	ClusterGoSummary_UP_RNA.csv
696	GO:0051492	BP	GO:0051492	regulation of stress fiber assembly	1/63	82/14592	0.299378	0.501683	0.464338	PPM1E	1	ClusterGoSummary_UP_RNA.csv
697	GO:0006576	BP	GO:0006576	cellular biogenic amine metabolic process	1/63	83/14592	0.30242	0.504609	0.467045	PAH	1	ClusterGoSummary_UP_RNA.csv
698	GO:0014033	BP	GO:0014033	neural crest cell differentiation	1/63	83/14592	0.30242	0.504609	0.467045	SOX11	1	ClusterGoSummary_UP_RNA.csv
699	GO:0022037	BP	GO:0022037	metencephalon development	1/63	83/14592	0.30242	0.504609	0.467045	MYO16	1	ClusterGoSummary_UP_RNA.csv
700	GO:0002791	BP	GO:0002791	regulation of peptide secretion	2/63	256/14592	0.303301	0.505357	0.467738	RSAD2/APLN	2	ClusterGoSummary_UP_RNA.csv
701	GO:0002526	BP	GO:0002526	acute inflammatory response	1/63	84/14592	0.305449	0.506049	0.468378	NPY5R	1	ClusterGoSummary_UP_RNA.csv
702	GO:0034340	BP	GO:0034340	response to type I interferon	1/63	84/14592	0.305449	0.506049	0.468378	RSAD2	1	ClusterGoSummary_UP_RNA.csv
703	GO:0044728	BP	GO:0044728	DNA methylation or demethylation	1/63	84/14592	0.305449	0.506049	0.468378	ZFP57	1	ClusterGoSummary_UP_RNA.csv
704	GO:0046364	BP	GO:0046364	monosaccharide biosynthetic process	1/63	84/14592	0.305449	0.506049	0.468378	SIK1	1	ClusterGoSummary_UP_RNA.csv
705	GO:0044843	BP	GO:0044843	cell cycle G1/S phase transition	2/63	258/14592	0.306497	0.507066	0.469319	MYO16/CNOT2	2	ClusterGoSummary_UP_RNA.csv
706	GO:0032436	BP	GO:0032436	positive regulation of proteasomal ubiquitin-dependent protein catabolic process	1/63	85/14592	0.308465	0.5096	0.471665	CDC20B	1	ClusterGoSummary_UP_RNA.csv
707	GO:0007204	BP	GO:0007204	positive regulation of cytosolic calcium ion concentration	2/63	261/14592	0.311287	0.51311	0.474913	NOS1/NTSR1	2	ClusterGoSummary_UP_RNA.csv
708	GO:0090288	BP	GO:0090288	negative regulation of cellular response to growth factor stimulus	1/63	86/14592	0.311468	0.51311	0.474913	APLN	1	ClusterGoSummary_UP_RNA.csv
709	GO:0070588	BP	GO:0070588	calcium ion transmembrane transport	2/63	262/14592	0.312882	0.514713	0.476397	NOS1/NTSR1	2	ClusterGoSummary_UP_RNA.csv
710	GO:0002367	BP	GO:0002367	cytokine production involved in immune response	1/63	87/14592	0.314458	0.51513	0.476783	RSAD2	1	ClusterGoSummary_UP_RNA.csv
711	GO:0033138	BP	GO:0033138	positive regulation of peptidyl-serine phosphorylation	1/63	87/14592	0.314458	0.51513	0.476783	NOS1	1	ClusterGoSummary_UP_RNA.csv
712	GO:0043648	BP	GO:0043648	dicarboxylic acid metabolic process	1/63	87/14592	0.314458	0.51513	0.476783	TAT	1	ClusterGoSummary_UP_RNA.csv
713	GO:0001938	BP	GO:0001938	positive regulation of endothelial cell proliferation	1/63	88/14592	0.317436	0.517828	0.479281	APLN	1	ClusterGoSummary_UP_RNA.csv
714	GO:0003279	BP	GO:0003279	cardiac septum development	1/63	88/14592	0.317436	0.517828	0.479281	SOX11	1	ClusterGoSummary_UP_RNA.csv
715	GO:0099565	BP	GO:0099565	chemical synaptic transmission, postsynaptic	1/63	88/14592	0.317436	0.517828	0.479281	NTSR1	1	ClusterGoSummary_UP_RNA.csv
716	GO:0048259	BP	GO:0048259	regulation of receptor-mediated endocytosis	1/63	89/14592	0.320401	0.520215	0.48149	APLN	1	ClusterGoSummary_UP_RNA.csv
717	GO:0055007	BP	GO:0055007	cardiac muscle cell differentiation	1/63	89/14592	0.320401	0.520215	0.48149	SIK1	1	ClusterGoSummary_UP_RNA.csv
718	GO:0110020	BP	GO:0110020	regulation of actomyosin structure organization	1/63	89/14592	0.320401	0.520215	0.48149	PPM1E	1	ClusterGoSummary_UP_RNA.csv
719	GO:0070371	BP	GO:0070371	ERK1 and ERK2 cascade	2/63	268/14592	0.322438	0.520215	0.48149	PTPRR/NPY5R	2	ClusterGoSummary_UP_RNA.csv
720	GO:0002702	BP	GO:0002702	positive regulation of production of molecular mediator of immune response	1/63	90/14592	0.323353	0.520215	0.48149	RSAD2	1	ClusterGoSummary_UP_RNA.csv
721	GO:0006885	BP	GO:0006885	regulation of pH	1/63	90/14592	0.323353	0.520215	0.48149	SLC26A4	1	ClusterGoSummary_UP_RNA.csv
722	GO:0032414	BP	GO:0032414	positive regulation of ion transmembrane transporter activity	1/63	90/14592	0.323353	0.520215	0.48149	NTSR1	1	ClusterGoSummary_UP_RNA.csv
723	GO:0032526	BP	GO:0032526	response to retinoic acid	1/63	90/14592	0.323353	0.520215	0.48149	RORB	1	ClusterGoSummary_UP_RNA.csv
724	GO:0035710	BP	GO:0035710	CD4-positive, alpha-beta T cell activation	1/63	90/14592	0.323353	0.520215	0.48149	RSAD2	1	ClusterGoSummary_UP_RNA.csv
725	GO:1905954	BP	GO:1905954	positive regulation of lipid localization	1/63	90/14592	0.323353	0.520215	0.48149	NTSR1	1	ClusterGoSummary_UP_RNA.csv
726	GO:0006476	BP	GO:0006476	protein deacetylation	1/63	91/14592	0.326292	0.522784	0.483867	BRMS1L	1	ClusterGoSummary_UP_RNA.csv
727	GO:0090100	BP	GO:0090100	positive regulation of transmembrane receptor protein serine/threonine kinase signaling pathway	1/63	91/14592	0.326292	0.522784	0.483867	SOX11	1	ClusterGoSummary_UP_RNA.csv
728	GO:0098661	BP	GO:0098661	inorganic anion transmembrane transport	1/63	91/14592	0.326292	0.522784	0.483867	SLC26A4	1	ClusterGoSummary_UP_RNA.csv
729	GO:0002824	BP	GO:0002824	positive regulation of adaptive immune response based on somatic recombination of immune receptors built from immunoglobulin superfamily domains	1/63	92/14592	0.329219	0.52603	0.486872	RSAD2	1	ClusterGoSummary_UP_RNA.csv
730	GO:0045807	BP	GO:0045807	positive regulation of endocytosis	1/63	92/14592	0.329219	0.52603	0.486872	APLN	1	ClusterGoSummary_UP_RNA.csv
731	GO:0048638	BP	GO:0048638	regulation of developmental growth	2/63	273/14592	0.330378	0.527161	0.487918	UNC13A/NPY1R	2	ClusterGoSummary_UP_RNA.csv
732	GO:0062207	BP	GO:0062207	regulation of pattern recognition receptor signaling pathway	1/63	93/14592	0.332134	0.528813	0.489448	RSAD2	1	ClusterGoSummary_UP_RNA.csv
733	GO:0060627	BP	GO:0060627	regulation of vesicle-mediated transport	3/63	471/14592	0.33252	0.528813	0.489448	SYT13/CPLX2/APLN	3	ClusterGoSummary_UP_RNA.csv
734	GO:0034765	BP	GO:0034765	regulation of ion transmembrane transport	3/63	472/14592	0.33371	0.528813	0.489448	NOS1/NTSR1/GRIA4	3	ClusterGoSummary_UP_RNA.csv
735	GO:0001841	BP	GO:0001841	neural tube formation	1/63	94/14592	0.335036	0.528813	0.489448	SOX11	1	ClusterGoSummary_UP_RNA.csv
736	GO:0002456	BP	GO:0002456	T cell mediated immunity	1/63	94/14592	0.335036	0.528813	0.489448	RSAD2	1	ClusterGoSummary_UP_RNA.csv
737	GO:0008543	BP	GO:0008543	fibroblast growth factor receptor signaling pathway	1/63	94/14592	0.335036	0.528813	0.489448	APLN	1	ClusterGoSummary_UP_RNA.csv
738	GO:0008593	BP	GO:0008593	regulation of Notch signaling pathway	1/63	94/14592	0.335036	0.528813	0.489448	DLK1	1	ClusterGoSummary_UP_RNA.csv
739	GO:0032231	BP	GO:0032231	regulation of actin filament bundle assembly	1/63	94/14592	0.335036	0.528813	0.489448	PPM1E	1	ClusterGoSummary_UP_RNA.csv
740	GO:0010035	BP	GO:0010035	response to inorganic substance	3/63	474/14592	0.336091	0.529662	0.490234	SYT13/KCNK3/TAT	3	ClusterGoSummary_UP_RNA.csv
741	GO:0006805	BP	GO:0006805	xenobiotic metabolic process	1/63	95/14592	0.337925	0.529662	0.490234	CYP2A6	1	ClusterGoSummary_UP_RNA.csv
742	GO:0071156	BP	GO:0071156	regulation of cell cycle arrest	1/63	95/14592	0.337925	0.529662	0.490234	CNOT2	1	ClusterGoSummary_UP_RNA.csv
743	GO:0097711	BP	GO:0097711	ciliary basal body-plasma membrane docking	1/63	95/14592	0.337925	0.529662	0.490234	CEP41	1	ClusterGoSummary_UP_RNA.csv
744	GO:0046394	BP	GO:0046394	carboxylic acid biosynthetic process	2/63	278/14592	0.338295	0.529662	0.490234	RIMKLB/PAH	2	ClusterGoSummary_UP_RNA.csv
745	GO:0048545	BP	GO:0048545	response to steroid hormone	2/63	278/14592	0.338295	0.529662	0.490234	CNOT2/TAT	2	ClusterGoSummary_UP_RNA.csv
746	GO:0034762	BP	GO:0034762	regulation of transmembrane transport	3/63	477/14592	0.339662	0.530256	0.490783	NOS1/NTSR1/GRIA4	3	ClusterGoSummary_UP_RNA.csv
747	GO:0021782	BP	GO:0021782	glial cell development	1/63	96/14592	0.340802	0.530256	0.490783	SOX11	1	ClusterGoSummary_UP_RNA.csv
748	GO:1905269	BP	GO:1905269	positive regulation of chromatin organization	1/63	96/14592	0.340802	0.530256	0.490783	NOS1	1	ClusterGoSummary_UP_RNA.csv
749	GO:0071396	BP	GO:0071396	cellular response to lipid	3/63	478/14592	0.340852	0.530256	0.490783	CYP24A1/CNOT2/RORB	3	ClusterGoSummary_UP_RNA.csv
750	GO:0002821	BP	GO:0002821	positive regulation of adaptive immune response	1/63	97/14592	0.343667	0.530256	0.490783	RSAD2	1	ClusterGoSummary_UP_RNA.csv
751	GO:0030038	BP	GO:0030038	contractile actin filament bundle assembly	1/63	97/14592	0.343667	0.530256	0.490783	PPM1E	1	ClusterGoSummary_UP_RNA.csv
752	GO:0030278	BP	GO:0030278	regulation of ossification	1/63	97/14592	0.343667	0.530256	0.490783	SOX11	1	ClusterGoSummary_UP_RNA.csv
753	GO:0033559	BP	GO:0033559	unsaturated fatty acid metabolic process	1/63	97/14592	0.343667	0.530256	0.490783	CYP2A6	1	ClusterGoSummary_UP_RNA.csv
754	GO:0034766	BP	GO:0034766	negative regulation of ion transmembrane transport	1/63	97/14592	0.343667	0.530256	0.490783	NTSR1	1	ClusterGoSummary_UP_RNA.csv
755	GO:0035335	BP	GO:0035335	peptidyl-tyrosine dephosphorylation	1/63	97/14592	0.343667	0.530256	0.490783	PTPRR	1	ClusterGoSummary_UP_RNA.csv
756	GO:0043149	BP	GO:0043149	stress fiber assembly	1/63	97/14592	0.343667	0.530256	0.490783	PPM1E	1	ClusterGoSummary_UP_RNA.csv
757	GO:0006690	BP	GO:0006690	icosanoid metabolic process	1/63	98/14592	0.34652	0.531847	0.492255	CYP2A6	1	ClusterGoSummary_UP_RNA.csv
758	GO:0032411	BP	GO:0032411	positive regulation of transporter activity	1/63	98/14592	0.34652	0.531847	0.492255	NTSR1	1	ClusterGoSummary_UP_RNA.csv
759	GO:0034763	BP	GO:0034763	negative regulation of transmembrane transport	1/63	98/14592	0.34652	0.531847	0.492255	NTSR1	1	ClusterGoSummary_UP_RNA.csv
760	GO:0046632	BP	GO:0046632	alpha-beta T cell differentiation	1/63	98/14592	0.34652	0.531847	0.492255	RSAD2	1	ClusterGoSummary_UP_RNA.csv
761	GO:0030518	BP	GO:0030518	intracellular steroid hormone receptor signaling pathway	1/63	99/14592	0.34936	0.534101	0.494342	CNOT2	1	ClusterGoSummary_UP_RNA.csv
762	GO:0030534	BP	GO:0030534	adult behavior	1/63	99/14592	0.34936	0.534101	0.494342	NTSR1	1	ClusterGoSummary_UP_RNA.csv
763	GO:0031623	BP	GO:0031623	receptor internalization	1/63	99/14592	0.34936	0.534101	0.494342	APLN	1	ClusterGoSummary_UP_RNA.csv
764	GO:0016053	BP	GO:0016053	organic acid biosynthetic process	2/63	286/14592	0.350905	0.534229	0.49446	RIMKLB/PAH	2	ClusterGoSummary_UP_RNA.csv
765	GO:0006875	BP	GO:0006875	cellular metal ion homeostasis	3/63	487/14592	0.351558	0.534229	0.49446	NOS1/NTSR1/KCNK3	3	ClusterGoSummary_UP_RNA.csv
766	GO:0002708	BP	GO:0002708	positive regulation of lymphocyte mediated immunity	1/63	100/14592	0.352189	0.534229	0.49446	RSAD2	1	ClusterGoSummary_UP_RNA.csv
767	GO:0019395	BP	GO:0019395	fatty acid oxidation	1/63	100/14592	0.352189	0.534229	0.49446	CYP24A1	1	ClusterGoSummary_UP_RNA.csv
768	GO:0044773	BP	GO:0044773	mitotic DNA damage checkpoint	1/63	100/14592	0.352189	0.534229	0.49446	CNOT2	1	ClusterGoSummary_UP_RNA.csv
769	GO:0071466	BP	GO:0071466	cellular response to xenobiotic stimulus	1/63	100/14592	0.352189	0.534229	0.49446	CYP2A6	1	ClusterGoSummary_UP_RNA.csv
770	GO:0048706	BP	GO:0048706	embryonic skeletal system development	1/63	101/14592	0.355005	0.535896	0.496003	SOX11	1	ClusterGoSummary_UP_RNA.csv
771	GO:1902414	BP	GO:1902414	protein localization to cell junction	1/63	101/14592	0.355005	0.535896	0.496003	MPP4	1	ClusterGoSummary_UP_RNA.csv
772	GO:2000060	BP	GO:2000060	positive regulation of ubiquitin-dependent protein catabolic process	1/63	101/14592	0.355005	0.535896	0.496003	CDC20B	1	ClusterGoSummary_UP_RNA.csv
773	GO:0016042	BP	GO:0016042	lipid catabolic process	2/63	289/14592	0.355615	0.535896	0.496003	CYP24A1/PLCXD3	2	ClusterGoSummary_UP_RNA.csv
774	GO:0045930	BP	GO:0045930	negative regulation of mitotic cell cycle	2/63	290/14592	0.357182	0.535896	0.496003	MYO16/CNOT2	2	ClusterGoSummary_UP_RNA.csv
775	GO:0051235	BP	GO:0051235	maintenance of location	2/63	290/14592	0.357182	0.535896	0.496003	NOS1/NTSR1	2	ClusterGoSummary_UP_RNA.csv
776	GO:0035601	BP	GO:0035601	protein deacylation	1/63	102/14592	0.357809	0.535896	0.496003	BRMS1L	1	ClusterGoSummary_UP_RNA.csv
777	GO:0120254	BP	GO:0120254	olefinic compound metabolic process	1/63	102/14592	0.357809	0.535896	0.496003	CYP2A6	1	ClusterGoSummary_UP_RNA.csv
778	GO:1900542	BP	GO:1900542	regulation of purine nucleotide metabolic process	1/63	102/14592	0.357809	0.535896	0.496003	NOS1	1	ClusterGoSummary_UP_RNA.csv
779	GO:0014706	BP	GO:0014706	striated muscle tissue development	2/63	292/14592	0.360313	0.535896	0.496003	SIK1/SOX11	2	ClusterGoSummary_UP_RNA.csv
780	GO:0071214	BP	GO:0071214	cellular response to abiotic stimulus	2/63	292/14592	0.360313	0.535896	0.496003	PDE6A/SLC38A3	2	ClusterGoSummary_UP_RNA.csv
781	GO:0104004	BP	GO:0104004	cellular response to environmental stimulus	2/63	292/14592	0.360313	0.535896	0.496003	PDE6A/SLC38A3	2	ClusterGoSummary_UP_RNA.csv
782	GO:0051224	BP	GO:0051224	negative regulation of protein transport	1/63	103/14592	0.360601	0.535896	0.496003	RSAD2	1	ClusterGoSummary_UP_RNA.csv
783	GO:0051928	BP	GO:0051928	positive regulation of calcium ion transport	1/63	103/14592	0.360601	0.535896	0.496003	NTSR1	1	ClusterGoSummary_UP_RNA.csv
784	GO:0006140	BP	GO:0006140	regulation of nucleotide metabolic process	1/63	104/14592	0.363381	0.535896	0.496003	NOS1	1	ClusterGoSummary_UP_RNA.csv
785	GO:0006304	BP	GO:0006304	DNA modification	1/63	104/14592	0.363381	0.535896	0.496003	ZFP57	1	ClusterGoSummary_UP_RNA.csv
786	GO:0006638	BP	GO:0006638	neutral lipid metabolic process	1/63	104/14592	0.363381	0.535896	0.496003	SIK1	1	ClusterGoSummary_UP_RNA.csv
787	GO:0006639	BP	GO:0006639	acylglycerol metabolic process	1/63	104/14592	0.363381	0.535896	0.496003	SIK1	1	ClusterGoSummary_UP_RNA.csv
788	GO:0007009	BP	GO:0007009	plasma membrane organization	1/63	104/14592	0.363381	0.535896	0.496003	OTOF	1	ClusterGoSummary_UP_RNA.csv
789	GO:0030330	BP	GO:0030330	DNA damage response, signal transduction by p53 class mediator	1/63	104/14592	0.363381	0.535896	0.496003	CNOT2	1	ClusterGoSummary_UP_RNA.csv
790	GO:0044774	BP	GO:0044774	mitotic DNA integrity checkpoint	1/63	104/14592	0.363381	0.535896	0.496003	CNOT2	1	ClusterGoSummary_UP_RNA.csv
791	GO:0051101	BP	GO:0051101	regulation of DNA binding	1/63	104/14592	0.363381	0.535896	0.496003	SOX11	1	ClusterGoSummary_UP_RNA.csv
792	GO:0009410	BP	GO:0009410	response to xenobiotic stimulus	1/63	105/14592	0.36615	0.535918	0.496024	CYP2A6	1	ClusterGoSummary_UP_RNA.csv
793	GO:0010906	BP	GO:0010906	regulation of glucose metabolic process	1/63	105/14592	0.36615	0.535918	0.496024	SIK1	1	ClusterGoSummary_UP_RNA.csv
794	GO:0034440	BP	GO:0034440	lipid oxidation	1/63	105/14592	0.36615	0.535918	0.496024	CYP24A1	1	ClusterGoSummary_UP_RNA.csv
795	GO:0045814	BP	GO:0045814	negative regulation of gene expression, epigenetic	1/63	105/14592	0.36615	0.535918	0.496024	AEBP2	1	ClusterGoSummary_UP_RNA.csv
796	GO:0098732	BP	GO:0098732	macromolecule deacylation	1/63	105/14592	0.36615	0.535918	0.496024	BRMS1L	1	ClusterGoSummary_UP_RNA.csv
797	GO:1901800	BP	GO:1901800	positive regulation of proteasomal protein catabolic process	1/63	105/14592	0.36615	0.535918	0.496024	CDC20B	1	ClusterGoSummary_UP_RNA.csv
798	GO:0048565	BP	GO:0048565	digestive tract development	1/63	106/14592	0.368906	0.538603	0.498509	SOX11	1	ClusterGoSummary_UP_RNA.csv
799	GO:1903409	BP	GO:1903409	reactive oxygen species biosynthetic process	1/63	106/14592	0.368906	0.538603	0.498509	NOS1	1	ClusterGoSummary_UP_RNA.csv
800	GO:0006470	BP	GO:0006470	protein dephosphorylation	2/63	299/14592	0.371228	0.540583	0.500341	PTPRR/PPM1E	2	ClusterGoSummary_UP_RNA.csv
801	GO:0060078	BP	GO:0060078	regulation of postsynaptic membrane potential	1/63	107/14592	0.371651	0.540583	0.500341	NTSR1	1	ClusterGoSummary_UP_RNA.csv
802	GO:1904950	BP	GO:1904950	negative regulation of establishment of protein localization	1/63	107/14592	0.371651	0.540583	0.500341	RSAD2	1	ClusterGoSummary_UP_RNA.csv
803	GO:0001676	BP	GO:0001676	long-chain fatty acid metabolic process	1/63	108/14592	0.374384	0.541859	0.501522	CYP2A6	1	ClusterGoSummary_UP_RNA.csv
804	GO:0001838	BP	GO:0001838	embryonic epithelial tube formation	1/63	108/14592	0.374384	0.541859	0.501522	SOX11	1	ClusterGoSummary_UP_RNA.csv
805	GO:0017015	BP	GO:0017015	regulation of transforming growth factor beta receptor signaling pathway	1/63	108/14592	0.374384	0.541859	0.501522	SOX11	1	ClusterGoSummary_UP_RNA.csv
806	GO:0050906	BP	GO:0050906	detection of stimulus involved in sensory perception	1/63	108/14592	0.374384	0.541859	0.501522	NTSR1	1	ClusterGoSummary_UP_RNA.csv
807	GO:0034754	BP	GO:0034754	cellular hormone metabolic process	1/63	109/14592	0.377105	0.54358	0.503115	UGT2B7	1	ClusterGoSummary_UP_RNA.csv
808	GO:0051384	BP	GO:0051384	response to glucocorticoid	1/63	109/14592	0.377105	0.54358	0.503115	TAT	1	ClusterGoSummary_UP_RNA.csv
809	GO:1903844	BP	GO:1903844	regulation of cellular response to transforming growth factor beta stimulus	1/63	109/14592	0.377105	0.54358	0.503115	SOX11	1	ClusterGoSummary_UP_RNA.csv
810	GO:0042692	BP	GO:0042692	muscle cell differentiation	2/63	303/14592	0.377434	0.54358	0.503115	NOS1/SIK1	2	ClusterGoSummary_UP_RNA.csv
811	GO:0071482	BP	GO:0071482	cellular response to light stimulus	1/63	110/14592	0.379814	0.546334	0.505664	PDE6A	1	ClusterGoSummary_UP_RNA.csv
812	GO:0031398	BP	GO:0031398	positive regulation of protein ubiquitination	1/63	111/14592	0.382512	0.548863	0.508005	CDC20B	1	ClusterGoSummary_UP_RNA.csv
813	GO:0055123	BP	GO:0055123	digestive system development	1/63	111/14592	0.382512	0.548863	0.508005	SOX11	1	ClusterGoSummary_UP_RNA.csv
814	GO:0050678	BP	GO:0050678	regulation of epithelial cell proliferation	2/63	308/14592	0.385158	0.550015	0.509071	APLN/SOX11	2	ClusterGoSummary_UP_RNA.csv
815	GO:0007612	BP	GO:0007612	learning	1/63	112/14592	0.385199	0.550015	0.509071	NTSR1	1	ClusterGoSummary_UP_RNA.csv
816	GO:0035264	BP	GO:0035264	multicellular organism growth	1/63	112/14592	0.385199	0.550015	0.509071	NPY1R	1	ClusterGoSummary_UP_RNA.csv
817	GO:0050768	BP	GO:0050768	negative regulation of neurogenesis	1/63	112/14592	0.385199	0.550015	0.509071	SOX11	1	ClusterGoSummary_UP_RNA.csv
818	GO:0030902	BP	GO:0030902	hindbrain development	1/63	113/14592	0.387874	0.552236	0.511127	MYO16	1	ClusterGoSummary_UP_RNA.csv
819	GO:0050729	BP	GO:0050729	positive regulation of inflammatory response	1/63	113/14592	0.387874	0.552236	0.511127	NPY5R	1	ClusterGoSummary_UP_RNA.csv
820	GO:0060537	BP	GO:0060537	muscle tissue development	2/63	310/14592	0.388236	0.552236	0.511127	SIK1/SOX11	2	ClusterGoSummary_UP_RNA.csv
821	GO:0031644	BP	GO:0031644	regulation of nervous system process	1/63	114/14592	0.390537	0.552236	0.511127	NTSR1	1	ClusterGoSummary_UP_RNA.csv
822	GO:0035051	BP	GO:0035051	cardiocyte differentiation	1/63	114/14592	0.390537	0.552236	0.511127	SIK1	1	ClusterGoSummary_UP_RNA.csv
823	GO:0035107	BP	GO:0035107	appendage morphogenesis	1/63	114/14592	0.390537	0.552236	0.511127	SOX11	1	ClusterGoSummary_UP_RNA.csv
824	GO:0035108	BP	GO:0035108	limb morphogenesis	1/63	114/14592	0.390537	0.552236	0.511127	SOX11	1	ClusterGoSummary_UP_RNA.csv
825	GO:0060048	BP	GO:0060048	cardiac muscle contraction	1/63	114/14592	0.390537	0.552236	0.511127	NOS1	1	ClusterGoSummary_UP_RNA.csv
826	GO:0001508	BP	GO:0001508	action potential	1/63	115/14592	0.393189	0.553307	0.512118	NTSR1	1	ClusterGoSummary_UP_RNA.csv
827	GO:0006766	BP	GO:0006766	vitamin metabolic process	1/63	115/14592	0.393189	0.553307	0.512118	CYP24A1	1	ClusterGoSummary_UP_RNA.csv
828	GO:0010508	BP	GO:0010508	positive regulation of autophagy	1/63	115/14592	0.393189	0.553307	0.512118	MID2	1	ClusterGoSummary_UP_RNA.csv
829	GO:0050728	BP	GO:0050728	negative regulation of inflammatory response	1/63	115/14592	0.393189	0.553307	0.512118	NPY5R	1	ClusterGoSummary_UP_RNA.csv
830	GO:0010506	BP	GO:0010506	regulation of autophagy	2/63	314/14592	0.394373	0.554306	0.513042	MID2/GFAP	2	ClusterGoSummary_UP_RNA.csv
831	GO:0051961	BP	GO:0051961	negative regulation of nervous system development	1/63	116/14592	0.39583	0.555684	0.514318	SOX11	1	ClusterGoSummary_UP_RNA.csv
832	GO:0010948	BP	GO:0010948	negative regulation of cell cycle process	2/63	316/14592	0.397432	0.557264	0.51578	MYO16/CNOT2	2	ClusterGoSummary_UP_RNA.csv
833	GO:0002705	BP	GO:0002705	positive regulation of leukocyte mediated immunity	1/63	117/14592	0.398459	0.557366	0.515875	RSAD2	1	ClusterGoSummary_UP_RNA.csv
834	GO:0019751	BP	GO:0019751	polyol metabolic process	1/63	117/14592	0.398459	0.557366	0.515875	NTSR1	1	ClusterGoSummary_UP_RNA.csv
835	GO:0003341	BP	GO:0003341	cilium movement	1/63	118/14592	0.401077	0.558353	0.516789	KATNIP	1	ClusterGoSummary_UP_RNA.csv
836	GO:0030879	BP	GO:0030879	mammary gland development	1/63	118/14592	0.401077	0.558353	0.516789	APLN	1	ClusterGoSummary_UP_RNA.csv
837	GO:0043401	BP	GO:0043401	steroid hormone mediated signaling pathway	1/63	118/14592	0.401077	0.558353	0.516789	CNOT2	1	ClusterGoSummary_UP_RNA.csv
838	GO:0072175	BP	GO:0072175	epithelial tube formation	1/63	118/14592	0.401077	0.558353	0.516789	SOX11	1	ClusterGoSummary_UP_RNA.csv
839	GO:0001666	BP	GO:0001666	response to hypoxia	2/63	319/14592	0.402007	0.558982	0.51737	NOS1/KCNK3	2	ClusterGoSummary_UP_RNA.csv
840	GO:0044344	BP	GO:0044344	cellular response to fibroblast growth factor stimulus	1/63	119/14592	0.403684	0.560646	0.518911	APLN	1	ClusterGoSummary_UP_RNA.csv
841	GO:0033135	BP	GO:0033135	regulation of peptidyl-serine phosphorylation	1/63	120/14592	0.40628	0.563581	0.521627	NOS1	1	ClusterGoSummary_UP_RNA.csv
842	GO:0019079	BP	GO:0019079	viral genome replication	1/63	121/14592	0.408864	0.566493	0.524323	RSAD2	1	ClusterGoSummary_UP_RNA.csv
843	GO:0071774	BP	GO:0071774	response to fibroblast growth factor	1/63	122/14592	0.411438	0.569383	0.526998	APLN	1	ClusterGoSummary_UP_RNA.csv
844	GO:0007519	BP	GO:0007519	skeletal muscle tissue development	1/63	123/14592	0.414	0.57108	0.528568	SOX11	1	ClusterGoSummary_UP_RNA.csv
845	GO:1903052	BP	GO:1903052	positive regulation of proteolysis involved in cellular protein catabolic process	1/63	123/14592	0.414	0.57108	0.528568	CDC20B	1	ClusterGoSummary_UP_RNA.csv
846	GO:0019058	BP	GO:0019058	viral life cycle	2/63	327/14592	0.41413	0.57108	0.528568	MID2/RSAD2	2	ClusterGoSummary_UP_RNA.csv
847	GO:0002793	BP	GO:0002793	positive regulation of peptide secretion	1/63	124/14592	0.416552	0.573741	0.531031	APLN	1	ClusterGoSummary_UP_RNA.csv
848	GO:0036293	BP	GO:0036293	response to decreased oxygen levels	2/63	330/14592	0.418647	0.575206	0.532387	NOS1/KCNK3	2	ClusterGoSummary_UP_RNA.csv
849	GO:0031960	BP	GO:0031960	response to corticosteroid	1/63	125/14592	0.419093	0.575206	0.532387	TAT	1	ClusterGoSummary_UP_RNA.csv
850	GO:0051592	BP	GO:0051592	response to calcium ion	1/63	125/14592	0.419093	0.575206	0.532387	SYT13	1	ClusterGoSummary_UP_RNA.csv
851	GO:0008643	BP	GO:0008643	carbohydrate transport	1/63	126/14592	0.421622	0.575971	0.533095	SLC45A2	1	ClusterGoSummary_UP_RNA.csv
852	GO:0042770	BP	GO:0042770	signal transduction in response to DNA damage	1/63	126/14592	0.421622	0.575971	0.533095	CNOT2	1	ClusterGoSummary_UP_RNA.csv
853	GO:0051147	BP	GO:0051147	regulation of muscle cell differentiation	1/63	126/14592	0.421622	0.575971	0.533095	SIK1	1	ClusterGoSummary_UP_RNA.csv
854	GO:1903305	BP	GO:1903305	regulation of regulated secretory pathway	1/63	126/14592	0.421622	0.575971	0.533095	SYT13	1	ClusterGoSummary_UP_RNA.csv
855	GO:0032434	BP	GO:0032434	regulation of proteasomal ubiquitin-dependent protein catabolic process	1/63	128/14592	0.426649	0.581478	0.538192	CDC20B	1	ClusterGoSummary_UP_RNA.csv
856	GO:0046718	BP	GO:0046718	viral entry into host cell	1/63	128/14592	0.426649	0.581478	0.538192	MID2	1	ClusterGoSummary_UP_RNA.csv
857	GO:0002790	BP	GO:0002790	peptide secretion	2/63	337/14592	0.429118	0.583519	0.540081	RSAD2/APLN	2	ClusterGoSummary_UP_RNA.csv
858	GO:0030509	BP	GO:0030509	BMP signaling pathway	1/63	129/14592	0.429146	0.583519	0.540081	SOX11	1	ClusterGoSummary_UP_RNA.csv
859	GO:0001936	BP	GO:0001936	regulation of endothelial cell proliferation	1/63	130/14592	0.431633	0.585537	0.541949	APLN	1	ClusterGoSummary_UP_RNA.csv
860	GO:1903322	BP	GO:1903322	positive regulation of protein modification by small protein conjugation or removal	1/63	130/14592	0.431633	0.585537	0.541949	CDC20B	1	ClusterGoSummary_UP_RNA.csv
861	GO:0002700	BP	GO:0002700	regulation of production of molecular mediator of immune response	1/63	131/14592	0.434109	0.586114	0.542483	RSAD2	1	ClusterGoSummary_UP_RNA.csv
862	GO:0016331	BP	GO:0016331	morphogenesis of embryonic epithelium	1/63	131/14592	0.434109	0.586114	0.542483	SOX11	1	ClusterGoSummary_UP_RNA.csv
863	GO:0050777	BP	GO:0050777	negative regulation of immune response	1/63	131/14592	0.434109	0.586114	0.542483	NPY5R	1	ClusterGoSummary_UP_RNA.csv
864	GO:0006631	BP	GO:0006631	fatty acid metabolic process	2/63	341/14592	0.435058	0.586114	0.542483	CYP24A1/CYP2A6	2	ClusterGoSummary_UP_RNA.csv
865	GO:0019827	BP	GO:0019827	stem cell population maintenance	1/63	132/14592	0.436574	0.586114	0.542483	CNOT2	1	ClusterGoSummary_UP_RNA.csv
866	GO:0035148	BP	GO:0035148	tube formation	1/63	132/14592	0.436574	0.586114	0.542483	SOX11	1	ClusterGoSummary_UP_RNA.csv
867	GO:0044106	BP	GO:0044106	cellular amine metabolic process	1/63	132/14592	0.436574	0.586114	0.542483	PAH	1	ClusterGoSummary_UP_RNA.csv
868	GO:0055067	BP	GO:0055067	monovalent inorganic cation homeostasis	1/63	132/14592	0.436574	0.586114	0.542483	SLC26A4	1	ClusterGoSummary_UP_RNA.csv
869	GO:0060538	BP	GO:0060538	skeletal muscle organ development	1/63	132/14592	0.436574	0.586114	0.542483	SOX11	1	ClusterGoSummary_UP_RNA.csv
870	GO:0031056	BP	GO:0031056	regulation of histone modification	1/63	133/14592	0.439029	0.588733	0.544907	NOS1	1	ClusterGoSummary_UP_RNA.csv
871	GO:0015698	BP	GO:0015698	inorganic anion transport	1/63	134/14592	0.441473	0.590654	0.546685	SLC26A4	1	ClusterGoSummary_UP_RNA.csv
872	GO:0098727	BP	GO:0098727	maintenance of cell number	1/63	134/14592	0.441473	0.590654	0.546685	CNOT2	1	ClusterGoSummary_UP_RNA.csv
873	GO:0006937	BP	GO:0006937	regulation of muscle contraction	1/63	135/14592	0.443907	0.591876	0.547816	NOS1	1	ClusterGoSummary_UP_RNA.csv
874	GO:0021915	BP	GO:0021915	neural tube development	1/63	135/14592	0.443907	0.591876	0.547816	SOX11	1	ClusterGoSummary_UP_RNA.csv
875	GO:0051250	BP	GO:0051250	negative regulation of lymphocyte activation	1/63	135/14592	0.443907	0.591876	0.547816	SOX11	1	ClusterGoSummary_UP_RNA.csv
876	GO:0046631	BP	GO:0046631	alpha-beta T cell activation	1/63	136/14592	0.44633	0.594429	0.550179	RSAD2	1	ClusterGoSummary_UP_RNA.csv
877	GO:0006816	BP	GO:0006816	calcium ion transport	2/63	349/14592	0.446843	0.594434	0.550183	NOS1/NTSR1	2	ClusterGoSummary_UP_RNA.csv
878	GO:0009308	BP	GO:0009308	amine metabolic process	1/63	137/14592	0.448743	0.595605	0.551267	PAH	1	ClusterGoSummary_UP_RNA.csv
879	GO:0046165	BP	GO:0046165	alcohol biosynthetic process	1/63	137/14592	0.448743	0.595605	0.551267	NTSR1	1	ClusterGoSummary_UP_RNA.csv
880	GO:0070482	BP	GO:0070482	response to oxygen levels	2/63	353/14592	0.452686	0.597339	0.552872	NOS1/KCNK3	2	ClusterGoSummary_UP_RNA.csv
881	GO:0035725	BP	GO:0035725	sodium ion transmembrane transport	1/63	139/14592	0.453538	0.597339	0.552872	NOS1	1	ClusterGoSummary_UP_RNA.csv
882	GO:0038127	BP	GO:0038127	ERBB signaling pathway	1/63	139/14592	0.453538	0.597339	0.552872	PTPRR	1	ClusterGoSummary_UP_RNA.csv
883	GO:0071772	BP	GO:0071772	response to BMP	1/63	139/14592	0.453538	0.597339	0.552872	SOX11	1	ClusterGoSummary_UP_RNA.csv
884	GO:0071773	BP	GO:0071773	cellular response to BMP stimulus	1/63	139/14592	0.453538	0.597339	0.552872	SOX11	1	ClusterGoSummary_UP_RNA.csv
885	GO:0098739	BP	GO:0098739	import across plasma membrane	1/63	139/14592	0.453538	0.597339	0.552872	NTSR1	1	ClusterGoSummary_UP_RNA.csv
886	GO:0002683	BP	GO:0002683	negative regulation of immune system process	2/63	354/14592	0.454141	0.597339	0.552872	NPY5R/SOX11	2	ClusterGoSummary_UP_RNA.csv
887	GO:0050673	BP	GO:0050673	epithelial cell proliferation	2/63	354/14592	0.454141	0.597339	0.552872	APLN/SOX11	2	ClusterGoSummary_UP_RNA.csv
888	GO:0014065	BP	GO:0014065	phosphatidylinositol 3-kinase signaling	1/63	140/14592	0.45592	0.598084	0.553562	MYO16	1	ClusterGoSummary_UP_RNA.csv
889	GO:0048839	BP	GO:0048839	inner ear development	1/63	140/14592	0.45592	0.598084	0.553562	KCNK3	1	ClusterGoSummary_UP_RNA.csv
890	GO:0042391	BP	GO:0042391	regulation of membrane potential	2/63	356/14592	0.457045	0.598084	0.553562	NTSR1/KCNK3	2	ClusterGoSummary_UP_RNA.csv
891	GO:0002224	BP	GO:0002224	toll-like receptor signaling pathway	1/63	141/14592	0.458292	0.598084	0.553562	RSAD2	1	ClusterGoSummary_UP_RNA.csv
892	GO:0030307	BP	GO:0030307	positive regulation of cell growth	1/63	141/14592	0.458292	0.598084	0.553562	UNC13A	1	ClusterGoSummary_UP_RNA.csv
893	GO:0044409	BP	GO:0044409	entry into host	1/63	141/14592	0.458292	0.598084	0.553562	MID2	1	ClusterGoSummary_UP_RNA.csv
894	GO:0048639	BP	GO:0048639	positive regulation of developmental growth	1/63	141/14592	0.458292	0.598084	0.553562	UNC13A	1	ClusterGoSummary_UP_RNA.csv
895	GO:0048736	BP	GO:0048736	appendage development	1/63	142/14592	0.460654	0.598595	0.554035	SOX11	1	ClusterGoSummary_UP_RNA.csv
896	GO:0051100	BP	GO:0051100	negative regulation of binding	1/63	142/14592	0.460654	0.598595	0.554035	SOX11	1	ClusterGoSummary_UP_RNA.csv
897	GO:0060173	BP	GO:0060173	limb development	1/63	142/14592	0.460654	0.598595	0.554035	SOX11	1	ClusterGoSummary_UP_RNA.csv
898	GO:0031331	BP	GO:0031331	positive regulation of cellular catabolic process	2/63	359/14592	0.461386	0.598595	0.554035	MID2/CDC20B	2	ClusterGoSummary_UP_RNA.csv
899	GO:0001935	BP	GO:0001935	endothelial cell proliferation	1/63	143/14592	0.463005	0.598595	0.554035	APLN	1	ClusterGoSummary_UP_RNA.csv
900	GO:0007565	BP	GO:0007565	female pregnancy	1/63	143/14592	0.463005	0.598595	0.554035	SLC38A3	1	ClusterGoSummary_UP_RNA.csv
901	GO:0046434	BP	GO:0046434	organophosphate catabolic process	1/63	143/14592	0.463005	0.598595	0.554035	NTSR1	1	ClusterGoSummary_UP_RNA.csv
902	GO:0090501	BP	GO:0090501	RNA phosphodiester bond hydrolysis	1/63	143/14592	0.463005	0.598595	0.554035	CNOT2	1	ClusterGoSummary_UP_RNA.csv
903	GO:0000077	BP	GO:0000077	DNA damage checkpoint	1/63	144/14592	0.465346	0.598595	0.554035	CNOT2	1	ClusterGoSummary_UP_RNA.csv
904	GO:0002822	BP	GO:0002822	regulation of adaptive immune response based on somatic recombination of immune receptors built from immunoglobulin superfamily domains	1/63	144/14592	0.465346	0.598595	0.554035	RSAD2	1	ClusterGoSummary_UP_RNA.csv
905	GO:0007584	BP	GO:0007584	response to nutrient	1/63	144/14592	0.465346	0.598595	0.554035	CYP24A1	1	ClusterGoSummary_UP_RNA.csv
906	GO:0016573	BP	GO:0016573	histone acetylation	1/63	144/14592	0.465346	0.598595	0.554035	NOS1	1	ClusterGoSummary_UP_RNA.csv
907	GO:0051017	BP	GO:0051017	actin filament bundle assembly	1/63	144/14592	0.465346	0.598595	0.554035	PPM1E	1	ClusterGoSummary_UP_RNA.csv
908	GO:0002706	BP	GO:0002706	regulation of lymphocyte mediated immunity	1/63	146/14592	0.469999	0.602589	0.557732	RSAD2	1	ClusterGoSummary_UP_RNA.csv
909	GO:0043433	BP	GO:0043433	negative regulation of DNA-binding transcription factor activity	1/63	146/14592	0.469999	0.602589	0.557732	SIK1	1	ClusterGoSummary_UP_RNA.csv
910	GO:1903364	BP	GO:1903364	positive regulation of cellular protein catabolic process	1/63	146/14592	0.469999	0.602589	0.557732	CDC20B	1	ClusterGoSummary_UP_RNA.csv
911	GO:0042176	BP	GO:0042176	regulation of protein catabolic process	2/63	366/14592	0.471437	0.602906	0.558025	GFAP/CDC20B	2	ClusterGoSummary_UP_RNA.csv
912	GO:0006941	BP	GO:0006941	striated muscle contraction	1/63	147/14592	0.47231	0.602906	0.558025	NOS1	1	ClusterGoSummary_UP_RNA.csv
913	GO:0018393	BP	GO:0018393	internal peptidyl-lysine acetylation	1/63	147/14592	0.47231	0.602906	0.558025	NOS1	1	ClusterGoSummary_UP_RNA.csv
914	GO:0061572	BP	GO:0061572	actin filament bundle organization	1/63	147/14592	0.47231	0.602906	0.558025	PPM1E	1	ClusterGoSummary_UP_RNA.csv
915	GO:0001558	BP	GO:0001558	regulation of cell growth	2/63	368/14592	0.474289	0.604522	0.559521	UNC13A/GNG4	2	ClusterGoSummary_UP_RNA.csv
916	GO:0035567	BP	GO:0035567	non-canonical Wnt signaling pathway	1/63	148/14592	0.474612	0.604522	0.559521	PDE6A	1	ClusterGoSummary_UP_RNA.csv
917	GO:0006475	BP	GO:0006475	internal protein amino acid acetylation	1/63	149/14592	0.476904	0.60546	0.560389	NOS1	1	ClusterGoSummary_UP_RNA.csv
918	GO:0010469	BP	GO:0010469	regulation of signaling receptor activity	1/63	149/14592	0.476904	0.60546	0.560389	GRIA4	1	ClusterGoSummary_UP_RNA.csv
[truncated: 684 more rows]

## Sheet: Protein_DA_EarlyLate
	gene_name	logFC_protein	stat_protein	pvalue_protein	padj_protein	B_protein	mean_protein
0	A1BG	0.188378	1.41792	0.156921	0.795729	-4.53962	7.46375
1	A2M	-0.0946979	-0.567415	0.570721	0.934621	-5.17621	7.24462
2	AAAS	0.115863	1.50389	0.133326	0.771913	-4.44518	7.8209
3	AACS	0.0688325	0.464089	0.642813	0.950573	-5.21649	7.79294
4	AADAC	0.0597172	0.178243	0.858614	0.98013	-5.28592	6.77015
5	AAGAB	0.033351	0.300098	0.764244	0.970782	-5.26387	7.87063
6	AAK1	-0.0264856	-0.393546	0.694106	0.959808	-5.23936	7.82301
7	AAMDC	-0.157328	-0.941941	0.346738	0.888398	-4.96275	7.53841
8	AAMP	0.0392606	0.39673	0.691758	0.959808	-5.23841	7.81607
9	AAR2	0.0556515	0.586216	0.55803	0.93133	-5.16801	7.83309
10	AARS	0.162891	1.88772	0.0597189	0.742034	-3.95678	7.75757
11	AARS2	-0.0204661	-0.211127	0.832886	0.976169	-5.28108	7.75634
12	AARSD1	0.142352	1.53805	0.124754	0.767432	-4.40613	7.76721
13	AASDHPPT	-0.109378	-1.18485	0.236715	0.850481	-4.76797	7.77128
14	AASS	0.0542826	0.267979	0.788841	0.974327	-5.27077	7.52588
15	AATF	0.15389	1.09583	0.27375	0.861661	-4.84448	7.86643
16	ABAT	-0.123313	-0.561056	0.575044	0.935915	-5.17892	7.19042
17	ABCA6	0.197507	1.22537	0.221091	0.846228	-4.73119	7.49874
18	ABCA8	-0.153569	-0.927962	0.353935	0.889185	-4.97261	7.03377
19	ABCB1	0.144357	0.649421	0.516405	0.921847	-5.1385	7.43309
20	ABCB10	-0.184991	-1.49967	0.134416	0.771913	-4.44994	7.69818
21	ABCB6	0.0770031	0.427864	0.668959	0.953893	-5.22871	7.63862
22	ABCB7	0.186793	1.40514	0.160684	0.798884	-4.55319	7.72775
23	ABCB8	-0.0132462	-0.117427	0.906575	0.98694	-5.29272	7.67735
24	ABCC1	0.0720195	0.379513	0.70449	0.962285	-5.24347	7.78095
25	ABCC3	-0.287274	-1.25134	0.211475	0.841379	-4.70696	7.69425
26	ABCC4	0.0787377	0.546312	0.585127	0.936416	-5.18509	7.68467
27	ABCD1	-0.0923964	-0.603562	0.546445	0.926042	-5.16021	7.74892
28	ABCD3	0.0624803	0.382009	0.702639	0.962285	-5.24275	7.68844
29	ABCE1	0.118928	1.69814	0.0901858	0.753368	-4.2116	7.77796
30	ABCF1	0.0956751	1.50707	0.132509	0.771913	-4.44158	7.7937
31	ABCF2	-0.137758	-1.69056	0.0916275	0.753384	-4.22124	7.86108
32	ABCF3	-0.0177557	-0.190101	0.849318	0.978069	-5.28427	7.83358
33	ABHD10	0.0680178	0.656462	0.511869	0.921823	-5.13503	7.60924
34	ABHD11	-0.207364	-1.50095	0.134085	0.771913	-4.4485	7.66294
35	ABHD12	0.0533849	0.461239	0.644854	0.950573	-5.21749	7.74708
36	ABHD14B	0.0231043	0.226936	0.820579	0.976169	-5.27846	7.48584
37	ABHD16A	-0.167059	-1.67951	0.0937603	0.753384	-4.23521	7.72931
38	ABHD17B	-0.158901	-1.22408	0.221574	0.846756	-4.73237	7.70236
39	ABHD17C	0.0614511	0.348864	0.727358	0.965152	-5.25191	7.75003
40	ABHD5	0.133836	0.848201	0.396786	0.901152	-5.02608	7.62483
41	ABHD6	0.134609	1.14856	0.251361	0.852439	-4.79988	7.58039
42	ABI1	0.0661402	0.765277	0.444516	0.911607	-5.0766	7.69018
43	ABI2	0.0389385	0.436916	0.662386	0.952452	-5.22575	7.69795
44	ABI3	-0.274069	-2.08843	0.0373316	0.723349	-3.65827	7.67271
45	ABI3BP	-0.482326	-2.03442	0.0425067	0.727021	-3.74149	7.01946
46	ABL1	0.0824157	1.20637	0.228322	0.850481	-4.74859	7.78681
47	ABL2	-0.0880884	-0.74313	0.457798	0.9117	-5.08921	7.77961
48	ABLIM1	-0.153147	-1.10571	0.269454	0.859675	-4.83628	7.29319
49	ABLIM2	-0.00227331	-0.00976487	0.992213	0.99932	-5.2979	7.19289
50	ABLIM3	-0.234036	-1.63381	0.103013	0.753384	-4.29205	7.30883
51	ABR	-0.0889374	-1.20389	0.229276	0.850481	-4.75083	7.78353
52	ABRACL	0.112309	0.787841	0.431213	0.907502	-5.06336	7.71886
53	ABRAXAS1	-0.0202965	-0.185738	0.852736	0.978975	-5.28489	7.78121
54	ABRAXAS2	-0.0342618	-0.511195	0.60947	0.942473	-5.19913	7.77507
55	ABT1	0.102587	0.703281	0.482252	0.91721	-5.11098	7.88311
56	ABTB2	-0.209565	-1.18416	0.236986	0.850481	-4.76858	7.63012
57	ACAA1	-0.0354843	-0.324182	0.745954	0.968541	-5.25819	7.61201
58	ACAA2	-0.226068	-1.73454	0.0835212	0.746237	-4.16474	7.44645
59	ACACA	0.0273967	0.256774	0.797473	0.975284	-5.273	7.77972
60	ACAD10	0.143702	1.10733	0.268755	0.859537	-4.83494	7.74238
61	ACAD11	-0.0434364	-0.252332	0.800902	0.975284	-5.27385	7.51306
62	ACAD8	-0.324567	-2.29458	0.022226	0.655459	-3.32109	7.52817
63	ACAD9	0.0127736	0.114022	0.909272	0.987575	-5.29302	7.7174
64	ACADM	-0.0220149	-0.182106	0.855583	0.98013	-5.28539	7.50612
65	ACADS	-0.215152	-1.4393	0.150775	0.7921	-4.51665	7.3212
66	ACADSB	-0.125753	-0.782122	0.434562	0.90826	-5.06675	7.39673
67	ACADVL	-0.0721809	-0.688683	0.491385	0.918027	-5.11866	7.53387
68	ACAN	0.0948232	0.304461	0.76092	0.969444	-5.26288	6.95208
69	ACAP1	-0.032231	-0.229551	0.818547	0.976169	-5.278	7.75624
70	ACAP2	0.0581448	0.582304	0.560659	0.93133	-5.16974	7.78933
71	ACAP3	0.153006	1.43566	0.151808	0.7921	-4.52058	7.79563
72	ACAT1	-0.310856	-2.40194	0.0167208	0.64533	-3.1333	7.28017
73	ACAT2	0.0968762	0.832963	0.405317	0.901363	-5.03575	7.6448
74	ACBD3	-0.106732	-1.51781	0.129779	0.771913	-4.42937	7.82563
75	ACBD5	-0.409826	-2.87778	0.00419929	0.560262	-2.20156	7.79041
76	ACBD6	-0.0938725	-0.990987	0.322235	0.881645	-4.92699	7.81773
77	ACE	-0.230822	-1.58802	0.112998	0.753384	-4.34744	7.29136
78	ACIN1	-0.0405412	-0.686406	0.492818	0.918027	-5.11984	7.8323
79	ACLY	0.0879361	0.949248	0.343014	0.887399	-4.95754	7.73315
80	ACO1	-0.172096	-1.71811	0.0864784	0.749118	-4.18601	7.63335
81	ACO2	0.103589	0.996374	0.319615	0.880466	-4.92295	7.59229
82	ACOT1	-0.231776	-1.75691	0.0796269	0.746237	-4.13544	7.48251
83	ACOT11	0.00682495	0.037774	0.969885	0.995787	-5.29739	7.74636
84	ACOT13	0.0293649	0.195242	0.845294	0.977521	-5.28352	7.65005
85	ACOT7	0.140133	0.951742	0.341749	0.887399	-4.95575	7.83566
86	ACOT8	-0.112182	-0.904403	0.366275	0.894547	-4.9889	7.79391
87	ACOT9	-0.126943	-1.443	0.149729	0.7921	-4.51263	7.73643
88	ACOX1	0.0939481	0.751411	0.452806	0.9117	-5.08454	7.6881
89	ACOX3	-0.0904198	-0.630239	0.528865	0.923249	-5.14778	7.61216
90	ACP1	0.132094	1.7259	0.0850647	0.747544	-4.17594	7.69288
91	ACP2	0.0048055	0.044355	0.964642	0.995787	-5.29719	7.72821
92	ACP5	-0.0497376	-0.265068	0.791081	0.974782	-5.27136	7.34043
93	ACP6	-0.358575	-2.44599	0.0148352	0.635319	-3.05385	7.70863
94	ACPP	0.0111637	0.0590317	0.952954	0.993634	-5.29662	7.58747
95	ACSF2	-0.158391	-1.03675	0.300419	0.870614	-4.89199	7.55075
96	ACSF3	-0.0808319	-0.740077	0.459647	0.9117	-5.09092	7.68814
97	ACSL1	-0.0285263	-0.23663	0.813054	0.976169	-5.27676	7.56432
98	ACSL3	0.0634181	0.587116	0.557426	0.93133	-5.16761	7.78694
99	ACSL4	-0.102479	-0.969917	0.332619	0.886458	-4.94257	7.76778
100	ACSL5	-0.328332	-1.68312	0.0930594	0.753384	-4.23066	7.30937
101	ACSM3	-0.211389	-0.957652	0.338763	0.887108	-4.95149	7.33878
102	ACSS1	-0.0332153	-0.201597	0.840325	0.976169	-5.28256	7.47827
103	ACSS2	0.148471	1.36253	0.173727	0.802651	-4.59756	7.59158
104	ACSS3	-0.136178	-0.784436	0.433205	0.90826	-5.06538	7.36034
105	ACTA1	0.0940207	0.823883	0.410451	0.901363	-5.04143	7.50975
106	ACTB	0.0954312	1.11732	0.264466	0.858437	-4.82656	7.67077
107	ACTBL2	0.149869	1.13746	0.255963	0.855063	-4.80944	7.62949
108	ACTG1	0.0956106	1.11726	0.264491	0.858437	-4.82661	7.67177
109	ACTG2	0.126939	1.08698	0.277639	0.861661	-4.85177	7.5036
110	ACTL6A	-0.0267449	-0.269619	0.78758	0.974327	-5.27044	7.75211
111	ACTN1	-0.0122575	-0.124385	0.901067	0.985555	-5.29208	7.68097
112	ACTN2	0.0483328	0.29516	0.768011	0.970782	-5.26499	7.3783
113	ACTN4	-0.109774	-1.33698	0.181919	0.81061	-4.62351	7.65521
114	ACTR10	0.0882019	1.43689	0.151458	0.7921	-4.51925	7.70915
115	ACTR1A	0.146731	1.87012	0.062129	0.742034	-3.98156	7.63972
116	ACTR1B	0.13921	2.0098	0.0450605	0.727021	-3.77873	7.64116
117	ACTR2	0.0699418	0.8237	0.410555	0.901363	-5.04154	7.7332
118	ACTR3	0.0844843	1.20619	0.22839	0.850481	-4.74875	7.75153
119	ACTR3B	0.0542574	0.446037	0.655789	0.951095	-5.2227	7.71041
120	ACTR5	0.0667896	0.931246	0.352235	0.889185	-4.97031	7.80748
121	ACTR6	0.0687707	0.661579	0.508587	0.919896	-5.13248	7.82253
122	ACTR8	-0.107008	-1.28319	0.200098	0.826764	-4.67656	7.83164
123	ACVR1	-0.068898	-0.478597	0.632462	0.948031	-5.21132	7.88495
124	ACY1	-0.0322527	-0.251233	0.801751	0.975284	-5.27406	7.61786
125	ACYP1	0.263578	1.98251	0.0480425	0.727021	-3.81949	7.63402
126	ACYP2	-0.0949841	-0.434524	0.66412	0.953042	-5.22654	7.40208
127	ADA	0.12429	0.799297	0.424548	0.906416	-5.0565	7.55093
128	ADA2	-0.0665765	-0.397284	0.69135	0.959808	-5.23825	7.63557
129	ADAL	0.0503518	0.469352	0.63905	0.950285	-5.21464	7.66351
130	ADAM10	-0.181711	-1.75795	0.0794496	0.746237	-4.13407	7.69719
131	ADAM15	0.0494113	0.325953	0.744614	0.968474	-5.25775	7.72109
132	ADAM17	0.0828452	0.761915	0.446518	0.911607	-5.07853	7.84434
133	ADAM8	0.0504064	0.248523	0.803846	0.975284	-5.27457	7.84199
134	ADAM9	-0.168874	-0.951055	0.342097	0.887399	-4.95624	7.90486
135	ADAMTS2	0.0451884	0.226645	0.820805	0.976169	-5.27851	7.99248
136	ADAMTS4	0.0954887	0.479663	0.631705	0.947437	-5.21094	7.81083
137	ADAMTS7	-0.106806	-0.44563	0.656083	0.951095	-5.22284	7.91017
138	ADAMTSL1	0.201476	0.830327	0.406803	0.901363	-5.03741	7.47681
139	ADAMTSL2	-0.0365135	-0.162105	0.871297	0.980257	-5.288	7.64229
140	ADAMTSL4	-0.384066	-2.20076	0.0282706	0.687958	-3.47837	7.63996
141	ADAP1	0.021689	0.147532	0.88278	0.98185	-5.2897	7.76552
142	ADAP2	0.0192713	0.126743	0.899202	0.985555	-5.29186	7.71243
143	ADAR	-0.174026	-2.13159	0.0335924	0.705825	-3.59023	7.88909
144	ADARB1	-0.109369	-0.907519	0.364628	0.892892	-4.98677	7.58248
145	ADCK1	0.240726	2.05481	0.0404862	0.7242	-3.71034	7.68606
146	ADD1	-0.0810976	-0.908497	0.364112	0.892892	-4.9861	7.49836
147	ADD2	-0.0956586	-0.520983	0.60264	0.941774	-5.19531	7.30143
148	ADD3	-0.0631125	-0.603081	0.546765	0.926054	-5.16043	7.50965
149	ADGRE2	-0.0565509	-0.393885	0.693856	0.959808	-5.23926	7.83618
150	ADGRE5	-0.247239	-1.97262	0.0491628	0.727021	-3.83411	7.81718
151	ADGRG1	0.112001	0.592036	0.55413	0.930912	-5.16542	7.8956
152	ADGRL2	0.128865	0.936552	0.349502	0.889065	-4.96657	7.39287
153	ADH1B	0.00267711	0.0107187	0.991453	0.999121	-5.29789	6.53509
154	ADH1C	0.0126935	0.0514939	0.958955	0.99578	-5.29693	6.56662
155	ADH4	0.128584	0.697892	0.485613	0.917237	-5.11383	6.64748
156	ADH5	-0.0285225	-0.311083	0.755885	0.969242	-5.26134	7.56442
157	ADH7	0.300171	0.740496	0.459393	0.9117	-5.09069	6.88061
158	ADHFE1	-0.057064	-0.288473	0.77312	0.971054	-5.26646	7.11503
159	ADI1	0.0760375	0.629795	0.529155	0.923249	-5.14799	7.85602
160	ADIPOQ	0.29829	1.75473	0.0800004	0.746237	-4.13832	7.34486
161	ADIRF	0.198485	0.919818	0.358171	0.889383	-4.97829	6.86583
162	ADK	-0.00397802	-0.036592	0.970827	0.995787	-5.29743	7.69254
163	ADNP	0.0217953	0.230076	0.818139	0.976169	-5.27791	7.86235
164	ADO	-0.125124	-1.5306	0.126586	0.768995	-4.41472	7.81457
165	ADPGK	-0.102924	-1.20765	0.227827	0.850481	-4.74742	7.80557
166	ADPRH	-0.225341	-1.83701	0.0668803	0.746237	-4.02753	7.603
167	ADPRHL2	0.0363714	0.418511	0.675777	0.956372	-5.2317	7.76142
168	ADRM1	0.102527	1.55181	0.121425	0.761227	-4.39015	7.86216
169	ADSL	0.236432	2.83934	0.00472955	0.56425	-2.2828	7.72839
170	ADSS	0.0257064	0.253061	0.800339	0.975284	-5.27371	7.8489
171	ADSSL1	0.381797	2.07079	0.0389597	0.7242	-3.68569	7.50833
172	AEBP1	0.232999	1.26107	0.207949	0.835831	-4.69775	7.74365
173	AES	0.0181293	0.183215	0.854713	0.97998	-5.28524	7.71065
174	AFAP1	-0.209423	-1.45145	0.147367	0.787619	-4.50344	7.88484
175	AFAP1L2	-0.250055	-1.23969	0.215749	0.841379	-4.71789	7.72009
176	AFDN	-0.0723207	-0.777095	0.437519	0.909938	-5.06971	7.6061
177	AFF1	-0.085402	-0.644046	0.51988	0.922706	-5.14113	7.73277
178	AFF4	-0.0812368	-0.714907	0.475045	0.915145	-5.10475	7.77241
179	AFG1L	-0.184265	-1.54121	0.123984	0.765684	-4.40247	7.63793
180	AFG3L2	0.120326	0.827398	0.408459	0.901363	-5.03924	7.68516
181	AFM	0.124409	0.748634	0.454477	0.9117	-5.08611	7.38701
182	AFTPH	-0.00420632	-0.0687458	0.945223	0.991384	-5.29615	7.78812
183	AGA	-0.00577448	-0.0389392	0.968956	0.995787	-5.29736	7.73487
184	AGAP1	0.0288451	0.311129	0.75585	0.969242	-5.26132	7.6848
185	AGAP2	-0.0435128	-0.349865	0.726607	0.964901	-5.25164	7.70753
186	AGAP3	-0.0598112	-0.812274	0.417073	0.902262	-5.0486	7.70174
187	AGFG1	0.0611433	0.769128	0.442229	0.911607	-5.07436	7.7749
188	AGFG2	-0.143018	-1.11263	0.266472	0.858437	-4.8305	7.55721
189	AGK	-0.018631	-0.171126	0.864203	0.980257	-5.28686	7.82294
190	AGL	0.249551	2.11754	0.0347727	0.710375	-3.61253	7.60263
191	AGO1	0.0199887	0.296974	0.766626	0.970782	-5.26458	7.7206
192	AGO2	0.0247997	0.416634	0.677149	0.956372	-5.23229	7.77806
193	AGO3	0.0811956	1.29237	0.196904	0.826764	-4.66766	7.77148
194	AGPAT1	0.139801	1.11542	0.265279	0.858437	-4.82816	7.74547
195	AGPAT2	0.108588	0.736973	0.461531	0.9117	-5.09265	7.63887
196	AGPAT3	-0.00206484	-0.0148666	0.988145	0.998914	-5.29785	7.66319
197	AGPAT5	-0.0738018	-0.591846	0.554257	0.930912	-5.16551	7.72781
198	AGPS	-0.126309	-1.29274	0.196779	0.826764	-4.6673	7.80006
199	AGR2	-0.244083	-0.748979	0.454269	0.9117	-5.08592	7.29998
200	AGR3	-0.445196	-1.56369	0.118608	0.753423	-4.37625	7.2143
201	AGRN	0.134081	0.962731	0.33621	0.886458	-4.94781	7.45264
202	AGT	0.234039	1.64175	0.101354	0.753384	-4.28228	7.45386
203	AGTPBP1	-0.0308043	-0.255843	0.798191	0.975284	-5.27318	7.73223
204	AGTRAP	0.330466	2.01807	0.0441888	0.727021	-3.76627	7.75497
205	AHCTF1	-0.026164	-0.424533	0.671384	0.953893	-5.22978	7.83133
206	AHCY	0.0517831	0.593659	0.553045	0.930128	-5.16469	7.70864
207	AHCYL1	-0.14752	-1.96494	0.0500486	0.727021	-3.84543	7.67533
208	AHCYL2	-0.0866117	-0.8205	0.412374	0.901363	-5.04353	7.64444
209	AHDC1	0.276259	2.35523	0.0189483	0.64533	-3.21603	7.78403
210	AHNAK	0.03772	0.314368	0.753391	0.969242	-5.26056	7.46445
211	AHNAK2	0.465139	1.63412	0.102948	0.753384	-4.29167	7.77586
212	AHR	-0.183386	-1.33011	0.18417	0.813571	-4.63041	7.84246
213	AHSA1	0.157749	1.88371	0.0602611	0.742034	-3.96245	7.85744
214	AHSG	0.231879	1.81004	0.0709693	0.746237	-4.06439	7.4577
215	AHSP	0.897223	3.06317	0.00232417	0.544522	-1.79514	6.81631
216	AIDA	-0.0302973	-0.306179	0.759613	0.969444	-5.26248	7.72649
217	AIF1	-0.222169	-1.33729	0.181817	0.81061	-4.6232	7.73776
218	AIF1L	-0.311406	-1.17535	0.240487	0.850481	-4.77642	7.16971
219	AIFM1	0.0261471	0.297785	0.766007	0.970782	-5.2644	7.6078
220	AIFM2	-0.274047	-2.09227	0.0369858	0.723349	-3.65228	7.75113
221	AIMP1	-0.0217326	-0.388015	0.698192	0.959914	-5.241	7.79329
222	AIMP2	0.0625924	0.975523	0.329836	0.884881	-4.93846	7.83355
223	AIP	0.0128716	0.137662	0.890571	0.985158	-5.29077	7.80012
224	AK1	0.126648	0.763621	0.445501	0.911607	-5.07755	7.20415
225	AK2	0.1097	1.21111	0.226501	0.850481	-4.74427	7.67987
226	AK3	-0.305337	-2.57929	0.0102231	0.601707	-2.80493	7.50861
227	AK4	0.30749	1.51339	0.130897	0.771913	-4.4344	7.83127
228	AK6	-0.186956	-1.404	0.161021	0.798884	-4.55439	7.77948
229	AKAP1	-0.264042	-2.04595	0.041354	0.7242	-3.72391	7.76413
230	AKAP10	0.0129704	0.172393	0.863208	0.980257	-5.28669	7.80199
231	AKAP11	-0.109321	-1.41437	0.157958	0.795808	-4.5434	7.79183
232	AKAP12	-0.237887	-1.41988	0.156348	0.794761	-4.53752	7.28736
233	AKAP13	-0.0252852	-0.357108	0.721182	0.963312	-5.24971	7.79749
234	AKAP17A	-0.0380316	-0.417745	0.676337	0.956372	-5.23194	7.79079
235	AKAP8	-0.149617	-1.77378	0.0767898	0.746237	-4.11311	7.84386
236	AKAP8L	0.0173971	0.192367	0.847543	0.977521	-5.28394	7.85724
237	AKAP9	-0.0444818	-0.689617	0.490798	0.918027	-5.11817	7.76819
238	AKR1A1	0.0621359	0.6443	0.519715	0.922706	-5.14101	7.59669
239	AKR1B1	-0.109083	-0.79095	0.429398	0.907371	-5.06151	7.52518
240	AKR1B10	0.0672601	0.124236	0.901185	0.985555	-5.2921	6.65567
241	AKR1C1	-0.109617	-0.311356	0.755677	0.969242	-5.26127	7.08472
242	AKR1C2	-0.0689447	-0.19369	0.846508	0.977521	-5.28374	7.08455
243	AKR1C3	-0.156221	-0.48671	0.626705	0.945095	-5.20836	7.25275
244	AKR7A2	0.106297	1.39578	0.163482	0.79934	-4.56305	7.63718
245	AKR7A3	0.243477	1.18069	0.238363	0.850481	-4.77168	7.37925
246	AKT1	0.03715	0.515862	0.606209	0.942227	-5.19731	7.77144
247	AKT1S1	0.245394	2.13903	0.0329821	0.705825	-3.57838	7.74428
248	AKT2	0.0106748	0.152333	0.878994	0.98185	-5.28916	7.77196
249	AKT3	-0.0315154	-0.372718	0.709538	0.962285	-5.2454	7.74245
250	AKTIP	-0.05285	-0.407921	0.683529	0.956842	-5.23501	7.67671
251	ALAD	-0.00635615	-0.0632344	0.949608	0.992595	-5.29642	7.42217
252	ALB	0.0784243	0.58168	0.561079	0.93133	-5.17001	7.35912
253	ALCAM	-0.0857565	-0.412527	0.680154	0.95655	-5.23358	7.53699
254	ALDH16A1	-0.0316502	-0.372077	0.710014	0.962285	-5.24558	7.69557
255	ALDH18A1	-0.0185574	-0.154649	0.877169	0.98185	-5.28889	7.7713
256	ALDH1A1	-0.303578	-1.46985	0.142316	0.781448	-4.48323	7.16904
257	ALDH1A2	-0.181081	-1.22514	0.221176	0.846228	-4.73139	7.18707
258	ALDH1A3	0.0214158	0.122543	0.902525	0.985862	-5.29225	7.58604
259	ALDH1B1	-0.267583	-1.60883	0.108368	0.753384	-4.32246	7.62894
260	ALDH1L1	0.152205	0.750678	0.453247	0.9117	-5.08495	7.21127
261	ALDH1L2	-0.0785839	-0.41679	0.677035	0.956372	-5.23224	7.438
262	ALDH2	-0.142637	-0.866836	0.386503	0.897726	-5.01402	7.3683
263	ALDH3A1	-0.153767	-0.389773	0.696892	0.959808	-5.24048	6.88239
264	ALDH3A2	0.0567192	0.330871	0.740899	0.968474	-5.25653	7.45137
265	ALDH3B1	-0.26243	-1.74413	0.0818335	0.746237	-4.15223	7.31928
266	ALDH4A1	0.3265	2.15798	0.0314686	0.702098	-3.54797	7.54741
267	ALDH5A1	-0.0189794	-0.109971	0.912482	0.987575	-5.29336	7.44808
268	ALDH6A1	-0.00177571	-0.012324	0.990173	0.998914	-5.29788	7.35873
269	ALDH7A1	0.050603	0.28367	0.776796	0.971138	-5.2675	7.48678
270	ALDH9A1	0.0411786	0.425197	0.6709	0.953893	-5.22957	7.51965
271	ALDOA	0.175014	1.85337	0.0644968	0.742676	-4.00492	7.75858
272	ALDOB	0.0729051	0.371211	0.710658	0.962285	-5.24582	7.26091
273	ALDOC	0.216899	2.23414	0.0259738	0.67638	-3.42314	7.77248
274	ALG1	0.169191	1.58289	0.114163	0.753384	-4.35355	7.76961
275	ALG11	0.115906	1.0819	0.279889	0.861661	-4.85592	7.66537
276	ALG12	0.0260913	0.194424	0.845933	0.977521	-5.28364	7.60583
277	ALG13	-0.0503125	-0.454096	0.649983	0.950573	-5.21996	7.69171
278	ALG14	-0.0660701	-0.460607	0.645308	0.950573	-5.21771	7.60556
279	ALG2	-0.150829	-1.61429	0.10718	0.753384	-4.31586	7.70731
280	ALG5	0.112295	0.835893	0.403668	0.901363	-5.03391	7.60604
281	ALG6	0.0767491	0.460648	0.645278	0.950573	-5.2177	7.54553
282	ALG8	0.139383	0.636912	0.524512	0.922908	-5.14458	7.57021
283	ALG9	-0.107088	-0.798552	0.42498	0.906416	-5.05695	7.59904
284	ALKBH3	0.103508	0.852144	0.394597	0.901116	-5.02355	7.65954
285	ALKBH4	0.0463603	0.47084	0.637988	0.949977	-5.21411	7.79339
286	ALKBH5	0.0262296	0.291231	0.771012	0.970782	-5.26586	7.83209
287	ALKBH8	-0.246199	-2.72181	0.00674955	0.574964	-2.52472	7.73854
288	ALMS1	0.0244783	0.167607	0.866969	0.980257	-5.28731	7.75231
289	ALOX15B	0.405435	1.69857	0.0901055	0.753368	-4.21106	7.46403
290	ALOX5	-0.00649865	-0.049717	0.96037	0.99578	-5.297	7.62826
291	ALOX5AP	0.297721	1.16133	0.246134	0.852439	-4.78876	7.48624
292	ALPK3	-0.0506175	-0.201895	0.840092	0.976169	-5.28252	7.70564
293	ALPL	0.268921	1.07709	0.28203	0.863764	-4.85984	7.55525
294	ALS2	-0.0570407	-0.580701	0.561738	0.93133	-5.17044	7.74496
295	ALYREF	-0.0569926	-0.674517	0.500336	0.918265	-5.12595	7.77141
296	AMACR	-0.0826444	-0.463981	0.64289	0.950573	-5.21653	7.68238
297	AMBP	0.136325	0.936205	0.34968	0.889065	-4.96682	7.44312
298	AMDHD2	0.0479292	0.552278	0.581037	0.935939	-5.18261	7.80119
299	AMOT	-0.0245945	-0.165372	0.868727	0.980257	-5.28759	7.73918
300	AMOTL1	0.0947565	0.852986	0.39413	0.901116	-5.02301	7.62553
301	AMOTL2	-0.0258959	-0.207362	0.835823	0.976169	-5.28167	7.68842
302	AMPD2	-0.0097919	-0.116877	0.907011	0.98694	-5.29277	7.87138
303	AMPD3	0.206767	1.55567	0.120505	0.759084	-4.38565	7.85727
304	AMPH	0.0328841	0.196696	0.844156	0.977359	-5.2833	7.58185
305	ANAPC1	-0.0700994	-1.15442	0.248954	0.852439	-4.7948	7.81566
306	ANAPC10	0.0121459	0.147436	0.882855	0.98185	-5.28971	7.86695
307	ANAPC16	-0.0666729	-0.64066	0.522076	0.922908	-5.14277	7.78793
308	ANAPC2	-0.159662	-1.90991	0.0567925	0.742034	-3.92523	7.79197
309	ANAPC4	-0.149186	-2.08577	0.037573	0.723349	-3.66241	7.80641
310	ANAPC5	-0.102408	-1.58756	0.113102	0.753384	-4.34799	7.82488
311	ANAPC7	-0.00863623	-0.119448	0.904974	0.986539	-5.29254	7.85784
312	ANG	0.329133	1.78635	0.0747298	0.746237	-4.09634	7.45029
313	ANGEL2	0.00434343	0.0362507	0.971099	0.995787	-5.29744	7.83378
314	ANGPTL2	0.13587	0.63276	0.527218	0.923249	-5.14657	7.77569
315	ANGPTL4	0.437742	1.47998	0.139593	0.776463	-4.47199	7.68329
316	ANK1	0.191487	0.883321	0.377544	0.897442	-5.00313	7.04365
317	ANK2	-0.182597	-1.39418	0.163964	0.79934	-4.56472	7.32954
318	ANK3	-0.294121	-2.2252	0.0265729	0.680969	-3.43802	7.5341
319	ANKFY1	-0.014128	-0.205816	0.837029	0.976169	-5.28191	7.72327
320	ANKHD1	-0.0215764	-0.310124	0.756613	0.969242	-5.26156	7.80047
321	ANKIB1	-0.128965	-1.54995	0.12187	0.762194	-4.39231	7.7145
322	ANKLE2	-0.0156644	-0.174134	0.86184	0.980257	-5.28647	7.88883
323	ANKMY2	0.0705117	0.743122	0.457803	0.9117	-5.08922	7.7147
324	ANKRD10	-0.307185	-1.29967	0.194393	0.825695	-4.66054	7.67676
325	ANKRD11	0.0505332	0.368598	0.712604	0.962285	-5.24655	7.74212
326	ANKRD13A	-0.0153943	-0.178601	0.858333	0.98013	-5.28587	7.72283
327	ANKRD13D	-0.152509	-1.42195	0.155746	0.794105	-4.53531	7.71026
328	ANKRD17	0.0966467	1.40334	0.161217	0.798884	-4.55508	7.85076
329	ANKRD22	-0.301105	-1.18492	0.236689	0.850481	-4.76791	7.80901
330	ANKRD27	-0.0530785	-0.546773	0.584811	0.936416	-5.1849	7.75829
331	ANKRD28	-0.149234	-2.43615	0.0152392	0.641676	-3.07172	7.74734
332	ANKRD44	-0.104838	-1.01505	0.310636	0.878259	-4.90878	7.7222
333	ANKRD50	0.124512	1.17488	0.240676	0.850481	-4.77684	7.79282
334	ANKRD52	0.0667433	0.590779	0.554971	0.931067	-5.16598	7.79008
335	ANKRD54	0.0346823	0.376244	0.706917	0.962285	-5.2444	7.75355
336	ANKS1A	-0.049354	-0.665967	0.50578	0.919896	-5.13028	7.72633
337	ANKZF1	0.160558	1.74847	0.0810787	0.746237	-4.14654	7.87263
338	ANLN	-0.525391	-2.25048	0.0249103	0.665758	-3.39582	7.92515
339	ANO1	0.521149	1.85661	0.0640336	0.742676	-4.00042	7.50818
340	ANO10	0.117076	0.998165	0.318746	0.880466	-4.9216	7.64484
341	ANO6	0.130464	1.15607	0.248277	0.852439	-4.79335	7.60986
342	ANP32A	0.0131511	0.171928	0.863573	0.980257	-5.28675	7.74095
343	ANP32B	0.00109269	0.014114	0.988745	0.998914	-5.29786	7.75947
344	ANP32E	0.000614555	0.00523342	0.995827	0.999834	-5.29792	7.7222
345	ANPEP	0.0522857	0.288152	0.773366	0.971054	-5.26653	7.49437
346	ANTXR1	0.219014	1.13127	0.258558	0.855414	-4.81474	7.83374
347	ANTXR2	0.12692	0.934455	0.350581	0.889185	-4.96805	7.73332
348	ANXA1	0.268113	1.60509	0.109189	0.753384	-4.32697	7.54609
349	ANXA11	-0.109254	-1.33378	0.182965	0.8122	-4.62673	7.67578
350	ANXA2	0.0135847	0.121774	0.903133	0.985862	-5.29233	7.56416
351	ANXA3	0.159754	0.769984	0.441722	0.911607	-5.07387	7.40256
352	ANXA4	-0.0101201	-0.0899754	0.928348	0.989952	-5.29487	7.57138
353	ANXA5	0.0415339	0.454101	0.64998	0.950573	-5.21996	7.61217
354	ANXA6	0.0712633	0.646349	0.51839	0.922706	-5.14001	7.58655
355	ANXA7	-0.0857811	-1.27462	0.203115	0.828392	-4.68482	7.74282
356	ANXA8L1	0.302687	0.913378	0.361543	0.891473	-4.98275	7.40769
357	ANXA9	0.206028	0.777473	0.437296	0.909715	-5.06949	7.33433
358	AOAH	-0.0354305	-0.214888	0.829954	0.976169	-5.28047	7.745
359	AOC3	-0.0387322	-0.232456	0.816292	0.976169	-5.2775	7.09769
360	AOX1	-0.241071	-1.26426	0.206803	0.83457	-4.69472	7.04756
361	AP1B1	0.0470789	0.828257	0.407973	0.901363	-5.0387	7.74424
362	AP1G1	0.0386242	0.553856	0.579958	0.935939	-5.18195	7.7923
363	AP1G2	-0.163761	-1.60176	0.109925	0.753384	-4.33099	7.74861
364	AP1M1	0.0324791	0.506407	0.612824	0.942473	-5.20097	7.75393
365	AP1M2	0.127119	1.10135	0.271346	0.860199	-4.83992	7.7099
366	AP1S1	0.0726177	0.689048	0.491156	0.918027	-5.11847	7.73016
367	AP1S2	-0.0211178	-0.236761	0.812952	0.976169	-5.27673	7.68775
368	AP1S3	0.0571795	0.344506	0.73063	0.966084	-5.25305	7.66733
369	AP2A1	0.0533894	0.886241	0.375971	0.897442	-5.00118	7.79827
370	AP2A2	-0.0372024	-0.609006	0.542834	0.925798	-5.15772	7.71244
371	AP2B1	0.0418734	0.754525	0.450937	0.911607	-5.08277	7.75251
372	AP2M1	-0.00538522	-0.0773355	0.938392	0.990223	-5.29567	7.74733
373	AP2S1	0.16845	1.95055	0.0517435	0.727895	-3.86651	7.6896
374	AP3B1	-0.0797773	-1.48433	0.138434	0.776463	-4.46714	7.78124
375	AP3D1	-0.0159704	-0.295005	0.768129	0.970782	-5.26502	7.78254
376	AP3M1	-0.0515011	-0.784035	0.43344	0.90826	-5.06562	7.74853
377	AP3M2	-0.0960754	-1.22653	0.220653	0.846228	-4.73011	7.82754
378	AP3S1	-0.0809381	-1.08207	0.279814	0.861661	-4.85579	7.78042
379	AP4E1	0.017417	0.17511	0.861074	0.980257	-5.28634	7.79791
380	AP4M1	0.0934087	0.89156	0.373115	0.896354	-4.99761	7.81313
381	AP5B1	0.0504449	0.516295	0.605907	0.942227	-5.19715	7.77942
382	AP5M1	0.161058	1.59766	0.110834	0.753384	-4.33591	7.71885
383	AP5Z1	-0.00815597	-0.0702895	0.943995	0.991265	-5.29607	7.78974
384	APAF1	-0.0696401	-0.692715	0.488853	0.917782	-5.11655	7.77975
385	APBA3	-0.0702273	-0.620095	0.535515	0.924005	-5.15257	7.82168
386	APBB1	-0.0778825	-0.608416	0.543225	0.925798	-5.15799	7.67079
387	APBB1IP	-0.0721724	-0.524635	0.600101	0.94101	-5.19386	7.73805
388	APBB2	0.139231	1.20075	0.230493	0.850481	-4.75368	7.6835
389	APC	-0.0552113	-0.506753	0.612581	0.942473	-5.20084	7.69966
390	APCS	0.0113131	0.0493312	0.960678	0.995787	-5.29701	7.18081
391	APEH	0.0351656	0.380362	0.70386	0.962285	-5.24322	7.59817
392	APEX1	0.159891	1.882	0.0604937	0.742034	-3.96486	7.74986
393	API5	0.0303268	0.467868	0.64011	0.950285	-5.21516	7.79356
394	APIP	-0.00453625	-0.0395323	0.968484	0.995787	-5.29734	7.67257
395	APLP2	-0.219949	-1.67477	0.0946875	0.753384	-4.24118	7.75718
396	APMAP	0.213828	1.85561	0.0641754	0.742676	-4.0018	7.76481
397	APOA1	0.11116	0.648676	0.516885	0.921847	-5.13887	7.35096
398	APOA2	0.197404	1.22049	0.222931	0.846773	-4.73568	7.28753
399	APOA4	0.338091	1.75883	0.0793003	0.746237	-4.13292	7.34418
400	APOB	0.0325537	0.173892	0.86203	0.980257	-5.2865	7.28802
401	APOBEC3B	0.204589	1.11842	0.263998	0.858437	-4.82563	7.72639
402	APOBEC3C	0.184993	1.34608	0.178967	0.806307	-4.61432	7.79102
403	APOBEC3F	0.175856	1.34839	0.178225	0.806307	-4.61198	7.78801
404	APOBEC3G	0.0401429	0.252733	0.800592	0.975284	-5.27378	7.77869
405	APOBR	-0.0241478	-0.179451	0.857666	0.98013	-5.28575	7.73845
406	APOC1	0.450113	1.95483	0.051234	0.727021	-3.86025	7.34526
407	APOC3	0.141213	0.651562	0.515023	0.921847	-5.13745	7.15516
408	APOC4	0.0480471	0.22778	0.819923	0.976169	-5.27831	7.38632
409	APOD	0.143116	0.76541	0.444437	0.911607	-5.07652	7.43318
410	APOE	0.328105	1.87305	0.061723	0.742034	-3.97746	7.58893
411	APOF	0.427376	1.90649	0.0572367	0.742034	-3.93013	7.29277
412	APOH	0.261172	1.54526	0.123	0.764729	-4.39777	7.48241
413	APOL1	0.340584	1.94979	0.0518346	0.727895	-3.86762	7.51486
414	APOL2	-0.0495525	-0.292746	0.769854	0.970782	-5.26552	7.83048
415	APOL3	-0.27475	-1.30343	0.193109	0.82374	-4.65685	7.58515
416	APOM	0.124891	0.711439	0.477189	0.915187	-5.10662	7.34711
417	APOO	0.0418257	0.30956	0.757041	0.969242	-5.26169	7.69572
418	APOOL	-0.0125521	-0.10427	0.917002	0.987575	-5.29382	7.60086
419	APP	-0.00452384	-0.0316361	0.974777	0.995966	-5.29756	7.80802
420	APPL1	-0.0679311	-0.958692	0.338239	0.886785	-4.95074	7.59908
421	APPL2	-0.0439638	-0.461356	0.64477	0.950573	-5.21745	7.75501
422	APRT	0.162803	1.80058	0.0724524	0.746237	-4.0772	7.68234
423	APTX	-0.0850575	-0.718192	0.473019	0.914001	-5.10298	7.78807
424	AQR	-0.0771424	-1.05383	0.29254	0.868616	-4.87853	7.82525
425	ARAF	-0.0892047	-1.51741	0.12988	0.771913	-4.42982	7.76301
426	ARAP1	0.05276	0.645734	0.518787	0.922706	-5.14031	7.71497
427	ARAP3	-0.21343	-1.72852	0.0845956	0.746237	-4.17256	7.64261
428	ARCN1	-0.0555598	-0.866555	0.386657	0.897726	-5.0142	7.7731
429	ARF1	0.127506	1.36897	0.171706	0.802651	-4.59094	7.65729
430	ARF4	0.0648918	0.751561	0.452716	0.9117	-5.08445	7.69513
431	ARF5	0.07528	0.870988	0.384234	0.897442	-5.01129	7.67716
432	ARF6	0.3569	3.53456	0.00045161	0.414897	-0.654129	7.70086
433	ARFGAP1	0.0494182	0.572051	0.567579	0.932559	-5.17421	7.86442
434	ARFGAP2	-0.0758909	-1.06062	0.289443	0.866987	-4.87311	7.77705
435	ARFGAP3	-0.0493621	-0.44985	0.65304	0.950573	-5.22141	7.78671
436	ARFGEF1	-0.0180931	-0.204763	0.837852	0.976169	-5.28208	7.83026
437	ARFGEF2	-0.0222279	-0.298262	0.765644	0.970782	-5.26429	7.77455
438	ARFGEF3	-0.450137	-2.35202	0.0191106	0.64533	-3.22166	7.50379
439	ARFIP1	-0.0752866	-0.99995	0.317883	0.880466	-4.92026	7.79205
440	ARFIP2	0.179454	1.87561	0.0613688	0.742034	-3.97386	7.76854
441	ARFRP1	0.0150932	0.120297	0.904302	0.9861	-5.29246	7.81568
442	ARG1	0.404588	1.41063	0.159057	0.796784	-4.54737	7.50291
443	ARGLU1	-0.178543	-1.88507	0.0600771	0.742034	-3.96053	7.8367
444	ARHGAP1	0.0764157	0.992773	0.321365	0.881645	-4.92565	7.73558
445	ARHGAP10	-0.208815	-2.06156	0.0398349	0.7242	-3.69994	7.64262
446	ARHGAP12	-0.0758417	-0.874274	0.382445	0.897442	-5.00913	7.74292
447	ARHGAP15	0.0165384	0.108164	0.913914	0.987575	-5.29351	7.73223
448	ARHGAP17	0.0364214	0.528354	0.597519	0.940426	-5.19238	7.6915
449	ARHGAP18	-0.158022	-1.46121	0.144671	0.783365	-4.49275	7.64266
450	ARHGAP21	-0.00575663	-0.0653613	0.947916	0.992143	-5.29632	7.75318
451	ARHGAP24	0.0411278	0.329889	0.74164	0.968474	-5.25678	7.56332
452	ARHGAP25	-0.0445724	-0.29584	0.767492	0.970782	-5.26483	7.71301
453	ARHGAP26	-0.0994457	-0.932619	0.351527	0.889185	-4.96934	7.73706
454	ARHGAP27	-0.204135	-2.16185	0.0311667	0.702098	-3.54172	7.79149
455	ARHGAP29	-0.168149	-1.11592	0.265062	0.858437	-4.82773	7.56496
456	ARHGAP30	-0.147422	-1.00638	0.314785	0.879281	-4.91539	7.71559
457	ARHGAP31	-0.0196713	-0.21607	0.829033	0.976169	-5.28028	7.61312
458	ARHGAP32	-0.108912	-0.955836	0.339678	0.887399	-4.9528	7.75129
459	ARHGAP35	0.0720131	0.849532	0.396046	0.901116	-5.02523	7.76977
460	ARHGAP4	0.0262919	0.194606	0.845791	0.977521	-5.28361	7.76648
461	ARHGAP45	-0.0402396	-0.30853	0.757824	0.969242	-5.26193	7.74439
462	ARHGAP5	0.129207	1.53063	0.126578	0.768995	-4.41469	7.78336
463	ARHGAP6	0.0607615	0.436072	0.662998	0.952878	-5.22603	7.42055
464	ARHGAP9	0.100201	0.776063	0.438128	0.910002	-5.07032	7.78735
465	ARHGDIA	0.0731238	0.747381	0.455232	0.9117	-5.08682	7.68281
466	ARHGDIB	0.0550761	0.353429	0.723936	0.964041	-5.25069	7.6884
467	ARHGEF1	-0.0658712	-0.843939	0.399161	0.901363	-5.0288	7.79679
468	ARHGEF10	-0.0703737	-0.654441	0.513169	0.921847	-5.13603	7.62365
469	ARHGEF10L	-0.00943344	-0.0838462	0.933217	0.990223	-5.29528	7.54183
470	ARHGEF11	-0.0691018	-1.03549	0.301009	0.870614	-4.89298	7.77612
471	ARHGEF12	-0.171476	-2.09476	0.0367623	0.723349	-3.64838	7.68437
472	ARHGEF16	0.197036	1.21912	0.223452	0.847524	-4.73694	7.7886
473	ARHGEF17	0.00879115	0.0959431	0.923609	0.98921	-5.29445	7.65759
474	ARHGEF18	-0.141793	-1.94005	0.0530101	0.733375	-3.88179	7.796
475	ARHGEF2	-0.0604929	-0.741315	0.458897	0.9117	-5.09023	7.79282
476	ARHGEF28	0.122724	0.947266	0.344022	0.887979	-4.95896	7.73818
477	ARHGEF37	0.166315	1.13273	0.257942	0.855414	-4.81349	7.45335
478	ARHGEF40	-0.115515	-1.1879	0.23551	0.850481	-4.76524	7.76343
479	ARHGEF5	-0.225575	-1.77717	0.0762291	0.746237	-4.10859	7.8376
480	ARHGEF6	-0.145567	-1.33242	0.18341	0.813034	-4.62809	7.70502
481	ARHGEF7	-0.0752717	-1.10411	0.270146	0.860199	-4.83762	7.7436
482	ARID1A	0.0671477	0.921598	0.357242	0.889185	-4.97706	7.81645
483	ARID1B	-0.0766183	-1.19496	0.232743	0.850481	-4.7589	7.78868
484	ARID2	0.00150565	0.0185248	0.985229	0.998523	-5.2978	7.82441
485	ARID4A	-0.0307027	-0.365586	0.714849	0.962285	-5.24739	7.73206
486	ARID4B	-0.0593076	-0.752442	0.452187	0.9117	-5.08395	7.84121
487	ARID5B	-0.0107766	-0.0867037	0.930946	0.990223	-5.29509	7.83254
488	ARIH1	0.0311847	0.462691	0.643814	0.950573	-5.21698	7.83698
489	ARIH2	0.0431112	0.529263	0.596889	0.939981	-5.19202	7.80386
490	ARL1	0.118451	1.34729	0.17858	0.806307	-4.6131	7.80639
491	ARL14EP	-0.00670148	-0.0756876	0.939702	0.990391	-5.29577	7.84137
492	ARL15	0.0242889	0.176451	0.86002	0.980257	-5.28616	7.7171
493	ARL2	0.0401864	0.44779	0.654524	0.951095	-5.22211	7.76777
494	ARL2BP	0.0955772	0.800943	0.423596	0.906276	-5.0555	7.73552
495	ARL3	0.0101904	0.0994856	0.920798	0.988398	-5.29419	7.80276
496	ARL5A	-0.0689518	-0.654588	0.513074	0.921847	-5.13596	7.73712
497	ARL5B	0.0498756	0.51792	0.604773	0.942165	-5.19651	7.82467
498	ARL6	0.00219263	0.0175988	0.985967	0.998641	-5.29782	7.62502
499	ARL6IP1	0.015044	0.115721	0.907926	0.987316	-5.29287	7.748
500	ARL6IP4	-0.0817134	-0.822095	0.411467	0.901363	-5.04254	7.78756
501	ARL6IP5	-0.0927833	-0.732674	0.464146	0.913394	-5.09504	7.59304
502	ARL6IP6	0.00995486	0.0693714	0.944725	0.991265	-5.29611	7.72646
503	ARL8A	0.183838	1.75742	0.07954	0.746237	-4.13477	7.65575
504	ARL8B	0.178936	1.70378	0.0891271	0.752183	-4.20441	7.65563
505	ARMC1	-0.0338409	-0.428404	0.668566	0.953893	-5.22853	7.74748
506	ARMC10	-0.0709843	-0.544731	0.586214	0.936416	-5.18574	7.76188
507	ARMC6	-0.0429226	-0.45041	0.652636	0.950573	-5.22122	7.82583
508	ARMC8	0.168102	2.60153	0.00959293	0.601707	-2.76216	7.82166
509	ARMC9	0.0544598	0.424593	0.671341	0.953893	-5.22976	7.90223
510	ARMCX1	-0.167219	-0.981605	0.326832	0.88375	-4.93397	7.54524
511	ARMCX2	-0.0728349	-0.477343	0.633355	0.948157	-5.21178	7.56053
512	ARMCX3	-0.0133248	-0.0947334	0.92457	0.989274	-5.29454	7.77372
513	ARMH3	0.0268847	0.338515	0.735136	0.967	-5.2546	7.7356
514	ARMT1	0.108879	1.3919	0.164654	0.79934	-4.56712	7.75224
515	ARNT	0.153484	1.76377	0.0784631	0.746237	-4.12639	7.80619
516	ARPC1A	0.32104	2.88546	0.00410005	0.560262	-2.1852	7.65905
517	ARPC1B	-0.0507931	-0.438063	0.661555	0.952355	-5.22537	7.75785
518	ARPC2	0.0632621	0.712907	0.47628	0.915145	-5.10583	7.70671
519	ARPC3	0.087513	1.09811	0.272754	0.861006	-4.8426	7.74332
520	ARPC4	0.186856	1.28185	0.200568	0.827716	-4.67785	7.66208
521	ARPC5	-0.0135925	-0.168562	0.866218	0.980257	-5.28719	7.81252
522	ARPC5L	0.00847445	0.0783604	0.937577	0.990223	-5.29561	7.8181
523	ARPIN	-0.176023	-2.10295	0.0360364	0.714585	-3.63554	7.68733
524	ARPP19	-0.0104763	-0.105916	0.915697	0.987575	-5.29369	7.7555
525	ARRB1	-0.19042	-1.65477	0.0986827	0.753384	-4.26618	7.45789
526	ARRB2	-0.083291	-0.790799	0.429486	0.907371	-5.0616	7.71829
527	ARRDC1	0.0398885	0.349771	0.726678	0.964901	-5.25167	7.75534
528	ARSA	0.0899604	0.624577	0.532571	0.923813	-5.15046	7.68403
529	ARSB	-0.0170532	-0.145547	0.884346	0.982135	-5.28992	7.71892
530	ARSD	-0.286246	-1.77808	0.0760787	0.746237	-4.10738	7.59109
531	ARVCF	-0.126421	-0.84327	0.399534	0.901363	-5.02923	7.65893
532	AS3MT	-0.0394735	-0.202702	0.839461	0.976169	-5.28239	7.52024
533	ASAH1	-0.150286	-0.94666	0.34433	0.887979	-4.95939	7.3713
534	ASAP1	0.0951861	1.30964	0.190999	0.822742	-4.65074	7.83005
535	ASAP2	-0.0462733	-0.425144	0.670939	0.953893	-5.22958	7.76016
536	ASAP3	0.0805028	0.662556	0.507961	0.919896	-5.13199	7.70035
537	ASB9	-0.331599	-1.99441	0.0467217	0.727021	-3.80177	7.59058
538	ASCC1	-0.00963041	-0.127521	0.898586	0.985555	-5.29178	7.86244
539	ASCC2	0.0633559	0.870273	0.384625	0.897442	-5.01176	7.82534
540	ASCC3	-0.0247011	-0.341149	0.733154	0.966625	-5.25392	7.85071
541	ASF1A	0.0900075	0.786897	0.431765	0.907801	-5.06392	7.75159
542	ASH2L	0.04462	0.441616	0.658983	0.952355	-5.22419	7.80405
543	ASL	-0.130604	-1.00483	0.315527	0.879456	-4.91656	7.62181
544	ASMTL	0.130741	1.26107	0.207949	0.835831	-4.69775	7.70473
545	ASNA1	0.0411039	0.636903	0.524518	0.922908	-5.14459	7.73455
546	ASNS	-0.00599177	-0.0320672	0.974433	0.995966	-5.29755	7.60547
547	ASPA	-0.205774	-1.07494	0.282991	0.864094	-4.86158	6.93149
548	ASPH	-0.0730398	-0.521939	0.601975	0.941774	-5.19493	7.77462
549	ASPN	0.16821	0.709846	0.478175	0.915804	-5.10748	7.33568
550	ASPSCR1	-0.111961	-1.43113	0.153101	0.7921	-4.52546	7.76718
551	ASRGL1	-0.441811	-2.07257	0.0387923	0.7242	-3.68293	7.42518
552	ASS1	-0.07178	-0.334997	0.737787	0.968222	-5.25549	7.55494
553	ASXL2	0.0804819	0.372482	0.709713	0.962285	-5.24547	7.62891
554	ATAD1	-0.0411547	-0.345938	0.729554	0.965487	-5.25268	7.80284
555	ATAD2	-0.0200284	-0.127641	0.898491	0.985555	-5.29177	7.83389
556	ATAD2B	0.00870093	0.0708482	0.943551	0.991265	-5.29604	7.84499
557	ATAD3A	0.128665	1.04143	0.298247	0.870614	-4.88832	7.79877
558	ATAD3B	0.109205	0.872764	0.383266	0.897442	-5.01012	7.78778
559	ATAT1	0.267291	1.95758	0.050909	0.727021	-3.85623	7.80779
560	ATE1	0.00692075	0.0847346	0.932511	0.990223	-5.29522	7.71621
561	ATF1	-0.0254602	-0.202456	0.839653	0.976169	-5.28243	7.79534
562	ATF2	-0.0725695	-0.686452	0.492789	0.918027	-5.11982	7.79952
563	ATF7	0.00311433	0.0326102	0.974	0.995966	-5.29753	7.82449
564	ATF7IP	0.00667974	0.0838993	0.933175	0.990223	-5.29527	7.8545
565	ATG101	0.0200707	0.165309	0.868776	0.980257	-5.2876	7.8442
566	ATG12	-0.413769	-2.83951	0.0047271	0.56425	-2.28244	7.83529
567	ATG13	0.105657	0.970969	0.332096	0.886458	-4.9418	7.8044
568	ATG16L1	-0.0699477	-0.861831	0.389249	0.900638	-5.01728	7.80106
569	ATG2A	-0.080102	-0.838064	0.402449	0.901363	-5.03253	7.74601
570	ATG2B	0.15017	2.00418	0.0456615	0.727021	-3.78717	7.72898
571	ATG3	0.138636	1.66846	0.0959334	0.753384	-4.2491	7.78494
572	ATG4A	0.115945	0.872125	0.383615	0.897442	-5.01055	7.55405
573	ATG4B	0.228612	2.76647	0.00590473	0.564994	-2.43395	7.799
574	ATG5	-0.125965	-1.68325	0.0930332	0.753384	-4.23049	7.79548
575	ATG7	-0.0211467	-0.252146	0.801045	0.975284	-5.27389	7.72958
576	ATG9A	0.268231	2.50033	0.0127695	0.632265	-2.95391	7.81024
577	ATIC	0.0965006	1.27109	0.204367	0.829759	-4.6882	7.77697
578	ATL1	0.0417108	0.328865	0.742414	0.968474	-5.25703	7.6686
579	ATL2	0.201606	1.59595	0.111215	0.753384	-4.33796	7.80827
580	ATL3	0.0812242	0.698162	0.485444	0.917237	-5.11369	7.6739
581	ATM	-0.247353	-2.58582	0.0100343	0.601707	-2.7924	7.75688
582	ATN1	-0.0583674	-0.550571	0.582206	0.935952	-5.18333	7.83633
583	ATOX1	-0.114692	-1.28155	0.200674	0.827716	-4.67815	7.75716
584	ATP11A	-0.0928768	-0.587179	0.557384	0.93133	-5.16759	7.68445
585	ATP11B	0.0163448	0.12628	0.899568	0.985555	-5.2919	7.7914
586	ATP11C	-0.00717802	-0.0679231	0.945878	0.991591	-5.29619	7.76113
587	ATP13A1	-0.041283	-0.379207	0.704716	0.962285	-5.24355	7.77126
588	ATP13A3	-0.114976	-0.961278	0.336939	0.886458	-4.94887	7.84334
589	ATP1A1	0.106428	0.776462	0.437892	0.910002	-5.07008	7.6336
590	ATP1B1	0.0443479	0.228124	0.819655	0.976169	-5.27825	7.51335
591	ATP1B3	0.242866	1.70444	0.089004	0.752183	-4.20357	7.71917
592	ATP2A2	0.141281	1.017	0.30971	0.877257	-4.90728	7.7045
593	ATP2A3	0.0648094	0.471037	0.637847	0.949977	-5.21404	7.60184
594	ATP2B1	0.100401	0.73754	0.461186	0.9117	-5.09234	7.72571
595	ATP2B4	0.0637249	0.501029	0.6166	0.942874	-5.20302	7.71958
596	ATP2C1	0.227127	1.64413	0.100862	0.753384	-4.27935	7.85051
597	ATP5F1A	0.095331	1.18798	0.23548	0.850481	-4.76517	7.59482
598	ATP5F1B	0.149942	1.84383	0.0658779	0.746237	-4.01813	7.57109
599	ATP5F1C	0.0365032	0.399577	0.689662	0.959339	-5.23756	7.58655
600	ATP5F1D	0.0284436	0.23538	0.814023	0.976169	-5.27698	7.60401
601	ATP5F1E	0.0433181	0.226139	0.821198	0.976169	-5.27859	7.52184
602	ATP5IF1	-0.0754206	-0.489526	0.624713	0.945095	-5.20732	7.55581
603	ATP5MD	0.110918	0.648346	0.517098	0.922018	-5.13903	7.54562
604	ATP5ME	0.0821309	0.69211	0.489232	0.918027	-5.11687	7.60526
605	ATP5MF-PTCD1	0.201401	1.39974	0.162293	0.79934	-4.55888	7.6076
606	ATP5MG	0.112932	0.852693	0.394292	0.901116	-5.0232	7.59706
607	ATP5MPL	0.0978522	0.521268	0.602442	0.941774	-5.1952	7.52724
608	ATP5PB	0.271083	2.07268	0.0387819	0.7242	-3.68276	7.5733
609	ATP5PD	0.213307	1.96059	0.0505552	0.727021	-3.85181	7.57188
610	ATP5PF	0.0823889	0.849828	0.395882	0.901116	-5.02504	7.60393
611	ATP5PO	0.0757591	0.966717	0.334215	0.886458	-4.94491	7.61921
612	ATP5S	0.0625477	0.4611	0.644954	0.950573	-5.21754	7.60811
613	ATP6	0.1438	0.717218	0.473619	0.914486	-5.1035	7.54669
614	ATP6AP1	0.167304	1.5222	0.128676	0.771913	-4.42436	7.79866
615	ATP6AP2	0.361959	2.48045	0.0134937	0.635319	-2.99072	7.87635
616	ATP6V0A1	0.0771176	0.721167	0.471189	0.913591	-5.10136	7.74978
617	ATP6V0A2	0.0427623	0.458697	0.646677	0.950573	-5.21837	7.78104
618	ATP6V0C	-0.026309	-0.10372	0.917439	0.987575	-5.29387	7.6197
619	ATP6V0D1	0.137126	1.41215	0.158612	0.7965	-4.54576	7.74865
620	ATP6V1A	0.136852	1.92232	0.0552091	0.741837	-3.90743	7.73746
621	ATP6V1B1	0.0874508	0.978046	0.328588	0.884668	-4.9366	7.68574
622	ATP6V1B2	0.0955243	1.27415	0.203282	0.828392	-4.68527	7.71265
623	ATP6V1C1	0.0612143	0.80747	0.419831	0.904446	-5.05154	7.83771
624	ATP6V1D	0.0793876	0.726394	0.467982	0.913591	-5.0985	7.69147
625	ATP6V1E1	0.058638	0.720633	0.471517	0.913591	-5.10165	7.74205
626	ATP6V1F	0.123247	1.2851	0.199431	0.826764	-4.67471	7.74603
627	ATP6V1G1	-0.00117127	-0.0106835	0.991481	0.999121	-5.29789	7.6546
628	ATP6V1H	0.0709731	0.949161	0.343058	0.887399	-4.9576	7.74694
629	ATP7A	0.2195	2.07497	0.0385683	0.7242	-3.67921	7.73476
630	ATP8	0.00555298	0.0461654	0.963199	0.995787	-5.29713	7.66413
631	ATP8B1	0.0290838	0.162624	0.870889	0.980257	-5.28793	7.60296
632	ATP9A	0.169919	1.01965	0.308453	0.874912	-4.90525	7.77377
633	ATP9B	0.0678734	0.612368	0.54061	0.925192	-5.15617	7.68998
634	ATPAF1	-0.036807	-0.254013	0.799604	0.975284	-5.27353	7.74346
635	ATPAF2	0.00282648	0.0227511	0.981859	0.997447	-5.29774	7.63715
636	ATR	-0.0911172	-0.691792	0.489432	0.918027	-5.11704	7.81985
637	ATRAID	-0.111836	-0.576772	0.564388	0.931733	-5.17216	7.86108
638	ATRN	0.122809	0.980937	0.327161	0.883921	-4.93446	7.59532
639	ATRX	0.0409471	0.496934	0.619483	0.942874	-5.20456	7.81802
640	ATXN1	0.111842	1.15532	0.248586	0.852439	-4.79401	7.91117
641	ATXN10	0.144571	1.42102	0.156017	0.794105	-4.53631	7.81814
642	ATXN1L	0.0664605	0.528339	0.59753	0.940426	-5.19239	7.75116
643	ATXN2	0.0450148	0.611698	0.541052	0.925738	-5.15648	7.81543
644	ATXN2L	-0.0256382	-0.375278	0.707634	0.962285	-5.24467	7.89695
645	ATXN3	0.228599	2.46332	0.0141463	0.635319	-3.0222	7.75355
646	ATXN7	-0.19487	-1.24608	0.213397	0.841379	-4.71191	7.78136
647	ATXN7L3B	0.167252	1.39006	0.165212	0.79934	-4.56904	7.74259
648	AUH	-0.140154	-1.09208	0.275393	0.861661	-4.84758	7.51263
649	AUP1	0.15099	1.42784	0.154046	0.7921	-4.529	7.83557
650	AUTS2	0.111134	0.829238	0.407418	0.901363	-5.03809	7.81893
651	AVEN	-0.212107	-2.13569	0.0332544	0.705825	-3.5837	7.80108
652	AVL9	-0.0498071	-0.472638	0.636705	0.949871	-5.21347	7.86024
653	AXL	-0.00889593	-0.0693757	0.944722	0.991265	-5.29611	7.70022
654	AZGP1	0.0520231	0.312741	0.754625	0.969242	-5.26094	7.36828
655	AZU1	0.440156	1.58519	0.113639	0.753384	-4.35081	7.50289
656	B2M	-0.347236	-2.0392	0.0420251	0.727021	-3.73421	7.67468
657	B3GAT3	0.0290462	0.2115	0.832594	0.976169	-5.28102	7.81486
658	B3GLCT	0.0182321	0.154391	0.877372	0.98185	-5.28892	7.75846
659	B3GNT3	0.0574663	0.293368	0.769379	0.970782	-5.26538	7.54794
660	B4GALT1	-0.0926846	-0.581291	0.561341	0.93133	-5.17019	7.803
661	B4GALT4	0.221301	1.16998	0.242642	0.850981	-4.78117	7.79982
662	B4GAT1	-0.0031135	-0.0216008	0.982776	0.997447	-5.29776	7.57668
663	BABAM1	-0.113747	-1.89479	0.0587742	0.742034	-3.94678	7.80334
664	BABAM2	-0.104674	-1.8748	0.06148	0.742034	-3.97499	7.76952
665	BACH1	0.0921924	0.976312	0.329445	0.884881	-4.93788	7.8211
666	BAD	-0.165405	-1.16381	0.245131	0.852439	-4.78659	7.65961
667	BAG1	-0.146939	-1.35381	0.176492	0.805033	-4.60647	7.67559
668	BAG2	-0.126202	-0.736883	0.461585	0.9117	-5.0927	7.69325
669	BAG3	0.104059	0.979199	0.328019	0.883921	-4.93575	7.74694
670	BAG4	0.289213	1.45283	0.146982	0.787619	-4.50193	7.76139
671	BAG5	0.16878	1.82071	0.0693286	0.746237	-4.04988	7.77105
672	BAG6	-0.149129	-2.40127	0.016751	0.64533	-3.13449	7.7996
673	BAIAP2	0.120482	0.636754	0.524616	0.922908	-5.14466	7.73629
674	BAIAP2L1	0.00509923	0.0285464	0.977239	0.995966	-5.29763	7.89571
675	BAK1	0.0453634	0.265956	0.790397	0.974751	-5.27118	7.75485
676	BANF1	0.020493	0.18266	0.855149	0.97998	-5.28531	7.68636
677	BANP	0.0535912	0.541064	0.588737	0.937035	-5.18725	7.72681
678	BASP1	0.288387	1.43869	0.150947	0.7921	-4.5173	7.90586
679	BAX	0.0707363	0.841802	0.400355	0.901363	-5.03016	7.84075
680	BAZ1A	0.0244109	0.198714	0.842578	0.976949	-5.283	7.91379
681	BAZ1B	-0.31179	-3.36677	0.000827146	0.444898	-1.07781	7.85134
682	BAZ2A	-0.00405173	-0.0355608	0.971649	0.995862	-5.29746	7.81999
683	BAZ2B	-0.0871954	-0.762391	0.446234	0.911607	-5.07826	7.83392
684	BBIP1	0.0823833	0.545545	0.585655	0.936416	-5.18541	7.66129
685	BBS1	0.102636	0.811515	0.417508	0.902262	-5.04907	7.62675
686	BBS2	-0.180175	-1.29421	0.196268	0.826764	-4.66586	7.65816
687	BBX	0.0331779	0.298302	0.765613	0.970782	-5.26428	7.79006
688	BCAM	-0.0568018	-0.313596	0.753976	0.969242	-5.26074	7.32168
689	BCAP29	-0.0195376	-0.136199	0.891726	0.985355	-5.29092	7.64488
690	BCAP31	0.203809	1.29903	0.194612	0.825695	-4.66116	7.66625
691	BCAR1	-0.101713	-1.01698	0.309721	0.877257	-4.9073	7.83718
692	BCAR3	-0.0367126	-0.246102	0.805718	0.975284	-5.27503	7.72828
693	BCAS1	-0.164233	-0.455244	0.649158	0.950573	-5.21957	7.26476
694	BCAS2	-0.0570492	-0.765837	0.444183	0.911607	-5.07627	7.82128
695	BCAS3	0.0335445	0.506752	0.612582	0.942473	-5.20084	7.79807
696	BCAT1	0.190044	0.945488	0.344928	0.887979	-4.96023	7.53114
697	BCAT2	0.0374167	0.311474	0.755588	0.969242	-5.26124	7.442
698	BCCIP	0.0572212	0.467262	0.640543	0.950293	-5.21538	7.79927
699	BCHE	0.170464	0.996578	0.319516	0.880466	-4.9228	7.39526
700	BCKDHA	-0.0925126	-0.892423	0.372653	0.896354	-4.99703	7.54608
701	BCKDHB	-0.159632	-1.28311	0.200129	0.826764	-4.67664	7.45749
702	BCKDK	0.0614061	0.530315	0.59616	0.939209	-5.1916	7.68179
703	BCL10	0.0169665	0.143221	0.886181	0.983288	-5.29018	7.86308
704	BCL11B	0.306844	1.90879	0.0569375	0.742034	-3.92683	7.83668
705	BCL2L1	-0.221354	-1.25174	0.211329	0.841379	-4.70658	7.77785
706	BCL2L13	0.12301	1.13769	0.255867	0.855063	-4.80924	7.7347
707	BCL2L2	0.0982486	1.32309	0.18649	0.818176	-4.63741	7.78241
708	BCL7A	-0.191239	-1.51607	0.130219	0.771913	-4.43135	7.75614
709	BCL7B	-0.228455	-2.21727	0.0271139	0.680969	-3.45116	7.78179
710	BCL7C	-0.0705001	-0.761934	0.446507	0.911607	-5.07852	7.77288
711	BCL9L	0.0571098	0.556497	0.578154	0.935939	-5.18085	7.84751
712	BCLAF1	-0.0806037	-1.10188	0.271115	0.860199	-4.83947	7.84007
713	BCR	-0.0174602	-0.215616	0.829387	0.976169	-5.28035	7.79956
714	BCS1L	0.119503	1.06671	0.286685	0.864707	-4.86822	7.70004
715	BDH1	-0.363954	-1.73341	0.083721	0.746237	-4.1662	7.54884
716	BDH2	-0.0509754	-0.343238	0.731583	0.966386	-5.25338	7.43759
717	BECN1	0.0179274	0.275454	0.783096	0.972767	-5.26924	7.80008
718	BEND3	-0.0402169	-0.26838	0.788533	0.974327	-5.27069	7.78273
719	BET1	0.065041	0.434085	0.664439	0.953042	-5.22668	7.72392
720	BET1L	0.079902	0.551174	0.581793	0.935939	-5.18307	7.83735
721	BGN	-0.0302634	-0.174082	0.861881	0.980257	-5.28647	7.35144
722	BICC1	0.0023788	0.0155336	0.987614	0.998914	-5.29784	7.84569
723	BICD1	0.0368564	0.264043	0.79187	0.974845	-5.27157	7.86618
724	BICD2	0.192725	1.40375	0.161098	0.798884	-4.55466	7.86856
725	BICDL2	-0.249589	-1.12673	0.260467	0.857495	-4.81859	7.59286
726	BID	0.189359	1.80017	0.0725162	0.746237	-4.07775	7.82722
727	BIN1	0.00856869	0.0450087	0.964121	0.995787	-5.29717	7.45287
728	BIN2	0.0613858	0.430131	0.667311	0.953893	-5.22797	7.72875
729	BIN3	-0.0707532	-0.606408	0.544556	0.925798	-5.15891	7.66392
730	BIRC2	-0.0724046	-0.832805	0.405405	0.901363	-5.03585	7.82328
731	BIRC6	-0.0185707	-0.309838	0.75683	0.969242	-5.26163	7.81748
732	BLM	-0.166671	-1.00613	0.314907	0.879281	-4.91558	7.75417
733	BLMH	0.0688635	0.652857	0.514189	0.921847	-5.13681	7.71043
734	BLNK	-0.242367	-1.56351	0.118649	0.753423	-4.37646	7.69187
735	BLOC1S1	0.0168509	0.149208	0.881458	0.98185	-5.28951	7.77496
736	BLOC1S2	-0.058359	-0.594972	0.552167	0.929682	-5.1641	7.75622
737	BLOC1S3	-0.0263154	-0.328567	0.742639	0.968474	-5.25711	7.75601
738	BLOC1S4	-0.129628	-1.43883	0.150909	0.7921	-4.51716	7.79979
739	BLOC1S5	-0.150314	-1.7383	0.0828554	0.746237	-4.15983	7.80131
740	BLOC1S6	0.117764	0.871636	0.383881	0.897442	-5.01087	7.79887
741	BLVRA	-0.0695651	-0.730626	0.465396	0.913394	-5.09617	7.73532
742	BLVRB	0.120776	0.995201	0.320184	0.880644	-4.92383	7.41947
743	BMP1	0.415526	1.90605	0.0572939	0.742034	-3.93076	7.91613
744	BMP2K	0.00876319	0.0996427	0.920673	0.988398	-5.29418	7.82398
745	BMS1	-0.180865	-1.93378	0.053779	0.736103	-3.89089	7.87739
746	BNIP1	-0.0288823	-0.308282	0.758013	0.969242	-5.26199	7.72911
747	BNIP2	-0.113434	-1.08275	0.27951	0.861661	-4.85523	7.76106
748	BOD1	-0.156131	-1.77759	0.0761596	0.746237	-4.10803	7.84094
749	BOD1L1	-0.0287096	-0.465057	0.64212	0.950573	-5.21615	7.8308
750	BOK	0.0852698	0.624704	0.532488	0.923813	-5.1504	7.64345
751	BOLA2	-0.0625224	-0.605937	0.544868	0.925798	-5.15913	7.83702
752	BOLA3	-0.172765	-1.28971	0.197827	0.826764	-4.67025	7.75808
753	BOP1	-0.019039	-0.206528	0.836473	0.976169	-5.2818	7.86375
754	BORCS5	-0.0605137	-0.648957	0.516704	0.921847	-5.13873	7.73558
755	BORCS6	-0.0613533	-0.849976	0.395799	0.901116	-5.02494	7.73189
756	BORCS7	-0.00934635	-0.0639721	0.949021	0.992245	-5.29639	7.69268
757	BORCS8	0.0509479	0.450382	0.652656	0.950573	-5.22123	7.70411
758	BPGM	0.0631968	0.390788	0.696142	0.959808	-5.24018	7.377
759	BPHL	-0.0473849	-0.496935	0.619482	0.942874	-5.20456	7.71761
760	BPI	0.432385	1.08339	0.279228	0.861661	-4.85471	7.34573
761	BPIFB1	-0.20649	-0.437427	0.662016	0.952355	-5.22558	6.59581
762	BPNT1	-0.0421588	-0.465667	0.641684	0.950573	-5.21594	7.76196
763	BPTF	-0.0958317	-1.19412	0.233074	0.850481	-4.75967	7.86939
764	BRAF	-0.0500347	-0.673764	0.500814	0.918265	-5.12633	7.76804
765	BRAP	0.00695731	0.0947613	0.924547	0.989274	-5.29454	7.83321
766	BRAT1	-0.0573502	-0.585565	0.558467	0.93133	-5.1683	7.84492
767	BRCC3	-0.00863819	-0.142059	0.887098	0.98344	-5.2903	7.78815
768	BRD1	-0.0678389	-0.631622	0.527961	0.923249	-5.14712	7.80929
769	BRD2	-0.0187536	-0.236139	0.813435	0.976169	-5.27684	7.85348
770	BRD3	0.0119991	0.152603	0.878781	0.98185	-5.28913	7.77295
771	BRD4	-0.0501025	-0.633493	0.52674	0.923114	-5.14622	7.80814
772	BRD7	0.0240778	0.27365	0.784482	0.97291	-5.26961	7.85045
773	BRD8	-0.07724	-1.02339	0.306684	0.873988	-4.90237	7.8419
774	BRD9	-0.0779447	-0.775241	0.438612	0.910528	-5.0708	7.80662
775	BRF1	0.0747512	0.557609	0.577395	0.935939	-5.18038	7.72896
776	BRI3	0.0504883	0.240664	0.809927	0.976169	-5.27603	7.66661
777	BRI3BP	0.0248268	0.174324	0.861691	0.980257	-5.28644	7.78461
778	BRIX1	-0.10785	-0.898255	0.36954	0.895847	-4.99309	7.87613
779	BRK1	0.104588	1.1626	0.24562	0.852439	-4.78765	7.71469
780	BRMS1	-0.138962	-1.29199	0.197037	0.826764	-4.66803	7.80375
781	BRMS1L	0.159094	1.27457	0.203133	0.828392	-4.68486	7.76991
782	BROX	-0.0456815	-0.393839	0.69389	0.959808	-5.23928	7.77636
783	BRPF1	-0.129858	-1.57683	0.115552	0.753384	-4.36075	7.7962
784	BRWD1	0.0517381	0.383741	0.701355	0.961244	-5.24225	7.76558
785	BRWD3	-0.216458	-1.35228	0.176978	0.805401	-4.60802	7.83393
786	BSDC1	-0.0141419	-0.15998	0.87297	0.980566	-5.28825	7.8089
787	BSG	0.3574	2.86782	0.00433127	0.560262	-2.22271	7.85199
788	BSPRY	-0.237765	-1.28966	0.197845	0.826764	-4.6703	7.58331
789	BST1	0.12739	0.690562	0.490204	0.918027	-5.11768	7.64125
790	BST2	0.0298076	0.122382	0.902653	0.985862	-5.29227	7.52431
791	BTAF1	-0.0376118	-0.497744	0.618913	0.942874	-5.20426	7.85713
792	BTBD1	-0.114072	-0.99924	0.318226	0.880466	-4.92079	7.82489
793	BTBD2	-0.0740213	-0.736132	0.462041	0.9117	-5.09312	7.79275
794	BTD	0.0805651	0.665455	0.506107	0.919896	-5.13054	7.49859
795	BTF3	0.0202548	0.228181	0.819611	0.976169	-5.27824	7.75809
796	BTF3L4	0.157281	1.64867	0.0999263	0.753384	-4.27373	7.67938
797	BTK	-0.131663	-0.936432	0.349563	0.889065	-4.96666	7.70709
798	BTN2A1	-0.0200207	-0.147533	0.882779	0.98185	-5.2897	7.6887
799	BTN3A3	0.0456742	0.303041	0.762002	0.969462	-5.2632	7.59213
800	BUB3	-0.0383705	-0.583633	0.559766	0.93133	-5.16915	7.84281
801	BUD13	-0.259158	-2.6758	0.00773243	0.595497	-2.61676	7.83761
802	BUD23	-0.162136	-1.48198	0.139059	0.776463	-4.46976	7.77639
803	BUD31	-0.0961835	-0.933501	0.351072	0.889185	-4.96872	7.88
804	BYSL	-0.180347	-1.76968	0.0774718	0.746237	-4.11856	7.86668
805	BZW1	0.117869	1.18056	0.238414	0.850481	-4.7718	7.87721
806	BZW2	0.0448625	0.365377	0.715005	0.962285	-5.24745	7.87582
807	C11orf54	-0.217689	-1.80401	0.0719116	0.746237	-4.07256	7.50607
808	C11orf58	0.0633874	0.70284	0.482526	0.917237	-5.11122	7.80696
809	C11orf68	-0.0488516	-0.533016	0.594291	0.937348	-5.19051	7.73229
810	C11orf96	-0.374127	-2.08781	0.0373885	0.723349	-3.65925	7.5268
811	C11orf98	-0.281426	-2.54744	0.0111901	0.601707	-2.86556	7.77653
812	C12orf10	0.0346257	0.41599	0.677619	0.956372	-5.2325	7.82756
813	C12orf29	-0.0173731	-0.125813	0.899937	0.985555	-5.29195	7.74688
814	C12orf4	-0.0472123	-0.522398	0.601656	0.941774	-5.19475	7.74425
815	C12orf45	-0.241766	-1.45552	0.146238	0.78599	-4.49899	7.86612
816	C12orf57	0.0272194	0.284494	0.776166	0.971138	-5.26732	7.82272
817	C14orf119	-0.113702	-0.706644	0.480161	0.916539	-5.10919	7.85822
818	C15orf40	-0.00784534	-0.0751808	0.940105	0.990432	-5.2958	7.67867
819	C15orf48	-0.0874932	-0.362045	0.717492	0.962605	-5.24836	7.73768
820	C16orf58	0.0237298	0.194896	0.845564	0.977521	-5.28357	7.70341
821	C16orf70	0.115718	1.56481	0.118345	0.753384	-4.37493	7.77267
822	C17orf49	-0.0725117	-0.704988	0.48119	0.916539	-5.11007	7.78336
823	C17orf75	0.0985164	0.944046	0.345663	0.888299	-4.96125	7.8644
824	C18orf21	0.0310517	0.180125	0.857137	0.98013	-5.28566	7.76264
825	C18orf25	0.0652872	0.59455	0.552449	0.929682	-5.16429	7.73917
826	C18orf32	-0.0531956	-0.321147	0.748251	0.969242	-5.25893	7.62353
827	C19orf12	-0.129565	-0.969717	0.332719	0.886458	-4.94272	7.73472
828	C19orf25	-0.031281	-0.315866	0.752254	0.969242	-5.2602	7.75381
829	C19orf33	-0.611811	-2.10726	0.0356589	0.714585	-3.62876	7.5977
830	C19orf47	-0.215554	-1.79034	0.0740844	0.746237	-4.09098	7.82295
831	C19orf53	-0.351412	-2.10929	0.0354825	0.714585	-3.62556	7.65995
832	C19orf66	-0.13105	-1.40596	0.16044	0.798551	-4.55232	7.76229
833	C19orf70	0.0140715	0.137411	0.890769	0.985183	-5.29079	7.63973
834	C1D	-0.00376616	-0.0254182	0.979733	0.996695	-5.29769	7.75397
835	C1GALT1	0.00879892	0.0527285	0.957972	0.995766	-5.29688	7.72644
836	C1GALT1C1	0.108541	0.659706	0.509787	0.920445	-5.13342	7.74371
837	C1QA	0.258131	1.5952	0.111383	0.753384	-4.33886	7.62398
838	C1QB	0.0834947	0.550757	0.582079	0.935939	-5.18325	7.61568
839	C1QBP	0.0259582	0.217265	0.828102	0.976169	-5.28008	7.6945
840	C1QC	0.163423	0.910831	0.362882	0.891801	-4.9845	7.59047
841	C1QTNF3	0.544452	1.71849	0.0864093	0.749118	-4.18552	7.64132
842	C1QTNF5	0.190687	0.890645	0.373605	0.896354	-4.99822	7.85629
843	C1R	0.237775	1.63292	0.103199	0.753384	-4.29314	7.6872
844	C1RL	0.142624	1.0292	0.303948	0.87219	-4.89787	7.59283
845	C1S	0.271049	1.90279	0.0577184	0.742034	-3.9354	7.68822
846	C1orf116	0.109197	0.497456	0.619115	0.942874	-5.20436	7.31775
847	C1orf122	0.108297	0.876032	0.381489	0.897442	-5.00797	7.88225
848	C1orf123	0.0553522	0.507014	0.612398	0.942473	-5.20074	7.64236
849	C1orf174	0.232955	1.94649	0.0522302	0.727895	-3.87243	7.76433
850	C1orf198	0.08602	0.679095	0.497434	0.918027	-5.12361	7.59231
851	C1orf35	-0.113121	-0.800225	0.424011	0.906416	-5.05594	7.88966
852	C1orf50	0.177151	1.56803	0.117591	0.753384	-4.37114	7.7784
853	C1orf52	0.185721	1.57053	0.11701	0.753384	-4.3682	7.80289
854	C2	0.110197	0.738936	0.460339	0.9117	-5.09156	7.56838
855	C20orf27	0.0264805	0.24175	0.809086	0.975725	-5.27583	7.7827
856	C2CD2L	0.0214211	0.123655	0.901645	0.985638	-5.29215	7.5861
857	C2CD5	-0.067837	-0.908479	0.364121	0.892892	-4.98612	7.76265
858	C2orf49	0.0240873	0.313287	0.754211	0.969242	-5.26081	7.85509
859	C2orf69	0.0451865	0.463277	0.643394	0.950573	-5.21678	7.80993
860	C2orf76	0.308585	1.49473	0.135699	0.773619	-4.4555	7.61776
861	C3	0.0930647	0.640179	0.522388	0.922908	-5.14301	7.40396
862	C3orf38	-0.0391298	-0.493363	0.622001	0.945095	-5.2059	7.8143
863	C3orf58	0.244351	1.27471	0.203083	0.828392	-4.68473	7.67236
864	C4B	0.143743	0.939898	0.347784	0.888865	-4.9642	7.43727
865	C4BPA	0.140924	0.725379	0.468604	0.913591	-5.09906	7.47921
866	C4BPB	0.22835	1.11897	0.26376	0.858437	-4.82516	7.48148
867	C4orf33	-0.399874	-1.74008	0.0825426	0.746237	-4.15752	7.56438
868	C5	0.387777	2.14281	0.0326747	0.704827	-3.57232	7.47842
869	C5orf22	-0.233374	-1.82415	0.0688056	0.746237	-4.04518	7.83676
870	C5orf24	-0.123692	-1.14935	0.251033	0.852439	-4.79919	7.72658
871	C5orf51	-0.0866246	-0.830314	0.40681	0.901363	-5.03741	7.82884
872	C6	0.257747	1.45157	0.147333	0.787619	-4.50331	7.52937
873	C6orf106	-0.000391908	-0.00373421	0.997022	0.999834	-5.29793	7.80287
874	C6orf132	-0.060423	-0.374522	0.708196	0.962285	-5.24489	7.65279
875	C6orf203	-0.0412885	-0.306736	0.759189	0.969444	-5.26235	7.67552
876	C6orf47	-0.0351699	-0.289661	0.772211	0.971021	-5.2662	7.77424
877	C7	0.356952	1.93145	0.0540679	0.736558	-3.89426	7.40661
878	C7orf25	-0.0500266	-0.571632	0.567863	0.932559	-5.17439	7.78452
879	C7orf26	-0.0890657	-0.730558	0.465437	0.913394	-5.09621	7.7545
880	C7orf43	-0.0535451	-0.509109	0.610931	0.942473	-5.19993	7.84475
881	C7orf50	-0.0057777	-0.0370825	0.970436	0.995787	-5.29741	7.81946
882	C8A	0.233416	1.36096	0.174222	0.802651	-4.59916	7.57749
883	C8B	0.314883	2.11749	0.0347773	0.710375	-3.61261	7.57598
884	C8G	0.350617	2.16259	0.0311096	0.702098	-3.54053	7.5555
885	C8orf33	-0.012075	-0.0915343	0.92711	0.989631	-5.29477	7.77959
886	C8orf82	-0.121975	-0.901521	0.367803	0.894706	-4.99087	7.67543
887	C9	0.37319	1.99936	0.0461827	0.727021	-3.79439	7.49614
888	C9orf16	0.035357	0.194749	0.845679	0.977521	-5.28359	7.80372
889	C9orf64	-0.104221	-1.28999	0.19773	0.826764	-4.66997	7.70603
890	C9orf78	-0.130418	-1.51515	0.130451	0.771913	-4.4324	7.84776
891	CA1	0.188278	0.789086	0.430486	0.907502	-5.06262	6.93705
892	CA12	0.350187	1.15428	0.24901	0.852439	-4.79491	7.39598
893	CA13	-0.41302	-1.98431	0.0478406	0.727021	-3.81681	7.6143
894	CA2	0.402713	1.82148	0.0692117	0.746237	-4.04883	7.07323
895	CA3	0.0137024	0.0455975	0.963652	0.995787	-5.29715	6.75582
896	CA4	0.209834	0.933309	0.351171	0.889185	-4.96886	6.72561
897	CA5B	-0.168818	-1.17208	0.241796	0.850481	-4.77931	7.5381
898	CA9	0.781951	1.85603	0.0641164	0.742676	-4.00123	7.48696
899	CAAP1	-0.164913	-1.94947	0.0518728	0.727895	-3.86809	7.78825
900	CAB39	0.100449	1.03143	0.302904	0.870614	-4.89614	7.73446
901	CAB39L	-0.0366036	-0.320033	0.749095	0.969242	-5.2592	7.4227
902	CABIN1	-0.0462777	-0.550758	0.582078	0.935939	-5.18325	7.77985
903	CACHD1	-0.0118928	-0.0762505	0.939254	0.990391	-5.29574	7.6919
904	CACNA2D1	0.0216259	0.113399	0.909766	0.987575	-5.29307	7.60603
905	CACNA2D2	0.0588567	0.276417	0.782357	0.972767	-5.26904	7.24054
906	CACTIN	0.00284798	0.0341428	0.972779	0.995966	-5.29749	7.81427
907	CACUL1	0.0561098	0.563685	0.573255	0.935386	-5.1778	7.87382
908	CACYBP	0.0512341	0.46717	0.640609	0.950293	-5.21541	7.84758
909	CAD	0.0678153	0.789838	0.430047	0.907502	-5.06217	7.86752
910	CADM1	-0.0023086	-0.0116815	0.990685	0.998914	-5.29788	7.42916
911	CADM4	0.246729	1.34372	0.17973	0.806307	-4.61671	7.63951
912	CADPS2	-0.345832	-2.5672	0.0105809	0.601707	-2.82802	7.59454
913	CALB1	-0.13244	-0.417877	0.67624	0.956372	-5.2319	7.33778
914	CALB2	0.265623	0.767431	0.443236	0.911607	-5.07535	7.36681
915	CALCOCO1	0.185595	1.5342	0.125698	0.768147	-4.41057	7.69654
916	CALCOCO2	-0.0599717	-0.625511	0.531959	0.923813	-5.15002	7.73412
917	CALD1	-0.0151254	-0.0887938	0.929286	0.990223	-5.29495	7.61142
918	CALHM5	0.0841474	0.458667	0.646699	0.950573	-5.21838	7.72488
919	CALM1	0.0739253	1.04016	0.298837	0.870614	-4.88932	7.58118
920	CALML3	0.315941	1.30751	0.191721	0.822742	-4.65284	7.58175
921	CALR	-0.0145406	-0.149566	0.881176	0.98185	-5.28947	7.72562
922	CALU	-0.125711	-1.08454	0.278718	0.861661	-4.85377	7.88623
923	CAMK1	-0.148219	-1.47327	0.141391	0.78013	-4.47944	7.69865
924	CAMK1D	-0.144551	-1.14445	0.253058	0.855063	-4.80343	7.67711
925	CAMK2D	0.177619	1.67393	0.0948537	0.753384	-4.24224	7.67152
926	CAMK2G	0.0236545	0.29933	0.764829	0.970782	-5.26405	7.6539
927	CAMK4	-0.10739	-0.748511	0.454551	0.9117	-5.08618	7.73282
928	CAMKK2	0.00577207	0.0667641	0.9468	0.99175	-5.29625	7.7541
929	CAMLG	0.0266423	0.229403	0.818662	0.976169	-5.27803	7.80403
930	CAMP	0.388083	0.85578	0.392584	0.901116	-5.02121	7.36146
931	CAMSAP1	-0.059217	-0.779044	0.436371	0.909258	-5.06857	7.79641
932	CAMSAP2	-0.0798722	-0.787208	0.431583	0.907661	-5.06374	7.84256
933	CAMSAP3	-0.134382	-0.920077	0.358035	0.889383	-4.97811	7.7146
934	CAND1	0.0799473	1.37158	0.17089	0.802378	-4.58824	7.73001
935	CAND2	-0.0506016	-0.424873	0.671137	0.953893	-5.22967	7.60173
936	CANT1	0.0439685	0.326788	0.743983	0.968474	-5.25755	7.75977
937	CANX	0.0788339	0.605382	0.545237	0.925798	-5.15938	7.65192
938	CAP1	0.0815765	0.928118	0.353854	0.889185	-4.97251	7.7385
939	CAP2	-0.119978	-0.76117	0.446962	0.911607	-5.07896	7.44631
940	CAPG	-0.0257953	-0.218779	0.826923	0.976169	-5.27983	7.69925
941	CAPN1	0.0924151	1.16495	0.24467	0.852439	-4.78559	7.67026
942	CAPN15	0.026939	0.263724	0.792115	0.974854	-5.27163	7.79493
943	CAPN2	0.0394157	0.375224	0.707675	0.962285	-5.24469	7.58527
944	CAPN5	-0.20871	-1.21445	0.225225	0.849339	-4.74122	7.59758
945	CAPN7	-0.0544687	-0.737936	0.460946	0.9117	-5.09212	7.70525
946	CAPNS1	0.0482024	0.559433	0.57615	0.935939	-5.17961	7.64108
947	CAPRIN1	-0.0318008	-0.385529	0.700031	0.960757	-5.24173	7.87166
948	CAPS	-0.672706	-2.02052	0.0439333	0.727021	-3.76257	7.18289
949	CAPZA1	0.0856902	1.3171	0.18849	0.818176	-4.64337	7.74821
950	CAPZA2	0.0194565	0.300389	0.764022	0.970782	-5.26381	7.65661
951	CAPZB	0.0758132	1.17446	0.240844	0.850481	-4.77721	7.75133
952	CARD11	-0.378891	-2.45698	0.0143951	0.635319	-3.03381	7.80257
953	CARD16	-0.0702757	-0.514533	0.607137	0.942473	-5.19783	7.69627
954	CARD19	-0.171033	-1.3775	0.169055	0.799482	-4.58212	7.66952
955	CARD6	-0.0655407	-0.426142	0.670212	0.953893	-5.22926	7.757
956	CARD8	-0.0645672	-0.478118	0.632803	0.948157	-5.2115	7.70796
957	CARD9	-0.133822	-1.01193	0.312126	0.879281	-4.91116	7.8106
958	CARHSP1	0.0391037	0.325782	0.744744	0.968474	-5.2578	7.69913
959	CARM1	-0.0305043	-0.359834	0.719144	0.962853	-5.24897	7.83357
960	CARMIL1	0.0954043	0.8766	0.381181	0.897442	-5.00759	7.68013
961	CARNMT1	-0.0963235	-0.681149	0.496134	0.918027	-5.12256	7.7751
962	CARS	0.116124	1.60665	0.108847	0.753384	-4.3251	7.75717
963	CARS2	-0.307913	-2.24866	0.0250272	0.665758	-3.39888	7.73237
964	CASC3	0.0129869	0.148643	0.881903	0.98185	-5.28958	7.83433
965	CASC4	-0.0952888	-0.745751	0.456215	0.9117	-5.08774	7.75894
966	CASK	0.0715819	0.664035	0.507015	0.919896	-5.13125	7.79433
967	CASKIN2	-0.0250391	-0.324887	0.745421	0.968541	-5.25802	7.6113
968	CASP1	-0.0980173	-0.767597	0.443137	0.911607	-5.07525	7.68592
969	CASP10	-0.0416419	-0.321635	0.747881	0.969242	-5.25881	7.76841
970	CASP2	-0.132853	-1.19685	0.232006	0.850481	-4.7572	7.85439
971	CASP3	0.0349121	0.406548	0.684537	0.956893	-5.23543	7.84854
972	CASP4	-0.100354	-0.792789	0.428327	0.907357	-5.06041	7.81724
973	CASP6	-0.0933435	-0.855257	0.392873	0.901116	-5.02154	7.80221
974	CASP7	0.000233299	0.00213025	0.998301	0.999834	-5.29793	7.77269
975	CASP8	-0.141331	-1.42329	0.155358	0.79389	-4.53387	7.82687
976	CASP9	0.115644	0.859795	0.390369	0.900717	-5.01861	7.72983
977	CAST	0.0161581	0.150791	0.880209	0.98185	-5.28933	7.64249
978	CASTOR2	-0.0224087	-0.163924	0.869866	0.980257	-5.28777	7.76755
979	CASZ1	0.356966	2.16535	0.0308965	0.702098	-3.53608	7.72455
980	CAT	0.209066	1.48936	0.137106	0.775556	-4.46152	7.30649
981	CAV1	0.362143	1.94995	0.0518147	0.727895	-3.86738	6.99885
982	CAV2	0.0400972	0.16687	0.867549	0.980257	-5.2874	7.02528
983	CAVIN1	0.0538112	0.404422	0.686098	0.958031	-5.23608	7.03304
984	CAVIN2	-0.233863	-1.32823	0.184788	0.815138	-4.63228	6.71515
985	CAVIN3	-0.0103095	-0.0759607	0.939485	0.990391	-5.29575	7.33764
986	CBFB	-0.0756956	-0.879389	0.379669	0.897442	-5.00574	7.94088
987	CBL	-0.0935334	-1.29673	0.195401	0.826754	-4.66341	7.80814
988	CBLB	0.0270084	0.324374	0.745808	0.968541	-5.25814	7.83897
989	CBLL1	-0.104884	-1.36542	0.172816	0.802651	-4.59459	7.84048
990	CBR1	0.0554213	0.340528	0.733621	0.966783	-5.25408	7.50715
991	CBR3	-0.0998415	-0.565319	0.572144	0.934837	-5.17711	7.57882
992	CBR4	-0.0852167	-0.548913	0.583343	0.936367	-5.18401	7.52319
993	CBX1	0.148004	1.43368	0.152372	0.7921	-4.52272	7.7997
994	CBX3	0.0132504	0.163676	0.870061	0.980257	-5.2878	7.80854
995	CBX4	-0.0408096	-0.368707	0.712523	0.962285	-5.24652	7.85909
996	CBX5	-0.136038	-1.18191	0.237879	0.850481	-4.7706	7.7525
997	CBX6	-0.153771	-1.12155	0.262662	0.857495	-4.82298	7.70197
998	CBX8	-0.14988	-1.20055	0.230569	0.850481	-4.75386	7.88424
999	CC2D1A	-0.171046	-2.16088	0.0312417	0.702098	-3.54328	7.73288
1000	CC2D1B	0.0212973	0.304058	0.761227	0.969444	-5.26297	7.74832
1001	CCAR1	-0.0920049	-1.51847	0.129613	0.771913	-4.42862	7.84703
1002	CCAR2	0.0240559	0.3305	0.741179	0.968474	-5.25662	7.76835
1003	CCDC102A	0.137514	1.19328	0.233402	0.850481	-4.76042	7.64941
1004	CCDC115	0.00973311	0.0719631	0.942664	0.991165	-5.29598	7.77249
1005	CCDC117	0.0707306	0.629091	0.529615	0.923249	-5.14832	7.8676
1006	CCDC12	-0.0625378	-0.485776	0.627367	0.945095	-5.20871	7.76644
1007	CCDC124	-0.0718802	-0.935533	0.350026	0.889065	-4.96729	7.81016
1008	CCDC127	-0.208235	-1.80007	0.0725322	0.746237	-4.07788	7.73568
1009	CCDC134	0.253667	2.17884	0.0298718	0.697954	-3.51419	7.86327
1010	CCDC168	-0.233684	-1.12425	0.26152	0.857495	-4.82071	7.7011
1011	CCDC174	-0.0258679	-0.2441	0.807267	0.975524	-5.2754	7.76098
1012	CCDC186	-0.0322034	-0.391655	0.695503	0.959808	-5.23993	7.74663
1013	CCDC22	-0.00890685	-0.15953	0.873325	0.980585	-5.28831	7.71621
1014	CCDC25	-0.0729464	-0.824555	0.41007	0.901363	-5.04101	7.71696
1015	CCDC28A	-0.221742	-1.81409	0.0703438	0.746237	-4.0589	7.6289
1016	CCDC32	-0.187728	-1.35782	0.175214	0.803599	-4.60237	7.73662
1017	CCDC43	-0.0637788	-0.623275	0.533426	0.923813	-5.15108	7.82137
1018	CCDC47	0.0197813	0.244375	0.807054	0.975524	-5.27535	7.71388
1019	CCDC50	-0.0370921	-0.3468	0.728907	0.965487	-5.25245	7.70506
1020	CCDC51	-0.120204	-0.905493	0.365699	0.893703	-4.98816	7.74842
1021	CCDC58	0.103089	0.902807	0.367121	0.894706	-4.98999	7.81357
1022	CCDC6	-0.200104	-2.14173	0.0327618	0.704827	-3.57405	7.79903
1023	CCDC61	0.107167	0.870809	0.384332	0.897442	-5.01141	7.70457
1024	CCDC8	-0.0669425	-0.315866	0.752253	0.969242	-5.2602	7.73543
1025	CCDC80	0.376327	1.58814	0.112971	0.753384	-4.3473	7.88641
1026	CCDC86	-0.214883	-2.06844	0.0391809	0.7242	-3.68932	7.8665
1027	CCDC88A	-0.156919	-1.74692	0.0813477	0.746237	-4.14857	7.78969
1028	CCDC88B	-0.0306921	-0.241829	0.809025	0.975725	-5.27582	7.74607
1029	CCDC88C	0.173464	1.29925	0.194537	0.825695	-4.66095	7.76481
1030	CCDC9	-0.00320048	-0.044458	0.964559	0.995787	-5.29719	7.76614
1031	CCDC90B	-0.241648	-2.20063	0.0282798	0.687958	-3.47859	7.68385
1032	CCDC91	0.138332	1.19907	0.231145	0.850481	-4.7552	7.69714
1033	CCDC92	0.16309	1.15212	0.249896	0.852439	-4.79679	7.62777
1034	CCDC93	-0.0110841	-0.172844	0.862853	0.980257	-5.28663	7.73393
1035	CCDC97	-0.0211524	-0.216596	0.828623	0.976169	-5.28019	7.74738
1036	CCDC9B	0.0248944	0.121502	0.903349	0.985862	-5.29235	7.46479
1037	CCL14	0.0339651	0.174807	0.861311	0.980257	-5.28638	7.48079
1038	CCL18	-0.0106928	-0.0365237	0.970881	0.995787	-5.29743	7.46353
1039	CCL21	-0.189572	-0.680589	0.496488	0.918027	-5.12284	7.38545
1040	CCL5	0.0205089	0.0795875	0.936601	0.990223	-5.29554	7.50146
1041	CCM2	0.0609327	0.63992	0.522557	0.922908	-5.14313	7.8362
1042	CCNH	-0.00762117	-0.074373	0.940747	0.990432	-5.29584	7.88447
1043	CCNK	0.0335581	0.373177	0.709196	0.962285	-5.24527	7.88317
1044	CCNL1	0.188669	1.56105	0.119229	0.755883	-4.37934	7.83223
1045	CCNL2	0.00581295	0.0384099	0.969378	0.995787	-5.29738	7.84714
1046	CCNT1	0.0759936	0.730297	0.465596	0.913394	-5.09635	7.86945
1047	CCNT2	0.0279618	0.232187	0.8165	0.976169	-5.27754	7.84153
1048	CCNY	0.00149859	0.0115686	0.990775	0.998914	-5.29788	7.70575
1049	CCNYL1	0.0182201	0.127066	0.898946	0.985555	-5.29183	7.73343
1050	CCPG1	-0.0510059	-0.389897	0.696801	0.959808	-5.24045	7.687
1051	CCS	-0.0300228	-0.34892	0.727316	0.965152	-5.25189	7.7104
1052	CCT2	0.105382	1.63019	0.103776	0.753384	-4.29649	7.75504
1053	CCT3	0.0622657	1.00776	0.314122	0.879281	-4.91434	7.77514
1054	CCT4	0.0159163	0.250725	0.802143	0.975284	-5.27416	7.76074
1055	CCT5	0.0399253	0.650248	0.51587	0.921847	-5.1381	7.76854
1056	CCT6A	0.102734	1.53249	0.126119	0.768147	-4.41254	7.75814
1057	CCT7	0.101086	1.57674	0.115571	0.753384	-4.36085	7.76771
1058	CCT8	0.00436427	0.0691205	0.944925	0.991265	-5.29613	7.77513
1059	CCZ1	-0.0157818	-0.261412	0.793897	0.975284	-5.27209	7.79793
1060	CD109	0.19159	0.996172	0.319713	0.880466	-4.9231	7.56298
1061	CD14	-0.0607453	-0.496324	0.619913	0.942926	-5.20479	7.72629
1062	CD151	-0.0426574	-0.26229	0.79322	0.975284	-5.27191	7.61865
1063	CD163	-0.194939	-1.0819	0.279886	0.861661	-4.85592	7.68141
1064	CD163L1	-0.131511	-0.754096	0.451194	0.911607	-5.08301	7.52631
1065	CD177	-0.103527	-0.252233	0.800979	0.975284	-5.27387	7.40878
1066	CD180	0.177016	1.31212	0.190161	0.821353	-4.64829	7.74591
1067	CD2	-0.311351	-1.44926	0.147975	0.788332	-4.50582	7.62482
1068	CD200	-0.0610881	-0.326026	0.744559	0.968474	-5.25774	7.47644
1069	CD209	-0.54751	-2.35657	0.0188811	0.64533	-3.21368	7.48168
1070	CD248	-0.175986	-1.1857	0.236379	0.850481	-4.76721	7.67576
1071	CD276	0.184167	1.29831	0.194861	0.825799	-4.66187	7.84747
1072	CD2AP	0.00853614	0.0816037	0.934999	0.990223	-5.29542	7.75577
1073	CD2BP2	-0.00829726	-0.078799	0.937228	0.990223	-5.29559	7.847
1074	CD34	-0.107831	-0.589999	0.555494	0.931067	-5.16633	7.05815
1075	CD36	0.317927	1.44683	0.148654	0.790346	-4.50847	6.8317
1076	CD38	-0.511312	-2.0235	0.0436238	0.727021	-3.75806	7.68336
1077	CD3EAP	-0.0742226	-0.623308	0.533405	0.923813	-5.15106	7.8183
1078	CD4	-0.0909306	-0.51559	0.606399	0.942227	-5.19742	7.7122
1079	CD40	0.0909611	0.464965	0.642186	0.950573	-5.21618	7.74153
1080	CD44	0.091293	0.684811	0.493823	0.918027	-5.12067	7.72661
1081	CD46	-0.215596	-1.32515	0.185808	0.81689	-4.63536	7.67031
1082	CD47	0.15575	0.872239	0.383553	0.897442	-5.01047	7.63027
1083	CD48	0.0226629	0.101993	0.918808	0.988143	-5.294	7.57335
1084	CD5	0.0906493	0.458284	0.646974	0.950573	-5.21852	7.69069
1085	CD53	-0.0415003	-0.216914	0.828376	0.976169	-5.28014	7.64962
1086	CD55	-0.126031	-0.719636	0.47213	0.913603	-5.10219	7.47902
1087	CD58	0.297273	1.88168	0.0605377	0.742034	-3.96532	7.74713
1088	CD59	0.0537777	0.346468	0.729156	0.965487	-5.25254	7.56044
1089	CD5L	0.392151	1.88415	0.0602018	0.742034	-3.96183	7.40361
1090	CD63	-0.00566579	-0.0301269	0.975979	0.995966	-5.29759	7.63001
1091	CD74	-0.145369	-0.78475	0.433021	0.90826	-5.0652	7.60496
1092	CD81	-0.0347354	-0.250184	0.802561	0.975284	-5.27426	7.45212
1093	CD82	0.161687	0.808982	0.418962	0.903331	-5.05062	7.5761
1094	CD8A	-0.0419645	-0.187511	0.851346	0.978975	-5.28464	7.55024
1095	CD9	-0.0581185	-0.306096	0.759676	0.969444	-5.2625	7.52467
1096	CD93	-0.152834	-1.12446	0.261429	0.857495	-4.82052	7.47935
1097	CD99	0.156431	1.35493	0.176134	0.803988	-4.60533	7.63659
1098	CD99L2	-0.0971896	-0.707725	0.47949	0.916539	-5.10861	7.54128
1099	CDA	0.346072	1.32532	0.185752	0.81689	-4.6352	7.64282
1100	CDC123	-0.199858	-1.71929	0.0862636	0.749118	-4.18449	7.84423
1101	CDC16	-0.0708428	-1.03374	0.301826	0.870614	-4.89434	7.79036
1102	CDC23	-0.100733	-1.55987	0.119506	0.756398	-4.38072	7.82699
1103	CDC26	-0.00992917	-0.124987	0.900591	0.985555	-5.29203	7.78495
1104	CDC27	-0.0934069	-1.26285	0.207312	0.834604	-4.69607	7.85867
1105	CDC34	-0.0223123	-0.153246	0.878274	0.98185	-5.28905	7.8176
1106	CDC37	-0.00294235	-0.0418616	0.966628	0.995787	-5.29727	7.80757
1107	CDC37L1	-0.170923	-1.75868	0.0793257	0.746237	-4.13311	7.78515
1108	CDC40	-0.0866252	-1.17845	0.239253	0.850481	-4.77367	7.81366
1109	CDC42	0.138693	0.925989	0.354958	0.889185	-4.97399	7.61526
1110	CDC42BPA	0.0373413	0.344426	0.73069	0.966084	-5.25307	7.74972
1111	CDC42BPB	0.121167	1.35584	0.175845	0.803599	-4.6044	7.78426
1112	CDC42BPG	-0.0442194	-0.413121	0.679719	0.956372	-5.23339	7.71388
1113	CDC42EP1	-0.00364042	-0.0330754	0.973629	0.995966	-5.29752	7.65749
1114	CDC42EP2	-0.151881	-0.871418	0.384	0.897442	-5.01101	7.59665
1115	CDC42EP4	-0.26519	-2.28028	0.0230676	0.658095	-3.34548	7.57553
1116	CDC42EP5	-0.049491	-0.350281	0.726295	0.964802	-5.25153	7.64689
1117	CDC5L	-0.0504772	-0.718903	0.472581	0.913603	-5.10259	7.84866
1118	CDC73	0.0376786	0.481504	0.630397	0.946557	-5.21027	7.85304
1119	CDCP1	-0.0471625	-0.244864	0.806675	0.975524	-5.27526	7.85957
1120	CDH1	0.0200058	0.147641	0.882694	0.98185	-5.28969	7.6835
1121	CDH11	0.132816	0.753544	0.451525	0.911607	-5.08333	7.83743
1122	CDH13	0.303497	1.62182	0.105557	0.753384	-4.30671	7.38525
1123	CDH3	0.0757467	0.415335	0.678098	0.956372	-5.2327	7.88516
1124	CDH5	0.074563	0.616034	0.53819	0.924658	-5.15447	7.32777
1125	CDIPT	-0.0529174	-0.321611	0.7479	0.969242	-5.25882	7.60745
1126	CDK1	-0.320173	-1.65285	0.0990734	0.753384	-4.26856	7.85708
1127	CDK11A	0.0159046	0.21995	0.826012	0.976169	-5.27964	7.85954
1128	CDK11B	0.0193562	0.274443	0.783872	0.972767	-5.26945	7.86098
1129	CDK12	-0.0410241	-0.508355	0.611458	0.942473	-5.20022	7.85981
1130	CDK13	0.0281855	0.396817	0.691694	0.959808	-5.23839	7.84373
1131	CDK14	-0.102833	-0.863902	0.388111	0.89926	-5.01593	7.67657
1132	CDK16	0.0407682	0.390825	0.696115	0.959808	-5.24017	7.73326
1133	CDK17	0.00808324	0.0834011	0.93357	0.990223	-5.2953	7.72371
1134	CDK18	0.0639276	0.525976	0.599169	0.940581	-5.19333	7.69793
1135	CDK2	-0.113701	-1.08132	0.280144	0.861661	-4.85639	7.80958
1136	CDK2AP1	0.0262827	0.238221	0.81182	0.976169	-5.27647	7.89833
1137	CDK4	-0.238628	-3.07267	0.00225293	0.544522	-1.77365	7.72969
1138	CDK5	-0.110918	-1.24057	0.215424	0.841379	-4.71707	7.83463
1139	CDK5RAP2	-0.0680622	-0.907179	0.364807	0.892892	-4.98701	7.76329
1140	CDK5RAP3	-0.0930487	-1.18959	0.234849	0.850481	-4.76374	7.68297
1141	CDK6	0.0561443	0.483724	0.628822	0.945904	-5.20946	7.72891
1142	CDK7	-0.0061501	-0.0658183	0.947552	0.992143	-5.2963	7.86856
1143	CDK9	0.0808824	0.851163	0.395141	0.901116	-5.02418	7.86901
1144	CDKAL1	0.0392266	0.39876	0.690263	0.959339	-5.2378	7.83393
1145	CDKL5	-0.107795	-0.802725	0.422566	0.9059	-5.05442	7.6345
1146	CDKN1B	-0.0979227	-0.67992	0.496912	0.918027	-5.12319	7.53189
1147	CDKN2A	-0.945909	-3.75282	0.000198221	0.34616	-0.074376	7.58711
1148	CDKN2AIP	-0.114735	-1.42879	0.153773	0.7921	-4.52798	7.77231
1149	CDKN2AIPNL	-0.0461538	-0.342237	0.732335	0.966387	-5.25364	7.76823
1150	CDKN2B	-0.114775	-0.555769	0.578651	0.935939	-5.18115	7.69503
1151	CDKN2C	-0.0402062	-0.269203	0.787899	0.974327	-5.27053	7.57424
1152	CDNF	0.0586665	0.370796	0.710967	0.962285	-5.24594	7.57791
1153	CDR2	-0.0357619	-0.291057	0.771145	0.970782	-5.2659	7.84667
1154	CDR2L	-0.0938357	-0.765819	0.444194	0.911607	-5.07628	7.76741
1155	CDS1	-0.292907	-1.60141	0.110001	0.753384	-4.3314	7.56166
1156	CDS2	-0.0222141	-0.16276	0.870782	0.980257	-5.28791	7.69318
1157	CDV3	0.164106	2.13402	0.033392	0.705825	-3.58636	7.81084
1158	CDYL	-0.00409966	-0.0391342	0.968801	0.995787	-5.29736	7.90463
1159	CEACAM1	0.120284	0.470754	0.638049	0.949977	-5.21414	7.6365
1160	CEACAM5	0.508215	1.27489	0.20302	0.828392	-4.68456	7.31287
1161	CEACAM6	0.0761992	0.222788	0.823804	0.976169	-5.27916	7.44045
1162	CEACAM8	0.28123	0.817353	0.414168	0.901615	-5.04548	7.53147
1163	CEBPB	0.122706	0.924336	0.355817	0.889185	-4.97515	7.8496
1164	CEBPZ	-0.0137639	-0.115491	0.908108	0.987316	-5.29289	7.90195
1165	CEBPZOS	-0.127914	-0.689292	0.491002	0.918027	-5.11834	7.77146
1166	CELF1	0.0683295	0.827466	0.40842	0.901363	-5.0392	7.86657
1167	CELF2	-0.198256	-1.67018	0.0955931	0.753384	-4.24694	7.65257
1168	CELSR1	0.274412	1.67141	0.0953491	0.753384	-4.2454	7.77375
1169	CEMIP	0.0886395	0.411563	0.680859	0.95655	-5.23388	7.82463
1170	CEMIP2	0.0737515	0.642694	0.520757	0.922706	-5.14179	7.69357
1171	CENPB	-0.150397	-1.4595	0.145138	0.784151	-4.49462	7.88099
1172	CENPC	0.00814726	0.0993304	0.920921	0.988398	-5.2942	7.80096
1173	CENPF	-0.148032	-0.900422	0.368387	0.895281	-4.99162	7.79805
1174	CENPV	-0.466457	-2.32105	0.0207394	0.650079	-3.27557	7.59711
1175	CEP128	-0.0573959	-0.508141	0.611608	0.942473	-5.2003	7.70005
1176	CEP131	-0.1681	-1.4262	0.154517	0.7921	-4.53076	7.81752
1177	CEP135	-0.00357185	-0.0404194	0.967777	0.995787	-5.29732	7.65438
1178	CEP152	-0.0399108	-0.316779	0.751561	0.969242	-5.25998	7.84842
1179	CEP170	-0.0453735	-0.518771	0.60418	0.942165	-5.19618	7.86185
1180	CEP170B	0.328351	2.85413	0.00451877	0.560262	-2.25167	7.83358
1181	CEP192	0.0631152	0.601226	0.547998	0.926888	-5.16128	7.75592
1182	CEP250	0.116399	1.47257	0.141581	0.78013	-4.48022	7.76715
1183	CEP350	-0.150675	-1.93196	0.0540046	0.736558	-3.89353	7.79271
1184	CEP41	-0.140554	-1.39289	0.164356	0.79934	-4.56608	7.85053
1185	CEP44	-0.371041	-2.94194	0.00343349	0.544522	-2.06364	7.77001
1186	CEP68	-0.114677	-0.778148	0.436899	0.909634	-5.06909	7.63019
1187	CEP97	0.148335	1.49521	0.135573	0.773619	-4.45495	7.88455
1188	CEPT1	0.309528	1.66598	0.0964281	0.753384	-4.25221	7.57776
1189	CERCAM	0.115808	0.663144	0.507585	0.919896	-5.1317	7.88404
1190	CERS2	-0.124098	-0.711851	0.476933	0.915187	-5.1064	7.70909
1191	CERS4	-0.287849	-0.8988	0.36925	0.895847	-4.99272	7.42761
1192	CERS6	-0.252302	-1.16947	0.242844	0.850981	-4.78161	7.73223
1193	CES1	-0.198871	-0.639527	0.522812	0.922908	-5.14332	7.07053
1194	CES2	0.288499	1.18225	0.237741	0.850481	-4.77029	7.02671
1195	CETN2	0.0595403	0.512046	0.608875	0.942473	-5.1988	7.72543
1196	CETN3	-0.122307	-1.02775	0.304632	0.873196	-4.899	7.71341
1197	CFAP20	0.0991217	0.937896	0.348811	0.889065	-4.96562	7.79513
1198	CFAP298	0.00159585	0.015195	0.987883	0.998914	-5.29785	7.82855
1199	CFAP36	-0.0341842	-0.34166	0.732769	0.966625	-5.25379	7.82228
1200	CFAP97	-0.190965	-1.41806	0.156878	0.795729	-4.53946	7.73994
1201	CFB	0.218914	1.38032	0.168188	0.799482	-4.5792	7.44814
1202	CFD	-0.00432115	-0.0301014	0.976	0.995966	-5.29759	7.46205
1203	CFDP1	0.159905	1.38486	0.166796	0.79934	-4.57447	7.81163
1204	CFH	0.177314	1.22718	0.22041	0.846177	-4.72951	7.55966
1205	CFHR1	0.253959	1.49179	0.136469	0.773619	-4.4588	7.54305
1206	CFHR2	0.0627101	0.335948	0.73707	0.967927	-5.25525	7.50419
1207	CFHR3	0.0466876	0.25105	0.801892	0.975284	-5.2741	7.4733
1208	CFHR4	-0.104314	-0.470332	0.63835	0.949985	-5.21429	7.45327
1209	CFHR5	-0.0808019	-0.392794	0.694661	0.959808	-5.23959	7.5149
1210	CFI	0.164855	1.11466	0.265603	0.858437	-4.8288	7.49857
1211	CFL1	0.00219972	0.0275862	0.978005	0.995966	-5.29765	7.74906
1212	CFL2	0.0371117	0.335271	0.73758	0.968112	-5.25542	7.50504
1213	CFP	0.109755	0.627794	0.530464	0.923678	-5.14894	7.69797
1214	CGAS	-0.132243	-0.734229	0.463199	0.912949	-5.09418	7.88077
1215	CGGBP1	-0.106614	-0.993225	0.321145	0.881645	-4.92531	7.69069
1216	CGN	-0.277061	-1.42632	0.154483	0.7921	-4.53063	7.48021
1217	CGNL1	-0.175178	-1.15339	0.249375	0.852439	-4.79569	7.31042
1218	CHAMP1	-0.0640089	-0.842848	0.39977	0.901363	-5.0295	7.80455
1219	CHCHD1	-0.10213	-0.768855	0.442391	0.911607	-5.07452	7.78153
1220	CHCHD10	-0.0127	-0.0630424	0.949761	0.992623	-5.29643	7.72553
1221	CHCHD2	0.0719571	0.625459	0.531993	0.923813	-5.15005	7.80089
1222	CHCHD3	-0.206793	-2.12701	0.0339735	0.705825	-3.59752	7.67504
1223	CHCHD4	-0.271173	-1.97445	0.0489542	0.727021	-3.83142	7.6933
1224	CHCHD5	-0.105643	-0.783508	0.433749	0.90826	-5.06593	7.67942
1225	CHCHD6	0.239901	1.8887	0.0595884	0.742034	-3.95541	7.70879
1226	CHD1	-0.228346	-2.85889	0.00445266	0.560262	-2.2416	7.87318
1227	CHD1L	-0.283057	-2.36902	0.0182649	0.64533	-3.19177	7.7809
1228	CHD2	-0.0349002	-0.571045	0.56826	0.932559	-5.17465	7.84696
1229	CHD3	0.00575665	0.0772842	0.938432	0.990223	-5.29568	7.82132
1230	CHD4	0.015109	0.218647	0.827026	0.976169	-5.27985	7.84035
1231	CHD6	0.0359096	0.390526	0.696336	0.959808	-5.24026	7.80416
1232	CHD8	0.0749128	0.938504	0.348499	0.889065	-4.96519	7.84392
1233	CHD9	0.0420182	0.385257	0.700233	0.960757	-5.24181	7.85576
1234	CHDH	-0.450775	-2.81243	0.00513633	0.564994	-2.33907	7.38142
1235	CHEK2	0.0985711	0.658253	0.510719	0.921382	-5.13414	7.88061
1236	CHERP	-0.0153925	-0.209312	0.834301	0.976169	-5.28136	7.84959
1237	CHI3L1	0.628997	2.51248	0.0123444	0.625223	-2.93128	7.70629
1238	CHID1	-0.0710674	-0.693131	0.488592	0.917782	-5.11634	7.52371
1239	CHIT1	0.0473879	0.138398	0.889989	0.985068	-5.29069	7.45256
1240	CHKA	0.131398	1.02112	0.307758	0.874912	-4.90412	7.7713
1241	CHKB	0.241087	2.25044	0.0249128	0.665758	-3.39588	7.71928
1242	CHL1	-0.338565	-1.49477	0.135691	0.773619	-4.45546	7.46692
1243	CHM	0.0166219	0.214184	0.830502	0.976169	-5.28058	7.81626
1244	CHML	-0.113015	-0.993889	0.320822	0.88142	-4.92481	7.80358
1245	CHMP1A	0.0815734	0.696341	0.486582	0.917237	-5.11465	7.80212
1246	CHMP1B	0.15818	1.19781	0.231636	0.850481	-4.75634	7.75837
1247	CHMP2A	-0.0019357	-0.0164991	0.986844	0.998914	-5.29783	7.72401
1248	CHMP2B	-0.0443605	-0.359034	0.719742	0.962998	-5.24918	7.75492
1249	CHMP3	-0.0400657	-0.326235	0.744401	0.968474	-5.25768	7.79938
1250	CHMP4A	0.0978891	1.07502	0.282955	0.864094	-4.86152	7.77854
1251	CHMP4B	-0.0203297	-0.261114	0.794127	0.975284	-5.27215	7.80738
1252	CHMP4C	-0.195535	-1.17719	0.239754	0.850481	-4.77479	7.7342
1253	CHMP5	-0.0129401	-0.131711	0.895273	0.985555	-5.29137	7.80309
1254	CHMP6	0.0248927	0.250059	0.802658	0.975284	-5.27428	7.70099
1255	CHMP7	0.000880662	0.0116352	0.990722	0.998914	-5.29788	7.80497
1256	CHN1	0.143312	0.879769	0.379463	0.897442	-5.00549	7.44575
1257	CHORDC1	0.0358213	0.317426	0.751071	0.969242	-5.25983	7.88867
1258	CHP1	0.167146	1.56588	0.118093	0.753384	-4.37367	7.77249
1259	CHPF	0.13916	0.876966	0.380983	0.897442	-5.00735	7.88519
1260	CHPF2	-0.0830111	-0.628781	0.529818	0.923285	-5.14847	7.97206
1261	CHRAC1	-0.0231298	-0.131042	0.895802	0.985555	-5.29144	7.85271
1262	CHST14	0.0929832	0.640746	0.52202	0.922908	-5.14273	7.7666
1263	CHSY1	0.150463	0.906967	0.364919	0.892892	-4.98715	7.89159
1264	CHTOP	-0.156921	-1.13726	0.256048	0.855063	-4.80961	7.80639
1265	CHUK	-0.0343442	-0.449607	0.653215	0.950573	-5.22149	7.79978
1266	CHURC1-FNTB	0.19184	2.33848	0.019808	0.64533	-3.24531	7.81337
1267	CIAO1	-0.0718822	-1.07793	0.281655	0.863274	-4.85916	7.83567
1268	CIAO2A	-0.118826	-0.785897	0.43235	0.908061	-5.06452	7.64544
1269	CIAO2B	0.010584	0.111603	0.911189	0.987575	-5.29322	7.77584
1270	CIAO3	0.0434865	0.509413	0.610717	0.942473	-5.19981	7.84851
1271	CIAPIN1	0.147469	1.63015	0.103784	0.753384	-4.29654	7.88929
1272	CIB1	-0.130599	-0.856589	0.392137	0.901116	-5.02068	7.71375
1273	CIC	0.117112	1.70423	0.0890413	0.752183	-4.20382	7.83229
1274	CILP	0.532554	1.5641	0.118511	0.753423	-4.37576	7.48647
1275	CINP	-0.00283485	-0.0337068	0.973126	0.995966	-5.2975	7.77379
1276	CIP2A	0.104821	0.701987	0.483057	0.917237	-5.11167	7.86445
1277	CIR1	-0.0321136	-0.311504	0.755564	0.969242	-5.26124	7.8509
1278	CIRBP	0.0288771	0.233738	0.815297	0.976169	-5.27727	7.56175
1279	CISD1	0.0387831	0.293008	0.769654	0.970782	-5.26546	7.69739
1280	CISD2	-0.0075821	-0.057982	0.953789	0.993799	-5.29666	7.76315
1281	CISD3	-0.108565	-0.781801	0.434751	0.90826	-5.06694	7.62296
1282	CIT	-0.0858999	-0.429926	0.667459	0.953893	-5.22804	7.75522
1283	CIZ1	0.0175227	0.211674	0.832459	0.976169	-5.28099	7.7576
1284	CKAP4	0.260644	1.75807	0.0794282	0.746237	-4.13391	7.84828
1285	CKAP5	0.0351676	0.485505	0.627559	0.945095	-5.20881	7.87215
1286	CKB	0.187407	0.818408	0.413566	0.901415	-5.04483	7.08805
1287	CKM	0.322842	1.34703	0.178661	0.806307	-4.61336	6.66428
1288	CKMT1A	-0.0834673	-0.320379	0.748833	0.969242	-5.25912	7.5435
1289	CKMT2	0.129303	0.546621	0.584916	0.936416	-5.18496	7.33738
1290	CKS1B	-0.33246	-1.80126	0.072345	0.746237	-4.07628	7.86728
1291	CLASP1	-0.000255508	-0.00361844	0.997115	0.999834	-5.29793	7.81909
1292	CLASP2	-0.0860845	-1.48731	0.137648	0.776084	-4.46382	7.72865
1293	CLASRP	-0.129141	-1.3428	0.180026	0.806307	-4.61763	7.83992
1294	CLC	0.220099	0.775351	0.438548	0.910528	-5.07074	7.38174
1295	CLCC1	0.0860545	0.694357	0.487824	0.917612	-5.11569	7.67879
1296	CLCN3	-0.0494747	-0.429105	0.668056	0.953893	-5.2283	7.74326
1297	CLCN5	-0.0659795	-0.438498	0.66124	0.952355	-5.22522	7.712
1298	CLCN7	0.0704335	0.629198	0.529545	0.923249	-5.14827	7.78839
1299	CLDN3	-0.370287	-1.12009	0.263283	0.858422	-4.82422	7.10651
1300	CLDN7	0.0634803	0.26604	0.790333	0.974751	-5.27117	7.44667
1301	CLEC11A	0.2666	1.25613	0.209732	0.839142	-4.70243	7.78956
1302	CLEC16A	0.026088	0.376391	0.706807	0.962285	-5.24436	7.78474
1303	CLEC3B	0.022452	0.136087	0.891815	0.985355	-5.29093	7.4339
1304	CLGN	0.349158	1.31924	0.187772	0.818176	-4.64124	7.66858
1305	CLIC1	-0.0230675	-0.272586	0.785299	0.973158	-5.26983	7.78395
1306	CLIC2	-0.189602	-1.23784	0.216434	0.842781	-4.71961	7.33651
1307	CLIC3	0.258043	1.12179	0.262563	0.857495	-4.82279	7.27498
1308	CLIC4	0.0399225	0.438829	0.661001	0.952355	-5.22511	7.69177
1309	CLIC5	-0.0678668	-0.47717	0.633478	0.948157	-5.21184	7.09591
1310	CLIC6	-0.115285	-0.515904	0.60618	0.942227	-5.1973	7.6222
1311	CLINT1	-0.10932	-1.57649	0.115631	0.753384	-4.36115	7.75433
1312	CLIP1	0.00998491	0.0990733	0.921125	0.988398	-5.29422	7.76843
1313	CLIP2	-0.0857007	-0.930873	0.352428	0.889185	-4.97057	7.74975
1314	CLMN	-0.109209	-0.746141	0.455979	0.9117	-5.08752	7.6462
1315	CLN5	-0.068584	-0.547425	0.584364	0.936416	-5.18463	7.78602
1316	CLNS1A	-0.038115	-0.366176	0.714409	0.962285	-5.24723	7.79145
1317	CLP1	-0.171533	-1.83963	0.0664948	0.746237	-4.02394	7.84574
1318	CLPB	-0.0135003	-0.181013	0.85644	0.98013	-5.28554	7.74968
1319	CLPP	-0.192942	-1.98098	0.0482142	0.727021	-3.82175	7.76367
1320	CLPTM1	0.0689629	0.488243	0.625621	0.945095	-5.2078	7.78212
1321	CLPTM1L	-0.129346	-0.861276	0.389554	0.900638	-5.01764	7.71938
1322	CLPX	-0.0123417	-0.120493	0.904148	0.9861	-5.29244	7.78302
1323	CLSTN1	0.581542	2.95662	0.00327723	0.544522	-2.03167	7.90222
1324	CLTA	-0.167551	-1.99458	0.0467038	0.727021	-3.80153	7.82542
1325	CLTB	-0.120781	-1.20527	0.228743	0.850481	-4.74958	7.74497
1326	CLTC	0.050053	0.648971	0.516695	0.921847	-5.13872	7.71858
1327	CLTCL1	0.0660929	0.693335	0.488464	0.917782	-5.11623	7.73029
1328	CLU	0.208106	1.1869	0.235905	0.850481	-4.76614	7.47731
1329	CLUH	-0.0206814	-0.186719	0.851967	0.978975	-5.28475	7.77838
1330	CLYBL	-0.643757	-3.73415	0.00021303	0.34616	-0.125238	7.42653
1331	CMA1	-0.501281	-2.13198	0.0335602	0.705825	-3.58961	7.15065
1332	CMAS	0.0331195	0.321153	0.748246	0.969242	-5.25893	7.69116
1333	CMBL	-0.172005	-0.779023	0.436384	0.909258	-5.06858	7.39823
1334	CMC1	-0.262339	-1.79933	0.07265	0.746237	-4.07889	7.72721
1335	CMC2	0.0533693	0.354225	0.723339	0.963941	-5.25048	7.70053
1336	CMC4	-0.109721	-0.731525	0.464847	0.913394	-5.09568	7.58993
1337	CMIP	0.174769	1.30784	0.19161	0.822742	-4.65252	7.82816
1338	CMPK1	-0.0250648	-0.222419	0.824091	0.976169	-5.27922	7.68331
1339	CMPK2	-0.169756	-0.941269	0.347082	0.888398	-4.96323	7.68579
1340	CMSS1	0.0289518	0.18936	0.849898	0.978376	-5.28437	7.85593
1341	CMTM4	-0.0415192	-0.18093	0.856506	0.98013	-5.28555	7.46739
1342	CMTR1	0.0328882	0.355479	0.722401	0.963644	-5.25015	7.79898
1343	CMTR2	-0.0518712	-0.526376	0.598891	0.940581	-5.19317	7.82815
1344	CNBP	0.0298817	0.279191	0.780229	0.971967	-5.26845	7.83856
1345	CNDP1	0.430653	2.34844	0.0192928	0.64533	-3.22792	7.43051
1346	CNDP2	0.128116	1.18731	0.235744	0.850481	-4.76577	7.62095
1347	CNKSR3	0.0816011	0.61355	0.539829	0.925172	-5.15562	7.68875
1348	CNN1	-0.0277333	-0.137316	0.890843	0.985183	-5.2908	7.13165
1349	CNN2	0.187762	1.40827	0.159757	0.796784	-4.54988	7.82294
1350	CNN3	0.225773	1.51398	0.130747	0.771913	-4.43373	7.70623
1351	CNNM3	-0.0257735	-0.248499	0.803864	0.975284	-5.27458	7.69701
1352	CNNM4	-0.111793	-0.811456	0.417542	0.902262	-5.0491	7.81207
1353	CNOT1	0.0493962	0.991486	0.321992	0.881645	-4.92661	7.85724
1354	CNOT10	0.0408304	0.745651	0.456275	0.9117	-5.08779	7.8641
1355	CNOT11	0.0040425	0.0583537	0.953493	0.993634	-5.29665	7.86794
1356	CNOT2	0.022287	0.35382	0.723643	0.963959	-5.25059	7.85316
1357	CNOT3	0.0533673	0.82936	0.407349	0.901363	-5.03801	7.8392
1358	CNOT4	-0.185856	-2.26395	0.024062	0.665758	-3.37314	7.80842
1359	CNOT6L	-0.0490594	-0.590467	0.55518	0.931067	-5.16612	7.79604
1360	CNOT7	0.0267413	0.341417	0.732953	0.966625	-5.25385	7.80113
1361	CNOT8	0.0466474	0.45359	0.650347	0.950573	-5.22013	7.85412
1362	CNOT9	0.00502811	0.0777585	0.938055	0.990223	-5.29565	7.86484
1363	CNP	-0.0355029	-0.481982	0.630058	0.946529	-5.21009	7.77164
1364	CNPY2	-0.0117322	-0.117653	0.906396	0.98694	-5.2927	7.80507
1365	CNPY3	0.0152642	0.149007	0.881616	0.98185	-5.28954	7.79777
1366	CNPY4	0.0692468	0.585143	0.558751	0.93133	-5.16849	7.83218
1367	CNRIP1	-0.0160981	-0.103477	0.917631	0.987575	-5.29388	7.32125
1368	CNST	0.16267	1.60884	0.108367	0.753384	-4.32245	7.75044
1369	CNTN1	0.454897	1.98656	0.0475894	0.727021	-3.81347	7.61773
1370	CNTRL	-0.0555096	-0.457578	0.647481	0.950573	-5.21876	7.70725
1371	CNTROB	-0.0529175	-0.540589	0.589064	0.937035	-5.18744	7.68953
1372	COA3	-0.0258003	-0.182792	0.855045	0.97998	-5.2853	7.65737
1373	COA4	-0.0770122	-0.488403	0.625507	0.945095	-5.20774	7.70272
1374	COA5	-0.147262	-0.930654	0.352542	0.889185	-4.97073	7.6613
1375	COA6	-0.251088	-2.06287	0.0397098	0.7242	-3.69792	7.72138
1376	COA7	0.103693	0.831564	0.406105	0.901363	-5.03663	7.82675
1377	COASY	0.147429	1.49188	0.136444	0.773619	-4.45869	7.70779
1378	COBL	-0.0107531	-0.0472008	0.962375	0.995787	-5.29709	7.16935
1379	COBLL1	0.104532	0.755876	0.450127	0.911607	-5.082	7.43834
1380	COG1	-0.0553172	-0.830962	0.406445	0.901363	-5.03701	7.82177
1381	COG2	-0.0471484	-0.556372	0.578239	0.935939	-5.1809	7.79913
1382	COG3	-0.0235692	-0.275392	0.783144	0.972767	-5.26925	7.82053
1383	COG4	-0.00037582	-0.00536018	0.995726	0.999834	-5.29792	7.83025
1384	COG5	0.0224826	0.30342	0.761713	0.969444	-5.26312	7.83824
1385	COG6	-0.00178032	-0.0246705	0.980329	0.997172	-5.2977	7.82783
1386	COG7	0.0248566	0.350735	0.725955	0.964754	-5.25141	7.82469
1387	COG8	0.0115973	0.164303	0.869568	0.980257	-5.28772	7.76893
1388	COIL	-0.112894	-0.907371	0.364706	0.892892	-4.98687	7.86755
1389	COL11A1	0.342062	0.976172	0.329514	0.884881	-4.93798	7.78928
1390	COL12A1	0.51391	1.91284	0.0564162	0.742034	-3.92105	7.76987
1391	COL14A1	-0.0981989	-0.432874	0.665318	0.953479	-5.22708	7.2965
1392	COL15A1	-0.26919	-1.67473	0.0946957	0.753384	-4.24123	7.45904
1393	COL16A1	0.207903	1.04611	0.296083	0.870614	-4.88464	7.80498
1394	COL17A1	0.358833	1.01049	0.312813	0.879281	-4.91226	7.75529
1395	COL18A1	0.00165761	0.015234	0.987852	0.998914	-5.29785	7.45926
1396	COL1A1	0.170117	0.667449	0.504835	0.919896	-5.12953	7.77707
1397	COL1A2	0.130107	0.603552	0.546452	0.926042	-5.16022	7.79447
1398	COL2A1	0.0738343	0.248503	0.803861	0.975284	-5.27458	7.39208
1399	COL3A1	0.236346	1.04141	0.298254	0.870614	-4.88833	7.90029
1400	COL4A1	-0.0135804	-0.10974	0.912665	0.987575	-5.29338	7.48643
1401	COL4A2	0.0199221	0.161655	0.871651	0.980257	-5.28805	7.58537
1402	COL4A3BP	-0.05482	-0.728726	0.466556	0.913591	-5.09722	7.76806
1403	COL5A1	0.161054	0.778274	0.436825	0.909634	-5.06902	7.89463
1404	COL5A2	0.0565791	0.247717	0.804469	0.975284	-5.27473	7.88638
1405	COL5A3	0.141125	0.738453	0.460632	0.9117	-5.09183	7.77145
1406	COL6A1	0.08352	0.480495	0.631114	0.947145	-5.21063	7.44867
1407	COL6A2	0.113672	0.649304	0.51648	0.921847	-5.13856	7.48506
1408	COL6A3	0.053479	0.312506	0.754804	0.969242	-5.261	7.54873
1409	COL6A6	-0.00306462	-0.0139652	0.988864	0.998914	-5.29786	6.93824
1410	COL7A1	0.156943	0.595221	0.552001	0.929682	-5.16399	7.79177
1411	COL8A1	0.168358	0.721975	0.470692	0.913591	-5.10092	7.78603
1412	COLEC11	-0.0333011	-0.190578	0.848944	0.978	-5.2842	7.58718
1413	COLEC12	0.139753	0.64203	0.521187	0.922908	-5.14211	7.57666
1414	COLGALT1	0.07318	0.636575	0.524732	0.922908	-5.14474	7.89083
1415	COLGALT2	0.0223554	0.108016	0.914032	0.987575	-5.29352	7.63342
1416	COMMD1	0.328455	3.72792	0.000218191	0.34616	-0.14213	7.73735
1417	COMMD10	0.168651	2.02413	0.0435593	0.727021	-3.75712	7.68144
1418	COMMD2	0.0213291	0.209151	0.834427	0.976169	-5.28139	7.77481
1419	COMMD3-BMI1	0.0333055	0.450604	0.652496	0.950573	-5.22116	7.78548
1420	COMMD4	0.0620682	0.889243	0.374357	0.896354	-4.99917	7.78628
1421	COMMD5	0.0503006	0.542443	0.587787	0.936784	-5.18668	7.73699
1422	COMMD6	0.128874	0.940932	0.347255	0.888398	-4.96347	7.74065
1423	COMMD7	-0.0340118	-0.403362	0.686878	0.958355	-5.23641	7.74559
1424	COMMD8	0.100399	1.12196	0.262491	0.857495	-4.82264	7.7875
1425	COMMD9	-0.0727924	-0.797338	0.425684	0.90676	-5.05768	7.72184
1426	COMP	0.198821	0.603446	0.546522	0.926042	-5.16027	7.48258
1427	COMT	0.103436	0.980042	0.327603	0.883921	-4.93512	7.66229
1428	COMTD1	0.0162942	0.109621	0.91276	0.987575	-5.29339	7.55972
1429	COP1	0.00630153	0.0510837	0.959282	0.99578	-5.29695	7.79988
1430	COPA	-0.0555754	-0.88795	0.375052	0.897351	-5.00003	7.77655
1431	COPB1	0.0180109	0.287536	0.773837	0.971138	-5.26667	7.7764
1432	COPB2	-0.0339583	-0.435413	0.663476	0.952878	-5.22624	7.77507
1433	COPE	-0.000187087	-0.0028846	0.9977	0.999834	-5.29793	7.75097
1434	COPG1	0.0032082	0.044428	0.964583	0.995787	-5.29719	7.77336
1435	COPG2	-0.0341617	-0.42802	0.668845	0.953893	-5.22866	7.81583
1436	COPRS	-0.0547357	-0.461746	0.644491	0.950573	-5.21731	7.79391
1437	COPS2	0.102597	1.97421	0.0489814	0.727021	-3.83177	7.73167
1438	COPS3	0.123003	2.5077	0.0125101	0.625223	-2.94019	7.7509
1439	COPS4	0.137953	2.61638	0.00919154	0.601707	-2.73339	7.72411
1440	COPS5	0.149433	2.54732	0.0111938	0.601707	-2.86579	7.74672
1441	COPS6	0.211194	3.17492	0.00160377	0.521987	-1.53853	7.71315
1442	COPS7A	0.122519	1.53448	0.125628	0.768147	-4.41025	7.71345
1443	COPS7B	0.0960165	1.0671	0.286511	0.864707	-4.86791	7.79429
1444	COPS8	0.15635	2.23378	0.0259977	0.67638	-3.42374	7.7188
1445	COPZ1	-0.0375715	-0.427674	0.669097	0.953893	-5.22877	7.69759
1446	COPZ2	0.125123	0.746449	0.455794	0.9117	-5.08734	7.83276
1447	COQ10B	-0.0775494	-0.564993	0.572366	0.934837	-5.17725	7.52835
1448	COQ3	0.0682353	0.539401	0.589882	0.937035	-5.18793	7.50988
1449	COQ5	-0.0319184	-0.295502	0.767749	0.970782	-5.26491	7.53595
1450	COQ6	0.115286	0.867555	0.386109	0.897726	-5.01355	7.51294
1451	COQ7	-0.132957	-0.916538	0.359885	0.891063	-4.98057	7.53262
1452	COQ8A	0.0594473	0.358744	0.719958	0.963037	-5.24926	7.27878
1453	COQ8B	-0.0560799	-0.476872	0.633689	0.948157	-5.21195	7.76438
1454	COQ9	0.00285932	0.019965	0.98408	0.997896	-5.29778	7.4797
1455	CORO1A	0.0934355	0.5651	0.572293	0.934837	-5.1772	7.68839
1456	CORO1B	-0.050042	-0.66278	0.507818	0.919896	-5.13188	7.72074
1457	CORO1C	-0.0179782	-0.22517	0.821951	0.976169	-5.27876	7.71911
1458	CORO2A	-0.13387	-0.739485	0.460006	0.9117	-5.09125	7.71931
1459	CORO2B	-0.18344	-1.22941	0.219572	0.845848	-4.72744	7.40203
1460	CORO7	0.00560466	0.076694	0.938902	0.990223	-5.29571	7.78526
1461	COTL1	-0.081673	-0.577085	0.564176	0.931733	-5.17203	7.68129
1462	COX1	0.18764	1.02391	0.306437	0.873988	-4.90196	7.45006
1463	COX11	0.000266135	0.00189804	0.998486	0.999834	-5.29793	7.71284
1464	COX15	0.111804	0.624957	0.532322	0.923813	-5.15028	7.7011
1465	COX17	0.115562	0.742136	0.4584	0.9117	-5.08977	7.6272
1466	COX19	-0.0739941	-0.711401	0.477211	0.915187	-5.10664	7.68149
1467	COX2	0.105895	0.67547	0.499731	0.918265	-5.12547	7.51857
1468	COX20	0.186812	1.27408	0.203304	0.828392	-4.68533	7.70458
1469	COX3	-0.375674	-1.47832	0.140037	0.776463	-4.47384	7.56992
1470	COX4I1	0.092808	0.668114	0.504411	0.919896	-5.1292	7.553
1471	COX5A	-0.00744428	-0.0647475	0.948404	0.992245	-5.29635	7.53498
1472	COX5B	-0.0175369	-0.147547	0.882767	0.98185	-5.2897	7.57288
1473	COX6A1	-0.233581	-2.04451	0.0414959	0.7242	-3.72611	7.68423
1474	COX6B1	-0.123934	-1.20054	0.230576	0.850481	-4.75388	7.58086
1475	COX6C	-0.0251246	-0.148149	0.882293	0.98185	-5.28963	7.60253
1476	COX7A2	-0.0850627	-0.607177	0.544046	0.925798	-5.15856	7.64844
1477	COX7A2L	0.150612	1.09129	0.275742	0.861661	-4.84823	7.69262
1478	COX7B	0.159898	0.922935	0.356545	0.889185	-4.97612	7.54836
1479	COX7C	-0.106871	-0.655782	0.512306	0.921823	-5.13537	7.47747
1480	COX8A	0.0651072	0.407568	0.683789	0.956842	-5.23512	7.64254
1481	CP	0.213179	1.30054	0.194094	0.825695	-4.65968	7.46282
1482	CPA3	-0.616754	-2.15931	0.0313646	0.702098	-3.54583	7.06324
1483	CPB2	0.26131	1.46791	0.142842	0.781732	-4.48537	7.56606
1484	CPD	-0.318663	-1.84997	0.0649865	0.742676	-4.00964	7.76582
1485	CPE	0.0787049	0.360297	0.718797	0.962853	-5.24884	7.37599
1486	CPEB2	0.155602	1.42709	0.154261	0.7921	-4.5298	7.69367
1487	CPEB4	0.0472858	0.514722	0.607005	0.942473	-5.19776	7.74871
1488	CPM	-0.082813	-0.442689	0.658207	0.951965	-5.22383	7.54094
1489	CPN1	0.176628	1.0579	0.290681	0.868473	-4.87529	7.40082
1490	CPN2	0.0969311	0.580123	0.562128	0.93133	-5.1707	7.40145
1491	CPNE1	0.292235	1.82958	0.067987	0.746237	-4.03774	7.7389
1492	CPNE2	0.108821	1.14288	0.253708	0.855063	-4.80478	7.71139
1493	CPNE3	0.0772965	0.901868	0.367619	0.894706	-4.99063	7.69515
1494	CPNE8	-0.0952361	-0.824716	0.409979	0.901363	-5.04091	7.76943
1495	CPOX	0.0377393	0.310054	0.756666	0.969242	-5.26158	7.88704
1496	CPPED1	-0.0462274	-0.424755	0.671222	0.953893	-5.22971	7.66189
1497	CPQ	-0.19489	-1.16231	0.245738	0.852439	-4.78791	7.57043
1498	CPS1	0.180103	0.498744	0.618208	0.942874	-5.20388	6.78741
1499	CPSF1	-0.0226206	-0.356574	0.721581	0.963312	-5.24985	7.86856
1500	CPSF2	0.0200586	0.295584	0.767687	0.970782	-5.26489	7.83661
1501	CPSF3	-0.021573	-0.294605	0.768434	0.970782	-5.26511	7.8778
1502	CPSF4	-0.0571671	-0.639993	0.52251	0.922908	-5.1431	7.9022
1503	CPSF6	-0.0443325	-0.664332	0.506825	0.919896	-5.1311	7.838
1504	CPSF7	-0.202261	-2.69284	0.00735443	0.595497	-2.58286	7.82773
1505	CPT1A	-0.058892	-0.389341	0.697212	0.959808	-5.24061	7.62629
1506	CPT2	-0.0802169	-0.690016	0.490547	0.918027	-5.11796	7.5968
1507	CPTP	0.122221	0.928748	0.353528	0.889185	-4.97206	7.72117
1508	CPVL	-0.374843	-2.14552	0.0324567	0.702098	-3.56799	7.5372
1509	CPXM1	0.239581	1.18309	0.237412	0.850481	-4.76954	7.84254
1510	CPXM2	0.0328461	0.16186	0.87149	0.980257	-5.28803	7.69141
1511	CPZ	0.134889	0.646052	0.518582	0.922706	-5.14015	7.82295
1512	CRABP1	-0.407132	-1.17289	0.241473	0.850481	-4.7786	7.00112
1513	CRABP2	0.499971	1.26604	0.206167	0.834005	-4.69302	7.54673
1514	CRACR2A	-0.0807995	-0.664747	0.506559	0.919896	-5.13089	7.73863
1515	CRADD	-0.212873	-1.76175	0.0788047	0.746237	-4.12906	7.63844
1516	CRAT	-0.337278	-2.06526	0.0394816	0.7242	-3.69423	7.29054
1517	CRBN	-0.12628	-1.38003	0.168276	0.799482	-4.57949	7.65308
1518	CREB1	0.103887	1.13273	0.257942	0.855414	-4.81349	7.80113
1519	CREBBP	0.0137749	0.20389	0.838534	0.976169	-5.28221	7.84934
1520	CREG1	-0.117932	-0.71182	0.476952	0.915187	-5.10642	7.66698
1521	CRELD1	0.271852	1.47571	0.140735	0.778325	-4.47674	7.70333
1522	CRELD2	0.0408227	0.240711	0.809891	0.976169	-5.27602	7.70235
1523	CRIP1	-0.275311	-1.51648	0.130114	0.771913	-4.43088	7.35786
1524	CRIP2	-0.112528	-0.800525	0.423838	0.906382	-5.05576	7.35631
1525	CRIPT	-0.0763784	-0.558671	0.57667	0.935939	-5.17993	7.90502
1526	CRISP3	0.0315698	0.104448	0.916861	0.987575	-5.29381	7.41621
1527	CRISPLD2	0.210005	1.1539	0.249168	0.852439	-4.79525	7.73812
1528	CRK	0.00575737	0.0724346	0.942289	0.991128	-5.29595	7.67473
1529	CRKL	0.0618402	0.844045	0.399102	0.901363	-5.02874	7.74556
1530	CRLF3	-0.0316101	-0.273051	0.784942	0.972915	-5.26974	7.78709
1531	CRMP1	-0.129165	-0.906417	0.36521	0.893064	-4.98753	7.51673
1532	CRNKL1	-0.0825107	-0.994393	0.320577	0.881054	-4.92444	7.82112
1533	CROCC	-0.112066	-0.952782	0.341222	0.887399	-4.955	7.58061
1534	CROT	-0.188034	-1.4161	0.157451	0.795808	-4.54155	7.70982
1535	CRP	0.178741	0.439164	0.660758	0.952355	-5.225	6.92396
1536	CRTAC1	-0.191985	-1.17933	0.238904	0.850481	-4.77289	7.43581
1537	CRTAP	0.224231	1.64305	0.101085	0.753384	-4.28068	7.97382
1538	CRTC1	-0.199054	-1.57451	0.116086	0.753384	-4.36349	7.74725
1539	CRTC2	0.0164318	0.20685	0.836223	0.976169	-5.28175	7.77182
1540	CRTC3	-0.0565865	-0.597347	0.550582	0.928923	-5.16303	7.70578
1541	CRYAB	0.429125	1.73767	0.082966	0.746237	-4.16065	7.12023
1542	CRYBG1	-0.139558	-0.834387	0.404514	0.901363	-5.03485	7.71554
1543	CRYBG3	0.04247	0.456948	0.647933	0.950573	-5.21898	7.72207
1544	CRYL1	-0.172285	-1.2425	0.214714	0.841379	-4.71526	7.44473
1545	CRYZ	0.000569465	0.0039295	0.996867	0.999834	-5.29793	7.4851
1546	CRYZL1	-0.0775165	-0.696113	0.486725	0.917237	-5.11477	7.67651
1547	CS	-0.05413	-0.579875	0.562295	0.93133	-5.17081	7.66376
1548	CSDE1	0.058537	0.857552	0.391605	0.900717	-5.02006	7.80847
1549	CSE1L	0.120502	1.28776	0.198505	0.826764	-4.67214	7.83828
1550	CSF1R	-0.0200473	-0.147919	0.882474	0.98185	-5.28966	7.68293
1551	CSK	-0.061265	-0.721504	0.470982	0.913591	-5.10117	7.76968
1552	CSNK1A1	0.177782	1.48342	0.138678	0.776463	-4.46816	7.82441
1553	CSNK1D	0.0301945	0.35211	0.724924	0.964416	-5.25105	7.86026
1554	CSNK1E	0.135499	1.4645	0.14377	0.782689	-4.48913	7.86645
1555	CSNK1G1	-0.045787	-0.547409	0.584374	0.936416	-5.18464	7.73614
1556	CSNK1G3	-0.0389879	-0.374921	0.707899	0.962285	-5.24478	7.7427
1557	CSNK2A1	0.106315	1.78651	0.074704	0.746237	-4.09612	7.78787
1558	CSNK2A2	0.140063	2.07842	0.0382479	0.7242	-3.67385	7.76483
1559	CSNK2B	0.0581955	0.96235	0.336401	0.886458	-4.94809	7.79166
1560	CSPG4	0.0637805	0.329829	0.741685	0.968474	-5.25679	7.60479
1561	CSRP1	0.0182436	0.128261	0.898001	0.985555	-5.29171	7.4726
1562	CSRP2	0.180399	1.05307	0.292885	0.868616	-4.87913	7.70396
1563	CST3	-0.0784699	-0.566374	0.571427	0.934837	-5.17665	7.58799
1564	CST6	0.411339	1.27115	0.204345	0.829759	-4.68814	7.44458
1565	CSTA	0.672356	2.35754	0.0188324	0.64533	-3.21198	7.52725
1566	CSTB	0.0284947	0.160238	0.872767	0.980478	-5.28822	7.57141
1567	CSTF1	-0.00621613	-0.0842398	0.932904	0.990223	-5.29525	7.88659
1568	CSTF2	-0.0627347	-0.990733	0.322359	0.881645	-4.92718	7.83106
1569	CSTF2T	-0.0256359	-0.388968	0.697488	0.959808	-5.24072	7.81005
1570	CSTF3	0.00953329	0.124253	0.901171	0.985555	-5.29209	7.88048
1571	CTBP1	-0.00183598	-0.0273594	0.978185	0.996021	-5.29765	7.73484
1572	CTBP2	-0.0502946	-0.724791	0.468964	0.913591	-5.09938	7.76496
1573	CTBS	0.00799125	0.0642652	0.948788	0.992245	-5.29637	7.66316
1574	CTCF	0.169575	2.05285	0.040676	0.7242	-3.71333	7.72691
1575	CTDP1	-0.00748508	-0.0991745	0.921045	0.988398	-5.29421	7.83311
1576	CTDSP1	0.0866284	0.63083	0.528479	0.923249	-5.1475	7.70156
1577	CTDSPL2	-0.0190666	-0.194508	0.845868	0.977521	-5.28362	7.79896
1578	CTGF	-0.00671616	-0.0342744	0.972674	0.995966	-5.29749	7.77799
1579	CTH	-0.0395126	-0.251249	0.801738	0.975284	-5.27406	7.51418
1580	CTHRC1	0.138608	0.512589	0.608495	0.942473	-5.19859	7.99859
1581	CTIF	0.0217471	0.203494	0.838843	0.976169	-5.28227	7.69584
1582	CTNNA1	0.0233622	0.260224	0.794812	0.975284	-5.27232	7.68495
1583	CTNNAL1	-0.0194601	-0.111314	0.911418	0.987575	-5.29325	7.4224
1584	CTNNB1	0.0343663	0.34304	0.731732	0.966387	-5.25343	7.65777
1585	CTNNBIP1	0.221816	1.23117	0.218914	0.8446	-4.72581	7.6434
1586	CTNNBL1	0.00271298	0.0376046	0.97002	0.995787	-5.2974	7.8283
1587	CTNND1	-0.00862099	-0.10668	0.915091	0.987575	-5.29363	7.68035
1588	CTPS1	0.0981489	1.0666	0.286735	0.864707	-4.86831	7.81365
1589	CTPS2	-0.0180999	-0.192211	0.847665	0.977521	-5.28396	7.74458
1590	CTR9	-0.0241928	-0.332786	0.739454	0.968474	-5.25605	7.85129
1591	CTSA	-0.0418818	-0.409131	0.682642	0.956842	-5.23463	7.76614
1592	CTSB	-0.25858	-1.89386	0.0588978	0.742034	-3.9481	7.80422
1593	CTSC	-0.135166	-0.972287	0.331441	0.886458	-4.94084	7.73156
1594	CTSD	-0.0157402	-0.11066	0.911936	0.987575	-5.2933	7.53275
1595	CTSF	0.282781	1.53307	0.125974	0.768147	-4.41187	7.4898
1596	CTSG	0.117962	0.399905	0.68942	0.959339	-5.23746	7.47289
1597	CTSH	-0.293984	-1.47471	0.141005	0.778592	-4.47785	7.40766
1598	CTSK	0.160442	0.89286	0.372419	0.896354	-4.99673	7.8417
1599	CTSL	-0.066576	-0.577388	0.563972	0.931733	-5.17189	7.71833
1600	CTSO	-0.196826	-1.12997	0.259102	0.855579	-4.81584	7.71956
1601	CTSS	-0.436683	-2.66626	0.00795178	0.596308	-2.63566	7.69062
[truncated: 6,272 more rows]

## Sheet: RNA_DE_EarlyLate
	gene_name	gene_id	logFC_rna	stat_rna	pvalue_rna	padj_rna	lfcSE_rna	baseMean_rna	var_rna
[truncated: 26,538 more rows]

[truncated: 1 more sheets: CpG_DMC_EarlyLate]
