# Supplementary material for: SiRCle (Signature Regulatory Clustering) model integration reveals mechanisms of phenotype regulation in renal cancer
Source: Genome Med. 2024 Dec 4;16:144. doi: 10.1186/s13073-024-01415-3 (PMC11616309; doi:10.1186/s13073-024-01415-3)
Supplement: Supplementary file 11 — Additional file 11: Table S10 Integrated dataset for PanCan analysis. Sheet 1: Patient information for PanCan patients. Sheet 2: Comparison of late and early patients. Sheet 3: Late and early KEGG pathways. Sheet 4: Late and early metabolic pathways. Sheet 5: Late and early statistics. [file 13073_2024_1415_MOESM11_ESM.xlsx]

## Sheet: PatientInformation
	SafeCases	Normal_Protein	Normal_RNA	Normal_CpG	Tumour_Protein	Tumour_RNA	Tumour_CpG	Matching	Sample Counts	Aliquot ID	Aliquot Submitter ID	Sample ID	Sample Submitter ID	Case ID_protein	Case Submitter ID	Project Name_protein	Sample Type	Primary Site_protein	Disease Type_protein	Aliquot Is Ref	Aliquot Status	Aliquot Quantity	Aliquot Volume	Amount	Analyte Type	Concentration	Case Status	Sample Status	Sample Is Ref	Biospecimen Anatomic Site	Composition	Current Weight	Days To Collection	Days To Sample Procurement	Diagnosis Pathologically Confirmed	Freezing Method	Initial Weight	Intermediate Dimension	Longest Dimension	Method Of Sample Procurement	Pathology Report UUID	Preservation Method	Sample Type id	Sample Ordinal	Shortest Dimension	Time Between Clamping And Freezing	Time Between Excision and Freezing	Tissue Collection Type	Tissue Type
0	C3L.00001	C3L.00001_Normal_Protein	C3L.00001_Normal_RNA		C3L.00001_Tumor_Protein	C3L.00001_Tumor_RNA	C3L.00001_Tumor_CpG	FALSE	5	50ae4bfb-d0b0-11e9-9a07-0a80fada099c	CPT0001580009	99409636-d0a6-11e9-9a07-0a80fada099c	C3L-00001-02	f1ed989e-cf1e-11e9-9a07-0a80fada099c	C3L-00001	CPTAC3 Discovery and Confirmatory	Primary Tumor	Bronchus and lung	Lung Adenocarcinoma	no	Qualified				protein		Qualified	Qualified	no	Not Reported	Solid Tissue	224			Not Reported	LN2	224		37	Not Reported		Snap Frozen					10		tumor
1	C3L.00001	C3L.00001_Normal_Protein	C3L.00001_Normal_RNA		C3L.00001_Tumor_Protein	C3L.00001_Tumor_RNA	C3L.00001_Tumor_CpG	FALSE	5	50d10aca-d0b0-11e9-9a07-0a80fada099c	CPT0001590003	99253541-d0a6-11e9-9a07-0a80fada099c	C3L-00001-06	f1ed989e-cf1e-11e9-9a07-0a80fada099c	C3L-00001	CPTAC3 Discovery and Confirmatory	Solid Tissue Normal	Bronchus and lung	Lung Adenocarcinoma	no	Qualified				protein		Qualified	Qualified	no	Not Reported	Solid Tissue				Not Reported	LN2	335			Not Reported		Snap Frozen							normal
2	C3L.00009	C3L.00009_Normal_Protein	C3L.00009_Normal_RNA		C3L.00009_Tumor_Protein	C3L.00009_Tumor_RNA	C3L.00009_Tumor_CpG	FALSE	5	50f400c1-d0b0-11e9-9a07-0a80fada099c	CPT0001380003	9976634c-d0a6-11e9-9a07-0a80fada099c	C3L-00009-01	f1ed99fb-cf1e-11e9-9a07-0a80fada099c	C3L-00009	CPTAC3 Discovery and Confirmatory	Primary Tumor	Bronchus and lung	Lung Adenocarcinoma	no	Qualified				protein		Qualified	Qualified	no	Not Reported	Solid Tissue	0.23			Not Reported	LN2	225			Not Reported		Snap Frozen							tumor
3	C3L.00009	C3L.00009_Normal_Protein	C3L.00009_Normal_RNA		C3L.00009_Tumor_Protein	C3L.00009_Tumor_RNA	C3L.00009_Tumor_CpG	FALSE	5	5114f636-d0b0-11e9-9a07-0a80fada099c	CPT0001390003	995e574b-d0a6-11e9-9a07-0a80fada099c	C3L-00009-06	f1ed99fb-cf1e-11e9-9a07-0a80fada099c	C3L-00009	CPTAC3 Discovery and Confirmatory	Solid Tissue Normal	Bronchus and lung	Lung Adenocarcinoma	no	Qualified				protein		Qualified	Qualified	no	Not Reported	Solid Tissue				Not Reported	LN2	338			Not Reported		Snap Frozen							normal
4	C3L.00080	C3L.00080_Normal_Protein	C3L.00080_Normal_RNA	C3L.00080_Normal_CpG	C3L.00080_Tumor_Protein	C3L.00080_Tumor_RNA	C3L.00080_Tumor_CpG	TRUE	6	51423fa3-d0b0-11e9-9a07-0a80fada099c	CPT0001060010	99a5884e-d0a6-11e9-9a07-0a80fada099c	C3L-00080-01	f1ed9b2e-cf1e-11e9-9a07-0a80fada099c	C3L-00080	CPTAC3 Discovery and Confirmatory	Primary Tumor	Bronchus and lung	Lung Adenocarcinoma	no	Qualified				protein		Qualified	Qualified	no	Not Reported	Solid Tissue				Not Reported	LN2	320			Not Reported		Snap Frozen							tumor
5	C3L.00080	C3L.00080_Normal_Protein	C3L.00080_Normal_RNA	C3L.00080_Normal_CpG	C3L.00080_Tumor_Protein	C3L.00080_Tumor_RNA	C3L.00080_Tumor_CpG	TRUE	6	516ec018-d0b0-11e9-9a07-0a80fada099c	CPT0001070003	998dfb88-d0a6-11e9-9a07-0a80fada099c	C3L-00080-06	f1ed9b2e-cf1e-11e9-9a07-0a80fada099c	C3L-00080	CPTAC3 Discovery and Confirmatory	Solid Tissue Normal	Bronchus and lung	Lung Adenocarcinoma	no	Qualified				protein		Qualified	Qualified	no	Not Reported	Solid Tissue				Not Reported	LN2	409			Not Reported		Snap Frozen							normal
6	C3L.00081	C3L.00081_Normal_Protein	C3L.00081_Normal_RNA	C3L.00081_Normal_CpG	C3L.00081_Tumor_Protein	C3L.00081_Tumor_RNA	C3L.00081_Tumor_CpG	TRUE	6	1c65f30d-d028-11ea-b1fd-0aad30af8a83	CPT0001030003	1c64677f-d028-11ea-b1fd-0aad30af8a83	C3L-00081-06	1c63ce99-d028-11ea-b1fd-0aad30af8a83	C3L-00081	CPTAC3 Discovery and Confirmatory	Solid Tissue Normal	Bronchus and lung	Lung Squamous Cell Carcinoma	no	Qualified				Protein		Qualified	Qualified	no		Solid Tissue					LN2	301					Snap Frozen					21		Normal
7	C3L.00081	C3L.00081_Normal_Protein	C3L.00081_Normal_RNA	C3L.00081_Normal_CpG	C3L.00081_Tumor_Protein	C3L.00081_Tumor_RNA	C3L.00081_Tumor_CpG	TRUE	6	1c65f415-d028-11ea-b1fd-0aad30af8a83	CPT0001020003	1c646987-d028-11ea-b1fd-0aad30af8a83	C3L-00081-01	1c63ce99-d028-11ea-b1fd-0aad30af8a83	C3L-00081	CPTAC3 Discovery and Confirmatory	Primary Tumor	Bronchus and lung	Lung Squamous Cell Carcinoma	no	Qualified				Protein		Qualified	Qualified	no		Solid Tissue					LN2	215					Snap Frozen					21		Tumor
8	C3L.00093	C3L.00093_Normal_Protein	C3L.00093_Normal_RNA	C3L.00093_Normal_CpG	C3L.00093_Tumor_Protein	C3L.00093_Tumor_RNA	C3L.00093_Tumor_CpG	TRUE	6	51e12d1c-d0b0-11e9-9a07-0a80fada099c	CPT0086310003	9a0d2e2d-d0a6-11e9-9a07-0a80fada099c	C3L-00093-01	f1ed9d81-cf1e-11e9-9a07-0a80fada099c	C3L-00093	CPTAC3 Discovery and Confirmatory	Primary Tumor	Bronchus and lung	Lung Adenocarcinoma	no	Qualified				protein		Qualified	Qualified	no	Not Reported	Solid Tissue				Not Reported	LN2	234			Not Reported		Snap Frozen							tumor
9	C3L.00093	C3L.00093_Normal_Protein	C3L.00093_Normal_RNA	C3L.00093_Normal_CpG	C3L.00093_Tumor_Protein	C3L.00093_Tumor_RNA	C3L.00093_Tumor_CpG	TRUE	6	520410e3-d0b0-11e9-9a07-0a80fada099c	CPT0086320003	99f4b2c9-d0a6-11e9-9a07-0a80fada099c	C3L-00093-06	f1ed9d81-cf1e-11e9-9a07-0a80fada099c	C3L-00093	CPTAC3 Discovery and Confirmatory	Solid Tissue Normal	Bronchus and lung	Lung Adenocarcinoma	no	Qualified				protein		Qualified	Qualified	no	Not Reported	Solid Tissue				Not Reported	LN2	309			Not Reported		Snap Frozen							normal
10	C3L.00094	C3L.00094_Normal_Protein	C3L.00094_Normal_RNA	C3L.00094_Normal_CpG	C3L.00094_Tumor_Protein	C3L.00094_Tumor_RNA	C3L.00094_Tumor_CpG	TRUE	6	5225d754-d0b0-11e9-9a07-0a80fada099c	CPT0000920017	9a3ef50b-d0a6-11e9-9a07-0a80fada099c	C3L-00094-03	f1ed9eb2-cf1e-11e9-9a07-0a80fada099c	C3L-00094	CPTAC3 Discovery and Confirmatory	Primary Tumor	Bronchus and lung	Lung Adenocarcinoma	no	Qualified				protein		Qualified	Qualified	no	Not Reported	Solid Tissue				Not Reported	LN2	419			Not Reported		Snap Frozen							tumor
11	C3L.00094	C3L.00094_Normal_Protein	C3L.00094_Normal_RNA	C3L.00094_Normal_CpG	C3L.00094_Tumor_Protein	C3L.00094_Tumor_RNA	C3L.00094_Tumor_CpG	TRUE	6	5246c8b5-d0b0-11e9-9a07-0a80fada099c	CPT0000930003	9a27554b-d0a6-11e9-9a07-0a80fada099c	C3L-00094-06	f1ed9eb2-cf1e-11e9-9a07-0a80fada099c	C3L-00094	CPTAC3 Discovery and Confirmatory	Solid Tissue Normal	Bronchus and lung	Lung Adenocarcinoma	no	Qualified				protein		Qualified	Qualified	no	Not Reported	Solid Tissue				Not Reported	LN2	256			Not Reported		Snap Frozen							normal
12	C3L.00095	C3L.00095_Normal_Protein	C3L.00095_Normal_RNA	C3L.00095_Normal_CpG	C3L.00095_Tumor_Protein	C3L.00095_Tumor_RNA	C3L.00095_Tumor_CpG	TRUE	6	52704335-d0b0-11e9-9a07-0a80fada099c	CPT0001660013	9a72574c-d0a6-11e9-9a07-0a80fada099c	C3L-00095-01	f1ed9fdb-cf1e-11e9-9a07-0a80fada099c	C3L-00095	CPTAC3 Discovery and Confirmatory	Primary Tumor	Bronchus and lung	Lung Adenocarcinoma	no	Qualified				protein		Qualified	Qualified	no	Not Reported	Solid Tissue				Not Reported	LN2	222			Not Reported		Snap Frozen							tumor
13	C3L.00095	C3L.00095_Normal_Protein	C3L.00095_Normal_RNA	C3L.00095_Normal_CpG	C3L.00095_Tumor_Protein	C3L.00095_Tumor_RNA	C3L.00095_Tumor_CpG	TRUE	6	5292a209-d0b0-11e9-9a07-0a80fada099c	CPT0001690003	9a56bdc1-d0a6-11e9-9a07-0a80fada099c	C3L-00095-06	f1ed9fdb-cf1e-11e9-9a07-0a80fada099c	C3L-00095	CPTAC3 Discovery and Confirmatory	Solid Tissue Normal	Bronchus and lung	Lung Adenocarcinoma	no	Qualified				protein		Qualified	Qualified	no	Not Reported	Solid Tissue				Not Reported	LN2	500			Not Reported		Snap Frozen							normal
14	C3L.00102	C3L.00102_Normal_Protein	C3L.00102_Normal_RNA	C3L.00102_Normal_CpG	C3L.00102_Tumor_Protein	C3L.00102_Tumor_RNA	C3L.00102_Tumor_CpG	TRUE	6	19c3bbbb-0334-41b1-9034-a6bbc4cd5f4d	CPT0001750003	a2216faa-7a13-4838-89ba-6b99432c5046	C3L-00102-06	890f123e-71fe-4f22-9533-1019138d6aa3	C3L-00102	CPTAC3 Discovery and Confirmatory	Solid Tissue Normal	Pancreas	Pancreatic Ductal Adenocarcinoma	No	Qualified				protein		Qualified	Qualified	no		Solid Tissue					LN2	534					Snap Frozen					30		Normal
15	C3L.00102	C3L.00102_Normal_Protein	C3L.00102_Normal_RNA	C3L.00102_Normal_CpG	C3L.00102_Tumor_Protein	C3L.00102_Tumor_RNA	C3L.00102_Tumor_CpG	TRUE	6	a8808d8e-8798-45c3-9528-40528f2d5f3f	CPT0001730017	9e2e650f-37cd-4e97-b0b1-61c7f9b59275	C3L-00102-01	890f123e-71fe-4f22-9533-1019138d6aa3	C3L-00102	CPTAC3 Discovery and Confirmatory	Primary Tumor	Pancreas	Pancreatic Ductal Adenocarcinoma	No	Qualified				protein		Qualified	Qualified	no		Solid Tissue					LN2	566					Snap Frozen					30		Tumor
16	C3L.00140	C3L.00140_Normal_Protein	C3L.00140_Normal_RNA	C3L.00140_Normal_CpG	C3L.00140_Tumor_Protein	C3L.00140_Tumor_RNA	C3L.00140_Tumor_CpG	TRUE	6	52b3d1f5-d0b0-11e9-9a07-0a80fada099c	CPT0001800013	9aa8f669-d0a6-11e9-9a07-0a80fada099c	C3L-00140-02	f1eda113-cf1e-11e9-9a07-0a80fada099c	C3L-00140	CPTAC3 Discovery and Confirmatory	Primary Tumor	Bronchus and lung	Lung Adenocarcinoma	no	Qualified				protein		Qualified	Qualified	no	Not Reported	Solid Tissue				Not Reported	LN2	373			Not Reported		Snap Frozen							tumor
17	C3L.00140	C3L.00140_Normal_Protein	C3L.00140_Normal_RNA	C3L.00140_Normal_CpG	C3L.00140_Tumor_Protein	C3L.00140_Tumor_RNA	C3L.00140_Tumor_CpG	TRUE	6	52d4f809-d0b0-11e9-9a07-0a80fada099c	CPT0001810003	9a9053a5-d0a6-11e9-9a07-0a80fada099c	C3L-00140-06	f1eda113-cf1e-11e9-9a07-0a80fada099c	C3L-00140	CPTAC3 Discovery and Confirmatory	Solid Tissue Normal	Bronchus and lung	Lung Adenocarcinoma	no	Qualified				protein		Qualified	Qualified	no	Not Reported	Solid Tissue				Not Reported	LN2	415			Not Reported		Snap Frozen							normal
18	C3L.00144	C3L.00144_Normal_Protein	C3L.00144_Normal_RNA	C3L.00144_Normal_CpG	C3L.00144_Tumor_Protein	C3L.00144_Tumor_RNA	C3L.00144_Tumor_CpG	TRUE	6	53001fbb-d0b0-11e9-9a07-0a80fada099c	CPT0001960003	9ad90ee0-d0a6-11e9-9a07-0a80fada099c	C3L-00144-01	f1eda242-cf1e-11e9-9a07-0a80fada099c	C3L-00144	CPTAC3 Discovery and Confirmatory	Primary Tumor	Bronchus and lung	Lung Adenocarcinoma	no	Qualified				protein		Qualified	Qualified	no	Not Reported	Solid Tissue				Not Reported	LN2	233			Not Reported		Snap Frozen							tumor
19	C3L.00144	C3L.00144_Normal_Protein	C3L.00144_Normal_RNA	C3L.00144_Normal_CpG	C3L.00144_Tumor_Protein	C3L.00144_Tumor_RNA	C3L.00144_Tumor_CpG	TRUE	6	532141b3-d0b0-11e9-9a07-0a80fada099c	CPT0001970003	9ac1706c-d0a6-11e9-9a07-0a80fada099c	C3L-00144-06	f1eda242-cf1e-11e9-9a07-0a80fada099c	C3L-00144	CPTAC3 Discovery and Confirmatory	Solid Tissue Normal	Bronchus and lung	Lung Adenocarcinoma	no	Qualified				protein		Qualified	Qualified	no	Not Reported	Solid Tissue				Not Reported	LN2	220			Not Reported		Snap Frozen							normal
20	C3L.00263	C3L.00263_Normal_Protein		C3L.00263_Normal_CpG	C3L.00263_Tumor_Protein			FALSE	3	5344d6b5-d0b0-11e9-9a07-0a80fada099c	CPT0011710004	9af0d282-d0a6-11e9-9a07-0a80fada099c	C3L-00263-04, C3L-00263-05	f1eda37f-cf1e-11e9-9a07-0a80fada099c	C3L-00263	CPTAC3 Discovery and Confirmatory	Primary Tumor	Bronchus and lung	Lung Adenocarcinoma	no	Qualified				protein		Qualified	Qualified	no	Not Reported	Not Reported				Not Reported					Not Reported		Not Reported							tumor
21	C3L.00263	C3L.00263_Normal_Protein		C3L.00263_Normal_CpG	C3L.00263_Tumor_Protein			FALSE	3	5365e0c3-d0b0-11e9-9a07-0a80fada099c	CPT0011750003	9b0d9ed0-d0a6-11e9-9a07-0a80fada099c	C3L-00263-08	f1eda37f-cf1e-11e9-9a07-0a80fada099c	C3L-00263	CPTAC3 Discovery and Confirmatory	Solid Tissue Normal	Bronchus and lung	Lung Adenocarcinoma	no	Qualified				protein		Qualified	Qualified	no	Not Reported	Solid Tissue				Not Reported	LN2	200			Not Reported		Snap Frozen							normal
22	C3L.00277	C3L.00277_Normal_Protein		C3L.00277_Normal_CpG	C3L.00277_Tumor_Protein	C3L.00277_Tumor_RNA	C3L.00277_Tumor_CpG	FALSE	5	caf3934e-709c-48d6-b726-e562c286e07e	CPT0011540003	93a84224-48c2-449b-b41f-81697b8b5667	C3L-00277-05	61fe740d-ae0d-4541-8fae-ab0c33b0f708	C3L-00277	CPTAC3 Discovery and Confirmatory	Solid Tissue Normal	Pancreas	Pancreatic Ductal Adenocarcinoma	No	Qualified				protein		Qualified	Qualified	no		Solid Tissue					LN2	240					Snap Frozen					21		Normal
23	C3L.00277	C3L.00277_Normal_Protein		C3L.00277_Normal_CpG	C3L.00277_Tumor_Protein	C3L.00277_Tumor_RNA	C3L.00277_Tumor_CpG	FALSE	5	76cfe6f7-3a13-4661-8c45-aa0cf389cfc2	CPT0011520003	2adbd60d-5ad1-4acc-bbdd-75891d5f1177	C3L-00277-03	61fe740d-ae0d-4541-8fae-ab0c33b0f708	C3L-00277	CPTAC3 Discovery and Confirmatory	Primary Tumor	Pancreas	Pancreatic Ductal Adenocarcinoma	No	Qualified				protein		Qualified	Qualified	no		Solid Tissue					LN2	310					Snap Frozen					18		Tumor
24	C3L.00279	C3L.00279_Normal_Protein	C3L.00279_Normal_RNA	C3L.00279_Normal_CpG	C3L.00279_Tumor_Protein			FALSE	4	538c163c-d0b0-11e9-9a07-0a80fada099c	CPT0082740004	9b3fb6e1-d0a6-11e9-9a07-0a80fada099c	C3L-00279-02, C3L-00279-03	f1eda4a7-cf1e-11e9-9a07-0a80fada099c	C3L-00279	CPTAC3 Discovery and Confirmatory	Primary Tumor	Bronchus and lung	Lung Adenocarcinoma	no	Qualified				protein		Qualified	Qualified	no	Not Reported	Not Reported				Not Reported					Not Reported		Not Reported							tumor
25	C3L.00279	C3L.00279_Normal_Protein	C3L.00279_Normal_RNA	C3L.00279_Normal_CpG	C3L.00279_Tumor_Protein			FALSE	4	53b1b181-d0b0-11e9-9a07-0a80fada099c	CPT0082770003	9b27ce6e-d0a6-11e9-9a07-0a80fada099c	C3L-00279-05	f1eda4a7-cf1e-11e9-9a07-0a80fada099c	C3L-00279	CPTAC3 Discovery and Confirmatory	Solid Tissue Normal	Bronchus and lung	Lung Adenocarcinoma	no	Qualified				protein		Qualified	Qualified	no	Not Reported	Solid Tissue				Not Reported	LN2	210			Not Reported		Snap Frozen							normal
26	C3L.00368	C3L.00368_Normal_Protein	C3L.00368_Normal_RNA	C3L.00368_Normal_CpG	C3L.00368_Tumor_Protein	C3L.00368_Tumor_RNA	C3L.00368_Tumor_CpG	TRUE	6	53d9d805-d0b0-11e9-9a07-0a80fada099c	CPT0063730003	9b719f00-d0a6-11e9-9a07-0a80fada099c	C3L-00368-01	f1eda5d6-cf1e-11e9-9a07-0a80fada099c	C3L-00368	CPTAC3 Discovery and Confirmatory	Primary Tumor	Bronchus and lung	Lung Adenocarcinoma	no	Qualified				protein		Qualified	Qualified	no	Not Reported	Solid Tissue	0.21			Not Reported	LN2	209			Not Reported		Snap Frozen							tumor
27	C3L.00368	C3L.00368_Normal_Protein	C3L.00368_Normal_RNA	C3L.00368_Normal_CpG	C3L.00368_Tumor_Protein	C3L.00368_Tumor_RNA	C3L.00368_Tumor_CpG	TRUE	6	53faa3fe-d0b0-11e9-9a07-0a80fada099c	CPT0063750003	9b5a06e2-d0a6-11e9-9a07-0a80fada099c	C3L-00368-06	f1eda5d6-cf1e-11e9-9a07-0a80fada099c	C3L-00368	CPTAC3 Discovery and Confirmatory	Solid Tissue Normal	Bronchus and lung	Lung Adenocarcinoma	no	Qualified				protein		Qualified	Qualified	no	Not Reported	Solid Tissue				Not Reported	LN2	204			Not Reported		Snap Frozen							normal
28	C3L.00412	C3L.00412_Normal_Protein	C3L.00412_Normal_RNA	C3L.00412_Normal_CpG	C3L.00412_Tumor_Protein	C3L.00412_Tumor_RNA	C3L.00412_Tumor_CpG	TRUE	6	541db751-d0b0-11e9-9a07-0a80fada099c	CPT0023310003	9ba63d11-d0a6-11e9-9a07-0a80fada099c	C3L-00412-01	f1eda701-cf1e-11e9-9a07-0a80fada099c	C3L-00412	CPTAC3 Discovery and Confirmatory	Primary Tumor	Bronchus and lung	Lung Adenocarcinoma	no	Qualified				protein		Qualified	Qualified	no	Not Reported	Solid Tissue	371			Not Reported	LN2	371			Not Reported		Snap Frozen							tumor
29	C3L.00412	C3L.00412_Normal_Protein	C3L.00412_Normal_RNA	C3L.00412_Normal_CpG	C3L.00412_Tumor_Protein	C3L.00412_Tumor_RNA	C3L.00412_Tumor_CpG	TRUE	6	544593e4-d0b0-11e9-9a07-0a80fada099c	CPT0023320003	9b8946c4-d0a6-11e9-9a07-0a80fada099c	C3L-00412-06	f1eda701-cf1e-11e9-9a07-0a80fada099c	C3L-00412	CPTAC3 Discovery and Confirmatory	Solid Tissue Normal	Bronchus and lung	Lung Adenocarcinoma	no	Qualified				protein		Qualified	Qualified	no	Not Reported	Solid Tissue				Not Reported	LN2	620			Not Reported		Snap Frozen							normal
30	C3L.00415	C3L.00415_Normal_Protein	C3L.00415_Normal_RNA	C3L.00415_Normal_CpG	C3L.00415_Tumor_Protein	C3L.00415_Tumor_RNA	C3L.00415_Tumor_CpG	TRUE	6	1c65f640-d028-11ea-b1fd-0aad30af8a83	CPT0010050003	1c646cc3-d028-11ea-b1fd-0aad30af8a83	C3L-00415-03	1c63cfc0-d028-11ea-b1fd-0aad30af8a83	C3L-00415	CPTAC3 Discovery and Confirmatory	Primary Tumor	Bronchus and lung	Lung Squamous Cell Carcinoma	no	Qualified				Protein		Qualified	Qualified	no		Solid Tissue					LN2	379					Snap Frozen					26		Tumor
31	C3L.00415	C3L.00415_Normal_Protein	C3L.00415_Normal_RNA	C3L.00415_Normal_CpG	C3L.00415_Tumor_Protein	C3L.00415_Tumor_RNA	C3L.00415_Tumor_CpG	TRUE	6	1c65f51b-d028-11ea-b1fd-0aad30af8a83	CPT0010060003	1c646aad-d028-11ea-b1fd-0aad30af8a83	C3L-00415-06	1c63cfc0-d028-11ea-b1fd-0aad30af8a83	C3L-00415	CPTAC3 Discovery and Confirmatory	Solid Tissue Normal	Bronchus and lung	Lung Squamous Cell Carcinoma	no	Qualified				Protein		Qualified	Qualified	no		Solid Tissue					LN2	602					Snap Frozen					26		Normal
32	C3L.00445	C3L.00445_Normal_Protein			C3L.00445_Tumor_Protein	C3L.00445_Tumor_RNA	C3L.00445_Tumor_CpG	FALSE	4	1c65f8db-d028-11ea-b1fd-0aad30af8a83	CPT0130410003	1c64700f-d028-11ea-b1fd-0aad30af8a83	C3L-00445-01	1c63d0a2-d028-11ea-b1fd-0aad30af8a83	C3L-00445	CPTAC3 Discovery and Confirmatory	Primary Tumor	Bronchus and lung	Lung Squamous Cell Carcinoma	no	Qualified				Protein		Qualified	Qualified	no		Solid Tissue					LN2	150					Snap Frozen				50	35		Tumor
33	C3L.00445	C3L.00445_Normal_Protein			C3L.00445_Tumor_Protein	C3L.00445_Tumor_RNA	C3L.00445_Tumor_CpG	FALSE	4	1c65f71f-d028-11ea-b1fd-0aad30af8a83	CPT0130440004	1c646de7-d028-11ea-b1fd-0aad30af8a83	C3L-00445-04, C3L-00445-06	1c63d0a2-d028-11ea-b1fd-0aad30af8a83	C3L-00445	CPTAC3 Discovery and Confirmatory	Solid Tissue Normal	Bronchus and lung	Lung Squamous Cell Carcinoma	no	Qualified				Protein		Qualified	Qualified	no		Not Reported																		Normal
34	C3L.00510	C3L.00510_Normal_Protein	C3L.00510_Normal_RNA	C3L.00510_Normal_CpG	C3L.00510_Tumor_Protein			FALSE	4	54ac41f1-d0b0-11e9-9a07-0a80fada099c	CPT0011910004	9c0dbed0-d0a6-11e9-9a07-0a80fada099c	C3L-00510-02, C3L-00510-03	f1eda95d-cf1e-11e9-9a07-0a80fada099c	C3L-00510	CPTAC3 Discovery and Confirmatory	Primary Tumor	Bronchus and lung	Lung Adenocarcinoma	no	Qualified				protein		Qualified	Qualified	no	Not Reported	Not Reported				Not Reported					Not Reported		Not Reported							tumor
35	C3L.00510	C3L.00510_Normal_Protein	C3L.00510_Normal_RNA	C3L.00510_Normal_CpG	C3L.00510_Tumor_Protein			FALSE	4	54d8093d-d0b0-11e9-9a07-0a80fada099c	CPT0011930003	9bf63c1d-d0a6-11e9-9a07-0a80fada099c	C3L-00510-04	f1eda95d-cf1e-11e9-9a07-0a80fada099c	C3L-00510	CPTAC3 Discovery and Confirmatory	Solid Tissue Normal	Bronchus and lung	Lung Adenocarcinoma	no	Qualified				protein		Qualified	Qualified	no	Not Reported	Solid Tissue				Not Reported	LN2	190			Not Reported		Snap Frozen							normal
36	C3L.00568	C3L.00568_Normal_Protein	C3L.00568_Normal_RNA	C3L.00568_Normal_CpG	C3L.00568_Tumor_Protein	C3L.00568_Tumor_RNA	C3L.00568_Tumor_CpG	TRUE	6	1c65fb76-d028-11ea-b1fd-0aad30af8a83	CPT0023470003	1c64713c-d028-11ea-b1fd-0aad30af8a83	C3L-00568-01	1c63d251-d028-11ea-b1fd-0aad30af8a83	C3L-00568	CPTAC3 Discovery and Confirmatory	Primary Tumor	Bronchus and lung	Lung Squamous Cell Carcinoma	no	Qualified				Protein		Qualified	Qualified	no		Solid Tissue					LN2	200					Snap Frozen					23		Tumor
37	C3L.00568	C3L.00568_Normal_Protein	C3L.00568_Normal_RNA	C3L.00568_Normal_CpG	C3L.00568_Tumor_Protein	C3L.00568_Tumor_RNA	C3L.00568_Tumor_CpG	TRUE	6	1c65fdde-d028-11ea-b1fd-0aad30af8a83	CPT0023500003	1c647364-d028-11ea-b1fd-0aad30af8a83	C3L-00568-06	1c63d251-d028-11ea-b1fd-0aad30af8a83	C3L-00568	CPTAC3 Discovery and Confirmatory	Solid Tissue Normal	Bronchus and lung	Lung Squamous Cell Carcinoma	no	Qualified				Protein		Qualified	Qualified	no		Solid Tissue					LN2	350					Snap Frozen					23		Normal
38	C3L.00603	C3L.00603_Normal_Protein	C3L.00603_Normal_RNA	C3L.00603_Normal_CpG	C3L.00603_Tumor_Protein	C3L.00603_Tumor_RNA	C3L.00603_Tumor_CpG	TRUE	6	1c660139-d028-11ea-b1fd-0aad30af8a83	CPT0064050003	1c647532-d028-11ea-b1fd-0aad30af8a83	C3L-00603-06	1c63d345-d028-11ea-b1fd-0aad30af8a83	C3L-00603	CPTAC3 Discovery and Confirmatory	Solid Tissue Normal	Bronchus and lung	Lung Squamous Cell Carcinoma	no	Qualified				Protein		Qualified	Qualified	no		Solid Tissue					LN2	297					Snap Frozen					24		Normal
39	C3L.00603	C3L.00603_Normal_Protein	C3L.00603_Normal_RNA	C3L.00603_Normal_CpG	C3L.00603_Tumor_Protein	C3L.00603_Tumor_RNA	C3L.00603_Tumor_CpG	TRUE	6	1c66030b-d028-11ea-b1fd-0aad30af8a83	CPT0064040003	1c6477a0-d028-11ea-b1fd-0aad30af8a83	C3L-00603-02	1c63d345-d028-11ea-b1fd-0aad30af8a83	C3L-00603	CPTAC3 Discovery and Confirmatory	Primary Tumor	Bronchus and lung	Lung Squamous Cell Carcinoma	no	Qualified				Protein		Qualified	Qualified	no		Solid Tissue					LN2	229					Snap Frozen					24		Tumor
40	C3L.00604	C3L.00604_Normal_Protein	C3L.00604_Normal_RNA	C3L.00604_Normal_CpG	C3L.00604_Tumor_Protein	C3L.00604_Tumor_RNA	C3L.00604_Tumor_CpG	TRUE	6	54f94712-d0b0-11e9-9a07-0a80fada099c	CPT0063810003	9c4a1eb0-d0a6-11e9-9a07-0a80fada099c	C3L-00604-01	f1edaa88-cf1e-11e9-9a07-0a80fada099c	C3L-00604	CPTAC3 Discovery and Confirmatory	Primary Tumor	Bronchus and lung	Lung Adenocarcinoma	no	Qualified				protein		Qualified	Qualified	no	Not Reported	Solid Tissue	0.3			Not Reported	LN2	301			Not Reported		Snap Frozen							tumor
41	C3L.00604	C3L.00604_Normal_Protein	C3L.00604_Normal_RNA	C3L.00604_Normal_CpG	C3L.00604_Tumor_Protein	C3L.00604_Tumor_RNA	C3L.00604_Tumor_CpG	TRUE	6	551a3dca-d0b0-11e9-9a07-0a80fada099c	CPT0063840003	9c2ab08f-d0a6-11e9-9a07-0a80fada099c	C3L-00604-06	f1edaa88-cf1e-11e9-9a07-0a80fada099c	C3L-00604	CPTAC3 Discovery and Confirmatory	Solid Tissue Normal	Bronchus and lung	Lung Adenocarcinoma	no	Qualified				protein		Qualified	Qualified	no	Not Reported	Solid Tissue				Not Reported	LN2	237			Not Reported		Snap Frozen							normal
42	C3L.00640	C3L.00640_Normal_Protein	C3L.00640_Normal_RNA	C3L.00640_Normal_CpG	C3L.00640_Tumor_Protein			FALSE	4	87df2cad-c2fb-45a2-9237-ba5853c8e2d5	CPT0064520004	eec22e80-e1e9-4360-a903-3f8373bf6ce2	C3L-00640-01, C3L-00640-03	6abc5a95-7e95-4706-93f4-8ab0eac7d60e	C3L-00640	CPTAC3 Discovery and Confirmatory	Primary Tumor	Pancreas	Pancreatic Ductal Adenocarcinoma	No	Qualified				protein		Qualified	Qualified	no		Not Reported																		Tumor
43	C3L.00640	C3L.00640_Normal_Protein	C3L.00640_Normal_RNA	C3L.00640_Normal_CpG	C3L.00640_Tumor_Protein			FALSE	4	bd4663bc-1ea2-499f-98be-d49973e596de	CPT0064570003	54399832-8f5f-4059-9d3f-2a2253739afb	C3L-00640-06	6abc5a95-7e95-4706-93f4-8ab0eac7d60e	C3L-00640	CPTAC3 Discovery and Confirmatory	Solid Tissue Normal	Pancreas	Pancreatic Ductal Adenocarcinoma	No	Qualified				protein		Qualified	Qualified	no		Solid Tissue					LN2	130					Snap Frozen				40	26		Normal
44	C3L.00819	C3L.00819_Normal_Protein	C3L.00819_Normal_RNA	C3L.00819_Normal_CpG	C3L.00819_Tumor_Protein	C3L.00819_Tumor_RNA	C3L.00819_Tumor_CpG	TRUE	6	eab7d885-68cb-48da-b247-4ac978799172	CPT0064110003	1a8f24b0-e87d-4e8c-8ff9-d352bd79a8d4	C3L-00819-06	9a0345e6-ba08-4f07-b768-79a039ba14f2	C3L-00819	CPTAC3 Discovery and Confirmatory	Solid Tissue Normal	Pancreas	Pancreatic Ductal Adenocarcinoma	No	Qualified				protein		Qualified	Qualified	no		Solid Tissue					LN2	265					Snap Frozen					36		Normal
45	C3L.00819	C3L.00819_Normal_Protein	C3L.00819_Normal_RNA	C3L.00819_Normal_CpG	C3L.00819_Tumor_Protein	C3L.00819_Tumor_RNA	C3L.00819_Tumor_CpG	TRUE	6	7f8da6e4-1fd8-43ff-a1fc-12b2d5b7ba57	CPT0064090003	5f689e7a-c8cd-4d40-8700-998d42bd2e1a	C3L-00819-01	9a0345e6-ba08-4f07-b768-79a039ba14f2	C3L-00819	CPTAC3 Discovery and Confirmatory	Primary Tumor	Pancreas	Pancreatic Ductal Adenocarcinoma	No	Qualified				protein		Qualified	Qualified	no		Solid Tissue					LN2	350					Snap Frozen					36		Tumor
46	C3L.00881	C3L.00881_Normal_Protein		C3L.00881_Normal_CpG	C3L.00881_Tumor_Protein			FALSE	3	26646168-f06f-4ba8-8c21-739a236ad376	CPT0017130003	010d5178-a240-427d-83d2-45299db54b0e	C3L-00881-75	109369bc-354e-46c4-aa26-69d13194b085	C3L-00881	CPTAC3 Discovery and Confirmatory	Solid Tissue Normal	Pancreas	Pancreatic Ductal Adenocarcinoma	No	Qualified				protein		Qualified	Qualified	no		Solid Tissue					LN2	140					Snap Frozen				47	45		Normal
47	C3L.00881	C3L.00881_Normal_Protein		C3L.00881_Normal_CpG	C3L.00881_Tumor_Protein			FALSE	3	ec537b36-8c28-4b89-9bbb-5d6f25379c3b	CPT0017040004	cd470654-1164-40bc-a41b-7327cf71a62b	C3L-00881-71, C3L-00881-73	109369bc-354e-46c4-aa26-69d13194b085	C3L-00881	CPTAC3 Discovery and Confirmatory	Primary Tumor	Pancreas	Pancreatic Ductal Adenocarcinoma	No	Qualified				protein		Qualified	Qualified	no		Not Reported																		Tumor
48	C3L.00893	C3L.00893_Normal_Protein	C3L.00893_Normal_RNA	C3L.00893_Normal_CpG	C3L.00893_Tumor_Protein	C3L.00893_Tumor_RNA	C3L.00893_Tumor_CpG	TRUE	6	553b3375-d0b0-11e9-9a07-0a80fada099c	CPT0083100003	9c796277-d0a6-11e9-9a07-0a80fada099c	C3L-00893-02	f1edac24-cf1e-11e9-9a07-0a80fada099c	C3L-00893	CPTAC3 Discovery and Confirmatory	Primary Tumor	Bronchus and lung	Lung Adenocarcinoma	no	Qualified				protein		Qualified	Qualified	no	Not Reported	Solid Tissue	0.23			Not Reported	LN2	230			Not Reported		Snap Frozen							tumor
49	C3L.00893	C3L.00893_Normal_Protein	C3L.00893_Normal_RNA	C3L.00893_Normal_CpG	C3L.00893_Tumor_Protein	C3L.00893_Tumor_RNA	C3L.00893_Tumor_CpG	TRUE	6	5563dc34-d0b0-11e9-9a07-0a80fada099c	CPT0083140003	9c618022-d0a6-11e9-9a07-0a80fada099c	C3L-00893-06	f1edac24-cf1e-11e9-9a07-0a80fada099c	C3L-00893	CPTAC3 Discovery and Confirmatory	Solid Tissue Normal	Bronchus and lung	Lung Adenocarcinoma	no	Qualified				protein		Qualified	Qualified	no	Not Reported	Solid Tissue				Not Reported	LN2	220			Not Reported		Snap Frozen							normal
50	C3L.00904	C3L.00904_Normal_Protein	C3L.00904_Normal_RNA	C3L.00904_Normal_CpG	C3L.00904_Tumor_Protein	C3L.00904_Tumor_RNA	C3L.00904_Tumor_CpG	TRUE	6	1c66090c-d028-11ea-b1fd-0aad30af8a83	CPT0007740003	1c647ae3-d028-11ea-b1fd-0aad30af8a83	C3L-00904-01	1c63d424-d028-11ea-b1fd-0aad30af8a83	C3L-00904	CPTAC3 Discovery and Confirmatory	Primary Tumor	Bronchus and lung	Lung Squamous Cell Carcinoma	no	Qualified				Protein		Qualified	Qualified	no		Solid Tissue					LN2	454					Snap Frozen					20		Tumor
51	C3L.00904	C3L.00904_Normal_Protein	C3L.00904_Normal_RNA	C3L.00904_Normal_CpG	C3L.00904_Tumor_Protein	C3L.00904_Tumor_RNA	C3L.00904_Tumor_CpG	TRUE	6	1c6605d5-d028-11ea-b1fd-0aad30af8a83	CPT0007760003	1c64790d-d028-11ea-b1fd-0aad30af8a83	C3L-00904-06	1c63d424-d028-11ea-b1fd-0aad30af8a83	C3L-00904	CPTAC3 Discovery and Confirmatory	Solid Tissue Normal	Bronchus and lung	Lung Squamous Cell Carcinoma	no	Qualified				Protein		Qualified	Qualified	no		Solid Tissue					LN2	242					Snap Frozen					20		Normal
52	C3L.00913	C3L.00913_Normal_Protein	C3L.00913_Normal_RNA		C3L.00913_Tumor_Protein	C3L.00913_Tumor_RNA	C3L.00913_Tumor_CpG	FALSE	5	55a88ec6-d0b0-11e9-9a07-0a80fada099c	CPT0106100003	9cad317c-d0a6-11e9-9a07-0a80fada099c	C3L-00913-06	f1edadb4-cf1e-11e9-9a07-0a80fada099c	C3L-00913	CPTAC3 Discovery and Confirmatory	Solid Tissue Normal	Bronchus and lung	Lung Adenocarcinoma	no	Qualified				protein		Qualified	Qualified	no	Not Reported	Solid Tissue				Not Reported	LN2	279			Not Reported		Snap Frozen							normal
53	C3L.00913	C3L.00913_Normal_Protein	C3L.00913_Normal_RNA		C3L.00913_Tumor_Protein	C3L.00913_Tumor_RNA	C3L.00913_Tumor_CpG	FALSE	5	5584ec02-d0b0-11e9-9a07-0a80fada099c	CPT0106110003	9c945b6c-d0a6-11e9-9a07-0a80fada099c	C3L-00913-03	f1edadb4-cf1e-11e9-9a07-0a80fada099c	C3L-00913	CPTAC3 Discovery and Confirmatory	Primary Tumor	Bronchus and lung	Lung Adenocarcinoma	no	Qualified				protein		Qualified	Qualified	no	Not Reported	Solid Tissue				Not Reported	LN2	260			Not Reported		Snap Frozen							tumor
54	C3L.00923	C3L.00923_Normal_Protein	C3L.00923_Normal_RNA	C3L.00923_Normal_CpG	C3L.00923_Tumor_Protein	C3L.00923_Tumor_RNA	C3L.00923_Tumor_CpG	TRUE	6	1c660b73-d028-11ea-b1fd-0aad30af8a83	CPT0063440003	1c647c04-d028-11ea-b1fd-0aad30af8a83	C3L-00923-06	1c63d504-d028-11ea-b1fd-0aad30af8a83	C3L-00923	CPTAC3 Discovery and Confirmatory	Solid Tissue Normal	Bronchus and lung	Lung Squamous Cell Carcinoma	no	Qualified				Protein		Qualified	Qualified	no		Solid Tissue					LN2	230					Snap Frozen					16		Normal
55	C3L.00923	C3L.00923_Normal_Protein	C3L.00923_Normal_RNA	C3L.00923_Normal_CpG	C3L.00923_Tumor_Protein	C3L.00923_Tumor_RNA	C3L.00923_Tumor_CpG	TRUE	6	1c660ef1-d028-11ea-b1fd-0aad30af8a83	CPT0063430003	1c647dd8-d028-11ea-b1fd-0aad30af8a83	C3L-00923-03	1c63d504-d028-11ea-b1fd-0aad30af8a83	C3L-00923	CPTAC3 Discovery and Confirmatory	Primary Tumor	Bronchus and lung	Lung Squamous Cell Carcinoma	no	Qualified				Protein		Qualified	Qualified	no		Solid Tissue					LN2	427					Snap Frozen					16		Tumor
56	C3L.00927	C3L.00927_Normal_Protein	C3L.00927_Normal_RNA	C3L.00927_Normal_CpG	C3L.00927_Tumor_Protein	C3L.00927_Tumor_RNA	C3L.00927_Tumor_CpG	TRUE	6	1c661248-d028-11ea-b1fd-0aad30af8a83	CPT0063480003	1c6480d0-d028-11ea-b1fd-0aad30af8a83	C3L-00927-02	1c63d5d9-d028-11ea-b1fd-0aad30af8a83	C3L-00927	CPTAC3 Discovery and Confirmatory	Primary Tumor	Bronchus and lung	Lung Squamous Cell Carcinoma	no	Qualified				Protein		Qualified	Qualified	no		Solid Tissue					LN2	408					Snap Frozen					21		Tumor
57	C3L.00927	C3L.00927_Normal_Protein	C3L.00927_Normal_RNA	C3L.00927_Normal_CpG	C3L.00927_Tumor_Protein	C3L.00927_Tumor_RNA	C3L.00927_Tumor_CpG	TRUE	6	1c66114f-d028-11ea-b1fd-0aad30af8a83	CPT0063500003	1c647ef7-d028-11ea-b1fd-0aad30af8a83	C3L-00927-06	1c63d5d9-d028-11ea-b1fd-0aad30af8a83	C3L-00927	CPTAC3 Discovery and Confirmatory	Solid Tissue Normal	Bronchus and lung	Lung Squamous Cell Carcinoma	no	Qualified				Protein		Qualified	Qualified	no		Solid Tissue					LN2	271					Snap Frozen					21		Normal
58	C3L.00928	C3L.00928_Normal_Protein		C3L.00928_Normal_CpG	C3L.00928_Tumor_Protein	C3L.00928_Tumor_RNA	C3L.00928_Tumor_CpG	FALSE	5	9d33fca2-66c1-4755-9562-bda3a689dadf	CPT0063580003	fce524d7-5f84-4ece-a328-acf89022ad5c	C3L-00928-06	669af5fb-0ace-47d8-ad5b-40ab44ada190	C3L-00928	CPTAC3 Discovery and Confirmatory	Solid Tissue Normal	Pancreas	Pancreatic Ductal Adenocarcinoma	No	Qualified				protein		Qualified	Qualified	no		Solid Tissue					LN2	307					Snap Frozen					12		Normal
59	C3L.00928	C3L.00928_Normal_Protein		C3L.00928_Normal_CpG	C3L.00928_Tumor_Protein	C3L.00928_Tumor_RNA	C3L.00928_Tumor_CpG	FALSE	5	6b0b3bc3-01d1-481b-b269-7970d641e64a	CPT0063570003	b346c1a8-54e0-438e-a26d-826459ec4a0f	C3L-00928-03	669af5fb-0ace-47d8-ad5b-40ab44ada190	C3L-00928	CPTAC3 Discovery and Confirmatory	Primary Tumor	Pancreas	Pancreatic Ductal Adenocarcinoma	No	Qualified				protein		Qualified	Qualified	no		Solid Tissue					LN2	339					Snap Frozen					12		Tumor
60	C3L.00973	C3L.00973_Normal_Protein	C3L.00973_Normal_RNA	C3L.00973_Normal_CpG	C3L.00973_Tumor_Protein	C3L.00973_Tumor_RNA	C3L.00973_Tumor_CpG	TRUE	6	55c9746a-d0b0-11e9-9a07-0a80fada099c	CPT0102450003	9ce4682c-d0a6-11e9-9a07-0a80fada099c	C3L-00973-03	f1edaee5-cf1e-11e9-9a07-0a80fada099c	C3L-00973	CPTAC3 Discovery and Confirmatory	Primary Tumor	Bronchus and lung	Lung Adenocarcinoma	no	Qualified				protein		Qualified	Qualified	no	Not Reported	Solid Tissue				Not Reported	LN2	670			Not Reported		Snap Frozen							tumor
61	C3L.00973	C3L.00973_Normal_Protein	C3L.00973_Normal_RNA	C3L.00973_Normal_CpG	C3L.00973_Tumor_Protein	C3L.00973_Tumor_RNA	C3L.00973_Tumor_CpG	TRUE	6	55f0a971-d0b0-11e9-9a07-0a80fada099c	CPT0102480003	9cc4caff-d0a6-11e9-9a07-0a80fada099c	C3L-00973-07	f1edaee5-cf1e-11e9-9a07-0a80fada099c	C3L-00973	CPTAC3 Discovery and Confirmatory	Solid Tissue Normal	Bronchus and lung	Lung Adenocarcinoma	no	Qualified				protein		Qualified	Qualified	no	Not Reported	Solid Tissue				Not Reported	LN2	120			Not Reported		Snap Frozen							normal
62	C3L.00993	C3L.00993_Normal_Protein	C3L.00993_Normal_RNA	C3L.00993_Normal_CpG	C3L.00993_Tumor_Protein	C3L.00993_Tumor_RNA	C3L.00993_Tumor_CpG	TRUE	6	1c661541-d028-11ea-b1fd-0aad30af8a83	CPT0102840003	1c6483d2-d028-11ea-b1fd-0aad30af8a83	C3L-00993-07	1c63d788-d028-11ea-b1fd-0aad30af8a83	C3L-00993	CPTAC3 Discovery and Confirmatory	Solid Tissue Normal	Bronchus and lung	Lung Squamous Cell Carcinoma	no	Qualified				Protein		Qualified	Qualified	no		Solid Tissue					LN2	1190					Snap Frozen				28	11		Normal
63	C3L.00993	C3L.00993_Normal_Protein	C3L.00993_Normal_RNA	C3L.00993_Normal_CpG	C3L.00993_Tumor_Protein	C3L.00993_Tumor_RNA	C3L.00993_Tumor_CpG	TRUE	6	1c6616a7-d028-11ea-b1fd-0aad30af8a83	CPT0102790003	1c6484f8-d028-11ea-b1fd-0aad30af8a83	C3L-00993-01	1c63d788-d028-11ea-b1fd-0aad30af8a83	C3L-00993	CPTAC3 Discovery and Confirmatory	Primary Tumor	Bronchus and lung	Lung Squamous Cell Carcinoma	no	Qualified				Protein		Qualified	Qualified	no		Solid Tissue					LN2	780					Snap Frozen				28	11		Tumor
64	C3L.00994	C3L.00994_Normal_Protein	C3L.00994_Normal_RNA	C3L.00994_Normal_CpG	C3L.00994_Tumor_Protein	C3L.00994_Tumor_RNA	C3L.00994_Tumor_CpG	TRUE	6	df505f66-8f98-11ea-b1fd-0aad30af8a83	CPT0169730003	df4f373c-8f98-11ea-b1fd-0aad30af8a83	C3L-00994-04	df4e970b-8f98-11ea-b1fd-0aad30af8a83	C3L-00994	CPTAC3 Discovery and Confirmatory	Primary Tumor	Head and Neck	Head and Neck Squamous Cell Carcinoma	no	Qualified				protein		Qualified	Qualified	no		Solid Tissue					LN2	680					Snap Frozen				28	11		Tumor
65	C3L.00994	C3L.00994_Normal_Protein	C3L.00994_Normal_RNA	C3L.00994_Normal_CpG	C3L.00994_Tumor_Protein	C3L.00994_Tumor_RNA	C3L.00994_Tumor_CpG	TRUE	6	df50611b-8f98-11ea-b1fd-0aad30af8a83	CPT0169740004	df4f391f-8f98-11ea-b1fd-0aad30af8a83	C3L-00994-06	df4e970b-8f98-11ea-b1fd-0aad30af8a83	C3L-00994	CPTAC3 Discovery and Confirmatory	Solid Tissue Normal	Head and Neck	Head and Neck Squamous Cell Carcinoma	no	Qualified				protein		Qualified	Qualified	no							LN2	750					Snap Frozen							Normal
66	C3L.00995	C3L.00995_Normal_Protein	C3L.00995_Normal_RNA	C3L.00995_Normal_CpG	C3L.00995_Tumor_Protein	C3L.00995_Tumor_RNA	C3L.00995_Tumor_CpG	TRUE	6	df5064a4-8f98-11ea-b1fd-0aad30af8a83	CPT0169920003	df4f3d3f-8f98-11ea-b1fd-0aad30af8a83	C3L-00995-06	df4e9966-8f98-11ea-b1fd-0aad30af8a83	C3L-00995	CPTAC3 Discovery and Confirmatory	Solid Tissue Normal	Head and Neck	Head and Neck Squamous Cell Carcinoma	no	Qualified				protein		Qualified	Qualified	no		Solid Tissue					LN2	270					Snap Frozen				28	11		Normal
67	C3L.00995	C3L.00995_Normal_Protein	C3L.00995_Normal_RNA	C3L.00995_Normal_CpG	C3L.00995_Tumor_Protein	C3L.00995_Tumor_RNA	C3L.00995_Tumor_CpG	TRUE	6	df5062c2-8f98-11ea-b1fd-0aad30af8a83	CPT0169890003	df4f3c26-8f98-11ea-b1fd-0aad30af8a83	C3L-00995-02	df4e9966-8f98-11ea-b1fd-0aad30af8a83	C3L-00995	CPTAC3 Discovery and Confirmatory	Primary Tumor	Head and Neck	Head and Neck Squamous Cell Carcinoma	no	Qualified				protein		Qualified	Qualified	no		Solid Tissue					LN2	300					Snap Frozen				28	11		Tumor
68	C3L.00997	C3L.00997_Normal_Protein	C3L.00997_Normal_RNA	C3L.00997_Normal_CpG	C3L.00997_Tumor_Protein	C3L.00997_Tumor_RNA	C3L.00997_Tumor_CpG	TRUE	6	df506654-8f98-11ea-b1fd-0aad30af8a83	CPT0123190003	df4f4037-8f98-11ea-b1fd-0aad30af8a83	C3L-00997-07	df4e9a58-8f98-11ea-b1fd-0aad30af8a83	C3L-00997	CPTAC3 Discovery and Confirmatory	Solid Tissue Normal	Head and Neck	Head and Neck Squamous Cell Carcinoma	no	Qualified				protein		Qualified	Qualified	no		Solid Tissue					LN2	130					Snap Frozen				26	11		Normal
69	C3L.00997	C3L.00997_Normal_Protein	C3L.00997_Normal_RNA	C3L.00997_Normal_CpG	C3L.00997_Tumor_Protein	C3L.00997_Tumor_RNA	C3L.00997_Tumor_CpG	TRUE	6	df506589-8f98-11ea-b1fd-0aad30af8a83	CPT0123180003	df4f3f1d-8f98-11ea-b1fd-0aad30af8a83	C3L-00997-04	df4e9a58-8f98-11ea-b1fd-0aad30af8a83	C3L-00997	CPTAC3 Discovery and Confirmatory	Primary Tumor	Head and Neck	Head and Neck Squamous Cell Carcinoma	no	Qualified				protein		Qualified	Qualified	no		Solid Tissue					LN2	460					Snap Frozen				26	11		Tumor
70	C3L.00999	C3L.00999_Normal_Protein	C3L.00999_Normal_RNA	C3L.00999_Normal_CpG	C3L.00999_Tumor_Protein	C3L.00999_Tumor_RNA	C3L.00999_Tumor_CpG	TRUE	6	df506824-8f98-11ea-b1fd-0aad30af8a83	CPT0123260003	df4f4220-8f98-11ea-b1fd-0aad30af8a83	C3L-00999-01	df4e9b42-8f98-11ea-b1fd-0aad30af8a83	C3L-00999	CPTAC3 Discovery and Confirmatory	Primary Tumor	Head and Neck	Head and Neck Squamous Cell Carcinoma	no	Qualified				protein		Qualified	Qualified	no		Solid Tissue					LN2	250					Snap Frozen					5		Tumor
71	C3L.00999	C3L.00999_Normal_Protein	C3L.00999_Normal_RNA	C3L.00999_Normal_CpG	C3L.00999_Tumor_Protein	C3L.00999_Tumor_RNA	C3L.00999_Tumor_CpG	TRUE	6	df5068fc-8f98-11ea-b1fd-0aad30af8a83	CPT0123280003	df4f433c-8f98-11ea-b1fd-0aad30af8a83	C3L-00999-06	df4e9b42-8f98-11ea-b1fd-0aad30af8a83	C3L-00999	CPTAC3 Discovery and Confirmatory	Solid Tissue Normal	Head and Neck	Head and Neck Squamous Cell Carcinoma	no	Qualified				protein		Qualified	Qualified	no		Solid Tissue					LN2	750					Snap Frozen					15		Normal
72	C3L.01000	C3L.01000_Normal_Protein	C3L.01000_Normal_RNA		C3L.01000_Tumor_Protein	C3L.01000_Tumor_RNA	C3L.01000_Tumor_CpG	FALSE	5	1c661789-d028-11ea-b1fd-0aad30af8a83	CPT0123370003	1c6486e2-d028-11ea-b1fd-0aad30af8a83	C3L-01000-06	1c63d909-d028-11ea-b1fd-0aad30af8a83	C3L-01000	CPTAC3 Discovery and Confirmatory	Solid Tissue Normal	Bronchus and lung	Lung Squamous Cell Carcinoma	no	Qualified				Protein		Qualified	Qualified	no		Solid Tissue					LN2	1500					Snap Frozen				30	18		Normal
73	C3L.01000	C3L.01000_Normal_Protein	C3L.01000_Normal_RNA		C3L.01000_Tumor_Protein	C3L.01000_Tumor_RNA	C3L.01000_Tumor_CpG	FALSE	5	1c66199b-d028-11ea-b1fd-0aad30af8a83	CPT0123350003	1c648808-d028-11ea-b1fd-0aad30af8a83	C3L-01000-04	1c63d909-d028-11ea-b1fd-0aad30af8a83	C3L-01000	CPTAC3 Discovery and Confirmatory	Primary Tumor	Bronchus and lung	Lung Squamous Cell Carcinoma	no	Qualified				Protein		Qualified	Qualified	no		Solid Tissue					LN2	950					Snap Frozen				24	12		Tumor
74	C3L.01031	C3L.01031_Normal_Protein		C3L.01031_Normal_CpG	C3L.01031_Tumor_Protein	C3L.01031_Tumor_RNA	C3L.01031_Tumor_CpG	FALSE	5	de8274bb-66d6-40c3-b97c-4fcb3f81f1b9	CPT0127290003	31656e55-c403-4913-9c0c-4bc29b2cef20	C3L-01031-05	c8f56efe-fb3d-4f96-88d2-1c0e3b7bdd38	C3L-01031	CPTAC3 Discovery and Confirmatory	Solid Tissue Normal	Pancreas	Pancreatic Ductal Adenocarcinoma	No	Qualified				protein		Qualified	Qualified	no		Solid Tissue					LN2	590					Snap Frozen					37		Normal
75	C3L.01031	C3L.01031_Normal_Protein		C3L.01031_Normal_CpG	C3L.01031_Tumor_Protein	C3L.01031_Tumor_RNA	C3L.01031_Tumor_CpG	FALSE	5	94c3d3de-3494-446c-8909-869c4c318454	CPT0127270003	7472379f-b8cd-4fbb-bf95-6ce3c5b6dc2a	C3L-01031-01	c8f56efe-fb3d-4f96-88d2-1c0e3b7bdd38	C3L-01031	CPTAC3 Discovery and Confirmatory	Primary Tumor	Pancreas	Pancreatic Ductal Adenocarcinoma	No	Qualified				protein		Qualified	Qualified	no		Solid Tissue					LN2	560					Snap Frozen					25		Tumor
76	C3L.01036	C3L.01036_Normal_Protein		C3L.01036_Normal_CpG	C3L.01036_Tumor_Protein	C3L.01036_Tumor_RNA	C3L.01036_Tumor_CpG	FALSE	5	a3fc13e6-e1b6-4dfd-97a6-a48988604caa	CPT0123460003	77d8ac01-48df-4fb2-8d4d-bec6db186e36	C3L-01036-05	f9149c15-2d78-4d42-815b-53fdbef4ed6b	C3L-01036	CPTAC3 Discovery and Confirmatory	Solid Tissue Normal	Pancreas	Pancreatic Ductal Adenocarcinoma	No	Qualified				protein		Qualified	Qualified	no		Solid Tissue					LN2	550					Snap Frozen					2		Normal
77	C3L.01036	C3L.01036_Normal_Protein		C3L.01036_Normal_CpG	C3L.01036_Tumor_Protein	C3L.01036_Tumor_RNA	C3L.01036_Tumor_CpG	FALSE	5	b238f2a5-b70d-45f7-b6fe-31d6aad26a34	CPT0123440003	509363d4-fcff-484f-ac47-6e94ff7f0c5d	C3L-01036-01	f9149c15-2d78-4d42-815b-53fdbef4ed6b	C3L-01036	CPTAC3 Discovery and Confirmatory	Primary Tumor	Pancreas	Pancreatic Ductal Adenocarcinoma	No	Qualified				protein		Qualified	Qualified	no		Solid Tissue					LN2	320					Snap Frozen					5		Tumor
78	C3L.01037	C3L.01037_Normal_Protein		C3L.01037_Normal_CpG	C3L.01037_Tumor_Protein	C3L.01037_Tumor_RNA	C3L.01037_Tumor_CpG	FALSE	5	7debc5c5-bb3b-4d5b-bba9-027840fc3a9f	CPT0170240004	7faa52d8-2403-402d-b8b2-248068fcc858	C3L-01037-01	c45a1331-dab4-4ba1-8237-5dc4a6991f6a	C3L-01037	CPTAC3 Discovery and Confirmatory	Primary Tumor	Pancreas	Pancreatic Ductal Adenocarcinoma	No	Qualified				protein		Qualified	Qualified	no		Solid Tissue					LN2	830					Snap Frozen					10		Tumor
79	C3L.01037	C3L.01037_Normal_Protein		C3L.01037_Normal_CpG	C3L.01037_Tumor_Protein	C3L.01037_Tumor_RNA	C3L.01037_Tumor_CpG	FALSE	5	a3d79ac8-a559-4550-b2fb-4275a8017662	CPT0170260004	a386fa70-ec4c-4b48-be8b-c013bad36a57	C3L-01037-05	c45a1331-dab4-4ba1-8237-5dc4a6991f6a	C3L-01037	CPTAC3 Discovery and Confirmatory	Solid Tissue Normal	Pancreas	Pancreatic Ductal Adenocarcinoma	No	Qualified				protein		Qualified	Qualified	no		Solid Tissue					LN2	760					Snap Frozen					24		Normal
80	C3L.01051	C3L.01051_Normal_Protein		C3L.01051_Normal_CpG	C3L.01051_Tumor_Protein	C3L.01051_Tumor_RNA	C3L.01051_Tumor_CpG	FALSE	5	3d51aa7b-b9a8-439a-b75b-886f0eca77dd	CPT0123650003	3dc5cf6a-f911-4ce7-8510-146f07349fa2	C3L-01051-02	77e6c9de-2a62-4c1f-9fb0-f07e86c9b6de	C3L-01051	CPTAC3 Discovery and Confirmatory	Primary Tumor	Pancreas	Pancreatic Ductal Adenocarcinoma	No	Qualified				protein		Qualified	Qualified	no		Solid Tissue					LN2	510					Snap Frozen					5		Tumor
81	C3L.01051	C3L.01051_Normal_Protein		C3L.01051_Normal_CpG	C3L.01051_Tumor_Protein	C3L.01051_Tumor_RNA	C3L.01051_Tumor_CpG	FALSE	5	4899833f-560d-476d-bcdc-d83d9472b09a	CPT0123670003	be9dee73-9d28-4724-a049-83a25d007459	C3L-01051-04	77e6c9de-2a62-4c1f-9fb0-f07e86c9b6de	C3L-01051	CPTAC3 Discovery and Confirmatory	Solid Tissue Normal	Pancreas	Pancreatic Ductal Adenocarcinoma	No	Qualified				protein		Qualified	Qualified	no		Solid Tissue					LN2	470					Snap Frozen					2		Normal
82	C3L.01053	C3L.01053_Normal_Protein		C3L.01053_Normal_CpG	C3L.01053_Tumor_Protein	C3L.01053_Tumor_RNA	C3L.01053_Tumor_CpG	FALSE	5	aede12e9-606c-48fa-b6a5-1714c6d82f86	CPT0123860003	4ba98792-07d4-4a15-a183-c077fc4b07bc	C3L-01053-01	ed932161-7b37-4bc4-aa09-b8adeb044f17	C3L-01053	CPTAC3 Discovery and Confirmatory	Primary Tumor	Pancreas	Pancreatic Ductal Adenocarcinoma	No	Qualified				protein		Qualified	Qualified	no		Solid Tissue					LN2	400					Snap Frozen					5		Tumor
83	C3L.01053	C3L.01053_Normal_Protein		C3L.01053_Normal_CpG	C3L.01053_Tumor_Protein	C3L.01053_Tumor_RNA	C3L.01053_Tumor_CpG	FALSE	5	84ec459f-bafa-449a-a3cf-0ca43753e1c4	CPT0123890003	0b5bbf01-302e-4a59-9f37-2e7fe00e2446	C3L-01053-07	ed932161-7b37-4bc4-aa09-b8adeb044f17	C3L-01053	CPTAC3 Discovery and Confirmatory	Solid Tissue Normal	Pancreas	Pancreatic Ductal Adenocarcinoma	No	Qualified				protein		Qualified	Qualified	no		Solid Tissue					LN2	290					Snap Frozen					5		Normal
84	C3L.01054	C3L.01054_Normal_Protein		C3L.01054_Normal_CpG	C3L.01054_Tumor_Protein	C3L.01054_Tumor_RNA	C3L.01054_Tumor_CpG	FALSE	5	e0c74e64-cc72-41bc-893d-7b98efca840a	CPT0123990003	dbe5c91c-1cb1-47cc-b127-b61eb87277d7	C3L-01054-04	320df578-47ba-41a8-9991-a4972ce48810	C3L-01054	CPTAC3 Discovery and Confirmatory	Primary Tumor	Pancreas	Pancreatic Ductal Adenocarcinoma	No	Qualified				protein		Qualified	Qualified	no		Solid Tissue					LN2	510					Snap Frozen					1		Tumor
85	C3L.01054	C3L.01054_Normal_Protein		C3L.01054_Normal_CpG	C3L.01054_Tumor_Protein	C3L.01054_Tumor_RNA	C3L.01054_Tumor_CpG	FALSE	5	d0f3b272-19e0-4b01-8267-a714d0e01cd3	CPT0124000003	ae70d5e2-2e62-44b6-b4d5-ddf7fd957ff4	C3L-01054-05	320df578-47ba-41a8-9991-a4972ce48810	C3L-01054	CPTAC3 Discovery and Confirmatory	Solid Tissue Normal	Pancreas	Pancreatic Ductal Adenocarcinoma	No	Qualified				protein		Qualified	Qualified	no		Solid Tissue					LN2	660					Snap Frozen					2		Normal
86	C3L.01124	C3L.01124_Normal_Protein		C3L.01124_Normal_CpG	C3L.01124_Tumor_Protein	C3L.01124_Tumor_RNA		FALSE	4	f40308e4-8eeb-42ad-a5dc-6c2cc7fa8d7e	CPT0218200004	0b3fed57-4876-4a86-85ba-68235cfa7f2d	C3L-01124-01	5a3fd9f7-cd11-4ed9-b122-3096ba0e93a5	C3L-01124	CPTAC3 Discovery and Confirmatory	Primary Tumor	Pancreas	Pancreatic Ductal Adenocarcinoma	No	Qualified				protein		Qualified	Qualified	no		Solid Tissue					LN2	520					Snap Frozen					5		Tumor
87	C3L.01124	C3L.01124_Normal_Protein		C3L.01124_Normal_CpG	C3L.01124_Tumor_Protein	C3L.01124_Tumor_RNA		FALSE	4	7328da7b-0f55-49c3-8e74-5114fcb4fc18	CPT0218220004	d962522e-e61d-446a-9393-784867a459b5	C3L-01124-04	5a3fd9f7-cd11-4ed9-b122-3096ba0e93a5	C3L-01124	CPTAC3 Discovery and Confirmatory	Solid Tissue Normal	Pancreas	Pancreatic Ductal Adenocarcinoma	No	Qualified				protein		Qualified	Qualified	no		Solid Tissue					LN2	290					Snap Frozen					19		Normal
88	C3L.01138	C3L.01138_Normal_Protein	C3L.01138_Normal_RNA	C3L.01138_Normal_CpG	C3L.01138_Tumor_Protein	C3L.01138_Tumor_RNA	C3L.01138_Tumor_CpG	TRUE	6	df506ba0-8f98-11ea-b1fd-0aad30af8a83	CPT0199710003	df4f4654-8f98-11ea-b1fd-0aad30af8a83	C3L-01138-06	df4e9d3d-8f98-11ea-b1fd-0aad30af8a83	C3L-01138	CPTAC3 Discovery and Confirmatory	Solid Tissue Normal	Head and Neck	Head and Neck Squamous Cell Carcinoma	no	Disqualified				protein		Qualified	Disqualified	no		Solid Tissue					LN2	250					Snap Frozen				23	10		Normal
89	C3L.01138	C3L.01138_Normal_Protein	C3L.01138_Normal_RNA	C3L.01138_Normal_CpG	C3L.01138_Tumor_Protein	C3L.01138_Tumor_RNA	C3L.01138_Tumor_CpG	TRUE	6	df5069c6-8f98-11ea-b1fd-0aad30af8a83	CPT0199700003	df4f453d-8f98-11ea-b1fd-0aad30af8a83	C3L-01138-01	df4e9d3d-8f98-11ea-b1fd-0aad30af8a83	C3L-01138	CPTAC3 Discovery and Confirmatory	Primary Tumor	Head and Neck	Head and Neck Squamous Cell Carcinoma	no	Qualified				protein		Qualified	Qualified	no		Solid Tissue					LN2	370					Snap Frozen				23	10		Tumor
90	C3L.01237	C3L.01237_Normal_Protein	C3L.01237_Normal_RNA	C3L.01237_Normal_CpG	C3L.01237_Tumor_Protein	C3L.01237_Tumor_RNA	C3L.01237_Tumor_CpG	TRUE	6	df506c7d-8f98-11ea-b1fd-0aad30af8a83	CPT0199820003	df4f486a-8f98-11ea-b1fd-0aad30af8a83	C3L-01237-04	df4e9e22-8f98-11ea-b1fd-0aad30af8a83	C3L-01237	CPTAC3 Discovery and Confirmatory	Primary Tumor	Head and Neck	Head and Neck Squamous Cell Carcinoma	no	Qualified				protein		Qualified	Qualified	no		Solid Tissue					LN2	290					Snap Frozen				26	4		Tumor
91	C3L.01237	C3L.01237_Normal_Protein	C3L.01237_Normal_RNA	C3L.01237_Normal_CpG	C3L.01237_Tumor_Protein	C3L.01237_Tumor_RNA	C3L.01237_Tumor_CpG	TRUE	6	df506d49-8f98-11ea-b1fd-0aad30af8a83	CPT0199830003	df4f49cc-8f98-11ea-b1fd-0aad30af8a83	C3L-01237-06	df4e9e22-8f98-11ea-b1fd-0aad30af8a83	C3L-01237	CPTAC3 Discovery and Confirmatory	Solid Tissue Normal	Head and Neck	Head and Neck Squamous Cell Carcinoma	no	Qualified				protein		Qualified	Qualified	no		Solid Tissue					LN2	150					Snap Frozen				27	5		Normal
92	C3L.01285	C3L.01285_Normal_Protein	C3L.01285_Normal_RNA	C3L.01285_Normal_CpG	C3L.01285_Tumor_Protein	C3L.01285_Tumor_RNA	C3L.01285_Tumor_CpG	TRUE	6	1c661a84-d028-11ea-b1fd-0aad30af8a83	CPT0087210003	1c6489f8-d028-11ea-b1fd-0aad30af8a83	C3L-01285-06	1c63da0d-d028-11ea-b1fd-0aad30af8a83	C3L-01285	CPTAC3 Discovery and Confirmatory	Solid Tissue Normal	Bronchus and lung	Lung Squamous Cell Carcinoma	no	Qualified				Protein		Qualified	Qualified	no		Solid Tissue					LN2	371					Snap Frozen					22		Normal
93	C3L.01285	C3L.01285_Normal_Protein	C3L.01285_Normal_RNA	C3L.01285_Normal_CpG	C3L.01285_Tumor_Protein	C3L.01285_Tumor_RNA	C3L.01285_Tumor_CpG	TRUE	6	1c661b66-d028-11ea-b1fd-0aad30af8a83	CPT0087190003	1c648bf9-d028-11ea-b1fd-0aad30af8a83	C3L-01285-02	1c63da0d-d028-11ea-b1fd-0aad30af8a83	C3L-01285	CPTAC3 Discovery and Confirmatory	Primary Tumor	Bronchus and lung	Lung Squamous Cell Carcinoma	no	Qualified				Protein		Qualified	Qualified	no		Solid Tissue					LN2	280					Snap Frozen					22		Tumor
94	C3L.01330	C3L.01330_Normal_Protein	C3L.01330_Normal_RNA	C3L.01330_Normal_CpG	C3L.01330_Tumor_Protein			FALSE	4	56153793-d0b0-11e9-9a07-0a80fada099c	CPT0083390004	9d16152e-d0a6-11e9-9a07-0a80fada099c	C3L-01330-01, C3L-01330-02	f1edb013-cf1e-11e9-9a07-0a80fada099c	C3L-01330	CPTAC3 Discovery and Confirmatory	Primary Tumor	Bronchus and lung	Lung Adenocarcinoma	no	Qualified				protein		Qualified	Qualified	no	Not Reported	Not Reported				Not Reported					Not Reported		Not Reported							tumor
95	C3L.01330	C3L.01330_Normal_Protein	C3L.01330_Normal_RNA	C3L.01330_Normal_CpG	C3L.01330_Tumor_Protein			FALSE	4	5636260c-d0b0-11e9-9a07-0a80fada099c	CPT0083420003	9cfde8f3-d0a6-11e9-9a07-0a80fada099c	C3L-01330-04	f1edb013-cf1e-11e9-9a07-0a80fada099c	C3L-01330	CPTAC3 Discovery and Confirmatory	Solid Tissue Normal	Bronchus and lung	Lung Adenocarcinoma	no	Qualified				protein		Qualified	Qualified	no	Not Reported	Solid Tissue				Not Reported	LN2	200			Not Reported		Snap Frozen							normal
96	C3L.01455	C3L.01455_Normal_Protein	C3L.01455_Normal_RNA	C3L.01455_Normal_CpG	C3L.01455_Tumor_Protein	C3L.01455_Tumor_RNA	C3L.01455_Tumor_CpG	TRUE	6	1c661f7d-d028-11ea-b1fd-0aad30af8a83	CPT0108560003	1c64901f-d028-11ea-b1fd-0aad30af8a83	C3L-01455-01	1c63dae9-d028-11ea-b1fd-0aad30af8a83	C3L-01455	CPTAC3 Discovery and Confirmatory	Primary Tumor	Bronchus and lung	Lung Squamous Cell Carcinoma	no	Qualified				Protein		Qualified	Qualified	no		Solid Tissue					LN2	200					Snap Frozen				44	19		Tumor
97	C3L.01455	C3L.01455_Normal_Protein	C3L.01455_Normal_RNA	C3L.01455_Normal_CpG	C3L.01455_Tumor_Protein	C3L.01455_Tumor_RNA	C3L.01455_Tumor_CpG	TRUE	6	1c661e4f-d028-11ea-b1fd-0aad30af8a83	CPT0108600003	1c648dfe-d028-11ea-b1fd-0aad30af8a83	C3L-01455-05	1c63dae9-d028-11ea-b1fd-0aad30af8a83	C3L-01455	CPTAC3 Discovery and Confirmatory	Solid Tissue Normal	Bronchus and lung	Lung Squamous Cell Carcinoma	no	Qualified				Protein		Qualified	Qualified	no		Solid Tissue					LN2	200					Snap Frozen				51	26		Normal
98	C3L.01598	C3L.01598_Normal_Protein		C3L.01598_Normal_CpG	C3L.01598_Tumor_Protein	C3L.01598_Tumor_RNA	C3L.01598_Tumor_CpG	FALSE	5	24e6642e-573e-48ce-b65a-41d5d1633d19	CPT0091680003	a68e7bc9-773f-42c1-8890-f63580fb2d10	C3L-01598-06	1ce589d3-f145-422b-8f7a-85f1e608fc39	C3L-01598	CPTAC3 Discovery and Confirmatory	Solid Tissue Normal	Pancreas	Pancreatic Ductal Adenocarcinoma	No	Qualified				protein		Qualified	Qualified	no		Solid Tissue					LN2	263					Snap Frozen					17		Normal
99	C3L.01598	C3L.01598_Normal_Protein		C3L.01598_Normal_CpG	C3L.01598_Tumor_Protein	C3L.01598_Tumor_RNA	C3L.01598_Tumor_CpG	FALSE	5	fceb722e-43ca-4ef0-bd69-ed25920c6db3	CPT0091660003	44f2eb1b-1244-4e9d-8a84-fcfc1225c655	C3L-01598-02	1ce589d3-f145-422b-8f7a-85f1e608fc39	C3L-01598	CPTAC3 Discovery and Confirmatory	Primary Tumor	Pancreas	Pancreatic Ductal Adenocarcinoma	No	Qualified				protein		Qualified	Qualified	no		Solid Tissue					LN2	309					Snap Frozen					17		Tumor
100	C3L.01606	C3L.01606_Normal_Protein	C3L.01606_Normal_RNA	C3L.01606_Normal_CpG	C3L.01606_Tumor_Protein	C3L.01606_Tumor_RNA	C3L.01606_Tumor_CpG	TRUE	6	1c66205f-d028-11ea-b1fd-0aad30af8a83	CPT0086260003	1c649183-d028-11ea-b1fd-0aad30af8a83	C3L-01606-01	1c63dcc3-d028-11ea-b1fd-0aad30af8a83	C3L-01606	CPTAC3 Discovery and Confirmatory	Primary Tumor	Bronchus and lung	Lung Squamous Cell Carcinoma	no	Qualified				Protein		Qualified	Qualified	no		Solid Tissue					LN2	274					Snap Frozen					24		Tumor
101	C3L.01606	C3L.01606_Normal_Protein	C3L.01606_Normal_RNA	C3L.01606_Normal_CpG	C3L.01606_Tumor_Protein	C3L.01606_Tumor_RNA	C3L.01606_Tumor_CpG	TRUE	6	1c6622a8-d028-11ea-b1fd-0aad30af8a83	CPT0086270003	1c64934f-d028-11ea-b1fd-0aad30af8a83	C3L-01606-06	1c63dcc3-d028-11ea-b1fd-0aad30af8a83	C3L-01606	CPTAC3 Discovery and Confirmatory	Solid Tissue Normal	Bronchus and lung	Lung Squamous Cell Carcinoma	no	Qualified				Protein		Qualified	Qualified	no		Solid Tissue					LN2	390					Snap Frozen					24		Normal
102	C3L.01632	C3L.01632_Normal_Protein	C3L.01632_Normal_RNA	C3L.01632_Normal_CpG	C3L.01632_Tumor_Protein	C3L.01632_Tumor_RNA	C3L.01632_Tumor_CpG	TRUE	6	56570404-d0b0-11e9-9a07-0a80fada099c	CPT0086750003	9d2d8fd1-d0a6-11e9-9a07-0a80fada099c	C3L-01632-02	f1edb141-cf1e-11e9-9a07-0a80fada099c	C3L-01632	CPTAC3 Discovery and Confirmatory	Primary Tumor	Bronchus and lung	Lung Adenocarcinoma	no	Qualified				protein		Qualified	Qualified	no	Not Reported	Solid Tissue				Not Reported	LN2	429			Not Reported		Snap Frozen							tumor
103	C3L.01632	C3L.01632_Normal_Protein	C3L.01632_Normal_RNA	C3L.01632_Normal_CpG	C3L.01632_Tumor_Protein	C3L.01632_Tumor_RNA	C3L.01632_Tumor_CpG	TRUE	6	56781537-d0b0-11e9-9a07-0a80fada099c	CPT0086770003	9d451f87-d0a6-11e9-9a07-0a80fada099c	C3L-01632-06	f1edb141-cf1e-11e9-9a07-0a80fada099c	C3L-01632	CPTAC3 Discovery and Confirmatory	Solid Tissue Normal	Bronchus and lung	Lung Adenocarcinoma	no	Qualified				protein		Qualified	Qualified	no	Not Reported	Solid Tissue				Not Reported	LN2	394			Not Reported		Snap Frozen							normal
104	C3L.01637	C3L.01637_Normal_Protein	C3L.01637_Normal_RNA	C3L.01637_Normal_CpG	C3L.01637_Tumor_Protein			FALSE	4	985e0e85-6d9e-4edc-b24f-4172c79d6c0d	CPT0086210003	d050b280-de10-42ce-80da-caa7bb1484e3	C3L-01637-06	25bac97e-ae38-44eb-b61a-1d8d383f0085	C3L-01637	CPTAC3 Discovery and Confirmatory	Solid Tissue Normal	Pancreas	Pancreatic Ductal Adenocarcinoma	No	Qualified				protein		Qualified	Qualified	no		Solid Tissue					LN2	326					Snap Frozen					20		Normal
105	C3L.01637	C3L.01637_Normal_Protein	C3L.01637_Normal_RNA	C3L.01637_Normal_CpG	C3L.01637_Tumor_Protein			FALSE	4	ff398ac3-eea4-4d62-9553-5b61e1553546	CPT0086190004	06d33d68-e997-4c19-aaa4-20a4157f4b77	C3L-01637-02, C3L-01637-03	25bac97e-ae38-44eb-b61a-1d8d383f0085	C3L-01637	CPTAC3 Discovery and Confirmatory	Primary Tumor	Pancreas	Pancreatic Ductal Adenocarcinoma	No	Qualified				protein		Qualified	Qualified	no		Not Reported																		Tumor
106	C3L.01663	C3L.01663_Normal_Protein	C3L.01663_Normal_RNA	C3L.01663_Normal_CpG	C3L.01663_Tumor_Protein	C3L.01663_Tumor_RNA	C3L.01663_Tumor_CpG	TRUE	6	1c662396-d028-11ea-b1fd-0aad30af8a83	CPT0091610003	1c649477-d028-11ea-b1fd-0aad30af8a83	C3L-01663-02	1c63ddae-d028-11ea-b1fd-0aad30af8a83	C3L-01663	CPTAC3 Discovery and Confirmatory	Primary Tumor	Bronchus and lung	Lung Squamous Cell Carcinoma	no	Qualified				Protein		Qualified	Qualified	no		Solid Tissue					LN2	203					Snap Frozen					13		Tumor
107	C3L.01663	C3L.01663_Normal_Protein	C3L.01663_Normal_RNA	C3L.01663_Normal_CpG	C3L.01663_Tumor_Protein	C3L.01663_Tumor_RNA	C3L.01663_Tumor_CpG	TRUE	6	1c662475-d028-11ea-b1fd-0aad30af8a83	CPT0091620003	1c649646-d028-11ea-b1fd-0aad30af8a83	C3L-01663-06	1c63ddae-d028-11ea-b1fd-0aad30af8a83	C3L-01663	CPTAC3 Discovery and Confirmatory	Solid Tissue Normal	Bronchus and lung	Lung Squamous Cell Carcinoma	no	Qualified				Protein		Qualified	Qualified	no		Solid Tissue					LN2	391					Snap Frozen					13		Normal
108	C3L.01682	C3L.01682_Normal_Protein	C3L.01682_Normal_RNA	C3L.01682_Normal_CpG	C3L.01682_Tumor_Protein			FALSE	4	56aa9b38-d0b0-11e9-9a07-0a80fada099c	CPT0110860004	9d7c3106-d0a6-11e9-9a07-0a80fada099c	C3L-01682-01, C3L-01682-02	f1edb38f-cf1e-11e9-9a07-0a80fada099c	C3L-01682	CPTAC3 Discovery and Confirmatory	Primary Tumor	Bronchus and lung	Lung Adenocarcinoma	no	Qualified				protein		Qualified	Qualified	no	Not Reported	Not Reported				Not Reported					Not Reported		Not Reported							tumor
109	C3L.01682	C3L.01682_Normal_Protein	C3L.01682_Normal_RNA	C3L.01682_Normal_CpG	C3L.01682_Tumor_Protein			FALSE	4	56cee556-d0b0-11e9-9a07-0a80fada099c	CPT0110890003	9d5cc5d8-d0a6-11e9-9a07-0a80fada099c	C3L-01682-07	f1edb38f-cf1e-11e9-9a07-0a80fada099c	C3L-01682	CPTAC3 Discovery and Confirmatory	Solid Tissue Normal	Bronchus and lung	Lung Adenocarcinoma	no	Qualified				protein		Qualified	Qualified	no	Not Reported	Solid Tissue				Not Reported	LN2	173			Not Reported		Snap Frozen							normal
110	C3L.01683	C3L.01683_Normal_Protein	C3L.01683_Normal_RNA		C3L.01683_Tumor_Protein			FALSE	3	56efbc04-d0b0-11e9-9a07-0a80fada099c	CPT0110980004	9dabc65d-d0a6-11e9-9a07-0a80fada099c	C3L-01683-01, C3L-01683-02	f1edb50d-cf1e-11e9-9a07-0a80fada099c	C3L-01683	CPTAC3 Discovery and Confirmatory	Primary Tumor	Bronchus and lung	Lung Adenocarcinoma	no	Qualified				protein		Qualified	Qualified	no	Not Reported	Not Reported				Not Reported					Not Reported		Not Reported							tumor
111	C3L.01683	C3L.01683_Normal_Protein	C3L.01683_Normal_RNA		C3L.01683_Tumor_Protein			FALSE	3	5710a593-d0b0-11e9-9a07-0a80fada099c	CPT0111590003	9d93aa93-d0a6-11e9-9a07-0a80fada099c	C3L-01683-04	f1edb50d-cf1e-11e9-9a07-0a80fada099c	C3L-01683	CPTAC3 Discovery and Confirmatory	Solid Tissue Normal	Bronchus and lung	Lung Adenocarcinoma	no	Qualified				protein		Qualified	Qualified	no	Not Reported	Solid Tissue				Not Reported	LN2	582			Not Reported		Snap Frozen							normal
112	C3L.01884	C3L.01884_Normal_Protein	C3L.01884_Normal_RNA	C3L.01884_Normal_CpG	C3L.01884_Tumor_Protein	C3L.01884_Tumor_RNA	C3L.01884_Tumor_CpG	TRUE	6	1c66280a-d028-11ea-b1fd-0aad30af8a83	CPT0104380003	1c649939-d028-11ea-b1fd-0aad30af8a83	C3L-01884-06	1c63df63-d028-11ea-b1fd-0aad30af8a83	C3L-01884	CPTAC3 Discovery and Confirmatory	Solid Tissue Normal	Bronchus and lung	Lung Squamous Cell Carcinoma	no	Qualified				Protein		Qualified	Qualified	no		Solid Tissue					LN2	583					Snap Frozen					20		Normal
113	C3L.01884	C3L.01884_Normal_Protein	C3L.01884_Normal_RNA	C3L.01884_Normal_CpG	C3L.01884_Tumor_Protein	C3L.01884_Tumor_RNA	C3L.01884_Tumor_CpG	TRUE	6	1c662999-d028-11ea-b1fd-0aad30af8a83	CPT0104360003	1c649a8b-d028-11ea-b1fd-0aad30af8a83	C3L-01884-02	1c63df63-d028-11ea-b1fd-0aad30af8a83	C3L-01884	CPTAC3 Discovery and Confirmatory	Primary Tumor	Bronchus and lung	Lung Squamous Cell Carcinoma	no	Qualified				Protein		Qualified	Qualified	no		Solid Tissue					LN2	308					Snap Frozen					20		Tumor
114	C3L.01889	C3L.01889_Normal_Protein	C3L.01889_Normal_RNA	C3L.01889_Normal_CpG	C3L.01889_Tumor_Protein	C3L.01889_Tumor_RNA		FALSE	5	575f5dbe-d0b0-11e9-9a07-0a80fada099c	CPT0092240003	9ddd4f18-d0a6-11e9-9a07-0a80fada099c	C3L-01889-01	f1edb75d-cf1e-11e9-9a07-0a80fada099c	C3L-01889	CPTAC3 Discovery and Confirmatory	Primary Tumor	Bronchus and lung	Lung Adenocarcinoma	no	Qualified				protein		Qualified	Qualified	no	Not Reported	Solid Tissue				Not Reported	LN2	282			Not Reported		Snap Frozen							tumor
115	C3L.01889	C3L.01889_Normal_Protein	C3L.01889_Normal_RNA	C3L.01889_Normal_CpG	C3L.01889_Tumor_Protein	C3L.01889_Tumor_RNA		FALSE	5	57805fe5-d0b0-11e9-9a07-0a80fada099c	CPT0092250003	9df4e399-d0a6-11e9-9a07-0a80fada099c	C3L-01889-06	f1edb75d-cf1e-11e9-9a07-0a80fada099c	C3L-01889	CPTAC3 Discovery and Confirmatory	Solid Tissue Normal	Bronchus and lung	Lung Adenocarcinoma	no	Qualified				protein		Qualified	Qualified	no	Not Reported	Solid Tissue				Not Reported	LN2	508			Not Reported		Snap Frozen							normal
116	C3L.01924	C3L.01924_Normal_Protein	C3L.01924_Normal_RNA	C3L.01924_Normal_CpG	C3L.01924_Tumor_Protein			FALSE	4	57eb65d0-d0b0-11e9-9a07-0a80fada099c	CPT0114660004	9e64abad-d0a6-11e9-9a07-0a80fada099c	C3L-01924-03, C3L-01924-05	f1edb9a5-cf1e-11e9-9a07-0a80fada099c	C3L-01924	CPTAC3 Discovery and Confirmatory	Primary Tumor	Bronchus and lung	Lung Adenocarcinoma	no	Qualified				protein		Qualified	Qualified	no	Not Reported	Not Reported				Not Reported					Not Reported		Not Reported							tumor
117	C3L.01924	C3L.01924_Normal_Protein	C3L.01924_Normal_RNA	C3L.01924_Normal_CpG	C3L.01924_Tumor_Protein			FALSE	4	580fb469-d0b0-11e9-9a07-0a80fada099c	CPT0114690003	9e46f98e-d0a6-11e9-9a07-0a80fada099c	C3L-01924-07	f1edb9a5-cf1e-11e9-9a07-0a80fada099c	C3L-01924	CPTAC3 Discovery and Confirmatory	Solid Tissue Normal	Bronchus and lung	Lung Adenocarcinoma	no	Qualified				protein		Qualified	Qualified	no	Not Reported	Solid Tissue				Not Reported	LN2	160			Not Reported		Snap Frozen							normal
118	C3L.01971	C3L.01971_Normal_Protein			C3L.01971_Tumor_Protein	C3L.01971_Tumor_RNA	C3L.01971_Tumor_CpG	FALSE	4	ff120bb7-1d21-426a-a178-dcf90d97ca7c	CPT0108930003	613d5dc7-669f-43f3-8059-e61b256b8683	C3L-01971-02	bca26d15-e38c-4220-a193-143c5496d20a	C3L-01971	CPTAC3 Discovery and Confirmatory	Primary Tumor	Pancreas	Pancreatic Ductal Adenocarcinoma	No	Qualified				protein		Qualified	Qualified	no		Solid Tissue					LN2	140					Snap Frozen				39	30		Tumor
119	C3L.01971	C3L.01971_Normal_Protein			C3L.01971_Tumor_Protein	C3L.01971_Tumor_RNA	C3L.01971_Tumor_CpG	FALSE	4	ba7e39fc-6e00-474d-8fe5-bb883c43e0be	CPT0108960003	e6ba66ee-9e5a-460e-b274-7fc824192a31	C3L-01971-05	bca26d15-e38c-4220-a193-143c5496d20a	C3L-01971	CPTAC3 Discovery and Confirmatory	Solid Tissue Normal	Pancreas	Pancreatic Ductal Adenocarcinoma	No	Qualified				protein		Qualified	Qualified	no		Solid Tissue					LN2	70					Snap Frozen				45	36		Normal
120	C3L.02127	C3L.02127_Normal_Protein	C3L.02127_Normal_RNA	C3L.02127_Normal_CpG	C3L.02127_Tumor_Protein	C3L.02127_Tumor_RNA	C3L.02127_Tumor_CpG	TRUE	6	1c662d12-d028-11ea-b1fd-0aad30af8a83	CPT0130270003	1c649da8-d028-11ea-b1fd-0aad30af8a83	C3L-02127-01	1c63e03e-d028-11ea-b1fd-0aad30af8a83	C3L-02127	CPTAC3 Discovery and Confirmatory	Primary Tumor	Bronchus and lung	Lung Squamous Cell Carcinoma	no	Qualified				Protein		Qualified	Qualified	no		Solid Tissue					LN2	363					Snap Frozen				35	15		Tumor
121	C3L.02127	C3L.02127_Normal_Protein	C3L.02127_Normal_RNA	C3L.02127_Normal_CpG	C3L.02127_Tumor_Protein	C3L.02127_Tumor_RNA	C3L.02127_Tumor_CpG	TRUE	6	1c662c1f-d028-11ea-b1fd-0aad30af8a83	CPT0130310003	1c649c78-d028-11ea-b1fd-0aad30af8a83	C3L-02127-06	1c63e03e-d028-11ea-b1fd-0aad30af8a83	C3L-02127	CPTAC3 Discovery and Confirmatory	Solid Tissue Normal	Bronchus and lung	Lung Squamous Cell Carcinoma	no	Qualified				Protein		Qualified	Qualified	no		Solid Tissue					LN2	308					Snap Frozen				45	25		Normal
122	C3L.02130	C3L.02130_Normal_Protein	C3L.02130_Normal_RNA	C3L.02130_Normal_CpG	C3L.02130_Tumor_Protein	C3L.02130_Tumor_RNA	C3L.02130_Tumor_CpG	TRUE	6	1c662fae-d028-11ea-b1fd-0aad30af8a83	CPT0130070003	1c649f8f-d028-11ea-b1fd-0aad30af8a83	C3L-02130-06	1c63e11c-d028-11ea-b1fd-0aad30af8a83	C3L-02130	CPTAC3 Discovery and Confirmatory	Solid Tissue Normal	Bronchus and lung	Lung Squamous Cell Carcinoma	no	Qualified				Protein		Qualified	Qualified	no		Solid Tissue					LN2	409					Snap Frozen				61	36		Normal
123	C3L.02130	C3L.02130_Normal_Protein	C3L.02130_Normal_RNA	C3L.02130_Normal_CpG	C3L.02130_Tumor_Protein	C3L.02130_Tumor_RNA	C3L.02130_Tumor_CpG	TRUE	6	1c6630e1-d028-11ea-b1fd-0aad30af8a83	CPT0130030003	1c64a0b3-d028-11ea-b1fd-0aad30af8a83	C3L-02130-01	1c63e11c-d028-11ea-b1fd-0aad30af8a83	C3L-02130	CPTAC3 Discovery and Confirmatory	Primary Tumor	Bronchus and lung	Lung Squamous Cell Carcinoma	no	Qualified				Protein		Qualified	Qualified	no		Solid Tissue					LN2	905					Snap Frozen				50	25		Tumor
124	C3L.02163	C3L.02163_Normal_Protein	C3L.02163_Normal_RNA	C3L.02163_Normal_CpG	C3L.02163_Tumor_Protein	C3L.02163_Tumor_RNA	C3L.02163_Tumor_CpG	TRUE	6	1c66328c-d028-11ea-b1fd-0aad30af8a83	CPT0175160003	1c64a2a1-d028-11ea-b1fd-0aad30af8a83	C3L-02163-07	1c63e1f8-d028-11ea-b1fd-0aad30af8a83	C3L-02163	CPTAC3 Discovery and Confirmatory	Solid Tissue Normal	Bronchus and lung	Lung Squamous Cell Carcinoma	no	Qualified				Protein		Qualified	Qualified	no		Solid Tissue					LN2	506					Snap Frozen				14	6		Normal
125	C3L.02163	C3L.02163_Normal_Protein	C3L.02163_Normal_RNA	C3L.02163_Normal_CpG	C3L.02163_Tumor_Protein	C3L.02163_Tumor_RNA	C3L.02163_Tumor_CpG	TRUE	6	1c663522-d028-11ea-b1fd-0aad30af8a83	CPT0175120003	1c64a4a5-d028-11ea-b1fd-0aad30af8a83	C3L-02163-01	1c63e1f8-d028-11ea-b1fd-0aad30af8a83	C3L-02163	CPTAC3 Discovery and Confirmatory	Primary Tumor	Bronchus and lung	Lung Squamous Cell Carcinoma	no	Qualified				Protein		Qualified	Qualified	no		Solid Tissue					LN2	227					Snap Frozen				10	2		Tumor
126	C3L.02168	C3L.02168_Normal_Protein	C3L.02168_Normal_RNA	C3L.02168_Normal_CpG	C3L.02168_Tumor_Protein	C3L.02168_Tumor_RNA	C3L.02168_Tumor_CpG	TRUE	6	1c6638dc-d028-11ea-b1fd-0aad30af8a83	CPT0175410003	1c64aa28-d028-11ea-b1fd-0aad30af8a83	C3L-02168-07	1c63e414-d028-11ea-b1fd-0aad30af8a83	C3L-02168	CPTAC3 Discovery and Confirmatory	Solid Tissue Normal	Bronchus and lung	Lung Squamous Cell Carcinoma	no	Qualified				Protein		Qualified	Qualified	no		Solid Tissue					LN2	566					Snap Frozen				38	25		Normal
127	C3L.02168	C3L.02168_Normal_Protein	C3L.02168_Normal_RNA	C3L.02168_Normal_CpG	C3L.02168_Tumor_Protein	C3L.02168_Tumor_RNA	C3L.02168_Tumor_CpG	TRUE	6	1c6639c8-d028-11ea-b1fd-0aad30af8a83	CPT0175390003	1c64abea-d028-11ea-b1fd-0aad30af8a83	C3L-02168-04	1c63e414-d028-11ea-b1fd-0aad30af8a83	C3L-02168	CPTAC3 Discovery and Confirmatory	Primary Tumor	Bronchus and lung	Lung Squamous Cell Carcinoma	no	Qualified				Protein		Qualified	Qualified	no		Solid Tissue					LN2	739					Snap Frozen				35	22		Tumor
128	C3L.02219	C3L.02219_Normal_Protein	C3L.02219_Normal_RNA	C3L.02219_Normal_CpG	C3L.02219_Tumor_Protein	C3L.02219_Tumor_RNA	C3L.02219_Tumor_CpG	TRUE	6	5830b891-d0b0-11e9-9a07-0a80fada099c	CPT0104630003	9e93cb46-d0a6-11e9-9a07-0a80fada099c	C3L-02219-01	f1edbacb-cf1e-11e9-9a07-0a80fada099c	C3L-02219	CPTAC3 Discovery and Confirmatory	Primary Tumor	Bronchus and lung	Lung Adenocarcinoma	no	Qualified				protein		Qualified	Qualified	no	Not Reported	Solid Tissue				Not Reported	LN2	300			Not Reported		Snap Frozen							tumor
129	C3L.02219	C3L.02219_Normal_Protein	C3L.02219_Normal_RNA	C3L.02219_Normal_CpG	C3L.02219_Tumor_Protein	C3L.02219_Tumor_RNA	C3L.02219_Tumor_CpG	TRUE	6	5859c180-d0b0-11e9-9a07-0a80fada099c	CPT0104650003	9e7c53af-d0a6-11e9-9a07-0a80fada099c	C3L-02219-06	f1edbacb-cf1e-11e9-9a07-0a80fada099c	C3L-02219	CPTAC3 Discovery and Confirmatory	Solid Tissue Normal	Bronchus and lung	Lung Adenocarcinoma	no	Qualified				protein		Qualified	Qualified	no	Not Reported	Solid Tissue				Not Reported	LN2	387			Not Reported		Snap Frozen							normal
130	C3L.02345	C3L.02345_Normal_Protein	C3L.02345_Normal_RNA	C3L.02345_Normal_CpG	C3L.02345_Tumor_Protein	C3L.02345_Tumor_RNA	C3L.02345_Tumor_CpG	TRUE	6	587c982a-d0b0-11e9-9a07-0a80fada099c	CPT0113990003	9ecd5135-d0a6-11e9-9a07-0a80fada099c	C3L-02345-02	f1edbbf2-cf1e-11e9-9a07-0a80fada099c	C3L-02345	CPTAC3 Discovery and Confirmatory	Primary Tumor	Bronchus and lung	Lung Adenocarcinoma	no	Qualified				protein		Qualified	Qualified	no	Not Reported	Solid Tissue				Not Reported	LN2	230			Not Reported		Snap Frozen							tumor
131	C3L.02345	C3L.02345_Normal_Protein	C3L.02345_Normal_RNA	C3L.02345_Normal_CpG	C3L.02345_Tumor_Protein	C3L.02345_Tumor_RNA	C3L.02345_Tumor_CpG	TRUE	6	589d87c2-d0b0-11e9-9a07-0a80fada099c	CPT0114010003	9eb5710c-d0a6-11e9-9a07-0a80fada099c	C3L-02345-06	f1edbbf2-cf1e-11e9-9a07-0a80fada099c	C3L-02345	CPTAC3 Discovery and Confirmatory	Solid Tissue Normal	Bronchus and lung	Lung Adenocarcinoma	no	Qualified				protein		Qualified	Qualified	no	Not Reported	Solid Tissue				Not Reported	LN2	442			Not Reported		Snap Frozen							normal
132	C3L.02348	C3L.02348_Normal_Protein	C3L.02348_Normal_RNA	C3L.02348_Normal_CpG	C3L.02348_Tumor_Protein	C3L.02348_Tumor_RNA	C3L.02348_Tumor_CpG	TRUE	6	58be95d5-d0b0-11e9-9a07-0a80fada099c	CPT0115070003	9efeea9b-d0a6-11e9-9a07-0a80fada099c	C3L-02348-02	f1edbde6-cf1e-11e9-9a07-0a80fada099c	C3L-02348	CPTAC3 Discovery and Confirmatory	Primary Tumor	Bronchus and lung	Lung Adenocarcinoma	no	Qualified				protein		Qualified	Qualified	no	Not Reported	Solid Tissue				Not Reported	LN2	370			Not Reported		Snap Frozen							tumor
133	C3L.02348	C3L.02348_Normal_Protein	C3L.02348_Normal_RNA	C3L.02348_Normal_CpG	C3L.02348_Tumor_Protein	C3L.02348_Tumor_RNA	C3L.02348_Tumor_CpG	TRUE	6	58e0fedc-d0b0-11e9-9a07-0a80fada099c	CPT0115090003	9ee770b1-d0a6-11e9-9a07-0a80fada099c	C3L-02348-06	f1edbde6-cf1e-11e9-9a07-0a80fada099c	C3L-02348	CPTAC3 Discovery and Confirmatory	Solid Tissue Normal	Bronchus and lung	Lung Adenocarcinoma	no	Qualified				protein		Qualified	Qualified	no	Not Reported	Solid Tissue				Not Reported	LN2	319			Not Reported		Snap Frozen							normal
134	C3L.02349	C3L.02349_Normal_Protein	C3L.02349_Normal_RNA	C3L.02349_Normal_CpG	C3L.02349_Tumor_Protein	C3L.02349_Tumor_RNA		FALSE	5	1c663e9f-d028-11ea-b1fd-0aad30af8a83	CPT0112540003	1c64b002-d028-11ea-b1fd-0aad30af8a83	C3L-02349-01	1c63e6ac-d028-11ea-b1fd-0aad30af8a83	C3L-02349	CPTAC3 Discovery and Confirmatory	Primary Tumor	Bronchus and lung	Lung Squamous Cell Carcinoma	no	Qualified				Protein		Qualified	Qualified	no		Solid Tissue					LN2	224					Snap Frozen					18		Tumor
135	C3L.02349	C3L.02349_Normal_Protein	C3L.02349_Normal_RNA	C3L.02349_Normal_CpG	C3L.02349_Tumor_Protein	C3L.02349_Tumor_RNA		FALSE	5	1c663c88-d028-11ea-b1fd-0aad30af8a83	CPT0112550003	1c64aedf-d028-11ea-b1fd-0aad30af8a83	C3L-02349-06	1c63e6ac-d028-11ea-b1fd-0aad30af8a83	C3L-02349	CPTAC3 Discovery and Confirmatory	Solid Tissue Normal	Bronchus and lung	Lung Squamous Cell Carcinoma	no	Qualified				Protein		Qualified	Qualified	no		Solid Tissue					LN2	360					Snap Frozen					18		Normal
136	C3L.02350	C3L.02350_Normal_Protein	C3L.02350_Normal_RNA	C3L.02350_Normal_CpG	C3L.02350_Tumor_Protein	C3L.02350_Tumor_RNA	C3L.02350_Tumor_CpG	TRUE	6	59083b34-d0b0-11e9-9a07-0a80fada099c	CPT0104750003	9f168787-d0a6-11e9-9a07-0a80fada099c	C3L-02350-02	f1edbfe5-cf1e-11e9-9a07-0a80fada099c	C3L-02350	CPTAC3 Discovery and Confirmatory	Primary Tumor	Bronchus and lung	Lung Adenocarcinoma	no	Qualified				protein		Qualified	Qualified	no	Not Reported	Solid Tissue				Not Reported	LN2	299			Not Reported		Snap Frozen							tumor
137	C3L.02350	C3L.02350_Normal_Protein	C3L.02350_Normal_RNA	C3L.02350_Normal_CpG	C3L.02350_Tumor_Protein	C3L.02350_Tumor_RNA	C3L.02350_Tumor_CpG	TRUE	6	592af3cd-d0b0-11e9-9a07-0a80fada099c	CPT0104760003	9f2e2433-d0a6-11e9-9a07-0a80fada099c	C3L-02350-06	f1edbfe5-cf1e-11e9-9a07-0a80fada099c	C3L-02350	CPTAC3 Discovery and Confirmatory	Solid Tissue Normal	Bronchus and lung	Lung Adenocarcinoma	no	Qualified				protein		Qualified	Qualified	no	Not Reported	Solid Tissue				Not Reported	LN2	437			Not Reported		Snap Frozen							normal
138	C3L.02358	C3L.02358_Normal_Protein	C3L.02358_Normal_RNA	C3L.02358_Normal_CpG	C3L.02358_Tumor_Protein	C3L.02358_Tumor_RNA		FALSE	5	1c663f98-d028-11ea-b1fd-0aad30af8a83	CPT0112730003	1c64b1d4-d028-11ea-b1fd-0aad30af8a83	C3L-02358-06	1c63e857-d028-11ea-b1fd-0aad30af8a83	C3L-02358	CPTAC3 Discovery and Confirmatory	Solid Tissue Normal	Bronchus and lung	Lung Squamous Cell Carcinoma	no	Qualified				Protein		Qualified	Qualified	no		Solid Tissue					LN2	339					Snap Frozen					29		Normal
139	C3L.02358	C3L.02358_Normal_Protein	C3L.02358_Normal_RNA	C3L.02358_Normal_CpG	C3L.02358_Tumor_Protein	C3L.02358_Tumor_RNA		FALSE	5	1c664184-d028-11ea-b1fd-0aad30af8a83	CPT0112720003	1c64b2fa-d028-11ea-b1fd-0aad30af8a83	C3L-02358-03	1c63e857-d028-11ea-b1fd-0aad30af8a83	C3L-02358	CPTAC3 Discovery and Confirmatory	Primary Tumor	Bronchus and lung	Lung Squamous Cell Carcinoma	no	Qualified				Protein		Qualified	Qualified	no		Solid Tissue					LN2	320					Snap Frozen					29		Tumor
140	C3L.02365	C3L.02365_Normal_Protein	C3L.02365_Normal_RNA	C3L.02365_Normal_CpG	C3L.02365_Tumor_Protein	C3L.02365_Tumor_RNA	C3L.02365_Tumor_CpG	TRUE	6	594cb141-d0b0-11e9-9a07-0a80fada099c	CPT0114840003	9f4df913-d0a6-11e9-9a07-0a80fada099c	C3L-02365-01	f1edc1bc-cf1e-11e9-9a07-0a80fada099c	C3L-02365	CPTAC3 Discovery and Confirmatory	Primary Tumor	Bronchus and lung	Lung Adenocarcinoma	no	Qualified				protein		Qualified	Qualified	no	Not Reported	Solid Tissue				Not Reported	LN2	292			Not Reported		Snap Frozen							tumor
141	C3L.02365	C3L.02365_Normal_Protein	C3L.02365_Normal_RNA	C3L.02365_Normal_CpG	C3L.02365_Tumor_Protein	C3L.02365_Tumor_RNA	C3L.02365_Tumor_CpG	TRUE	6	596dab3e-d0b0-11e9-9a07-0a80fada099c	CPT0114880003	9f675837-d0a6-11e9-9a07-0a80fada099c	C3L-02365-05	f1edc1bc-cf1e-11e9-9a07-0a80fada099c	C3L-02365	CPTAC3 Discovery and Confirmatory	Solid Tissue Normal	Bronchus and lung	Lung Adenocarcinoma	no	Qualified				protein		Qualified	Qualified	no	Not Reported	Solid Tissue				Not Reported	LN2	171			Not Reported		Snap Frozen							normal
142	C3L.02546	C3L.02546_Normal_Protein	C3L.02546_Normal_RNA		C3L.02546_Tumor_Protein	C3L.02546_Tumor_RNA	C3L.02546_Tumor_CpG	FALSE	5	1c664266-d028-11ea-b1fd-0aad30af8a83	CPT0112660003	1c64b4db-d028-11ea-b1fd-0aad30af8a83	C3L-02546-06	1c63e93a-d028-11ea-b1fd-0aad30af8a83	C3L-02546	CPTAC3 Discovery and Confirmatory	Solid Tissue Normal	Bronchus and lung	Lung Squamous Cell Carcinoma	no	Qualified				Protein		Qualified	Qualified	no		Solid Tissue					LN2	277					Snap Frozen					15		Normal
143	C3L.02546	C3L.02546_Normal_Protein	C3L.02546_Normal_RNA		C3L.02546_Tumor_Protein	C3L.02546_Tumor_RNA	C3L.02546_Tumor_CpG	FALSE	5	1c664340-d028-11ea-b1fd-0aad30af8a83	CPT0112650003	1c64b600-d028-11ea-b1fd-0aad30af8a83	C3L-02546-03	1c63e93a-d028-11ea-b1fd-0aad30af8a83	C3L-02546	CPTAC3 Discovery and Confirmatory	Primary Tumor	Bronchus and lung	Lung Squamous Cell Carcinoma	no	Qualified				Protein		Qualified	Qualified	no		Solid Tissue					LN2	245					Snap Frozen					15		Tumor
144	C3L.02549	C3L.02549_Normal_Protein	C3L.02549_Normal_RNA	C3L.02549_Normal_CpG	C3L.02549_Tumor_Protein	C3L.02549_Tumor_RNA	C3L.02549_Tumor_CpG	TRUE	6	59da3b25-d0b0-11e9-9a07-0a80fada099c	CPT0113210003	9fc5b681-d0a6-11e9-9a07-0a80fada099c	C3L-02549-02	f1edcd99-cf1e-11e9-9a07-0a80fada099c	C3L-02549	CPTAC3 Discovery and Confirmatory	Primary Tumor	Bronchus and lung	Lung Adenocarcinoma	no	Qualified				protein		Qualified	Qualified	no	Not Reported	Solid Tissue				Not Reported	LN2	739			Not Reported		Snap Frozen							tumor
145	C3L.02549	C3L.02549_Normal_Protein	C3L.02549_Normal_RNA	C3L.02549_Normal_CpG	C3L.02549_Tumor_Protein	C3L.02549_Tumor_RNA	C3L.02549_Tumor_CpG	TRUE	6	59fb2b82-d0b0-11e9-9a07-0a80fada099c	CPT0113220003	9fae40cb-d0a6-11e9-9a07-0a80fada099c	C3L-02549-06	f1edcd99-cf1e-11e9-9a07-0a80fada099c	C3L-02549	CPTAC3 Discovery and Confirmatory	Solid Tissue Normal	Bronchus and lung	Lung Adenocarcinoma	no	Qualified				protein		Qualified	Qualified	no	Not Reported	Solid Tissue				Not Reported	LN2	209			Not Reported		Snap Frozen							normal
146	C3L.02552	C3L.02552_Normal_Protein	C3L.02552_Normal_RNA	C3L.02552_Normal_CpG	C3L.02552_Tumor_Protein	C3L.02552_Tumor_RNA	C3L.02552_Tumor_CpG	TRUE	6	1c664531-d028-11ea-b1fd-0aad30af8a83	CPT0112580003	1c64b7e7-d028-11ea-b1fd-0aad30af8a83	C3L-02552-02	1c63eaf1-d028-11ea-b1fd-0aad30af8a83	C3L-02552	CPTAC3 Discovery and Confirmatory	Primary Tumor	Bronchus and lung	Lung Squamous Cell Carcinoma	no	Qualified				Protein		Qualified	Qualified	no		Solid Tissue					LN2	238					Snap Frozen					25		Tumor
147	C3L.02552	C3L.02552_Normal_Protein	C3L.02552_Normal_RNA	C3L.02552_Normal_CpG	C3L.02552_Tumor_Protein	C3L.02552_Tumor_RNA	C3L.02552_Tumor_CpG	TRUE	6	1c6646d4-d028-11ea-b1fd-0aad30af8a83	CPT0112600003	1c64b90b-d028-11ea-b1fd-0aad30af8a83	C3L-02552-06	1c63eaf1-d028-11ea-b1fd-0aad30af8a83	C3L-02552	CPTAC3 Discovery and Confirmatory	Solid Tissue Normal	Bronchus and lung	Lung Squamous Cell Carcinoma	no	Qualified				Protein		Qualified	Qualified	no		Solid Tissue					LN2	451					Snap Frozen					25		Normal
148	C3L.02606	C3L.02606_Normal_Protein	C3L.02606_Normal_RNA	C3L.02606_Normal_CpG	C3L.02606_Tumor_Protein			FALSE	4	8edbda5f-7578-4e0f-a85c-93191740a99c	CPT0124530003	55fcfd7f-c7cf-4a54-a30a-4d274338c4ce	C3L-02606-04	fc5b03d9-405b-4514-9a4b-4b64761c48fd	C3L-02606	CPTAC3 Discovery and Confirmatory	Solid Tissue Normal	Pancreas	Pancreatic Ductal Adenocarcinoma	No	Qualified				protein		Qualified	Qualified	no		Solid Tissue					LN2	90					Snap Frozen					28		Normal
149	C3L.02606	C3L.02606_Normal_Protein	C3L.02606_Normal_RNA	C3L.02606_Normal_CpG	C3L.02606_Tumor_Protein			FALSE	4	de69f8bb-a87b-4bd0-8abb-c33f9c87d2d7	CPT0124500004	efbc0b93-9b3d-46f3-90d3-c787647dbbfd	C3L-02606-01, C3L-02606-02	fc5b03d9-405b-4514-9a4b-4b64761c48fd	C3L-02606	CPTAC3 Discovery and Confirmatory	Primary Tumor	Pancreas	Pancreatic Ductal Adenocarcinoma	No	Qualified				protein		Qualified	Qualified	no		Not Reported																		Tumor
150	C3L.02610	C3L.02610_Normal_Protein	C3L.02610_Normal_RNA	C3L.02610_Normal_CpG	C3L.02610_Tumor_Protein			FALSE	4	330d27ca-8597-46c7-a0bc-40c3f1cf2f3f	CPT0125010003	016fee6a-0f0f-449d-8499-e6eedf09aa7b	C3L-02610-04	78081bea-6b0b-404b-b9a1-f64ced91f728	C3L-02610	CPTAC3 Discovery and Confirmatory	Solid Tissue Normal	Pancreas	Pancreatic Ductal Adenocarcinoma	No	Qualified				protein		Qualified	Qualified	no		Solid Tissue					LN2	129.1					Snap Frozen					46		Normal
151	C3L.02610	C3L.02610_Normal_Protein	C3L.02610_Normal_RNA	C3L.02610_Normal_CpG	C3L.02610_Tumor_Protein			FALSE	4	9c36f5c7-d374-4f14-9344-495fde50cac0	CPT0124980004	749600a1-3156-4ffd-8f9d-511e345766c2	C3L-02610-01, C3L-02610-03	78081bea-6b0b-404b-b9a1-f64ced91f728	C3L-02610	CPTAC3 Discovery and Confirmatory	Primary Tumor	Pancreas	Pancreatic Ductal Adenocarcinoma	No	Qualified				protein		Qualified	Qualified	no		Not Reported																		Tumor
152	C3L.02619	C3L.02619_Normal_Protein	C3L.02619_Normal_RNA	C3L.02619_Normal_CpG	C3L.02619_Tumor_Protein	C3L.02619_Tumor_RNA	C3L.02619_Tumor_CpG	TRUE	6	1c664a79-d028-11ea-b1fd-0aad30af8a83	CPT0191860003	1c64bcff-d028-11ea-b1fd-0aad30af8a83	C3L-02619-01	1c63ebdb-d028-11ea-b1fd-0aad30af8a83	C3L-02619	CPTAC3 Discovery and Confirmatory	Primary Tumor	Bronchus and lung	Lung Squamous Cell Carcinoma	no	Qualified				Protein		Qualified	Qualified	no		Solid Tissue					LN2	202					Snap Frozen				25	8		Tumor
153	C3L.02619	C3L.02619_Normal_Protein	C3L.02619_Normal_RNA	C3L.02619_Normal_CpG	C3L.02619_Tumor_Protein	C3L.02619_Tumor_RNA	C3L.02619_Tumor_CpG	TRUE	6	1c6647ba-d028-11ea-b1fd-0aad30af8a83	CPT0191930003	1c64bb01-d028-11ea-b1fd-0aad30af8a83	C3L-02619-08	1c63ebdb-d028-11ea-b1fd-0aad30af8a83	C3L-02619	CPTAC3 Discovery and Confirmatory	Solid Tissue Normal	Bronchus and lung	Lung Squamous Cell Carcinoma	no	Qualified				Protein		Qualified	Qualified	no		Solid Tissue					LN2	276					Snap Frozen				40	23		Normal
154	C3L.02621	C3L.02621_Normal_Protein			C3L.02621_Tumor_Protein			FALSE	2	df50746f-8f98-11ea-b1fd-0aad30af8a83	CPT0201860004	df4f526b-8f98-11ea-b1fd-0aad30af8a83	C3L-02621-06	df4ea101-8f98-11ea-b1fd-0aad30af8a83	C3L-02621	CPTAC3 Discovery and Confirmatory	Solid Tissue Normal	Head and Neck	Head and Neck Squamous Cell Carcinoma	no	Qualified				protein		Qualified	Qualified	no		Solid Tissue					LN2	101					Snap Frozen					26		Normal
155	C3L.02621	C3L.02621_Normal_Protein			C3L.02621_Tumor_Protein			FALSE	2	df5073a8-8f98-11ea-b1fd-0aad30af8a83	CPT0201830004	df4f5158-8f98-11ea-b1fd-0aad30af8a83	C3L-02621-03	df4ea101-8f98-11ea-b1fd-0aad30af8a83	C3L-02621	CPTAC3 Discovery and Confirmatory	Primary Tumor	Head and Neck	Head and Neck Squamous Cell Carcinoma	no	Qualified				protein		Qualified	Qualified	no		Solid Tissue					LN2	660					Snap Frozen					22		Tumor
156	C3L.02625	C3L.02625_Normal_Protein	C3L.02625_Normal_RNA	C3L.02625_Normal_CpG	C3L.02625_Tumor_Protein	C3L.02625_Tumor_RNA	C3L.02625_Tumor_CpG	TRUE	6	1c664e76-d028-11ea-b1fd-0aad30af8a83	CPT0191750003	1c64c289-d028-11ea-b1fd-0aad30af8a83	C3L-02625-08	1c63ee84-d028-11ea-b1fd-0aad30af8a83	C3L-02625	CPTAC3 Discovery and Confirmatory	Solid Tissue Normal	Bronchus and lung	Lung Squamous Cell Carcinoma	no	Qualified				Protein		Qualified	Qualified	no		Solid Tissue					LN2	175					Snap Frozen				41	26		Normal
157	C3L.02625	C3L.02625_Normal_Protein	C3L.02625_Normal_RNA	C3L.02625_Normal_CpG	C3L.02625_Tumor_Protein	C3L.02625_Tumor_RNA	C3L.02625_Tumor_CpG	TRUE	6	1c664f5c-d028-11ea-b1fd-0aad30af8a83	CPT0191710003	1c64c451-d028-11ea-b1fd-0aad30af8a83	C3L-02625-04	1c63ee84-d028-11ea-b1fd-0aad30af8a83	C3L-02625	CPTAC3 Discovery and Confirmatory	Primary Tumor	Bronchus and lung	Lung Squamous Cell Carcinoma	no	Qualified				Protein		Qualified	Qualified	no		Solid Tissue					LN2	225					Snap Frozen				32	17		Tumor
158	C3L.02627	C3L.02627_Normal_Protein	C3L.02627_Normal_RNA	C3L.02627_Normal_CpG	C3L.02627_Tumor_Protein			FALSE	4	1c665032-d028-11ea-b1fd-0aad30af8a83	CPT0202040003	1c64c575-d028-11ea-b1fd-0aad30af8a83	C3L-02627-06	1c63f055-d028-11ea-b1fd-0aad30af8a83	C3L-02627	CPTAC3 Discovery and Confirmatory	Solid Tissue Normal	Bronchus and lung	Lung Squamous Cell Carcinoma	no	Qualified				Protein		Qualified	Qualified	no		Solid Tissue					LN2	1243					Snap Frozen				30	17		Normal
159	C3L.02627	C3L.02627_Normal_Protein	C3L.02627_Normal_RNA	C3L.02627_Normal_CpG	C3L.02627_Tumor_Protein			FALSE	4	1c665344-d028-11ea-b1fd-0aad30af8a83	CPT0202020008	1c64c73b-d028-11ea-b1fd-0aad30af8a83	C3L-02627-04, C3L-02627-05	1c63f055-d028-11ea-b1fd-0aad30af8a83	C3L-02627	CPTAC3 Discovery and Confirmatory	Primary Tumor	Bronchus and lung	Lung Squamous Cell Carcinoma	no	Qualified				Protein		Qualified	Qualified	no		Not Reported																		Tumor
160	C3L.02629	C3L.02629_Normal_Protein			C3L.02629_Tumor_Protein	C3L.02629_Tumor_RNA	C3L.02629_Tumor_CpG	FALSE	4	1c665443-d028-11ea-b1fd-0aad30af8a83	CPT0202220004	1c64c915-d028-11ea-b1fd-0aad30af8a83	C3L-02629-06, C3L-02629-07, C3L-02629-08	1c63f13d-d028-11ea-b1fd-0aad30af8a83	C3L-02629	CPTAC3 Discovery and Confirmatory	Solid Tissue Normal	Bronchus and lung	Lung Squamous Cell Carcinoma	no	Qualified				Protein		Qualified	Qualified	no		Not Reported																		Normal
161	C3L.02629	C3L.02629_Normal_Protein			C3L.02629_Tumor_Protein	C3L.02629_Tumor_RNA	C3L.02629_Tumor_CpG	FALSE	4	1c665686-d028-11ea-b1fd-0aad30af8a83	CPT0202170003	1c64cb24-d028-11ea-b1fd-0aad30af8a83	C3L-02629-01	1c63f13d-d028-11ea-b1fd-0aad30af8a83	C3L-02629	CPTAC3 Discovery and Confirmatory	Primary Tumor	Bronchus and lung	Lung Squamous Cell Carcinoma	no	Qualified				Protein		Qualified	Qualified	no		Solid Tissue					LN2	235					Snap Frozen				25	10		Tumor
162	C3L.02646	C3L.02646_Normal_Protein			C3L.02646_Tumor_Protein			FALSE	2	1c665a27-d028-11ea-b1fd-0aad30af8a83	CPT0202530004	1c64cff3-d028-11ea-b1fd-0aad30af8a83	C3L-02646-01, C3L-02646-05	1c63f317-d028-11ea-b1fd-0aad30af8a83	C3L-02646	CPTAC3 Discovery and Confirmatory	Primary Tumor	Bronchus and lung	Lung Squamous Cell Carcinoma	no	Qualified				Protein		Qualified	Qualified	no		Not Reported																		Tumor
163	C3L.02646	C3L.02646_Normal_Protein			C3L.02646_Tumor_Protein			FALSE	2	1c66576e-d028-11ea-b1fd-0aad30af8a83	CPT0202580004	1c64cd8f-d028-11ea-b1fd-0aad30af8a83	C3L-02646-06, C3L-02646-07, C3L-02646-08	1c63f317-d028-11ea-b1fd-0aad30af8a83	C3L-02646	CPTAC3 Discovery and Confirmatory	Solid Tissue Normal	Bronchus and lung	Lung Squamous Cell Carcinoma	no	Qualified				Protein		Qualified	Qualified	no		Not Reported																		Normal
164	C3L.02648	C3L.02648_Normal_Protein	C3L.02648_Normal_RNA	C3L.02648_Normal_CpG	C3L.02648_Tumor_Protein	C3L.02648_Tumor_RNA	C3L.02648_Tumor_CpG	TRUE	6	1c665d91-d028-11ea-b1fd-0aad30af8a83	CPT0204600003	1c64d4ba-d028-11ea-b1fd-0aad30af8a83	C3L-02648-02	1c63f40c-d028-11ea-b1fd-0aad30af8a83	C3L-02648	CPTAC3 Discovery and Confirmatory	Primary Tumor	Bronchus and lung	Lung Squamous Cell Carcinoma	no	Qualified				Protein		Qualified	Qualified	no		Solid Tissue					LN2	188					Snap Frozen				26	11		Tumor
165	C3L.02648	C3L.02648_Normal_Protein	C3L.02648_Normal_RNA	C3L.02648_Normal_CpG	C3L.02648_Tumor_Protein	C3L.02648_Tumor_RNA	C3L.02648_Tumor_CpG	TRUE	6	1c665b2d-d028-11ea-b1fd-0aad30af8a83	CPT0204660003	1c64d278-d028-11ea-b1fd-0aad30af8a83	C3L-02648-08	1c63f40c-d028-11ea-b1fd-0aad30af8a83	C3L-02648	CPTAC3 Discovery and Confirmatory	Solid Tissue Normal	Bronchus and lung	Lung Squamous Cell Carcinoma	no	Qualified				Protein		Qualified	Qualified	no		Solid Tissue					LN2	175					Snap Frozen				32	17		Normal
166	C3L.02649	C3L.02649_Normal_Protein	C3L.02649_Normal_RNA	C3L.02649_Normal_CpG	C3L.02649_Tumor_Protein	C3L.02649_Tumor_RNA	C3L.02649_Tumor_CpG	TRUE	6	1c665e72-d028-11ea-b1fd-0aad30af8a83	CPT0204820003	1c64d704-d028-11ea-b1fd-0aad30af8a83	C3L-02649-06	1c63f5f6-d028-11ea-b1fd-0aad30af8a83	C3L-02649	CPTAC3 Discovery and Confirmatory	Solid Tissue Normal	Bronchus and lung	Lung Squamous Cell Carcinoma	no	Qualified				Protein		Qualified	Qualified	no		Solid Tissue					LN2	306					Snap Frozen				30	15		Normal
167	C3L.02649	C3L.02649_Normal_Protein	C3L.02649_Normal_RNA	C3L.02649_Normal_CpG	C3L.02649_Tumor_Protein	C3L.02649_Tumor_RNA	C3L.02649_Tumor_CpG	TRUE	6	1c6660f2-d028-11ea-b1fd-0aad30af8a83	CPT0204800003	1c64d955-d028-11ea-b1fd-0aad30af8a83	C3L-02649-04	1c63f5f6-d028-11ea-b1fd-0aad30af8a83	C3L-02649	CPTAC3 Discovery and Confirmatory	Primary Tumor	Bronchus and lung	Lung Squamous Cell Carcinoma	no	Qualified				Protein		Qualified	Qualified	no		Solid Tissue					LN2	522					Snap Frozen				28	13		Tumor
168	C3L.02650	C3L.02650_Normal_Protein	C3L.02650_Normal_RNA	C3L.02650_Normal_CpG	C3L.02650_Tumor_Protein	C3L.02650_Tumor_RNA	C3L.02650_Tumor_CpG	TRUE	6	1c66642b-d028-11ea-b1fd-0aad30af8a83	CPT0204990003	1c64ddff-d028-11ea-b1fd-0aad30af8a83	C3L-02650-05	1c63f6e1-d028-11ea-b1fd-0aad30af8a83	C3L-02650	CPTAC3 Discovery and Confirmatory	Primary Tumor	Bronchus and lung	Lung Squamous Cell Carcinoma	no	Qualified				Protein		Qualified	Qualified	no		Solid Tissue					LN2	335					Snap Frozen				29	14		Tumor
169	C3L.02650	C3L.02650_Normal_Protein	C3L.02650_Normal_RNA	C3L.02650_Normal_CpG	C3L.02650_Tumor_Protein	C3L.02650_Tumor_RNA	C3L.02650_Tumor_CpG	TRUE	6	1c66633f-d028-11ea-b1fd-0aad30af8a83	CPT0205000003	1c64db9d-d028-11ea-b1fd-0aad30af8a83	C3L-02650-06	1c63f6e1-d028-11ea-b1fd-0aad30af8a83	C3L-02650	CPTAC3 Discovery and Confirmatory	Solid Tissue Normal	Bronchus and lung	Lung Squamous Cell Carcinoma	no	Qualified				Protein		Qualified	Qualified	no		Solid Tissue					LN2	412					Snap Frozen				30	15		Normal
170	C3L.02651	C3L.02651_Normal_Protein			C3L.02651_Tumor_Protein			FALSE	2	df507685-8f98-11ea-b1fd-0aad30af8a83	CPT0241980004	df4f5440-8f98-11ea-b1fd-0aad30af8a83	C3L-02651-04	df4ea1e7-8f98-11ea-b1fd-0aad30af8a83	C3L-02651	CPTAC3 Discovery and Confirmatory	Primary Tumor	Head and Neck	Head and Neck Squamous Cell Carcinoma	no	Qualified				protein		Qualified	Qualified	no		Solid Tissue					LN2	101					Snap Frozen					21		Tumor
171	C3L.02651	C3L.02651_Normal_Protein			C3L.02651_Tumor_Protein			FALSE	2	df507761-8f98-11ea-b1fd-0aad30af8a83	CPT0242000004	df4f555f-8f98-11ea-b1fd-0aad30af8a83	C3L-02651-06	df4ea1e7-8f98-11ea-b1fd-0aad30af8a83	C3L-02651	CPTAC3 Discovery and Confirmatory	Solid Tissue Normal	Head and Neck	Head and Neck Squamous Cell Carcinoma	no	Qualified				protein		Qualified	Qualified	no		Solid Tissue					LN2	50					Snap Frozen					23		Normal
172	C3L.02665	C3L.02665_Normal_Protein			C3L.02665_Tumor_Protein			FALSE	2	1c666987-d028-11ea-b1fd-0aad30af8a83	CPT0192540004	1c64e57f-d028-11ea-b1fd-0aad30af8a83	C3L-02665-01, C3L-02665-02, C3L-02665-03, C3L-02665-04, C3L-02665-05	1c63f9f7-d028-11ea-b1fd-0aad30af8a83	C3L-02665	CPTAC3 Discovery and Confirmatory	Primary Tumor	Bronchus and lung	Lung Squamous Cell Carcinoma	no	Qualified				Protein		Qualified	Qualified	no		Not Reported																		Tumor
173	C3L.02665	C3L.02665_Normal_Protein			C3L.02665_Tumor_Protein			FALSE	2	1c6667bf-d028-11ea-b1fd-0aad30af8a83	CPT0192590004	1c64e448-d028-11ea-b1fd-0aad30af8a83	C3L-02665-06, C3L-02665-07, C3L-02665-08	1c63f9f7-d028-11ea-b1fd-0aad30af8a83	C3L-02665	CPTAC3 Discovery and Confirmatory	Solid Tissue Normal	Bronchus and lung	Lung Squamous Cell Carcinoma	no	Qualified				Protein		Qualified	Qualified	no		Not Reported																		Normal
174	C3L.02669	C3L.02669_Normal_Protein			C3L.02669_Tumor_Protein			FALSE	2	1c666a6a-d028-11ea-b1fd-0aad30af8a83	CPT0202400004	1c64e751-d028-11ea-b1fd-0aad30af8a83	C3L-02669-06, C3L-02669-07, C3L-02669-08	1c63fbee-d028-11ea-b1fd-0aad30af8a83	C3L-02669	CPTAC3 Discovery and Confirmatory	Solid Tissue Normal	Bronchus and lung	Lung Squamous Cell Carcinoma	no	Qualified				Protein		Qualified	Qualified	no		Not Reported																		Normal
175	C3L.02669	C3L.02669_Normal_Protein			C3L.02669_Tumor_Protein			FALSE	2	1c666b40-d028-11ea-b1fd-0aad30af8a83	CPT0202350004	1c64e874-d028-11ea-b1fd-0aad30af8a83	C3L-02669-01, C3L-02669-02, C3L-02669-03	1c63fbee-d028-11ea-b1fd-0aad30af8a83	C3L-02669	CPTAC3 Discovery and Confirmatory	Primary Tumor	Bronchus and lung	Lung Squamous Cell Carcinoma	no	Qualified				Protein		Qualified	Qualified	no		Not Reported																		Tumor
176	C3L.02809	C3L.02809_Normal_Protein	C3L.02809_Normal_RNA		C3L.02809_Tumor_Protein	C3L.02809_Tumor_RNA	C3L.02809_Tumor_CpG	FALSE	5	9262746b-91c9-410e-af66-669fd5b0b183	CPT0174800003	4f988fa2-8199-48d2-bacd-02b94256252f	C3L-02809-06	b5f71e03-9c44-48ee-99b8-cf0fe4cb4dfe	C3L-02809	CPTAC3 Discovery and Confirmatory	Solid Tissue Normal	Pancreas	Pancreatic Ductal Adenocarcinoma	No	Qualified				protein		Qualified	Qualified	no		Solid Tissue					LN2	160					Snap Frozen					25		Normal
177	C3L.02809	C3L.02809_Normal_Protein	C3L.02809_Normal_RNA		C3L.02809_Tumor_Protein	C3L.02809_Tumor_RNA	C3L.02809_Tumor_CpG	FALSE	5	b0a3f200-803f-4ba7-836d-0b16c03ea7c7	CPT0174700004	8e97e69d-c5fe-4749-a07e-72010b5def71	C3L-02809-04	b5f71e03-9c44-48ee-99b8-cf0fe4cb4dfe	C3L-02809	CPTAC3 Discovery and Confirmatory	Primary Tumor	Pancreas	Pancreatic Ductal Adenocarcinoma	No	Qualified				protein		Qualified	Qualified	no		Solid Tissue					LN2	400					Snap Frozen					24		Tumor
178	C3L.02891	C3L.02891_Normal_Protein	C3L.02891_Normal_RNA	C3L.02891_Normal_CpG	C3L.02891_Tumor_Protein	C3L.02891_Tumor_RNA	C3L.02891_Tumor_CpG	TRUE	6	1c666df2-d028-11ea-b1fd-0aad30af8a83	CPT0218280003	1c64eb69-d028-11ea-b1fd-0aad30af8a83	C3L-02891-03	1c63fcd6-d028-11ea-b1fd-0aad30af8a83	C3L-02891	CPTAC3 Discovery and Confirmatory	Primary Tumor	Bronchus and lung	Lung Squamous Cell Carcinoma	no	Qualified				Protein		Qualified	Qualified	no		Solid Tissue					LN2	215					Snap Frozen					23		Tumor
179	C3L.02891	C3L.02891_Normal_Protein	C3L.02891_Normal_RNA	C3L.02891_Normal_CpG	C3L.02891_Tumor_Protein	C3L.02891_Tumor_RNA	C3L.02891_Tumor_CpG	TRUE	6	1c666d0c-d028-11ea-b1fd-0aad30af8a83	CPT0218310003	1c64ea46-d028-11ea-b1fd-0aad30af8a83	C3L-02891-06	1c63fcd6-d028-11ea-b1fd-0aad30af8a83	C3L-02891	CPTAC3 Discovery and Confirmatory	Solid Tissue Normal	Bronchus and lung	Lung Squamous Cell Carcinoma	no	Qualified				Protein		Qualified	Qualified	no		Solid Tissue					LN2	200					Snap Frozen					23		Normal
180	C3L.02899	C3L.02899_Normal_Protein	C3L.02899_Normal_RNA	C3L.02899_Normal_CpG	C3L.02899_Tumor_Protein	C3L.02899_Tumor_RNA		FALSE	5	6963324b-4dc6-4c22-9d53-2bcbadeef2da	CPT0197440004	0c43f666-a91b-44ac-9631-d7393f6d38c9	C3L-02899-06	0fdc2d7a-e945-4c3b-9df5-5745197e1513	C3L-02899	CPTAC3 Discovery and Confirmatory	Solid Tissue Normal	Pancreas	Pancreatic Ductal Adenocarcinoma	No	Qualified				protein		Qualified	Qualified	no		Solid Tissue					LN2	307					Snap Frozen					35		Normal
181	C3L.02899	C3L.02899_Normal_Protein	C3L.02899_Normal_RNA	C3L.02899_Normal_CpG	C3L.02899_Tumor_Protein	C3L.02899_Tumor_RNA		FALSE	5	db9a1486-83d4-4ab6-baed-5d2e309608e8	CPT0197420004	6a8e7518-e848-48d0-bc09-d8be66e9cc6b	C3L-02899-01	0fdc2d7a-e945-4c3b-9df5-5745197e1513	C3L-02899	CPTAC3 Discovery and Confirmatory	Primary Tumor	Pancreas	Pancreatic Ductal Adenocarcinoma	No	Qualified				protein		Qualified	Qualified	no		Solid Tissue					LN2	197					Snap Frozen					35		Tumor
182	C3L.02951	C3L.02951_Normal_Protein	C3L.02951_Normal_RNA	C3L.02951_Normal_CpG	C3L.02951_Tumor_Protein	C3L.02951_Tumor_RNA	C3L.02951_Tumor_CpG	TRUE	6	1c666ed1-d028-11ea-b1fd-0aad30af8a83	CPT0197150003	1c64ed3e-d028-11ea-b1fd-0aad30af8a83	C3L-02951-02	1c63fed7-d028-11ea-b1fd-0aad30af8a83	C3L-02951	CPTAC3 Discovery and Confirmatory	Primary Tumor	Bronchus and lung	Lung Squamous Cell Carcinoma	no	Qualified				Protein		Qualified	Qualified	no		Solid Tissue					LN2	341					Snap Frozen					28		Tumor
183	C3L.02951	C3L.02951_Normal_Protein	C3L.02951_Normal_RNA	C3L.02951_Normal_CpG	C3L.02951_Tumor_Protein	C3L.02951_Tumor_RNA	C3L.02951_Tumor_CpG	TRUE	6	1c6670ac-d028-11ea-b1fd-0aad30af8a83	CPT0197170003	1c64ee6c-d028-11ea-b1fd-0aad30af8a83	C3L-02951-06	1c63fed7-d028-11ea-b1fd-0aad30af8a83	C3L-02951	CPTAC3 Discovery and Confirmatory	Solid Tissue Normal	Bronchus and lung	Lung Squamous Cell Carcinoma	no	Qualified				Protein		Qualified	Qualified	no		Solid Tissue					LN2	341					Snap Frozen					28		Normal
184	C3L.02963	C3L.02963_Normal_Protein	C3L.02963_Normal_RNA	C3L.02963_Normal_CpG	C3L.02963_Tumor_Protein	C3L.02963_Tumor_RNA	C3L.02963_Tumor_CpG	TRUE	6	1c66722d-d028-11ea-b1fd-0aad30af8a83	CPT0197090003	1c64f05a-d028-11ea-b1fd-0aad30af8a83	C3L-02963-03	1c63ffbf-d028-11ea-b1fd-0aad30af8a83	C3L-02963	CPTAC3 Discovery and Confirmatory	Primary Tumor	Bronchus and lung	Lung Squamous Cell Carcinoma	no	Qualified				Protein		Qualified	Qualified	no		Solid Tissue					LN2	277					Snap Frozen					23		Tumor
185	C3L.02963	C3L.02963_Normal_Protein	C3L.02963_Normal_RNA	C3L.02963_Normal_CpG	C3L.02963_Tumor_Protein	C3L.02963_Tumor_RNA	C3L.02963_Tumor_CpG	TRUE	6	1c667321-d028-11ea-b1fd-0aad30af8a83	CPT0197100003	1c64f17d-d028-11ea-b1fd-0aad30af8a83	C3L-02963-06	1c63ffbf-d028-11ea-b1fd-0aad30af8a83	C3L-02963	CPTAC3 Discovery and Confirmatory	Solid Tissue Normal	Bronchus and lung	Lung Squamous Cell Carcinoma	no	Qualified				Protein		Qualified	Qualified	no		Solid Tissue					LN2	511					Snap Frozen					23		Normal
186	C3L.02964	C3L.02964_Normal_Protein	C3L.02964_Normal_RNA	C3L.02964_Normal_CpG	C3L.02964_Tumor_Protein	C3L.02964_Tumor_RNA	C3L.02964_Tumor_CpG	TRUE	6	1c6675fd-d028-11ea-b1fd-0aad30af8a83	CPT0197380003	1c64f48c-d028-11ea-b1fd-0aad30af8a83	C3L-02964-06	1c6401d8-d028-11ea-b1fd-0aad30af8a83	C3L-02964	CPTAC3 Discovery and Confirmatory	Solid Tissue Normal	Bronchus and lung	Lung Squamous Cell Carcinoma	no	Qualified				Protein		Qualified	Qualified	no		Solid Tissue					LN2	279					Snap Frozen					25		Normal
187	C3L.02964	C3L.02964_Normal_Protein	C3L.02964_Normal_RNA	C3L.02964_Normal_CpG	C3L.02964_Tumor_Protein	C3L.02964_Tumor_RNA	C3L.02964_Tumor_CpG	TRUE	6	1c667519-d028-11ea-b1fd-0aad30af8a83	CPT0197210003	1c64f371-d028-11ea-b1fd-0aad30af8a83	C3L-02964-01	1c6401d8-d028-11ea-b1fd-0aad30af8a83	C3L-02964	CPTAC3 Discovery and Confirmatory	Primary Tumor	Bronchus and lung	Lung Squamous Cell Carcinoma	no	Qualified				Protein		Qualified	Qualified	no		Solid Tissue					LN2	411					Snap Frozen					25		Tumor
188	C3L.02968	C3L.02968_Normal_Protein	C3L.02968_Normal_RNA	C3L.02968_Normal_CpG	C3L.02968_Tumor_Protein	C3L.02968_Tumor_RNA	C3L.02968_Tumor_CpG	TRUE	6	1c6676d2-d028-11ea-b1fd-0aad30af8a83	CPT0196810003	1c64f69b-d028-11ea-b1fd-0aad30af8a83	C3L-02968-02	1c6402c3-d028-11ea-b1fd-0aad30af8a83	C3L-02968	CPTAC3 Discovery and Confirmatory	Primary Tumor	Bronchus and lung	Lung Squamous Cell Carcinoma	no	Qualified				Protein		Qualified	Qualified	no		Solid Tissue					LN2	299					Snap Frozen					30		Tumor
189	C3L.02968	C3L.02968_Normal_Protein	C3L.02968_Normal_RNA	C3L.02968_Normal_CpG	C3L.02968_Tumor_Protein	C3L.02968_Tumor_RNA	C3L.02968_Tumor_CpG	TRUE	6	1c6678d4-d028-11ea-b1fd-0aad30af8a83	CPT0196820003	1c64f7f8-d028-11ea-b1fd-0aad30af8a83	C3L-02968-06	1c6402c3-d028-11ea-b1fd-0aad30af8a83	C3L-02968	CPTAC3 Discovery and Confirmatory	Solid Tissue Normal	Bronchus and lung	Lung Squamous Cell Carcinoma	no	Qualified				Protein		Qualified	Qualified	no		Solid Tissue					LN2	1082					Snap Frozen					30		Normal
190	C3L.02969	C3L.02969_Normal_Protein	C3L.02969_Normal_RNA	C3L.02969_Normal_CpG	C3L.02969_Tumor_Protein	C3L.02969_Tumor_RNA	C3L.02969_Tumor_CpG	TRUE	6	1c667a94-d028-11ea-b1fd-0aad30af8a83	CPT0217420003	1c64fae7-d028-11ea-b1fd-0aad30af8a83	C3L-02969-02	1c6404e3-d028-11ea-b1fd-0aad30af8a83	C3L-02969	CPTAC3 Discovery and Confirmatory	Primary Tumor	Bronchus and lung	Lung Squamous Cell Carcinoma	no	Qualified				Protein		Qualified	Qualified	no		Solid Tissue					LN2	423					Snap Frozen					16		Tumor
191	C3L.02969	C3L.02969_Normal_Protein	C3L.02969_Normal_RNA	C3L.02969_Normal_CpG	C3L.02969_Tumor_Protein	C3L.02969_Tumor_RNA	C3L.02969_Tumor_CpG	TRUE	6	1c6679bb-d028-11ea-b1fd-0aad30af8a83	CPT0217490003	1c64f9c7-d028-11ea-b1fd-0aad30af8a83	C3L-02969-06	1c6404e3-d028-11ea-b1fd-0aad30af8a83	C3L-02969	CPTAC3 Discovery and Confirmatory	Solid Tissue Normal	Bronchus and lung	Lung Squamous Cell Carcinoma	no	Qualified				Protein		Qualified	Qualified	no		Solid Tissue					LN2	393					Snap Frozen					16		Normal
192	C3L.03123	C3L.03123_Normal_Protein	C3L.03123_Normal_RNA		C3L.03123_Tumor_Protein	C3L.03123_Tumor_RNA	C3L.03123_Tumor_CpG	FALSE	5	64714378-881e-43f3-bd3a-f08290a66207	CPT0166780004	ff2dc842-8d42-47d2-9b61-5be02e20c029	C3L-03123-04	8d4aad8e-229d-4d7a-9244-b6343cb2fb5a	C3L-03123	CPTAC3 Discovery and Confirmatory	Solid Tissue Normal	Pancreas	Pancreatic Ductal Adenocarcinoma	No	Qualified				protein		Qualified	Qualified	no		Solid Tissue					LN2	129					Snap Frozen					47		Normal
193	C3L.03123	C3L.03123_Normal_Protein	C3L.03123_Normal_RNA		C3L.03123_Tumor_Protein	C3L.03123_Tumor_RNA	C3L.03123_Tumor_CpG	FALSE	5	929ccd85-2d91-4c7e-93bc-5620b3ed45f9	CPT0166760004	46fbbf35-2497-4f20-91c5-4f1b91972940	C3L-03123-02	8d4aad8e-229d-4d7a-9244-b6343cb2fb5a	C3L-03123	CPTAC3 Discovery and Confirmatory	Primary Tumor	Pancreas	Pancreatic Ductal Adenocarcinoma	No	Qualified				protein		Qualified	Qualified	no		Solid Tissue					LN2	168					Snap Frozen					42		Tumor
194	C3L.03272	C3L.03272_Normal_Protein	C3L.03272_Normal_RNA	C3L.03272_Normal_CpG	C3L.03272_Tumor_Protein	C3L.03272_Tumor_RNA	C3L.03272_Tumor_CpG	TRUE	6	1c667ca4-d028-11ea-b1fd-0aad30af8a83	CPT0225470003	1c64fcb2-d028-11ea-b1fd-0aad30af8a83	C3L-03272-05	1c6405c7-d028-11ea-b1fd-0aad30af8a83	C3L-03272	CPTAC3 Discovery and Confirmatory	Solid Tissue Normal	Bronchus and lung	Lung Squamous Cell Carcinoma	no	Qualified				Protein		Qualified	Qualified	no		Solid Tissue					LN2	160					Snap Frozen				31			Normal
195	C3L.03272	C3L.03272_Normal_Protein	C3L.03272_Normal_RNA	C3L.03272_Normal_CpG	C3L.03272_Tumor_Protein	C3L.03272_Tumor_RNA	C3L.03272_Tumor_CpG	TRUE	6	1c667e68-d028-11ea-b1fd-0aad30af8a83	CPT0225380003	1c64fdd4-d028-11ea-b1fd-0aad30af8a83	C3L-03272-02	1c6405c7-d028-11ea-b1fd-0aad30af8a83	C3L-03272	CPTAC3 Discovery and Confirmatory	Primary Tumor	Bronchus and lung	Lung Squamous Cell Carcinoma	no	Qualified				Protein		Qualified	Qualified	no		Solid Tissue					LN2	280					Snap Frozen				27			Tumor
196	C3L.03356	C3L.03356_Normal_Protein			C3L.03356_Tumor_Protein	C3L.03356_Tumor_RNA	C3L.03356_Tumor_CpG	FALSE	4	951b44e1-bf89-46ec-9d18-cfe54a74adc7	CPT0198420004	1594a8d2-da05-4f5a-844d-0dd28ae5f764	C3L-03356-02	9530b47e-9017-4dec-bd62-60ae4386aed9	C3L-03356	CPTAC3 Discovery and Confirmatory	Primary Tumor	Pancreas	Pancreatic Ductal Adenocarcinoma	No	Qualified				protein		Qualified	Qualified	no		Solid Tissue					LN2	190.1					Snap Frozen					36		Tumor
197	C3L.03356	C3L.03356_Normal_Protein			C3L.03356_Tumor_Protein	C3L.03356_Tumor_RNA	C3L.03356_Tumor_CpG	FALSE	4	2103044f-c0cb-44cd-85ed-4ab235c1282b	CPT0198440004	717005f2-cc59-4d27-a21d-7bfd2a57eda2	C3L-03356-04	9530b47e-9017-4dec-bd62-60ae4386aed9	C3L-03356	CPTAC3 Discovery and Confirmatory	Solid Tissue Normal	Pancreas	Pancreatic Ductal Adenocarcinoma	No	Qualified				protein		Qualified	Qualified	no		Solid Tissue					LN2	98					Snap Frozen					42		Normal
198	C3L.03378	C3L.03378_Normal_Protein	C3L.03378_Normal_RNA	C3L.03378_Normal_CpG	C3L.03378_Tumor_Protein	C3L.03378_Tumor_RNA	C3L.03378_Tumor_CpG	TRUE	6	df50782e-8f98-11ea-b1fd-0aad30af8a83	CPT0199880003	df4f577c-8f98-11ea-b1fd-0aad30af8a83	C3L-03378-04	df4ea3f5-8f98-11ea-b1fd-0aad30af8a83	C3L-03378	CPTAC3 Discovery and Confirmatory	Primary Tumor	Head and Neck	Head and Neck Squamous Cell Carcinoma	no	Qualified				protein		Qualified	Qualified	no		Solid Tissue					LN2	400					Snap Frozen					20		Tumor
199	C3L.03378	C3L.03378_Normal_Protein	C3L.03378_Normal_RNA	C3L.03378_Normal_CpG	C3L.03378_Tumor_Protein	C3L.03378_Tumor_RNA	C3L.03378_Tumor_CpG	TRUE	6	df507a57-8f98-11ea-b1fd-0aad30af8a83	CPT0199890003	df4f58a8-8f98-11ea-b1fd-0aad30af8a83	C3L-03378-05	df4ea3f5-8f98-11ea-b1fd-0aad30af8a83	C3L-03378	CPTAC3 Discovery and Confirmatory	Solid Tissue Normal	Head and Neck	Head and Neck Squamous Cell Carcinoma	no	Qualified				protein		Qualified	Qualified	no		Solid Tissue					LN2	660					Snap Frozen					22		Normal
200	C3L.03388	C3L.03388_Normal_Protein		C3L.03388_Normal_CpG	C3L.03388_Tumor_Protein	C3L.03388_Tumor_RNA	C3L.03388_Tumor_CpG	FALSE	5	9a5fd214-6053-4bb8-9fc8-28a9c32505c4	CPT0239920004	cd82d82f-a8dd-40bc-8dda-5c660bf7f06c	C3L-03388-06	bcd1c547-3d14-48f4-9398-a775697cbcfc	C3L-03388	CPTAC3 Discovery and Confirmatory	Solid Tissue Normal	Pancreas	Pancreatic Ductal Adenocarcinoma	No	Qualified				protein		Qualified	Qualified	no		Solid Tissue					LN2	417					Snap Frozen					30		Normal
201	C3L.03388	C3L.03388_Normal_Protein		C3L.03388_Normal_CpG	C3L.03388_Tumor_Protein	C3L.03388_Tumor_RNA	C3L.03388_Tumor_CpG	FALSE	5	1edf4274-f631-40bf-8b8a-018a5f04ddcd	CPT0239910004	3e2a5a80-9e5f-4272-9872-f82f92bc927b	C3L-03388-02	bcd1c547-3d14-48f4-9398-a775697cbcfc	C3L-03388	CPTAC3 Discovery and Confirmatory	Primary Tumor	Pancreas	Pancreatic Ductal Adenocarcinoma	No	Qualified				protein		Qualified	Qualified	no		Solid Tissue					LN2	707					Snap Frozen					18		Tumor
202	C3L.03395	C3L.03395_Normal_Protein		C3L.03395_Normal_CpG	C3L.03395_Tumor_Protein	C3L.03395_Tumor_RNA	C3L.03395_Tumor_CpG	FALSE	5	4ed4047e-3f5d-4968-9db8-74f9d2ce3570	CPT0276030003	451d8247-e63a-40c6-a92a-9f9ab119701c	C3L-03395-05	df0ee52d-df43-401b-909e-ca25f708ae64	C3L-03395	CPTAC3 Discovery and Confirmatory	Solid Tissue Normal	Pancreas	Pancreatic Ductal Adenocarcinoma	No	Qualified				protein		Qualified	Qualified	no		Solid Tissue					LN2	236					Snap Frozen					25		Normal
203	C3L.03395	C3L.03395_Normal_Protein		C3L.03395_Normal_CpG	C3L.03395_Tumor_Protein	C3L.03395_Tumor_RNA	C3L.03395_Tumor_CpG	FALSE	5	1f68955d-92e9-4109-9e01-3be72fdbf398	CPT0276010003	048ae9e9-9d08-4697-8bbc-a24cc7d51301	C3L-03395-02	df0ee52d-df43-401b-909e-ca25f708ae64	C3L-03395	CPTAC3 Discovery and Confirmatory	Primary Tumor	Pancreas	Pancreatic Ductal Adenocarcinoma	No	Qualified				protein		Qualified	Qualified	no		Solid Tissue					LN2	266					Snap Frozen					20		Tumor
204	C3L.03630	C3L.03630_Normal_Protein			C3L.03630_Tumor_Protein			FALSE	2	daf8c3b4-6ad9-44ce-a25b-5aedb5cdbe7f	CPT0198910005	4f22dcad-ddba-4ef4-b709-51f4f7fa22bb	C3L-03630-02, C3L-03630-03	d13f4bd1-0510-46a7-bd51-90546b8bfe4c	C3L-03630	CPTAC3 Discovery and Confirmatory	Primary Tumor	Pancreas	Pancreatic Ductal Adenocarcinoma	No	Qualified				protein		Qualified	Qualified	no		Not Reported																		Tumor
205	C3L.03630	C3L.03630_Normal_Protein			C3L.03630_Tumor_Protein			FALSE	2	d0976eb6-7d5a-459b-a37a-f1ec31e85214	CPT0198930003	f0fec5e3-73d1-4cfd-96cf-554dc058bdda	C3L-03630-04	d13f4bd1-0510-46a7-bd51-90546b8bfe4c	C3L-03630	CPTAC3 Discovery and Confirmatory	Solid Tissue Normal	Pancreas	Pancreatic Ductal Adenocarcinoma	No	Qualified				protein		Qualified	Qualified	no		Solid Tissue					LN2	74.5					Snap Frozen					43		Normal
206	C3L.03639	C3L.03639_Normal_Protein			C3L.03639_Tumor_Protein			FALSE	2	fd65a24e-8558-42ee-8991-b3e757b1bdba	CPT0238610009	ae7875b5-547a-4f33-b80d-2e1961f6f65c	C3L-03639-01, C3L-03639-02, C3L-03639-03	9e815dee-cfa4-46a0-a284-741ca0547c92	C3L-03639	CPTAC3 Discovery and Confirmatory	Primary Tumor	Pancreas	Pancreatic Ductal Adenocarcinoma	No	Qualified				protein		Qualified	Qualified	no		Not Reported																		Tumor
207	C3L.03639	C3L.03639_Normal_Protein			C3L.03639_Tumor_Protein			FALSE	2	c96109b5-175a-45a9-8a00-ccf8e3681dca	CPT0238640004	ab0a4b59-c998-413e-8cdc-616b76e06b40	C3L-03639-04	9e815dee-cfa4-46a0-a284-741ca0547c92	C3L-03639	CPTAC3 Discovery and Confirmatory	Solid Tissue Normal	Pancreas	Pancreatic Ductal Adenocarcinoma	No	Qualified				protein		Qualified	Qualified	no		Solid Tissue					LN2	92					Snap Frozen					46		Normal
208	C3L.03961	C3L.03961_Normal_Protein	C3L.03961_Normal_RNA	C3L.03961_Normal_CpG	C3L.03961_Tumor_Protein	C3L.03961_Tumor_RNA	C3L.03961_Tumor_CpG	TRUE	6	1c6683f4-d028-11ea-b1fd-0aad30af8a83	CPT0232670003	1c6502dd-d028-11ea-b1fd-0aad30af8a83	C3L-03961-05	1c6408e5-d028-11ea-b1fd-0aad30af8a83	C3L-03961	CPTAC3 Discovery and Confirmatory	Primary Tumor	Bronchus and lung	Lung Squamous Cell Carcinoma	no	Qualified				Protein		Qualified	Qualified	no		Solid Tissue					LN2	286					Snap Frozen				25	10		Tumor
209	C3L.03961	C3L.03961_Normal_Protein	C3L.03961_Normal_RNA	C3L.03961_Normal_CpG	C3L.03961_Tumor_Protein	C3L.03961_Tumor_RNA	C3L.03961_Tumor_CpG	TRUE	6	1c6681c3-d028-11ea-b1fd-0aad30af8a83	CPT0232690003	1c6500c1-d028-11ea-b1fd-0aad30af8a83	C3L-03961-07	1c6408e5-d028-11ea-b1fd-0aad30af8a83	C3L-03961	CPTAC3 Discovery and Confirmatory	Solid Tissue Normal	Bronchus and lung	Lung Squamous Cell Carcinoma	no	Qualified				Protein		Qualified	Qualified	no		Solid Tissue					LN2	181					Snap Frozen				27	12		Normal
210	C3L.03962	C3L.03962_Normal_Protein	C3L.03962_Normal_RNA	C3L.03962_Normal_CpG	C3L.03962_Tumor_Protein	C3L.03962_Tumor_RNA	C3L.03962_Tumor_CpG	TRUE	6	1c6684da-d028-11ea-b1fd-0aad30af8a83	CPT0233160003	1c650417-d028-11ea-b1fd-0aad30af8a83	C3L-03962-07	1c640b35-d028-11ea-b1fd-0aad30af8a83	C3L-03962	CPTAC3 Discovery and Confirmatory	Solid Tissue Normal	Bronchus and lung	Lung Squamous Cell Carcinoma	no	Qualified				Protein		Qualified	Qualified	no		Solid Tissue					LN2	425					Snap Frozen				30	15		Normal
211	C3L.03962	C3L.03962_Normal_Protein	C3L.03962_Normal_RNA	C3L.03962_Normal_CpG	C3L.03962_Tumor_Protein	C3L.03962_Tumor_RNA	C3L.03962_Tumor_CpG	TRUE	6	1c668717-d028-11ea-b1fd-0aad30af8a83	CPT0233120003	1c650601-d028-11ea-b1fd-0aad30af8a83	C3L-03962-03	1c640b35-d028-11ea-b1fd-0aad30af8a83	C3L-03962	CPTAC3 Discovery and Confirmatory	Primary Tumor	Bronchus and lung	Lung Squamous Cell Carcinoma	no	Qualified				Protein		Qualified	Qualified	no		Solid Tissue					LN2	210					Snap Frozen				26	11		Tumor
212	C3L.03963	C3L.03963_Normal_Protein	C3L.03963_Normal_RNA	C3L.03963_Normal_CpG	C3L.03963_Tumor_Protein	C3L.03963_Tumor_RNA	C3L.03963_Tumor_CpG	TRUE	6	1c668a53-d028-11ea-b1fd-0aad30af8a83	CPT0227400003	1c650947-d028-11ea-b1fd-0aad30af8a83	C3L-03963-04	1c640c5a-d028-11ea-b1fd-0aad30af8a83	C3L-03963	CPTAC3 Discovery and Confirmatory	Primary Tumor	Bronchus and lung	Lung Squamous Cell Carcinoma	no	Qualified				Protein		Qualified	Qualified	no		Solid Tissue					LN2	333					Snap Frozen				33	18		Tumor
213	C3L.03963	C3L.03963_Normal_Protein	C3L.03963_Normal_RNA	C3L.03963_Normal_CpG	C3L.03963_Tumor_Protein	C3L.03963_Tumor_RNA	C3L.03963_Tumor_CpG	TRUE	6	1c6687fd-d028-11ea-b1fd-0aad30af8a83	CPT0227420003	1c650749-d028-11ea-b1fd-0aad30af8a83	C3L-03963-06	1c640c5a-d028-11ea-b1fd-0aad30af8a83	C3L-03963	CPTAC3 Discovery and Confirmatory	Solid Tissue Normal	Bronchus and lung	Lung Squamous Cell Carcinoma	no	Qualified				Protein		Qualified	Qualified	no		Solid Tissue					LN2	135					Snap Frozen				35	20		Normal
214	C3L.03965	C3L.03965_Normal_Protein	C3L.03965_Normal_RNA	C3L.03965_Normal_CpG	C3L.03965_Tumor_Protein	C3L.03965_Tumor_RNA	C3L.03965_Tumor_CpG	TRUE	6	1c668e44-d028-11ea-b1fd-0aad30af8a83	CPT0207210003	1c650c6e-d028-11ea-b1fd-0aad30af8a83	C3L-03965-02	1c640e00-d028-11ea-b1fd-0aad30af8a83	C3L-03965	CPTAC3 Discovery and Confirmatory	Primary Tumor	Bronchus and lung	Lung Squamous Cell Carcinoma	no	Qualified				Protein		Qualified	Qualified	no		Solid Tissue					LN2	318					Snap Frozen				35	23		Tumor
215	C3L.03965	C3L.03965_Normal_Protein	C3L.03965_Normal_RNA	C3L.03965_Normal_CpG	C3L.03965_Tumor_Protein	C3L.03965_Tumor_RNA	C3L.03965_Tumor_CpG	TRUE	6	1c668b3a-d028-11ea-b1fd-0aad30af8a83	CPT0207250003	1c650a67-d028-11ea-b1fd-0aad30af8a83	C3L-03965-06	1c640e00-d028-11ea-b1fd-0aad30af8a83	C3L-03965	CPTAC3 Discovery and Confirmatory	Solid Tissue Normal	Bronchus and lung	Lung Squamous Cell Carcinoma	no	Qualified				Protein		Qualified	Qualified	no		Solid Tissue					LN2	246					Snap Frozen				39	27		Normal
216	C3L.04013	C3L.04013_Normal_Protein	C3L.04013_Normal_RNA		C3L.04013_Tumor_Protein		C3L.04013_Tumor_CpG	FALSE	4	1c668f5d-d028-11ea-b1fd-0aad30af8a83	CPT0233330003	1c650e8d-d028-11ea-b1fd-0aad30af8a83	C3L-04013-06	1c640ee1-d028-11ea-b1fd-0aad30af8a83	C3L-04013	CPTAC3 Discovery and Confirmatory	Solid Tissue Normal	Bronchus and lung	Lung Squamous Cell Carcinoma	no	Qualified				Protein		Qualified	Qualified	no		Solid Tissue					LN2	461					Snap Frozen				30	17		Normal
217	C3L.04013	C3L.04013_Normal_Protein	C3L.04013_Normal_RNA		C3L.04013_Tumor_Protein		C3L.04013_Tumor_CpG	FALSE	4	1c66907d-d028-11ea-b1fd-0aad30af8a83	CPT0233320003	1c651004-d028-11ea-b1fd-0aad30af8a83	C3L-04013-05	1c640ee1-d028-11ea-b1fd-0aad30af8a83	C3L-04013	CPTAC3 Discovery and Confirmatory	Primary Tumor	Bronchus and lung	Lung Squamous Cell Carcinoma	no	Qualified				Protein		Qualified	Qualified	no		Solid Tissue					LN2	574					Snap Frozen				29	16		Tumor
218	C3L.04014	C3L.04014_Normal_Protein	C3L.04014_Normal_RNA	C3L.04014_Normal_CpG	C3L.04014_Tumor_Protein	C3L.04014_Tumor_RNA	C3L.04014_Tumor_CpG	TRUE	6	1c669158-d028-11ea-b1fd-0aad30af8a83	CPT0233640003	1c6512f0-d028-11ea-b1fd-0aad30af8a83	C3L-04014-06	1c64108f-d028-11ea-b1fd-0aad30af8a83	C3L-04014	CPTAC3 Discovery and Confirmatory	Solid Tissue Normal	Bronchus and lung	Lung Squamous Cell Carcinoma	no	Qualified				Protein		Qualified	Qualified	no		Solid Tissue					LN2	144					Snap Frozen				35	20		Normal
219	C3L.04014	C3L.04014_Normal_Protein	C3L.04014_Normal_RNA	C3L.04014_Normal_CpG	C3L.04014_Tumor_Protein	C3L.04014_Tumor_RNA	C3L.04014_Tumor_CpG	TRUE	6	1c669314-d028-11ea-b1fd-0aad30af8a83	CPT0233600003	1c65143c-d028-11ea-b1fd-0aad30af8a83	C3L-04014-02	1c64108f-d028-11ea-b1fd-0aad30af8a83	C3L-04014	CPTAC3 Discovery and Confirmatory	Primary Tumor	Bronchus and lung	Lung Squamous Cell Carcinoma	no	Qualified				Protein		Qualified	Qualified	no		Solid Tissue					LN2	294					Snap Frozen				31	16		Tumor
220	C3L.04071	C3L.04071_Normal_Protein	C3L.04071_Normal_RNA	C3L.04071_Normal_CpG	C3L.04071_Tumor_Protein	C3L.04071_Tumor_RNA	C3L.04071_Tumor_CpG	TRUE	6	1c6693fa-d028-11ea-b1fd-0aad30af8a83	CPT0221220003	1c651613-d028-11ea-b1fd-0aad30af8a83	C3L-04071-06	1c641170-d028-11ea-b1fd-0aad30af8a83	C3L-04071	CPTAC3 Discovery and Confirmatory	Solid Tissue Normal	Bronchus and lung	Lung Squamous Cell Carcinoma	no	Qualified				Protein		Qualified	Qualified	no		Solid Tissue					LN2	123					Snap Frozen					29		Normal
221	C3L.04071	C3L.04071_Normal_Protein	C3L.04071_Normal_RNA	C3L.04071_Normal_CpG	C3L.04071_Tumor_Protein	C3L.04071_Tumor_RNA	C3L.04071_Tumor_CpG	TRUE	6	1c669501-d028-11ea-b1fd-0aad30af8a83	CPT0221200003	1c651740-d028-11ea-b1fd-0aad30af8a83	C3L-04071-01	1c641170-d028-11ea-b1fd-0aad30af8a83	C3L-04071	CPTAC3 Discovery and Confirmatory	Primary Tumor	Bronchus and lung	Lung Squamous Cell Carcinoma	no	Qualified				Protein		Qualified	Qualified	no		Solid Tissue					LN2	165					Snap Frozen					27		Tumor
222	C3L.04072	C3L.04072_Normal_Protein	C3L.04072_Normal_RNA		C3L.04072_Tumor_Protein	C3L.04072_Tumor_RNA	C3L.04072_Tumor_CpG	FALSE	5	1cef92e2-cd42-47f6-8b48-4931409d1512	CPT0221250004	1505a7a6-0bac-49c1-b68d-78cfee70f90c	C3L-04072-06	7ff83eb6-a98a-4cf5-b5e6-22479ad984dd	C3L-04072	CPTAC3 Discovery and Confirmatory	Solid Tissue Normal	Pancreas	Pancreatic Ductal Adenocarcinoma	No	Qualified				protein		Qualified	Qualified	no		Solid Tissue					LN2	189					Snap Frozen					46		Normal
223	C3L.04072	C3L.04072_Normal_Protein	C3L.04072_Normal_RNA		C3L.04072_Tumor_Protein	C3L.04072_Tumor_RNA	C3L.04072_Tumor_CpG	FALSE	5	29b093f0-2249-4b37-ae07-fb4d1d49206f	CPT0221240004	b5a31671-6cc8-4e94-8299-9a8f84069a7a	C3L-04072-01	7ff83eb6-a98a-4cf5-b5e6-22479ad984dd	C3L-04072	CPTAC3 Discovery and Confirmatory	Primary Tumor	Pancreas	Pancreatic Ductal Adenocarcinoma	No	Qualified				protein		Qualified	Qualified	no		Solid Tissue					LN2	312					Snap Frozen					45		Tumor
224	C3L.04354	C3L.04354_Normal_Protein			C3L.04354_Tumor_Protein	C3L.04354_Tumor_RNA	C3L.04354_Tumor_CpG	FALSE	4	df5080ab-8f98-11ea-b1fd-0aad30af8a83	CPT0243140004	df4f5ff9-8f98-11ea-b1fd-0aad30af8a83	C3L-04354-07	df4ea7d8-8f98-11ea-b1fd-0aad30af8a83	C3L-04354	CPTAC3 Discovery and Confirmatory	Solid Tissue Normal	Head and Neck	Head and Neck Squamous Cell Carcinoma	no	Qualified				protein		Qualified	Qualified	no		Solid Tissue					LN2	114					Snap Frozen					23		Normal
225	C3L.04354	C3L.04354_Normal_Protein			C3L.04354_Tumor_Protein	C3L.04354_Tumor_RNA	C3L.04354_Tumor_CpG	FALSE	4	df507e42-8f98-11ea-b1fd-0aad30af8a83	CPT0243090003	df4f5de7-8f98-11ea-b1fd-0aad30af8a83	C3L-04354-02	df4ea7d8-8f98-11ea-b1fd-0aad30af8a83	C3L-04354	CPTAC3 Discovery and Confirmatory	Primary Tumor	Head and Neck	Head and Neck Squamous Cell Carcinoma	no	Qualified				protein		Qualified	Qualified	no		Solid Tissue					LN2	150					Snap Frozen					20		Tumor
226	C3L.04391	C3L.04391_Normal_Protein	C3L.04391_Normal_RNA	C3L.04391_Normal_CpG	C3L.04391_Tumor_Protein	C3L.04391_Tumor_RNA	C3L.04391_Tumor_CpG	TRUE	6	1c6697bb-d028-11ea-b1fd-0aad30af8a83	CPT0234560003	1c651a55-d028-11ea-b1fd-0aad30af8a83	C3L-04391-02	1c641335-d028-11ea-b1fd-0aad30af8a83	C3L-04391	CPTAC3 Discovery and Confirmatory	Primary Tumor	Bronchus and lung	Lung Squamous Cell Carcinoma	no	Qualified				Protein		Qualified	Qualified	no		Solid Tissue					LN2	238					Snap Frozen					22		Tumor
227	C3L.04391	C3L.04391_Normal_Protein	C3L.04391_Normal_RNA	C3L.04391_Normal_CpG	C3L.04391_Tumor_Protein	C3L.04391_Tumor_RNA	C3L.04391_Tumor_CpG	TRUE	6	1c6696d5-d028-11ea-b1fd-0aad30af8a83	CPT0234580003	1c651928-d028-11ea-b1fd-0aad30af8a83	C3L-04391-06	1c641335-d028-11ea-b1fd-0aad30af8a83	C3L-04391	CPTAC3 Discovery and Confirmatory	Solid Tissue Normal	Bronchus and lung	Lung Squamous Cell Carcinoma	no	Qualified				Protein		Qualified	Qualified	no		Solid Tissue					LN2	141					Snap Frozen					22		Normal
228	C3L.04473	C3L.04473_Normal_Protein			C3L.04473_Tumor_Protein	C3L.04473_Tumor_RNA		FALSE	3	bb40b331-370a-449d-9324-909bf68d0c41	CPT0238740004	ef035164-5476-4ef1-a716-53bbda47bec0	C3L-04473-04	588c0d27-fc63-4f2b-904a-09cd2507fc00	C3L-04473	CPTAC3 Discovery and Confirmatory	Solid Tissue Normal	Pancreas	Pancreatic Ductal Adenocarcinoma	No	Qualified				protein		Qualified	Qualified	no		Solid Tissue					LN2	126.2					Snap Frozen					45		Normal
229	C3L.04473	C3L.04473_Normal_Protein			C3L.04473_Tumor_Protein	C3L.04473_Tumor_RNA		FALSE	3	46e0c256-e7b5-411f-a28a-5e8aea02fd87	CPT0238710004	a9633e5e-d8f5-497e-b5fc-d041f968e136	C3L-04473-01	588c0d27-fc63-4f2b-904a-09cd2507fc00	C3L-04473	CPTAC3 Discovery and Confirmatory	Primary Tumor	Pancreas	Pancreatic Ductal Adenocarcinoma	No	Qualified				protein		Qualified	Qualified	no		Solid Tissue					LN2	188.9					Snap Frozen					43		Tumor
230	C3L.04479	C3L.04479_Normal_Protein		C3L.04479_Normal_CpG	C3L.04479_Tumor_Protein			FALSE	3	3a2e66ac-7e4c-4ecb-b453-bbcd23db48ad	CPT0238940004	d2599881-afee-41d5-97f4-4c06f49d55cb	C3L-04479-03	dfbdbf47-7379-4d98-b6e4-175cd09ff0a4	C3L-04479	CPTAC3 Discovery and Confirmatory	Solid Tissue Normal	Pancreas	Pancreatic Ductal Adenocarcinoma	No	Qualified				protein		Qualified	Qualified	no		Solid Tissue					LN2	148.8					Snap Frozen					47		Normal
231	C3L.04479	C3L.04479_Normal_Protein		C3L.04479_Normal_CpG	C3L.04479_Tumor_Protein			FALSE	3	23641c4e-cd88-442d-a20e-da534f8629ab	CPT0238920004	d4e3fe28-91de-4e3e-a859-51b169dbb0f6	C3L-04479-01, C3L-04479-02	dfbdbf47-7379-4d98-b6e4-175cd09ff0a4	C3L-04479	CPTAC3 Discovery and Confirmatory	Primary Tumor	Pancreas	Pancreatic Ductal Adenocarcinoma	No	Qualified				protein		Qualified	Qualified	no		Not Reported																		Tumor
232	C3L.04495	C3L.04495_Normal_Protein		C3L.04495_Normal_CpG	C3L.04495_Tumor_Protein			FALSE	3	ebc66e7b-3c30-407d-8b29-1a1e5f9c66ec	CPT0239140004	b3c460df-6265-450a-9204-f42fbce471b2	C3L-04495-05	daabb823-5e5e-4446-b14b-6962cd3d1111	C3L-04495	CPTAC3 Discovery and Confirmatory	Solid Tissue Normal	Pancreas	Pancreatic Ductal Adenocarcinoma	No	Qualified				protein		Qualified	Qualified	no		Solid Tissue					LN2	139.6					Snap Frozen					52		Normal
233	C3L.04495	C3L.04495_Normal_Protein		C3L.04495_Normal_CpG	C3L.04495_Tumor_Protein			FALSE	3	10ab1edf-8040-4349-8919-7ee0e126d714	CPT0239100009	bf7740c4-d5ef-4b62-bcb9-20dd53c508c7	C3L-04495-01, C3L-04495-02, C3L-04495-03	daabb823-5e5e-4446-b14b-6962cd3d1111	C3L-04495	CPTAC3 Discovery and Confirmatory	Primary Tumor	Pancreas	Pancreatic Ductal Adenocarcinoma	No	Qualified				protein		Qualified	Qualified	no		Not Reported																		Tumor
234	C3L.04844	C3L.04844_Normal_Protein			C3L.04844_Tumor_Protein	C3L.04844_Tumor_RNA	C3L.04844_Tumor_CpG	FALSE	4	df5082ae-8f98-11ea-b1fd-0aad30af8a83	CPT0248330003	df4f6320-8f98-11ea-b1fd-0aad30af8a83	C3L-04844-01	df4eaafe-8f98-11ea-b1fd-0aad30af8a83	C3L-04844	CPTAC3 Discovery and Confirmatory	Primary Tumor	Head and Neck	Head and Neck Squamous Cell Carcinoma	no	Qualified				protein		Qualified	Qualified	no		Solid Tissue					LN2	123					Snap Frozen					30		Tumor
235	C3L.04844	C3L.04844_Normal_Protein			C3L.04844_Tumor_Protein	C3L.04844_Tumor_RNA	C3L.04844_Tumor_CpG	FALSE	4	df50845d-8f98-11ea-b1fd-0aad30af8a83	CPT0248350003	df4f6447-8f98-11ea-b1fd-0aad30af8a83	C3L-04844-03	df4eaafe-8f98-11ea-b1fd-0aad30af8a83	C3L-04844	CPTAC3 Discovery and Confirmatory	Solid Tissue Normal	Head and Neck	Head and Neck Squamous Cell Carcinoma	no	Qualified				protein		Qualified	Qualified	no		Solid Tissue					LN2	57					Snap Frozen					35		Normal
236	C3L.04848	C3L.04848_Normal_Protein			C3L.04848_Tumor_Protein			FALSE	2	afa7c424-1e10-4c73-9a59-e5fd9c988864	CPT0248410004	4424ea97-0c17-4ce7-9319-5b274469e53f	C3L-04848-01, C3L-04848-03	6abdfa5b-ab89-4ac9-974f-427a4007a133	C3L-04848	CPTAC3 Discovery and Confirmatory	Primary Tumor	Pancreas	Pancreatic Ductal Adenocarcinoma	No	Qualified				protein		Qualified	Qualified	no		Not Reported																		Tumor
237	C3L.04848	C3L.04848_Normal_Protein			C3L.04848_Tumor_Protein			FALSE	2	6fe2fa5a-cfea-4edb-98d7-29581ba686c2	CPT0248440003	af948bb6-8012-4a6f-85f1-9c3f87ccc859	C3L-04848-04	6abdfa5b-ab89-4ac9-974f-427a4007a133	C3L-04848	CPTAC3 Discovery and Confirmatory	Solid Tissue Normal	Pancreas	Pancreatic Ductal Adenocarcinoma	No	Qualified				protein		Qualified	Qualified	no		Solid Tissue					LN2	101.3					Snap Frozen					42		Normal
238	C3L.04853	C3L.04853_Normal_Protein			C3L.04853_Tumor_Protein			FALSE	2	4a8bebd5-5543-42f2-ba9d-3d7f51b052e3	CPT0248620003	5b091d7b-8a61-43fe-bfdb-c61c9ffcbbdc	C3L-04853-04	28c67334-e064-4692-8868-add8d830e983	C3L-04853	CPTAC3 Discovery and Confirmatory	Solid Tissue Normal	Pancreas	Pancreatic Ductal Adenocarcinoma	No	Qualified				protein		Qualified	Qualified	no		Solid Tissue					LN2	77.6					Snap Frozen					36		Normal
239	C3L.04853	C3L.04853_Normal_Protein			C3L.04853_Tumor_Protein			FALSE	2	f711621a-dc10-4bed-bb20-02a5bd790aae	CPT0248590004	47f6ef15-c532-4f95-92a9-d55f0a1ec17c	C3L-04853-01, C3L-04853-02	28c67334-e064-4692-8868-add8d830e983	C3L-04853	CPTAC3 Discovery and Confirmatory	Primary Tumor	Pancreas	Pancreatic Ductal Adenocarcinoma	No	Qualified				protein		Qualified	Qualified	no		Not Reported																		Tumor
240	C3N.00167	C3N.00167_Normal_Protein	C3N.00167_Normal_RNA	C3N.00167_Normal_CpG	C3N.00167_Tumor_Protein	C3N.00167_Tumor_RNA	C3N.00167_Tumor_CpG	TRUE	6	5a27e600-d0b0-11e9-9a07-0a80fada099c	CPT0013600003	9ffd0965-d0a6-11e9-9a07-0a80fada099c	C3N-00167-02	f1edcf73-cf1e-11e9-9a07-0a80fada099c	C3N-00167	CPTAC3 Discovery and Confirmatory	Primary Tumor	Bronchus and lung	Lung Adenocarcinoma	no	Qualified				protein		Qualified	Qualified	no	Not Reported	Solid Tissue	250			Not Reported	LN2	250			Not Reported		Snap Frozen							tumor
241	C3N.00167	C3N.00167_Normal_Protein	C3N.00167_Normal_RNA	C3N.00167_Normal_CpG	C3N.00167_Tumor_Protein	C3N.00167_Tumor_RNA	C3N.00167_Tumor_CpG	TRUE	6	5a4cbb57-d0b0-11e9-9a07-0a80fada099c	CPT0013630003	9fe5403b-d0a6-11e9-9a07-0a80fada099c	C3N-00167-06	f1edcf73-cf1e-11e9-9a07-0a80fada099c	C3N-00167	CPTAC3 Discovery and Confirmatory	Solid Tissue Normal	Bronchus and lung	Lung Adenocarcinoma	no	Qualified				protein		Qualified	Qualified	no	Not Reported	Solid Tissue				Not Reported	LN2	250			Not Reported		Snap Frozen							normal
242	C3N.00169	C3N.00169_Normal_Protein	C3N.00169_Normal_RNA	C3N.00169_Normal_CpG	C3N.00169_Tumor_Protein	C3N.00169_Tumor_RNA	C3N.00169_Tumor_CpG	TRUE	6	5a700807-d0b0-11e9-9a07-0a80fada099c	CPT0014860003	a02ea9f3-d0a6-11e9-9a07-0a80fada099c	C3N-00169-03	f1edd1df-cf1e-11e9-9a07-0a80fada099c	C3N-00169	CPTAC3 Discovery and Confirmatory	Primary Tumor	Bronchus and lung	Lung Adenocarcinoma	no	Qualified				protein		Qualified	Qualified	no	Not Reported	Solid Tissue	250			Not Reported	LN2	250			Not Reported		Snap Frozen							tumor
243	C3N.00169	C3N.00169_Normal_Protein	C3N.00169_Normal_RNA	C3N.00169_Normal_CpG	C3N.00169_Tumor_Protein	C3N.00169_Tumor_RNA	C3N.00169_Tumor_CpG	TRUE	6	5a910ac5-d0b0-11e9-9a07-0a80fada099c	CPT0014930003	a01705f8-d0a6-11e9-9a07-0a80fada099c	C3N-00169-06	f1edd1df-cf1e-11e9-9a07-0a80fada099c	C3N-00169	CPTAC3 Discovery and Confirmatory	Solid Tissue Normal	Bronchus and lung	Lung Adenocarcinoma	no	Qualified				protein		Qualified	Qualified	no	Not Reported	Solid Tissue				Not Reported	LN2	200			Not Reported		Snap Frozen							normal
244	C3N.00175	C3N.00175_Normal_Protein	C3N.00175_Normal_RNA	C3N.00175_Normal_CpG	C3N.00175_Tumor_Protein	C3N.00175_Tumor_RNA	C3N.00175_Tumor_CpG	TRUE	6	5abb01d1-d0b0-11e9-9a07-0a80fada099c	CPT0013880003	a05de77f-d0a6-11e9-9a07-0a80fada099c	C3N-00175-02	f1edd3ac-cf1e-11e9-9a07-0a80fada099c	C3N-00175	CPTAC3 Discovery and Confirmatory	Primary Tumor	Bronchus and lung	Lung Adenocarcinoma	no	Qualified				protein		Qualified	Qualified	no	Not Reported	Solid Tissue	250			Not Reported	LN2	250			Not Reported		Snap Frozen							tumor
245	C3N.00175	C3N.00175_Normal_Protein	C3N.00175_Normal_RNA	C3N.00175_Normal_CpG	C3N.00175_Tumor_Protein	C3N.00175_Tumor_RNA	C3N.00175_Tumor_CpG	TRUE	6	5addfb85-d0b0-11e9-9a07-0a80fada099c	CPT0013910003	a0465f5c-d0a6-11e9-9a07-0a80fada099c	C3N-00175-06	f1edd3ac-cf1e-11e9-9a07-0a80fada099c	C3N-00175	CPTAC3 Discovery and Confirmatory	Solid Tissue Normal	Bronchus and lung	Lung Adenocarcinoma	no	Qualified				protein		Qualified	Qualified	no	Not Reported	Solid Tissue				Not Reported	LN2	200			Not Reported		Snap Frozen							normal
246	C3N.00180	C3N.00180_Normal_Protein	C3N.00180_Normal_RNA	C3N.00180_Normal_CpG	C3N.00180_Tumor_Protein		C3N.00180_Tumor_CpG	FALSE	5	5afedf9e-d0b0-11e9-9a07-0a80fada099c	CPT0066780003	a098554b-d0a6-11e9-9a07-0a80fada099c	C3N-00180-02	f1edd776-cf1e-11e9-9a07-0a80fada099c	C3N-00180	CPTAC3 Discovery and Confirmatory	Primary Tumor	Bronchus and lung	Lung Adenocarcinoma	no	Qualified				protein		Qualified	Qualified	no	Not Reported	Solid Tissue	0.25			Not Reported	LN2	250			Not Reported		Snap Frozen							tumor
247	C3N.00180	C3N.00180_Normal_Protein	C3N.00180_Normal_RNA	C3N.00180_Normal_CpG	C3N.00180_Tumor_Protein		C3N.00180_Tumor_CpG	FALSE	5	5b1fecc9-d0b0-11e9-9a07-0a80fada099c	CPT0066810003	a07f87f2-d0a6-11e9-9a07-0a80fada099c	C3N-00180-06	f1edd776-cf1e-11e9-9a07-0a80fada099c	C3N-00180	CPTAC3 Discovery and Confirmatory	Solid Tissue Normal	Bronchus and lung	Lung Adenocarcinoma	no	Qualified				protein		Qualified	Qualified	no	Not Reported	Solid Tissue				Not Reported	LN2	200			Not Reported		Snap Frozen							normal
248	C3N.00199	C3N.00199_Normal_Protein	C3N.00199_Normal_RNA	C3N.00199_Normal_CpG	C3N.00199_Tumor_Protein	C3N.00199_Tumor_RNA	C3N.00199_Tumor_CpG	TRUE	6	5b41d095-d0b0-11e9-9a07-0a80fada099c	CPT0014260003	a0c77d41-d0a6-11e9-9a07-0a80fada099c	C3N-00199-02	f1edd951-cf1e-11e9-9a07-0a80fada099c	C3N-00199	CPTAC3 Discovery and Confirmatory	Primary Tumor	Bronchus and lung	Lung Adenocarcinoma	no	Qualified				protein		Qualified	Qualified	no	Not Reported	Solid Tissue	0.55			Not Reported	LN2	551			Not Reported		Snap Frozen							tumor
249	C3N.00199	C3N.00199_Normal_Protein	C3N.00199_Normal_RNA	C3N.00199_Normal_CpG	C3N.00199_Tumor_Protein	C3N.00199_Tumor_RNA	C3N.00199_Tumor_CpG	TRUE	6	5b69bdbb-d0b0-11e9-9a07-0a80fada099c	CPT0014290003	a0aff722-d0a6-11e9-9a07-0a80fada099c	C3N-00199-07	f1edd951-cf1e-11e9-9a07-0a80fada099c	C3N-00199	CPTAC3 Discovery and Confirmatory	Solid Tissue Normal	Bronchus and lung	Lung Adenocarcinoma	no	Qualified				protein		Qualified	Qualified	no	Not Reported	Solid Tissue				Not Reported	LN2	169			Not Reported		Snap Frozen							normal
250	C3N.00203	C3N.00203_Normal_Protein	C3N.00203_Normal_RNA		C3N.00203_Tumor_Protein	C3N.00203_Tumor_RNA	C3N.00203_Tumor_CpG	FALSE	5	5b8c644b-d0b0-11e9-9a07-0a80fada099c	CPT0090340003	a0f739b8-d0a6-11e9-9a07-0a80fada099c	C3N-00203-03	f1eddb3c-cf1e-11e9-9a07-0a80fada099c	C3N-00203	CPTAC3 Discovery and Confirmatory	Primary Tumor	Bronchus and lung	Lung Adenocarcinoma	no	Qualified				protein		Qualified	Qualified	no	Not Reported	Solid Tissue				Not Reported	LN2	247			Not Reported		Snap Frozen							tumor
251	C3N.00203	C3N.00203_Normal_Protein	C3N.00203_Normal_RNA		C3N.00203_Tumor_Protein	C3N.00203_Tumor_RNA	C3N.00203_Tumor_CpG	FALSE	5	5bae5c11-d0b0-11e9-9a07-0a80fada099c	CPT0090370003	a0df847c-d0a6-11e9-9a07-0a80fada099c	C3N-00203-07	f1eddb3c-cf1e-11e9-9a07-0a80fada099c	C3N-00203	CPTAC3 Discovery and Confirmatory	Solid Tissue Normal	Bronchus and lung	Lung Adenocarcinoma	no	Qualified				protein		Qualified	Qualified	no	Not Reported	Solid Tissue				Not Reported	LN2	306			Not Reported		Snap Frozen							normal
252	C3N.00204	C3N.00204_Normal_Protein			C3N.00204_Tumor_Protein	C3N.00204_Tumor_RNA		FALSE	3	df508891-8f98-11ea-b1fd-0aad30af8a83	CPT0084650004	df4f69f2-8f98-11ea-b1fd-0aad30af8a83	C3N-00204-06	df4eaeb4-8f98-11ea-b1fd-0aad30af8a83	C3N-00204	CPTAC3 Discovery and Confirmatory	Solid Tissue Normal	Head and Neck	Head and Neck Squamous Cell Carcinoma	no	Qualified				protein		Qualified	Qualified	no		Solid Tissue					LN2	84					Snap Frozen				31	8		Normal
253	C3N.00204	C3N.00204_Normal_Protein			C3N.00204_Tumor_Protein	C3N.00204_Tumor_RNA		FALSE	3	df5087b9-8f98-11ea-b1fd-0aad30af8a83	CPT0084630009	df4f68dd-8f98-11ea-b1fd-0aad30af8a83	C3N-00204-03	df4eaeb4-8f98-11ea-b1fd-0aad30af8a83	C3N-00204	CPTAC3 Discovery and Confirmatory	Primary Tumor	Head and Neck	Head and Neck Squamous Cell Carcinoma	no	Qualified				protein		Qualified	Qualified	no		Solid Tissue					LN2	156					Snap Frozen				27	4		Tumor
254	C3N.00217	C3N.00217_Normal_Protein	C3N.00217_Normal_RNA	C3N.00217_Normal_CpG	C3N.00217_Tumor_Protein			FALSE	4	5bcf412f-d0b0-11e9-9a07-0a80fada099c	CPT0090570004	a12e54b7-d0a6-11e9-9a07-0a80fada099c	C3N-00217-02, C3N-00217-04	f1eddd2a-cf1e-11e9-9a07-0a80fada099c	C3N-00217	CPTAC3 Discovery and Confirmatory	Primary Tumor	Bronchus and lung	Lung Adenocarcinoma	no	Qualified				protein		Qualified	Qualified	no	Not Reported	Not Reported				Not Reported					Not Reported		Not Reported							tumor
255	C3N.00217	C3N.00217_Normal_Protein	C3N.00217_Normal_RNA	C3N.00217_Normal_CpG	C3N.00217_Tumor_Protein			FALSE	4	5bfb4e1b-d0b0-11e9-9a07-0a80fada099c	CPT0090600003	a11658cc-d0a6-11e9-9a07-0a80fada099c	C3N-00217-06	f1eddd2a-cf1e-11e9-9a07-0a80fada099c	C3N-00217	CPTAC3 Discovery and Confirmatory	Solid Tissue Normal	Bronchus and lung	Lung Adenocarcinoma	no	Qualified				protein		Qualified	Qualified	no	Not Reported	Solid Tissue				Not Reported	LN2	313			Not Reported		Snap Frozen							normal
256	C3N.00221	C3N.00221_Normal_Protein			C3N.00221_Tumor_Protein			FALSE	2	1c669bad-d028-11ea-b1fd-0aad30af8a83	CPT0111150004	1c651d99-d028-11ea-b1fd-0aad30af8a83	C3N-00221-06, C3N-00221-08	1c6415e2-d028-11ea-b1fd-0aad30af8a83	C3N-00221	CPTAC3 Discovery and Confirmatory	Primary Tumor	Bronchus and lung	Lung Squamous Cell Carcinoma	no	Qualified				Protein		Qualified	Qualified	no		Not Reported																		Tumor
257	C3N.00221	C3N.00221_Normal_Protein			C3N.00221_Tumor_Protein			FALSE	2	1c669cae-d028-11ea-b1fd-0aad30af8a83	CPT0111000004	1c651f93-d028-11ea-b1fd-0aad30af8a83	C3N-00221-01, C3N-00221-02, C3N-00221-03	1c6415e2-d028-11ea-b1fd-0aad30af8a83	C3N-00221	CPTAC3 Discovery and Confirmatory	Solid Tissue Normal	Bronchus and lung	Lung Squamous Cell Carcinoma	no	Qualified				Protein		Qualified	Qualified	no		Not Reported																		Normal
258	C3N.00223	C3N.00223_Normal_Protein	C3N.00223_Normal_RNA		C3N.00223_Tumor_Protein	C3N.00223_Tumor_RNA		FALSE	4	5c1c33f1-d0b0-11e9-9a07-0a80fada099c	CPT0111300003	a14853f8-d0a6-11e9-9a07-0a80fada099c	C3N-00223-01	f1ededdc-cf1e-11e9-9a07-0a80fada099c	C3N-00223	CPTAC3 Discovery and Confirmatory	Primary Tumor	Bronchus and lung	Lung Adenocarcinoma	no	Qualified				protein		Qualified	Qualified	no	Not Reported	Solid Tissue				Not Reported	LN2	202			Not Reported		Snap Frozen							tumor
259	C3N.00223	C3N.00223_Normal_Protein	C3N.00223_Normal_RNA		C3N.00223_Tumor_Protein	C3N.00223_Tumor_RNA		FALSE	4	5c3cf6d6-d0b0-11e9-9a07-0a80fada099c	CPT0111480003	a16022df-d0a6-11e9-9a07-0a80fada099c	C3N-00223-07	f1ededdc-cf1e-11e9-9a07-0a80fada099c	C3N-00223	CPTAC3 Discovery and Confirmatory	Solid Tissue Normal	Bronchus and lung	Lung Adenocarcinoma	no	Qualified				protein		Qualified	Qualified	no	Not Reported	Solid Tissue				Not Reported	LN2	204			Not Reported		Snap Frozen							normal
260	C3N.00249	C3N.00249_Normal_Protein		C3N.00249_Normal_CpG	C3N.00249_Tumor_Protein	C3N.00249_Tumor_RNA	C3N.00249_Tumor_CpG	FALSE	5	12f66b2e-9da1-48d4-a2b2-cb5b504823c0	CPT0025750003	40436fa7-cbac-442f-89c8-5e44ea28ceac	C3N-00249-03	9bb79b5f-fa75-4d05-8a23-eda606a6cfdc	C3N-00249	CPTAC3 Discovery and Confirmatory	Primary Tumor	Pancreas	Pancreatic Ductal Adenocarcinoma	No	Qualified				protein		Qualified	Qualified	no		Solid Tissue					LN2	282					Snap Frozen					26		Tumor
261	C3N.00249	C3N.00249_Normal_Protein		C3N.00249_Normal_CpG	C3N.00249_Tumor_Protein	C3N.00249_Tumor_RNA	C3N.00249_Tumor_CpG	FALSE	5	5c309480-b061-47da-980a-ab2146372303	CPT0025760003	5b5e895c-c2f8-464d-a533-406f90655b64	C3N-00249-06	9bb79b5f-fa75-4d05-8a23-eda606a6cfdc	C3N-00249	CPTAC3 Discovery and Confirmatory	Solid Tissue Normal	Pancreas	Pancreatic Ductal Adenocarcinoma	No	Qualified				protein		Qualified	Qualified	no		Solid Tissue					LN2	147					Snap Frozen					26		Normal
262	C3N.00293	C3N.00293_Normal_Protein	C3N.00293_Normal_RNA		C3N.00293_Tumor_Protein	C3N.00293_Tumor_RNA	C3N.00293_Tumor_CpG	FALSE	5	5c5f2973-d0b0-11e9-9a07-0a80fada099c	CPT0008410003	a18f6ec9-d0a6-11e9-9a07-0a80fada099c	C3N-00293-04	f1edf269-cf1e-11e9-9a07-0a80fada099c	C3N-00293	CPTAC3 Discovery and Confirmatory	Primary Tumor	Bronchus and lung	Lung Adenocarcinoma	no	Qualified				protein		Qualified	Qualified	no	Not Reported	Solid Tissue	0.67			Not Reported	LN2	670			Not Reported		Snap Frozen							tumor
263	C3N.00293	C3N.00293_Normal_Protein	C3N.00293_Normal_RNA		C3N.00293_Tumor_Protein	C3N.00293_Tumor_RNA	C3N.00293_Tumor_CpG	FALSE	5	5c87b314-d0b0-11e9-9a07-0a80fada099c	CPT0008420003	a177e0f2-d0a6-11e9-9a07-0a80fada099c	C3N-00293-05	f1edf269-cf1e-11e9-9a07-0a80fada099c	C3N-00293	CPTAC3 Discovery and Confirmatory	Solid Tissue Normal	Bronchus and lung	Lung Adenocarcinoma	no	Qualified				protein		Qualified	Qualified	no	Not Reported	Solid Tissue				Not Reported	LN2	1030			Not Reported		Snap Frozen							normal
264	C3N.00306	C3N.00306_Normal_Protein	C3N.00306_Normal_RNA		C3N.00306_Tumor_Protein	C3N.00306_Tumor_RNA	C3N.00306_Tumor_CpG	FALSE	5	df50907c-8f98-11ea-b1fd-0aad30af8a83	CPT0011320003	df4f72b9-8f98-11ea-b1fd-0aad30af8a83	C3N-00306-05	df4eb2e7-8f98-11ea-b1fd-0aad30af8a83	C3N-00306	CPTAC3 Discovery and Confirmatory	Solid Tissue Normal	Head and Neck	Head and Neck Squamous Cell Carcinoma	no	Qualified				protein		Qualified	Qualified	no		Solid Tissue					LN2	240					Snap Frozen					11		Normal
265	C3N.00306	C3N.00306_Normal_Protein	C3N.00306_Normal_RNA		C3N.00306_Tumor_Protein	C3N.00306_Tumor_RNA	C3N.00306_Tumor_CpG	FALSE	5	df508f9c-8f98-11ea-b1fd-0aad30af8a83	CPT0011290003	df4f71a3-8f98-11ea-b1fd-0aad30af8a83	C3N-00306-02	df4eb2e7-8f98-11ea-b1fd-0aad30af8a83	C3N-00306	CPTAC3 Discovery and Confirmatory	Primary Tumor	Head and Neck	Head and Neck Squamous Cell Carcinoma	no	Qualified				protein		Qualified	Qualified	no		Solid Tissue					LN2	273					Snap Frozen					11		Tumor
266	C3N.00307	C3N.00307_Normal_Protein	C3N.00307_Normal_RNA		C3N.00307_Tumor_Protein	C3N.00307_Tumor_RNA	C3N.00307_Tumor_CpG	FALSE	5	df509149-8f98-11ea-b1fd-0aad30af8a83	CPT0008930003	df4f74af-8f98-11ea-b1fd-0aad30af8a83	C3N-00307-02	df4eb3f1-8f98-11ea-b1fd-0aad30af8a83	C3N-00307	CPTAC3 Discovery and Confirmatory	Primary Tumor	Head and Neck	Head and Neck Squamous Cell Carcinoma	no	Qualified				protein		Qualified	Qualified	no		Solid Tissue					LN2	404					Snap Frozen					13		Tumor
267	C3N.00307	C3N.00307_Normal_Protein	C3N.00307_Normal_RNA		C3N.00307_Tumor_Protein	C3N.00307_Tumor_RNA	C3N.00307_Tumor_CpG	FALSE	5	df509331-8f98-11ea-b1fd-0aad30af8a83	CPT0008960003	df4f76bb-8f98-11ea-b1fd-0aad30af8a83	C3N-00307-05	df4eb3f1-8f98-11ea-b1fd-0aad30af8a83	C3N-00307	CPTAC3 Discovery and Confirmatory	Solid Tissue Normal	Head and Neck	Head and Neck Squamous Cell Carcinoma	no	Qualified				protein		Qualified	Qualified	no		Solid Tissue					LN2	460					Snap Frozen					13		Normal
268	C3N.00433	C3N.00433_Normal_Protein	C3N.00433_Normal_RNA		C3N.00433_Tumor_Protein	C3N.00433_Tumor_RNA	C3N.00433_Tumor_CpG	FALSE	5	5cd8376d-d0b0-11e9-9a07-0a80fada099c	CPT0021450003	a1e245a6-d0a6-11e9-9a07-0a80fada099c	C3N-00433-03	f1edf6fb-cf1e-11e9-9a07-0a80fada099c	C3N-00433	CPTAC3 Discovery and Confirmatory	Primary Tumor	Bronchus and lung	Lung Adenocarcinoma	no	Qualified				protein		Qualified	Qualified	no	Not Reported	Solid Tissue	0.4			Not Reported	LN2	400			Not Reported		Snap Frozen							tumor
269	C3N.00433	C3N.00433_Normal_Protein	C3N.00433_Normal_RNA		C3N.00433_Tumor_Protein	C3N.00433_Tumor_RNA	C3N.00433_Tumor_CpG	FALSE	5	5cfab25d-d0b0-11e9-9a07-0a80fada099c	CPT0021490003	a1ca923f-d0a6-11e9-9a07-0a80fada099c	C3N-00433-07	f1edf6fb-cf1e-11e9-9a07-0a80fada099c	C3N-00433	CPTAC3 Discovery and Confirmatory	Solid Tissue Normal	Bronchus and lung	Lung Adenocarcinoma	no	Qualified				protein		Qualified	Qualified	no	Not Reported	Solid Tissue				Not Reported	LN2	124			Not Reported		Snap Frozen							normal
270	C3N.00436	C3N.00436_Normal_Protein	C3N.00436_Normal_RNA	C3N.00436_Normal_CpG	C3N.00436_Tumor_Protein	C3N.00436_Tumor_RNA	C3N.00436_Tumor_CpG	TRUE	6	5c76d568-0435-48a2-9e3c-15a172d32d12	CPT0077860003	72cc17c2-8487-457f-b72d-20a10aa1bf4e	C3N-00436-01	ac628f19-20c7-420e-8a7c-10db8ab77656	C3N-00436	CPTAC3 Discovery and Confirmatory	Primary Tumor	Pancreas	Pancreatic Ductal Adenocarcinoma	No	Qualified				protein		Qualified	Qualified	no		Solid Tissue					LN2	239					Snap Frozen					9		Tumor
271	C3N.00436	C3N.00436_Normal_Protein	C3N.00436_Normal_RNA	C3N.00436_Normal_CpG	C3N.00436_Tumor_Protein	C3N.00436_Tumor_RNA	C3N.00436_Tumor_CpG	TRUE	6	9e2512ab-4759-4099-b879-74638741e571	CPT0077880003	ba1eb13c-fb47-4ab9-87a2-39b4845b683f	C3N-00436-05	ac628f19-20c7-420e-8a7c-10db8ab77656	C3N-00436	CPTAC3 Discovery and Confirmatory	Solid Tissue Normal	Pancreas	Pancreatic Ductal Adenocarcinoma	No	Qualified				protein		Qualified	Qualified	no		Solid Tissue					LN2	249					Snap Frozen					9		Normal
272	C3N.00497	C3N.00497_Normal_Protein	C3N.00497_Normal_RNA	C3N.00497_Normal_CpG	C3N.00497_Tumor_Protein	C3N.00497_Tumor_RNA	C3N.00497_Tumor_CpG	TRUE	6	1c66a136-d028-11ea-b1fd-0aad30af8a83	CPT0079110003	1c6525a6-d028-11ea-b1fd-0aad30af8a83	C3N-00497-05	1c641892-d028-11ea-b1fd-0aad30af8a83	C3N-00497	CPTAC3 Discovery and Confirmatory	Solid Tissue Normal	Bronchus and lung	Lung Squamous Cell Carcinoma	no	Qualified				Protein		Qualified	Qualified	no		Solid Tissue					LN2	193					Snap Frozen					16		Normal
273	C3N.00497	C3N.00497_Normal_Protein	C3N.00497_Normal_RNA	C3N.00497_Normal_CpG	C3N.00497_Tumor_Protein	C3N.00497_Tumor_RNA	C3N.00497_Tumor_CpG	TRUE	6	1c669fb6-d028-11ea-b1fd-0aad30af8a83	CPT0079100003	1c652397-d028-11ea-b1fd-0aad30af8a83	C3N-00497-01	1c641892-d028-11ea-b1fd-0aad30af8a83	C3N-00497	CPTAC3 Discovery and Confirmatory	Primary Tumor	Bronchus and lung	Lung Squamous Cell Carcinoma	no	Qualified				Protein		Qualified	Qualified	no		Solid Tissue					LN2	445					Snap Frozen					16		Tumor
274	C3N.00498	C3N.00498_Normal_Protein	C3N.00498_Normal_RNA		C3N.00498_Tumor_Protein			FALSE	3	df50940e-8f98-11ea-b1fd-0aad30af8a83	CPT0013000004	df4f7820-8f98-11ea-b1fd-0aad30af8a83	C3N-00498-02	df4eb5b7-8f98-11ea-b1fd-0aad30af8a83	C3N-00498	CPTAC3 Discovery and Confirmatory	Primary Tumor	Head and Neck	Head and Neck Squamous Cell Carcinoma	no	Qualified				protein		Qualified	Qualified	no		Solid Tissue					LN2	78					Snap Frozen					20		Tumor
275	C3N.00498	C3N.00498_Normal_Protein	C3N.00498_Normal_RNA		C3N.00498_Tumor_Protein			FALSE	3	df5094d9-8f98-11ea-b1fd-0aad30af8a83	CPT0013030003	df4f79d8-8f98-11ea-b1fd-0aad30af8a83	C3N-00498-05	df4eb5b7-8f98-11ea-b1fd-0aad30af8a83	C3N-00498	CPTAC3 Discovery and Confirmatory	Solid Tissue Normal	Head and Neck	Head and Neck Squamous Cell Carcinoma	no	Qualified				protein		Qualified	Qualified	no		Solid Tissue					LN2	100					Snap Frozen					20		Normal
276	C3N.00512	C3N.00512_Normal_Protein		C3N.00512_Normal_CpG	C3N.00512_Tumor_Protein			FALSE	3	b0a0470c-613c-4835-9fb7-30d9b0092701	CPT0078160004	ed950eb6-a1c6-4ba1-85e9-61c9b0867833	C3N-00512-01, C3N-00512-02	2657813b-ca46-4047-889c-f98ed05f2796	C3N-00512	CPTAC3 Discovery and Confirmatory	Primary Tumor	Pancreas	Pancreatic Ductal Adenocarcinoma	No	Qualified				protein		Qualified	Qualified	no		Not Reported																		Tumor
277	C3N.00512	C3N.00512_Normal_Protein		C3N.00512_Normal_CpG	C3N.00512_Tumor_Protein			FALSE	3	707a4d1d-a211-49bd-a7a0-adc9c1c11699	CPT0078180003	66597520-d550-47e9-a9bc-e4d63e6a1ca8	C3N-00512-05	2657813b-ca46-4047-889c-f98ed05f2796	C3N-00512	CPTAC3 Discovery and Confirmatory	Solid Tissue Normal	Pancreas	Pancreatic Ductal Adenocarcinoma	No	Qualified				protein		Qualified	Qualified	no		Solid Tissue					LN2	294					Snap Frozen					7		Normal
278	C3N.00513	C3N.00513_Normal_Protein		C3N.00513_Normal_CpG	C3N.00513_Tumor_Protein			FALSE	3	d2683107-0c20-44b8-8148-8a38c6f7506f	CPT0077810003	f6191093-dee8-499c-8f8c-0103f224b490	C3N-00513-05	ca63469f-6f24-47be-8333-ebd44c3f831d	C3N-00513	CPTAC3 Discovery and Confirmatory	Solid Tissue Normal	Pancreas	Pancreatic Ductal Adenocarcinoma	No	Qualified				protein		Qualified	Qualified	no		Solid Tissue					LN2	286					Snap Frozen					20		Normal
279	C3N.00513	C3N.00513_Normal_Protein		C3N.00513_Normal_CpG	C3N.00513_Tumor_Protein			FALSE	3	6ff273ff-7bbf-4c6d-9feb-f019c9d9e43f	CPT0077790004	ec760155-e30c-4632-a335-a21961bdee62	C3N-00513-03, C3N-00513-04	ca63469f-6f24-47be-8333-ebd44c3f831d	C3N-00513	CPTAC3 Discovery and Confirmatory	Primary Tumor	Pancreas	Pancreatic Ductal Adenocarcinoma	No	Qualified				protein		Qualified	Qualified	no		Not Reported																		Tumor
280	C3N.00514	C3N.00514_Normal_Protein		C3N.00514_Normal_CpG	C3N.00514_Tumor_Protein			FALSE	3	4d6ade17-768b-40b5-a50a-f46457725859	CPT0077930004	751d8164-cadc-460e-8b9d-a649716303d7	C3N-00514-01, C3N-00514-02	65786c81-1ca9-4836-89a4-d80d7dbf773c	C3N-00514	CPTAC3 Discovery and Confirmatory	Primary Tumor	Pancreas	Pancreatic Ductal Adenocarcinoma	No	Qualified				protein		Qualified	Qualified	no		Not Reported																		Tumor
281	C3N.00514	C3N.00514_Normal_Protein		C3N.00514_Normal_CpG	C3N.00514_Tumor_Protein			FALSE	3	aefe89a2-929b-4b27-b2e1-35c24fccba57	CPT0077950003	16f91f45-d651-43db-a8a5-225859b319a4	C3N-00514-05	65786c81-1ca9-4836-89a4-d80d7dbf773c	C3N-00514	CPTAC3 Discovery and Confirmatory	Solid Tissue Normal	Pancreas	Pancreatic Ductal Adenocarcinoma	No	Qualified				protein		Qualified	Qualified	no		Solid Tissue					LN2	264					Snap Frozen					6		Normal
282	C3N.00518	C3N.00518_Normal_Protein	C3N.00518_Normal_RNA	C3N.00518_Normal_CpG	C3N.00518_Tumor_Protein	C3N.00518_Tumor_RNA	C3N.00518_Tumor_CpG	TRUE	6	6ce6858e-088b-4c59-822d-dfc4ad749e46	CPT0078030003	5f9d0bd6-6454-4fc7-8b09-cd3048674b46	C3N-00518-05	0f06151e-53a2-4573-84c3-76e1b5c0ce34	C3N-00518	CPTAC3 Discovery and Confirmatory	Solid Tissue Normal	Pancreas	Pancreatic Ductal Adenocarcinoma	No	Qualified				protein		Qualified	Qualified	no		Solid Tissue					LN2	163					Snap Frozen					6		Normal
283	C3N.00518	C3N.00518_Normal_Protein	C3N.00518_Normal_RNA	C3N.00518_Normal_CpG	C3N.00518_Tumor_Protein	C3N.00518_Tumor_RNA	C3N.00518_Tumor_CpG	TRUE	6	b0efe015-7be2-4faf-a3f6-a5962316dc83	CPT0078000003	a2913672-6c34-44df-ad13-f3cf5144b481	C3N-00518-01	0f06151e-53a2-4573-84c3-76e1b5c0ce34	C3N-00518	CPTAC3 Discovery and Confirmatory	Primary Tumor	Pancreas	Pancreatic Ductal Adenocarcinoma	No	Qualified				protein		Qualified	Qualified	no		Solid Tissue					LN2	231					Snap Frozen					6		Tumor
284	C3N.00519	C3N.00519_Normal_Protein	C3N.00519_Normal_RNA		C3N.00519_Tumor_Protein	C3N.00519_Tumor_RNA	C3N.00519_Tumor_CpG	FALSE	5	df5096f9-8f98-11ea-b1fd-0aad30af8a83	CPT0013430003	df4f7af4-8f98-11ea-b1fd-0aad30af8a83	C3N-00519-02	df4eb697-8f98-11ea-b1fd-0aad30af8a83	C3N-00519	CPTAC3 Discovery and Confirmatory	Primary Tumor	Head and Neck	Head and Neck Squamous Cell Carcinoma	no	Qualified				protein		Qualified	Qualified	no		Solid Tissue					LN2	383					Snap Frozen					11		Tumor
285	C3N.00519	C3N.00519_Normal_Protein	C3N.00519_Normal_RNA		C3N.00519_Tumor_Protein	C3N.00519_Tumor_RNA	C3N.00519_Tumor_CpG	FALSE	5	df5097e3-8f98-11ea-b1fd-0aad30af8a83	CPT0013460003	df4f7ca6-8f98-11ea-b1fd-0aad30af8a83	C3N-00519-05	df4eb697-8f98-11ea-b1fd-0aad30af8a83	C3N-00519	CPTAC3 Discovery and Confirmatory	Solid Tissue Normal	Head and Neck	Head and Neck Squamous Cell Carcinoma	no	Qualified				protein		Qualified	Qualified	no		Solid Tissue					LN2	380					Snap Frozen					11		Normal
286	C3N.00545	C3N.00545_Normal_Protein	C3N.00545_Normal_RNA	C3N.00545_Normal_CpG	C3N.00545_Tumor_Protein	C3N.00545_Tumor_RNA	C3N.00545_Tumor_CpG	TRUE	6	5d25f254-d0b0-11e9-9a07-0a80fada099c	CPT0066890003	a1f9d9df-d0a6-11e9-9a07-0a80fada099c	C3N-00545-01	f1edf936-cf1e-11e9-9a07-0a80fada099c	C3N-00545	CPTAC3 Discovery and Confirmatory	Primary Tumor	Bronchus and lung	Lung Adenocarcinoma	no	Disqualified				protein		Disqualified	Disqualified	no	Not Reported	Solid Tissue	0.25			Not Reported	LN2	250			Not Reported		Snap Frozen							tumor
287	C3N.00545	C3N.00545_Normal_Protein	C3N.00545_Normal_RNA	C3N.00545_Normal_CpG	C3N.00545_Tumor_Protein	C3N.00545_Tumor_RNA	C3N.00545_Tumor_CpG	TRUE	6	5d4908d3-d0b0-11e9-9a07-0a80fada099c	CPT0066930003	a212c839-d0a6-11e9-9a07-0a80fada099c	C3N-00545-06	f1edf936-cf1e-11e9-9a07-0a80fada099c	C3N-00545	CPTAC3 Discovery and Confirmatory	Solid Tissue Normal	Bronchus and lung	Lung Adenocarcinoma	no	Disqualified				protein		Disqualified	Disqualified	no	Not Reported	Solid Tissue				Not Reported	LN2	150			Not Reported		Snap Frozen							normal
288	C3N.00546	C3N.00546_Normal_Protein	C3N.00546_Normal_RNA	C3N.00546_Normal_CpG	C3N.00546_Tumor_Protein	C3N.00546_Tumor_RNA	C3N.00546_Tumor_CpG	TRUE	6	5d69fc75-d0b0-11e9-9a07-0a80fada099c	CPT0067070003	a24a810b-d0a6-11e9-9a07-0a80fada099c	C3N-00546-01	f1edfb6c-cf1e-11e9-9a07-0a80fada099c	C3N-00546	CPTAC3 Discovery and Confirmatory	Primary Tumor	Bronchus and lung	Lung Adenocarcinoma	no	Qualified				protein		Qualified	Qualified	no	Not Reported	Solid Tissue	0.25			Not Reported	LN2	250			Not Reported		Snap Frozen							tumor
289	C3N.00546	C3N.00546_Normal_Protein	C3N.00546_Normal_RNA	C3N.00546_Normal_CpG	C3N.00546_Tumor_Protein	C3N.00546_Tumor_RNA	C3N.00546_Tumor_CpG	TRUE	6	5d8b2b52-d0b0-11e9-9a07-0a80fada099c	CPT0067110003	a22b6eda-d0a6-11e9-9a07-0a80fada099c	C3N-00546-06	f1edfb6c-cf1e-11e9-9a07-0a80fada099c	C3N-00546	CPTAC3 Discovery and Confirmatory	Solid Tissue Normal	Bronchus and lung	Lung Adenocarcinoma	no	Qualified				protein		Qualified	Qualified	no	Not Reported	Solid Tissue				Not Reported	LN2	200			Not Reported		Snap Frozen							normal
290	C3N.00547	C3N.00547_Normal_Protein	C3N.00547_Normal_RNA	C3N.00547_Normal_CpG	C3N.00547_Tumor_Protein	C3N.00547_Tumor_RNA	C3N.00547_Tumor_CpG	TRUE	6	5db41dd2-d0b0-11e9-9a07-0a80fada099c	CPT0067250003	a27c1ef6-d0a6-11e9-9a07-0a80fada099c	C3N-00547-01	f1edfd98-cf1e-11e9-9a07-0a80fada099c	C3N-00547	CPTAC3 Discovery and Confirmatory	Primary Tumor	Bronchus and lung	Lung Adenocarcinoma	no	Qualified				protein		Qualified	Qualified	no	Not Reported	Solid Tissue	0.25			Not Reported	LN2	250			Not Reported		Snap Frozen							tumor
291	C3N.00547	C3N.00547_Normal_Protein	C3N.00547_Normal_RNA	C3N.00547_Normal_CpG	C3N.00547_Tumor_Protein	C3N.00547_Tumor_RNA	C3N.00547_Tumor_CpG	TRUE	6	5dd4f951-d0b0-11e9-9a07-0a80fada099c	CPT0067290003	a2624220-d0a6-11e9-9a07-0a80fada099c	C3N-00547-06	f1edfd98-cf1e-11e9-9a07-0a80fada099c	C3N-00547	CPTAC3 Discovery and Confirmatory	Solid Tissue Normal	Bronchus and lung	Lung Adenocarcinoma	no	Qualified				protein		Qualified	Qualified	no	Not Reported	Solid Tissue				Not Reported	LN2	250			Not Reported		Snap Frozen							normal
292	C3N.00549	C3N.00549_Normal_Protein			C3N.00549_Tumor_Protein		C3N.00549_Tumor_CpG	FALSE	3	5df8e2da-d0b0-11e9-9a07-0a80fada099c	CPT0067450003	a2ab7843-d0a6-11e9-9a07-0a80fada099c	C3N-00549-03	f1edffb2-cf1e-11e9-9a07-0a80fada099c	C3N-00549	CPTAC3 Discovery and Confirmatory	Primary Tumor	Bronchus and lung	Lung Adenocarcinoma	no	Qualified				protein		Qualified	Qualified	no	Not Reported	Solid Tissue	0.25			Not Reported	LN2	250			Not Reported		Snap Frozen							tumor
293	C3N.00549	C3N.00549_Normal_Protein			C3N.00549_Tumor_Protein		C3N.00549_Tumor_CpG	FALSE	3	5e19ef2e-d0b0-11e9-9a07-0a80fada099c	CPT0067470004	a293c474-d0a6-11e9-9a07-0a80fada099c	C3N-00549-06, C3N-00549-07	f1edffb2-cf1e-11e9-9a07-0a80fada099c	C3N-00549	CPTAC3 Discovery and Confirmatory	Solid Tissue Normal	Bronchus and lung	Lung Adenocarcinoma	no	Qualified				protein		Qualified	Qualified	no	Not Reported	Not Reported				Not Reported					Not Reported		Not Reported							normal
294	C3N.00550	C3N.00550_Normal_Protein	C3N.00550_Normal_RNA	C3N.00550_Normal_CpG	C3N.00550_Tumor_Protein	C3N.00550_Tumor_RNA	C3N.00550_Tumor_CpG	TRUE	6	5e3b13bd-d0b0-11e9-9a07-0a80fada099c	CPT0067620003	a2e2fe89-d0a6-11e9-9a07-0a80fada099c	C3N-00550-02	f1ee01d7-cf1e-11e9-9a07-0a80fada099c	C3N-00550	CPTAC3 Discovery and Confirmatory	Primary Tumor	Bronchus and lung	Lung Adenocarcinoma	no	Qualified				protein		Qualified	Qualified	no	Not Reported	Solid Tissue	0.3			Not Reported	LN2	300			Not Reported		Snap Frozen							tumor
295	C3N.00550	C3N.00550_Normal_Protein	C3N.00550_Normal_RNA	C3N.00550_Normal_CpG	C3N.00550_Tumor_Protein	C3N.00550_Tumor_RNA	C3N.00550_Tumor_CpG	TRUE	6	5e65f5e8-d0b0-11e9-9a07-0a80fada099c	CPT0067770003	a2c41757-d0a6-11e9-9a07-0a80fada099c	C3N-00550-06	f1ee01d7-cf1e-11e9-9a07-0a80fada099c	C3N-00550	CPTAC3 Discovery and Confirmatory	Solid Tissue Normal	Bronchus and lung	Lung Adenocarcinoma	no	Qualified				protein		Qualified	Qualified	no	Not Reported	Solid Tissue				Not Reported	LN2	150			Not Reported		Snap Frozen							normal
296	C3N.00551	C3N.00551_Normal_Protein	C3N.00551_Normal_RNA	C3N.00551_Normal_CpG	C3N.00551_Tumor_Protein	C3N.00551_Tumor_RNA	C3N.00551_Tumor_CpG	TRUE	6	5e87169f-d0b0-11e9-9a07-0a80fada099c	CPT0067940003	a313ba9e-d0a6-11e9-9a07-0a80fada099c	C3N-00551-04	f1ee0373-cf1e-11e9-9a07-0a80fada099c	C3N-00551	CPTAC3 Discovery and Confirmatory	Primary Tumor	Bronchus and lung	Lung Adenocarcinoma	no	Qualified				protein		Qualified	Qualified	no	Not Reported	Solid Tissue	0.25			Not Reported	LN2	250			Not Reported		Snap Frozen							tumor
297	C3N.00551	C3N.00551_Normal_Protein	C3N.00551_Normal_RNA	C3N.00551_Normal_CpG	C3N.00551_Tumor_Protein	C3N.00551_Tumor_RNA	C3N.00551_Tumor_CpG	TRUE	6	5ea7e771-d0b0-11e9-9a07-0a80fada099c	CPT0067950003	a2fc18c4-d0a6-11e9-9a07-0a80fada099c	C3N-00551-06	f1ee0373-cf1e-11e9-9a07-0a80fada099c	C3N-00551	CPTAC3 Discovery and Confirmatory	Solid Tissue Normal	Bronchus and lung	Lung Adenocarcinoma	no	Qualified				protein		Qualified	Qualified	no	Not Reported	Solid Tissue				Not Reported	LN2	150			Not Reported		Snap Frozen							normal
298	C3N.00552	C3N.00552_Normal_Protein	C3N.00552_Normal_RNA		C3N.00552_Tumor_Protein	C3N.00552_Tumor_RNA	C3N.00552_Tumor_CpG	FALSE	5	5ec8fbf8-d0b0-11e9-9a07-0a80fada099c	CPT0068100003	a3430b1e-d0a6-11e9-9a07-0a80fada099c	C3N-00552-02	f1ee049b-cf1e-11e9-9a07-0a80fada099c	C3N-00552	CPTAC3 Discovery and Confirmatory	Primary Tumor	Bronchus and lung	Lung Adenocarcinoma	no	Qualified				protein		Qualified	Qualified	no	Not Reported	Solid Tissue	0.25			Not Reported	LN2	250			Not Reported		Snap Frozen							tumor
299	C3N.00552	C3N.00552_Normal_Protein	C3N.00552_Normal_RNA		C3N.00552_Tumor_Protein	C3N.00552_Tumor_RNA	C3N.00552_Tumor_CpG	FALSE	5	5ef2cf98-d0b0-11e9-9a07-0a80fada099c	CPT0068130003	a32b522f-d0a6-11e9-9a07-0a80fada099c	C3N-00552-06	f1ee049b-cf1e-11e9-9a07-0a80fada099c	C3N-00552	CPTAC3 Discovery and Confirmatory	Solid Tissue Normal	Bronchus and lung	Lung Adenocarcinoma	no	Qualified				protein		Qualified	Qualified	no	Not Reported	Solid Tissue				Not Reported	LN2	150			Not Reported		Snap Frozen							normal
300	C3N.00555	C3N.00555_Normal_Protein	C3N.00555_Normal_RNA	C3N.00555_Normal_CpG	C3N.00555_Tumor_Protein	C3N.00555_Tumor_RNA		FALSE	5	1c66a4a4-d028-11ea-b1fd-0aad30af8a83	CPT0068280003	1c6529fc-d028-11ea-b1fd-0aad30af8a83	C3N-00555-02	1c64197c-d028-11ea-b1fd-0aad30af8a83	C3N-00555	CPTAC3 Discovery and Confirmatory	Primary Tumor	Bronchus and lung	Lung Squamous Cell Carcinoma	no	Qualified				Protein		Qualified	Qualified	no		Solid Tissue					LN2	250					Snap Frozen				41	6		Tumor
301	C3N.00555	C3N.00555_Normal_Protein	C3N.00555_Normal_RNA	C3N.00555_Normal_CpG	C3N.00555_Tumor_Protein	C3N.00555_Tumor_RNA		FALSE	5	1c66a227-d028-11ea-b1fd-0aad30af8a83	CPT0068320003	1c6527c6-d028-11ea-b1fd-0aad30af8a83	C3N-00555-07	1c64197c-d028-11ea-b1fd-0aad30af8a83	C3N-00555	CPTAC3 Discovery and Confirmatory	Solid Tissue Normal	Bronchus and lung	Lung Squamous Cell Carcinoma	no	Qualified				Protein		Qualified	Qualified	no		Solid Tissue					LN2	150					Snap Frozen				45	10		Normal
302	C3N.00556	C3N.00556_Normal_Protein	C3N.00556_Normal_RNA	C3N.00556_Normal_CpG	C3N.00556_Tumor_Protein	C3N.00556_Tumor_RNA	C3N.00556_Tumor_CpG	TRUE	6	5f13d8c7-d0b0-11e9-9a07-0a80fada099c	CPT0090700003	a35afd6c-d0a6-11e9-9a07-0a80fada099c	C3N-00556-03	f1ee05e4-cf1e-11e9-9a07-0a80fada099c	C3N-00556	CPTAC3 Discovery and Confirmatory	Primary Tumor	Bronchus and lung	Lung Adenocarcinoma	no	Qualified				protein		Qualified	Qualified	no	Not Reported	Solid Tissue				Not Reported	LN2	250			Not Reported		Snap Frozen							tumor
303	C3N.00556	C3N.00556_Normal_Protein	C3N.00556_Normal_RNA	C3N.00556_Normal_CpG	C3N.00556_Tumor_Protein	C3N.00556_Tumor_RNA	C3N.00556_Tumor_CpG	TRUE	6	5f37199f-d0b0-11e9-9a07-0a80fada099c	CPT0090720003	a379c3b7-d0a6-11e9-9a07-0a80fada099c	C3N-00556-06	f1ee05e4-cf1e-11e9-9a07-0a80fada099c	C3N-00556	CPTAC3 Discovery and Confirmatory	Solid Tissue Normal	Bronchus and lung	Lung Adenocarcinoma	no	Qualified				protein		Qualified	Qualified	no	Not Reported	Solid Tissue				Not Reported	LN2	150			Not Reported		Snap Frozen							normal
304	C3N.00559	C3N.00559_Normal_Protein	C3N.00559_Normal_RNA	C3N.00559_Normal_CpG	C3N.00559_Tumor_Protein	C3N.00559_Tumor_RNA	C3N.00559_Tumor_CpG	TRUE	6	5f58553a-d0b0-11e9-9a07-0a80fada099c	CPT0068610003	a3aaae31-d0a6-11e9-9a07-0a80fada099c	C3N-00559-01	f1ee070d-cf1e-11e9-9a07-0a80fada099c	C3N-00559	CPTAC3 Discovery and Confirmatory	Primary Tumor	Bronchus and lung	Lung Adenocarcinoma	no	Qualified				protein		Qualified	Qualified	no	Not Reported	Solid Tissue	0.25			Not Reported	LN2	250			Not Reported		Snap Frozen							tumor
305	C3N.00559	C3N.00559_Normal_Protein	C3N.00559_Normal_RNA	C3N.00559_Normal_CpG	C3N.00559_Tumor_Protein	C3N.00559_Tumor_RNA	C3N.00559_Tumor_CpG	TRUE	6	5f8142c7-d0b0-11e9-9a07-0a80fada099c	CPT0068650003	a391af1d-d0a6-11e9-9a07-0a80fada099c	C3N-00559-06	f1ee070d-cf1e-11e9-9a07-0a80fada099c	C3N-00559	CPTAC3 Discovery and Confirmatory	Solid Tissue Normal	Bronchus and lung	Lung Adenocarcinoma	no	Qualified				protein		Qualified	Qualified	no	Not Reported	Solid Tissue				Not Reported	LN2	150			Not Reported		Snap Frozen							normal
306	C3N.00560	C3N.00560_Normal_Protein	C3N.00560_Normal_RNA	C3N.00560_Normal_CpG	C3N.00560_Tumor_Protein	C3N.00560_Tumor_RNA	C3N.00560_Tumor_CpG	TRUE	6	5fa42d74-d0b0-11e9-9a07-0a80fada099c	CPT0068800003	a3db1e4d-d0a6-11e9-9a07-0a80fada099c	C3N-00560-02	f1ee0832-cf1e-11e9-9a07-0a80fada099c	C3N-00560	CPTAC3 Discovery and Confirmatory	Primary Tumor	Bronchus and lung	Lung Adenocarcinoma	no	Qualified				protein		Qualified	Qualified	no	Not Reported	Solid Tissue	0.25			Not Reported	LN2	250			Not Reported		Snap Frozen							tumor
307	C3N.00560	C3N.00560_Normal_Protein	C3N.00560_Normal_RNA	C3N.00560_Normal_CpG	C3N.00560_Tumor_Protein	C3N.00560_Tumor_RNA	C3N.00560_Tumor_CpG	TRUE	6	5fc50701-d0b0-11e9-9a07-0a80fada099c	CPT0068830003	a3c3564a-d0a6-11e9-9a07-0a80fada099c	C3N-00560-06	f1ee0832-cf1e-11e9-9a07-0a80fada099c	C3N-00560	CPTAC3 Discovery and Confirmatory	Solid Tissue Normal	Bronchus and lung	Lung Adenocarcinoma	no	Qualified				protein		Qualified	Qualified	no	Not Reported	Solid Tissue				Not Reported	LN2	250			Not Reported		Snap Frozen							normal
308	C3N.00572	C3N.00572_Normal_Protein	C3N.00572_Normal_RNA	C3N.00572_Normal_CpG	C3N.00572_Tumor_Protein	C3N.00572_Tumor_RNA	C3N.00572_Tumor_CpG	TRUE	6	5fe5f9dc-d0b0-11e9-9a07-0a80fada099c	CPT0015410003	a412721e-d0a6-11e9-9a07-0a80fada099c	C3N-00572-04	f1ee0957-cf1e-11e9-9a07-0a80fada099c	C3N-00572	CPTAC3 Discovery and Confirmatory	Primary Tumor	Bronchus and lung	Lung Adenocarcinoma	no	Qualified				protein		Qualified	Qualified	no	Not Reported	Solid Tissue	0.25			Not Reported	LN2	250			Not Reported		Snap Frozen							tumor
309	C3N.00572	C3N.00572_Normal_Protein	C3N.00572_Normal_RNA	C3N.00572_Normal_CpG	C3N.00572_Tumor_Protein	C3N.00572_Tumor_RNA	C3N.00572_Tumor_CpG	TRUE	6	6008a16d-d0b0-11e9-9a07-0a80fada099c	CPT0015420003	a3f2a3d2-d0a6-11e9-9a07-0a80fada099c	C3N-00572-06	f1ee0957-cf1e-11e9-9a07-0a80fada099c	C3N-00572	CPTAC3 Discovery and Confirmatory	Solid Tissue Normal	Bronchus and lung	Lung Adenocarcinoma	no	Qualified				protein		Qualified	Qualified	no	Not Reported	Solid Tissue				Not Reported	LN2	230			Not Reported		Snap Frozen							normal
310	C3N.00574	C3N.00574_Normal_Protein			C3N.00574_Tumor_Protein	C3N.00574_Tumor_RNA	C3N.00574_Tumor_CpG	FALSE	4	6030b0f3-d0b0-11e9-9a07-0a80fada099c	CPT0090860003	a42c1209-d0a6-11e9-9a07-0a80fada099c	C3N-00574-01	f1ee0a7e-cf1e-11e9-9a07-0a80fada099c	C3N-00574	CPTAC3 Discovery and Confirmatory	Primary Tumor	Bronchus and lung	Lung Adenocarcinoma	no	Qualified				protein		Qualified	Qualified	no	Not Reported	Solid Tissue				Not Reported	LN2	300			Not Reported		Snap Frozen							tumor
311	C3N.00574	C3N.00574_Normal_Protein			C3N.00574_Tumor_Protein	C3N.00574_Tumor_RNA	C3N.00574_Tumor_CpG	FALSE	4	6055ea89-d0b0-11e9-9a07-0a80fada099c	CPT0090900004	a443a398-d0a6-11e9-9a07-0a80fada099c	C3N-00574-06, C3N-00574-07	f1ee0a7e-cf1e-11e9-9a07-0a80fada099c	C3N-00574	CPTAC3 Discovery and Confirmatory	Solid Tissue Normal	Bronchus and lung	Lung Adenocarcinoma	no	Qualified				protein		Qualified	Qualified	no	Not Reported	Not Reported				Not Reported					Not Reported		Not Reported							normal
312	C3N.00578	C3N.00578_Normal_Protein	C3N.00578_Normal_RNA	C3N.00578_Normal_CpG	C3N.00578_Tumor_Protein	C3N.00578_Tumor_RNA	C3N.00578_Tumor_CpG	TRUE	6	6076bf54-d0b0-11e9-9a07-0a80fada099c	CPT0069360003	a4732128-d0a6-11e9-9a07-0a80fada099c	C3N-00578-04	f1ee0bb0-cf1e-11e9-9a07-0a80fada099c	C3N-00578	CPTAC3 Discovery and Confirmatory	Primary Tumor	Bronchus and lung	Lung Adenocarcinoma	no	Qualified				protein		Qualified	Qualified	no	Not Reported	Solid Tissue	0.25			Not Reported	LN2	250			Not Reported		Snap Frozen							tumor
313	C3N.00578	C3N.00578_Normal_Protein	C3N.00578_Normal_RNA	C3N.00578_Normal_CpG	C3N.00578_Tumor_Protein	C3N.00578_Tumor_RNA	C3N.00578_Tumor_CpG	TRUE	6	6097e39a-d0b0-11e9-9a07-0a80fada099c	CPT0069370003	a45b6aa0-d0a6-11e9-9a07-0a80fada099c	C3N-00578-06	f1ee0bb0-cf1e-11e9-9a07-0a80fada099c	C3N-00578	CPTAC3 Discovery and Confirmatory	Solid Tissue Normal	Bronchus and lung	Lung Adenocarcinoma	no	Qualified				protein		Qualified	Qualified	no	Not Reported	Solid Tissue				Not Reported	LN2	200			Not Reported		Snap Frozen							normal
314	C3N.00579	C3N.00579_Normal_Protein	C3N.00579_Normal_RNA	C3N.00579_Normal_CpG	C3N.00579_Tumor_Protein	C3N.00579_Tumor_RNA	C3N.00579_Tumor_CpG	TRUE	6	60c4180f-d0b0-11e9-9a07-0a80fada099c	CPT0069520003	a4acdfd7-d0a6-11e9-9a07-0a80fada099c	C3N-00579-02	f1ee0cd9-cf1e-11e9-9a07-0a80fada099c	C3N-00579	CPTAC3 Discovery and Confirmatory	Primary Tumor	Bronchus and lung	Lung Adenocarcinoma	no	Qualified				protein		Qualified	Qualified	no	Not Reported	Solid Tissue	0.25			Not Reported	LN2	250			Not Reported		Snap Frozen							tumor
315	C3N.00579	C3N.00579_Normal_Protein	C3N.00579_Normal_RNA	C3N.00579_Normal_CpG	C3N.00579_Tumor_Protein	C3N.00579_Tumor_RNA	C3N.00579_Tumor_CpG	TRUE	6	60e50d5c-d0b0-11e9-9a07-0a80fada099c	CPT0069550003	a48ae544-d0a6-11e9-9a07-0a80fada099c	C3N-00579-06	f1ee0cd9-cf1e-11e9-9a07-0a80fada099c	C3N-00579	CPTAC3 Discovery and Confirmatory	Solid Tissue Normal	Bronchus and lung	Lung Adenocarcinoma	no	Qualified				protein		Qualified	Qualified	no	Not Reported	Solid Tissue				Not Reported	LN2	200			Not Reported		Snap Frozen							normal
316	C3N.00580	C3N.00580_Normal_Protein	C3N.00580_Normal_RNA	C3N.00580_Normal_CpG	C3N.00580_Tumor_Protein	C3N.00580_Tumor_RNA	C3N.00580_Tumor_CpG	TRUE	6	6105e469-d0b0-11e9-9a07-0a80fada099c	CPT0069700003	a4e09163-d0a6-11e9-9a07-0a80fada099c	C3N-00580-03	f1ee0f62-cf1e-11e9-9a07-0a80fada099c	C3N-00580	CPTAC3 Discovery and Confirmatory	Primary Tumor	Bronchus and lung	Lung Adenocarcinoma	no	Qualified				protein		Qualified	Qualified	no	Not Reported	Solid Tissue	0.25			Not Reported	LN2	250			Not Reported		Snap Frozen							tumor
317	C3N.00580	C3N.00580_Normal_Protein	C3N.00580_Normal_RNA	C3N.00580_Normal_CpG	C3N.00580_Tumor_Protein	C3N.00580_Tumor_RNA	C3N.00580_Tumor_CpG	TRUE	6	612710bf-d0b0-11e9-9a07-0a80fada099c	CPT0069720003	a4c6bcfd-d0a6-11e9-9a07-0a80fada099c	C3N-00580-06	f1ee0f62-cf1e-11e9-9a07-0a80fada099c	C3N-00580	CPTAC3 Discovery and Confirmatory	Solid Tissue Normal	Bronchus and lung	Lung Adenocarcinoma	no	Qualified				protein		Qualified	Qualified	no	Not Reported	Solid Tissue				Not Reported	LN2	200			Not Reported		Snap Frozen							normal
318	C3N.00704	C3N.00704_Normal_Protein	C3N.00704_Normal_RNA		C3N.00704_Tumor_Protein			FALSE	3	61502ba0-d0b0-11e9-9a07-0a80fada099c	CPT0055100004	a50fe6cc-d0a6-11e9-9a07-0a80fada099c	C3N-00704-01, C3N-00704-02	f1ee1093-cf1e-11e9-9a07-0a80fada099c	C3N-00704	CPTAC3 Discovery and Confirmatory	Primary Tumor	Bronchus and lung	Lung Adenocarcinoma	no	Qualified				protein		Qualified	Qualified	no	Not Reported	Not Reported				Not Reported					Not Reported		Not Reported							tumor
319	C3N.00704	C3N.00704_Normal_Protein	C3N.00704_Normal_RNA		C3N.00704_Tumor_Protein			FALSE	3	61719dfe-d0b0-11e9-9a07-0a80fada099c	CPT0062810003	a4f82966-d0a6-11e9-9a07-0a80fada099c	C3N-00704-03	f1ee1093-cf1e-11e9-9a07-0a80fada099c	C3N-00704	CPTAC3 Discovery and Confirmatory	Solid Tissue Normal	Bronchus and lung	Lung Adenocarcinoma	no	Qualified				protein		Qualified	Qualified	no	Not Reported	Solid Tissue				Not Reported	LN2	80			Not Reported		Snap Frozen							normal
320	C3N.00737	C3N.00737_Normal_Protein		C3N.00737_Normal_CpG	C3N.00737_Tumor_Protein			FALSE	3	6194f426-d0b0-11e9-9a07-0a80fada099c	CPT0090170004	a52a503f-d0a6-11e9-9a07-0a80fada099c	C3N-00737-01, C3N-00737-03	f1ee11c0-cf1e-11e9-9a07-0a80fada099c	C3N-00737	CPTAC3 Discovery and Confirmatory	Primary Tumor	Bronchus and lung	Lung Adenocarcinoma	no	Qualified				protein		Qualified	Qualified	no	Not Reported	Not Reported				Not Reported					Not Reported		Not Reported							tumor
321	C3N.00737	C3N.00737_Normal_Protein		C3N.00737_Normal_CpG	C3N.00737_Tumor_Protein			FALSE	3	61b61196-d0b0-11e9-9a07-0a80fada099c	CPT0090200003	a549145b-d0a6-11e9-9a07-0a80fada099c	C3N-00737-06	f1ee11c0-cf1e-11e9-9a07-0a80fada099c	C3N-00737	CPTAC3 Discovery and Confirmatory	Solid Tissue Normal	Bronchus and lung	Lung Adenocarcinoma	no	Qualified				protein		Qualified	Qualified	no	Not Reported	Solid Tissue				Not Reported	LN2	300.4			Not Reported		Snap Frozen							normal
322	C3N.00738	C3N.00738_Normal_Protein	C3N.00738_Normal_RNA		C3N.00738_Tumor_Protein	C3N.00738_Tumor_RNA	C3N.00738_Tumor_CpG	FALSE	5	61ddf51d-d0b0-11e9-9a07-0a80fada099c	CPT0112060003	a5786a80-d0a6-11e9-9a07-0a80fada099c	C3N-00738-01	f1ee12e4-cf1e-11e9-9a07-0a80fada099c	C3N-00738	CPTAC3 Discovery and Confirmatory	Primary Tumor	Bronchus and lung	Lung Adenocarcinoma	no	Qualified				protein		Qualified	Qualified	no	Not Reported	Solid Tissue				Not Reported	LN2	146			Not Reported		Snap Frozen							tumor
323	C3N.00738	C3N.00738_Normal_Protein	C3N.00738_Normal_RNA		C3N.00738_Tumor_Protein	C3N.00738_Tumor_RNA	C3N.00738_Tumor_CpG	FALSE	5	6201ba50-d0b0-11e9-9a07-0a80fada099c	CPT0112080003	a560cfca-d0a6-11e9-9a07-0a80fada099c	C3N-00738-03	f1ee12e4-cf1e-11e9-9a07-0a80fada099c	C3N-00738	CPTAC3 Discovery and Confirmatory	Solid Tissue Normal	Bronchus and lung	Lung Adenocarcinoma	no	Qualified				protein		Qualified	Qualified	no	Not Reported	Solid Tissue				Not Reported	LN2	142			Not Reported		Snap Frozen							normal
324	C3N.00829	C3N.00829_Normal_Protein			C3N.00829_Tumor_Protein			FALSE	2	df509eb7-8f98-11ea-b1fd-0aad30af8a83	CPT0013250003	df4f8393-8f98-11ea-b1fd-0aad30af8a83	C3N-00829-05	df4ebbd7-8f98-11ea-b1fd-0aad30af8a83	C3N-00829	CPTAC3 Discovery and Confirmatory	Solid Tissue Normal	Head and Neck	Head and Neck Squamous Cell Carcinoma	no	Qualified				protein		Qualified	Qualified	no		Solid Tissue					LN2	137					Snap Frozen					24		Normal
325	C3N.00829	C3N.00829_Normal_Protein			C3N.00829_Tumor_Protein			FALSE	2	df509c91-8f98-11ea-b1fd-0aad30af8a83	CPT0013210004	df4f8281-8f98-11ea-b1fd-0aad30af8a83	C3N-00829-01	df4ebbd7-8f98-11ea-b1fd-0aad30af8a83	C3N-00829	CPTAC3 Discovery and Confirmatory	Primary Tumor	Head and Neck	Head and Neck Squamous Cell Carcinoma	no	Qualified				protein		Qualified	Qualified	no		Solid Tissue					LN2	89					Snap Frozen					24		Tumor
326	C3N.00957	C3N.00957_Normal_Protein			C3N.00957_Tumor_Protein	C3N.00957_Tumor_RNA	C3N.00957_Tumor_CpG	FALSE	4	1554a5f9-48e4-4059-85ae-3d76eb6f4183	CPT0089750004	1680b329-2e9e-4daf-90b4-6d1515da2b0e	C3N-00957-06, C3N-00957-07	4c2fc223-0f54-4143-a379-290552598b6d	C3N-00957	CPTAC3 Discovery and Confirmatory	Solid Tissue Normal	Pancreas	Pancreatic Ductal Adenocarcinoma	No	Qualified				protein		Qualified	Qualified	no		Not Reported																		Normal
327	C3N.00957	C3N.00957_Normal_Protein			C3N.00957_Tumor_Protein	C3N.00957_Tumor_RNA	C3N.00957_Tumor_CpG	FALSE	4	192ebe88-2da5-437e-bed2-dd8ad6adad43	CPT0089720003	9103d058-c054-462a-892b-59dac391f973	C3N-00957-01	4c2fc223-0f54-4143-a379-290552598b6d	C3N-00957	CPTAC3 Discovery and Confirmatory	Primary Tumor	Pancreas	Pancreatic Ductal Adenocarcinoma	No	Qualified				protein		Qualified	Qualified	no		Solid Tissue					LN2	257					Snap Frozen					34		Tumor
328	C3N.00959	C3N.00959_Normal_Protein	C3N.00959_Normal_RNA	C3N.00959_Normal_CpG	C3N.00959_Tumor_Protein	C3N.00959_Tumor_RNA	C3N.00959_Tumor_CpG	TRUE	6	622262aa-d0b0-11e9-9a07-0a80fada099c	CPT0079830003	a5a7c996-d0a6-11e9-9a07-0a80fada099c	C3N-00959-02	f1ee140a-cf1e-11e9-9a07-0a80fada099c	C3N-00959	CPTAC3 Discovery and Confirmatory	Primary Tumor	Bronchus and lung	Lung Adenocarcinoma	no	Qualified				protein		Qualified	Qualified	no	Not Reported	Solid Tissue	0.13			Not Reported	LN2	130			Not Reported		Snap Frozen							tumor
329	C3N.00959	C3N.00959_Normal_Protein	C3N.00959_Normal_RNA	C3N.00959_Normal_CpG	C3N.00959_Tumor_Protein	C3N.00959_Tumor_RNA	C3N.00959_Tumor_CpG	TRUE	6	624305ab-d0b0-11e9-9a07-0a80fada099c	CPT0079850003	a5901026-d0a6-11e9-9a07-0a80fada099c	C3N-00959-06	f1ee140a-cf1e-11e9-9a07-0a80fada099c	C3N-00959	CPTAC3 Discovery and Confirmatory	Solid Tissue Normal	Bronchus and lung	Lung Adenocarcinoma	no	Qualified				protein		Qualified	Qualified	no	Not Reported	Solid Tissue				Not Reported	LN2	140			Not Reported		Snap Frozen							normal
330	C3N.01016	C3N.01016_Normal_Protein	C3N.01016_Normal_RNA		C3N.01016_Tumor_Protein	C3N.01016_Tumor_RNA	C3N.01016_Tumor_CpG	FALSE	5	62641b48-d0b0-11e9-9a07-0a80fada099c	CPT0083780003	a5de8745-d0a6-11e9-9a07-0a80fada099c	C3N-01016-02	f1ee154d-cf1e-11e9-9a07-0a80fada099c	C3N-01016	CPTAC3 Discovery and Confirmatory	Primary Tumor	Bronchus and lung	Lung Adenocarcinoma	no	Qualified				protein		Qualified	Qualified	no	Not Reported	Solid Tissue	0.3			Not Reported	LN2	300			Not Reported		Snap Frozen							tumor
331	C3N.01016	C3N.01016_Normal_Protein	C3N.01016_Normal_RNA		C3N.01016_Tumor_Protein	C3N.01016_Tumor_RNA	C3N.01016_Tumor_CpG	FALSE	5	628eaef8-d0b0-11e9-9a07-0a80fada099c	CPT0083810003	a5c18d0c-d0a6-11e9-9a07-0a80fada099c	C3N-01016-06	f1ee154d-cf1e-11e9-9a07-0a80fada099c	C3N-01016	CPTAC3 Discovery and Confirmatory	Solid Tissue Normal	Bronchus and lung	Lung Adenocarcinoma	no	Qualified				protein		Qualified	Qualified	no	Not Reported	Solid Tissue				Not Reported	LN2	200			Not Reported		Snap Frozen							normal
332	C3N.01017	C3N.01017_Normal_Protein	C3N.01017_Normal_RNA	C3N.01017_Normal_CpG	C3N.01017_Tumor_Protein	C3N.01017_Tumor_RNA	C3N.01017_Tumor_CpG	TRUE	6	1c66a63c-d028-11ea-b1fd-0aad30af8a83	CPT0069900003	1c652b7b-d028-11ea-b1fd-0aad30af8a83	C3N-01017-06	1c641b53-d028-11ea-b1fd-0aad30af8a83	C3N-01017	CPTAC3 Discovery and Confirmatory	Solid Tissue Normal	Bronchus and lung	Lung Squamous Cell Carcinoma	no	Qualified				Protein		Qualified	Qualified	no		Solid Tissue					LN2	200					Snap Frozen				25	5		Normal
333	C3N.01017	C3N.01017_Normal_Protein	C3N.01017_Normal_RNA	C3N.01017_Normal_CpG	C3N.01017_Tumor_Protein	C3N.01017_Tumor_RNA	C3N.01017_Tumor_CpG	TRUE	6	1c66a82f-d028-11ea-b1fd-0aad30af8a83	CPT0069890003	1c652d57-d028-11ea-b1fd-0aad30af8a83	C3N-01017-04	1c641b53-d028-11ea-b1fd-0aad30af8a83	C3N-01017	CPTAC3 Discovery and Confirmatory	Primary Tumor	Bronchus and lung	Lung Squamous Cell Carcinoma	no	Qualified				Protein		Qualified	Qualified	no		Solid Tissue					LN2	250					Snap Frozen				24	4		Tumor
334	C3N.01020	C3N.01020_Normal_Protein	C3N.01020_Normal_RNA	C3N.01020_Normal_CpG	C3N.01020_Tumor_Protein	C3N.01020_Tumor_RNA	C3N.01020_Tumor_CpG	TRUE	6	1c66ac61-d028-11ea-b1fd-0aad30af8a83	CPT0117770003	1c65317c-d028-11ea-b1fd-0aad30af8a83	C3N-01020-07	1c641e23-d028-11ea-b1fd-0aad30af8a83	C3N-01020	CPTAC3 Discovery and Confirmatory	Solid Tissue Normal	Bronchus and lung	Lung Squamous Cell Carcinoma	no	Qualified				Protein		Qualified	Qualified	no		Solid Tissue					LN2	270					Snap Frozen				29	6		Normal
335	C3N.01020	C3N.01020_Normal_Protein	C3N.01020_Normal_RNA	C3N.01020_Normal_CpG	C3N.01020_Tumor_Protein	C3N.01020_Tumor_RNA	C3N.01020_Tumor_CpG	TRUE	6	1c66af09-d028-11ea-b1fd-0aad30af8a83	CPT0117720003	1c653361-d028-11ea-b1fd-0aad30af8a83	C3N-01020-01	1c641e23-d028-11ea-b1fd-0aad30af8a83	C3N-01020	CPTAC3 Discovery and Confirmatory	Primary Tumor	Bronchus and lung	Lung Squamous Cell Carcinoma	no	Qualified				Protein		Qualified	Qualified	no		Solid Tissue					LN2	270					Snap Frozen				24	3		Tumor
336	C3N.01021	C3N.01021_Normal_Protein			C3N.01021_Tumor_Protein	C3N.01021_Tumor_RNA		FALSE	3	62afd61f-d0b0-11e9-9a07-0a80fada099c	CPT0104970003	a5f651d7-d0a6-11e9-9a07-0a80fada099c	C3N-01021-01	f1ee167b-cf1e-11e9-9a07-0a80fada099c	C3N-01021	CPTAC3 Discovery and Confirmatory	Primary Tumor	Bronchus and lung	Lung Adenocarcinoma	no	Qualified				protein		Qualified	Qualified	no	Not Reported	Solid Tissue				Not Reported	LN2	250			Not Reported		Snap Frozen							tumor
337	C3N.01021	C3N.01021_Normal_Protein			C3N.01021_Tumor_Protein	C3N.01021_Tumor_RNA		FALSE	3	62d35a81-d0b0-11e9-9a07-0a80fada099c	CPT0105010004	a6103c5f-d0a6-11e9-9a07-0a80fada099c	C3N-01021-06, C3N-01021-07	f1ee167b-cf1e-11e9-9a07-0a80fada099c	C3N-01021	CPTAC3 Discovery and Confirmatory	Solid Tissue Normal	Bronchus and lung	Lung Adenocarcinoma	no	Qualified				protein		Qualified	Qualified	no	Not Reported	Not Reported				Not Reported					Not Reported		Not Reported							normal
338	C3N.01023	C3N.01023_Normal_Protein	C3N.01023_Normal_RNA	C3N.01023_Normal_CpG	C3N.01023_Tumor_Protein	C3N.01023_Tumor_RNA	C3N.01023_Tumor_CpG	TRUE	6	62f48bef-d0b0-11e9-9a07-0a80fada099c	CPT0105060003	a63fde14-d0a6-11e9-9a07-0a80fada099c	C3N-01023-04	f1ee179a-cf1e-11e9-9a07-0a80fada099c	C3N-01023	CPTAC3 Discovery and Confirmatory	Primary Tumor	Bronchus and lung	Lung Adenocarcinoma	no	Qualified				protein		Qualified	Qualified	no	Not Reported	Solid Tissue				Not Reported	LN2	290			Not Reported		Snap Frozen							tumor
339	C3N.01023	C3N.01023_Normal_Protein	C3N.01023_Normal_RNA	C3N.01023_Normal_CpG	C3N.01023_Tumor_Protein	C3N.01023_Tumor_RNA	C3N.01023_Tumor_CpG	TRUE	6	6321e1f0-d0b0-11e9-9a07-0a80fada099c	CPT0105190003	a627fb25-d0a6-11e9-9a07-0a80fada099c	C3N-01023-06	f1ee179a-cf1e-11e9-9a07-0a80fada099c	C3N-01023	CPTAC3 Discovery and Confirmatory	Solid Tissue Normal	Bronchus and lung	Lung Adenocarcinoma	no	Qualified				protein		Qualified	Qualified	no	Not Reported	Solid Tissue				Not Reported	LN2	250			Not Reported		Snap Frozen							normal
340	C3N.01024	C3N.01024_Normal_Protein	C3N.01024_Normal_RNA	C3N.01024_Normal_CpG	C3N.01024_Tumor_Protein	C3N.01024_Tumor_RNA	C3N.01024_Tumor_CpG	TRUE	6	6345781b-d0b0-11e9-9a07-0a80fada099c	CPT0105230003	a679f850-d0a6-11e9-9a07-0a80fada099c	C3N-01024-03	f1ee18d4-cf1e-11e9-9a07-0a80fada099c	C3N-01024	CPTAC3 Discovery and Confirmatory	Primary Tumor	Bronchus and lung	Lung Adenocarcinoma	no	Qualified				protein		Qualified	Qualified	no	Not Reported	Solid Tissue				Not Reported	LN2	300			Not Reported		Snap Frozen							tumor
341	C3N.01024	C3N.01024_Normal_Protein	C3N.01024_Normal_RNA	C3N.01024_Normal_CpG	C3N.01024_Tumor_Protein	C3N.01024_Tumor_RNA	C3N.01024_Tumor_CpG	TRUE	6	63664a5a-d0b0-11e9-9a07-0a80fada099c	CPT0105250003	a659a6f1-d0a6-11e9-9a07-0a80fada099c	C3N-01024-06	f1ee18d4-cf1e-11e9-9a07-0a80fada099c	C3N-01024	CPTAC3 Discovery and Confirmatory	Solid Tissue Normal	Bronchus and lung	Lung Adenocarcinoma	no	Qualified				protein		Qualified	Qualified	no	Not Reported	Solid Tissue				Not Reported	LN2	250			Not Reported		Snap Frozen							normal
342	C3N.01025	C3N.01025_Normal_Protein	C3N.01025_Normal_RNA	C3N.01025_Normal_CpG	C3N.01025_Tumor_Protein	C3N.01025_Tumor_RNA		FALSE	5	1c66b0df-d028-11ea-b1fd-0aad30af8a83	CPT0083980003	1c65366f-d028-11ea-b1fd-0aad30af8a83	C3N-01025-04	1c641f10-d028-11ea-b1fd-0aad30af8a83	C3N-01025	CPTAC3 Discovery and Confirmatory	Primary Tumor	Bronchus and lung	Lung Squamous Cell Carcinoma	no	Qualified				Protein		Qualified	Qualified	no		Solid Tissue					LN2	300					Snap Frozen				23	8		Tumor
343	C3N.01025	C3N.01025_Normal_Protein	C3N.01025_Normal_RNA	C3N.01025_Normal_CpG	C3N.01025_Tumor_Protein	C3N.01025_Tumor_RNA		FALSE	5	1c66b006-d028-11ea-b1fd-0aad30af8a83	CPT0083990003	1c653486-d028-11ea-b1fd-0aad30af8a83	C3N-01025-06	1c641f10-d028-11ea-b1fd-0aad30af8a83	C3N-01025	CPTAC3 Discovery and Confirmatory	Solid Tissue Normal	Bronchus and lung	Lung Squamous Cell Carcinoma	no	Qualified				Protein		Qualified	Qualified	no		Solid Tissue					LN2	200					Snap Frozen				24	9		Normal
344	C3N.01028	C3N.01028_Normal_Protein	C3N.01028_Normal_RNA	C3N.01028_Normal_CpG	C3N.01028_Tumor_Protein	C3N.01028_Tumor_RNA	C3N.01028_Tumor_CpG	TRUE	6	1c66b3c4-d028-11ea-b1fd-0aad30af8a83	CPT0091090003	1c65378e-d028-11ea-b1fd-0aad30af8a83	C3N-01028-07	1c6420fb-d028-11ea-b1fd-0aad30af8a83	C3N-01028	CPTAC3 Discovery and Confirmatory	Solid Tissue Normal	Bronchus and lung	Lung Squamous Cell Carcinoma	no	Qualified				Protein		Qualified	Qualified	no		Solid Tissue					LN2	250					Snap Frozen				26	6		Normal
345	C3N.01028	C3N.01028_Normal_Protein	C3N.01028_Normal_RNA	C3N.01028_Normal_CpG	C3N.01028_Tumor_Protein	C3N.01028_Tumor_RNA	C3N.01028_Tumor_CpG	TRUE	6	1c66b4c2-d028-11ea-b1fd-0aad30af8a83	CPT0091050003	1c653986-d028-11ea-b1fd-0aad30af8a83	C3N-01028-02	1c6420fb-d028-11ea-b1fd-0aad30af8a83	C3N-01028	CPTAC3 Discovery and Confirmatory	Primary Tumor	Bronchus and lung	Lung Squamous Cell Carcinoma	no	Qualified				Protein		Qualified	Qualified	no		Solid Tissue					LN2	280					Snap Frozen				22	2		Tumor
346	C3N.01030	C3N.01030_Normal_Protein	C3N.01030_Normal_RNA	C3N.01030_Normal_CpG	C3N.01030_Tumor_Protein	C3N.01030_Tumor_RNA	C3N.01030_Tumor_CpG	TRUE	6	638933f0-d0b0-11e9-9a07-0a80fada099c	CPT0091240003	a6a92cc3-d0a6-11e9-9a07-0a80fada099c	C3N-01030-03	f1ee1a01-cf1e-11e9-9a07-0a80fada099c	C3N-01030	CPTAC3 Discovery and Confirmatory	Primary Tumor	Bronchus and lung	Lung Adenocarcinoma	no	Qualified				protein		Qualified	Qualified	no	Not Reported	Solid Tissue				Not Reported	LN2	250			Not Reported		Snap Frozen							tumor
347	C3N.01030	C3N.01030_Normal_Protein	C3N.01030_Normal_RNA	C3N.01030_Normal_CpG	C3N.01030_Tumor_Protein	C3N.01030_Tumor_RNA	C3N.01030_Tumor_CpG	TRUE	6	63b60dbe-d0b0-11e9-9a07-0a80fada099c	CPT0091260003	a691a499-d0a6-11e9-9a07-0a80fada099c	C3N-01030-06	f1ee1a01-cf1e-11e9-9a07-0a80fada099c	C3N-01030	CPTAC3 Discovery and Confirmatory	Solid Tissue Normal	Bronchus and lung	Lung Adenocarcinoma	no	Qualified				protein		Qualified	Qualified	no	Not Reported	Solid Tissue				Not Reported	LN2	200			Not Reported		Snap Frozen							normal
348	C3N.01071	C3N.01071_Normal_Protein		C3N.01071_Normal_CpG	C3N.01071_Tumor_Protein	C3N.01071_Tumor_RNA	C3N.01071_Tumor_CpG	FALSE	5	63d6f897-d0b0-11e9-9a07-0a80fada099c	CPT0070060003	a6d9c083-d0a6-11e9-9a07-0a80fada099c	C3N-01071-03	f1ee1bf7-cf1e-11e9-9a07-0a80fada099c	C3N-01071	CPTAC3 Discovery and Confirmatory	Primary Tumor	Bronchus and lung	Lung Adenocarcinoma	no	Qualified				protein		Qualified	Qualified	no	Not Reported	Solid Tissue	0.25			Not Reported	LN2	250			Not Reported		Snap Frozen							tumor
349	C3N.01071	C3N.01071_Normal_Protein		C3N.01071_Normal_CpG	C3N.01071_Tumor_Protein	C3N.01071_Tumor_RNA	C3N.01071_Tumor_CpG	FALSE	5	63fa3fca-d0b0-11e9-9a07-0a80fada099c	CPT0070080003	a6c1f4e5-d0a6-11e9-9a07-0a80fada099c	C3N-01071-06	f1ee1bf7-cf1e-11e9-9a07-0a80fada099c	C3N-01071	CPTAC3 Discovery and Confirmatory	Solid Tissue Normal	Bronchus and lung	Lung Adenocarcinoma	no	Qualified				protein		Qualified	Qualified	no	Not Reported	Solid Tissue				Not Reported	LN2	150			Not Reported		Snap Frozen							normal
350	C3N.01072	C3N.01072_Normal_Protein	C3N.01072_Normal_RNA	C3N.01072_Normal_CpG	C3N.01072_Tumor_Protein	C3N.01072_Tumor_RNA	C3N.01072_Tumor_CpG	TRUE	6	641b2bcb-d0b0-11e9-9a07-0a80fada099c	CPT0084140003	a7108efd-d0a6-11e9-9a07-0a80fada099c	C3N-01072-02	f1ee1da6-cf1e-11e9-9a07-0a80fada099c	C3N-01072	CPTAC3 Discovery and Confirmatory	Primary Tumor	Bronchus and lung	Lung Adenocarcinoma	no	Qualified				protein		Qualified	Qualified	no	Not Reported	Solid Tissue				Not Reported	LN2	230			Not Reported		Snap Frozen							tumor
351	C3N.01072	C3N.01072_Normal_Protein	C3N.01072_Normal_RNA	C3N.01072_Normal_CpG	C3N.01072_Tumor_Protein	C3N.01072_Tumor_RNA	C3N.01072_Tumor_CpG	TRUE	6	644582db-d0b0-11e9-9a07-0a80fada099c	CPT0084170003	a6f43a46-d0a6-11e9-9a07-0a80fada099c	C3N-01072-06	f1ee1da6-cf1e-11e9-9a07-0a80fada099c	C3N-01072	CPTAC3 Discovery and Confirmatory	Solid Tissue Normal	Bronchus and lung	Lung Adenocarcinoma	no	Qualified				protein		Qualified	Qualified	no	Not Reported	Solid Tissue				Not Reported	LN2	150			Not Reported		Snap Frozen							normal
352	C3N.01194	C3N.01194_Normal_Protein	C3N.01194_Normal_RNA	C3N.01194_Normal_CpG	C3N.01194_Tumor_Protein	C3N.01194_Tumor_RNA	C3N.01194_Tumor_CpG	TRUE	6	1c66b5cb-d028-11ea-b1fd-0aad30af8a83	CPT0079060003	1c653aa7-d028-11ea-b1fd-0aad30af8a83	C3N-01194-05	1c6421e2-d028-11ea-b1fd-0aad30af8a83	C3N-01194	CPTAC3 Discovery and Confirmatory	Solid Tissue Normal	Bronchus and lung	Lung Squamous Cell Carcinoma	no	Qualified				Protein		Qualified	Qualified	no		Solid Tissue					LN2	141					Snap Frozen					15		Normal
353	C3N.01194	C3N.01194_Normal_Protein	C3N.01194_Normal_RNA	C3N.01194_Normal_CpG	C3N.01194_Tumor_Protein	C3N.01194_Tumor_RNA	C3N.01194_Tumor_CpG	TRUE	6	1c66b964-d028-11ea-b1fd-0aad30af8a83	CPT0079050003	1c653cd0-d028-11ea-b1fd-0aad30af8a83	C3N-01194-04	1c6421e2-d028-11ea-b1fd-0aad30af8a83	C3N-01194	CPTAC3 Discovery and Confirmatory	Primary Tumor	Bronchus and lung	Lung Squamous Cell Carcinoma	no	Qualified				Protein		Qualified	Qualified	no		Solid Tissue					LN2	283					Snap Frozen					15		Tumor
354	C3N.01337	C3N.01337_Normal_Protein	C3N.01337_Normal_RNA		C3N.01337_Tumor_Protein	C3N.01337_Tumor_RNA	C3N.01337_Tumor_CpG	FALSE	5	df50a68b-8f98-11ea-b1fd-0aad30af8a83	CPT0088010003	df4f8dc3-8f98-11ea-b1fd-0aad30af8a83	C3N-01337-06	df4ec190-8f98-11ea-b1fd-0aad30af8a83	C3N-01337	CPTAC3 Discovery and Confirmatory	Solid Tissue Normal	Head and Neck	Head and Neck Squamous Cell Carcinoma	no	Qualified				protein		Qualified	Qualified	no		Solid Tissue					LN2	257					Snap Frozen					15		Normal
355	C3N.01337	C3N.01337_Normal_Protein	C3N.01337_Normal_RNA		C3N.01337_Tumor_Protein	C3N.01337_Tumor_RNA	C3N.01337_Tumor_CpG	FALSE	5	df50a446-8f98-11ea-b1fd-0aad30af8a83	CPT0087990003	df4f8b7d-8f98-11ea-b1fd-0aad30af8a83	C3N-01337-04	df4ec190-8f98-11ea-b1fd-0aad30af8a83	C3N-01337	CPTAC3 Discovery and Confirmatory	Primary Tumor	Head and Neck	Head and Neck Squamous Cell Carcinoma	no	Qualified				protein		Qualified	Qualified	no		Solid Tissue					LN2	126					Snap Frozen					15		Tumor
356	C3N.01338	C3N.01338_Normal_Protein	C3N.01338_Normal_RNA		C3N.01338_Tumor_Protein			FALSE	3	df50a767-8f98-11ea-b1fd-0aad30af8a83	CPT0088060004	df4f8f32-8f98-11ea-b1fd-0aad30af8a83	C3N-01338-01	df4ec26a-8f98-11ea-b1fd-0aad30af8a83	C3N-01338	CPTAC3 Discovery and Confirmatory	Primary Tumor	Head and Neck	Head and Neck Squamous Cell Carcinoma	no	Qualified				protein		Qualified	Qualified	no		Solid Tissue					LN2	123					Snap Frozen					15		Tumor
357	C3N.01338	C3N.01338_Normal_Protein	C3N.01338_Normal_RNA		C3N.01338_Tumor_Protein			FALSE	3	df50a9df-8f98-11ea-b1fd-0aad30af8a83	CPT0088080003	df4f90f5-8f98-11ea-b1fd-0aad30af8a83	C3N-01338-05	df4ec26a-8f98-11ea-b1fd-0aad30af8a83	C3N-01338	CPTAC3 Discovery and Confirmatory	Solid Tissue Normal	Head and Neck	Head and Neck Squamous Cell Carcinoma	no	Qualified				protein		Qualified	Qualified	no		Solid Tissue					LN2	139					Snap Frozen					15		Normal
358	C3N.01340	C3N.01340_Normal_Protein	C3N.01340_Normal_RNA		C3N.01340_Tumor_Protein			FALSE	3	df50ad85-8f98-11ea-b1fd-0aad30af8a83	CPT0094580003	df4f95b6-8f98-11ea-b1fd-0aad30af8a83	C3N-01340-05	df4ec539-8f98-11ea-b1fd-0aad30af8a83	C3N-01340	CPTAC3 Discovery and Confirmatory	Solid Tissue Normal	Head and Neck	Head and Neck Squamous Cell Carcinoma	no	Qualified				protein		Qualified	Qualified	no		Solid Tissue					LN2	127					Snap Frozen					15		Normal
359	C3N.01340	C3N.01340_Normal_Protein	C3N.01340_Normal_RNA		C3N.01340_Tumor_Protein			FALSE	3	df50abd4-8f98-11ea-b1fd-0aad30af8a83	CPT0094560004	df4f949e-8f98-11ea-b1fd-0aad30af8a83	C3N-01340-01	df4ec539-8f98-11ea-b1fd-0aad30af8a83	C3N-01340	CPTAC3 Discovery and Confirmatory	Primary Tumor	Head and Neck	Head and Neck Squamous Cell Carcinoma	no	Qualified				protein		Qualified	Qualified	no		Solid Tissue					LN2	169					Snap Frozen					15		Tumor
360	C3N.01405	C3N.01405_Normal_Protein			C3N.01405_Tumor_Protein	C3N.01405_Tumor_RNA	C3N.01405_Tumor_CpG	FALSE	4	648a5e8d-d0b0-11e9-9a07-0a80fada099c	CPT0105330003	a76bf6a4-d0a6-11e9-9a07-0a80fada099c	C3N-01405-01	f1ee1feb-cf1e-11e9-9a07-0a80fada099c	C3N-01405	CPTAC3 Discovery and Confirmatory	Primary Tumor	Bronchus and lung	Lung Adenocarcinoma	no	Qualified				protein		Qualified	Qualified	no	Not Reported	Solid Tissue				Not Reported	LN2	250			Not Reported		Snap Frozen							tumor
361	C3N.01405	C3N.01405_Normal_Protein			C3N.01405_Tumor_Protein	C3N.01405_Tumor_RNA	C3N.01405_Tumor_CpG	FALSE	4	64ab2b60-d0b0-11e9-9a07-0a80fada099c	CPT0105370004	a7530a59-d0a6-11e9-9a07-0a80fada099c	C3N-01405-06, C3N-01405-07	f1ee1feb-cf1e-11e9-9a07-0a80fada099c	C3N-01405	CPTAC3 Discovery and Confirmatory	Solid Tissue Normal	Bronchus and lung	Lung Adenocarcinoma	no	Qualified				protein		Qualified	Qualified	no	Not Reported	Not Reported				Not Reported					Not Reported		Not Reported							normal
362	C3N.01410	C3N.01410_Normal_Protein	C3N.01410_Normal_RNA	C3N.01410_Normal_CpG	C3N.01410_Tumor_Protein	C3N.01410_Tumor_RNA	C3N.01410_Tumor_CpG	TRUE	6	64ceb515-d0b0-11e9-9a07-0a80fada099c	CPT0117970003	a7a68463-d0a6-11e9-9a07-0a80fada099c	C3N-01410-02	f1ee2117-cf1e-11e9-9a07-0a80fada099c	C3N-01410	CPTAC3 Discovery and Confirmatory	Primary Tumor	Bronchus and lung	Lung Adenocarcinoma	no	Qualified				protein		Qualified	Qualified	no	Not Reported	Solid Tissue				Not Reported	LN2	260			Not Reported		Snap Frozen							tumor
363	C3N.01410	C3N.01410_Normal_Protein	C3N.01410_Normal_RNA	C3N.01410_Normal_CpG	C3N.01410_Tumor_Protein	C3N.01410_Tumor_RNA	C3N.01410_Tumor_CpG	TRUE	6	64f50ebb-d0b0-11e9-9a07-0a80fada099c	CPT0118010003	a783e1b3-d0a6-11e9-9a07-0a80fada099c	C3N-01410-07	f1ee2117-cf1e-11e9-9a07-0a80fada099c	C3N-01410	CPTAC3 Discovery and Confirmatory	Solid Tissue Normal	Bronchus and lung	Lung Adenocarcinoma	no	Qualified				protein		Qualified	Qualified	no	Not Reported	Solid Tissue				Not Reported	LN2	260			Not Reported		Snap Frozen							normal
364	C3N.01411	C3N.01411_Normal_Protein	C3N.01411_Normal_RNA	C3N.01411_Normal_CpG	C3N.01411_Tumor_Protein	C3N.01411_Tumor_RNA		FALSE	5	1c66ba94-d028-11ea-b1fd-0aad30af8a83	CPT0105430003	1c653e09-d028-11ea-b1fd-0aad30af8a83	C3N-01411-06	1c6423d5-d028-11ea-b1fd-0aad30af8a83	C3N-01411	CPTAC3 Discovery and Confirmatory	Solid Tissue Normal	Bronchus and lung	Lung Squamous Cell Carcinoma	no	Qualified				Protein		Qualified	Qualified	no		Solid Tissue					LN2	200					Snap Frozen				20	5		Normal
365	C3N.01411	C3N.01411_Normal_Protein	C3N.01411_Normal_RNA	C3N.01411_Normal_CpG	C3N.01411_Tumor_Protein	C3N.01411_Tumor_RNA		FALSE	5	1c66bd02-d028-11ea-b1fd-0aad30af8a83	CPT0105420003	1c65407f-d028-11ea-b1fd-0aad30af8a83	C3N-01411-04	1c6423d5-d028-11ea-b1fd-0aad30af8a83	C3N-01411	CPTAC3 Discovery and Confirmatory	Primary Tumor	Bronchus and lung	Lung Squamous Cell Carcinoma	no	Qualified				Protein		Qualified	Qualified	no		Solid Tissue					LN2	260					Snap Frozen				19	4		Tumor
366	C3N.01413	C3N.01413_Normal_Protein	C3N.01413_Normal_RNA	C3N.01413_Normal_CpG	C3N.01413_Tumor_Protein	C3N.01413_Tumor_RNA		FALSE	5	6517afb6-d0b0-11e9-9a07-0a80fada099c	CPT0105510003	a7d6387d-d0a6-11e9-9a07-0a80fada099c	C3N-01413-01	f1ee223b-cf1e-11e9-9a07-0a80fada099c	C3N-01413	CPTAC3 Discovery and Confirmatory	Primary Tumor	Bronchus and lung	Lung Adenocarcinoma	no	Qualified				protein		Qualified	Qualified	no	Not Reported	Solid Tissue				Not Reported	LN2	250			Not Reported		Snap Frozen							tumor
367	C3N.01413	C3N.01413_Normal_Protein	C3N.01413_Normal_RNA	C3N.01413_Normal_CpG	C3N.01413_Tumor_Protein	C3N.01413_Tumor_RNA		FALSE	5	6539929d-d0b0-11e9-9a07-0a80fada099c	CPT0105550003	a7beab01-d0a6-11e9-9a07-0a80fada099c	C3N-01413-06	f1ee223b-cf1e-11e9-9a07-0a80fada099c	C3N-01413	CPTAC3 Discovery and Confirmatory	Solid Tissue Normal	Bronchus and lung	Lung Adenocarcinoma	no	Qualified				protein		Qualified	Qualified	no	Not Reported	Solid Tissue				Not Reported	LN2	150			Not Reported		Snap Frozen							normal
368	C3N.01414	C3N.01414_Normal_Protein	C3N.01414_Normal_RNA	C3N.01414_Normal_CpG	C3N.01414_Tumor_Protein	C3N.01414_Tumor_RNA	C3N.01414_Tumor_CpG	TRUE	6	655ab860-d0b0-11e9-9a07-0a80fada099c	CPT0105600003	a8057f9d-d0a6-11e9-9a07-0a80fada099c	C3N-01414-04	f1ee2374-cf1e-11e9-9a07-0a80fada099c	C3N-01414	CPTAC3 Discovery and Confirmatory	Primary Tumor	Bronchus and lung	Lung Adenocarcinoma	no	Qualified				protein		Qualified	Qualified	no	Not Reported	Solid Tissue				Not Reported	LN2	260			Not Reported		Snap Frozen							tumor
369	C3N.01414	C3N.01414_Normal_Protein	C3N.01414_Normal_RNA	C3N.01414_Normal_CpG	C3N.01414_Tumor_Protein	C3N.01414_Tumor_RNA	C3N.01414_Tumor_CpG	TRUE	6	65850a6f-d0b0-11e9-9a07-0a80fada099c	CPT0105610003	a7edf839-d0a6-11e9-9a07-0a80fada099c	C3N-01414-06	f1ee2374-cf1e-11e9-9a07-0a80fada099c	C3N-01414	CPTAC3 Discovery and Confirmatory	Solid Tissue Normal	Bronchus and lung	Lung Adenocarcinoma	no	Qualified				protein		Qualified	Qualified	no	Not Reported	Solid Tissue				Not Reported	LN2	200			Not Reported		Snap Frozen							normal
370	C3N.01415	C3N.01415_Normal_Protein	C3N.01415_Normal_RNA	C3N.01415_Normal_CpG	C3N.01415_Tumor_Protein	C3N.01415_Tumor_RNA		FALSE	5	65a6ba9a-d0b0-11e9-9a07-0a80fada099c	CPT0105630003	a81d1363-d0a6-11e9-9a07-0a80fada099c	C3N-01415-01	f1ee249b-cf1e-11e9-9a07-0a80fada099c	C3N-01415	CPTAC3 Discovery and Confirmatory	Primary Tumor	Bronchus and lung	Lung Adenocarcinoma	no	Qualified				protein		Qualified	Qualified	no	Not Reported	Solid Tissue				Not Reported	LN2	270			Not Reported		Snap Frozen							tumor
371	C3N.01415	C3N.01415_Normal_Protein	C3N.01415_Normal_RNA	C3N.01415_Normal_CpG	C3N.01415_Tumor_Protein	C3N.01415_Tumor_RNA		FALSE	5	65cf51e3-d0b0-11e9-9a07-0a80fada099c	CPT0105680003	a83d3cd5-d0a6-11e9-9a07-0a80fada099c	C3N-01415-07	f1ee249b-cf1e-11e9-9a07-0a80fada099c	C3N-01415	CPTAC3 Discovery and Confirmatory	Solid Tissue Normal	Bronchus and lung	Lung Adenocarcinoma	no	Qualified				protein		Qualified	Qualified	no	Not Reported	Solid Tissue				Not Reported	LN2	250			Not Reported		Snap Frozen							normal
372	C3N.01416	C3N.01416_Normal_Protein	C3N.01416_Normal_RNA	C3N.01416_Normal_CpG	C3N.01416_Tumor_Protein	C3N.01416_Tumor_RNA	C3N.01416_Tumor_CpG	TRUE	6	65f057ce-d0b0-11e9-9a07-0a80fada099c	CPT0105710003	a86e6aa1-d0a6-11e9-9a07-0a80fada099c	C3N-01416-03	f1ee25c3-cf1e-11e9-9a07-0a80fada099c	C3N-01416	CPTAC3 Discovery and Confirmatory	Primary Tumor	Bronchus and lung	Lung Adenocarcinoma	no	Qualified				protein		Qualified	Qualified	no	Not Reported	Solid Tissue				Not Reported	LN2	250			Not Reported		Snap Frozen							tumor
373	C3N.01416	C3N.01416_Normal_Protein	C3N.01416_Normal_RNA	C3N.01416_Normal_CpG	C3N.01416_Tumor_Protein	C3N.01416_Tumor_RNA	C3N.01416_Tumor_CpG	TRUE	6	661a5879-d0b0-11e9-9a07-0a80fada099c	CPT0105740003	a8550d49-d0a6-11e9-9a07-0a80fada099c	C3N-01416-07	f1ee25c3-cf1e-11e9-9a07-0a80fada099c	C3N-01416	CPTAC3 Discovery and Confirmatory	Solid Tissue Normal	Bronchus and lung	Lung Adenocarcinoma	no	Qualified				protein		Qualified	Qualified	no	Not Reported	Solid Tissue				Not Reported	LN2	250			Not Reported		Snap Frozen							normal
374	C3N.01488	C3N.01488_Normal_Protein	C3N.01488_Normal_RNA	C3N.01488_Normal_CpG	C3N.01488_Tumor_Protein	C3N.01488_Tumor_RNA	C3N.01488_Tumor_CpG	TRUE	6	663d0c64-d0b0-11e9-9a07-0a80fada099c	CPT0118160003	a89e3431-d0a6-11e9-9a07-0a80fada099c	C3N-01488-03	f1ee26e0-cf1e-11e9-9a07-0a80fada099c	C3N-01488	CPTAC3 Discovery and Confirmatory	Primary Tumor	Bronchus and lung	Lung Adenocarcinoma	no	Qualified				protein		Qualified	Qualified	no	Not Reported	Solid Tissue				Not Reported	LN2	260			Not Reported		Snap Frozen							tumor
375	C3N.01488	C3N.01488_Normal_Protein	C3N.01488_Normal_RNA	C3N.01488_Normal_CpG	C3N.01488_Tumor_Protein	C3N.01488_Tumor_RNA	C3N.01488_Tumor_CpG	TRUE	6	666185dd-d0b0-11e9-9a07-0a80fada099c	CPT0118180003	a886b4ca-d0a6-11e9-9a07-0a80fada099c	C3N-01488-06	f1ee26e0-cf1e-11e9-9a07-0a80fada099c	C3N-01488	CPTAC3 Discovery and Confirmatory	Solid Tissue Normal	Bronchus and lung	Lung Adenocarcinoma	no	Qualified				protein		Qualified	Qualified	no	Not Reported	Solid Tissue				Not Reported	LN2	260			Not Reported		Snap Frozen							normal
376	C3N.01489	C3N.01489_Normal_Protein	C3N.01489_Normal_RNA	C3N.01489_Normal_CpG	C3N.01489_Tumor_Protein	C3N.01489_Tumor_RNA	C3N.01489_Tumor_CpG	TRUE	6	668274eb-d0b0-11e9-9a07-0a80fada099c	CPT0105940003	a8b5c109-d0a6-11e9-9a07-0a80fada099c	C3N-01489-02	f1ee27ff-cf1e-11e9-9a07-0a80fada099c	C3N-01489	CPTAC3 Discovery and Confirmatory	Primary Tumor	Bronchus and lung	Lung Adenocarcinoma	no	Qualified				protein		Qualified	Qualified	no	Not Reported	Solid Tissue				Not Reported	LN2	250			Not Reported		Snap Frozen							tumor
377	C3N.01489	C3N.01489_Normal_Protein	C3N.01489_Normal_RNA	C3N.01489_Normal_CpG	C3N.01489_Tumor_Protein	C3N.01489_Tumor_RNA	C3N.01489_Tumor_CpG	TRUE	6	66abe1e7-d0b0-11e9-9a07-0a80fada099c	CPT0105980003	a8d5ea27-d0a6-11e9-9a07-0a80fada099c	C3N-01489-07	f1ee27ff-cf1e-11e9-9a07-0a80fada099c	C3N-01489	CPTAC3 Discovery and Confirmatory	Solid Tissue Normal	Bronchus and lung	Lung Adenocarcinoma	no	Qualified				protein		Qualified	Qualified	no	Not Reported	Solid Tissue				Not Reported	LN2	250			Not Reported		Snap Frozen							normal
378	C3N.01645	C3N.01645_Normal_Protein	C3N.01645_Normal_RNA		C3N.01645_Tumor_Protein	C3N.01645_Tumor_RNA	C3N.01645_Tumor_CpG	FALSE	5	df50b296-8f98-11ea-b1fd-0aad30af8a83	CPT0088430003	df4f9d3a-8f98-11ea-b1fd-0aad30af8a83	C3N-01645-05	df4eca22-8f98-11ea-b1fd-0aad30af8a83	C3N-01645	CPTAC3 Discovery and Confirmatory	Solid Tissue Normal	Head and Neck	Head and Neck Squamous Cell Carcinoma	no	Qualified				protein		Qualified	Qualified	no		Solid Tissue					LN2	98					Snap Frozen					20		Normal
379	C3N.01645	C3N.01645_Normal_Protein	C3N.01645_Normal_RNA		C3N.01645_Tumor_Protein	C3N.01645_Tumor_RNA	C3N.01645_Tumor_CpG	FALSE	5	df50b1c6-8f98-11ea-b1fd-0aad30af8a83	CPT0088410003	df4f9b69-8f98-11ea-b1fd-0aad30af8a83	C3N-01645-02	df4eca22-8f98-11ea-b1fd-0aad30af8a83	C3N-01645	CPTAC3 Discovery and Confirmatory	Primary Tumor	Head and Neck	Head and Neck Squamous Cell Carcinoma	no	Qualified				protein		Qualified	Qualified	no		Solid Tissue					LN2	213					Snap Frozen					20		Tumor
380	C3N.01754	C3N.01754_Normal_Protein	C3N.01754_Normal_RNA	C3N.01754_Normal_CpG	C3N.01754_Tumor_Protein	C3N.01754_Tumor_RNA		FALSE	5	df50b541-8f98-11ea-b1fd-0aad30af8a83	CPT0162990004	df4fa031-8f98-11ea-b1fd-0aad30af8a83	C3N-01754-02	df4ecd30-8f98-11ea-b1fd-0aad30af8a83	C3N-01754	CPTAC3 Discovery and Confirmatory	Primary Tumor	Head and Neck	Head and Neck Squamous Cell Carcinoma	no	Qualified				protein		Qualified	Qualified	no		Solid Tissue					LN2	75					Snap Frozen					7		Tumor
381	C3N.01754	C3N.01754_Normal_Protein	C3N.01754_Normal_RNA	C3N.01754_Normal_CpG	C3N.01754_Tumor_Protein	C3N.01754_Tumor_RNA		FALSE	5	df50b610-8f98-11ea-b1fd-0aad30af8a83	CPT0163020003	df4fa14c-8f98-11ea-b1fd-0aad30af8a83	C3N-01754-05	df4ecd30-8f98-11ea-b1fd-0aad30af8a83	C3N-01754	CPTAC3 Discovery and Confirmatory	Solid Tissue Normal	Head and Neck	Head and Neck Squamous Cell Carcinoma	no	Qualified				protein		Qualified	Qualified	no		Solid Tissue					LN2	216					Snap Frozen					7		Normal
382	C3N.01756	C3N.01756_Normal_Protein	C3N.01756_Normal_RNA		C3N.01756_Tumor_Protein	C3N.01756_Tumor_RNA	C3N.01756_Tumor_CpG	FALSE	5	df50b995-8f98-11ea-b1fd-0aad30af8a83	CPT0163170003	df4fa6c0-8f98-11ea-b1fd-0aad30af8a83	C3N-01756-05	df4ecf32-8f98-11ea-b1fd-0aad30af8a83	C3N-01756	CPTAC3 Discovery and Confirmatory	Solid Tissue Normal	Head and Neck	Head and Neck Squamous Cell Carcinoma	no	Qualified				protein		Qualified	Qualified	no		Solid Tissue					LN2	128					Snap Frozen					6		Normal
383	C3N.01756	C3N.01756_Normal_Protein	C3N.01756_Normal_RNA		C3N.01756_Tumor_Protein	C3N.01756_Tumor_RNA	C3N.01756_Tumor_CpG	FALSE	5	df50b8be-8f98-11ea-b1fd-0aad30af8a83	CPT0163160003	df4fa54a-8f98-11ea-b1fd-0aad30af8a83	C3N-01756-01	df4ecf32-8f98-11ea-b1fd-0aad30af8a83	C3N-01756	CPTAC3 Discovery and Confirmatory	Primary Tumor	Head and Neck	Head and Neck Squamous Cell Carcinoma	no	Qualified				protein		Qualified	Qualified	no		Solid Tissue					LN2	280					Snap Frozen					6		Tumor
384	C3N.01757	C3N.01757_Normal_Protein			C3N.01757_Tumor_Protein	C3N.01757_Tumor_RNA	C3N.01757_Tumor_CpG	FALSE	4	df50bc51-8f98-11ea-b1fd-0aad30af8a83	CPT0163250003	df4fa99b-8f98-11ea-b1fd-0aad30af8a83	C3N-01757-05	df4ed0d5-8f98-11ea-b1fd-0aad30af8a83	C3N-01757	CPTAC3 Discovery and Confirmatory	Solid Tissue Normal	Head and Neck	Head and Neck Squamous Cell Carcinoma	no	Qualified				protein		Qualified	Qualified	no							LN2	80					Snap Frozen							Normal
385	C3N.01757	C3N.01757_Normal_Protein			C3N.01757_Tumor_Protein	C3N.01757_Tumor_RNA	C3N.01757_Tumor_CpG	FALSE	4	df50bb7b-8f98-11ea-b1fd-0aad30af8a83	CPT0163240003	df4fa881-8f98-11ea-b1fd-0aad30af8a83	C3N-01757-04	df4ed0d5-8f98-11ea-b1fd-0aad30af8a83	C3N-01757	CPTAC3 Discovery and Confirmatory	Primary Tumor	Head and Neck	Head and Neck Squamous Cell Carcinoma	no	Qualified				protein		Qualified	Qualified	no		Solid Tissue					LN2	200					Snap Frozen					5		Tumor
386	C3N.01799	C3N.01799_Normal_Protein	C3N.01799_Normal_RNA	C3N.01799_Normal_CpG	C3N.01799_Tumor_Protein	C3N.01799_Tumor_RNA	C3N.01799_Tumor_CpG	TRUE	6	66cebe57-d0b0-11e9-9a07-0a80fada099c	CPT0089340003	a906bebc-d0a6-11e9-9a07-0a80fada099c	C3N-01799-02	f1ee2921-cf1e-11e9-9a07-0a80fada099c	C3N-01799	CPTAC3 Discovery and Confirmatory	Primary Tumor	Bronchus and lung	Lung Adenocarcinoma	no	Qualified				protein		Qualified	Qualified	no	Not Reported	Solid Tissue				Not Reported	LN2	139			Not Reported		Snap Frozen							tumor
387	C3N.01799	C3N.01799_Normal_Protein	C3N.01799_Normal_RNA	C3N.01799_Normal_CpG	C3N.01799_Tumor_Protein	C3N.01799_Tumor_RNA	C3N.01799_Tumor_CpG	TRUE	6	66ef980d-d0b0-11e9-9a07-0a80fada099c	CPT0089360003	a8ef13fe-d0a6-11e9-9a07-0a80fada099c	C3N-01799-07	f1ee2921-cf1e-11e9-9a07-0a80fada099c	C3N-01799	CPTAC3 Discovery and Confirmatory	Solid Tissue Normal	Bronchus and lung	Lung Adenocarcinoma	no	Qualified				protein		Qualified	Qualified	no	Not Reported	Solid Tissue				Not Reported	LN2	241			Not Reported		Snap Frozen							normal
388	C3N.01823	C3N.01823_Normal_Protein	C3N.01823_Normal_RNA	C3N.01823_Normal_CpG	C3N.01823_Tumor_Protein	C3N.01823_Tumor_RNA	C3N.01823_Tumor_CpG	TRUE	6	67105d4c-d0b0-11e9-9a07-0a80fada099c	CPT0097580003	a91e4c49-d0a6-11e9-9a07-0a80fada099c	C3N-01823-02	f1ee2bd6-cf1e-11e9-9a07-0a80fada099c	C3N-01823	CPTAC3 Discovery and Confirmatory	Primary Tumor	Bronchus and lung	Lung Adenocarcinoma	no	Qualified				protein		Qualified	Qualified	no	Not Reported	Solid Tissue				Not Reported	LN2	420			Not Reported		Snap Frozen							tumor
389	C3N.01823	C3N.01823_Normal_Protein	C3N.01823_Normal_RNA	C3N.01823_Normal_CpG	C3N.01823_Tumor_Protein	C3N.01823_Tumor_RNA	C3N.01823_Tumor_CpG	TRUE	6	6736c856-d0b0-11e9-9a07-0a80fada099c	CPT0097600003	a935f16d-d0a6-11e9-9a07-0a80fada099c	C3N-01823-06	f1ee2bd6-cf1e-11e9-9a07-0a80fada099c	C3N-01823	CPTAC3 Discovery and Confirmatory	Solid Tissue Normal	Bronchus and lung	Lung Adenocarcinoma	no	Qualified				protein		Qualified	Qualified	no	Not Reported	Solid Tissue				Not Reported	LN2	210			Not Reported		Snap Frozen							normal
390	C3N.01846	C3N.01846_Normal_Protein	C3N.01846_Normal_RNA	C3N.01846_Normal_CpG	C3N.01846_Tumor_Protein	C3N.01846_Tumor_RNA	C3N.01846_Tumor_CpG	TRUE	6	1c66c194-d028-11ea-b1fd-0aad30af8a83	CPT0098770003	1c65440d-d028-11ea-b1fd-0aad30af8a83	C3N-01846-01	1c6424b9-d028-11ea-b1fd-0aad30af8a83	C3N-01846	CPTAC3 Discovery and Confirmatory	Primary Tumor	Bronchus and lung	Lung Squamous Cell Carcinoma	no	Qualified				Protein		Qualified	Qualified	no		Solid Tissue					LN2	400					Snap Frozen				25	10		Tumor
391	C3N.01846	C3N.01846_Normal_Protein	C3N.01846_Normal_RNA	C3N.01846_Normal_CpG	C3N.01846_Tumor_Protein	C3N.01846_Tumor_RNA	C3N.01846_Tumor_CpG	TRUE	6	1c66be67-d028-11ea-b1fd-0aad30af8a83	CPT0098800003	1c65429c-d028-11ea-b1fd-0aad30af8a83	C3N-01846-06	1c6424b9-d028-11ea-b1fd-0aad30af8a83	C3N-01846	CPTAC3 Discovery and Confirmatory	Solid Tissue Normal	Bronchus and lung	Lung Squamous Cell Carcinoma	no	Qualified				Protein		Qualified	Qualified	no		Solid Tissue					LN2	180					Snap Frozen				27	12		Normal
392	C3N.01858	C3N.01858_Normal_Protein			C3N.01858_Tumor_Protein	C3N.01858_Tumor_RNA	C3N.01858_Tumor_CpG	FALSE	4	df50bfe8-8f98-11ea-b1fd-0aad30af8a83	CPT0163840003	df4fae2e-8f98-11ea-b1fd-0aad30af8a83	C3N-01858-01	df4ed282-8f98-11ea-b1fd-0aad30af8a83	C3N-01858	CPTAC3 Discovery and Confirmatory	Primary Tumor	Head and Neck	Head and Neck Squamous Cell Carcinoma	no	Qualified				protein		Qualified	Qualified	no		Solid Tissue					LN2	163					Snap Frozen					15		Tumor
393	C3N.01858	C3N.01858_Normal_Protein			C3N.01858_Tumor_Protein	C3N.01858_Tumor_RNA	C3N.01858_Tumor_CpG	FALSE	4	df50c0b0-8f98-11ea-b1fd-0aad30af8a83	CPT0163860003	df4faf3f-8f98-11ea-b1fd-0aad30af8a83	C3N-01858-05	df4ed282-8f98-11ea-b1fd-0aad30af8a83	C3N-01858	CPTAC3 Discovery and Confirmatory	Solid Tissue Normal	Head and Neck	Head and Neck Squamous Cell Carcinoma	no	Qualified				protein		Qualified	Qualified	no		Solid Tissue					LN2	82					Snap Frozen					15		Normal
394	C3N.01892	C3N.01892_Normal_Protein	C3N.01892_Normal_RNA	C3N.01892_Normal_CpG	C3N.01892_Tumor_Protein	C3N.01892_Tumor_RNA	C3N.01892_Tumor_CpG	TRUE	6	1c66c44b-d028-11ea-b1fd-0aad30af8a83	CPT0126400003	1c6546fd-d028-11ea-b1fd-0aad30af8a83	C3N-01892-10	1c6426b6-d028-11ea-b1fd-0aad30af8a83	C3N-01892	CPTAC3 Discovery and Confirmatory	Solid Tissue Normal	Bronchus and lung	Lung Squamous Cell Carcinoma	no	Qualified				Protein		Qualified	Qualified	no		Solid Tissue					LN2	401					Snap Frozen					9		Normal
395	C3N.01892	C3N.01892_Normal_Protein	C3N.01892_Normal_RNA	C3N.01892_Normal_CpG	C3N.01892_Tumor_Protein	C3N.01892_Tumor_RNA	C3N.01892_Tumor_CpG	TRUE	6	1c66c2e9-d028-11ea-b1fd-0aad30af8a83	CPT0126390003	1c6545d0-d028-11ea-b1fd-0aad30af8a83	C3N-01892-09	1c6426b6-d028-11ea-b1fd-0aad30af8a83	C3N-01892	CPTAC3 Discovery and Confirmatory	Primary Tumor	Bronchus and lung	Lung Squamous Cell Carcinoma	no	Qualified				Protein		Qualified	Qualified	no		Solid Tissue					LN2	1116					Snap Frozen					9		Tumor
396	C3N.01893	C3N.01893_Normal_Protein	C3N.01893_Normal_RNA	C3N.01893_Normal_CpG	C3N.01893_Tumor_Protein	C3N.01893_Tumor_RNA	C3N.01893_Tumor_CpG	TRUE	6	1c66c6e4-d028-11ea-b1fd-0aad30af8a83	CPT0126470003	1c6549e9-d028-11ea-b1fd-0aad30af8a83	C3N-01893-10	1c64279e-d028-11ea-b1fd-0aad30af8a83	C3N-01893	CPTAC3 Discovery and Confirmatory	Solid Tissue Normal	Bronchus and lung	Lung Squamous Cell Carcinoma	no	Qualified				Protein		Qualified	Qualified	no		Solid Tissue					LN2	847					Snap Frozen					8		Normal
397	C3N.01893	C3N.01893_Normal_Protein	C3N.01893_Normal_RNA	C3N.01893_Normal_CpG	C3N.01893_Tumor_Protein	C3N.01893_Tumor_RNA	C3N.01893_Tumor_CpG	TRUE	6	1c66c528-d028-11ea-b1fd-0aad30af8a83	CPT0126450003	1c6548c6-d028-11ea-b1fd-0aad30af8a83	C3N-01893-02	1c64279e-d028-11ea-b1fd-0aad30af8a83	C3N-01893	CPTAC3 Discovery and Confirmatory	Primary Tumor	Bronchus and lung	Lung Squamous Cell Carcinoma	no	Qualified				Protein		Qualified	Qualified	no		Solid Tissue					LN2	820					Snap Frozen					8		Tumor
398	C3N.01943	C3N.01943_Normal_Protein	C3N.01943_Normal_RNA	C3N.01943_Normal_CpG	C3N.01943_Tumor_Protein	C3N.01943_Tumor_RNA	C3N.01943_Tumor_CpG	TRUE	6	df50c466-8f98-11ea-b1fd-0aad30af8a83	CPT0163410003	df4fb3e3-8f98-11ea-b1fd-0aad30af8a83	C3N-01943-02	df4ed504-8f98-11ea-b1fd-0aad30af8a83	C3N-01943	CPTAC3 Discovery and Confirmatory	Primary Tumor	Head and Neck	Head and Neck Squamous Cell Carcinoma	no	Qualified				protein		Qualified	Qualified	no		Solid Tissue					LN2	200					Snap Frozen					14		Tumor
399	C3N.01943	C3N.01943_Normal_Protein	C3N.01943_Normal_RNA	C3N.01943_Normal_CpG	C3N.01943_Tumor_Protein	C3N.01943_Tumor_RNA	C3N.01943_Tumor_CpG	TRUE	6	df50c688-8f98-11ea-b1fd-0aad30af8a83	CPT0163430003	df4fb4fa-8f98-11ea-b1fd-0aad30af8a83	C3N-01943-06	df4ed504-8f98-11ea-b1fd-0aad30af8a83	C3N-01943	CPTAC3 Discovery and Confirmatory	Solid Tissue Normal	Head and Neck	Head and Neck Squamous Cell Carcinoma	no	Qualified				protein		Qualified	Qualified	no		Solid Tissue					LN2	141					Snap Frozen					14		Normal
400	C3N.01944	C3N.01944_Normal_Protein	C3N.01944_Normal_RNA	C3N.01944_Normal_CpG	C3N.01944_Tumor_Protein	C3N.01944_Tumor_RNA	C3N.01944_Tumor_CpG	TRUE	6	df50c765-8f98-11ea-b1fd-0aad30af8a83	CPT0163480003	df4fb6da-8f98-11ea-b1fd-0aad30af8a83	C3N-01944-01	df4ed5d3-8f98-11ea-b1fd-0aad30af8a83	C3N-01944	CPTAC3 Discovery and Confirmatory	Primary Tumor	Head and Neck	Head and Neck Squamous Cell Carcinoma	no	Qualified				protein		Qualified	Qualified	no		Solid Tissue					LN2	221					Snap Frozen					11		Tumor
401	C3N.01944	C3N.01944_Normal_Protein	C3N.01944_Normal_RNA	C3N.01944_Normal_CpG	C3N.01944_Tumor_Protein	C3N.01944_Tumor_RNA	C3N.01944_Tumor_CpG	TRUE	6	df50c833-8f98-11ea-b1fd-0aad30af8a83	CPT0163490003	df4fb7f3-8f98-11ea-b1fd-0aad30af8a83	C3N-01944-04	df4ed5d3-8f98-11ea-b1fd-0aad30af8a83	C3N-01944	CPTAC3 Discovery and Confirmatory	Solid Tissue Normal	Head and Neck	Head and Neck Squamous Cell Carcinoma	no	Qualified				protein		Qualified	Qualified	no		Solid Tissue					LN2	200					Snap Frozen					11		Normal
402	C3N.01946	C3N.01946_Normal_Protein	C3N.01946_Normal_RNA		C3N.01946_Tumor_Protein	C3N.01946_Tumor_RNA	C3N.01946_Tumor_CpG	FALSE	5	df50cced-8f98-11ea-b1fd-0aad30af8a83	CPT0163610003	df4fbd53-8f98-11ea-b1fd-0aad30af8a83	C3N-01946-04	df4ed85e-8f98-11ea-b1fd-0aad30af8a83	C3N-01946	CPTAC3 Discovery and Confirmatory	Solid Tissue Normal	Head and Neck	Head and Neck Squamous Cell Carcinoma	no	Qualified				protein		Qualified	Qualified	no		Solid Tissue					LN2	134					Snap Frozen					4		Normal
403	C3N.01946	C3N.01946_Normal_Protein	C3N.01946_Normal_RNA		C3N.01946_Tumor_Protein	C3N.01946_Tumor_RNA	C3N.01946_Tumor_CpG	FALSE	5	df50cc06-8f98-11ea-b1fd-0aad30af8a83	CPT0163600003	df4fbbea-8f98-11ea-b1fd-0aad30af8a83	C3N-01946-01	df4ed85e-8f98-11ea-b1fd-0aad30af8a83	C3N-01946	CPTAC3 Discovery and Confirmatory	Primary Tumor	Head and Neck	Head and Neck Squamous Cell Carcinoma	no	Qualified				protein		Qualified	Qualified	no		Solid Tissue					LN2	218					Snap Frozen					4		Tumor
404	C3N.01947	C3N.01947_Normal_Protein	C3N.01947_Normal_RNA	C3N.01947_Normal_CpG	C3N.01947_Tumor_Protein	C3N.01947_Tumor_RNA	C3N.01947_Tumor_CpG	TRUE	6	df50d04a-8f98-11ea-b1fd-0aad30af8a83	CPT0226090003	df4fc033-8f98-11ea-b1fd-0aad30af8a83	C3N-01947-05	df4eda1a-8f98-11ea-b1fd-0aad30af8a83	C3N-01947	CPTAC3 Discovery and Confirmatory	Solid Tissue Normal	Head and Neck	Head and Neck Squamous Cell Carcinoma	no	Qualified				protein		Qualified	Qualified	no		Solid Tissue					LN2	221					Snap Frozen					11		Normal
405	C3N.01947	C3N.01947_Normal_Protein	C3N.01947_Normal_RNA	C3N.01947_Normal_CpG	C3N.01947_Tumor_Protein	C3N.01947_Tumor_RNA	C3N.01947_Tumor_CpG	TRUE	6	df50cf46-8f98-11ea-b1fd-0aad30af8a83	CPT0226030003	df4fbf1d-8f98-11ea-b1fd-0aad30af8a83	C3N-01947-02	df4eda1a-8f98-11ea-b1fd-0aad30af8a83	C3N-01947	CPTAC3 Discovery and Confirmatory	Primary Tumor	Head and Neck	Head and Neck Squamous Cell Carcinoma	no	Qualified				protein		Qualified	Qualified	no		Solid Tissue					LN2	207					Snap Frozen					11		Tumor
406	C3N.01998	C3N.01998_Normal_Protein	C3N.01998_Normal_RNA	C3N.01998_Normal_CpG	C3N.01998_Tumor_Protein			FALSE	4	8aa1d718-5989-4a86-846d-8aa283780e45	CPT0138990003	8c9701e8-1708-46e8-8520-6e74b0a1985c	C3N-01998-01	5f9e7f05-b8d1-4dbc-88f0-8b057ef87eea	C3N-01998	CPTAC3 Discovery and Confirmatory	Solid Tissue Normal	Pancreas	Pancreatic Ductal Adenocarcinoma	No	Qualified				protein		Qualified	Qualified	no		Solid Tissue					LN2	50					Snap Frozen				30	7		Normal
407	C3N.01998	C3N.01998_Normal_Protein	C3N.01998_Normal_RNA	C3N.01998_Normal_CpG	C3N.01998_Tumor_Protein			FALSE	4	1f50d761-d84e-489a-bb1f-51175a724779	CPT0139000004	3b6451c5-0454-40e5-a0b9-5f9ae655c6fe	C3N-01998-02, C3N-01998-03	5f9e7f05-b8d1-4dbc-88f0-8b057ef87eea	C3N-01998	CPTAC3 Discovery and Confirmatory	Primary Tumor	Pancreas	Pancreatic Ductal Adenocarcinoma	No	Qualified				protein		Qualified	Qualified	no		Not Reported																		Tumor
408	C3N.02000	C3N.02000_Normal_Protein	C3N.02000_Normal_RNA	C3N.02000_Normal_CpG	C3N.02000_Tumor_Protein			FALSE	4	677da403-d0b0-11e9-9a07-0a80fada099c	CPT0109680004	a96cd578-d0a6-11e9-9a07-0a80fada099c	C3N-02000-01, C3N-02000-02	f1ee2e74-cf1e-11e9-9a07-0a80fada099c	C3N-02000	CPTAC3 Discovery and Confirmatory	Primary Tumor	Bronchus and lung	Lung Adenocarcinoma	no	Qualified				protein		Qualified	Qualified	no	Not Reported	Not Reported				Not Reported					Not Reported		Not Reported							tumor
409	C3N.02000	C3N.02000_Normal_Protein	C3N.02000_Normal_RNA	C3N.02000_Normal_CpG	C3N.02000_Tumor_Protein			FALSE	4	679e6aeb-d0b0-11e9-9a07-0a80fada099c	CPT0109700003	a984bd84-d0a6-11e9-9a07-0a80fada099c	C3N-02000-03	f1ee2e74-cf1e-11e9-9a07-0a80fada099c	C3N-02000	CPTAC3 Discovery and Confirmatory	Solid Tissue Normal	Bronchus and lung	Lung Adenocarcinoma	no	Qualified				protein		Qualified	Qualified	no	Not Reported	Solid Tissue				Not Reported	LN2	60			Not Reported		Snap Frozen							normal
410	C3N.02002	C3N.02002_Normal_Protein	C3N.02002_Normal_RNA	C3N.02002_Normal_CpG	C3N.02002_Tumor_Protein			FALSE	4	67ea5efa-d0b0-11e9-9a07-0a80fada099c	CPT0109710003	a9b6136a-d0a6-11e9-9a07-0a80fada099c	C3N-02002-01	f1ee2f9f-cf1e-11e9-9a07-0a80fada099c	C3N-02002	CPTAC3 Discovery and Confirmatory	Solid Tissue Normal	Bronchus and lung	Lung Adenocarcinoma	no	Qualified				protein		Qualified	Qualified	no	Not Reported	Solid Tissue				Not Reported	LN2	70			Not Reported		Snap Frozen							normal
411	C3N.02002	C3N.02002_Normal_Protein	C3N.02002_Normal_RNA	C3N.02002_Normal_CpG	C3N.02002_Tumor_Protein			FALSE	4	67bf6bf5-d0b0-11e9-9a07-0a80fada099c	CPT0109720004	a99e0f4d-d0a6-11e9-9a07-0a80fada099c	C3N-02002-02, C3N-02002-03	f1ee2f9f-cf1e-11e9-9a07-0a80fada099c	C3N-02002	CPTAC3 Discovery and Confirmatory	Primary Tumor	Bronchus and lung	Lung Adenocarcinoma	no	Qualified				protein		Qualified	Qualified	no	Not Reported	Not Reported				Not Reported					Not Reported		Not Reported							tumor
412	C3N.02003	C3N.02003_Normal_Protein	C3N.02003_Normal_RNA	C3N.02003_Normal_CpG	C3N.02003_Tumor_Protein			FALSE	4	680b4fa5-d0b0-11e9-9a07-0a80fada099c	CPT0109740004	a9cdc77e-d0a6-11e9-9a07-0a80fada099c	C3N-02003-01, C3N-02003-02	f1ee30c8-cf1e-11e9-9a07-0a80fada099c	C3N-02003	CPTAC3 Discovery and Confirmatory	Primary Tumor	Bronchus and lung	Lung Adenocarcinoma	no	Qualified				protein		Qualified	Qualified	no	Not Reported	Not Reported				Not Reported					Not Reported		Not Reported							tumor
413	C3N.02003	C3N.02003_Normal_Protein	C3N.02003_Normal_RNA	C3N.02003_Normal_CpG	C3N.02003_Tumor_Protein			FALSE	4	682c1e81-d0b0-11e9-9a07-0a80fada099c	CPT0109760003	a9e57c51-d0a6-11e9-9a07-0a80fada099c	C3N-02003-03	f1ee30c8-cf1e-11e9-9a07-0a80fada099c	C3N-02003	CPTAC3 Discovery and Confirmatory	Solid Tissue Normal	Bronchus and lung	Lung Adenocarcinoma	no	Qualified				protein		Qualified	Qualified	no	Not Reported	Solid Tissue				Not Reported	LN2	70			Not Reported		Snap Frozen							normal
414	C3N.02010	C3N.02010_Normal_Protein	C3N.02010_Normal_RNA		C3N.02010_Tumor_Protein	C3N.02010_Tumor_RNA		FALSE	4	0ebb653e-c672-4c36-afca-3c69fd71c348	CPT0241510004	2592515f-76c9-4e13-ab42-5082257b8ee0	C3N-02010-06	d10e77a2-fc25-463f-b3f4-ecb738069aed	C3N-02010	CPTAC3 Discovery and Confirmatory	Solid Tissue Normal	Pancreas	Pancreatic Ductal Adenocarcinoma	No	Qualified				protein		Qualified	Qualified	no		Solid Tissue					LN2	106					Snap Frozen					53		Normal
415	C3N.02010	C3N.02010_Normal_Protein	C3N.02010_Normal_RNA		C3N.02010_Tumor_Protein	C3N.02010_Tumor_RNA		FALSE	4	f3b20997-9e6c-4455-9e78-d7dae24310cd	CPT0241500004	fe037a2d-c78f-4217-a943-59c0f33785db	C3N-02010-03	d10e77a2-fc25-463f-b3f4-ecb738069aed	C3N-02010	CPTAC3 Discovery and Confirmatory	Primary Tumor	Pancreas	Pancreatic Ductal Adenocarcinoma	No	Qualified				protein		Qualified	Qualified	no		Solid Tissue					LN2	187					Snap Frozen					50		Tumor
416	C3N.02067	C3N.02067_Normal_Protein	C3N.02067_Normal_RNA	C3N.02067_Normal_CpG	C3N.02067_Tumor_Protein			FALSE	4	684d1ef8-d0b0-11e9-9a07-0a80fada099c	CPT0109830004	aa1f8b24-d0a6-11e9-9a07-0a80fada099c	C3N-02067-01, C3N-02067-02	f1ee31ed-cf1e-11e9-9a07-0a80fada099c	C3N-02067	CPTAC3 Discovery and Confirmatory	Primary Tumor	Bronchus and lung	Lung Adenocarcinoma	no	Qualified				protein		Qualified	Qualified	no	Not Reported	Not Reported				Not Reported					Not Reported		Not Reported							tumor
417	C3N.02067	C3N.02067_Normal_Protein	C3N.02067_Normal_RNA	C3N.02067_Normal_CpG	C3N.02067_Tumor_Protein			FALSE	4	6876bf54-d0b0-11e9-9a07-0a80fada099c	CPT0109850003	aa05f14c-d0a6-11e9-9a07-0a80fada099c	C3N-02067-03	f1ee31ed-cf1e-11e9-9a07-0a80fada099c	C3N-02067	CPTAC3 Discovery and Confirmatory	Solid Tissue Normal	Bronchus and lung	Lung Adenocarcinoma	no	Qualified				protein		Qualified	Qualified	no	Not Reported	Solid Tissue				Not Reported	LN2	70			Not Reported		Snap Frozen							normal
418	C3N.02087	C3N.02087_Normal_Protein	C3N.02087_Normal_RNA	C3N.02087_Normal_CpG	C3N.02087_Tumor_Protein	C3N.02087_Tumor_RNA	C3N.02087_Tumor_CpG	TRUE	6	6897f86a-d0b0-11e9-9a07-0a80fada099c	CPT0118200003	aa4eb9fd-d0a6-11e9-9a07-0a80fada099c	C3N-02087-01	f1ee331b-cf1e-11e9-9a07-0a80fada099c	C3N-02087	CPTAC3 Discovery and Confirmatory	Primary Tumor	Bronchus and lung	Lung Adenocarcinoma	no	Qualified				protein		Qualified	Qualified	no	Not Reported	Solid Tissue				Not Reported	LN2	270			Not Reported		Snap Frozen							tumor
419	C3N.02087	C3N.02087_Normal_Protein	C3N.02087_Normal_RNA	C3N.02087_Normal_CpG	C3N.02087_Tumor_Protein	C3N.02087_Tumor_RNA	C3N.02087_Tumor_CpG	TRUE	6	68bb5d9d-d0b0-11e9-9a07-0a80fada099c	CPT0118240003	aa371c94-d0a6-11e9-9a07-0a80fada099c	C3N-02087-06	f1ee331b-cf1e-11e9-9a07-0a80fada099c	C3N-02087	CPTAC3 Discovery and Confirmatory	Solid Tissue Normal	Bronchus and lung	Lung Adenocarcinoma	no	Qualified				protein		Qualified	Qualified	no	Not Reported	Solid Tissue				Not Reported	LN2	260			Not Reported		Snap Frozen							normal
420	C3N.02089	C3N.02089_Normal_Protein	C3N.02089_Normal_RNA		C3N.02089_Tumor_Protein		C3N.02089_Tumor_CpG	FALSE	4	68dc58bd-d0b0-11e9-9a07-0a80fada099c	CPT0118340003	aa667894-d0a6-11e9-9a07-0a80fada099c	C3N-02089-03	f1ee343a-cf1e-11e9-9a07-0a80fada099c	C3N-02089	CPTAC3 Discovery and Confirmatory	Primary Tumor	Bronchus and lung	Lung Adenocarcinoma	no	Qualified				protein		Qualified	Qualified	no	Not Reported	Solid Tissue				Not Reported	LN2	250			Not Reported		Snap Frozen							tumor
421	C3N.02089	C3N.02089_Normal_Protein	C3N.02089_Normal_RNA		C3N.02089_Tumor_Protein		C3N.02089_Tumor_CpG	FALSE	4	6903f5af-d0b0-11e9-9a07-0a80fada099c	CPT0118360003	aa7e32f7-d0a6-11e9-9a07-0a80fada099c	C3N-02089-06	f1ee343a-cf1e-11e9-9a07-0a80fada099c	C3N-02089	CPTAC3 Discovery and Confirmatory	Solid Tissue Normal	Bronchus and lung	Lung Adenocarcinoma	no	Qualified				protein		Qualified	Qualified	no	Not Reported	Solid Tissue				Not Reported	LN2	270			Not Reported		Snap Frozen							normal
422	C3N.02145	C3N.02145_Normal_Protein	C3N.02145_Normal_RNA		C3N.02145_Tumor_Protein	C3N.02145_Tumor_RNA	C3N.02145_Tumor_CpG	FALSE	5	6929e0f9-d0b0-11e9-9a07-0a80fada099c	CPT0118570003	aab86d56-d0a6-11e9-9a07-0a80fada099c	C3N-02145-03	f1ee355d-cf1e-11e9-9a07-0a80fada099c	C3N-02145	CPTAC3 Discovery and Confirmatory	Primary Tumor	Bronchus and lung	Lung Adenocarcinoma	no	Qualified				protein		Qualified	Qualified	no	Not Reported	Solid Tissue				Not Reported	LN2	250			Not Reported		Snap Frozen							tumor
423	C3N.02145	C3N.02145_Normal_Protein	C3N.02145_Normal_RNA		C3N.02145_Tumor_Protein	C3N.02145_Tumor_RNA	C3N.02145_Tumor_CpG	FALSE	5	694c7e7c-d0b0-11e9-9a07-0a80fada099c	CPT0118600003	aa9f2b2c-d0a6-11e9-9a07-0a80fada099c	C3N-02145-07	f1ee355d-cf1e-11e9-9a07-0a80fada099c	C3N-02145	CPTAC3 Discovery and Confirmatory	Solid Tissue Normal	Bronchus and lung	Lung Adenocarcinoma	no	Qualified				protein		Qualified	Qualified	no	Not Reported	Solid Tissue				Not Reported	LN2	260			Not Reported		Snap Frozen							normal
424	C3N.02149	C3N.02149_Normal_Protein	C3N.02149_Normal_RNA		C3N.02149_Tumor_Protein	C3N.02149_Tumor_RNA	C3N.02149_Tumor_CpG	FALSE	5	696dfac2-d0b0-11e9-9a07-0a80fada099c	CPT0118620003	aae9f058-d0a6-11e9-9a07-0a80fada099c	C3N-02149-02	f1ee3682-cf1e-11e9-9a07-0a80fada099c	C3N-02149	CPTAC3 Discovery and Confirmatory	Primary Tumor	Bronchus and lung	Lung Adenocarcinoma	no	Qualified				protein		Qualified	Qualified	no	Not Reported	Solid Tissue				Not Reported	LN2	270			Not Reported		Snap Frozen							tumor
425	C3N.02149	C3N.02149_Normal_Protein	C3N.02149_Normal_RNA		C3N.02149_Tumor_Protein	C3N.02149_Tumor_RNA	C3N.02149_Tumor_CpG	FALSE	5	698fa2fe-d0b0-11e9-9a07-0a80fada099c	CPT0118650003	aad16b38-d0a6-11e9-9a07-0a80fada099c	C3N-02149-06	f1ee3682-cf1e-11e9-9a07-0a80fada099c	C3N-02149	CPTAC3 Discovery and Confirmatory	Solid Tissue Normal	Bronchus and lung	Lung Adenocarcinoma	no	Qualified				protein		Qualified	Qualified	no	Not Reported	Solid Tissue				Not Reported	LN2	260			Not Reported		Snap Frozen							normal
426	C3N.02155	C3N.02155_Normal_Protein	C3N.02155_Normal_RNA	C3N.02155_Normal_CpG	C3N.02155_Tumor_Protein	C3N.02155_Tumor_RNA	C3N.02155_Tumor_CpG	TRUE	6	69b7883d-d0b0-11e9-9a07-0a80fada099c	CPT0118810003	ab01cb56-d0a6-11e9-9a07-0a80fada099c	C3N-02155-03	f1ee37a4-cf1e-11e9-9a07-0a80fada099c	C3N-02155	CPTAC3 Discovery and Confirmatory	Primary Tumor	Bronchus and lung	Lung Adenocarcinoma	no	Qualified				protein		Qualified	Qualified	no	Not Reported	Solid Tissue				Not Reported	LN2	250			Not Reported		Snap Frozen							tumor
427	C3N.02155	C3N.02155_Normal_Protein	C3N.02155_Normal_RNA	C3N.02155_Normal_CpG	C3N.02155_Tumor_Protein	C3N.02155_Tumor_RNA	C3N.02155_Tumor_CpG	TRUE	6	69da0cd6-d0b0-11e9-9a07-0a80fada099c	CPT0118830003	ab195a64-d0a6-11e9-9a07-0a80fada099c	C3N-02155-06	f1ee37a4-cf1e-11e9-9a07-0a80fada099c	C3N-02155	CPTAC3 Discovery and Confirmatory	Solid Tissue Normal	Bronchus and lung	Lung Adenocarcinoma	no	Qualified				protein		Qualified	Qualified	no	Not Reported	Solid Tissue				Not Reported	LN2	260			Not Reported		Snap Frozen							normal
428	C3N.02158	C3N.02158_Normal_Protein	C3N.02158_Normal_RNA	C3N.02158_Normal_CpG	C3N.02158_Tumor_Protein	C3N.02158_Tumor_RNA	C3N.02158_Tumor_CpG	TRUE	6	69fbbd9f-d0b0-11e9-9a07-0a80fada099c	CPT0118880003	ab52c951-d0a6-11e9-9a07-0a80fada099c	C3N-02158-04	f1ee38cb-cf1e-11e9-9a07-0a80fada099c	C3N-02158	CPTAC3 Discovery and Confirmatory	Primary Tumor	Bronchus and lung	Lung Adenocarcinoma	no	Qualified				protein		Qualified	Qualified	no	Not Reported	Solid Tissue				Not Reported	LN2	270			Not Reported		Snap Frozen							tumor
429	C3N.02158	C3N.02158_Normal_Protein	C3N.02158_Normal_RNA	C3N.02158_Normal_CpG	C3N.02158_Tumor_Protein	C3N.02158_Tumor_RNA	C3N.02158_Tumor_CpG	TRUE	6	6a1cb12d-d0b0-11e9-9a07-0a80fada099c	CPT0118890003	ab3956d4-d0a6-11e9-9a07-0a80fada099c	C3N-02158-06	f1ee38cb-cf1e-11e9-9a07-0a80fada099c	C3N-02158	CPTAC3 Discovery and Confirmatory	Solid Tissue Normal	Bronchus and lung	Lung Adenocarcinoma	no	Qualified				protein		Qualified	Qualified	no	Not Reported	Solid Tissue				Not Reported	LN2	270			Not Reported		Snap Frozen							normal
430	C3N.02252	C3N.02252_Normal_Protein	C3N.02252_Normal_RNA	C3N.02252_Normal_CpG	C3N.02252_Tumor_Protein	C3N.02252_Tumor_RNA	C3N.02252_Tumor_CpG	TRUE	6	1c66c8a4-d028-11ea-b1fd-0aad30af8a83	CPT0128890003	1c654ce6-d028-11ea-b1fd-0aad30af8a83	C3N-02252-74	1c6429b6-d028-11ea-b1fd-0aad30af8a83	C3N-02252	CPTAC3 Discovery and Confirmatory	Primary Tumor	Bronchus and lung	Lung Squamous Cell Carcinoma	no	Qualified				Protein		Qualified	Qualified	no		Solid Tissue					LN2	170					Snap Frozen				15	15		Tumor
431	C3N.02252	C3N.02252_Normal_Protein	C3N.02252_Normal_RNA	C3N.02252_Normal_CpG	C3N.02252_Tumor_Protein	C3N.02252_Tumor_RNA	C3N.02252_Tumor_CpG	TRUE	6	1c66c7c5-d028-11ea-b1fd-0aad30af8a83	CPT0128900003	1c654bc6-d028-11ea-b1fd-0aad30af8a83	C3N-02252-76	1c6429b6-d028-11ea-b1fd-0aad30af8a83	C3N-02252	CPTAC3 Discovery and Confirmatory	Solid Tissue Normal	Bronchus and lung	Lung Squamous Cell Carcinoma	no	Qualified				Protein		Qualified	Qualified	no		Solid Tissue					LN2	190					Snap Frozen				17	17		Normal
432	C3N.02279	C3N.02279_Normal_Protein	C3N.02279_Normal_RNA	C3N.02279_Normal_CpG	C3N.02279_Tumor_Protein	C3N.02279_Tumor_RNA	C3N.02279_Tumor_CpG	TRUE	6	df50d65f-8f98-11ea-b1fd-0aad30af8a83	CPT0163790003	df4fc613-8f98-11ea-b1fd-0aad30af8a83	C3N-02279-01	df4eddbb-8f98-11ea-b1fd-0aad30af8a83	C3N-02279	CPTAC3 Discovery and Confirmatory	Primary Tumor	Head and Neck	Head and Neck Squamous Cell Carcinoma	no	Qualified				protein		Qualified	Qualified	no		Solid Tissue					LN2	245					Snap Frozen					8		Tumor
433	C3N.02279	C3N.02279_Normal_Protein	C3N.02279_Normal_RNA	C3N.02279_Normal_CpG	C3N.02279_Tumor_Protein	C3N.02279_Tumor_RNA	C3N.02279_Tumor_CpG	TRUE	6	df50d73a-8f98-11ea-b1fd-0aad30af8a83	CPT0163800003	df4fc7e1-8f98-11ea-b1fd-0aad30af8a83	C3N-02279-05	df4eddbb-8f98-11ea-b1fd-0aad30af8a83	C3N-02279	CPTAC3 Discovery and Confirmatory	Solid Tissue Normal	Head and Neck	Head and Neck Squamous Cell Carcinoma	no	Qualified				protein		Qualified	Qualified	no		Solid Tissue					LN2	138					Snap Frozen					8		Normal
434	C3N.02285	C3N.02285_Normal_Protein	C3N.02285_Normal_RNA	C3N.02285_Normal_CpG	C3N.02285_Tumor_Protein	C3N.02285_Tumor_RNA	C3N.02285_Tumor_CpG	TRUE	6	1c66cc20-d028-11ea-b1fd-0aad30af8a83	CPT0126740003	1c6551d1-d028-11ea-b1fd-0aad30af8a83	C3N-02285-03	1c642d99-d028-11ea-b1fd-0aad30af8a83	C3N-02285	CPTAC3 Discovery and Confirmatory	Primary Tumor	Bronchus and lung	Lung Squamous Cell Carcinoma	no	Qualified				Protein		Qualified	Qualified	no		Solid Tissue					LN2	430					Snap Frozen					7		Tumor
435	C3N.02285	C3N.02285_Normal_Protein	C3N.02285_Normal_RNA	C3N.02285_Normal_CpG	C3N.02285_Tumor_Protein	C3N.02285_Tumor_RNA	C3N.02285_Tumor_CpG	TRUE	6	1c66cee3-d028-11ea-b1fd-0aad30af8a83	CPT0126760003	1c6552f2-d028-11ea-b1fd-0aad30af8a83	C3N-02285-10	1c642d99-d028-11ea-b1fd-0aad30af8a83	C3N-02285	CPTAC3 Discovery and Confirmatory	Solid Tissue Normal	Bronchus and lung	Lung Squamous Cell Carcinoma	no	Qualified				Protein		Qualified	Qualified	no		Solid Tissue					LN2	702					Snap Frozen					7		Normal
436	C3N.02288	C3N.02288_Normal_Protein	C3N.02288_Normal_RNA	C3N.02288_Normal_CpG	C3N.02288_Tumor_Protein	C3N.02288_Tumor_RNA	C3N.02288_Tumor_CpG	TRUE	6	1c66d29b-d028-11ea-b1fd-0aad30af8a83	CPT0186140003	1c655602-d028-11ea-b1fd-0aad30af8a83	C3N-02288-09	1c642ffd-d028-11ea-b1fd-0aad30af8a83	C3N-02288	CPTAC3 Discovery and Confirmatory	Solid Tissue Normal	Bronchus and lung	Lung Squamous Cell Carcinoma	no	Qualified				Protein		Qualified	Qualified	no		Solid Tissue					LN2	346					Snap Frozen					2		Normal
437	C3N.02288	C3N.02288_Normal_Protein	C3N.02288_Normal_RNA	C3N.02288_Normal_CpG	C3N.02288_Tumor_Protein	C3N.02288_Tumor_RNA	C3N.02288_Tumor_CpG	TRUE	6	1c66d16d-d028-11ea-b1fd-0aad30af8a83	CPT0186130003	1c6554e4-d028-11ea-b1fd-0aad30af8a83	C3N-02288-03	1c642ffd-d028-11ea-b1fd-0aad30af8a83	C3N-02288	CPTAC3 Discovery and Confirmatory	Primary Tumor	Bronchus and lung	Lung Squamous Cell Carcinoma	no	Qualified				Protein		Qualified	Qualified	no		Solid Tissue					LN2	177					Snap Frozen					2		Tumor
438	C3N.02289	C3N.02289_Normal_Protein	C3N.02289_Normal_RNA	C3N.02289_Normal_CpG	C3N.02289_Tumor_Protein	C3N.02289_Tumor_RNA	C3N.02289_Tumor_CpG	TRUE	6	1c66d4a8-d028-11ea-b1fd-0aad30af8a83	CPT0186180003	1c655804-d028-11ea-b1fd-0aad30af8a83	C3N-02289-06	1c6430e2-d028-11ea-b1fd-0aad30af8a83	C3N-02289	CPTAC3 Discovery and Confirmatory	Primary Tumor	Bronchus and lung	Lung Squamous Cell Carcinoma	no	Qualified				Protein		Qualified	Qualified	no		Solid Tissue					LN2	304					Snap Frozen					5		Tumor
439	C3N.02289	C3N.02289_Normal_Protein	C3N.02289_Normal_RNA	C3N.02289_Normal_CpG	C3N.02289_Tumor_Protein	C3N.02289_Tumor_RNA	C3N.02289_Tumor_CpG	TRUE	6	1c66d591-d028-11ea-b1fd-0aad30af8a83	CPT0186210003	1c655a26-d028-11ea-b1fd-0aad30af8a83	C3N-02289-09	1c6430e2-d028-11ea-b1fd-0aad30af8a83	C3N-02289	CPTAC3 Discovery and Confirmatory	Solid Tissue Normal	Bronchus and lung	Lung Squamous Cell Carcinoma	no	Qualified				Protein		Qualified	Qualified	no		Solid Tissue					LN2	257					Snap Frozen					5		Normal
440	C3N.02295	C3N.02295_Normal_Protein		C3N.02295_Normal_CpG	C3N.02295_Tumor_Protein	C3N.02295_Tumor_RNA	C3N.02295_Tumor_CpG	FALSE	5	d8f2e715-57c1-4ef9-9312-94e17faf0c20	CPT0187550004	06ba1d19-29b6-4a61-bc5d-795989958353	C3N-02295-04	43cb11a0-b404-4a33-88be-0fa826110ab6	C3N-02295	CPTAC3 Discovery and Confirmatory	Primary Tumor	Pancreas	Pancreatic Ductal Adenocarcinoma	No	Qualified				protein		Qualified	Qualified	no		Solid Tissue					LN2	241					Snap Frozen					10		Tumor
441	C3N.02295	C3N.02295_Normal_Protein		C3N.02295_Normal_CpG	C3N.02295_Tumor_Protein	C3N.02295_Tumor_RNA	C3N.02295_Tumor_CpG	FALSE	5	e3b2ad6f-98ce-4289-98da-50e5a8eea1cd	CPT0187540004	10d69c66-8d13-4061-87d2-d01e8ab4ec54	C3N-02295-01	43cb11a0-b404-4a33-88be-0fa826110ab6	C3N-02295	CPTAC3 Discovery and Confirmatory	Solid Tissue Normal	Pancreas	Pancreatic Ductal Adenocarcinoma	No	Qualified				protein		Qualified	Qualified	no		Solid Tissue					LN2	249					Snap Frozen					10		Normal
442	C3N.02339	C3N.02339_Normal_Protein	C3N.02339_Normal_RNA	C3N.02339_Normal_CpG	C3N.02339_Tumor_Protein	C3N.02339_Tumor_RNA	C3N.02339_Tumor_CpG	TRUE	6	1c66dc3c-d028-11ea-b1fd-0aad30af8a83	CPT0136640003	1c65603c-d028-11ea-b1fd-0aad30af8a83	C3N-02339-02	1c643493-d028-11ea-b1fd-0aad30af8a83	C3N-02339	CPTAC3 Discovery and Confirmatory	Primary Tumor	Bronchus and lung	Lung Squamous Cell Carcinoma	no	Qualified				Protein		Qualified	Qualified	no		Solid Tissue					LN2	410					Snap Frozen					15		Tumor
443	C3N.02339	C3N.02339_Normal_Protein	C3N.02339_Normal_RNA	C3N.02339_Normal_CpG	C3N.02339_Tumor_Protein	C3N.02339_Tumor_RNA	C3N.02339_Tumor_CpG	TRUE	6	1c66da96-d028-11ea-b1fd-0aad30af8a83	CPT0136660003	1c655e6e-d028-11ea-b1fd-0aad30af8a83	C3N-02339-06	1c643493-d028-11ea-b1fd-0aad30af8a83	C3N-02339	CPTAC3 Discovery and Confirmatory	Solid Tissue Normal	Bronchus and lung	Lung Squamous Cell Carcinoma	no	Qualified				Protein		Qualified	Qualified	no		Solid Tissue					LN2	240					Snap Frozen					15		Normal
444	C3N.02374	C3N.02374_Normal_Protein	C3N.02374_Normal_RNA	C3N.02374_Normal_CpG	C3N.02374_Tumor_Protein			FALSE	4	1c66df38-d028-11ea-b1fd-0aad30af8a83	CPT0146400003	1c656160-d028-11ea-b1fd-0aad30af8a83	C3N-02374-03	1c64363e-d028-11ea-b1fd-0aad30af8a83	C3N-02374	CPTAC3 Discovery and Confirmatory	Solid Tissue Normal	Bronchus and lung	Lung Squamous Cell Carcinoma	no	Qualified				Protein		Qualified	Qualified	no		Solid Tissue					LN2	100					Snap Frozen				38	28		Normal
445	C3N.02374	C3N.02374_Normal_Protein	C3N.02374_Normal_RNA	C3N.02374_Normal_CpG	C3N.02374_Tumor_Protein			FALSE	4	1c66e0a9-d028-11ea-b1fd-0aad30af8a83	CPT0146380004	1c65633a-d028-11ea-b1fd-0aad30af8a83	C3N-02374-01, C3N-02374-02	1c64363e-d028-11ea-b1fd-0aad30af8a83	C3N-02374	CPTAC3 Discovery and Confirmatory	Primary Tumor	Bronchus and lung	Lung Squamous Cell Carcinoma	no	Qualified				Protein		Qualified	Qualified	no		Not Reported																		Tumor
446	C3N.02375	C3N.02375_Normal_Protein	C3N.02375_Normal_RNA	C3N.02375_Normal_CpG	C3N.02375_Tumor_Protein			FALSE	4	1c66e1d1-d028-11ea-b1fd-0aad30af8a83	CPT0146480004	1c65645d-d028-11ea-b1fd-0aad30af8a83	C3N-02375-01, C3N-02375-02	1c643723-d028-11ea-b1fd-0aad30af8a83	C3N-02375	CPTAC3 Discovery and Confirmatory	Primary Tumor	Bronchus and lung	Lung Squamous Cell Carcinoma	no	Qualified				Protein		Qualified	Qualified	no		Not Reported																		Tumor
447	C3N.02375	C3N.02375_Normal_Protein	C3N.02375_Normal_RNA	C3N.02375_Normal_CpG	C3N.02375_Tumor_Protein			FALSE	4	1c66e4d7-d028-11ea-b1fd-0aad30af8a83	CPT0146500003	1c656635-d028-11ea-b1fd-0aad30af8a83	C3N-02375-03	1c643723-d028-11ea-b1fd-0aad30af8a83	C3N-02375	CPTAC3 Discovery and Confirmatory	Solid Tissue Normal	Bronchus and lung	Lung Squamous Cell Carcinoma	no	Qualified				Protein		Qualified	Qualified	no		Solid Tissue					LN2	100					Snap Frozen				42	16		Normal
448	C3N.02380	C3N.02380_Normal_Protein	C3N.02380_Normal_RNA	C3N.02380_Normal_CpG	C3N.02380_Tumor_Protein			FALSE	4	6aace7f0-d0b0-11e9-9a07-0a80fada099c	CPT0146680004	ab99a4e8-d0a6-11e9-9a07-0a80fada099c	C3N-02380-01, C3N-02380-02	f1ee3b12-cf1e-11e9-9a07-0a80fada099c	C3N-02380	CPTAC3 Discovery and Confirmatory	Primary Tumor	Bronchus and lung	Lung Adenocarcinoma	no	Qualified				protein		Qualified	Qualified	no	Not Reported	Not Reported				Not Reported					Not Reported		Not Reported							tumor
449	C3N.02380	C3N.02380_Normal_Protein	C3N.02380_Normal_RNA	C3N.02380_Normal_CpG	C3N.02380_Tumor_Protein			FALSE	4	6ad583f1-d0b0-11e9-9a07-0a80fada099c	CPT0146700003	abb14fb1-d0a6-11e9-9a07-0a80fada099c	C3N-02380-03	f1ee3b12-cf1e-11e9-9a07-0a80fada099c	C3N-02380	CPTAC3 Discovery and Confirmatory	Solid Tissue Normal	Bronchus and lung	Lung Adenocarcinoma	no	Qualified				protein		Qualified	Qualified	no	Not Reported	Solid Tissue				Not Reported	LN2	100			Not Reported		Snap Frozen							normal
450	C3N.02421	C3N.02421_Normal_Protein	C3N.02421_Normal_RNA	C3N.02421_Normal_CpG	C3N.02421_Tumor_Protein			FALSE	4	6af67fbe-d0b0-11e9-9a07-0a80fada099c	CPT0146780004	abe93deb-d0a6-11e9-9a07-0a80fada099c	C3N-02421-01, C3N-02421-02	f1ee3c31-cf1e-11e9-9a07-0a80fada099c	C3N-02421	CPTAC3 Discovery and Confirmatory	Primary Tumor	Bronchus and lung	Lung Adenocarcinoma	no	Qualified				protein		Qualified	Qualified	no	Not Reported	Not Reported				Not Reported					Not Reported		Not Reported							tumor
451	C3N.02421	C3N.02421_Normal_Protein	C3N.02421_Normal_RNA	C3N.02421_Normal_CpG	C3N.02421_Tumor_Protein			FALSE	4	6b19c1b7-d0b0-11e9-9a07-0a80fada099c	CPT0146800003	abd1811d-d0a6-11e9-9a07-0a80fada099c	C3N-02421-03	f1ee3c31-cf1e-11e9-9a07-0a80fada099c	C3N-02421	CPTAC3 Discovery and Confirmatory	Solid Tissue Normal	Bronchus and lung	Lung Adenocarcinoma	no	Qualified				protein		Qualified	Qualified	no	Not Reported	Solid Tissue				Not Reported	LN2	100			Not Reported		Snap Frozen							normal
452	C3N.02423	C3N.02423_Normal_Protein	C3N.02423_Normal_RNA	C3N.02423_Normal_CpG	C3N.02423_Tumor_Protein			FALSE	4	6b5ee766-d0b0-11e9-9a07-0a80fada099c	CPT0146980004	ac1aaaa9-d0a6-11e9-9a07-0a80fada099c	C3N-02423-01, C3N-02423-02	f1ee3e8b-cf1e-11e9-9a07-0a80fada099c	C3N-02423	CPTAC3 Discovery and Confirmatory	Primary Tumor	Bronchus and lung	Lung Adenocarcinoma	no	Qualified				protein		Qualified	Qualified	no	Not Reported	Not Reported				Not Reported					Not Reported		Not Reported							tumor
453	C3N.02423	C3N.02423_Normal_Protein	C3N.02423_Normal_RNA	C3N.02423_Normal_CpG	C3N.02423_Tumor_Protein			FALSE	4	6b869538-d0b0-11e9-9a07-0a80fada099c	CPT0147000003	ac3290c7-d0a6-11e9-9a07-0a80fada099c	C3N-02423-03	f1ee3e8b-cf1e-11e9-9a07-0a80fada099c	C3N-02423	CPTAC3 Discovery and Confirmatory	Solid Tissue Normal	Bronchus and lung	Lung Adenocarcinoma	no	Qualified				protein		Qualified	Qualified	no	Not Reported	Solid Tissue				Not Reported	LN2	100			Not Reported		Snap Frozen							normal
454	C3N.02424	C3N.02424_Normal_Protein	C3N.02424_Normal_RNA	C3N.02424_Normal_CpG	C3N.02424_Tumor_Protein			FALSE	4	6ba77caa-d0b0-11e9-9a07-0a80fada099c	CPT0147080004	ac4a2160-d0a6-11e9-9a07-0a80fada099c	C3N-02424-01, C3N-02424-02	f1ee3fad-cf1e-11e9-9a07-0a80fada099c	C3N-02424	CPTAC3 Discovery and Confirmatory	Primary Tumor	Bronchus and lung	Lung Adenocarcinoma	no	Qualified				protein		Qualified	Qualified	no	Not Reported	Not Reported				Not Reported					Not Reported		Not Reported							tumor
455	C3N.02424	C3N.02424_Normal_Protein	C3N.02424_Normal_RNA	C3N.02424_Normal_CpG	C3N.02424_Tumor_Protein			FALSE	4	6bc83057-d0b0-11e9-9a07-0a80fada099c	CPT0147100003	ac69f431-d0a6-11e9-9a07-0a80fada099c	C3N-02424-03	f1ee3fad-cf1e-11e9-9a07-0a80fada099c	C3N-02424	CPTAC3 Discovery and Confirmatory	Solid Tissue Normal	Bronchus and lung	Lung Adenocarcinoma	no	Qualified				protein		Qualified	Qualified	no	Not Reported	Solid Tissue				Not Reported	LN2	100			Not Reported		Snap Frozen							normal
456	C3N.02425	C3N.02425_Normal_Protein	C3N.02425_Normal_RNA	C3N.02425_Normal_CpG	C3N.02425_Tumor_Protein			FALSE	4	1c66e6ac-d028-11ea-b1fd-0aad30af8a83	CPT0183250004	1c656822-d028-11ea-b1fd-0aad30af8a83	C3N-02425-01, C3N-02425-02	1c6438c7-d028-11ea-b1fd-0aad30af8a83	C3N-02425	CPTAC3 Discovery and Confirmatory	Primary Tumor	Bronchus and lung	Lung Squamous Cell Carcinoma	no	Qualified				Protein		Qualified	Qualified	no		Not Reported																		Tumor
457	C3N.02425	C3N.02425_Normal_Protein	C3N.02425_Normal_RNA	C3N.02425_Normal_CpG	C3N.02425_Tumor_Protein			FALSE	4	1c66e799-d028-11ea-b1fd-0aad30af8a83	CPT0183270003	1c656a0b-d028-11ea-b1fd-0aad30af8a83	C3N-02425-03	1c6438c7-d028-11ea-b1fd-0aad30af8a83	C3N-02425	CPTAC3 Discovery and Confirmatory	Solid Tissue Normal	Bronchus and lung	Lung Squamous Cell Carcinoma	no	Qualified				Protein		Qualified	Qualified	no		Solid Tissue					LN2	100					Snap Frozen				29	13		Normal
458	C3N.02426	C3N.02426_Normal_Protein	C3N.02426_Normal_RNA		C3N.02426_Tumor_Protein			FALSE	3	1c66ec8c-d028-11ea-b1fd-0aad30af8a83	CPT0147180004	1c656df9-d028-11ea-b1fd-0aad30af8a83	C3N-02426-01, C3N-02426-02	1c6439ab-d028-11ea-b1fd-0aad30af8a83	C3N-02426	CPTAC3 Discovery and Confirmatory	Primary Tumor	Bronchus and lung	Lung Squamous Cell Carcinoma	no	Qualified				Protein		Qualified	Qualified	no		Not Reported																		Tumor
459	C3N.02426	C3N.02426_Normal_Protein	C3N.02426_Normal_RNA		C3N.02426_Tumor_Protein			FALSE	3	1c66eb16-d028-11ea-b1fd-0aad30af8a83	CPT0147200003	1c656bff-d028-11ea-b1fd-0aad30af8a83	C3N-02426-03	1c6439ab-d028-11ea-b1fd-0aad30af8a83	C3N-02426	CPTAC3 Discovery and Confirmatory	Solid Tissue Normal	Bronchus and lung	Lung Squamous Cell Carcinoma	no	Qualified				Protein		Qualified	Qualified	no		Solid Tissue					LN2	50					Snap Frozen				17	6		Normal
460	C3N.02433	C3N.02433_Normal_Protein	C3N.02433_Normal_RNA	C3N.02433_Normal_CpG	C3N.02433_Tumor_Protein			FALSE	4	6be914fa-d0b0-11e9-9a07-0a80fada099c	CPT0147380004	ac8385f2-d0a6-11e9-9a07-0a80fada099c	C3N-02433-01, C3N-02433-02	f1ee40d4-cf1e-11e9-9a07-0a80fada099c	C3N-02433	CPTAC3 Discovery and Confirmatory	Primary Tumor	Bronchus and lung	Lung Adenocarcinoma	no	Qualified				protein		Qualified	Qualified	no	Not Reported	Not Reported				Not Reported					Not Reported		Not Reported							tumor
461	C3N.02433	C3N.02433_Normal_Protein	C3N.02433_Normal_RNA	C3N.02433_Normal_CpG	C3N.02433_Tumor_Protein			FALSE	4	6c14c8a9-d0b0-11e9-9a07-0a80fada099c	CPT0147400003	ac9b1a82-d0a6-11e9-9a07-0a80fada099c	C3N-02433-03	f1ee40d4-cf1e-11e9-9a07-0a80fada099c	C3N-02433	CPTAC3 Discovery and Confirmatory	Solid Tissue Normal	Bronchus and lung	Lung Adenocarcinoma	no	Qualified				protein		Qualified	Qualified	no	Not Reported	Solid Tissue				Not Reported	LN2	50			Not Reported		Snap Frozen							normal
462	C3N.02434	C3N.02434_Normal_Protein	C3N.02434_Normal_RNA	C3N.02434_Normal_CpG	C3N.02434_Tumor_Protein	C3N.02434_Tumor_RNA	C3N.02434_Tumor_CpG	TRUE	6	1c66f0d1-d028-11ea-b1fd-0aad30af8a83	CPT0115860003	1c657227-d028-11ea-b1fd-0aad30af8a83	C3N-02434-06	1c643b5a-d028-11ea-b1fd-0aad30af8a83	C3N-02434	CPTAC3 Discovery and Confirmatory	Solid Tissue Normal	Bronchus and lung	Lung Squamous Cell Carcinoma	no	Qualified				Protein		Qualified	Qualified	no		Solid Tissue					LN2	103					Snap Frozen					28		Normal
463	C3N.02434	C3N.02434_Normal_Protein	C3N.02434_Normal_RNA	C3N.02434_Normal_CpG	C3N.02434_Tumor_Protein	C3N.02434_Tumor_RNA	C3N.02434_Tumor_CpG	TRUE	6	1c66ed7e-d028-11ea-b1fd-0aad30af8a83	CPT0115830003	1c65701d-d028-11ea-b1fd-0aad30af8a83	C3N-02434-01	1c643b5a-d028-11ea-b1fd-0aad30af8a83	C3N-02434	CPTAC3 Discovery and Confirmatory	Primary Tumor	Bronchus and lung	Lung Squamous Cell Carcinoma	no	Qualified				Protein		Qualified	Qualified	no		Solid Tissue					LN2	337					Snap Frozen					28		Tumor
464	C3N.02435	C3N.02435_Normal_Protein	C3N.02435_Normal_RNA	C3N.02435_Normal_CpG	C3N.02435_Tumor_Protein	C3N.02435_Tumor_RNA	C3N.02435_Tumor_CpG	TRUE	6	1c66f474-d028-11ea-b1fd-0aad30af8a83	CPT0241170003	1c6575db-d028-11ea-b1fd-0aad30af8a83	C3N-02435-01	1c643c43-d028-11ea-b1fd-0aad30af8a83	C3N-02435	CPTAC3 Discovery and Confirmatory	Primary Tumor	Bronchus and lung	Lung Squamous Cell Carcinoma	no	Qualified				Protein		Qualified	Qualified	no		Solid Tissue					LN2	191					Snap Frozen					27		Tumor
465	C3N.02435	C3N.02435_Normal_Protein	C3N.02435_Normal_RNA	C3N.02435_Normal_CpG	C3N.02435_Tumor_Protein	C3N.02435_Tumor_RNA	C3N.02435_Tumor_CpG	TRUE	6	1c66f20c-d028-11ea-b1fd-0aad30af8a83	CPT0241210003	1c657473-d028-11ea-b1fd-0aad30af8a83	C3N-02435-07	1c643c43-d028-11ea-b1fd-0aad30af8a83	C3N-02435	CPTAC3 Discovery and Confirmatory	Solid Tissue Normal	Bronchus and lung	Lung Squamous Cell Carcinoma	no	Qualified				Protein		Qualified	Qualified	no		Solid Tissue					LN2	301					Snap Frozen					29		Normal
466	C3N.02494	C3N.02494_Normal_Protein	C3N.02494_Normal_RNA	C3N.02494_Normal_CpG	C3N.02494_Tumor_Protein	C3N.02494_Tumor_RNA	C3N.02494_Tumor_CpG	TRUE	6	1c66f565-d028-11ea-b1fd-0aad30af8a83	CPT0234820003	1c6577b5-d028-11ea-b1fd-0aad30af8a83	C3N-02494-04	1c643e02-d028-11ea-b1fd-0aad30af8a83	C3N-02494	CPTAC3 Discovery and Confirmatory	Solid Tissue Normal	Bronchus and lung	Lung Squamous Cell Carcinoma	no	Qualified				Protein		Qualified	Qualified	no		Solid Tissue					LN2	164					Snap Frozen					24		Normal
467	C3N.02494	C3N.02494_Normal_Protein	C3N.02494_Normal_RNA	C3N.02494_Normal_CpG	C3N.02494_Tumor_Protein	C3N.02494_Tumor_RNA	C3N.02494_Tumor_CpG	TRUE	6	1c66f7bd-d028-11ea-b1fd-0aad30af8a83	CPT0234790003	1c6578d8-d028-11ea-b1fd-0aad30af8a83	C3N-02494-01	1c643e02-d028-11ea-b1fd-0aad30af8a83	C3N-02494	CPTAC3 Discovery and Confirmatory	Primary Tumor	Bronchus and lung	Lung Squamous Cell Carcinoma	no	Qualified				Protein		Qualified	Qualified	no		Solid Tissue					LN2	209					Snap Frozen					20		Tumor
468	C3N.02523	C3N.02523_Normal_Protein			C3N.02523_Tumor_Protein			FALSE	2	1c66f9e8-d028-11ea-b1fd-0aad30af8a83	CPT0234930004	1c657bcd-d028-11ea-b1fd-0aad30af8a83	C3N-02523-01, C3N-02523-02	1c643ee9-d028-11ea-b1fd-0aad30af8a83	C3N-02523	CPTAC3 Discovery and Confirmatory	Primary Tumor	Bronchus and lung	Lung Squamous Cell Carcinoma	no	Qualified				Protein		Qualified	Qualified	no		Not Reported																		Tumor
469	C3N.02523	C3N.02523_Normal_Protein			C3N.02523_Tumor_Protein			FALSE	2	1c66f8c2-d028-11ea-b1fd-0aad30af8a83	CPT0234950004	1c657aa8-d028-11ea-b1fd-0aad30af8a83	C3N-02523-03, C3N-02523-04	1c643ee9-d028-11ea-b1fd-0aad30af8a83	C3N-02523	CPTAC3 Discovery and Confirmatory	Solid Tissue Normal	Bronchus and lung	Lung Squamous Cell Carcinoma	no	Qualified				Protein		Qualified	Qualified	no		Not Reported																		Normal
470	C3N.02529	C3N.02529_Normal_Protein	C3N.02529_Normal_RNA	C3N.02529_Normal_CpG	C3N.02529_Tumor_Protein			FALSE	4	6c380901-d0b0-11e9-9a07-0a80fada099c	CPT0147480004	acb298ec-d0a6-11e9-9a07-0a80fada099c	C3N-02529-01, C3N-02529-02	f1ee41f0-cf1e-11e9-9a07-0a80fada099c	C3N-02529	CPTAC3 Discovery and Confirmatory	Primary Tumor	Bronchus and lung	Lung Adenocarcinoma	no	Qualified				protein		Qualified	Qualified	no	Not Reported	Not Reported				Not Reported					Not Reported		Not Reported							tumor
471	C3N.02529	C3N.02529_Normal_Protein	C3N.02529_Normal_RNA	C3N.02529_Normal_CpG	C3N.02529_Tumor_Protein			FALSE	4	6c5b253e-d0b0-11e9-9a07-0a80fada099c	CPT0147500003	accaa16c-d0a6-11e9-9a07-0a80fada099c	C3N-02529-03	f1ee41f0-cf1e-11e9-9a07-0a80fada099c	C3N-02529	CPTAC3 Discovery and Confirmatory	Solid Tissue Normal	Bronchus and lung	Lung Adenocarcinoma	no	Qualified				protein		Qualified	Qualified	no	Not Reported	Solid Tissue				Not Reported	LN2	50			Not Reported		Snap Frozen							normal
472	C3N.02572	C3N.02572_Normal_Protein	C3N.02572_Normal_RNA	C3N.02572_Normal_CpG	C3N.02572_Tumor_Protein			FALSE	4	6c7c281f-d0b0-11e9-9a07-0a80fada099c	CPT0147580004	ace221ef-d0a6-11e9-9a07-0a80fada099c	C3N-02572-01, C3N-02572-02	f1ee4315-cf1e-11e9-9a07-0a80fada099c	C3N-02572	CPTAC3 Discovery and Confirmatory	Primary Tumor	Bronchus and lung	Lung Adenocarcinoma	no	Qualified				protein		Qualified	Qualified	no	Not Reported	Not Reported				Not Reported					Not Reported		Not Reported							tumor
473	C3N.02572	C3N.02572_Normal_Protein	C3N.02572_Normal_RNA	C3N.02572_Normal_CpG	C3N.02572_Tumor_Protein			FALSE	4	6ca524e3-d0b0-11e9-9a07-0a80fada099c	CPT0147600003	ad015b2f-d0a6-11e9-9a07-0a80fada099c	C3N-02572-03	f1ee4315-cf1e-11e9-9a07-0a80fada099c	C3N-02572	CPTAC3 Discovery and Confirmatory	Solid Tissue Normal	Bronchus and lung	Lung Adenocarcinoma	no	Qualified				protein		Qualified	Qualified	no	Not Reported	Solid Tissue				Not Reported	LN2	50			Not Reported		Snap Frozen							normal
474	C3N.02575	C3N.02575_Normal_Protein	C3N.02575_Normal_RNA	C3N.02575_Normal_CpG	C3N.02575_Tumor_Protein			FALSE	4	1c66fdf8-d028-11ea-b1fd-0aad30af8a83	CPT0147700003	1c657ebe-d028-11ea-b1fd-0aad30af8a83	C3N-02575-03	1c6440b1-d028-11ea-b1fd-0aad30af8a83	C3N-02575	CPTAC3 Discovery and Confirmatory	Solid Tissue Normal	Bronchus and lung	Lung Squamous Cell Carcinoma	no	Qualified				Protein		Qualified	Qualified	no		Solid Tissue					LN2	50					Snap Frozen				25	5		Normal
475	C3N.02575	C3N.02575_Normal_Protein	C3N.02575_Normal_RNA	C3N.02575_Normal_CpG	C3N.02575_Tumor_Protein			FALSE	4	1c66fb6a-d028-11ea-b1fd-0aad30af8a83	CPT0147680004	1c657d9c-d028-11ea-b1fd-0aad30af8a83	C3N-02575-01, C3N-02575-02	1c6440b1-d028-11ea-b1fd-0aad30af8a83	C3N-02575	CPTAC3 Discovery and Confirmatory	Primary Tumor	Bronchus and lung	Lung Squamous Cell Carcinoma	no	Qualified				Protein		Qualified	Qualified	no		Not Reported																		Tumor
476	C3N.02582	C3N.02582_Normal_Protein	C3N.02582_Normal_RNA	C3N.02582_Normal_CpG	C3N.02582_Tumor_Protein			FALSE	4	6cc7ec36-d0b0-11e9-9a07-0a80fada099c	CPT0147880004	ad32711e-d0a6-11e9-9a07-0a80fada099c	C3N-02582-01, C3N-02582-02	f1ee4435-cf1e-11e9-9a07-0a80fada099c	C3N-02582	CPTAC3 Discovery and Confirmatory	Primary Tumor	Bronchus and lung	Lung Adenocarcinoma	no	Qualified				protein		Qualified	Qualified	no	Not Reported	Not Reported				Not Reported					Not Reported		Not Reported							tumor
477	C3N.02582	C3N.02582_Normal_Protein	C3N.02582_Normal_RNA	C3N.02582_Normal_CpG	C3N.02582_Tumor_Protein			FALSE	4	6ce8b547-d0b0-11e9-9a07-0a80fada099c	CPT0147900003	ad195f55-d0a6-11e9-9a07-0a80fada099c	C3N-02582-03	f1ee4435-cf1e-11e9-9a07-0a80fada099c	C3N-02582	CPTAC3 Discovery and Confirmatory	Solid Tissue Normal	Bronchus and lung	Lung Adenocarcinoma	no	Qualified				protein		Qualified	Qualified	no	Not Reported	Solid Tissue				Not Reported	LN2	100			Not Reported		Snap Frozen							normal
478	C3N.02585	C3N.02585_Normal_Protein		C3N.02585_Normal_CpG	C3N.02585_Tumor_Protein			FALSE	3	67098c44-bf6f-41b7-8f51-f3080beb37ea	CPT0183750005	f75749e4-c335-4efa-b835-ba407e822f8f	C3N-02585-01, C3N-02585-02	0774e352-a193-4c70-8351-11f40108fd03	C3N-02585	CPTAC3 Discovery and Confirmatory	Primary Tumor	Pancreas	Pancreatic Ductal Adenocarcinoma	No	Qualified				protein		Qualified	Qualified	no		Not Reported																		Tumor
479	C3N.02585	C3N.02585_Normal_Protein		C3N.02585_Normal_CpG	C3N.02585_Tumor_Protein			FALSE	3	645da9c3-ee30-4257-9aa6-f1fe8c458999	CPT0183770004	0d7bb563-6c05-4da7-a19f-7d8edf119ef6	C3N-02585-03	0774e352-a193-4c70-8351-11f40108fd03	C3N-02585	CPTAC3 Discovery and Confirmatory	Solid Tissue Normal	Pancreas	Pancreatic Ductal Adenocarcinoma	No	Qualified				protein		Qualified	Qualified	no		Solid Tissue					LN2	100					Snap Frozen				15	10		Normal
480	C3N.02586	C3N.02586_Normal_Protein	C3N.02586_Normal_RNA	C3N.02586_Normal_CpG	C3N.02586_Tumor_Protein			FALSE	4	6d098af0-d0b0-11e9-9a07-0a80fada099c	CPT0147980004	ad4ae9a4-d0a6-11e9-9a07-0a80fada099c	C3N-02586-01, C3N-02586-02	f1ee455a-cf1e-11e9-9a07-0a80fada099c	C3N-02586	CPTAC3 Discovery and Confirmatory	Primary Tumor	Bronchus and lung	Lung Adenocarcinoma	no	Qualified				protein		Qualified	Qualified	no	Not Reported	Not Reported				Not Reported					Not Reported		Not Reported							tumor
481	C3N.02586	C3N.02586_Normal_Protein	C3N.02586_Normal_RNA	C3N.02586_Normal_CpG	C3N.02586_Tumor_Protein			FALSE	4	6d315ad0-d0b0-11e9-9a07-0a80fada099c	CPT0148000003	ad62ca30-d0a6-11e9-9a07-0a80fada099c	C3N-02586-03	f1ee455a-cf1e-11e9-9a07-0a80fada099c	C3N-02586	CPTAC3 Discovery and Confirmatory	Solid Tissue Normal	Bronchus and lung	Lung Adenocarcinoma	no	Qualified				protein		Qualified	Qualified	no	Not Reported	Solid Tissue				Not Reported	LN2	100			Not Reported		Snap Frozen							normal
482	C3N.02588	C3N.02588_Normal_Protein	C3N.02588_Normal_RNA	C3N.02588_Normal_CpG	C3N.02588_Tumor_Protein			FALSE	4	6d96bbaa-d0b0-11e9-9a07-0a80fada099c	CPT0148180004	adb95469-d0a6-11e9-9a07-0a80fada099c	C3N-02588-01, C3N-02588-02	f1ee47a8-cf1e-11e9-9a07-0a80fada099c	C3N-02588	CPTAC3 Discovery and Confirmatory	Primary Tumor	Bronchus and lung	Lung Adenocarcinoma	no	Qualified				protein		Qualified	Qualified	no	Not Reported	Not Reported				Not Reported					Not Reported		Not Reported							tumor
483	C3N.02588	C3N.02588_Normal_Protein	C3N.02588_Normal_RNA	C3N.02588_Normal_CpG	C3N.02588_Tumor_Protein			FALSE	4	6db79362-d0b0-11e9-9a07-0a80fada099c	CPT0148200003	add0f179-d0a6-11e9-9a07-0a80fada099c	C3N-02588-03	f1ee47a8-cf1e-11e9-9a07-0a80fada099c	C3N-02588	CPTAC3 Discovery and Confirmatory	Solid Tissue Normal	Bronchus and lung	Lung Adenocarcinoma	no	Qualified				protein		Qualified	Qualified	no	Not Reported	Solid Tissue				Not Reported	LN2	100			Not Reported		Snap Frozen							normal
484	C3N.02589	C3N.02589_Normal_Protein	C3N.02589_Normal_RNA	C3N.02589_Normal_CpG	C3N.02589_Tumor_Protein	C3N.02589_Tumor_RNA		FALSE	5	dcb75ac6-2feb-4d81-99d2-faf2bb5580ae	CPT0162670004	c46d7374-196f-4d11-ade2-8c23dead5ff4	C3N-02589-03	0d000f9c-f76f-42a0-b88b-9a9054919adb	C3N-02589	CPTAC3 Discovery and Confirmatory	Solid Tissue Normal	Pancreas	Pancreatic Ductal Adenocarcinoma	No	Qualified				protein		Qualified	Qualified	no		Solid Tissue					LN2	170					Snap Frozen					8		Normal
485	C3N.02589	C3N.02589_Normal_Protein	C3N.02589_Normal_RNA	C3N.02589_Normal_CpG	C3N.02589_Tumor_Protein	C3N.02589_Tumor_RNA		FALSE	5	73bcd1ec-11dc-48f6-bb9f-61cd7c8238bc	CPT0162660004	0fff259e-6079-4667-bca7-e2ff36b37bce	C3N-02589-01	0d000f9c-f76f-42a0-b88b-9a9054919adb	C3N-02589	CPTAC3 Discovery and Confirmatory	Primary Tumor	Pancreas	Pancreatic Ductal Adenocarcinoma	No	Qualified				protein		Qualified	Qualified	no		Solid Tissue					LN2	273					Snap Frozen					8		Tumor
486	C3N.02592	C3N.02592_Normal_Protein			C3N.02592_Tumor_Protein	C3N.02592_Tumor_RNA	C3N.02592_Tumor_CpG	FALSE	4	52b9b6c5-055f-446e-aac0-076d03a13444	CPT0162760003	ca1decbb-5a62-4bc3-b35b-791abac3896c	C3N-02592-01	e3cf305c-f83f-474a-a095-542970bbf3c8	C3N-02592	CPTAC3 Discovery and Confirmatory	Primary Tumor	Pancreas	Pancreatic Ductal Adenocarcinoma	No	Qualified				protein		Qualified	Qualified	no		Solid Tissue					LN2	183					Snap Frozen					5		Tumor
487	C3N.02592	C3N.02592_Normal_Protein			C3N.02592_Tumor_Protein	C3N.02592_Tumor_RNA	C3N.02592_Tumor_CpG	FALSE	4	c3c6ec78-6ec0-4f27-aed8-62dcb3cb548b	CPT0162780004	4284e578-2b03-4f9f-86a6-b05fb12856a9	C3N-02592-05	e3cf305c-f83f-474a-a095-542970bbf3c8	C3N-02592	CPTAC3 Discovery and Confirmatory	Solid Tissue Normal	Pancreas	Pancreatic Ductal Adenocarcinoma	No	Qualified				protein		Qualified	Qualified	no		Solid Tissue					LN2	88					Snap Frozen					5		Normal
488	C3N.02675	C3N.02675_Normal_Protein	C3N.02675_Normal_RNA		C3N.02675_Tumor_Protein	C3N.02675_Tumor_RNA	C3N.02675_Tumor_CpG	FALSE	5	1c66fef4-d028-11ea-b1fd-0aad30af8a83	CPT0187370003	1c6580a5-d028-11ea-b1fd-0aad30af8a83	C3N-02675-04	1c644197-d028-11ea-b1fd-0aad30af8a83	C3N-02675	CPTAC3 Discovery and Confirmatory	Primary Tumor	Bronchus and lung	Lung Squamous Cell Carcinoma	no	Qualified				Protein		Qualified	Qualified	no		Solid Tissue					LN2	221					Snap Frozen					7		Tumor
489	C3N.02675	C3N.02675_Normal_Protein	C3N.02675_Normal_RNA		C3N.02675_Tumor_Protein	C3N.02675_Tumor_RNA	C3N.02675_Tumor_CpG	FALSE	5	1c67005c-d028-11ea-b1fd-0aad30af8a83	CPT0187380003	1c6581cc-d028-11ea-b1fd-0aad30af8a83	C3N-02675-07	1c644197-d028-11ea-b1fd-0aad30af8a83	C3N-02675	CPTAC3 Discovery and Confirmatory	Solid Tissue Normal	Bronchus and lung	Lung Squamous Cell Carcinoma	no	Qualified				Protein		Qualified	Qualified	no		Solid Tissue					LN2	175					Snap Frozen					7		Normal
490	C3N.02713	C3N.02713_Normal_Protein	C3N.02713_Normal_RNA	C3N.02713_Normal_CpG	C3N.02713_Tumor_Protein	C3N.02713_Tumor_RNA	C3N.02713_Tumor_CpG	TRUE	6	df50e018-8f98-11ea-b1fd-0aad30af8a83	CPT0190850003	df4fd2ff-8f98-11ea-b1fd-0aad30af8a83	C3N-02713-03	df4ee623-8f98-11ea-b1fd-0aad30af8a83	C3N-02713	CPTAC3 Discovery and Confirmatory	Primary Tumor	Head and Neck	Head and Neck Squamous Cell Carcinoma	no	Qualified				protein		Qualified	Qualified	no		Solid Tissue					LN2	250					Snap Frozen					10		Tumor
491	C3N.02713	C3N.02713_Normal_Protein	C3N.02713_Normal_RNA	C3N.02713_Normal_CpG	C3N.02713_Tumor_Protein	C3N.02713_Tumor_RNA	C3N.02713_Tumor_CpG	TRUE	6	df50e1f2-8f98-11ea-b1fd-0aad30af8a83	CPT0190860003	df4fd453-8f98-11ea-b1fd-0aad30af8a83	C3N-02713-06	df4ee623-8f98-11ea-b1fd-0aad30af8a83	C3N-02713	CPTAC3 Discovery and Confirmatory	Solid Tissue Normal	Head and Neck	Head and Neck Squamous Cell Carcinoma	no	Qualified				protein		Qualified	Qualified	no		Solid Tissue					LN2	270					Snap Frozen					12		Normal
492	C3N.02714	C3N.02714_Normal_Protein	C3N.02714_Normal_RNA	C3N.02714_Normal_CpG	C3N.02714_Tumor_Protein	C3N.02714_Tumor_RNA	C3N.02714_Tumor_CpG	TRUE	6	df50e397-8f98-11ea-b1fd-0aad30af8a83	CPT0177220003	df4fd726-8f98-11ea-b1fd-0aad30af8a83	C3N-02714-06	df4ee821-8f98-11ea-b1fd-0aad30af8a83	C3N-02714	CPTAC3 Discovery and Confirmatory	Solid Tissue Normal	Head and Neck	Head and Neck Squamous Cell Carcinoma	no	Qualified				protein		Qualified	Qualified	no		Solid Tissue					LN2	400					Snap Frozen					11		Normal
493	C3N.02714	C3N.02714_Normal_Protein	C3N.02714_Normal_RNA	C3N.02714_Normal_CpG	C3N.02714_Tumor_Protein	C3N.02714_Tumor_RNA	C3N.02714_Tumor_CpG	TRUE	6	df50e2d0-8f98-11ea-b1fd-0aad30af8a83	CPT0177200003	df4fd60a-8f98-11ea-b1fd-0aad30af8a83	C3N-02714-02	df4ee821-8f98-11ea-b1fd-0aad30af8a83	C3N-02714	CPTAC3 Discovery and Confirmatory	Primary Tumor	Head and Neck	Head and Neck Squamous Cell Carcinoma	no	Qualified				protein		Qualified	Qualified	no		Solid Tissue					LN2	380					Snap Frozen					10		Tumor
494	C3N.02729	C3N.02729_Normal_Protein	C3N.02729_Normal_RNA	C3N.02729_Normal_CpG	C3N.02729_Tumor_Protein			FALSE	4	6de33aab-d0b0-11e9-9a07-0a80fada099c	CPT0148280004	ade87ebd-d0a6-11e9-9a07-0a80fada099c	C3N-02729-01, C3N-02729-02	f1ee48c6-cf1e-11e9-9a07-0a80fada099c	C3N-02729	CPTAC3 Discovery and Confirmatory	Primary Tumor	Bronchus and lung	Lung Adenocarcinoma	no	Qualified				protein		Qualified	Qualified	no	Not Reported	Not Reported				Not Reported					Not Reported		Not Reported							tumor
495	C3N.02729	C3N.02729_Normal_Protein	C3N.02729_Normal_RNA	C3N.02729_Normal_CpG	C3N.02729_Tumor_Protein			FALSE	4	6e041a4b-d0b0-11e9-9a07-0a80fada099c	CPT0148300003	ae009757-d0a6-11e9-9a07-0a80fada099c	C3N-02729-03	f1ee48c6-cf1e-11e9-9a07-0a80fada099c	C3N-02729	CPTAC3 Discovery and Confirmatory	Solid Tissue Normal	Bronchus and lung	Lung Adenocarcinoma	no	Qualified				protein		Qualified	Qualified	no	Not Reported	Solid Tissue				Not Reported	LN2	100			Not Reported		Snap Frozen							normal
496	C3N.02768	C3N.02768_Normal_Protein	C3N.02768_Normal_RNA	C3N.02768_Normal_CpG	C3N.02768_Tumor_Protein			FALSE	4	da9b0832-5ee3-4f73-a6dd-ceaf5d4c77d4	CPT0207990004	9af287df-2b36-4a14-8d99-dc91ebfbeea2	C3N-02768-03	58b42d9e-bba2-4a1f-9066-77586c0d6eb9	C3N-02768	CPTAC3 Discovery and Confirmatory	Solid Tissue Normal	Pancreas	Pancreatic Ductal Adenocarcinoma	No	Qualified				protein		Qualified	Qualified	no		Solid Tissue					LN2	103					Snap Frozen				17	14		Normal
497	C3N.02768	C3N.02768_Normal_Protein	C3N.02768_Normal_RNA	C3N.02768_Normal_CpG	C3N.02768_Tumor_Protein			FALSE	4	fefd7317-5797-4fc0-9ae0-3547cfd5d885	CPT0207980005	05653bbc-db7b-44e1-9a21-712596295bb0	C3N-02768-01, C3N-02768-02	58b42d9e-bba2-4a1f-9066-77586c0d6eb9	C3N-02768	CPTAC3 Discovery and Confirmatory	Primary Tumor	Pancreas	Pancreatic Ductal Adenocarcinoma	No	Qualified				protein		Qualified	Qualified	no		Not Reported																		Tumor
498	C3N.02944	C3N.02944_Normal_Protein		C3N.02944_Normal_CpG	C3N.02944_Tumor_Protein	C3N.02944_Tumor_RNA	C3N.02944_Tumor_CpG	FALSE	5	42b13ad4-7ab3-4044-86ed-bc3ebf9cac0d	CPT0208710004	73f2cb13-d15d-4ca5-a4ee-c94a817b299e	C3N-02944-03	71bdfdcb-358b-446b-86fa-7a3879bb460e	C3N-02944	CPTAC3 Discovery and Confirmatory	Solid Tissue Normal	Pancreas	Pancreatic Ductal Adenocarcinoma	No	Qualified				protein		Qualified	Qualified	no		Solid Tissue					LN2	165					Snap Frozen				21	10		Normal
499	C3N.02944	C3N.02944_Normal_Protein		C3N.02944_Normal_CpG	C3N.02944_Tumor_Protein	C3N.02944_Tumor_RNA	C3N.02944_Tumor_CpG	FALSE	5	d0fdc98b-c1df-4ce2-8468-4225421444a5	CPT0208690004	85d11491-17a6-469d-96eb-ae4b9f2d5914	C3N-02944-01	71bdfdcb-358b-446b-86fa-7a3879bb460e	C3N-02944	CPTAC3 Discovery and Confirmatory	Primary Tumor	Pancreas	Pancreatic Ductal Adenocarcinoma	No	Qualified				protein		Qualified	Qualified	no		Solid Tissue					LN2	154					Snap Frozen				21	10		Tumor
500	C3N.03008	C3N.03008_Normal_Protein			C3N.03008_Tumor_Protein	C3N.03008_Tumor_RNA	C3N.03008_Tumor_CpG	FALSE	4	df50e9e4-8f98-11ea-b1fd-0aad30af8a83	CPT0245010003	df4fdeb5-8f98-11ea-b1fd-0aad30af8a83	C3N-03008-01	df4eef1c-8f98-11ea-b1fd-0aad30af8a83	C3N-03008	CPTAC3 Discovery and Confirmatory	Primary Tumor	Head and Neck	Head and Neck Squamous Cell Carcinoma	no	Qualified				protein		Qualified	Qualified	no		Solid Tissue					LN2	132					Snap Frozen					12		Tumor
501	C3N.03008	C3N.03008_Normal_Protein			C3N.03008_Tumor_Protein	C3N.03008_Tumor_RNA	C3N.03008_Tumor_CpG	FALSE	4	df50eab2-8f98-11ea-b1fd-0aad30af8a83	CPT0245020003	df4fdfd2-8f98-11ea-b1fd-0aad30af8a83	C3N-03008-03	df4eef1c-8f98-11ea-b1fd-0aad30af8a83	C3N-03008	CPTAC3 Discovery and Confirmatory	Solid Tissue Normal	Head and Neck	Head and Neck Squamous Cell Carcinoma	no	Qualified				protein		Qualified	Qualified	no		Solid Tissue					LN2	104					Snap Frozen					12		Normal
502	C3N.03011	C3N.03011_Normal_Protein			C3N.03011_Tumor_Protein			FALSE	2	df50ed94-8f98-11ea-b1fd-0aad30af8a83	CPT0226250004	df4fe2c7-8f98-11ea-b1fd-0aad30af8a83	C3N-03011-01	df4ef10e-8f98-11ea-b1fd-0aad30af8a83	C3N-03011	CPTAC3 Discovery and Confirmatory	Primary Tumor	Head and Neck	Head and Neck Squamous Cell Carcinoma	no	Qualified				protein		Qualified	Qualified	no		Solid Tissue					LN2	65					Snap Frozen					14		Tumor
503	C3N.03011	C3N.03011_Normal_Protein			C3N.03011_Tumor_Protein			FALSE	2	df50ee5e-8f98-11ea-b1fd-0aad30af8a83	CPT0226270003	df4fe4ae-8f98-11ea-b1fd-0aad30af8a83	C3N-03011-03	df4ef10e-8f98-11ea-b1fd-0aad30af8a83	C3N-03011	CPTAC3 Discovery and Confirmatory	Solid Tissue Normal	Head and Neck	Head and Neck Squamous Cell Carcinoma	no	Qualified				protein		Qualified	Qualified	no		Solid Tissue					LN2	91					Snap Frozen					14		Normal
504	C3N.03012	C3N.03012_Normal_Protein			C3N.03012_Tumor_Protein	C3N.03012_Tumor_RNA	C3N.03012_Tumor_CpG	FALSE	4	df50f07a-8f98-11ea-b1fd-0aad30af8a83	CPT0226340003	df4fe5c9-8f98-11ea-b1fd-0aad30af8a83	C3N-03012-01	df4ef2ab-8f98-11ea-b1fd-0aad30af8a83	C3N-03012	CPTAC3 Discovery and Confirmatory	Primary Tumor	Head and Neck	Head and Neck Squamous Cell Carcinoma	no	Qualified				protein		Qualified	Qualified	no		Solid Tissue					LN2	237					Snap Frozen					12		Tumor
505	C3N.03012	C3N.03012_Normal_Protein			C3N.03012_Tumor_Protein	C3N.03012_Tumor_RNA	C3N.03012_Tumor_CpG	FALSE	4	df50f151-8f98-11ea-b1fd-0aad30af8a83	CPT0226350003	df4fe7c6-8f98-11ea-b1fd-0aad30af8a83	C3N-03012-05	df4ef2ab-8f98-11ea-b1fd-0aad30af8a83	C3N-03012	CPTAC3 Discovery and Confirmatory	Solid Tissue Normal	Head and Neck	Head and Neck Squamous Cell Carcinoma	no	Qualified				protein		Qualified	Qualified	no		Solid Tissue					LN2	85					Snap Frozen					12		Normal
506	C3N.03013	C3N.03013_Normal_Protein			C3N.03013_Tumor_Protein	C3N.03013_Tumor_RNA	C3N.03013_Tumor_CpG	FALSE	4	df50f21f-8f98-11ea-b1fd-0aad30af8a83	CPT0245130003	df4fe9e1-8f98-11ea-b1fd-0aad30af8a83	C3N-03013-01	df4ef386-8f98-11ea-b1fd-0aad30af8a83	C3N-03013	CPTAC3 Discovery and Confirmatory	Primary Tumor	Head and Neck	Head and Neck Squamous Cell Carcinoma	no	Qualified				protein		Qualified	Qualified	no		Solid Tissue					LN2	170					Snap Frozen					6		Tumor
507	C3N.03013	C3N.03013_Normal_Protein			C3N.03013_Tumor_Protein	C3N.03013_Tumor_RNA	C3N.03013_Tumor_CpG	FALSE	4	df50f452-8f98-11ea-b1fd-0aad30af8a83	CPT0245140003	df4feb43-8f98-11ea-b1fd-0aad30af8a83	C3N-03013-03	df4ef386-8f98-11ea-b1fd-0aad30af8a83	C3N-03013	CPTAC3 Discovery and Confirmatory	Solid Tissue Normal	Head and Neck	Head and Neck Squamous Cell Carcinoma	no	Qualified				protein		Qualified	Qualified	no		Solid Tissue					LN2	97					Snap Frozen					6		Normal
508	C3N.03015	C3N.03015_Normal_Protein	C3N.03015_Normal_RNA	C3N.03015_Normal_CpG	C3N.03015_Tumor_Protein	C3N.03015_Tumor_RNA	C3N.03015_Tumor_CpG	TRUE	6	df50f602-8f98-11ea-b1fd-0aad30af8a83	CPT0245190003	df4fee1e-8f98-11ea-b1fd-0aad30af8a83	C3N-03015-02	df4ef458-8f98-11ea-b1fd-0aad30af8a83	C3N-03015	CPTAC3 Discovery and Confirmatory	Solid Tissue Normal	Head and Neck	Head and Neck Squamous Cell Carcinoma	no	Qualified				protein		Qualified	Qualified	no		Solid Tissue					LN2	142					Snap Frozen					4		Normal
509	C3N.03015	C3N.03015_Normal_Protein	C3N.03015_Normal_RNA	C3N.03015_Normal_CpG	C3N.03015_Tumor_Protein	C3N.03015_Tumor_RNA	C3N.03015_Tumor_CpG	TRUE	6	df50f530-8f98-11ea-b1fd-0aad30af8a83	CPT0245180003	df4fed08-8f98-11ea-b1fd-0aad30af8a83	C3N-03015-01	df4ef458-8f98-11ea-b1fd-0aad30af8a83	C3N-03015	CPTAC3 Discovery and Confirmatory	Primary Tumor	Head and Neck	Head and Neck Squamous Cell Carcinoma	no	Qualified				protein		Qualified	Qualified	no		Solid Tissue					LN2	137					Snap Frozen					4		Tumor
510	C3N.03027	C3N.03027_Normal_Protein	C3N.03027_Normal_RNA	C3N.03027_Normal_CpG	C3N.03027_Tumor_Protein	C3N.03027_Tumor_RNA	C3N.03027_Tumor_CpG	TRUE	6	df50f92c-8f98-11ea-b1fd-0aad30af8a83	CPT0226400003	df4ff0e6-8f98-11ea-b1fd-0aad30af8a83	C3N-03027-03	df4ef6b1-8f98-11ea-b1fd-0aad30af8a83	C3N-03027	CPTAC3 Discovery and Confirmatory	Solid Tissue Normal	Head and Neck	Head and Neck Squamous Cell Carcinoma	no	Qualified				protein		Qualified	Qualified	no		Solid Tissue					LN2	317					Snap Frozen					6		Normal
511	C3N.03027	C3N.03027_Normal_Protein	C3N.03027_Normal_RNA	C3N.03027_Normal_CpG	C3N.03027_Tumor_Protein	C3N.03027_Tumor_RNA	C3N.03027_Tumor_CpG	TRUE	6	df50f850-8f98-11ea-b1fd-0aad30af8a83	CPT0226390003	df4fefd8-8f98-11ea-b1fd-0aad30af8a83	C3N-03027-01	df4ef6b1-8f98-11ea-b1fd-0aad30af8a83	C3N-03027	CPTAC3 Discovery and Confirmatory	Primary Tumor	Head and Neck	Head and Neck Squamous Cell Carcinoma	no	Qualified				protein		Qualified	Qualified	no		Solid Tissue					LN2	170					Snap Frozen					6		Tumor
512	C3N.03028	C3N.03028_Normal_Protein	C3N.03028_Normal_RNA	C3N.03028_Normal_CpG	C3N.03028_Tumor_Protein	C3N.03028_Tumor_RNA	C3N.03028_Tumor_CpG	TRUE	6	df50fcbc-8f98-11ea-b1fd-0aad30af8a83	CPT0226450003	df4ff3b8-8f98-11ea-b1fd-0aad30af8a83	C3N-03028-04	df4ef7ac-8f98-11ea-b1fd-0aad30af8a83	C3N-03028	CPTAC3 Discovery and Confirmatory	Solid Tissue Normal	Head and Neck	Head and Neck Squamous Cell Carcinoma	no	Qualified				protein		Qualified	Qualified	no		Solid Tissue					LN2	206					Snap Frozen					5		Normal
513	C3N.03028	C3N.03028_Normal_Protein	C3N.03028_Normal_RNA	C3N.03028_Normal_CpG	C3N.03028_Tumor_Protein	C3N.03028_Tumor_RNA	C3N.03028_Tumor_CpG	TRUE	6	df50fb9e-8f98-11ea-b1fd-0aad30af8a83	CPT0226440003	df4ff2b1-8f98-11ea-b1fd-0aad30af8a83	C3N-03028-01	df4ef7ac-8f98-11ea-b1fd-0aad30af8a83	C3N-03028	CPTAC3 Discovery and Confirmatory	Primary Tumor	Head and Neck	Head and Neck Squamous Cell Carcinoma	no	Qualified				protein		Qualified	Qualified	no		Solid Tissue					LN2	214					Snap Frozen					5		Tumor
514	C3N.03042	C3N.03042_Normal_Protein			C3N.03042_Tumor_Protein	C3N.03042_Tumor_RNA	C3N.03042_Tumor_CpG	FALSE	4	df50fd90-8f98-11ea-b1fd-0aad30af8a83	CPT0235460003	df4ff584-8f98-11ea-b1fd-0aad30af8a83	C3N-03042-04	df4ef87b-8f98-11ea-b1fd-0aad30af8a83	C3N-03042	CPTAC3 Discovery and Confirmatory	Primary Tumor	Head and Neck	Head and Neck Squamous Cell Carcinoma	no	Qualified				protein		Qualified	Qualified	no		Solid Tissue					LN2	215					Snap Frozen					30		Tumor
515	C3N.03042	C3N.03042_Normal_Protein			C3N.03042_Tumor_Protein	C3N.03042_Tumor_RNA	C3N.03042_Tumor_CpG	FALSE	4	df50ff40-8f98-11ea-b1fd-0aad30af8a83	CPT0235470002	df4ff693-8f98-11ea-b1fd-0aad30af8a83	C3N-03042-05	df4ef87b-8f98-11ea-b1fd-0aad30af8a83	C3N-03042	CPTAC3 Discovery and Confirmatory	Solid Tissue Normal	Head and Neck	Head and Neck Squamous Cell Carcinoma	no	Qualified				protein		Qualified	Qualified	no							LN2	156					Snap Frozen							Normal
516	C3N.03045	C3N.03045_Normal_Protein	C3N.03045_Normal_RNA		C3N.03045_Tumor_Protein	C3N.03045_Tumor_RNA	C3N.03045_Tumor_CpG	FALSE	5	df510018-8f98-11ea-b1fd-0aad30af8a83	CPT0235910003	df4ff8a0-8f98-11ea-b1fd-0aad30af8a83	C3N-03045-01	df4efa74-8f98-11ea-b1fd-0aad30af8a83	C3N-03045	CPTAC3 Discovery and Confirmatory	Primary Tumor	Head and Neck	Head and Neck Squamous Cell Carcinoma	no	Qualified				protein		Qualified	Qualified	no		Solid Tissue					LN2	125					Snap Frozen					30		Tumor
517	C3N.03045	C3N.03045_Normal_Protein	C3N.03045_Normal_RNA		C3N.03045_Tumor_Protein	C3N.03045_Tumor_RNA	C3N.03045_Tumor_CpG	FALSE	5	df5100e7-8f98-11ea-b1fd-0aad30af8a83	CPT0235920003	df4ff9c7-8f98-11ea-b1fd-0aad30af8a83	C3N-03045-02	df4efa74-8f98-11ea-b1fd-0aad30af8a83	C3N-03045	CPTAC3 Discovery and Confirmatory	Solid Tissue Normal	Head and Neck	Head and Neck Squamous Cell Carcinoma	no	Qualified				protein		Qualified	Qualified	no		Solid Tissue					LN2	106					Snap Frozen					30		Normal
518	C3N.03051	C3N.03051_Normal_Protein	C3N.03051_Normal_RNA	C3N.03051_Normal_CpG	C3N.03051_Tumor_Protein	C3N.03051_Tumor_RNA	C3N.03051_Tumor_CpG	TRUE	6	1c6703bf-d028-11ea-b1fd-0aad30af8a83	CPT0208770003	1c6585a5-d028-11ea-b1fd-0aad30af8a83	C3N-03051-02	1c644364-d028-11ea-b1fd-0aad30af8a83	C3N-03051	CPTAC3 Discovery and Confirmatory	Primary Tumor	Bronchus and lung	Lung Squamous Cell Carcinoma	no	Qualified				Protein		Qualified	Qualified	no		Solid Tissue					LN2	271					Snap Frozen				28	17		Tumor
519	C3N.03051	C3N.03051_Normal_Protein	C3N.03051_Normal_RNA	C3N.03051_Normal_CpG	C3N.03051_Tumor_Protein	C3N.03051_Tumor_RNA	C3N.03051_Tumor_CpG	TRUE	6	1c670243-d028-11ea-b1fd-0aad30af8a83	CPT0208780003	1c6583b3-d028-11ea-b1fd-0aad30af8a83	C3N-03051-03	1c644364-d028-11ea-b1fd-0aad30af8a83	C3N-03051	CPTAC3 Discovery and Confirmatory	Solid Tissue Normal	Bronchus and lung	Lung Squamous Cell Carcinoma	no	Qualified				Protein		Qualified	Qualified	no		Solid Tissue					LN2	408					Snap Frozen				28	17		Normal
520	C3N.03061	C3N.03061_Normal_Protein			C3N.03061_Tumor_Protein			FALSE	2	b4c56b6e-f5ac-447c-ab2c-18c8c0d3ca49	CPT0208850004	f184b653-e14d-4ea4-adf5-42de7ee9e9ae	C3N-03061-03	edde06b2-4a6b-4e5b-9be1-33d6efe922bc	C3N-03061	CPTAC3 Discovery and Confirmatory	Solid Tissue Normal	Pancreas	Pancreatic Ductal Adenocarcinoma	No	Qualified				protein		Qualified	Qualified	no		Solid Tissue					LN2	142					Snap Frozen				18	12		Normal
521	C3N.03061	C3N.03061_Normal_Protein			C3N.03061_Tumor_Protein			FALSE	2	8dd75586-d707-4897-8f31-5373cbdc30a4	CPT0208840004	063d2553-b4d4-4e91-b26a-6e3b088ebaf0	C3N-03061-01, C3N-03061-02	edde06b2-4a6b-4e5b-9be1-33d6efe922bc	C3N-03061	CPTAC3 Discovery and Confirmatory	Primary Tumor	Pancreas	Pancreatic Ductal Adenocarcinoma	No	Qualified				protein		Qualified	Qualified	no		Not Reported																		Tumor
522	C3N.03069	C3N.03069_Normal_Protein	C3N.03069_Normal_RNA	C3N.03069_Normal_CpG	C3N.03069_Tumor_Protein	C3N.03069_Tumor_RNA		FALSE	5	b2f1ffad-4ff4-4cef-a6ea-4a6a45b55de4	CPT0236340004	7bc83fdb-7058-4392-a599-46c0dabd053b	C3N-03069-01	d21fa2fa-9a2d-4baa-b7d8-601b906a16c7	C3N-03069	CPTAC3 Discovery and Confirmatory	Primary Tumor	Pancreas	Pancreatic Ductal Adenocarcinoma	No	Qualified				protein		Qualified	Qualified	no		Solid Tissue					LN2	512					Snap Frozen				19	14		Tumor
523	C3N.03069	C3N.03069_Normal_Protein	C3N.03069_Normal_RNA	C3N.03069_Normal_CpG	C3N.03069_Tumor_Protein	C3N.03069_Tumor_RNA		FALSE	5	1cfd38e5-0295-4ca4-9bd4-e1e96edeffde	CPT0236360004	778f5ab4-651a-4f9b-83a7-96f9243b236b	C3N-03069-03	d21fa2fa-9a2d-4baa-b7d8-601b906a16c7	C3N-03069	CPTAC3 Discovery and Confirmatory	Solid Tissue Normal	Pancreas	Pancreatic Ductal Adenocarcinoma	No	Qualified				protein		Qualified	Qualified	no		Solid Tissue					LN2	142					Snap Frozen				19	14		Normal
524	C3N.03072	C3N.03072_Normal_Protein			C3N.03072_Tumor_Protein			FALSE	2	1c6704e1-d028-11ea-b1fd-0aad30af8a83	CPT0209040003	1c6587a2-d028-11ea-b1fd-0aad30af8a83	C3N-03072-03	1c644444-d028-11ea-b1fd-0aad30af8a83	C3N-03072	CPTAC3 Discovery and Confirmatory	Solid Tissue Normal	Bronchus and lung	Lung Squamous Cell Carcinoma	no	Qualified				Protein		Qualified	Qualified	no		Solid Tissue					LN2	240					Snap Frozen				35	25		Normal
525	C3N.03072	C3N.03072_Normal_Protein			C3N.03072_Tumor_Protein			FALSE	2	1c6706d9-d028-11ea-b1fd-0aad30af8a83	CPT0209020004	1c65899f-d028-11ea-b1fd-0aad30af8a83	C3N-03072-01, C3N-03072-02	1c644444-d028-11ea-b1fd-0aad30af8a83	C3N-03072	CPTAC3 Discovery and Confirmatory	Primary Tumor	Bronchus and lung	Lung Squamous Cell Carcinoma	no	Qualified				Protein		Qualified	Qualified	no		Not Reported																		Tumor
526	C3N.03076	C3N.03076_Normal_Protein	C3N.03076_Normal_RNA	C3N.03076_Normal_CpG	C3N.03076_Tumor_Protein	C3N.03076_Tumor_RNA	C3N.03076_Tumor_CpG	TRUE	6	1c6708a8-d028-11ea-b1fd-0aad30af8a83	CPT0236420003	1c658dbb-d028-11ea-b1fd-0aad30af8a83	C3N-03076-02	1c64461c-d028-11ea-b1fd-0aad30af8a83	C3N-03076	CPTAC3 Discovery and Confirmatory	Primary Tumor	Bronchus and lung	Lung Squamous Cell Carcinoma	no	Qualified				Protein		Qualified	Qualified	no		Solid Tissue					LN2	235					Snap Frozen				22	14		Tumor
527	C3N.03076	C3N.03076_Normal_Protein	C3N.03076_Normal_RNA	C3N.03076_Normal_CpG	C3N.03076_Tumor_Protein	C3N.03076_Tumor_RNA	C3N.03076_Tumor_CpG	TRUE	6	1c6707d2-d028-11ea-b1fd-0aad30af8a83	CPT0236430003	1c658ba2-d028-11ea-b1fd-0aad30af8a83	C3N-03076-03	1c64461c-d028-11ea-b1fd-0aad30af8a83	C3N-03076	CPTAC3 Discovery and Confirmatory	Solid Tissue Normal	Bronchus and lung	Lung Squamous Cell Carcinoma	no	Qualified				Protein		Qualified	Qualified	no		Solid Tissue					LN2	229					Snap Frozen				22	14		Normal
528	C3N.03092	C3N.03092_Normal_Protein	C3N.03092_Normal_RNA	C3N.03092_Normal_CpG	C3N.03092_Tumor_Protein	C3N.03092_Tumor_RNA	C3N.03092_Tumor_CpG	TRUE	6	1c670d34-d028-11ea-b1fd-0aad30af8a83	CPT0197480003	1c6590f4-d028-11ea-b1fd-0aad30af8a83	C3N-03092-01	1c6446ff-d028-11ea-b1fd-0aad30af8a83	C3N-03092	CPTAC3 Discovery and Confirmatory	Primary Tumor	Bronchus and lung	Lung Squamous Cell Carcinoma	no	Qualified				Protein		Qualified	Qualified	no		Solid Tissue					LN2	400					Snap Frozen				24	14		Tumor
529	C3N.03092	C3N.03092_Normal_Protein	C3N.03092_Normal_RNA	C3N.03092_Normal_CpG	C3N.03092_Tumor_Protein	C3N.03092_Tumor_RNA	C3N.03092_Tumor_CpG	TRUE	6	1c670b53-d028-11ea-b1fd-0aad30af8a83	CPT0197520003	1c658f2a-d028-11ea-b1fd-0aad30af8a83	C3N-03092-05	1c6446ff-d028-11ea-b1fd-0aad30af8a83	C3N-03092	CPTAC3 Discovery and Confirmatory	Solid Tissue Normal	Bronchus and lung	Lung Squamous Cell Carcinoma	no	Qualified				Protein		Qualified	Qualified	no		Solid Tissue					LN2	300					Snap Frozen				26	16		Normal
530	C3N.03093	C3N.03093_Normal_Protein	C3N.03093_Normal_RNA	C3N.03093_Normal_CpG	C3N.03093_Tumor_Protein	C3N.03093_Tumor_RNA	C3N.03093_Tumor_CpG	TRUE	6	1c670e24-d028-11ea-b1fd-0aad30af8a83	CPT0197860003	1c659211-d028-11ea-b1fd-0aad30af8a83	C3N-03093-05	1c6448e6-d028-11ea-b1fd-0aad30af8a83	C3N-03093	CPTAC3 Discovery and Confirmatory	Solid Tissue Normal	Bronchus and lung	Lung Squamous Cell Carcinoma	no	Qualified				Protein		Qualified	Qualified	no		Solid Tissue					LN2	300					Snap Frozen				19	14		Normal
531	C3N.03093	C3N.03093_Normal_Protein	C3N.03093_Normal_RNA	C3N.03093_Normal_CpG	C3N.03093_Tumor_Protein	C3N.03093_Tumor_RNA	C3N.03093_Tumor_CpG	TRUE	6	1c67105a-d028-11ea-b1fd-0aad30af8a83	CPT0197740003	1c6593d1-d028-11ea-b1fd-0aad30af8a83	C3N-03093-03	1c6448e6-d028-11ea-b1fd-0aad30af8a83	C3N-03093	CPTAC3 Discovery and Confirmatory	Primary Tumor	Bronchus and lung	Lung Squamous Cell Carcinoma	no	Qualified				Protein		Qualified	Qualified	no		Solid Tissue					LN2	400					Snap Frozen				19	14		Tumor
532	C3N.03204	C3N.03204_Normal_Protein	C3N.03204_Normal_RNA	C3N.03204_Normal_CpG	C3N.03204_Tumor_Protein	C3N.03204_Tumor_RNA	C3N.03204_Tumor_CpG	TRUE	6	1c671301-d028-11ea-b1fd-0aad30af8a83	CPT0209510003	1c6596c8-d028-11ea-b1fd-0aad30af8a83	C3N-03204-03	1c6449cd-d028-11ea-b1fd-0aad30af8a83	C3N-03204	CPTAC3 Discovery and Confirmatory	Solid Tissue Normal	Bronchus and lung	Lung Squamous Cell Carcinoma	no	Qualified				Protein		Qualified	Qualified	no		Solid Tissue					LN2	161					Snap Frozen				21	12		Normal
533	C3N.03204	C3N.03204_Normal_Protein	C3N.03204_Normal_RNA	C3N.03204_Normal_CpG	C3N.03204_Tumor_Protein	C3N.03204_Tumor_RNA	C3N.03204_Tumor_CpG	TRUE	6	1c6711d9-d028-11ea-b1fd-0aad30af8a83	CPT0209490003	1c6594ed-d028-11ea-b1fd-0aad30af8a83	C3N-03204-01	1c6449cd-d028-11ea-b1fd-0aad30af8a83	C3N-03204	CPTAC3 Discovery and Confirmatory	Primary Tumor	Bronchus and lung	Lung Squamous Cell Carcinoma	no	Qualified				Protein		Qualified	Qualified	no		Solid Tissue					LN2	147					Snap Frozen				21	12		Tumor
534	C3N.03211	C3N.03211_Normal_Protein		C3N.03211_Normal_CpG	C3N.03211_Tumor_Protein			FALSE	3	82ad1b4d-bc64-4e98-a015-eee01939df6a	CPT0209650004	2b79c388-3bc4-41b2-994f-e594ee6fc4f3	C3N-03211-03	1fc52010-b6e7-4f19-9cad-afb7bb55d487	C3N-03211	CPTAC3 Discovery and Confirmatory	Solid Tissue Normal	Pancreas	Pancreatic Ductal Adenocarcinoma	No	Qualified				protein		Qualified	Qualified	no		Solid Tissue					LN2	226					Snap Frozen				19	9		Normal
535	C3N.03211	C3N.03211_Normal_Protein		C3N.03211_Normal_CpG	C3N.03211_Tumor_Protein			FALSE	3	ae7636d3-f10c-43e3-a2b2-afc5c8b4e7fa	CPT0209640005	0878c864-4ef5-4540-87b7-7375799fd39c	C3N-03211-01, C3N-03211-02	1fc52010-b6e7-4f19-9cad-afb7bb55d487	C3N-03211	CPTAC3 Discovery and Confirmatory	Primary Tumor	Pancreas	Pancreatic Ductal Adenocarcinoma	No	Qualified				protein		Qualified	Qualified	no		Not Reported																		Tumor
536	C3N.03424	C3N.03424_Normal_Protein	C3N.03424_Normal_RNA	C3N.03424_Normal_CpG	C3N.03424_Tumor_Protein	C3N.03424_Tumor_RNA	C3N.03424_Tumor_CpG	TRUE	6	1c6716a3-d028-11ea-b1fd-0aad30af8a83	CPT0245790003	1c6599c9-d028-11ea-b1fd-0aad30af8a83	C3N-03424-09	1c644bbd-d028-11ea-b1fd-0aad30af8a83	C3N-03424	CPTAC3 Discovery and Confirmatory	Solid Tissue Normal	Bronchus and lung	Lung Squamous Cell Carcinoma	no	Qualified				Protein		Qualified	Qualified	no		Solid Tissue					LN2	303					Snap Frozen					5		Normal
537	C3N.03424	C3N.03424_Normal_Protein	C3N.03424_Normal_RNA	C3N.03424_Normal_CpG	C3N.03424_Tumor_Protein	C3N.03424_Tumor_RNA	C3N.03424_Tumor_CpG	TRUE	6	1c6715ac-d028-11ea-b1fd-0aad30af8a83	CPT0245780003	1c6597f2-d028-11ea-b1fd-0aad30af8a83	C3N-03424-03	1c644bbd-d028-11ea-b1fd-0aad30af8a83	C3N-03424	CPTAC3 Discovery and Confirmatory	Primary Tumor	Bronchus and lung	Lung Squamous Cell Carcinoma	no	Qualified				Protein		Qualified	Qualified	no		Solid Tissue					LN2	164					Snap Frozen					5		Tumor
538	C3N.03425	C3N.03425_Normal_Protein	C3N.03425_Normal_RNA	C3N.03425_Normal_CpG	C3N.03425_Tumor_Protein	C3N.03425_Tumor_RNA	C3N.03425_Tumor_CpG	TRUE	6	1c67181b-d028-11ea-b1fd-0aad30af8a83	CPT0245840003	1c659aee-d028-11ea-b1fd-0aad30af8a83	C3N-03425-09	1c644ca4-d028-11ea-b1fd-0aad30af8a83	C3N-03425	CPTAC3 Discovery and Confirmatory	Solid Tissue Normal	Bronchus and lung	Lung Squamous Cell Carcinoma	no	Qualified				Protein		Qualified	Qualified	no		Solid Tissue					LN2	351					Snap Frozen					5		Normal
539	C3N.03425	C3N.03425_Normal_Protein	C3N.03425_Normal_RNA	C3N.03425_Normal_CpG	C3N.03425_Tumor_Protein	C3N.03425_Tumor_RNA	C3N.03425_Tumor_CpG	TRUE	6	1c671a67-d028-11ea-b1fd-0aad30af8a83	CPT0245830003	1c659cd1-d028-11ea-b1fd-0aad30af8a83	C3N-03425-05	1c644ca4-d028-11ea-b1fd-0aad30af8a83	C3N-03425	CPTAC3 Discovery and Confirmatory	Primary Tumor	Bronchus and lung	Lung Squamous Cell Carcinoma	no	Qualified				Protein		Qualified	Qualified	no		Solid Tissue					LN2	245					Snap Frozen					5		Tumor
540	C3N.03426	C3N.03426_Normal_Protein			C3N.03426_Tumor_Protein			FALSE	2	de0e9e1d-6ae3-4aac-9f45-bdcac5b26d97	CPT0226610004	113dafdf-9689-47d7-af0d-cd96b318cab5	C3N-03426-04	a2391397-3980-463e-8d1b-2290a993893b	C3N-03426	CPTAC3 Discovery and Confirmatory	Solid Tissue Normal	Pancreas	Pancreatic Ductal Adenocarcinoma	No	Qualified				protein		Qualified	Qualified	no		Solid Tissue					LN2	107					Snap Frozen					5		Normal
541	C3N.03426	C3N.03426_Normal_Protein			C3N.03426_Tumor_Protein			FALSE	2	bab75f4f-b6a7-4ca8-a793-8d4df96a3341	CPT0226600004	349efe1e-43af-4a4b-920e-e0a3d4da347c	C3N-03426-01	a2391397-3980-463e-8d1b-2290a993893b	C3N-03426	CPTAC3 Discovery and Confirmatory	Primary Tumor	Pancreas	Pancreatic Ductal Adenocarcinoma	No	Qualified				protein		Qualified	Qualified	no		Solid Tissue					LN2	282					Snap Frozen					5		Tumor
542	C3N.03440	C3N.03440_Normal_Protein	C3N.03440_Normal_RNA	C3N.03440_Normal_CpG	C3N.03440_Tumor_Protein	C3N.03440_Tumor_RNA	C3N.03440_Tumor_CpG	TRUE	6	d8651d20-db5b-4f94-a0a0-34eddbb45208	CPT0246210004	cc47e3cd-1c14-4eed-936c-44d3e1c50e7a	C3N-03440-01	fcfe466a-ca53-4a30-94b1-f071130286db	C3N-03440	CPTAC3 Discovery and Confirmatory	Primary Tumor	Pancreas	Pancreatic Ductal Adenocarcinoma	No	Qualified				protein		Qualified	Qualified	no		Solid Tissue					LN2	232					Snap Frozen					11		Tumor
543	C3N.03440	C3N.03440_Normal_Protein	C3N.03440_Normal_RNA	C3N.03440_Normal_CpG	C3N.03440_Tumor_Protein	C3N.03440_Tumor_RNA	C3N.03440_Tumor_CpG	TRUE	6	4027c33b-3b17-479b-b3b9-b14fe4531329	CPT0246220004	daa245cd-7a53-4f59-a3f4-cddf5fb69ed6	C3N-03440-04	fcfe466a-ca53-4a30-94b1-f071130286db	C3N-03440	CPTAC3 Discovery and Confirmatory	Solid Tissue Normal	Pancreas	Pancreatic Ductal Adenocarcinoma	No	Qualified				protein		Qualified	Qualified	no		Solid Tissue					LN2	437					Snap Frozen					11		Normal
544	C3N.03441	C3N.03441_Normal_Protein	C3N.03441_Normal_RNA	C3N.03441_Normal_CpG	C3N.03441_Tumor_Protein	C3N.03441_Tumor_RNA	C3N.03441_Tumor_CpG	TRUE	6	1c671b4c-d028-11ea-b1fd-0aad30af8a83	CPT0245890003	1c659e1a-d028-11ea-b1fd-0aad30af8a83	C3N-03441-09	1c644ea0-d028-11ea-b1fd-0aad30af8a83	C3N-03441	CPTAC3 Discovery and Confirmatory	Solid Tissue Normal	Bronchus and lung	Lung Squamous Cell Carcinoma	no	Qualified				Protein		Qualified	Qualified	no		Solid Tissue					LN2	350					Snap Frozen					5		Normal
545	C3N.03441	C3N.03441_Normal_Protein	C3N.03441_Normal_RNA	C3N.03441_Normal_CpG	C3N.03441_Tumor_Protein	C3N.03441_Tumor_RNA	C3N.03441_Tumor_CpG	TRUE	6	1c671c1f-d028-11ea-b1fd-0aad30af8a83	CPT0245880003	1c65a011-d028-11ea-b1fd-0aad30af8a83	C3N-03441-01	1c644ea0-d028-11ea-b1fd-0aad30af8a83	C3N-03441	CPTAC3 Discovery and Confirmatory	Primary Tumor	Bronchus and lung	Lung Squamous Cell Carcinoma	no	Qualified				Protein		Qualified	Qualified	no		Solid Tissue					LN2	305					Snap Frozen					5		Tumor
546	C3N.03486	C3N.03486_Normal_Protein	C3N.03486_Normal_RNA		C3N.03486_Tumor_Protein	C3N.03486_Tumor_RNA	C3N.03486_Tumor_CpG	FALSE	5	1c672139-d028-11ea-b1fd-0aad30af8a83	CPT0195510003	1c65a38f-d028-11ea-b1fd-0aad30af8a83	C3N-03486-03	1c644f86-d028-11ea-b1fd-0aad30af8a83	C3N-03486	CPTAC3 Discovery and Confirmatory	Primary Tumor	Bronchus and lung	Lung Squamous Cell Carcinoma	no	Qualified				Protein		Qualified	Qualified	no		Solid Tissue					LN2	250					Snap Frozen					10		Tumor
547	C3N.03486	C3N.03486_Normal_Protein	C3N.03486_Normal_RNA		C3N.03486_Tumor_Protein	C3N.03486_Tumor_RNA	C3N.03486_Tumor_CpG	FALSE	5	1c67203c-d028-11ea-b1fd-0aad30af8a83	CPT0195520003	1c65a161-d028-11ea-b1fd-0aad30af8a83	C3N-03486-06	1c644f86-d028-11ea-b1fd-0aad30af8a83	C3N-03486	CPTAC3 Discovery and Confirmatory	Solid Tissue Normal	Bronchus and lung	Lung Squamous Cell Carcinoma	no	Qualified				Protein		Qualified	Qualified	no		Solid Tissue					LN2	190					Snap Frozen					12		Normal
548	C3N.03488	C3N.03488_Normal_Protein	C3N.03488_Normal_RNA	C3N.03488_Normal_CpG	C3N.03488_Tumor_Protein	C3N.03488_Tumor_RNA	C3N.03488_Tumor_CpG	TRUE	6	df510a84-8f98-11ea-b1fd-0aad30af8a83	CPT0194250003	df500413-8f98-11ea-b1fd-0aad30af8a83	C3N-03488-03	df4f0338-8f98-11ea-b1fd-0aad30af8a83	C3N-03488	CPTAC3 Discovery and Confirmatory	Primary Tumor	Head and Neck	Head and Neck Squamous Cell Carcinoma	no	Qualified				protein		Qualified	Qualified	no		Solid Tissue					LN2	190					Snap Frozen					10		Tumor
549	C3N.03488	C3N.03488_Normal_Protein	C3N.03488_Normal_RNA	C3N.03488_Normal_CpG	C3N.03488_Tumor_Protein	C3N.03488_Tumor_RNA	C3N.03488_Tumor_CpG	TRUE	6	df510b5d-8f98-11ea-b1fd-0aad30af8a83	CPT0194260003	df5005c8-8f98-11ea-b1fd-0aad30af8a83	C3N-03488-06	df4f0338-8f98-11ea-b1fd-0aad30af8a83	C3N-03488	CPTAC3 Discovery and Confirmatory	Solid Tissue Normal	Head and Neck	Head and Neck Squamous Cell Carcinoma	no	Qualified				protein		Qualified	Qualified	no		Solid Tissue					LN2	200					Snap Frozen					11		Normal
550	C3N.03490	C3N.03490_Normal_Protein	C3N.03490_Normal_RNA	C3N.03490_Normal_CpG	C3N.03490_Tumor_Protein	C3N.03490_Tumor_RNA	C3N.03490_Tumor_CpG	TRUE	6	df510c28-8f98-11ea-b1fd-0aad30af8a83	CPT0195680003	df5006db-8f98-11ea-b1fd-0aad30af8a83	C3N-03490-02	df4f0514-8f98-11ea-b1fd-0aad30af8a83	C3N-03490	CPTAC3 Discovery and Confirmatory	Primary Tumor	Head and Neck	Head and Neck Squamous Cell Carcinoma	no	Qualified				protein		Qualified	Qualified	no		Solid Tissue					LN2	320					Snap Frozen					10		Tumor
551	C3N.03490	C3N.03490_Normal_Protein	C3N.03490_Normal_RNA	C3N.03490_Normal_CpG	C3N.03490_Tumor_Protein	C3N.03490_Tumor_RNA	C3N.03490_Tumor_CpG	TRUE	6	df510e07-8f98-11ea-b1fd-0aad30af8a83	CPT0195700003	df50089f-8f98-11ea-b1fd-0aad30af8a83	C3N-03490-06	df4f0514-8f98-11ea-b1fd-0aad30af8a83	C3N-03490	CPTAC3 Discovery and Confirmatory	Solid Tissue Normal	Head and Neck	Head and Neck Squamous Cell Carcinoma	no	Qualified				protein		Qualified	Qualified	no		Solid Tissue					LN2	320					Snap Frozen					11		Normal
552	C3N.03619	C3N.03619_Normal_Protein	C3N.03619_Normal_RNA	C3N.03619_Normal_CpG	C3N.03619_Tumor_Protein	C3N.03619_Tumor_RNA	C3N.03619_Tumor_CpG	TRUE	6	df511199-8f98-11ea-b1fd-0aad30af8a83	CPT0195860003	df500c9a-8f98-11ea-b1fd-0aad30af8a83	C3N-03619-02	df4f07d3-8f98-11ea-b1fd-0aad30af8a83	C3N-03619	CPTAC3 Discovery and Confirmatory	Primary Tumor	Head and Neck	Head and Neck Squamous Cell Carcinoma	no	Qualified				protein		Qualified	Qualified	no		Solid Tissue					LN2	460					Snap Frozen					10		Tumor
553	C3N.03619	C3N.03619_Normal_Protein	C3N.03619_Normal_RNA	C3N.03619_Normal_CpG	C3N.03619_Tumor_Protein	C3N.03619_Tumor_RNA	C3N.03619_Tumor_CpG	TRUE	6	df511273-8f98-11ea-b1fd-0aad30af8a83	CPT0195880003	df500e73-8f98-11ea-b1fd-0aad30af8a83	C3N-03619-06	df4f07d3-8f98-11ea-b1fd-0aad30af8a83	C3N-03619	CPTAC3 Discovery and Confirmatory	Solid Tissue Normal	Head and Neck	Head and Neck Squamous Cell Carcinoma	no	Qualified				protein		Qualified	Qualified	no		Solid Tissue					LN2	280					Snap Frozen					11		Normal
554	C3N.03662	C3N.03662_Normal_Protein			C3N.03662_Tumor_Protein	C3N.03662_Tumor_RNA	C3N.03662_Tumor_CpG	FALSE	4	1c67253b-d028-11ea-b1fd-0aad30af8a83	CPT0219360003	1c65a714-d028-11ea-b1fd-0aad30af8a83	C3N-03662-01	1c645197-d028-11ea-b1fd-0aad30af8a83	C3N-03662	CPTAC3 Discovery and Confirmatory	Primary Tumor	Bronchus and lung	Lung Squamous Cell Carcinoma	no	Qualified				Protein		Qualified	Qualified	no		Solid Tissue					LN2	300					Snap Frozen					10		Tumor
555	C3N.03662	C3N.03662_Normal_Protein			C3N.03662_Tumor_Protein	C3N.03662_Tumor_RNA	C3N.03662_Tumor_CpG	FALSE	4	1c67243f-d028-11ea-b1fd-0aad30af8a83	CPT0219390003	1c65a5ad-d028-11ea-b1fd-0aad30af8a83	C3N-03662-06	1c645197-d028-11ea-b1fd-0aad30af8a83	C3N-03662	CPTAC3 Discovery and Confirmatory	Solid Tissue Normal	Bronchus and lung	Lung Squamous Cell Carcinoma	no	Qualified				Protein		Qualified	Qualified	no		Solid Tissue					LN2	320					Snap Frozen					11		Normal
556	C3N.03780	C3N.03780_Normal_Protein	C3N.03780_Normal_RNA	C3N.03780_Normal_CpG	C3N.03780_Tumor_Protein	C3N.03780_Tumor_RNA		FALSE	5	a7597edf-b082-47a9-88ae-ef7290b52478	CPT0246940003	96992b98-0ba2-4e78-b0fa-fba5d4bd7603	C3N-03780-01	becc9d95-b799-4238-ab2e-0da05d48179a	C3N-03780	CPTAC3 Discovery and Confirmatory	Primary Tumor	Pancreas	Pancreatic Ductal Adenocarcinoma	No	Qualified				protein		Qualified	Qualified	no		Solid Tissue					LN2	128					Snap Frozen					11		Tumor
557	C3N.03780	C3N.03780_Normal_Protein	C3N.03780_Normal_RNA	C3N.03780_Normal_CpG	C3N.03780_Tumor_Protein	C3N.03780_Tumor_RNA		FALSE	5	847aab1c-4468-49f7-9991-53abcd0cff20	CPT0246950003	7e3f0b48-11e0-45a0-96b2-08b429bec429	C3N-03780-04	becc9d95-b799-4238-ab2e-0da05d48179a	C3N-03780	CPTAC3 Discovery and Confirmatory	Solid Tissue Normal	Pancreas	Pancreatic Ductal Adenocarcinoma	No	Qualified				protein		Qualified	Qualified	no		Solid Tissue					LN2	207					Snap Frozen					11		Normal
558	C3N.03781	C3N.03781_Normal_Protein			C3N.03781_Tumor_Protein	C3N.03781_Tumor_RNA	C3N.03781_Tumor_CpG	FALSE	4	df511904-8f98-11ea-b1fd-0aad30af8a83	CPT0245560003	df501689-8f98-11ea-b1fd-0aad30af8a83	C3N-03781-04	df4f0b7a-8f98-11ea-b1fd-0aad30af8a83	C3N-03781	CPTAC3 Discovery and Confirmatory	Solid Tissue Normal	Head and Neck	Head and Neck Squamous Cell Carcinoma	no	Qualified				protein		Qualified	Qualified	no		Solid Tissue					LN2	116					Snap Frozen					12		Normal
559	C3N.03781	C3N.03781_Normal_Protein			C3N.03781_Tumor_Protein	C3N.03781_Tumor_RNA	C3N.03781_Tumor_CpG	FALSE	4	df5116e9-8f98-11ea-b1fd-0aad30af8a83	CPT0245550003	df501477-8f98-11ea-b1fd-0aad30af8a83	C3N-03781-01	df4f0b7a-8f98-11ea-b1fd-0aad30af8a83	C3N-03781	CPTAC3 Discovery and Confirmatory	Primary Tumor	Head and Neck	Head and Neck Squamous Cell Carcinoma	no	Qualified				protein		Qualified	Qualified	no		Solid Tissue					LN2	184					Snap Frozen					12		Tumor
560	C3N.03837	C3N.03837_Normal_Protein	C3N.03837_Normal_RNA		C3N.03837_Tumor_Protein	C3N.03837_Tumor_RNA	C3N.03837_Tumor_CpG	FALSE	5	df511dae-8f98-11ea-b1fd-0aad30af8a83	CPT0236620003	df501c70-8f98-11ea-b1fd-0aad30af8a83	C3N-03837-01	df4f1155-8f98-11ea-b1fd-0aad30af8a83	C3N-03837	CPTAC3 Discovery and Confirmatory	Primary Tumor	Head and Neck	Head and Neck Squamous Cell Carcinoma	no	Qualified				protein		Qualified	Qualified	no		Solid Tissue					LN2	185					Snap Frozen				22	13		Tumor
561	C3N.03837	C3N.03837_Normal_Protein	C3N.03837_Normal_RNA		C3N.03837_Tumor_Protein	C3N.03837_Tumor_RNA	C3N.03837_Tumor_CpG	FALSE	5	df511e79-8f98-11ea-b1fd-0aad30af8a83	CPT0236640003	df501d83-8f98-11ea-b1fd-0aad30af8a83	C3N-03837-03	df4f1155-8f98-11ea-b1fd-0aad30af8a83	C3N-03837	CPTAC3 Discovery and Confirmatory	Solid Tissue Normal	Head and Neck	Head and Neck Squamous Cell Carcinoma	no	Qualified				protein		Qualified	Qualified	no		Solid Tissue					LN2	115					Snap Frozen				22	13		Normal
562	C3N.03839	C3N.03839_Normal_Protein			C3N.03839_Tumor_Protein			FALSE	2	a54c0161-63e5-471e-94c4-2818b286bccb	CPT0236710004	5156e456-1a83-4339-b551-779d30c0f5cf	C3N-03839-03	c531b8d3-736b-4f87-b4f5-0234f5475cf5	C3N-03839	CPTAC3 Discovery and Confirmatory	Solid Tissue Normal	Pancreas	Pancreatic Ductal Adenocarcinoma	No	Qualified				protein		Qualified	Qualified	no		Solid Tissue					LN2	84					Snap Frozen				24	22		Normal
563	C3N.03839	C3N.03839_Normal_Protein			C3N.03839_Tumor_Protein			FALSE	2	03b3c1e1-9a09-402d-a78a-00291fc6f28c	CPT0236700005	383af92f-cbdc-40f0-b4d2-a633ee30d8cf	C3N-03839-01, C3N-03839-02, C3N-03839-05	c531b8d3-736b-4f87-b4f5-0234f5475cf5	C3N-03839	CPTAC3 Discovery and Confirmatory	Primary Tumor	Pancreas	Pancreatic Ductal Adenocarcinoma	No	Qualified				protein		Qualified	Qualified	no		Not Reported																		Tumor
564	C3N.03840	C3N.03840_Normal_Protein		C3N.03840_Normal_CpG	C3N.03840_Tumor_Protein			FALSE	3	96c7efdc-577b-4dea-b68b-d74d114216f2	CPT0236780005	830df98d-a596-4976-b35d-e1a977b6e753	C3N-03840-01, C3N-03840-02	d9465f75-1a21-4c4f-8b6f-14e0600dffda	C3N-03840	CPTAC3 Discovery and Confirmatory	Primary Tumor	Pancreas	Pancreatic Ductal Adenocarcinoma	No	Qualified				protein		Qualified	Qualified	no		Not Reported																		Tumor
565	C3N.03840	C3N.03840_Normal_Protein		C3N.03840_Normal_CpG	C3N.03840_Tumor_Protein			FALSE	3	1d7bfc51-da10-4a71-a3b4-3a40013a6bff	CPT0236800004	6955adb8-11f5-4d83-8501-0b444a9af9f8	C3N-03840-03	d9465f75-1a21-4c4f-8b6f-14e0600dffda	C3N-03840	CPTAC3 Discovery and Confirmatory	Solid Tissue Normal	Pancreas	Pancreatic Ductal Adenocarcinoma	No	Qualified				protein		Qualified	Qualified	no		Solid Tissue					LN2	133					Snap Frozen				20	18		Normal
566	C3N.03841	C3N.03841_Normal_Protein	C3N.03841_Normal_RNA	C3N.03841_Normal_CpG	C3N.03841_Tumor_Protein			FALSE	4	df512197-8f98-11ea-b1fd-0aad30af8a83	CPT0236870003	df502056-8f98-11ea-b1fd-0aad30af8a83	C3N-03841-03	df4f1268-8f98-11ea-b1fd-0aad30af8a83	C3N-03841	CPTAC3 Discovery and Confirmatory	Solid Tissue Normal	Head and Neck	Head and Neck Squamous Cell Carcinoma	no	Qualified				protein		Qualified	Qualified	no		Solid Tissue					LN2	123					Snap Frozen				26	11		Normal
567	C3N.03841	C3N.03841_Normal_Protein	C3N.03841_Normal_RNA	C3N.03841_Normal_CpG	C3N.03841_Tumor_Protein			FALSE	4	df5120be-8f98-11ea-b1fd-0aad30af8a83	CPT0236850004	df501f47-8f98-11ea-b1fd-0aad30af8a83	C3N-03841-01	df4f1268-8f98-11ea-b1fd-0aad30af8a83	C3N-03841	CPTAC3 Discovery and Confirmatory	Primary Tumor	Head and Neck	Head and Neck Squamous Cell Carcinoma	no	Qualified				protein		Qualified	Qualified	no		Solid Tissue					LN2	112					Snap Frozen				26	11		Tumor
568	C3N.03848	C3N.03848_Normal_Protein	C3N.03848_Normal_RNA	C3N.03848_Normal_CpG	C3N.03848_Tumor_Protein			FALSE	4	1c672922-d028-11ea-b1fd-0aad30af8a83	CPT0237080003	1c65aa23-d028-11ea-b1fd-0aad30af8a83	C3N-03848-03	1c64527c-d028-11ea-b1fd-0aad30af8a83	C3N-03848	CPTAC3 Discovery and Confirmatory	Solid Tissue Normal	Bronchus and lung	Lung Squamous Cell Carcinoma	no	Qualified				Protein		Qualified	Qualified	no		Solid Tissue					LN2	103					Snap Frozen				28	18		Normal
569	C3N.03848	C3N.03848_Normal_Protein	C3N.03848_Normal_RNA	C3N.03848_Normal_CpG	C3N.03848_Tumor_Protein			FALSE	4	1c672829-d028-11ea-b1fd-0aad30af8a83	CPT0237060004	1c65a8f6-d028-11ea-b1fd-0aad30af8a83	C3N-03848-01, C3N-03848-02	1c64527c-d028-11ea-b1fd-0aad30af8a83	C3N-03848	CPTAC3 Discovery and Confirmatory	Primary Tumor	Bronchus and lung	Lung Squamous Cell Carcinoma	no	Qualified				Protein		Qualified	Qualified	no		Not Reported																		Tumor
570	C3N.03849	C3N.03849_Normal_Protein	C3N.03849_Normal_RNA	C3N.03849_Normal_CpG	C3N.03849_Tumor_Protein			FALSE	4	df512406-8f98-11ea-b1fd-0aad30af8a83	CPT0237130004	df502226-8f98-11ea-b1fd-0aad30af8a83	C3N-03849-01	df4f1344-8f98-11ea-b1fd-0aad30af8a83	C3N-03849	CPTAC3 Discovery and Confirmatory	Primary Tumor	Head and Neck	Head and Neck Squamous Cell Carcinoma	no	Qualified				protein		Qualified	Qualified	no		Solid Tissue					LN2	88					Snap Frozen				18	8		Tumor
571	C3N.03849	C3N.03849_Normal_Protein	C3N.03849_Normal_RNA	C3N.03849_Normal_CpG	C3N.03849_Tumor_Protein			FALSE	4	df51252e-8f98-11ea-b1fd-0aad30af8a83	CPT0237150003	df502332-8f98-11ea-b1fd-0aad30af8a83	C3N-03849-03	df4f1344-8f98-11ea-b1fd-0aad30af8a83	C3N-03849	CPTAC3 Discovery and Confirmatory	Solid Tissue Normal	Head and Neck	Head and Neck Squamous Cell Carcinoma	no	Qualified				protein		Qualified	Qualified	no		Solid Tissue					LN2	87					Snap Frozen				18	8		Normal
572	C3N.03851	C3N.03851_Normal_Protein	C3N.03851_Normal_RNA		C3N.03851_Tumor_Protein			FALSE	3	1c672b76-d028-11ea-b1fd-0aad30af8a83	CPT0237200004	1c65abf0-d028-11ea-b1fd-0aad30af8a83	C3N-03851-01, C3N-03851-04	1c64549b-d028-11ea-b1fd-0aad30af8a83	C3N-03851	CPTAC3 Discovery and Confirmatory	Primary Tumor	Bronchus and lung	Lung Squamous Cell Carcinoma	no	Qualified				Protein		Qualified	Qualified	no		Not Reported																		Tumor
573	C3N.03851	C3N.03851_Normal_Protein	C3N.03851_Normal_RNA		C3N.03851_Tumor_Protein			FALSE	3	1c672c5d-d028-11ea-b1fd-0aad30af8a83	CPT0237210003	1c65ad9a-d028-11ea-b1fd-0aad30af8a83	C3N-03851-03	1c64549b-d028-11ea-b1fd-0aad30af8a83	C3N-03851	CPTAC3 Discovery and Confirmatory	Solid Tissue Normal	Bronchus and lung	Lung Squamous Cell Carcinoma	no	Qualified				Protein		Qualified	Qualified	no		Solid Tissue					LN2	84					Snap Frozen				25	13		Normal
574	C3N.03875	C3N.03875_Normal_Protein	C3N.03875_Normal_RNA	C3N.03875_Normal_CpG	C3N.03875_Tumor_Protein			FALSE	4	1c672ed2-d028-11ea-b1fd-0aad30af8a83	CPT0237410004	1c65afa3-d028-11ea-b1fd-0aad30af8a83	C3N-03875-01, C3N-03875-02	1c645582-d028-11ea-b1fd-0aad30af8a83	C3N-03875	CPTAC3 Discovery and Confirmatory	Primary Tumor	Bronchus and lung	Lung Squamous Cell Carcinoma	no	Qualified				Protein		Qualified	Qualified	no		Not Reported																		Tumor
575	C3N.03875	C3N.03875_Normal_Protein	C3N.03875_Normal_RNA	C3N.03875_Normal_CpG	C3N.03875_Tumor_Protein			FALSE	4	1c672fff-d028-11ea-b1fd-0aad30af8a83	CPT0237430003	1c65b0d1-d028-11ea-b1fd-0aad30af8a83	C3N-03875-05	1c645582-d028-11ea-b1fd-0aad30af8a83	C3N-03875	CPTAC3 Discovery and Confirmatory	Solid Tissue Normal	Bronchus and lung	Lung Squamous Cell Carcinoma	no	Qualified				Protein		Qualified	Qualified	no		Solid Tissue					LN2	197					Snap Frozen				34	23		Normal
576	C3N.03876	C3N.03876_Normal_Protein	C3N.03876_Normal_RNA		C3N.03876_Tumor_Protein			FALSE	3	df5127ad-8f98-11ea-b1fd-0aad30af8a83	CPT0237500003	df502618-8f98-11ea-b1fd-0aad30af8a83	C3N-03876-03	df4f14e8-8f98-11ea-b1fd-0aad30af8a83	C3N-03876	CPTAC3 Discovery and Confirmatory	Solid Tissue Normal	Head and Neck	Head and Neck Squamous Cell Carcinoma	no	Qualified				protein		Qualified	Qualified	no		Solid Tissue					LN2	97					Snap Frozen				27	15		Normal
577	C3N.03876	C3N.03876_Normal_Protein	C3N.03876_Normal_RNA		C3N.03876_Tumor_Protein			FALSE	3	df5125fc-8f98-11ea-b1fd-0aad30af8a83	CPT0237480004	df50250d-8f98-11ea-b1fd-0aad30af8a83	C3N-03876-01	df4f14e8-8f98-11ea-b1fd-0aad30af8a83	C3N-03876	CPTAC3 Discovery and Confirmatory	Primary Tumor	Head and Neck	Head and Neck Squamous Cell Carcinoma	no	Qualified				protein		Qualified	Qualified	no		Solid Tissue					LN2	96					Snap Frozen				27	15		Tumor
578	C3N.03877	C3N.03877_Normal_Protein	C3N.03877_Normal_RNA	C3N.03877_Normal_CpG	C3N.03877_Tumor_Protein			FALSE	4	1c6730db-d028-11ea-b1fd-0aad30af8a83	CPT0237550004	1c65b2aa-d028-11ea-b1fd-0aad30af8a83	C3N-03877-01, C3N-03877-02	1c6457de-d028-11ea-b1fd-0aad30af8a83	C3N-03877	CPTAC3 Discovery and Confirmatory	Primary Tumor	Bronchus and lung	Lung Squamous Cell Carcinoma	no	Qualified				Protein		Qualified	Qualified	no		Not Reported																		Tumor
579	C3N.03877	C3N.03877_Normal_Protein	C3N.03877_Normal_RNA	C3N.03877_Normal_CpG	C3N.03877_Tumor_Protein			FALSE	4	1c6731b6-d028-11ea-b1fd-0aad30af8a83	CPT0237570003	1c65b491-d028-11ea-b1fd-0aad30af8a83	C3N-03877-03	1c6457de-d028-11ea-b1fd-0aad30af8a83	C3N-03877	CPTAC3 Discovery and Confirmatory	Solid Tissue Normal	Bronchus and lung	Lung Squamous Cell Carcinoma	no	Qualified				Protein		Qualified	Qualified	no		Solid Tissue					LN2	255					Snap Frozen				27	12		Normal
580	C3N.03878	C3N.03878_Normal_Protein	C3N.03878_Normal_RNA	C3N.03878_Normal_CpG	C3N.03878_Tumor_Protein			FALSE	4	df512890-8f98-11ea-b1fd-0aad30af8a83	CPT0237620004	df5027fb-8f98-11ea-b1fd-0aad30af8a83	C3N-03878-01	df4f15be-8f98-11ea-b1fd-0aad30af8a83	C3N-03878	CPTAC3 Discovery and Confirmatory	Primary Tumor	Head and Neck	Head and Neck Squamous Cell Carcinoma	no	Qualified				protein		Qualified	Qualified	no		Solid Tissue					LN2	81					Snap Frozen				26	17		Tumor
581	C3N.03878	C3N.03878_Normal_Protein	C3N.03878_Normal_RNA	C3N.03878_Normal_CpG	C3N.03878_Tumor_Protein			FALSE	4	df512965-8f98-11ea-b1fd-0aad30af8a83	CPT0237640003	df502909-8f98-11ea-b1fd-0aad30af8a83	C3N-03878-03	df4f15be-8f98-11ea-b1fd-0aad30af8a83	C3N-03878	CPTAC3 Discovery and Confirmatory	Solid Tissue Normal	Head and Neck	Head and Neck Squamous Cell Carcinoma	no	Qualified				protein		Qualified	Qualified	no		Solid Tissue					LN2	99					Snap Frozen				26	17		Normal
582	C3N.03880	C3N.03880_Normal_Protein	C3N.03880_Normal_RNA	C3N.03880_Normal_CpG	C3N.03880_Tumor_Protein			FALSE	4	1c673369-d028-11ea-b1fd-0aad30af8a83	CPT0237690004	1c65b672-d028-11ea-b1fd-0aad30af8a83	C3N-03880-01, C3N-03880-02	1c6458c9-d028-11ea-b1fd-0aad30af8a83	C3N-03880	CPTAC3 Discovery and Confirmatory	Primary Tumor	Bronchus and lung	Lung Squamous Cell Carcinoma	no	Qualified				Protein		Qualified	Qualified	no		Not Reported																		Tumor
583	C3N.03880	C3N.03880_Normal_Protein	C3N.03880_Normal_RNA	C3N.03880_Normal_CpG	C3N.03880_Tumor_Protein			FALSE	4	1c6734c4-d028-11ea-b1fd-0aad30af8a83	CPT0237710003	1c65b85e-d028-11ea-b1fd-0aad30af8a83	C3N-03880-03	1c6458c9-d028-11ea-b1fd-0aad30af8a83	C3N-03880	CPTAC3 Discovery and Confirmatory	Solid Tissue Normal	Bronchus and lung	Lung Squamous Cell Carcinoma	no	Qualified				Protein		Qualified	Qualified	no		Solid Tissue					LN2	95					Snap Frozen				31	18		Normal
584	C3N.03882	C3N.03882_Normal_Protein	C3N.03882_Normal_RNA	C3N.03882_Normal_CpG	C3N.03882_Tumor_Protein	C3N.03882_Tumor_RNA	C3N.03882_Tumor_CpG	TRUE	6	1c6737f3-d028-11ea-b1fd-0aad30af8a83	CPT0237780003	1c65bc55-d028-11ea-b1fd-0aad30af8a83	C3N-03882-03	1c645b1c-d028-11ea-b1fd-0aad30af8a83	C3N-03882	CPTAC3 Discovery and Confirmatory	Solid Tissue Normal	Bronchus and lung	Lung Squamous Cell Carcinoma	no	Qualified				Protein		Qualified	Qualified	no		Solid Tissue					LN2	102					Snap Frozen				41	28		Normal
585	C3N.03882	C3N.03882_Normal_Protein	C3N.03882_Normal_RNA	C3N.03882_Normal_CpG	C3N.03882_Tumor_Protein	C3N.03882_Tumor_RNA	C3N.03882_Tumor_CpG	TRUE	6	1c673646-d028-11ea-b1fd-0aad30af8a83	CPT0237760003	1c65ba53-d028-11ea-b1fd-0aad30af8a83	C3N-03882-01	1c645b1c-d028-11ea-b1fd-0aad30af8a83	C3N-03882	CPTAC3 Discovery and Confirmatory	Primary Tumor	Bronchus and lung	Lung Squamous Cell Carcinoma	no	Qualified				Protein		Qualified	Qualified	no		Solid Tissue					LN2	148					Snap Frozen				41	28		Tumor
586	C3N.03884	C3N.03884_Normal_Protein		C3N.03884_Normal_CpG	C3N.03884_Tumor_Protein	C3N.03884_Tumor_RNA		FALSE	4	abc4b388-3e29-4380-a06b-eb0893962fd5	CPT0237850004	6cad495c-3eb1-478b-8e19-2b4f6310c4bb	C3N-03884-03	a3cbf3f4-b398-43c8-b323-c4e07c04d8d7	C3N-03884	CPTAC3 Discovery and Confirmatory	Solid Tissue Normal	Pancreas	Pancreatic Ductal Adenocarcinoma	No	Qualified				protein		Qualified	Qualified	no		Solid Tissue					LN2	180					Snap Frozen				13	12		Normal
587	C3N.03884	C3N.03884_Normal_Protein		C3N.03884_Normal_CpG	C3N.03884_Tumor_Protein	C3N.03884_Tumor_RNA		FALSE	4	c22e6f90-1f97-4129-8601-c90e0ac4071f	CPT0237840004	84fe8b2d-f523-4bba-a3f8-6c8486966ed1	C3N-03884-02	a3cbf3f4-b398-43c8-b323-c4e07c04d8d7	C3N-03884	CPTAC3 Discovery and Confirmatory	Primary Tumor	Pancreas	Pancreatic Ductal Adenocarcinoma	No	Qualified				protein		Qualified	Qualified	no		Solid Tissue					LN2	132					Snap Frozen				13	12		Tumor
588	C3N.03886	C3N.03886_Normal_Protein		C3N.03886_Normal_CpG	C3N.03886_Tumor_Protein	C3N.03886_Tumor_RNA	C3N.03886_Tumor_CpG	FALSE	5	1c673aed-d028-11ea-b1fd-0aad30af8a83	CPT0221650003	1c65c07c-d028-11ea-b1fd-0aad30af8a83	C3N-03886-03	1c645c44-d028-11ea-b1fd-0aad30af8a83	C3N-03886	CPTAC3 Discovery and Confirmatory	Primary Tumor	Bronchus and lung	Lung Squamous Cell Carcinoma	no	Qualified				Protein		Qualified	Qualified	no		Solid Tissue					LN2	320					Snap Frozen					10		Tumor
589	C3N.03886	C3N.03886_Normal_Protein		C3N.03886_Normal_CpG	C3N.03886_Tumor_Protein	C3N.03886_Tumor_RNA	C3N.03886_Tumor_CpG	FALSE	5	1c673a01-d028-11ea-b1fd-0aad30af8a83	CPT0221660003	1c65be5a-d028-11ea-b1fd-0aad30af8a83	C3N-03886-06	1c645c44-d028-11ea-b1fd-0aad30af8a83	C3N-03886	CPTAC3 Discovery and Confirmatory	Solid Tissue Normal	Bronchus and lung	Lung Squamous Cell Carcinoma	no	Qualified				Protein		Qualified	Qualified	no		Solid Tissue					LN2	200					Snap Frozen					11		Normal
590	C3N.03888	C3N.03888_Normal_Protein	C3N.03888_Normal_RNA	C3N.03888_Normal_CpG	C3N.03888_Tumor_Protein	C3N.03888_Tumor_RNA	C3N.03888_Tumor_CpG	TRUE	6	df512b28-8f98-11ea-b1fd-0aad30af8a83	CPT0222180003	df502af8-8f98-11ea-b1fd-0aad30af8a83	C3N-03888-02	df4f1689-8f98-11ea-b1fd-0aad30af8a83	C3N-03888	CPTAC3 Discovery and Confirmatory	Primary Tumor	Head and Neck	Head and Neck Squamous Cell Carcinoma	no	Qualified				protein		Qualified	Qualified	no		Solid Tissue					LN2	160					Snap Frozen					10		Tumor
591	C3N.03888	C3N.03888_Normal_Protein	C3N.03888_Normal_RNA	C3N.03888_Normal_CpG	C3N.03888_Tumor_Protein	C3N.03888_Tumor_RNA	C3N.03888_Tumor_CpG	TRUE	6	df512bfe-8f98-11ea-b1fd-0aad30af8a83	CPT0222200003	df502d00-8f98-11ea-b1fd-0aad30af8a83	C3N-03888-06	df4f1689-8f98-11ea-b1fd-0aad30af8a83	C3N-03888	CPTAC3 Discovery and Confirmatory	Solid Tissue Normal	Head and Neck	Head and Neck Squamous Cell Carcinoma	no	Qualified				protein		Qualified	Qualified	no		Solid Tissue					LN2	190					Snap Frozen					11		Normal
592	C3N.03928	C3N.03928_Normal_Protein	C3N.03928_Normal_RNA	C3N.03928_Normal_CpG	C3N.03928_Tumor_Protein	C3N.03928_Tumor_RNA	C3N.03928_Tumor_CpG	TRUE	6	df513064-8f98-11ea-b1fd-0aad30af8a83	CPT0223460003	df503207-8f98-11ea-b1fd-0aad30af8a83	C3N-03928-06	df4f1907-8f98-11ea-b1fd-0aad30af8a83	C3N-03928	CPTAC3 Discovery and Confirmatory	Solid Tissue Normal	Head and Neck	Head and Neck Squamous Cell Carcinoma	no	Qualified				protein		Qualified	Qualified	no		Solid Tissue					LN2	380					Snap Frozen					11		Normal
593	C3N.03928	C3N.03928_Normal_Protein	C3N.03928_Normal_RNA	C3N.03928_Normal_CpG	C3N.03928_Tumor_Protein	C3N.03928_Tumor_RNA	C3N.03928_Tumor_CpG	TRUE	6	df512e97-8f98-11ea-b1fd-0aad30af8a83	CPT0223450003	df5030f2-8f98-11ea-b1fd-0aad30af8a83	C3N-03928-03	df4f1907-8f98-11ea-b1fd-0aad30af8a83	C3N-03928	CPTAC3 Discovery and Confirmatory	Primary Tumor	Head and Neck	Head and Neck Squamous Cell Carcinoma	no	Qualified				protein		Qualified	Qualified	no		Solid Tissue					LN2	320					Snap Frozen					10		Tumor
594	C3N.03933	C3N.03933_Normal_Protein	C3N.03933_Normal_RNA	C3N.03933_Normal_CpG	C3N.03933_Tumor_Protein	C3N.03933_Tumor_RNA	C3N.03933_Tumor_CpG	TRUE	6	df51330d-8f98-11ea-b1fd-0aad30af8a83	CPT0220620003	df5034c7-8f98-11ea-b1fd-0aad30af8a83	C3N-03933-06	df4f19d3-8f98-11ea-b1fd-0aad30af8a83	C3N-03933	CPTAC3 Discovery and Confirmatory	Solid Tissue Normal	Head and Neck	Head and Neck Squamous Cell Carcinoma	no	Qualified				protein		Qualified	Qualified	no		Solid Tissue					LN2	350					Snap Frozen					11		Normal
595	C3N.03933	C3N.03933_Normal_Protein	C3N.03933_Normal_RNA	C3N.03933_Normal_CpG	C3N.03933_Tumor_Protein	C3N.03933_Tumor_RNA	C3N.03933_Tumor_CpG	TRUE	6	df51313e-8f98-11ea-b1fd-0aad30af8a83	CPT0220610003	df5033be-8f98-11ea-b1fd-0aad30af8a83	C3N-03933-03	df4f19d3-8f98-11ea-b1fd-0aad30af8a83	C3N-03933	CPTAC3 Discovery and Confirmatory	Primary Tumor	Head and Neck	Head and Neck Squamous Cell Carcinoma	no	Qualified				protein		Qualified	Qualified	no		Solid Tissue					LN2	200					Snap Frozen					10		Tumor
596	C3N.04119	C3N.04119_Normal_Protein		C3N.04119_Normal_CpG	C3N.04119_Tumor_Protein	C3N.04119_Tumor_RNA		FALSE	4	650cfeae-460b-4bab-b7e5-60755a7e9696	CPT0237920004	dda357e0-f379-408b-a21f-1cb34f89274a	C3N-04119-03	b2412ff4-1532-4ace-b1ef-78ef45f492f2	C3N-04119	CPTAC3 Discovery and Confirmatory	Solid Tissue Normal	Pancreas	Pancreatic Ductal Adenocarcinoma	No	Qualified				protein		Qualified	Qualified	no		Solid Tissue					LN2	139					Snap Frozen				16	13		Normal
597	C3N.04119	C3N.04119_Normal_Protein		C3N.04119_Normal_CpG	C3N.04119_Tumor_Protein	C3N.04119_Tumor_RNA		FALSE	4	889d31d6-bdaa-4b50-b67e-294e66ccd098	CPT0237910004	40e0839e-cee8-4e81-baae-f88ba5f4930e	C3N-04119-02	b2412ff4-1532-4ace-b1ef-78ef45f492f2	C3N-04119	CPTAC3 Discovery and Confirmatory	Primary Tumor	Pancreas	Pancreatic Ductal Adenocarcinoma	No	Qualified				protein		Qualified	Qualified	no		Solid Tissue					LN2	157					Snap Frozen				16	13		Tumor
598	C3N.04124	C3N.04124_Normal_Protein	C3N.04124_Normal_RNA	C3N.04124_Normal_CpG	C3N.04124_Tumor_Protein			FALSE	4	1c673eba-d028-11ea-b1fd-0aad30af8a83	CPT0237990003	1c65c3b6-d028-11ea-b1fd-0aad30af8a83	C3N-04124-03	1c645d23-d028-11ea-b1fd-0aad30af8a83	C3N-04124	CPTAC3 Discovery and Confirmatory	Solid Tissue Normal	Bronchus and lung	Lung Squamous Cell Carcinoma	no	Qualified				Protein		Qualified	Qualified	no		Solid Tissue					LN2	306					Snap Frozen				37	21		Normal
599	C3N.04124	C3N.04124_Normal_Protein	C3N.04124_Normal_RNA	C3N.04124_Normal_CpG	C3N.04124_Tumor_Protein			FALSE	4	1c673bc7-d028-11ea-b1fd-0aad30af8a83	CPT0237970004	1c65c1e4-d028-11ea-b1fd-0aad30af8a83	C3N-04124-01, C3N-04124-02	1c645d23-d028-11ea-b1fd-0aad30af8a83	C3N-04124	CPTAC3 Discovery and Confirmatory	Primary Tumor	Bronchus and lung	Lung Squamous Cell Carcinoma	no	Qualified				Protein		Qualified	Qualified	no		Not Reported																		Tumor
600	C3N.04127	C3N.04127_Normal_Protein	C3N.04127_Normal_RNA	C3N.04127_Normal_CpG	C3N.04127_Tumor_Protein			FALSE	4	1c673fb4-d028-11ea-b1fd-0aad30af8a83	CPT0238130003	1c65c526-d028-11ea-b1fd-0aad30af8a83	C3N-04127-03	1c645ebc-d028-11ea-b1fd-0aad30af8a83	C3N-04127	CPTAC3 Discovery and Confirmatory	Solid Tissue Normal	Bronchus and lung	Lung Squamous Cell Carcinoma	no	Qualified				Protein		Qualified	Qualified	no		Solid Tissue					LN2	129					Snap Frozen				27	12		Normal
601	C3N.04127	C3N.04127_Normal_Protein	C3N.04127_Normal_RNA	C3N.04127_Normal_CpG	C3N.04127_Tumor_Protein			FALSE	4	1c674142-d028-11ea-b1fd-0aad30af8a83	CPT0238110004	1c65c6f0-d028-11ea-b1fd-0aad30af8a83	C3N-04127-01, C3N-04127-02	1c645ebc-d028-11ea-b1fd-0aad30af8a83	C3N-04127	CPTAC3 Discovery and Confirmatory	Primary Tumor	Bronchus and lung	Lung Squamous Cell Carcinoma	no	Qualified				Protein		Qualified	Qualified	no		Not Reported																		Tumor
602	C3N.04155	C3N.04155_Normal_Protein		C3N.04155_Normal_CpG	C3N.04155_Tumor_Protein	C3N.04155_Tumor_RNA	C3N.04155_Tumor_CpG	FALSE	5	1c674507-d028-11ea-b1fd-0aad30af8a83	CPT0223820003	1c65dbb4-d028-11ea-b1fd-0aad30af8a83	C3N-04155-06	1c645f9f-d028-11ea-b1fd-0aad30af8a83	C3N-04155	CPTAC3 Discovery and Confirmatory	Solid Tissue Normal	Bronchus and lung	Lung Squamous Cell Carcinoma	no	Qualified				Protein		Qualified	Qualified	no		Solid Tissue					LN2	200					Snap Frozen					10		Normal
603	C3N.04155	C3N.04155_Normal_Protein		C3N.04155_Normal_CpG	C3N.04155_Tumor_Protein	C3N.04155_Tumor_RNA	C3N.04155_Tumor_CpG	FALSE	5	1c674409-d028-11ea-b1fd-0aad30af8a83	CPT0223790003	1c65d96c-d028-11ea-b1fd-0aad30af8a83	C3N-04155-01	1c645f9f-d028-11ea-b1fd-0aad30af8a83	C3N-04155	CPTAC3 Discovery and Confirmatory	Primary Tumor	Bronchus and lung	Lung Squamous Cell Carcinoma	no	Qualified				Protein		Qualified	Qualified	no		Solid Tissue					LN2	210					Snap Frozen					10		Tumor
604	C3N.04162	C3N.04162_Normal_Protein	C3N.04162_Normal_RNA		C3N.04162_Tumor_Protein	C3N.04162_Tumor_RNA	C3N.04162_Tumor_CpG	FALSE	5	1c67484a-d028-11ea-b1fd-0aad30af8a83	CPT0222730003	1c65df0a-d028-11ea-b1fd-0aad30af8a83	C3N-04162-03	1c646074-d028-11ea-b1fd-0aad30af8a83	C3N-04162	CPTAC3 Discovery and Confirmatory	Primary Tumor	Bronchus and lung	Lung Squamous Cell Carcinoma	no	Qualified				Protein		Qualified	Qualified	no		Solid Tissue					LN2	160					Snap Frozen					10		Tumor
605	C3N.04162	C3N.04162_Normal_Protein	C3N.04162_Normal_RNA		C3N.04162_Tumor_Protein	C3N.04162_Tumor_RNA	C3N.04162_Tumor_CpG	FALSE	5	1c6745e5-d028-11ea-b1fd-0aad30af8a83	CPT0222740003	1c65dcee-d028-11ea-b1fd-0aad30af8a83	C3N-04162-06	1c646074-d028-11ea-b1fd-0aad30af8a83	C3N-04162	CPTAC3 Discovery and Confirmatory	Solid Tissue Normal	Bronchus and lung	Lung Squamous Cell Carcinoma	no	Qualified				Protein		Qualified	Qualified	no		Solid Tissue					LN2	110					Snap Frozen					11		Normal
606	C3N.04277	C3N.04277_Normal_Protein	C3N.04277_Normal_RNA		C3N.04277_Tumor_Protein	C3N.04277_Tumor_RNA	C3N.04277_Tumor_CpG	FALSE	5	df513e8d-8f98-11ea-b1fd-0aad30af8a83	CPT0245410003	df504083-8f98-11ea-b1fd-0aad30af8a83	C3N-04277-04	df4f1fff-8f98-11ea-b1fd-0aad30af8a83	C3N-04277	CPTAC3 Discovery and Confirmatory	Solid Tissue Normal	Head and Neck	Head and Neck Squamous Cell Carcinoma	no	Qualified				protein		Qualified	Qualified	no		Solid Tissue					LN2	126					Snap Frozen					12		Normal
607	C3N.04277	C3N.04277_Normal_Protein	C3N.04277_Normal_RNA		C3N.04277_Tumor_Protein	C3N.04277_Tumor_RNA	C3N.04277_Tumor_CpG	FALSE	5	df513c77-8f98-11ea-b1fd-0aad30af8a83	CPT0245400003	df503f6c-8f98-11ea-b1fd-0aad30af8a83	C3N-04277-02	df4f1fff-8f98-11ea-b1fd-0aad30af8a83	C3N-04277	CPTAC3 Discovery and Confirmatory	Primary Tumor	Head and Neck	Head and Neck Squamous Cell Carcinoma	no	Qualified				protein		Qualified	Qualified	no		Solid Tissue					LN2	131					Snap Frozen					12		Tumor
608	C3N.04278	C3N.04278_Normal_Protein	C3N.04278_Normal_RNA	C3N.04278_Normal_CpG	C3N.04278_Tumor_Protein	C3N.04278_Tumor_RNA	C3N.04278_Tumor_CpG	TRUE	6	df514174-8f98-11ea-b1fd-0aad30af8a83	CPT0245460003	df504484-8f98-11ea-b1fd-0aad30af8a83	C3N-04278-05	df4f20dd-8f98-11ea-b1fd-0aad30af8a83	C3N-04278	CPTAC3 Discovery and Confirmatory	Solid Tissue Normal	Head and Neck	Head and Neck Squamous Cell Carcinoma	no	Qualified				protein		Qualified	Qualified	no		Solid Tissue					LN2	241					Snap Frozen					13		Normal
609	C3N.04278	C3N.04278_Normal_Protein	C3N.04278_Normal_RNA	C3N.04278_Normal_CpG	C3N.04278_Tumor_Protein	C3N.04278_Tumor_RNA	C3N.04278_Tumor_CpG	TRUE	6	df513f68-8f98-11ea-b1fd-0aad30af8a83	CPT0245450003	df504274-8f98-11ea-b1fd-0aad30af8a83	C3N-04278-01	df4f20dd-8f98-11ea-b1fd-0aad30af8a83	C3N-04278	CPTAC3 Discovery and Confirmatory	Primary Tumor	Head and Neck	Head and Neck Squamous Cell Carcinoma	no	Qualified				protein		Qualified	Qualified	no		Solid Tissue					LN2	263					Snap Frozen					13		Tumor
610	C3N.04282	C3N.04282_Normal_Protein			C3N.04282_Tumor_Protein	C3N.04282_Tumor_RNA		FALSE	3	a6338376-baf6-4fff-96ba-6026f3e5e087	CPT0247000003	571d9b23-93cd-4563-8599-8e185d63df81	C3N-04282-03	33f484e3-9bf2-4985-8999-567e3022ac15	C3N-04282	CPTAC3 Discovery and Confirmatory	Solid Tissue Normal	Pancreas	Pancreatic Ductal Adenocarcinoma	No	Qualified				protein		Qualified	Qualified	no		Solid Tissue					LN2	129					Snap Frozen					19		Normal
611	C3N.04282	C3N.04282_Normal_Protein			C3N.04282_Tumor_Protein	C3N.04282_Tumor_RNA		FALSE	3	81169283-21e3-4dc7-9d1a-70889cdd6e03	CPT0246990003	13fb00e9-64ee-425d-8297-c8844561c886	C3N-04282-01	33f484e3-9bf2-4985-8999-567e3022ac15	C3N-04282	CPTAC3 Discovery and Confirmatory	Primary Tumor	Pancreas	Pancreatic Ductal Adenocarcinoma	No	Qualified				protein		Qualified	Qualified	no		Solid Tissue					LN2	145					Snap Frozen					19		Tumor
[truncated: 324 more columns]

## Sheet: Late_vs_early_Stats
	Unnamed: 0	id	mannwhitneyu stat (Late-Early)	Integrated padj (Late-Early)	Integrated pval (Late-Early)	Integrated diff (Late-Early)	Integrated mean (Early)	Integrated mean (Late)	Early_C3L.01031	Early_C3L.00102	Early_C3N.00436	Early_C3N.00547	Early_C3N.01024	Early_C3N.00574	Early_C3L.00999	Early_C3L.02891	Early_C3N.03027	Early_C3N.03882	Early_C3L.02968	Early_C3N.00550	Early_C3L.00081	Early_C3L.00445	Early_C3L.00893	Early_C3N.00518	Early_C3N.02289	Early_C3N.04155	Early_C3L.04354	Early_C3L.00819	Early_C3N.01020	Early_C3N.00167	Early_C3N.01030	Early_C3L.03961	Early_C3L.00277	Early_C3L.00093	Early_C3N.00580	Early_C3N.01410	Early_C3N.01946	Early_C3L.00001	Early_C3L.01285	Early_C3L.04014	Early_C3L.02130	Early_C3N.00546	Early_C3N.03886	Early_C3L.00973	Early_C3L.01000	Early_C3L.01598	Early_C3L.00568	Early_C3N.02155	Early_C3L.02350
0	0	C1orf112	3964	0.650835	0.443161	0.0534165	0.132174	0.185591	0.488903	0.781632	0.317933	0.153533	-0.883682	-0.429239	0.123992	-0.254202	-0.212253	-0.473072	-0.164532	0.0502476	-0.620153	-0.301811	-0.256981	0.392868	0.172518	-0.289477	-0.36583	0.552556	-0.260304	0.174483	-0.0116226	0.272811	0.692335	-0.28521	-0.774131	0.184337	0.140467	0.277594	-1.56368	-0.519443	-0.163421	0.34597	-2.53802	0.11522	-0.664138	0.519326	-0.469247	-2.11225	0.661358
1	1	GCLC	4363	0.885669	0.769598	-0.014134	-0.247974	-0.262108	1.14417	0.690723	1.01659	2.94146	3.60921	0.520333	0.11076	-1.15652	-0.340967	-0.828813	-1.46091	0.494385	-1.56926	-0.855431	2.74045	1.32554	0.340749	-1.16536	-0.372118	0.730905	1.01999	-0.356556	2.68603	0.364275	2.25089	-1.07606	0.441314	0.857229	0.400849	2.85033	-1.02858	-0.998966	0.394202	0.261231	1.31395	0.377621	-0.645061	0.767366	-1.26033	0.762708	0.947377
2	2	MYH16	3878	0.544537	0.319318	0.174807	-0.79773	-0.622923	0.336878	0.0482199	0.371501	1.24913	0.998811	1.21968	1.18123	0.691993	0.591564	0.476943	1.03341	1.30761	0.837336	0.586545	1.03934	0.168592	1.04601	0.748245	0.86252	0.855936	0.734793	0.445434	0.91539	1.15038	0.51157	0.545187	0.590096	1.19291	1.13697	1.14562	-0.232958	0.638442	0.922686	0.994808	0.652426	0.537104	0.655755	1.08387	0.96668	0.805812	1.28266
3	3	AOC1	4882	0.265974	0.0939624	-0.294518	-0.39545	-0.689968	-1.05545	-0.42364	-0.824744	-1.65751	-0.234556	0.918661	-0.296112	0.334186	0.950276	1.36011	0.944879	0.800398	0.837019	0.618696	0.811275	-0.0578893	1.10247	1.39156	1.12874	-0.929521	0.839319	-1.20903	0.853212	0.697638	-0.975094	-1.53722	1.55834	-1.42604	0.926429	0.868205	1.26936	0.0922579	0.881122	0.394666	1.48909	-0.594889	0.243977	-0.37342	0.915813	0.966248	-0.929698
4	4	HECW1	5344	0.0599491	0.0036721	-0.259635	0.0767504	-0.182885	0.242236	0.169216	-0.920982	-0.902603	-0.446559	-0.349698	-0.0981053	-0.440133	0.526853	0.918581	0.527157	0.717995	-1.33122	0.146713	-0.353711	-0.369368	0.115002	0.692848	0.783685	-0.510751	-0.482369	-0.914917	-0.378011	0.928512	-1.42226	-2.41697	0.450918	0.607901	0.0874667	-0.313209	-0.644681	-1.99526	-0.96244	0.300025	0.979931	-0.575025	0.799325	-0.734978	-0.481798	0.665412	-0.131322
5	5	PRSS22	3926	0.59984	0.385367	0.0387578	0.0248994	0.0636571	-1.68033	-0.584485	0.499601	-0.0879923	0.066008	-0.383592	-0.157176	0.0166496	-0.243012	-1.22852	-0.0664177	-0.919537	-0.212325	0.361752	0.339313	0.0369797	-0.846739	-0.153489	-0.414915	-0.843797	0.902783	-0.138555	-0.554078	0.349126	-0.295529	0.0944588	0.393907	0.413953	0.392925	0.364046	2.54624	-0.106679	-1.12546	0.889468	1.95763	-0.397749	2.30268	-0.844329	1.36823	1.13319	0.34101
6	6	TMEM132A	4564	0.619354	0.407609	-0.0281346	0.60899	0.580856	-0.382272	-0.115574	-0.490824	-0.264333	-0.854999	-1.11652	-0.755582	-0.284884	-1.10325	-0.957659	-1.08729	-1.17444	-1.47169	-1.12878	1.77046	-0.221688	-1.19323	-1.1791	-1.25678	-0.0961099	-1.08337	-0.808918	0.134058	0.0363805	0.370955	-0.268106	-0.37317	-1.07793	0.306786	0.596787	-0.364679	-0.625916	-1.26379	-0.391777	-1.12698	-0.478545	-0.38319	-0.790691	-1.10458	-1.14594	-0.199349
7	7	USH1C	4818	0.344416	0.132468	-0.233716	-0.800736	-1.03445	-1.97369	-0.647679	-0.708386	1.37945	1.36341	0.889075	1.60206	1.37075	1.42286	1.05759	0.925465	1.41915	1.38053	0.886775	1.26339	-0.327793	1.516	0.883027	1.88978	-1.12168	1.1865	1.42677	1.45285	1.09793	-1.40369	1.48382	1.44031	1.45566	1.51343	1.7024	0.199414	0.654675	1.41122	1.31856	1.81382	-1.27509	1.04957	-1.26179	0.974441	1.32238	0.671295
8	8	GGCT	4740	0.41617	0.194718	-0.167689	0.86569	0.698001	-0.609232	-0.508513	-0.297623	-0.963417	-1.3663	-1.2688	-0.382655	-0.735779	-0.746337	-1.35391	-1.26788	-1.94995	-1.01313	-1.08701	-1.26026	-0.240877	-0.929902	-1.09554	-0.991392	-0.0223056	-1.22769	-1.16862	-1.3784	-0.183937	-0.155891	-1.04713	-1.63829	-0.813668	-0.244012	-1.27634	-1.71419	-0.591263	-0.6419	-1.93936	-0.95227	0.00940405	-1.01034	-0.28501	-1.16213	-1.66977	-0.727825
9	9	MYH13	4244	0.992906	0.983005	0.0737907	-0.756193	-0.682403	0.57263	1.02358	0.733112	1.16474	1.01116	1.00197	1.13528	0.840842	1.31258	1.23897	0.929072	0.777232	0.73675	-1.31267	1.19638	0.171405	0.435353	0.174759	1.1384	-0.198586	1.17148	1.16743	0.269126	0.63189	-0.282459	0.64289	1.23703	1.25589	1.22378	0.304521	1.09431	0.919946	0.76249	1.30421	1.2891	0.94879	1.32458	-0.182317	0.307715	1.6925	1.3999
10	10	PRSS21	4268	0.990007	0.96814	-0.0199837	-0.481402	-0.501386	-2.50387	1.30386	0.0969787	1.17533	1.66477	0.0284984	2.20944	0.260995	-2.36298	-2.11033	-2.15445	-1.39875	1.19488	-1.36245	1.46038	0.740496	0.602832	-0.510552	-0.0781592	1.21003	2.47038	1.55447	2.08612	2.00642	1.97035	0.461872	2.91997	1.56217	0.0825695	1.20756	-3.04753	-1.65015	-1.02001	0.893715	2.05821	1.45331	1.58668	-0.392227	0.113813	-0.0154664	1.34411
11	11	CEACAM7	4979	0.201944	0.0532188	-0.53463	-0.783735	-1.31837	0.262082	-0.355483	-0.8384	1.14388	1.14194	0.956813	0.13725	0.706622	0.313525	0.442314	1.37372	1.15565	0.0507362	0.946633	-0.406108	-0.898683	1.54307	1.72838	1.68581	0.241114	1.47429	-0.00794599	1.39129	1.40774	1.38247	0.711892	1.36317	1.29213	2.54264	1.21699	1.59894	1.28419	-0.324612	1.29218	2.05681	-0.314409	1.2476	-1.67089	1.33759	1.17846	-0.13538
12	12	DPF1	2846	0.0115677	0.00018126	0.378826	-1.08864	-0.709811	1.40634	1.4055	1.42219	0.921044	0.99462	1.25967	0.978846	1.11615	0.390503	0.216595	0.461197	1.19722	0.61808	-0.819408	1.37141	1.78611	0.812065	-0.370352	1.12219	1.20862	1.23843	1.2027	1.47132	1.15278	1.3682	1.51323	1.29623	1.34665	1.12026	1.66231	0.858006	0.883078	1.15682	1.45239	0.670307	1.57851	0.801678	1.62926	0.282797	0.221457	1.58458
13	13	SYT7	4157	0.904687	0.8003	0.0103193	0.130714	0.141034	0.328252	0.495549	0.560332	-2.15693	-0.541907	-0.0197039	-0.259348	0.363626	0.76187	-0.958837	0.883862	-0.360805	-0.752852	-0.839763	0.313777	1.2939	0.0632732	0.827169	0.420588	0.784874	0.0313328	-0.0990779	-0.761712	0.854761	0.600502	-0.172686	-0.976275	-1.89541	-0.782602	-0.743599	0.772387	0.658989	1.16956	-0.0344636	0.321223	1.17654	0.154895	0.15573	0.747422	-1.25817	0.243438
14	14	BRCA1	3556	0.21757	0.0638452	0.190934	0.308686	0.49962	0.609815	0.448331	0.116493	-0.0750959	-0.356844	-0.312374	-0.228989	-0.895265	-0.858383	-1.46019	-1.30236	-0.0730527	-1.69087	-1.19559	1.09578	0.546832	0.00687394	-0.914917	-0.662014	0.378883	-0.633465	0.104234	-0.380818	0.107389	0.125223	-0.801309	-0.958856	0.00342596	-0.745629	0.465024	-2.33584	-0.932574	-0.433443	-0.154171	-1.5761	0.454778	-0.441304	0.368561	-0.786639	-1.55604	0.492647
15	15	LTF	4955	0.214041	0.06159	-0.483333	-0.377481	-0.860814	1.42737	0.20096	1.92646	0.142524	1.73303	0.234616	-0.850636	-0.598993	3.81725	0.244092	-0.126632	-0.394925	1.87601	0.481102	2.55635	0.709605	-1.07068	0.20931	-1.16526	1.50489	-0.833122	2.52866	-0.067633	-1.08501	2.21864	2.68611	0.282464	-0.59551	-1.11225	3.48535	0.631848	0.164316	-0.410318	0.569113	0.34625	-0.978848	-0.0415927	0.775987	0.318089	1.13821	-0.411504
16	16	SYT13	4463	0.761549	0.576044	-0.0608844	-0.698562	-0.759447	-1.47819	-0.462225	-0.0454884	0.513608	1.56838	0.544995	1.43873	1.2385	1.94174	1.48038	1.3463	1.82674	0.644099	0.19748	1.45249	-0.0839596	1.68816	0.748436	1.8346	-0.866779	1.49737	1.09083	1.4833	1.20326	-1.4431	0.629807	1.44205	1.4454	1.42858	1.4876	1.08845	-0.351739	1.46872	1.47735	-0.0252279	-0.676022	1.56047	-1.06935	1.38687	-0.30657	1.34686
17	17	ABCC2	4421	0.813364	0.654631	-0.116351	-0.76867	-0.885021	1.02655	1.12753	1.14867	1.01613	1.00518	0.205714	0.802192	-1.84629	0.849544	1.92485	1.2578	0.877543	0.941831	1.84659	0.978547	1.3714	0.764665	1.61635	1.01239	1.32136	1.03332	1.00012	0.784117	0.969051	1.39031	-2.6968	1.04369	1.17873	0.386764	1.06432	1.0503	-1.95596	0.969758	1.00747	1.10865	0.987817	1.1284	0.961165	0.746263	2.00225	1.13805
18	18	DEPDC1	3797	0.44629	0.225688	0.167149	0.573229	0.740378	0.255574	0.592827	-0.163987	0.0727736	-1.96498	-1.51238	-0.29754	-0.880602	-0.636278	-2.05288	-0.185998	0.0937155	-2.07631	-1.62276	1.1208	0.440418	0.017184	-1.1105	-0.96588	-0.447812	-0.0743758	0.62012	-1.11927	0.349689	0.0595185	-1.35363	-1.61825	-1.41706	-0.583008	0.773463	-2.39269	-0.719558	-0.894491	-0.334389	-1.78957	0.11719	-1.48243	0.0294241	-1.52028	-2.8662	0.823587
19	19	ARNTL2	3869	0.542429	0.307811	0.139731	0.667926	0.807657	-1.09117	-0.744334	-0.755092	0.763393	0.637782	-0.389257	-0.949925	-0.122954	-1.1988	-2.15692	-1.55221	0.0388656	-3.14685	-0.924373	1.31803	-0.289245	-0.195793	-1.17381	-0.970049	-0.757283	-2.01056	0.76491	-0.429046	-0.549449	-1.59442	-0.683621	-0.806083	0.716415	-0.641962	0.670579	-0.792254	-0.149882	-1.46663	0.133289	0.0765711	-0.839004	0.330729	-0.862793	-1.19952	0.715597	0.33594
20	20	IBSP	3344	0.109339	0.0156165	0.274781	-0.754159	-0.479377	0.89858	0.905577	-0.213416	1.21713	0.135173	0.322522	0.812903	1.32103	1.4039	0.574618	1.15546	0.990331	0.388827	1.27889	1.4352	-1.30435	0.760427	1.05615	1.11731	0.842215	1.26337	0.357457	0.308823	1.19188	-0.072964	-0.46569	-0.00792712	1.60121	0.839389	1.84013	0.725033	1.13618	0.585328	1.34991	1.40693	-1.91698	1.33852	-1.73702	0.89169	1.23625	1.08386
21	21	APBA2	4966	0.210698	0.0576269	-0.235622	0.5897	0.354079	-0.856478	0.487369	-1.40103	-0.267175	0.690228	-0.215493	-0.391943	-0.886938	-0.382588	-0.224472	-0.954038	-2.18113	-0.833511	-0.223754	0.263082	-0.830387	-1.15503	-0.954615	-0.172173	-0.840177	-0.825755	0.485551	-1.95847	-0.381048	-0.117038	0.167853	-0.978228	-2.53127	-0.261313	-0.822997	-1.04905	-0.332054	-0.298458	-0.814403	-1.58313	-0.0228792	-0.21388	-1.03599	-0.387776	-2.79193	0.167608
22	22	DEPDC1B	3689	0.346709	0.133843	0.12662	0.370204	0.496824	0.16179	0.0992972	0.110888	-0.46802	-1.49741	-1.47498	0.0238129	-0.373395	-0.615178	-1.14184	-0.520262	0.0471569	-0.918333	-1.68686	1.03103	0.511089	-0.206822	-1.40323	-0.0767666	0.197763	0.249872	0.584637	-1.13196	0.416826	0.10115	-1.1285	-1.01959	-1.90448	-0.956035	0.720933	-1.75902	0.000997541	-0.297119	0.054021	-0.891549	0.500211	-1.1239	-0.738959	-0.206449	-2.60768	0.931387
23	23	RAI14	4711	0.44629	0.222643	-0.094772	0.513145	0.418373	-0.394155	-1.01288	-0.930349	0.131276	-0.336125	-1.12741	-1.11189	-1.12807	-0.21662	0.675311	0.67887	-0.841374	-1.09632	-0.102605	-1.02232	-0.797439	-1.0804	-0.0430511	-0.614922	-0.654667	-1.28706	-1.07416	-0.769569	0.268142	-1.18341	-0.850803	-1.1111	-1.2641	-0.141575	-1.12897	2.73678	-1.01331	-1.06963	-0.487461	0.759888	-0.0713113	-0.233684	-0.766576	-0.578697	-0.135311	-0.130046
24	24	ADAM28	5737	0.00908696	7.76663e-05	-0.471478	0.786037	0.31456	-2.12315	-1.24112	-0.816738	-0.934551	0.438604	-1.14819	-0.414749	-0.808752	-0.353706	0.484466	-0.584342	-1.08437	-0.469951	0.25276	-0.883756	-0.7865	-0.908487	0.745902	-0.282936	-1.00346	-1.89465	-0.673902	-0.106876	-2.30536	-1.26604	-0.604916	0.0676253	-1.70591	-1.17345	-0.0177066	0.403767	0.0237201	-1.59939	-0.56659	-0.319631	-1.42504	-0.546107	-2.00936	-0.239554	-0.76952	-1.38223
25	25	CP	5559	0.0217435	0.000506068	-0.90801	0.295275	-0.612735	-0.491688	-0.797676	-1.11145	-1.38076	-0.407814	-1.45247	0.319153	-0.66921	0.571093	-0.18754	-0.0306516	-1.26328	1.19833	0.921557	-0.766066	0.154402	-0.434637	0.494029	-0.695051	0.146764	-0.00177519	-1.11285	0.899779	-0.217934	-1.2314	-1.59375	-0.665545	-1.1392	0.168565	0.28366	1.36312	-0.835973	0.0610567	-0.434787	-0.877787	-1.6581	-1.192	-1.46871	-0.0105058	-1.16022	-0.636817
26	26	TNFRSF9	3884	0.549413	0.327143	0.133699	0.1234	0.257099	0.177882	0.267684	0.0674173	0.433975	-0.483876	-0.476583	-0.623152	-0.246036	0.206557	0.595863	-0.662851	0.107842	-0.484829	0.0836269	0.314684	0.682966	-0.114658	0.756737	-0.255087	0.51543	-1.18565	0.626332	-1.09336	-0.589387	0.972249	-0.189752	0.364879	-0.576183	-2.16874	0.486301	1.41134	0.410299	0.111064	-0.210773	0.632312	-0.435534	-0.429402	-0.606573	0.00550309	0.185128	-0.345207
27	27	EPN3	4849	0.303793	0.112516	-0.223685	-0.0128656	-0.23655	-0.592457	0.811997	1.21825	-0.478938	-0.915312	0.218939	0.366962	-0.100339	0.660555	-1.62461	-1.43126	0.103204	-0.476336	-0.151258	0.741521	0.556905	-0.285336	-1.12192	-0.240141	0.655799	1.31002	0.0861935	0.322976	0.830478	0.313032	0.00258358	0.415843	0.199465	3.06294	0.464829	-0.157545	-0.133476	-0.783176	-0.231162	0.0571971	0.167429	0.467518	0.901754	0.462083	0.421376	0.239237
28	28	FOXP3	3433	0.149624	0.0292001	0.20237	-0.354321	-0.151951	0.155654	0.857968	0.676527	0.42845	1.08338	0.400958	-0.011481	-0.0813612	-0.00941905	1.03203	-0.0810055	0.699016	0.811983	0.495599	0.364089	0.964928	0.282931	0.675485	-0.280828	0.98468	-0.203505	0.627771	0.241375	-0.236295	1.2525	0.256946	0.463075	0.16761	-0.164628	0.391549	1.01162	0.406961	0.398853	0.132624	0.497187	0.259513	0.705359	0.513285	0.172902	1.01854	0.549345
29	29	RAD51	3901	0.57096	0.349985	0.11993	0.30277	0.4227	0.34556	0.684168	0.265985	0.382834	-1.09411	-1.1212	-0.394284	-0.661842	-1.2794	-1.77037	-0.37191	0.504329	-1.23037	-1.64282	1.08205	0.808356	-0.140803	-0.665366	-0.568996	0.149093	-1.61936	0.504893	-0.741325	0.0446733	0.262413	-1.0859	0.0693733	-0.74042	-1.20316	1.36687	-2.13596	-0.0629599	-0.886699	-0.0929973	-1.02512	0.133395	-0.0931756	0.314174	-0.289953	-2.03818	0.950556
30	30	POLQ	3778	0.432275	0.206901	0.164825	1.05914	1.22397	-0.242338	0.429793	-0.0966411	-0.253033	-1.91684	-1.40619	-0.977785	-1.50233	-0.971784	-1.95834	-1.58014	-0.138087	-1.6308	-2.45174	0.981136	0.274518	-0.99256	-1.89514	-1.68295	-0.24307	-1.36928	0.0229411	-1.90339	-0.819942	0.139917	-2.01186	-1.20251	-1.83577	-1.12218	0.381789	-1.90984	-1.69797	-1.41101	-0.586249	-1.7659	-0.426394	-1.56069	-0.718973	-1.21506	-3.0315	0.208489
31	31	FSTL4	3926	0.59984	0.385367	0.13078	-0.508726	-0.377945	1.44067	1.14127	1.34241	-1.63341	0.403863	0.86748	1.08681	0.240612	0.00358949	-0.377865	-0.43117	1.79754	0.344594	-0.776737	0.77386	1.86816	1.51797	-0.200767	0.329704	1.37804	0.673482	0.199198	1.70324	0.702685	1.8587	0.298629	1.54682	-1.61382	1.12449	-1.43067	-0.612084	0.724005	-0.118117	0.704908	1.79249	1.62468	0.514837	1.45576	0.262804	0.922351	0.944619
32	32	PTPRN	3752	0.406692	0.183069	0.127708	-0.833411	-0.705703	0.0105483	0.314827	0.664573	0.954482	0.635658	1.2627	1.04814	1.17878	1.45196	1.42662	1.03811	1.32714	0.752878	0.830962	1.49235	0.587854	0.116744	0.880035	0.938404	0.4435	0.830636	1.37044	0.864565	1.22476	0.469755	0.96675	0.772333	0.552983	1.43978	1.45106	1.26792	0.384774	1.00965	1.2639	1.35337	1.13204	1.3983	-1.00855	0.564982	0.893717	1.44188
33	33	PHF21B	3490	0.182857	0.0424584	0.281463	-1.1318	-0.850333	1.13114	0.873002	1.41919	1.46408	1.64632	1.79238	1.68955	0.349203	1.48259	-0.319028	1.23331	1.39835	1.02132	-2.11568	1.45649	2.82028	1.31114	1.06257	1.11781	1.96738	-1.456	1.49503	1.61575	1.26814	1.6634	1.54996	1.45661	1.71364	1.51251	1.39382	-0.447484	0.466561	1.44287	1.26931	1.72027	1.09211	1.59835	0.697201	1.36012	0.667313	0.820789
34	34	DCBLD2	4004	0.71855	0.509025	0.150857	0.177213	0.328071	0.252183	-0.975965	-0.802009	0.55448	-0.303632	0.147176	0.0872297	1.12862	0.44706	0.539038	0.655404	-0.26361	-0.431395	-0.0219354	-0.0233267	-1.08759	-0.569613	-0.194235	0.566395	-0.438433	0.838853	0.239897	-2.64763	0.495051	-0.28579	-1.22315	-0.351248	0.195088	1.04959	-0.110868	-0.587688	0.098848	-0.329097	-0.268585	0.13301	-0.508261	-0.0345565	-1.61722	0.0362897	-2.29601	0.229135
35	35	STYK1	5217	0.0877578	0.0102621	-0.334436	0.690656	0.35622	-1.46234	-1.42046	-0.683476	-1.01101	-0.827076	0.666386	0.443938	-0.758245	-0.504039	-2.74221	-1.00295	-0.782819	-1.97278	0.415229	-0.317849	-1.09554	-0.47938	-0.987207	-0.0528592	-1.41815	-0.0708917	-0.678947	-0.28414	0.231749	-1.72998	-0.763166	0.0155718	0.603347	-0.119309	-0.901528	-1.03325	-2.21121	-0.746475	-1.90783	-1.06755	-1.38308	-1.03229	-1.74	-0.650577	-0.409339	-0.356607
36	36	VMP1	4194	0.951838	0.877264	-0.0434454	1.04062	0.997176	-0.655122	-1.14594	-1.09288	-0.693223	-2.78959	-2.25943	-1.62344	-0.645313	-0.548083	-1.20397	-0.953627	-1.26944	-1.17546	-1.21224	-0.735903	-2.20013	-0.842512	-0.721258	-0.389229	-1.0787	-0.26639	-1.00544	-2.39617	-1.01961	-1.34396	-1.94121	-1.02619	-1.06558	-1.01292	-1.22624	0.572471	-1.14567	-0.995378	-1.6971	0.043384	-1.74081	-0.215316	-1.95042	-1.04273	-1.53564	-0.25718
37	37	EYA2	5300	0.0677171	0.00530547	-0.612117	0.266563	-0.345554	-0.0647875	1.23423	0.301103	0.446604	0.5748	-2.0166	0.117869	-0.915876	0.201363	-0.910504	-0.425688	-0.915667	0.416297	-0.461284	0.961555	0.347957	-0.502224	-2.1685	-1.07424	0.550814	-1.13975	0.891983	0.606217	0.523734	-0.0365772	0.553312	0.892916	-0.443859	2.72874	0.353265	-0.762779	-1.26784	-1.93483	1.0843	-2.40382	-1.97861	-1.9954	0.64483	-0.196723	-1.53182	0.696012
38	38	MCM10	4256	0.996465	0.993626	0.00499809	0.584555	0.589553	0.355307	0.403363	0.50215	-0.395303	-0.683698	-0.918226	-0.0713825	-1.20212	-1.1629	-2.6447	-1.29884	-0.692258	-1.46631	-1.08318	1.01437	0.532184	-1.02917	-1.72522	-0.802185	0.128455	-1.82837	0.235016	-1.23267	-0.544515	0.193013	-0.598468	-1.50065	-0.036697	-0.959029	0.554312	-2.07581	-0.986503	-1.45169	-0.176234	-2.04166	0.540131	-1.10508	0.530293	-1.03055	-1.32436	0.749826
39	39	ASPM	4136	0.881767	0.757415	0.0554139	0.95228	1.00769	-0.114219	0.136184	-0.391257	-2.25357	-1.53641	-1.791	-0.611572	-0.90403	-0.838823	-1.20304	-0.541458	-0.591567	-3.11407	-0.957824	0.560077	-0.809756	-0.38786	-1.14603	-0.956969	-0.381297	-1.03337	-0.284962	-2.14508	-0.287647	-0.530624	-1.16619	-1.11867	-2.01559	-0.894721	0.305054	-1.7294	-1.26123	-0.946478	-0.767666	-0.896528	0.0574552	-1.00668	-0.728629	-0.872112	-3.12549	0.32568
40	40	PRR11	3268	0.0811896	0.00878975	0.332517	0.509153	0.841669	0.50399	0.222141	0.240815	-0.19548	-0.628184	-1.39044	-0.510868	-0.785502	-0.6747	-2.6242	-0.87588	0.238746	-1.21621	-1.27517	1.19362	0.444017	-0.70768	-1.30803	-0.469292	-0.0909162	-1.13164	0.117759	-0.38982	0.284053	0.114583	-1.40448	-0.745647	-0.365832	-0.344313	0.495998	-3.11356	-0.6533	-0.589601	-0.341468	-2.54766	0.353259	-0.463755	0.413192	-0.503721	-1.14277	0.856346
41	41	SDK2	3440	0.153476	0.0306077	0.255831	-0.255224	0.00060746	1.51833	1.05313	0.470415	0.714416	0.707357	0.943601	0.316406	0.683568	-0.665254	0.477899	-1.99422	0.719768	-0.770318	-2.13759	0.776684	1.48639	0.0593946	-1.51499	-0.281575	0.845412	0.288503	0.640489	1.03856	-0.197863	1.68328	1.02718	1.55005	0.315622	0.875387	0.719287	-0.448484	-0.390165	-0.517344	0.951019	-1.07556	0.618542	0.816862	1.27163	0.290424	-1.86355	0.812043
42	42	PFN2	3717	0.370917	0.154284	0.259927	0.313692	0.573619	0.286152	-0.0740024	0.0117798	-1.15728	0.357384	-0.179052	0.223454	-1.11501	-0.984241	-1.74613	-0.964716	1.05258	-2.08332	-1.26825	2.32087	0.283254	-0.705468	-1.51593	0.149903	0.433648	1.3542	0.223378	2.05223	-0.0996576	0.67535	-0.819162	-0.328105	-0.765583	0.520322	2.0319	-2.33003	-1.16112	-1.22768	0.732699	-1.90946	-0.00346488	-1.2837	-0.184381	-1.01846	-1.13785	-0.045185
43	43	CNGB1	3079	0.0425994	0.00178786	0.456303	-0.737953	-0.281649	1.27837	1.2786	1.12938	-0.581713	-0.465171	1.01487	-0.830408	0.983244	-0.488235	1.06682	1.20993	1.25305	0.274437	1.02067	0.465501	1.15261	1.19849	1.36759	1.12737	1.43456	1.07472	-0.0297028	0.201873	0.960591	1.43412	0.709803	1.16017	0.251603	-2.10973	0.60096	1.52175	1.31127	1.1795	-1.33952	1.38072	1.35955	0.700643	1.10938	1.02788	1.64464	1.08476
44	44	MYO3B	3717	0.370917	0.154284	0.143674	-0.482626	-0.338952	1.31656	1.16274	0.85518	1.14347	1.43612	0.890223	0.289179	0.752473	0.544414	0.861359	1.08261	-0.266813	1.75218	1.14509	-0.947694	0.767792	-0.140587	1.62398	0.265045	1.5726	1.33734	-0.974876	0.761934	1.07966	1.31323	-0.577238	0.813659	0.822736	0.359585	1.38491	0.665984	1.6552	-0.246431	1.78601	0.513168	0.916125	0.629675	1.18289	0.225963	1.48167	0.666837
45	45	MOV10L1	3899	0.569549	0.347247	0.119963	-0.24062	-0.120657	0.656688	0.441058	-0.769968	0.249708	1.1555	0.249607	-0.269095	0.34429	0.415501	0.362118	0.679524	1.06783	-0.196869	-1.60415	0.816376	0.212017	0.298859	0.521085	-0.171757	-0.0935825	0.206642	0.60471	-2.31672	0.382262	0.179096	0.532301	0.850627	0.768111	0.00305385	0.793156	0.590862	-1.85245	-0.0830515	0.766485	1.05561	0.617453	0.563391	0.0516646	-0.251704	1.13248	0.732489
46	46	TP63	3785	0.439904	0.213686	0.394018	0.218254	0.612272	0.644492	0.811607	0.543961	1.13773	1.86223	1.13502	-0.787013	-1.93988	-1.12652	-2.82527	-1.57207	1.74232	-2.97584	-1.85202	0.755544	0.436779	-0.415107	-2.39716	-1.77795	0.998727	-1.03483	0.627349	0.806486	-1.34775	1.99233	0.380904	1.64534	1.15932	-1.00401	1.23243	-2.18359	-2.21629	-1.74146	1.10244	2.26315	0.569998	0.79329	1.70087	-2.2308	2.02232	0.59669
47	47	PPP2R2C	3330	0.10195	0.0140871	0.407783	-0.223065	0.184718	-0.120428	1.23647	-0.0421826	1.1564	-0.040518	1.64499	-0.401476	-0.592583	-0.317407	0.497693	1.18387	1.52493	-1.80102	-0.901454	1.13652	0.937304	1.35648	-0.755035	0.467822	-0.966301	-0.352206	1.228	1.33433	0.396325	-0.496861	1.09111	1.54569	1.55678	-0.549777	1.38711	-2.25523	-1.24224	0.362803	1.36177	0.425758	-0.368859	1.29942	0.185726	-0.656579	-0.991039	1.01969
48	48	CA12	3637	0.282777	0.10151	0.310594	0.201451	0.512045	-0.0167042	-0.0277001	-0.883421	0.0112044	0.0110999	-0.0905593	-1.08602	-1.04794	-1.07187	-1.25005	-1.03382	1.86302	-1.42046	-0.391159	-1.03552	-0.143251	-1.26832	0.453464	-1.07069	-1.13941	0.535516	0.741908	-0.0570573	-1.0484	-1.05342	0.363146	0.318895	-0.809902	-1.21662	1.69723	-0.721125	-0.955308	-1.24068	1.10263	0.733278	-0.898247	0.792844	-0.799651	-1.27915	2.39478	1.60695
49	49	KCNQ2	3537	0.209239	0.0569296	0.143747	-1.31356	-1.16982	1.24925	1.50193	1.53249	1.50595	1.37742	1.4344	1.53872	1.48934	1.51406	1.31008	1.556	0.181003	1.2825	1.20178	1.43407	2.93382	1.48922	1.40801	1.58156	2.19037	1.14699	1.3803	1.37548	1.5147	1.08	1.50029	1.51827	1.35963	1.52758	1.60942	1.38091	1.09277	1.49192	1.34091	1.64953	1.51251	1.48342	1.28682	1.52583	1.36265	1.08477
50	50	SEMA3A	3962	0.650835	0.440001	0.105016	-0.00991318	0.0951031	0.518619	-0.721074	0.548976	-1.76683	1.90943	-0.689567	0.152104	0.468534	0.772319	0.725977	0.664844	-1.46068	0.724276	1.0983	1.27328	0.0996361	-0.00491404	0.75087	0.413235	-0.510593	-0.0622457	0.341268	-1.05422	0.00177863	-0.0951931	-0.150599	-1.942	-0.0584276	1.56968	-0.730469	-0.533632	0.294163	-0.0806055	-0.5144	1.86246	1.02843	0.285706	-0.00842306	-0.00665254	-2.65384	0.992438
51	51	GTSE1	4232	0.985609	0.957529	-0.000282347	0.543914	0.543631	0.00595171	0.505892	0.20247	-1.79039	-1.87732	-1.79079	-0.137607	-0.634205	-1.0245	-0.93138	-0.788707	-0.0398464	-0.973471	-2.23255	1.08355	0.663529	-0.0906372	-1.45875	-0.599184	0.0468012	-0.54958	0.417118	-1.01299	-0.0402067	0.222785	-0.579585	0.367216	-1.31715	-0.379018	0.810802	-1.60989	-1.39086	-0.717231	-0.449823	-1.15725	0.28521	-1.28862	-0.0236569	-0.62565	-2.95751	0.84094
52	52	WDR62	4542	0.650835	0.44158	-0.0939735	0.35522	0.261247	0.606699	0.511268	0.489208	-0.657452	0.0168858	-0.259998	0.89165	-0.464133	-0.291904	-2.73527	-1.11607	0.152686	-0.730764	-1.13546	-1.23053	1.04174	-0.764283	-1.70883	-0.238932	0.606954	-1.0443	-0.116866	-1.29571	0.0380526	0.985198	-1.29973	-0.464195	0.0846472	-0.321801	0.858785	-0.947134	-1.28268	-1.06716	-0.167004	-2.14989	0.302153	-1.0857	0.539978	-0.574814	-1.49284	1.10209
53	53	UBE2T	4090	0.818561	0.666205	0.0115514	0.600837	0.612389	0.0256383	0.164513	0.0691033	-1.145	-1.20755	-0.971905	-0.0452249	-0.978744	-0.857799	-2.02347	-0.630012	-0.605307	-2.21347	-1.03301	0.495486	0.196769	-0.370936	-1.42492	-0.62614	-0.238777	-0.799623	-0.439843	-0.962785	0.314305	0.283747	-0.747712	-1.8797	-0.601846	-0.382505	0.549251	-2.01808	-1.63218	-1.00626	-0.131104	-0.613846	0.396142	-1.09586	-0.0931225	-0.774462	-1.67602	0.561407
54	54	CDH17	4561	0.62221	0.412147	-0.121665	-0.789654	-0.911319	-1.79123	0.719049	-1.43844	0.936015	1.33585	1.07092	0.682945	1.0629	1.13349	1.28708	1.04754	1.07821	1.23077	1.81498	1.33847	0.278762	0.754435	1.52885	0.829256	1.47659	1.08638	1.03292	1.24097	0.964289	0.243224	-0.804229	1.34485	1.04855	0.744774	1.32484	1.2693	1.18308	1.21194	0.949018	1.48078	1.131	0.933722	-2.69521	1.29386	0.965748	0.67117
55	55	PAFAH1B3	5175	0.10195	0.0140871	-0.525353	0.726936	0.201583	-0.796126	-0.155589	0.596439	-1.44216	-1.39062	-1.631	0.192542	-0.694726	-0.886152	-0.680751	-1.14702	-1.2329	-0.64343	-1.16863	-0.0663	-0.0675683	-1.10227	-0.675077	-1.12495	-0.18162	-0.839549	-1.0477	-1.85545	0.21051	-0.110424	-1.12084	-1.28523	-2.06538	-0.208006	0.223191	-1.15574	-0.945527	-0.365525	-1.22419	-0.814251	-1.2603	-1.27306	0.270712	0.0287953	-1.8359	-0.693341
56	56	PTPRH	4294	0.966776	0.913066	-0.0367953	-0.00283301	-0.0396283	-1.75901	-0.964683	-0.626379	0.685453	-1.03516	-0.0133418	0.606982	0.282925	-0.652575	-1.23934	0.925502	-1.02681	0.360198	0.774104	1.32968	-0.543455	1.00105	1.17282	-0.654012	-1.12746	1.14074	-0.0166155	-0.536603	1.05738	-1.99336	-0.078521	-0.000610368	0.379285	0.663202	0.426452	1.43583	0.748455	-1.15279	0.84352	1.19468	-1.40636	1.1698	-1.57516	1.09771	-1.31284	0.449876
57	57	NDC80	3234	0.0731063	0.00671499	0.233983	0.390694	0.624677	0.0449198	0.355834	-0.288792	-0.337428	-1.55477	-0.356964	-0.341765	-0.489518	-0.673948	-1.22698	-0.308794	0.519909	-1.03924	-0.308164	1.13776	-0.308433	0.0633495	-1.10544	-1.06761	0.465471	-0.287884	0.660156	-0.969459	0.14821	0.46954	-1.03921	-0.558125	-0.642466	-0.843149	0.598718	-1.79233	-0.456939	-0.394123	-0.124777	-1.27193	0.269862	-1.06358	-0.549752	-0.352962	-1.87175	0.684478
58	58	EPYC	5086	0.144488	0.0265512	-0.196418	-0.815355	-1.01177	0.154765	0.900045	-1.20811	1.04571	1.07447	0.130123	0.581837	1.42869	1.47385	1.40392	1.33154	0.614952	1.01348	1.19513	1.41434	-1.91131	0.939784	1.26738	1.36571	-1.38626	1.07122	1.41088	0.165409	1.20214	0.08689	0.282449	1.2536	1.23707	1.31536	0.396813	0.839636	0.997381	1.11856	0.596246	1.37861	1.30884	1.23354	0.964348	0.383799	0.947424	1.5496
59	59	FAT1	3741	0.398311	0.173623	0.0945061	0.735752	0.830258	-1.49382	-0.946788	-1.1265	0.0140145	-0.76275	-1.30116	-1.09729	0.017672	-0.695657	0.504999	-0.0791864	-0.793073	-1.10155	-0.194513	-0.472011	-1.1379	-1.01225	-1.22771	-1.17763	-1.22326	-0.860171	-0.164534	-0.319894	0.19976	-1.35262	-0.199894	-0.733864	-0.765451	-1.6618	0.309797	-1.18037	-1.20309	-0.490867	0.644961	0.268025	-1.06271	-0.278485	-1.89969	-0.821969	-1.62321	-0.580972
60	60	KIF3C	4222	0.973784	0.936331	0.0467692	0.229853	0.276622	0.386252	0.0903519	0.102347	-0.605171	0.495772	-0.215476	-0.0406209	-0.217719	-0.274182	-0.252912	-0.680787	0.421004	-0.193073	-0.958205	2.07767	0.320591	-1.16073	-1.16528	-0.958798	0.0439167	-1.75994	-0.850441	0.467438	0.65641	0.0550271	-0.409072	0.542382	-1.22175	0.659919	1.17826	-0.977056	-0.95111	-1.15354	1.10585	-1.60743	-0.27984	-0.15133	-0.0575133	-0.106051	-0.738614	0.7469
61	61	GCKR	4745	0.413321	0.190175	-0.14015	-0.876633	-1.01678	-0.365962	0.0245765	0.131754	1.11506	1.14571	1.42141	1.12897	1.28324	1.05889	0.608755	1.17501	1.2424	1.5453	1.60816	1.23078	0.228161	0.790238	1.59102	1.4733	-0.108156	1.21371	0.60095	1.16755	1.04347	-0.0633367	0.61332	1.08019	0.758688	1.53846	0.989256	1.57971	1.28486	1.13664	1.40254	1.54548	-0.313204	0.991008	-0.786929	1.06405	1.28359	0.933818
62	62	IGSF9	4712	0.44629	0.221635	-0.200394	0.361933	0.161538	0.273201	0.77018	0.686475	-1.23233	-0.792223	0.0403442	0.684897	-0.106637	-0.683439	-1.53238	-1.75974	-0.254024	0.188128	-1.11209	-0.101144	0.149009	-1.45005	-1.46776	-0.657023	0.220579	-1.55596	-0.610241	-0.0669239	0.0303202	-0.889878	0.386028	-0.460373	-0.203557	0.659917	0.522846	-1.16444	0.383683	-0.905	-1.38856	-2.87666	0.136217	-0.226671	0.584925	-0.989608	-1.16066	0.168205
63	63	RAD54L	3369	0.122775	0.0187135	0.309726	0.354021	0.663747	0.33887	1.03726	0.587247	0.0239848	-0.652818	-1.22866	0.199137	-0.796585	-0.683992	-1.03735	-0.966718	0.0890549	-0.264818	-1.76842	0.872114	1.76671	-0.915382	-1.17899	-0.917467	0.0605736	-1.65956	0.370389	-0.454305	0.371648	0.74687	0.440401	-0.394813	-0.931937	-0.208726	0.601105	-2.72616	-0.943199	-0.733287	-0.0287298	-1.86099	0.668499	-1.85932	0.93971	-0.802477	-2.59197	0.899233
64	64	AQP6	3823	0.475492	0.253325	0.03743	-1.0798	-1.04237	0.379686	1.02411	0.44178	-2.12926	1.06495	0.506725	1.4228	1.2174	2.32876	1.17742	1.11362	0.0235931	1.5431	1.27036	1.26314	0.985506	0.348179	1.37357	1.25164	1.11431	1.40236	1.39745	1.43021	1.0664	0.881346	1.47678	1.54039	-0.887079	1.44821	1.27997	1.37336	1.41594	0.182269	1.43796	0.291326	0.525981	1.25208	0.844614	1.36464	0.611939	-0.545909
65	65	FAT2	3597	0.250855	0.0811439	0.356876	0.192396	0.549271	-1.1465	1.10847	0.2753	1.07771	0.93063	0.60106	-0.940573	-1.00508	-1.01944	-1.21711	-1.12379	1.20446	-0.956636	-1.45189	0.895168	0.607992	-0.213189	-1.45575	-1.00882	1.11033	0.203714	0.918495	0.619908	-0.867569	1.47828	-0.839033	0.979312	1.03855	-0.811896	1.08299	-0.27664	-1.01909	-1.20059	0.486697	0.274843	0.315523	0.71532	0.829248	-1.12148	1.60452	1.02866
66	66	PPEF1	3905	0.576359	0.355504	0.0379653	-0.393749	-0.355783	-0.047226	0.288779	-1.04298	0.615291	-0.0700691	-1.93894	0.207325	0.775449	1.40009	0.424257	1.06029	0.853623	-0.768395	-0.290486	1.09824	-2.19815	0.548328	0.184192	0.737959	-0.601442	0.999368	0.281032	-0.0466163	1.06376	-0.77922	0.565802	0.52347	-0.157613	1.12383	0.44552	-0.57096	0.675132	0.355105	0.99248	-0.811033	0.82271	1.04316	-0.0475367	-0.285817	0.727524	1.33501
67	67	TMPRSS11E	4108	0.846017	0.701399	-0.0185197	-0.372187	-0.390707	1.98816	0.96626	0.693699	1.32148	0.715956	0.690176	-0.802393	-0.292172	0.0128528	-2.90403	-0.318017	-0.493591	-1.55053	1.7456	1.48087	-0.660251	-0.284926	1.48409	-0.851513	0.615566	1.07667	1.01047	-1.65153	-0.838561	1.07176	-1.9758	1.28074	1.23229	5.01546	0.798888	0.992709	-0.822715	0.782689	0.749517	1.27119	1.12737	1.29204	1.03678	-1.27956	1.32775	1.32152
68	68	AURKA	3966	0.654127	0.446334	0.0518054	0.815679	0.867485	-0.0506052	0.210634	-0.0683896	-0.383548	-2.50524	-1.07133	-0.905183	-0.757518	-1.04811	-2.45566	-1.45938	-0.188465	-1.85743	-1.6284	0.209509	0.386235	-0.427139	-1.398	-0.928999	-0.232026	-1.20172	0.0867461	-0.706335	-0.085541	-0.0208803	-1.5081	-1.12375	-2.38258	-0.779801	0.581011	-1.6259	-1.51821	-1.23797	-0.113718	-1.74672	-0.0356084	-1.82229	-0.703048	0.00806943	-1.72674	0.397727
69	69	DNMT3B	4040	0.759613	0.572415	0.0598024	0.0831017	0.142904	0.189606	1.08955	0.792609	-0.31879	0.114987	-0.747593	0.168393	-0.695841	0.540006	-1.09349	-0.248893	-0.186744	-0.189617	-0.169741	0.448783	0.722634	-0.0533032	-0.131352	0.312435	0.618676	-0.312035	0.286563	-0.270399	0.536201	0.622348	0.691947	-0.268109	-0.12176	-1.09972	0.081168	-1.32333	-0.40696	-1.23206	0.0560109	-0.606423	0.850842	-1.07243	0.55528	0.367834	-1.09856	0.400717
70	70	FER1L4	5872	0.00380364	1.62549e-05	-0.442833	0.477496	0.0346628	-1.17711	-0.429578	-0.577099	-1.55176	0.35532	-1.47253	0.259623	-0.773223	-0.509266	0.257051	-0.540041	-0.620851	0.627984	-0.248176	0.703367	-0.216877	-0.454518	0.752707	0.380368	-0.100834	-0.168394	0.0629552	-0.926554	-1.41564	-0.776744	-0.801066	-0.934251	-0.866227	-0.431663	-0.459624	0.386978	0.00321857	-1.57141	-0.31504	-0.0673871	-1.54881	-0.59714	-0.41155	-0.19651	0.327612	-0.36451
71	71	SLC15A1	3459	0.166968	0.0347256	0.195551	-0.566483	-0.370932	0.323906	0.142697	0.205679	1.1978	1.3525	0.668994	0.351577	1.09328	-0.0595079	0.679015	0.0891643	1.13285	-0.579904	-0.927831	1.22067	-0.0770197	1.09296	-0.58357	1.01765	-0.145176	1.24548	1.30269	1.40673	0.607389	-0.814652	0.659343	1.6672	1.22312	2.18281	1.43526	0.764987	0.570882	0.452551	1.33014	1.24923	-0.302789	0.647881	-1.97929	0.117989	0.275363	0.672616
72	72	SMOX	4660	0.51582	0.278484	-0.0891614	0.0740111	-0.0151503	-1.63529	-0.764519	0.227239	0.0358531	0.502225	-0.243585	0.577406	0.0771478	-0.423549	0.389881	-0.478658	0.556349	-0.554533	-0.537775	1.77226	0.255711	-0.0641352	-0.0752243	0.10112	0.00506194	-0.505544	0.46012	0.500522	0.0618132	-1.5539	0.517644	0.900145	0.0356728	-0.958455	0.732912	0.34001	-0.887181	-1.36461	-0.240714	-0.0905251	-0.36761	0.459954	0.129163	0.0509357	-2.06666	0.793488
73	73	CHGB	3054	0.0398607	0.00142298	0.273198	-0.765574	-0.492375	-1.06518	0.00738106	0.134457	0.898667	1.51616	-0.0612599	1.20503	1.29257	1.16953	1.50861	0.617838	-0.0228317	0.778445	-0.973317	1.16667	0.0786602	1.26499	1.24495	1.2082	0.0678735	1.52501	0.844959	1.21497	1.26608	0.487041	1.19359	1.55963	1.24379	1.31938	1.56383	1.24152	1.28674	1.02737	0.701522	1.74038	1.50462	1.47101	-3.07912	1.47227	-2.04133	1.20102
74	74	FXYD3	3750	0.40538	0.181324	0.119263	-0.188508	-0.0692457	-0.0544426	-0.344479	0.285628	0.871225	0.882171	0.745924	-0.228219	-0.0524544	-0.325413	-3.10672	0.64819	1.0661	-2.29514	0.515201	1.03955	0.338658	0.633765	-2.44716	-0.848165	-0.184744	-0.162484	1.52533	1.33674	0.279309	0.259868	1.24596	1.74402	1.02866	0.535864	1.17147	-1.3941	-0.705365	-0.198108	1.30757	1.66221	-0.118776	1.78123	0.817579	-1.07384	1.54182	1.09944
75	75	PUS7	4113	0.855014	0.711294	0.0205626	0.752249	0.772812	-0.788662	-0.198441	-0.510778	0.0124411	-1.22122	-0.880474	-1.24279	-0.636026	-1.09423	-1.22127	-1.16919	-0.702557	-1.16261	-1.31907	-0.324591	-0.500531	-0.858613	-1.03457	-1.02752	-0.408013	-1.0197	-0.148261	-1.11162	-0.167675	-0.667273	-0.495491	-1.26659	-1.08245	-0.768207	0.0465033	-1.28825	-1.09578	-1.03925	-0.974091	-0.490462	-0.307461	-0.330287	-0.275675	-0.958776	-0.974178	-0.275509
76	76	SLC26A4	4232	0.985609	0.957529	0.0963715	-0.791876	-0.695504	1.54987	1.48728	1.23149	-2.29329	1.54885	0.518466	1.23419	0.0523432	1.22878	0.95695	1.58843	1.07389	1.56397	0.379022	1.58949	1.60875	1.53997	1.34627	0.935238	1.75412	0.772997	2.02079	0.302002	-0.0183557	1.58355	1.23029	1.17305	-3.07467	0.529746	3.04325	2.18334	1.01597	0.663545	0.361618	0.690419	0.274897	1.32864	1.01859	0.728476	0.725412	0.290774
77	77	ZFHX4	3221	0.0701458	0.00604605	0.340681	-0.10727	0.233411	-0.894542	-0.264052	-0.630748	0.529129	1.54322	0.739075	-0.895306	0.841766	-0.405751	1.36113	-0.170328	0.613756	-0.70737	-0.384304	1.09459	-0.7495	-1.61097	1.45141	0.850498	-0.384372	0.989378	1.11897	0.103392	0.767821	-0.472686	0.870543	0.0693296	0.987745	-0.712674	0.0128524	-0.0552851	0.254489	-1.19839	1.02921	-1.93368	1.26607	-1.03941	-1.71833	0.00159308	-2.83291	1.16985
78	78	CLSPN	3303	0.0907588	0.0115065	0.213819	0.514984	0.728803	0.144635	0.289076	0.208234	-0.240059	-0.15376	-0.61629	-0.526177	-0.867579	-0.907015	-1.55259	-0.645663	-0.0635801	-0.651594	-1.66384	0.841443	0.458989	-0.691689	-1.96205	-0.56149	-0.186033	-0.752943	-0.127971	-0.426112	-0.0311785	0.533097	-0.26049	-1.74583	-0.338855	-1.14837	0.269064	-1.56067	-0.186978	-0.900619	-0.657967	-2.65068	0.0727203	-1.1816	0.367378	-0.511621	-1.81508	0.713518
79	79	GABRP	4380	0.870383	0.735238	-0.172281	-0.541021	-0.713301	-0.985451	0.420017	-0.222872	1.20104	1.762	-1.80178	0.286268	0.677889	1.98816	1.22406	0.484418	1.56862	0.827708	1.10501	1.70211	0.421182	-0.0494753	1.72028	0.184708	-2.00187	1.15701	1.25061	1.18681	0.430008	-0.432576	0.756891	1.59099	1.31599	1.28286	1.38125	0.659887	1.19207	0.254617	1.67837	0.987713	-1.37682	0.0594263	0.534203	1.2486	1.82757	0.144068
80	80	CDC6	3831	0.48969	0.262284	0.115922	0.589551	0.705473	0.306431	0.23122	0.114284	0.108345	-1.78858	-2.03094	-0.251028	-0.840295	-0.962235	-1.69902	-0.501102	-0.444379	-1.20547	-2.28538	1.23095	0.38155	-0.117531	-1.16292	-0.570077	0.0229894	-0.801548	0.117477	-1.6112	0.0363635	0.145107	-1.42345	-0.927097	-1.44006	-0.757932	0.373397	-1.71697	-1.00376	-1.06999	-0.659652	-0.981849	0.158813	-0.832927	0.129388	-0.659049	-2.94139	0.592895
81	81	TLL2	4154	0.902073	0.794133	-0.0036251	-0.586591	-0.590216	0.578948	0.718144	0.25026	-0.234674	1.09912	0.768472	1.13868	0.308643	1.08457	1.05595	1.07566	1.19985	0.749743	0.445339	1.18437	0.0244285	0.538407	1.23005	1.22487	0.107814	0.949848	1.26037	0.675906	1.00053	0.801637	0.798949	1.30726	-1.22909	1.26061	1.11967	1.07477	1.04592	0.540494	1.2344	1.27866	-0.307729	1.28069	0.837202	1.11149	-1.35403	1.3067
82	82	CENPM	4958	0.213378	0.0604874	-0.324957	0.439736	0.114779	0.403834	0.359612	0.31288	-0.0625434	-0.901631	-0.688231	0.311294	-1.12774	-1.21817	-2.388	-1.77681	0.0440169	-1.22985	-1.57298	0.962938	0.715313	0.023225	-1.96022	-0.4001	0.146247	-0.594258	0.775851	0.180489	-0.589034	0.38746	0.181247	-0.198944	-0.175682	-0.265273	0.776432	-2.31314	-1.49042	-1.74467	-0.662251	-2.27659	0.298354	-0.654202	0.508813	-0.836636	-0.225144	0.404458
83	83	MIOX	4854	0.299189	0.109532	-0.102252	-0.872159	-0.974412	0.440484	1.15559	0.205329	0.0913174	-3.50168	1.20861	1.30657	1.35696	-0.491752	1.35829	1.40932	0.634783	1.40751	1.24996	1.38637	0.580888	1.158	1.20119	-1.07818	1.13781	-1.39803	0.356411	1.27286	1.08934	1.32439	0.0513806	0.930913	0.900356	1.05058	1.41249	1.35067	1.23323	1.26259	-0.838836	1.42899	1.18534	0.72894	0.62904	1.0009	1.08203	-0.0828408
84	84	APOL1	3781	0.435716	0.209789	0.111033	0.287515	0.398549	-0.517449	-1.15264	-1.18048	0.267757	0.57317	-0.128723	-0.815134	-0.767316	-1.18985	-0.650088	-0.906223	0.156881	0.274315	-0.149162	0.35104	-0.0793	-0.0926412	-0.183478	0.0871295	-1.31831	0.0863725	0.113081	0.187562	-0.727733	-1.13088	-0.266496	0.118663	0.279993	-1.11649	0.469892	1.52111	-0.368676	0.110074	-0.0536424	0.840523	-1.03638	-0.129636	-1.3752	-0.510449	0.424722	0.290235
85	85	CDKN3	3362	0.120125	0.0177963	0.191027	0.357562	0.548589	0.436309	0.706804	0.0177828	-0.13413	-0.458497	-0.524674	-0.258381	0.147744	-1.16043	-2.1943	-0.807382	-0.141664	-1.89137	-0.252304	1.06153	0.567878	-0.0493629	-0.540876	-0.43598	-0.0320885	0.00455636	0.613961	-0.349554	0.301098	0.0212265	-0.549463	-1.89094	-1.05536	-0.934597	0.38799	-2.32209	-1.50859	-0.333556	-0.916584	-0.359005	0.40072	-1.92255	-0.00211499	0.10221	-1.70893	0.949039
86	86	SIX4	4998	0.191974	0.0472856	-0.201026	0.768417	0.567391	0.0140226	-0.478158	-0.127822	-1.0818	-0.719888	-1.06968	0.487488	-0.412854	-0.412855	-1.11366	-0.829684	-1.2125	-1.29234	-2.12878	-0.0783557	0.0248785	-1.07547	-1.25021	-1.24789	-0.138391	-1.02054	-0.4184	-1.7244	0.0905007	-0.879296	-0.64855	-1.25233	-0.887952	0.348095	-0.411481	-1.39032	-0.973508	-1.84529	-0.964549	-0.92734	-1.15772	-1.77605	0.467223	-0.605489	-1.2814	-0.790427
87	87	DHRS2	3243	0.0749763	0.00721632	0.174651	-1.11274	-0.938087	0.938765	1.09298	1.05992	1.43282	0.985312	0.429072	0.856881	1.21516	1.09999	0.435655	1.42958	1.19037	1.42402	1.03986	0.840114	1.43678	1.34325	1.23722	1.29679	1.67496	1.22617	1.35203	-0.866539	1.38258	1.50466	1.31171	1.41837	1.26852	1.32537	0.931582	1.05827	1.30332	0.93065	1.38287	1.62741	1.48072	1.22314	0.762667	1.18124	1.42052	1.41374
88	88	GINS1	3486	0.179336	0.0413852	0.233874	0.636625	0.8705	0.0182057	0.775057	0.0658169	-0.577188	-1.99337	-2.36776	-0.418467	-1.13939	-0.858139	-1.23471	-1.15475	-0.693109	-1.57166	-2.14867	0.888259	0.952011	-0.622857	-1.15389	-0.92824	0.570824	-1.37386	0.305054	-1.57355	0.1333	0.098753	-1.68269	-0.903107	-1.53539	-0.714654	0.582432	-1.90192	-1.33046	-1.10962	0.0759057	-1.25031	-0.467736	-1.75706	0.0171504	-0.57043	-2.96867	0.352591
89	89	MYBL2	4364	0.885669	0.767564	0.0147282	1.00355	1.01828	-0.0435193	0.281718	0.441717	-1.13403	-2.72489	-2.51673	-0.414495	-1.23875	-1.31815	-1.61475	-1.42432	-0.185417	-1.46816	-2.78938	0.991141	0.861939	-1.17597	-1.50658	-0.764067	-0.0477801	-1.36102	-0.840794	-2.2059	-0.496828	0.604111	-2.03286	-1.19786	-2.54356	-1.14736	0.165867	-1.4637	-1.82679	-1.49902	-0.626774	-1.72202	-0.773201	-1.78179	-0.514782	-0.445733	-3.53594	0.601415
90	90	HNF4A	4252	1	1	-0.0850742	-1.01759	-1.10266	-2.13037	0.0400004	-0.037409	1.54594	1.47631	1.66236	1.4318	1.2916	1.373	1.50142	1.30383	1.34292	1.50754	1.85491	1.53016	0.161781	1.66644	1.68697	1.8918	-0.744745	1.46821	1.23362	1.46055	1.37937	-1.61378	0.543357	1.48423	1.45067	1.45327	2.07458	1.48945	1.3741	1.66652	1.34428	1.76815	-0.849706	1.20522	-0.556108	1.31932	1.41718	0.752088
91	91	NTSR1	3889	0.55521	0.333759	0.145498	-1.1441	-0.998598	0.112383	-0.0166086	1.44163	1.43817	1.24803	1.3498	1.35938	1.43446	1.37262	1.64626	1.40436	1.54753	1.29118	1.18446	1.36964	0.294221	1.4122	1.64602	1.51346	-0.0192016	0.467855	0.859496	1.33374	1.11511	-1.28248	1.31385	1.32353	1.38381	1.21563	1.43492	1.63048	1.48815	1.32703	1.3047	1.43746	-0.00974291	1.47743	-0.558096	1.27537	1.06075	1.37833
92	92	SLC17A9	5228	0.0837708	0.0094272	-0.337506	0.467259	0.129754	-2.7608	-0.903311	-0.309693	-0.525954	-0.961517	-0.36597	0.335794	-1.03187	-1.13199	0.848591	-1.27207	-0.400948	0.465396	-0.296613	0.704447	0.224131	-0.840632	0.46901	0.164268	-1.11254	-0.681746	-0.212262	0.0109471	-0.941699	-0.0233469	-0.543386	-0.992301	0.465378	-0.56997	-0.72021	1.41113	-0.740417	-1.83585	0.367537	0.427632	-0.974946	0.469135	-0.795719	-0.331134	0.464028	-0.255747
93	93	FERMT1	3672	0.325727	0.122496	0.138529	0.577469	0.715999	-1.15934	-0.704068	-0.301804	-0.41064	-0.402867	0.435298	-1.15611	-0.77816	-1.18724	-1.14808	-1.01131	1.38842	-1.28096	-1.62845	0.469813	-0.761214	-0.277168	-1.18674	-1.05803	-1.14755	-1.22842	0.418716	-0.186012	-0.392991	-1.18801	-0.105704	-0.858809	-0.309644	-0.833048	0.704843	-0.34512	-1.14881	-0.700008	-0.231953	0.989203	-1.23393	0.696714	-0.344613	-0.765304	-0.349732	-0.631633
94	94	FAM83D	4465	0.759613	0.572415	-0.0667239	0.426017	0.359293	0.306618	0.380519	0.271804	-1.40544	-1.03391	-0.796167	-0.28056	-0.126694	-0.977918	-3.25354	-1.41858	0.258719	-1.96822	-1.42454	1.44159	0.297424	-0.120878	-1.73257	-0.731572	-0.0439875	-0.555259	0.0693729	-0.00229359	0.0461196	0.505943	0.141139	-0.986195	-1.30214	0.0771484	0.190167	-1.08037	-0.865358	-1.81164	0.318733	-0.860538	0.334282	-0.810594	0.142583	-0.204777	-1.71523	0.527019
95	95	SYNDIG1	5352	0.0573262	0.00342977	-0.45754	0.217196	-0.240344	-1.87629	-0.0218552	-1.05385	-0.146496	-0.252849	0.0389942	-0.0982957	0.001551	0.625306	1.19865	0.400875	0.680541	-1.82364	-1.63162	1.20234	-1.44878	-1.81606	0.461112	0.647558	-1.07216	-0.948548	0.852435	-1.00137	0.47318	-1.34496	-0.836015	-0.0949817	0.33578	0.653056	-1.00384	-0.362035	-1.08058	-0.408739	0.37222	0.619161	0.147331	1.17879	-1.62964	-0.819399	0.554687	-1.81335
96	96	LAMA1	3552	0.214503	0.0623343	0.177852	-0.130266	0.0475862	0.454224	0.555814	0.663274	0.507417	0.673771	0.338424	0.0286933	-0.277235	-0.224198	1.04681	-2.27379	0.996142	-1.43325	0.493684	0.68202	0.507149	-1.09918	-1.62439	-0.269389	-0.126424	-1.77052	1.17999	0.0245734	0.74191	0.664777	0.823184	0.552423	0.641573	1.1268	0.543487	-0.971386	-0.914237	0.164346	0.597768	0.554581	0.654458	0.858331	0.161797	-0.288419	0.592323	1.53414
97	97	VSIG1	3971	0.658567	0.454323	-0.0674931	-0.557288	-0.624781	-1.75845	-0.617104	0.147451	1.63858	-0.0377952	0.758769	0.981625	2.56029	1.01442	1.2444	-0.86556	0.513374	1.34962	1.08782	0.138324	-0.19823	1.41203	1.19628	1.57462	-0.889149	1.19932	0.558716	-2.26714	1.10771	-1.94645	-0.294063	-0.752335	1.03996	0.823579	-1.02419	0.99454	0.739065	1.19501	0.831172	1.42869	0.0143548	0.994475	0.655796	1.56023	1.02295	-0.518359
98	98	GABRE	3714	0.369186	0.151987	0.125321	0.22727	0.352591	-0.0340504	0.246263	-0.0944118	2.23395	-0.0116604	-0.153417	-0.665146	-0.637777	-0.862228	-2.15642	0.380106	-0.13629	-2.20862	-1.14027	-0.213388	0.218316	-0.0375993	-1.6193	-0.80785	-0.945297	1.37109	-0.154228	0.251933	-0.208767	-0.577324	0.59429	-0.240371	2.06593	-0.734782	-0.971677	1.0636	-1.61505	0.37227	-1.28154	0.160584	-0.546964	-0.144632	0.210817	-1.13147	0.460343	0.927169
99	99	DRP2	4210	0.966776	0.910955	-0.0705939	-0.28982	-0.360414	-0.212954	-1.02372	-0.846541	0.720367	-0.153752	0.598452	0.916835	0.932954	1.23726	0.575741	1.27839	1.30916	-0.0739323	0.47979	1.09482	0.123141	-0.774185	0.345295	0.52692	-0.613613	0.885943	0.963966	-0.458675	1.27871	-1.32909	0.0798077	0.892028	-1.16777	0.221002	0.660625	0.655341	-0.16328	0.411008	0.915454	-0.865672	0.925355	0.708415	-1.42887	0.638141	0.40615	1.29658
100	100	OLFM4	3817	0.46689	0.246747	0.0607038	-1.42438	-1.36368	-1.73547	-0.580668	-1.18141	2.38659	2.4223	2.62609	0.633996	1.40208	0.550014	1.93608	1.57691	2.60886	2.05155	3.0607	2.39949	-0.264137	1.6705	2.45694	0.173696	-0.824507	1.34291	2.22751	1.78093	2.15161	-1.28335	2.37669	2.22039	1.42806	1.30458	1.91875	2.66639	1.19981	1.97405	2.10214	2.39731	-1.85114	2.22214	-2.51462	1.67953	2.20284	0.857515
101	101	CCL22	3568	0.229988	0.0685603	0.170425	-0.319228	-0.148803	-1.46313	0.698552	0.174849	0.816704	0.774736	0.800618	-0.183366	0.0251223	-0.859795	0.879095	-1.69861	0.4455	-0.0857704	1.37046	-0.415605	0.85598	0.884794	1.73315	-0.143615	1.01251	0.977318	0.365755	-1.18132	-0.668146	2.16883	0.0646761	0.459067	0.846795	-0.014856	-1.25473	2.21054	0.887664	0.416498	0.398081	1.40901	-0.664092	1.00264	0.397496	0.648737	1.88526	0.304203
102	102	RHOV	4335	0.924629	0.827161	-0.0984513	0.149134	0.0506825	0.289784	0.281139	0.060213	-0.474495	-1.7244	0.111869	-0.664768	-0.122643	-0.997793	-3.63389	-0.0837406	0.297741	-0.62415	0.123376	1.11985	0.237642	0.170492	-0.157153	-1.09504	0.16895	0.044618	1.23099	-0.350992	0.287788	0.0381379	-1.46519	0.8254	-0.612389	-0.842905	1.29117	0.641926	-0.900111	-0.208278	-0.901065	0.503603	0.375182	0.887505	0.503431	0.126895	-0.658989	0.192787
103	103	LAPTM4B	4339	0.918289	0.818873	-0.0509605	0.855611	0.80465	-1.10663	-0.419006	-0.393943	-1.16793	-2.29726	-1.72106	-0.505219	-0.737562	-0.971527	-0.95109	-0.778015	-0.620619	-0.91229	-1.02427	-1.09154	-0.306223	-0.890244	-0.823747	-0.238023	-0.422559	-1.0766	-0.823143	-0.383303	0.00990067	-0.410868	-1.506	-1.00456	-1.26822	-0.291206	-1.21978	-1.13344	-0.809883	-0.909679	-0.313293	-0.635107	-0.0414644	-1.21628	-1.54465	-0.955062	-1.02057	-0.916341
104	104	FGL1	4472	0.75428	0.559801	-0.0309715	-0.922712	-0.953684	1.34371	2.0815	3.28346	-1.78191	1.14663	1.40167	1.32613	1.40183	1.43496	1.32931	1.37929	-0.797521	1.55786	1.53586	0.827514	0.924072	1.32096	1.56911	1.42709	2.79821	1.44338	1.41323	1.47542	1.40917	1.35717	0.772374	1.45996	-2.23257	1.46723	1.3674	1.42852	1.46718	1.36005	1.30426	1.12427	1.60024	0.0269087	1.21495	1.29739	-2.76983	1.19837
105	105	KCNN4	5214	0.0877578	0.0105009	-0.360534	0.182116	-0.178418	-2.08682	-1.29366	-0.488103	0.483703	-0.278723	-0.203513	0.502647	0.558453	0.623865	0.871946	0.0136546	-1.59252	0.38842	0.51529	1.24256	-0.668287	-0.441778	1.18138	-0.168667	-1.25653	0.359889	-1.24438	-1.93412	-0.556537	-1.28069	-1.43491	-1.16708	0.599649	0.196805	-0.0687285	0.607744	0.698165	0.696183	-1.00585	0.294428	-1.79907	0.471297	-1.45362	0.501447	-0.155006	0.312117
106	106	KLC3	4083	0.812415	0.65271	0.0399159	-0.396006	-0.35609	2.03459	1.04102	1.76323	0.770073	1.04338	0.628168	0.140941	0.105552	0.217257	-0.169424	-1.11946	0.71019	-1.14655	-1.10452	1.43412	1.64192	-0.144966	0.354535	0.960845	0.851332	0.640991	0.381959	-1.06349	0.587022	1.25023	0.772629	0.333057	0.322105	3.44718	0.715818	0.415327	0.0679533	0.22143	0.032709	2.51969	0.962318	0.646127	1.88906	-0.123563	0.579076	2.15374
107	107	CCNE1	4855	0.298742	0.108943	-0.0894989	-0.16012	-0.249619	0.708274	0.691907	0.606517	0.404896	-0.261392	-0.123909	0.384971	0.139253	0.246541	-0.529321	-0.151511	0.442023	-0.233331	-0.882571	1.19707	0.683944	0.320068	-1.42406	0.620481	0.440665	0.172189	0.608511	-0.430725	0.46763	0.922302	-0.491302	0.0676992	0.223787	0.435773	0.806494	0.298954	-0.144215	0.105832	0.399578	-0.884823	-0.452979	-0.455896	0.212238	-0.0609231	-1.62325	0.942869
108	108	FSD1	4140	0.885669	0.765531	-0.0132971	-0.942238	-0.955535	1.25797	1.41398	1.15643	1.08304	1.32536	1.21939	0.912473	0.714282	1.17958	0.988618	0.181897	1.25725	0.56144	-0.987759	1.34204	1.07207	1.06147	0.353272	0.967656	1.1865	-0.554531	1.10636	1.18439	0.941826	1.12246	1.25274	1.11766	1.26943	0.772171	1.51032	-0.442012	1.0762	1.13746	1.4336	0.899467	1.06914	0.886105	1.20109	1.04825	1.27098	1.29667
109	109	CEACAM5	5029	0.174625	0.0388023	-0.634279	0.149437	-0.484842	-1.92151	-0.892859	-0.984695	-1.25382	-0.193193	-0.0168394	-0.240705	-1.06282	0.69009	-1.09284	0.250256	-1.27653	-0.292671	0.312658	-1.2203	-1.10869	1.81566	0.274627	-0.105601	-1.18272	2.7362	-1.38805	-0.487929	1.00135	-1.28505	-2.32474	0.332911	-2.31245	2.43795	-1.30976	2.71463	-1.01976	-1.27409	0.421179	3.26003	-0.265369	-1.21513	-0.794269	2.10005	-1.97632	-2.2013
110	110	ITGB8	3859	0.530274	0.295352	0.106863	0.735306	0.842169	-0.601347	-1.06261	-1.1468	0.190839	0.56282	-1.00402	-1.00863	-0.0935462	-0.76485	-2.0081	-0.879527	-0.546657	-1.89534	-1.62227	0.255894	-0.881799	-0.69045	-1.43841	-1.18136	-1.08599	-1.23063	-1.22178	-0.973839	0.0394135	-1.14958	-2.12766	0.300506	0.22389	-0.0100076	-0.103533	-1.83896	-0.477081	-0.909025	-1.02251	-0.215488	-1.7983	0.514121	-0.869674	-1.15265	-0.738204	-0.269041
111	111	MET	4041	0.760581	0.574228	0.0439112	0.0220805	0.0659917	-0.457999	-0.87514	-0.600874	2.44025	-0.34355	-0.000893499	-0.076076	0.125434	-0.408038	1.3768	0.0293609	0.859678	-0.303129	-0.142483	-0.11656	-0.406422	-0.225031	0.314976	-0.333171	-1.03812	0.327008	-0.42265	-0.756782	0.775964	-1.06328	-1.20273	-1.21263	3.21669	-0.259991	-1.18818	-0.519651	0.762999	0.370977	-1.12064	2.20554	-0.438428	1.56556	-0.662814	-0.232618	0.910071	-0.979918
112	112	STX1A	4847	0.305886	0.113727	-0.255752	0.334695	0.0789432	-2.22304	-1.25729	-0.341132	-0.449276	0.0612163	-0.980349	-0.025171	0.124419	0.358159	0.482842	-0.0640739	-2.50906	0.394612	-0.118721	0.79242	0.149143	-0.253753	0.390236	-0.138781	-1.00645	-0.331788	-0.887263	0.651257	0.836918	-1.79836	-1.4667	-2.61963	0.0782394	0.0779686	-0.314641	0.342769	-0.132476	-1.62986	-2.45742	0.604316	-1.37905	0.440156	-0.782991	0.638522	-1.55936	-0.209388
113	113	PTPRZ1	3866	0.54034	0.304038	0.206021	0.140337	0.346359	-0.881712	0.241799	0.424988	-0.0257027	2.36431	0.0308133	-0.967064	-0.561564	-1.14251	-1.9152	-1.38696	-1.07599	-1.67666	-1.8408	-1.3603	0.741134	0.420287	-1.51756	-1.58685	0.993372	0.146535	1.49629	0.84665	-0.0995494	0.487684	1.0901	0.570295	0.155907	-0.491032	0.842469	-1.22422	-0.78611	-1.12822	1.76091	1.89531	-0.608448	0.657802	0.998799	-1.25815	-0.133127	-0.777913
114	114	TFR2	4953	0.214503	0.0623343	-0.116039	-0.421251	-0.53729	0.331645	1.22082	1.28084	0.762905	-1.0902	1.17558	1.1898	0.0345731	0.432657	-0.0817821	0.265243	0.906179	0.351442	-0.124345	0.701637	1.20677	0.779743	0.524503	0.688523	0.744509	0.762031	0.46406	0.996775	0.784403	1.39364	0.529843	-1.53256	-0.258106	0.654159	0.844424	-0.673794	0.0180658	0.752291	1.0297	0.864063	0.0193557	0.630356	1.15575	0.551738	-0.140609	0.85722
115	115	POU6F2	3791	0.44629	0.219628	0.274168	-0.00599466	0.268174	0.626946	1.18614	2.36131	-0.152258	1.09858	0.424056	1.76301	-0.776542	-0.757422	-0.185395	-0.735149	-1.21047	-2.68859	-2.54719	0.566287	1.38191	-1.02299	-0.405031	-2.42983	2.37219	-1.32414	-2.34025	0.52638	0.696052	1.71739	1.70142	1.31264	0.0789862	1.27111	0.0242217	-3.10894	-0.964387	-0.074522	-0.713334	1.1079	1.62943	0.695051	0.019122	-2.7083	0.921128	1.00619
116	116	UBE2S	4219	0.971497	0.92998	0.000750601	0.473572	0.474322	-0.383614	0.0932062	0.123926	-0.820266	-0.91673	-0.256873	0.0728072	-0.714317	-1.30242	-0.914576	-1.47498	0.100242	-1.02935	-2.36866	0.982219	0.635657	-0.891365	-1.13829	-0.229548	-0.267656	-1.28779	0.345503	-1.58416	0.104285	0.390305	0.649706	-1.02365	-1.74622	-0.28864	1.07743	-0.945325	-1.42585	-1.11912	1.01941	-0.237661	0.00582339	-0.251061	-0.258858	-1.00285	-2.08965	0.433983
117	117	DNAJC12	4815	0.34722	0.134536	-0.166403	-0.475337	-0.641739	0.152068	0.39085	0.367342	-1.33071	-2.31567	-0.603314	1.09126	0.550697	1.43984	1.63373	1.2784	0.567951	0.905039	1.07818	0.916771	0.729693	0.707934	1.32974	1.22631	1.13658	0.992897	-0.473488	1.05537	1.03347	0.545416	-1.54685	-1.55265	-2.42518	1.18417	0.663694	0.787857	1.32461	0.253642	1.35768	1.11159	0.389238	1.00682	0.275566	1.09862	-0.31306	0.885449
118	118	CCL7	4200	0.956119	0.889875	0.00116187	-0.632216	-0.631055	0.80095	1.17167	0.127642	0.626533	-1.35994	-1.10686	1.18094	0.927942	1.08508	-0.0937071	0.445795	1.17725	1.29481	0.629685	1.48596	1.05357	0.595848	0.897389	1.07319	0.296453	0.885816	0.595279	-1.45038	0.589117	-0.0636595	-0.518611	-2.74783	0.604731	-1.00944	0.954501	1.10764	-0.0677959	1.29216	0.372986	1.49431	-0.974822	0.944824	-2.30811	0.556353	0.876358	1.33946
119	119	HSD17B1	4080	0.806689	0.64696	-0.0109068	-0.404993	-0.4159	0.635952	0.589391	0.346434	1.20589	-1.31716	0.721036	0.495196	0.320282	-0.272322	-0.361519	-1.59702	1.28612	-1.99753	0.768516	1.03655	1.35934	0.910482	0.603296	0.390824	-0.226913	1.08123	0.23487	0.837346	0.874879	0.144046	0.83862	-2.43597	0.227411	0.499653	1.12527	0.320434	0.0323587	0.236882	-0.143676	1.12757	1.07802	1.37494	0.56426	-0.657227	0.624814	0.842087
120	120	ANXA10	3769	0.419527	0.198409	-0.121846	-0.755301	-0.877147	-3.07742	-1.02165	-0.376161	1.20501	1.16802	1.14866	1.14487	0.957144	1.3452	0.993712	1.42513	1.43708	0.0243653	1.71331	1.25088	-0.930492	1.42541	1.14359	1.50114	-1.20661	1.23289	1.23873	1.17526	0.907709	-2.09825	1.04418	1.34556	1.66631	0.740118	1.06384	1.52934	0.89404	1.38229	1.33282	1.45658	-1.07441	1.09516	-1.71836	1.08892	1.49266	-1.09798
121	121	CPZ	4154	0.902073	0.794133	0.0995902	-0.878119	-0.778529	0.851092	1.74381	-0.293849	0.481391	1.59626	1.4231	0.19	0.570756	1.7183	2.98179	0.740217	1.50722	0.704969	0.297871	1.63919	0.556149	-0.0669234	0.483922	0.9635	0.122497	1.76784	1.2827	1.11772	0.953736	0.00907859	0.648703	1.4905	1.88621	0.53924	0.429247	1.31814	1.52833	0.412195	1.8773	1.35412	1.05238	1.86433	0.535403	0.170221	1.80547	1.61134
122	122	NEIL3	3081	0.0425994	0.00182049	0.316758	0.31281	0.629569	0.332199	0.664725	0.147761	0.206744	-2.58551	-0.96005	-0.590195	-0.113827	-0.4932	-2.45889	0.467861	-0.101037	-1.29878	0.394324	1.41153	0.0213461	0.380369	-0.411298	-0.74173	0.677959	-0.333406	0.602002	-1.4294	0.277889	0.258063	-3.3351	-1.26935	-1.10542	-0.775216	0.902139	-1.47589	-2.30435	0.137138	-0.00798761	-0.769546	0.551614	-0.584176	0.00087069	-0.0462786	-2.18315	0.447154
123	123	CCDC34	4070	0.797142	0.627948	0.0886393	0.312815	0.401454	-0.42889	0.0832218	0.220671	-0.277838	-0.48088	-1.05648	-0.13056	-1.16664	-0.184356	-0.818125	-1.31569	0.175836	-0.961199	-1.89158	1.33182	0.38179	-0.0890416	-1.93595	-1.184	0.143531	-0.374586	0.390903	-0.874581	0.526828	0.12233	-0.528551	-0.144665	0.441988	0.150407	-0.156475	-1.66735	-0.498946	-0.0186846	0.0892749	-1.39197	-0.299507	-0.949866	0.0189207	-0.0523186	-0.713092	0.718974
124	124	KIAA1549L	3963	0.650835	0.44158	0.0947793	-0.218877	-0.124097	-0.380376	-0.0617137	0.093504	1.06263	-0.288581	0.271504	-0.0818542	1.1105	0.506063	0.375246	-0.298875	0.956833	-1.38433	-1.37229	0.715425	0.0512888	0.395104	-0.922936	1.05262	-0.692161	-1.52119	0.935038	-0.252347	-0.00883235	-0.861242	1.28438	0.481265	1.29653	1.84717	0.251563	0.0176728	0.0328498	0.205323	1.13552	-0.31976	-0.483794	1.40082	-0.177704	-0.312132	1.13404	1.15274
125	125	ASIC1	3640	0.285189	0.103188	0.230632	-0.329104	-0.0984716	0.492366	1.49435	0.40028	0.424794	0.449845	0.57182	1.33976	-0.288372	0.892188	-0.84874	-1.32717	0.277302	0.23184	-1.17021	1.45059	1.53374	0.624867	-1.85598	0.955156	0.619825	0.558806	1.42582	0.885775	0.936056	0.461518	1.24683	1.76444	-0.60427	0.708893	0.704662	-0.987666	-0.762642	0.0197926	0.937731	0.134211	0.885708	0.697815	0.712595	0.467286	-1.489	1.02916
126	126	IL23A	3477	0.174625	0.0390543	0.189681	-0.642459	-0.452777	0.805091	0.320102	0.144139	0.639055	0.920452	1.04999	0.704356	0.717824	0.372965	0.204331	0.689798	0.812586	1.14259	1.0961	1.06458	0.0918316	0.429385	1.27798	1.10271	0.417626	-1.14499	0.862067	0.849397	0.788617	0.00155735	0.622585	0.811707	1.07813	0.972433	0.868232	0.999027	1.15861	-0.0482612	0.98046	0.0170997	0.522151	1.053	0.752436	0.860919	1.42628	0.89336
127	127	FOXM1	3746	0.402791	0.177871	0.17354	0.619605	0.793145	-0.0717384	0.444446	0.435277	-1.17512	-0.373268	-0.297477	-0.185155	-0.980792	-1.76008	-1.4149	-1.83589	0.224128	-2.08608	-1.77778	1.12157	0.971687	-1.03672	-1.95353	-1.00889	0.111926	-1.90956	0.31653	-0.171303	-0.0965887	-0.0178917	-0.309138	-0.828845	-0.318553	-0.656032	0.314417	-2.34159	-1.98479	-1.05357	-0.262865	-1.9374	0.622785	-1.17507	0.621131	-0.675472	-1.88063	0.868177
128	128	RAD51AP1	3754	0.408014	0.184827	0.141719	0.385331	0.52705	0.231236	0.252193	0.149703	0.269733	-0.680091	-1.02301	-0.238403	-0.491561	-1.02042	-0.912756	-0.565087	0.0248291	-1.46234	-0.350538	1.25314	0.0949888	-0.0817139	-0.859079	-0.441581	0.116218	-0.710079	0.877153	-0.622525	0.275001	0.11744	-0.661531	-1.23024	-0.692797	-0.595195	0.580834	-2.00873	-0.887127	-0.164345	0.0851218	-1.31287	0.499226	-0.975814	-0.0745093	-0.292249	-2.20813	0.0928841
129	129	RASAL1	4579	0.59984	0.385367	-0.236157	0.0737226	-0.162434	-1.21757	0.0841109	-0.30563	0.00966598	-0.336045	1.04776	-0.0752099	0.128258	0.979967	-1.01904	-0.465679	1.33313	0.0650071	-0.0455309	-0.826434	-0.280257	-0.39409	0.133725	-0.185154	-1.17907	0.370613	0.640828	-0.0424747	0.222875	-0.608742	0.242164	1.45924	-1.13701	4.03023	-0.329936	-0.963451	-0.32254	-0.996995	0.210837	-0.954294	0.150184	0.0860444	-0.159959	0.841267	-0.861363	0.229521
130	130	GAPDH	4981	0.200552	0.0525663	-0.32169	0.819338	0.497647	-0.8764	-1.0219	-0.68366	-0.791708	-1.22291	-1.11063	-0.134251	-0.973006	-1.00062	-0.9445	-1.39187	-0.849698	-1.43697	-1.28774	1.38237	-0.246551	-1.14124	-1.07147	-0.282033	-1.12936	-1.21489	0.166922	-0.841695	-0.513347	-1.00516	-0.733464	-1.23737	-0.758135	-0.13094	-0.319111	-1.29709	-1.2362	-1.12812	-1.16243	-1.11051	-0.358527	-0.953687	-1.0246	-1.21441	-1.07112	-0.092117
131	131	CDCA3	4035	0.757182	0.563391	0.0599906	0.498228	0.558218	-0.074346	0.619684	0.30323	-1.12362	-0.306371	-0.43227	-0.128949	-0.951703	-1.28929	-1.29963	-1.49984	0.29288	-1.76781	-1.20333	0.935727	0.715084	-1.06464	-0.859993	-0.736589	0.048309	-1.53622	0.537842	-0.459435	0.24665	0.136793	0.367991	-1.19495	-0.311283	-0.729447	0.708039	-2.68277	-1.67244	-0.920199	-0.0821525	-2.41673	0.701013	-1.56934	0.567207	-0.384007	-1.39216	0.944685
132	132	SLCO1B3	3295	0.088379	0.0108271	0.340748	-0.855681	-0.514933	-0.476089	0.870777	1.43446	1.65731	1.52023	1.59338	0.599995	0.67321	0.178385	1.37983	0.354999	-0.342616	-0.614975	-0.383366	1.59464	0.721999	1.45722	1.47962	1.17332	0.959938	1.41126	1.58252	-3.10071	1.27246	1.46724	0.958233	1.5772	1.75215	1.16044	-1.7245	1.56403	1.35585	1.01776	1.41936	1.40134	0.646103	1.41985	1.03588	-0.0248919	1.59048	1.56775
133	133	FBXO5	3532	0.204012	0.055217	0.168554	0.302363	0.470917	0.794554	0.817374	0.29211	0.0591488	-0.869828	-0.52361	-0.407994	0.0339827	-0.997006	-1.3572	-1.12037	0.257329	-1.1045	-0.540009	1.31686	0.21145	0.177576	-1.15966	-0.983617	0.513477	-0.799582	1.20012	-0.0489565	-0.0253755	0.154452	-0.368046	-0.772984	-0.853351	-1.22157	0.87665	-1.6232	-0.641666	-0.337009	0.222708	-1.13695	0.71594	-1.40268	0.299143	-0.203345	-2.8509	0.567417
134	134	E2F3	3829	0.486765	0.260024	0.0550163	0.0534036	0.10842	0.205804	0.285727	0.554099	0.264204	-0.087235	-0.0985128	0.284704	0.0692223	-0.0415918	-0.0942057	-0.145691	-0.0390791	0.260138	0.104923	0.686951	0.654101	-0.136476	-1.0654	-0.154564	0.579831	-0.249827	-0.171584	-0.693781	0.311724	0.727384	-0.291751	-0.451534	0.0518615	0.0308348	0.469233	-0.606406	-0.650371	0.040015	0.297848	-1.94177	-0.65354	0.232381	-0.453145	-0.326059	-0.972811	0.371581
135	135	PERP	3465	0.169044	0.0361206	0.180758	0.568655	0.749413	-0.27208	-0.40547	-0.472721	0.152952	-0.017967	-0.752884	-1.08523	-0.709042	-1.05146	-1.32303	-0.929679	-0.350749	-1.62024	-1.03797	0.0577376	-0.761827	-0.556797	-0.868512	-0.954384	-0.878428	-1.14467	-0.0930944	-0.28371	-0.163442	-0.721477	-0.701865	0.0134065	-0.144515	-0.831038	0.309637	-0.90593	-0.9024	-0.918426	0.0218901	-0.152528	-0.521038	-0.21624	-1.00213	-0.938842	-0.0356486	0.0597005
136	136	TTK	3670	0.323538	0.121212	0.187323	0.544445	0.731768	0.48618	0.335703	-0.699458	0.0405741	-1.97309	-0.913532	-0.267898	-0.836156	-0.881244	-1.36097	-0.463801	0.0997738	-1.44752	-0.36471	0.929818	-0.306929	-0.0549821	-0.707204	-0.928448	-0.0580619	-0.823278	0.180416	-0.872928	0.258197	0.0711857	-1.26058	-1.43262	-1.2589	-0.130863	0.810003	-1.80729	-0.658076	-0.565264	0.0492968	-1.18948	0.504337	-1.04553	-0.702141	-1.3449	-2.70658	0.529931
137	137	HAVCR1	4890	0.259584	0.0898559	-0.213394	-0.778237	-0.991631	0.203956	0.317103	-1.23309	-0.42084	-0.30998	1.0484	1.00604	1.17201	0.973209	1.66913	1.20992	1.33905	1.31158	1.44419	1.10179	1.23146	1.34084	1.43493	1.22919	1.49029	1.19473	-1.14071	-0.960566	1.23808	1.1462	-2.82306	1.14972	1.3752	1.02948	1.33835	1.7086	1.27734	1.45853	0.825582	1.47905	-0.132333	1.18785	-1.59489	1.17154	1.61066	-0.0645722
138	138	LMNB1	4087	0.817648	0.660408	-0.0247001	0.598445	0.573744	-0.567161	0.0362786	-0.25026	-0.839294	-0.836472	-1.20325	-0.769523	-0.438001	-1.13858	-1.20053	-0.86619	-0.396836	-0.427993	-0.894957	0.420208	0.678408	-0.388346	-1.26601	-0.940932	0.0768703	-0.882645	0.151037	-0.392668	-0.90448	-0.311142	-0.0894533	-0.595905	-1.17534	-1.16365	0.11526	-1.30122	-0.7345	-0.980487	-1.0307	-1.28002	-0.2604	-1.20492	-0.0974778	-0.692802	-1.26995	0.096771
139	139	CLDN16	3590	0.243194	0.0779466	0.110453	-0.818507	-0.708054	0.246679	1.26747	0.956031	1.29426	1.2571	1.78637	0.663752	0.345256	0.508834	-0.976771	1.24343	1.55838	0.873932	0.722963	1.06645	0.854836	0.568211	1.11345	-0.522182	1.14042	-0.353142	1.59888	1.70792	1.02539	1.62887	1.05753	1.32501	1.20395	1.77576	0.859769	0.639228	-0.0320311	1.34136	1.50291	1.42729	0.836117	1.26593	0.675194	0.854587	1.37062	0.892965
140	140	ECT2	4453	0.777453	0.594348	-0.0806312	0.995289	0.914657	-0.221567	-0.00434191	-0.474925	-0.97818	-2.0927	-1.53917	-0.454481	-0.88037	-1.26323	-1.97786	-2.60319	-0.22362	-2.26653	-2.4019	1.02204	-1.1053	-0.807074	-1.67969	-0.835866	-0.977769	-0.927067	0.564092	-1.50972	0.061961	-1.25333	-1.44992	-0.844594	-2.21796	-0.971928	0.397774	-1.36928	-1.13754	-0.934017	-0.242012	-1.21684	0.0763598	-1.29189	-3.17279	-1.1527	-2.34784	-0.0174302
141	141	PODXL2	5360	0.0561967	0.00320209	-0.5574	0.653236	0.0958357	-1.49446	0.0882669	0.151945	-0.989852	-3.206	-1.84766	0.657262	-1.15438	-0.211734	-2.01151	-1.38493	-0.516987	0.315689	-2.18883	-0.931544	0.0172033	-0.897086	-1.21393	0.259355	-0.564177	-0.413154	-1.873	-2.51474	0.704506	0.615073	-2.35485	-1.1749	1.82918	0.452406	-0.567314	-1.36217	-1.70588	0.710377	0.913448	-0.417736	-1.18361	-1.86516	-0.599802	-1.0912	-2.51053	-1.18588
142	142	ABCC5	4435	0.797142	0.627948	-0.103188	0.125847	0.0226589	0.569209	1.45744	0.730037	-0.0668316	-1.02257	0.751345	0.157724	-0.715031	-1.09445	-2.0406	-0.0456244	0.719674	-1.77195	-1.57776	-0.339515	0.970987	0.44158	-1.87998	-0.490928	0.719548	0.695091	0.648854	0.72037	-0.177374	0.342191	0.705528	0.0374081	0.00224287	0.793182	0.721897	-1.75782	-1.02817	-0.00726271	1.11567	0.499661	0.292508	-0.99016	0.903129	-1.436	0.292157	0.370852
143	143	ADAM23	3878	0.544537	0.319318	0.0920277	-0.286634	-0.194606	1.66801	0.664383	0.842986	1.07646	1.69646	1.40035	0.0215614	-1.53352	-0.347994	0.774009	-2.30927	1.75035	-2.3838	-1.57576	1.31899	1.14525	0.982703	-2.31402	1.024	0.998517	-2.1409	1.23575	1.27772	-0.381958	1.63791	1.42584	1.41658	1.13691	0.713561	1.28482	-2.55016	-1.63123	1.01357	1.99431	1.40806	0.985167	1.05787	0.870844	-1.30951	2.05526	0.805881
144	144	CCL20	4408	0.831405	0.67981	0.0151428	-0.20012	-0.184977	0.303867	-0.185359	-1.24741	-1.13635	0.0710067	0.215659	0.768411	-1.01688	0.170487	-0.618055	0.522109	-0.0997094	0.693845	1.00322	1.7654	0.421052	0.545401	1.70731	0.34779	0.180542	-1.07378	0.840308	0.205967	0.2193	0.593606	-1.81537	0.230141	-2.251	0.998679	0.928688	4.30291	0.729157	-0.638906	0.112912	1.09402	0.507018	1.00482	-0.342826	0.941751	-1.79605	-0.0575865
145	145	IGFBP2	5069	0.150482	0.0297964	-0.407196	0.434914	0.0277176	0.67245	1.42383	-0.248828	-1.28448	-0.881854	-0.678579	-0.055917	-0.418334	-1.2194	-0.577454	-1.3537	-0.647472	-1.36431	-1.26048	0.998364	-0.0580514	-1.25656	-1.33422	-1.02425	0.176324	-0.548065	-0.0519563	0.0772899	-0.645625	-0.0730756	-0.883966	0.954809	-0.162173	3.34183	0.646094	-1.38083	-0.299482	-1.27735	0.224947	-1.07156	0.197312	-1.35048	-0.461481	-1.31893	-1.08039	-0.207728
146	146	SLC9A2	5176	0.10195	0.013983	-0.41064	-0.166282	-0.576922	-2.00702	-0.120754	-0.410865	0.770812	-0.299182	-0.256641	0.932906	-0.318244	-0.58271	-1.76203	-2.04702	0.167815	-1.68983	-1.79064	-0.0273122	-0.512847	0.313062	-0.823915	-0.0427225	0.186557	-0.395248	1.50683	1.81322	0.564855	0.113494	1.51771	1.65414	1.02235	2.84145	0.335416	-0.566381	-0.199971	-1.00729	1.14977	0.94585	-0.651315	1.4225	0.8809	0.401681	1.15869	0.602499
147	147	OPRD1	4001	0.7132	0.503913	0.146691	-1.2148	-1.06811	1.11249	1.36448	1.5778	1.10902	1.47053	1.08883	1.34154	1.17438	1.53633	1.02973	1.49137	1.43283	1.37322	1.39466	1.26997	2.27031	1.10458	1.36141	1.63475	1.9595	1.42755	1.29149	1.08976	1.13194	1.68089	1.37513	1.06902	0.0848443	1.37164	1.31664	1.25801	1.40058	1.53517	1.30805	1.03037	1.35087	0.400427	1.13949	1.38818	1.08344	1.26612
148	148	CFHR3	4143	0.886559	0.771635	0.0821163	-0.957214	-0.875098	1.24762	-0.417065	1.24294	0.401539	2.74335	1.44772	0.675049	0.438785	0.991204	0.868201	-0.189185	2.01631	-0.802117	1.22274	2.11173	1.91882	0.253447	0.365291	0.13263	2.47496	-0.485818	1.9838	1.21178	1.47003	0.959565	1.32324	1.31762	0.57938	2.08104	0.782249	2.71733	0.775311	-0.431613	2.68403	-0.138489	1.79798	1.76229	0.60028	1.7867	2.46664	1.10952
149	149	SLC2A1	3843	0.512811	0.276129	0.166336	0.594472	0.760807	-0.552478	-0.981103	-0.745873	-0.11466	-0.967585	-0.141505	-0.289378	-0.818435	-1.21085	-1.28544	-0.612668	-0.403476	-1.83665	-1.45124	1.01331	0.0381608	-1.20322	-1.14285	-0.456903	-1.21439	-0.686715	0.0229046	-0.142893	-0.770784	-1.10136	-1.31528	-1.1029	-0.580639	-0.925064	1.48786	-1.10504	-1.23366	-1.01174	-0.554161	-0.84507	-0.565412	0.0628988	-2.00235	-1.40639	0.573169	0.964819
150	150	CDC20	4148	0.896815	0.781839	0.0357694	0.743561	0.77933	-0.193044	0.592725	-0.108083	-1.76666	-1.27307	-0.961486	-0.537451	-0.936435	-1.24139	-1.23185	-0.975482	-0.183597	-0.977704	-2.04581	0.945395	0.42799	-1.13925	-1.1096	-0.932286	-0.891205	-1.27303	-0.126916	-0.540513	-0.154884	-0.0400059	-0.724139	-1.99151	-1.86806	-0.954276	0.638562	-1.68712	-1.43389	-0.995217	-0.5856	-1.87379	0.31879	-1.40587	-0.202634	-0.736994	-2.00536	0.742829
151	151	TNFSF4	4482	0.737396	0.542018	-0.101713	-0.00139988	-0.103113	-0.875045	-1.07582	-1.21062	0.251911	0.400653	-0.228321	-1.07706	0.287915	0.773241	0.528461	-0.247987	0.383833	0.111783	-0.198975	0.953093	-1.05627	-1.00384	0.328164	-0.588024	-0.427244	-0.316476	0.968947	-0.841956	0.291377	-1.2825	-0.0405557	0.319847	-0.0189783	-0.142298	0.127968	0.0542823	0.458088	-0.325364	0.0272652	0.476002	0.396303	0.517713	-0.419528	-0.233084	0.252789	0.337199
152	152	NEK2	4181	0.933859	0.850051	0.0727409	0.662058	0.734799	-0.0894705	0.186129	0.0773666	-1.02357	-2.20036	-1.85886	-0.243371	-0.89042	-0.971554	-0.772432	-0.199049	-0.248643	-1.4306	-0.621759	1.006	-0.530446	-0.368585	-0.893155	-0.888341	-0.561545	-0.6906	0.491171	-0.882194	0.266593	-0.207511	-1.69479	-1.18326	-1.62918	-0.422987	0.593467	-1.98036	-1.50666	-0.863643	-0.115982	-1.33011	-0.0856473	-1.24743	-0.75514	-0.58605	-2.92001	0.788027
153	153	CENPF	4571	0.612724	0.397136	0.0185837	0.89987	0.918453	-0.341148	0.0885586	-0.143648	-1.15011	-1.59717	-1.22385	-0.573991	-1.09958	-1.05256	-1.12914	-1.11257	-0.758669	-1.26549	-1.70894	0.399796	-0.258656	-0.946511	-1.24442	-1.0933	-0.542251	-1.18784	-0.179093	-1.48416	-0.343224	-0.283628	-1.21287	-1.15328	-1.58376	-0.96387	-0.0840495	-1.31154	-1.19594	-1.08365	-0.838832	-1.28607	-0.127203	-1.24842	-0.319675	-1.13669	-2.59868	0.601571
154	154	MMP8	3605	0.254059	0.0849273	0.27249	-1.27046	-0.997973	0.716039	0.374951	-1.1048	1.53836	-1.39997	1.60005	1.92844	1.72904	1.94419	-0.0876436	0.668061	2.39494	0.182711	0.00704393	2.64422	0.900627	1.35356	0.676983	1.53369	1.33825	0.107287	1.32139	0.846434	-1.16119	0.242328	0.658098	2.49252	-0.121992	1.47802	2.30618	2.65037	1.10574	0.647472	2.23552	2.56509	2.60898	2.25089	-0.931835	-0.518238	2.57186	1.49336
155	155	KIF14	3735	0.390679	0.168626	0.163835	0.933586	1.09742	-0.116194	0.0419854	-0.0292763	-2.27423	-2.31065	-1.76953	-0.72361	-1.18612	-0.928591	-1.08294	-0.866721	-0.314763	-1.69399	-2.07395	0.652683	0.07576	-0.526282	-1.10086	-1.07546	-0.460291	-1.09613	0.265839	-2.30062	-0.130095	-0.388289	-1.44686	-1.26554	-0.953453	-0.937034	0.418593	-1.84711	-1.30249	-1.00451	-0.531331	-1.06761	-0.265087	-1.04832	-0.708719	-0.995218	-3.25692	0.646627
156	156	ATP10B	4770	0.390679	0.168626	-0.25416	0.215542	-0.0386178	-1.07922	0.4495	-0.314899	-1.29594	0.298067	1.06535	0.0100734	-0.086766	0.135832	-1.23651	0.698324	-0.975692	0.176053	0.774632	0.29356	-0.874482	0.762691	0.763364	0.487775	-0.778335	0.5942	-0.498266	-1.76082	-0.1725	-0.306811	-0.843072	0.213772	-0.369421	0.28123	0.00810596	1.22038	0.086656	-0.635691	-1.28967	1.02665	-1.6477	0.481292	-2.50935	0.257001	-2.4308	-1.77052
157	157	SPP1	5013	0.184077	0.0430037	-0.286385	1.19969	0.913304	-1.54729	-0.970819	-1.11377	-0.417359	-1.40168	-1.43994	-0.413842	-1.64845	0.208035	-1.78482	-1.8533	-1.26676	-2.16129	-2.18213	0.094028	-1.21932	-1.10954	-1.65491	0.523102	-0.947217	-0.728868	-1.104	-1.19925	-1.81629	-1.83747	-1.91273	-1.05108	-1.05248	0.301653	-0.1992	-1.70772	-1.96375	-0.877686	-1.25742	-0.0392234	-2.53328	-1.17846	-2.81972	-1.12663	-1.0813	-0.215841
158	158	GDA	3919	0.59598	0.375247	0.186148	-0.409687	-0.223539	-0.645716	0.0856168	-0.479444	1.2946	1.62098	0.964797	0.562186	0.196772	0.233854	-1.39309	0.304851	1.44666	-0.00459776	-2.20586	1.49962	0.0669842	1.44061	-1.102	-0.977622	0.34102	1.30087	1.38415	1.59907	-0.4141	-0.203959	1.60392	1.39091	0.933875	2.4671	1.6727	1.08845	0.741337	-0.178369	1.39233	1.21587	-1.29691	1.21575	-1.40467	0.134887	1.80973	0.588395
159	159	CNNM1	4415	0.818561	0.666205	-0.07153	-0.285244	-0.356774	-0.325468	-0.0176469	0.44593	1.565	1.40652	0.505519	1.69991	0.0535099	-0.737693	-1.41049	-0.633798	0.615842	-0.310453	-2.06885	-0.528268	0.955531	0.677271	-1.51922	0.545361	0.0535927	1.35805	-0.731439	1.51352	0.881776	-1.13542	1.08952	0.62816	1.58013	1.98965	0.278119	-1.23053	-0.300924	1.18654	-0.416256	-1.79818	0.72373	0.65488	0.0263798	0.958113	-0.585063	1.20099
160	160	HELLS	3608	0.254792	0.0863824	0.133762	0.77671	0.910472	-0.187005	-0.348183	0.538436	-0.865007	-0.958268	-0.936969	-0.617181	-1.16938	-1.18679	-1.31471	-0.827614	-0.401354	-1.32348	-1.39682	0.501713	0.0299752	-0.303761	-1.2414	-1.20282	-0.15244	-1.25565	-0.223611	-1.05568	-0.74627	-0.0431174	-0.577311	-1.11045	-1.5383	-0.96034	0.140355	-2.60217	-0.803522	-0.762759	-0.550903	-1.22759	-0.846962	-1.94921	0.0245576	-1.16456	-2.16608	-0.267136
161	161	TGFBI	3768	0.418827	0.197481	0.165037	0.00738713	0.172424	-0.0733934	-0.0399926	-0.404583	0.396237	-0.979778	-0.247379	-1.22912	0.757787	0.0779458	2.49067	0.238314	0.0795105	-0.124816	-0.375596	1.11172	-0.468614	-0.979452	0.498596	-0.14452	-0.692422	0.0724227	0.226895	-0.107418	0.276014	-0.719855	-0.748943	0.151599	0.595325	-0.591697	-0.102307	-0.354398	0.467414	0.465655	-0.60601	3.02456	-1.00393	0.734383	-0.925474	0.00458785	0.737353	0.602358
162	162	KIF18A	3211	0.068636	0.005573	0.277338	0.362118	0.639456	0.634099	0.541855	0.015789	-0.389996	-0.809758	-1.63597	-0.372317	-0.795966	-0.426035	-2.07987	-0.281847	-0.0630699	-1.13104	-1.16733	0.691765	0.399921	0.244242	-1.17746	-0.769419	0.211201	-0.670755	0.265744	-0.662076	0.16376	0.445043	-0.790476	-0.8896	-0.580181	-0.963973	0.248003	-3.00419	-0.750567	-0.12941	0.101269	-1.31594	0.432159	-1.00026	-0.263707	-0.286572	-1.73254	0.49619
163	163	GJB6	3423	0.145112	0.027286	0.397484	-0.286782	0.110702	0.691456	1.08686	0.836542	1.36823	1.43584	1.48521	-1.0293	-0.0586833	-0.327709	-1.44993	-0.250587	1.08666	-2.16503	-2.41966	0.993379	0.909776	1.18497	-1.71492	0.454496	0.642104	1.25534	1.07409	0.684762	-1.15377	0.255447	0.62025	0.372222	0.827388	-0.927369	1.29308	-0.439202	-0.127866	0.315563	1.11521	1.62361	1.31014	1.36074	1.61087	-0.948959	1.59832	0.739856
164	164	CSMD2	4227	0.979001	0.946925	-0.00361621	0.848913	0.845296	-0.166674	0.273273	-0.519215	-1.12453	-1.13893	-0.872748	-0.387285	-2.25089	0.50397	0.628658	-0.235577	-0.1628	-0.982496	-1.97548	0.572024	-0.502071	-1.78426	-0.582029	-0.08731	-0.777638	-1.65481	0.442137	-2.56851	0.0823336	-0.224627	-1.73252	-0.630327	-3.16906	0.0500649	-0.826289	0.31962	-0.531152	-1.49328	-0.342959	-0.0654859	-0.868272	-0.0466434	-1.79789	-1.23896	-2.3019	1.12681
165	165	PAEP	4129	0.873799	0.743278	0.0760313	-0.954202	-0.878171	1.02019	0.634322	0.329531	0.325816	0.61568	0.828016	1.25399	1.32151	1.18148	1.48689	1.40995	0.354849	1.36846	1.42128	1.42379	1.3589	1.16608	1.35711	1.46649	0.526308	1.40926	1.44843	-1.59917	1.46729	0.94269	0.736466	1.1838	-0.559605	0.967328	1.32608	1.05894	1.33325	1.43151	0.789186	1.56177	1.08485	1.43379	1.06026	1.28449	-1.40588	1.42192
166	166	ZWINT	4269	0.989992	0.966017	-0.0754064	0.941451	0.866045	-0.379838	0.139351	-0.210649	-0.611811	-2.81303	-1.89751	-1.06737	-0.995232	-1.09422	-1.20902	-1.25759	-0.910706	-1.20042	-1.32979	0.440542	-0.183339	-0.88901	-1.42902	-1.15616	-0.486812	-0.560985	-0.375565	-2.10329	-0.144053	-0.394123	-2.15084	-1.60396	-0.942172	-1.00593	0.22971	-1.73548	-0.916012	-1.32568	-0.408866	-1.90639	-1.10115	-1.19206	-0.564005	-0.862613	-2.70204	0.0557742
167	167	GUCY1B2	5007	0.185575	0.0446754	-0.288513	0.0140497	-0.274463	-0.122962	1.48997	-0.257643	-0.563942	0.760724	0.0837291	0.820696	0.79906	0.588688	-1.06844	0.364819	-0.648297	0.808468	-0.361871	0.88775	0.995324	0.431815	0.940313	1.47368	-0.518617	0.339822	-0.750117	-2.60954	0.562421	-1.19854	-1.76627	-1.23677	-0.255158	0.670889	-1.24659	-0.0843498	0.170531	0.819522	-1.17607	1.44346	0.976112	1.31979	-0.0724389	0.171492	-0.802409	-1.28084
168	168	CENPK	3340	0.108633	0.0151652	0.256953	0.417648	0.674601	0.08545	-0.0979439	-0.213612	-0.81054	-1.1704	-1.29937	0.0813004	-0.331504	-0.480351	-1.02621	-0.144896	-0.143031	-1.07298	-0.505072	0.94535	0.166694	0.449304	-1.3661	-0.203661	-0.0358799	-0.127587	0.0820063	-0.674546	-0.130592	-0.119168	-2.31534	-0.602248	-0.853327	-0.754125	0.269416	-1.77391	0.179409	0.338882	-0.455784	-1.26603	-0.433634	-0.727446	-0.724927	-2.09397	-2.41598	0.234403
169	169	STIL	3754	0.408014	0.184827	0.114848	0.927961	1.04281	-0.359433	0.136347	-0.501372	-0.0784322	-1.80116	-2.00581	-0.394606	-1.0614	-0.997338	-2.14378	-0.52271	-0.228402	-1.08642	-1.77546	0.223947	-0.225331	-0.727928	-1.06195	-1.08439	-1.17176	-0.981089	-0.277036	-1.82803	-0.217061	-0.439535	-1.91431	-0.975329	-1.72394	-1.12469	-0.207623	-2.95761	-1.21918	-0.95255	-1.02371	-1.6042	-0.279758	-1.29515	-1.31812	-0.846603	-2.87894	0.425275
170	170	HJURP	4396	0.846944	0.703374	-0.0338075	0.767481	0.733673	0.2369	-0.202236	0.00954994	-1.61569	-0.291936	-0.863448	-0.3768	-1.01428	-1.0045	-2.21739	-1.09441	-0.32724	-2.40417	-0.950649	1.11245	0.31636	-0.505472	-1.94706	-1.10988	-0.202717	-0.760494	0.0241979	-0.733269	0.081929	-0.295792	-0.827597	-1.67683	-1.19243	-0.76157	0.541024	-2.62715	-1.58787	-0.763958	-0.322799	-1.76775	0.241442	-1.97031	-0.118437	-1.15534	-1.79505	0.884915
171	171	COL10A1	5001	0.191612	0.0464017	-0.285122	0.619173	0.33405	-1.21084	-1.03767	-1.21042	-1.81894	-1.37121	-1.81212	-0.390167	0.127633	0.378483	0.29259	0.165824	-0.108026	-0.957503	-1.11204	-0.504879	-1.2382	-0.417211	-0.0621449	0.287379	-1.12734	-0.242659	-0.73524	-1.86019	0.296655	-1.25363	-1.85968	-0.889556	-0.677347	0.285772	-0.979471	-0.25765	-0.0238175	-0.372632	0.117751	0.285748	-1.42404	0.240737	-2.52835	-0.814004	-0.493566	-0.134624
172	172	TNFAIP6	4128	0.873101	0.741265	0.0796295	0.26023	0.33986	-0.409143	-0.814856	-1.01009	0.0361952	0.0467613	-0.664874	-0.873747	-0.0131859	0.224296	0.661612	-0.0450339	0.328289	-1.03447	-1.02541	1.6075	-1.38058	-1.89185	0.284127	-0.857071	-0.50701	-1.15355	0.525402	-0.692054	-0.03183	-0.165055	0.420656	-0.488584	-0.34789	-0.561691	-0.0249611	1.12829	0.0792682	-0.932947	0.299077	1.03635	0.31015	0.706028	-0.975268	-0.704444	0.745812	1.12357
173	173	PI3	2688	0.00438083	3.12025e-05	0.621612	-0.702834	-0.0812218	0.405643	1.24764	0.453047	0.852089	1.31344	1.21365	-0.58886	0.723115	-0.704358	-1.44964	-1.33803	1.59856	-1.83923	0.167629	1.47624	0.840785	1.05747	0.70803	0.638291	0.639424	0.0367872	1.50122	1.50856	-0.110518	1.66321	1.53782	1.47266	0.775651	0.600051	1.64551	2.02473	0.921193	-0.126269	1.06506	1.42459	1.13278	1.41471	0.170286	0.619304	1.2601	1.28796
174	174	WFDC3	5161	0.109339	0.0156165	-0.41715	-0.307565	-0.724715	-0.327084	1.18203	0.318203	0.508927	-2.31977	-0.123917	1.38407	0.684817	1.314	0.0105618	1.32174	-1.78201	1.50063	1.33687	0.250302	0.590926	0.328109	1.34887	1.41913	-0.150073	0.699971	-1.94655	-2.05036	1.28552	-0.877056	-1.04469	-1.96071	-1.71237	1.47021	-0.589879	2.24202	0.0850975	1.05475	-1.95179	1.44899	0.689184	0.558849	0.163303	1.18186	-1.50347	1.34255
175	175	ARHGAP40	4068	0.797142	0.624175	-0.0133218	-0.45666	-0.469982	1.39612	1.11121	0.827565	-1.41103	-1.08765	-1.32845	0.316902	0.440026	1.84211	0.411543	0.274778	-2.06204	0.165576	1.73474	-0.197939	1.0238	0.365789	1.76199	0.918476	1.30124	1.18126	-0.473301	-0.426861	0.300028	1.06296	-0.449338	-0.75916	0.463045	4.43842	-0.816736	1.94076	0.902999	-0.726653	-2.09538	1.37606	-0.665076	1.52792	0.331476	1.5771	-0.287194	0.145186
176	176	PMEPA1	3915	0.590924	0.369538	0.156429	0.501663	0.658092	-1.76132	-0.702226	-0.914427	-0.0431442	-0.953857	-0.87734	-1.10966	0.531273	-0.059307	1.98479	0.718779	-0.436518	-1.5484	-0.77753	-0.194098	-1.11218	-0.824954	0.676241	-0.685383	-1.06594	0.105566	-0.813416	-0.630664	0.462943	-1.91108	-1.19367	-0.98099	-1.40138	-0.833842	-0.628824	1.95837	-0.0924121	-0.706235	-0.984024	-1.1673	-2.15133	0.80413	-2.18023	-0.294112	-0.678895	-0.150509
177	177	POF1B	4533	0.658567	0.455931	-0.24817	0.185892	-0.0622776	-1.12875	-0.426573	-0.83627	1.90672	-0.995595	1.29754	-0.50478	0.185203	-0.613845	-1.61104	-1.00944	-0.804165	-1.24644	-0.865385	2.77514	-0.968652	0.0772779	-1.06237	-0.250493	-1.14057	0.0442426	-1.15928	-0.505286	-0.146677	-1.2072	-0.711382	-0.333015	2.128	5.19738	-1.01195	2.50153	-0.279043	-0.363947	0.0069784	-0.220179	-1.12605	-0.642988	-1.00802	-1.15593	0.115177	0.531283
178	178	GRM4	3585	0.241636	0.0757263	0.146013	-0.968834	-0.822821	1.0468	1.79796	1.23847	1.13106	1.53036	0.581283	1.39167	1.04391	1.41543	1.26127	0.568854	0.830103	1.18171	0.925905	1.44106	2.79561	0.985777	1.25906	1.29045	1.99466	0.691358	1.41901	1.53092	1.33752	1.3579	1.61544	1.54959	0.512818	1.38188	1.45304	0.226502	0.436604	0.0935823	0.984232	-0.480693	1.54959	0.624275	0.648795	1.228	-0.338182	1.04862
179	179	SOX4	4708	0.44629	0.225688	-0.11689	0.64618	0.529291	-0.100598	-0.402129	-0.358046	-0.739762	-1.15873	-0.846214	-0.279665	-0.203451	-0.373191	-0.688367	-0.271235	-1.20747	-0.268617	0.268694	-0.171443	-0.640425	-0.942938	-0.460555	-0.85996	-0.587875	-0.718141	-0.944005	-0.962135	0.0717431	-0.467351	-0.882137	-0.491335	-1.86026	0.558985	-0.38611	-1.26536	-0.608802	-0.771657	-0.115528	-2.05847	-1.01514	-0.997172	-0.21813	-0.871709	-1.82675	-0.133891
180	180	RUNX2	4271	0.988528	0.961773	0.0565932	0.511745	0.568338	-1.14785	-0.209606	-1.00074	-0.91476	0.552408	-0.914527	-0.822228	-0.641526	0.550668	0.856538	-0.061142	-0.597175	-0.931032	-0.650092	0.472272	-1.27747	-1.11047	-0.120349	-0.0863718	-0.869731	0.113814	0.790381	-0.593333	-0.990891	-1.12047	-0.21193	-0.23973	-1.17057	-0.75444	-1.25131	0.11094	-0.519918	-0.980507	-0.158105	0.5269	-0.463406	0.182664	-0.750668	-0.989925	-1.58162	0.325726
181	181	PIWIL1	3727	0.385822	0.162133	0.0915931	-1.12336	-1.03177	-2.20895	1.29014	1.3238	0.572613	1.29125	1.64431	1.37717	1.42349	1.48637	1.53333	1.46958	1.34292	1.45607	1.63219	1.58858	-0.015696	1.39596	1.48244	1.45272	1.2228	-0.356971	1.32649	1.21999	1.44536	0.671228	1.24752	1.51508	-2.95784	1.50167	1.31239	1.21605	-1.09121	1.4863	1.40529	1.55818	1.54392	1.59656	-3.08298	1.31415	-0.164127	1.53628
182	182	SRMS	4654	0.52217	0.285631	-0.0697946	-0.697611	-0.767406	0.257296	0.379854	0.828479	-0.971969	1.4443	0.506289	1.50052	1.29633	0.65453	1.12491	0.911814	-0.514903	1.5993	1.03461	1.15931	0.263591	0.997381	1.55004	1.42193	0.755325	-1.66602	-0.135945	0.365057	0.955195	0.831082	0.190283	-0.418359	-0.419634	0.955743	1.07412	1.3831	0.132765	1.09719	-0.207499	1.66571	1.06741	0.937465	-0.682282	0.953994	0.831787	0.996594
183	183	DLGAP5	3964	0.650835	0.443161	0.0842359	0.843989	0.928224	0.0560303	0.194685	-0.283223	-1.92338	-2.23132	-1.19314	-0.863048	-0.59449	-1.07641	-2.49595	-1.10346	-1.49726	-2.27431	-1.37433	0.94931	0.166434	-0.819131	-0.911832	-1.38661	-0.54302	-0.516556	0.335153	-1.6261	-0.176159	-0.601519	-0.701863	-1.94215	-1.65092	-1.17685	0.165512	-2.8958	-0.96918	-0.951059	-0.546015	-1.96663	0.485505	-2.10861	-0.917679	-0.301838	-2.45034	0.83247
184	184	AUNIP	3386	0.12456	0.0211149	0.297094	0.163731	0.460825	0.521848	0.592499	0.614126	0.146626	0.113775	-0.382389	-0.117873	-1.19124	-1.24107	-2.42385	-0.156594	0.695231	-0.586899	-1.04683	1.09614	0.993935	-0.440198	-0.433022	-0.6532	0.790913	-1.11463	0.659771	0.449056	0.774263	0.973616	0.24482	-0.7711	0.476207	-0.96104	0.626866	-2.46916	-0.0797856	-0.518311	0.374006	-0.886061	0.728401	-0.546322	0.511173	-0.446334	-1.00446	1.08683
185	185	PKMYT1	4062	0.786592	0.612914	0.0207696	0.401523	0.422292	0.481873	0.750408	0.664458	-1.70208	-0.654609	-0.32198	0.384823	-0.398398	-1.07589	-2.25495	-1.62386	-0.108613	-1.3304	-1.91696	1.19375	0.791173	-0.702805	-0.856407	-0.746429	0.0905623	-1.08404	0.0130333	-0.0974308	0.291062	0.748692	0.418926	-1.06583	-0.667215	-0.970256	0.753503	-2.33584	-0.66749	-1.50285	-0.107998	-1.74771	0.609707	-0.424477	0.441878	-0.420905	-0.750098	0.869037
186	186	VIL1	4921	0.241336	0.0752885	-0.0963236	-0.745545	-0.841869	-1.49662	0.307545	-0.359428	-0.376005	-0.405538	-0.273507	1.41308	1.1953	0.319697	1.12877	0.935823	1.28917	1.33559	1.5293	1.30832	0.594566	1.36943	1.45753	1.39259	0.945475	0.968582	1.19883	0.730606	1.35352	-0.170726	0.631882	-0.448759	-0.218701	1.30055	1.30059	0.834018	1.28778	1.48895	1.3907	0.567034	-0.0984213	-0.171182	-1.201	1.27226	1.2086	0.743929
187	187	GNGT1	3959	0.647395	0.435285	0.116662	0.076334	0.192996	0.467884	0.00936257	1.39842	0.392841	1.60432	-0.0916336	-0.31747	-0.481606	-0.213177	-1.85413	-1.14621	0.726854	-1.79546	-1.6544	1.4208	1.57418	-0.31487	-1.23763	-1.70623	1.42536	-1.30301	1.36097	-0.472787	0.70949	1.46411	1.1294	0.911516	1.03439	0.296628	0.419555	-3.21415	-1.85734	-1.69646	1.19242	-0.104404	1.27922	1.42295	-0.0917635	-1.25	-0.751985	0.679351
188	188	ASPHD2	4265	0.991458	0.97451	-0.0364699	-0.278345	-0.314815	-1.09277	-0.50434	0.189713	0.613117	0.216742	0.988706	0.436079	0.320606	0.582185	1.1143	0.12632	0.240693	0.859542	-0.714183	1.42493	0.092258	0.27026	0.642716	0.723542	-1.13893	0.206353	1.0737	-0.0726448	0.274849	-0.848147	-0.795612	1.0981	1.13086	0.0523239	0.677287	0.863112	0.424767	0.317986	-0.0487616	0.562273	-0.336403	0.862749	0.548187	0.488085	0.560894	0.577111
189	189	STRIP2	3022	0.0336971	0.00105604	0.434447	-0.145815	0.288632	-0.369104	-1.11503	-0.136573	-0.897767	1.10025	1.56624	-0.111581	-0.0654931	-0.478288	-0.492687	0.64753	-0.244133	-0.0446555	-0.104174	1.90492	0.817022	-0.428918	0.397696	0.841946	-1.12561	0.0105652	1.49311	0.168086	0.470167	-0.498128	-0.325795	-0.030101	-1.02898	-1.14782	0.661684	0.180734	-0.00731029	0.17881	0.0867254	0.491587	0.628035	0.0530123	-0.0792111	0.36065	-1.75919	0.879293
190	190	LOXL1	5124	0.124036	0.0203822	-0.254081	0.568532	0.31445	-1.49209	-0.777392	-1.24023	-1.57836	-0.112283	-0.511136	-0.757797	0.324221	-0.266486	2.4184	-0.638601	-0.948466	-0.183029	-1.11129	-0.248035	-1.23175	-1.06826	-0.75747	-1.02535	-1.18791	-1.65147	-0.971431	-0.717677	0.179028	-1.08778	-0.743369	0.176198	0.307967	0.0685418	-0.976205	0.232539	-0.008981	-1.10975	0.591165	-0.0647379	-0.964497	0.283349	-1.45607	-1.11429	-2.53077	-0.171076
191	191	BBOX1	3606	0.254059	0.0854101	0.296191	0.146736	0.442928	-0.403763	1.66148	0.786357	-1.88648	1.31717	-0.54023	-0.399037	-0.500644	0.191874	-0.0637246	-0.918564	0.777555	-1.13343	-0.782538	0.487854	0.720619	-0.195861	-0.492533	-1.37029	2.13076	-0.962657	1.05917	-1.49887	0.423353	1.00632	0.484482	1.08128	-0.983286	0.487374	0.0549048	-0.852444	-1.01985	-0.543757	1.02656	-1.18152	0.131756	1.30133	0.0930659	0.291644	1.08911	0.875736
192	192	KLK10	3203	0.0677171	0.0052189	0.664543	-1.38111	-0.716566	0.415789	0.534039	0.510688	-1.21375	2.81939	3.33721	0.0997399	1.7552	-1.20656	-0.142063	1.36875	2.45113	-1.20333	-0.0313297	1.87096	0.28378	2.50135	2.85197	1.04825	-1.22695	2.06445	2.47629	2.72265	0.237736	0.0576971	3.29006	3.01553	0.259865	1.15265	2.31847	0.473587	1.34686	2.40016	2.93605	3.36074	0.348529	0.81367	-0.53028	2.15033	-0.810673	1.90647
193	193	LBP	3857	0.528578	0.292901	0.177585	-1.79751	-1.61992	1.31255	3.01139	1.43355	1.73474	1.62507	-1.49002	1.33668	2.46095	2.08908	2.22075	2.24695	-0.185995	2.49745	2.97232	2.53667	2.98707	-1.32223	2.89198	-0.82233	2.76997	0.930703	2.15288	2.18357	2.338	1.49666	2.79918	2.31141	-0.010982	1.79429	2.68367	2.75765	2.0183	2.45863	2.39228	2.59058	2.31762	2.36898	1.73711	2.85563	2.46088	2.3557
194	194	GDPD2	3277	0.0837708	0.0094272	0.431451	-1.0051	-0.57365	0.808595	1.15016	0.911146	1.28972	1.49606	1.26336	0.0661142	1.0775	-1.27814	0.654754	0.914436	1.1909	0.23101	0.220021	1.31696	0.823877	1.22689	1.40902	0.831642	1.20736	1.30439	1.20098	1.59807	0.743839	0.71174	1.40213	1.37782	1.31644	1.00404	1.2461	1.07054	0.798798	0.46809	1.28773	1.2711	0.50203	1.16218	1.31346	0.973653	1.04371	1.5948
195	195	KIF1A	4355	0.900038	0.785931	-0.0403955	-1.01516	-1.05556	1.18516	0.560485	2.45158	-1.2193	2.46744	1.18842	2.98334	0.0390498	2.64037	0.123693	1.71167	1.89096	0.789356	-0.725769	1.50347	1.93008	-1.17263	-1.32684	3.03265	1.51776	2.06159	1.87373	2.52781	1.46407	2.47466	2.05192	2.20009	-1.66772	2.63689	1.55969	0.253697	-1.14939	-0.0675396	2.2853	-1.34682	1.9835	-1.05346	-0.408289	1.65562	-1.22097	2.43701
196	196	UNC13A	3972	0.658567	0.455931	0.148172	-0.92632	-0.778148	0.548599	0.900991	0.815066	1.11637	1.31554	1.2674	1.02004	0.289002	1.11422	0.84557	1.06674	0.824264	0.983324	0.425056	1.46291	1.84477	1.19639	1.29389	1.37749	1.64511	-0.651171	1.24519	0.732615	1.21059	1.51441	1.14392	1.36605	1.22663	1.00208	1.23416	1.32089	0.780073	1.04812	1.21889	1.48643	0.728132	1.12171	-0.0801795	0.917561	1.09614	1.2231
197	197	SULT4A1	3810	0.461363	0.239225	0.204286	-0.851156	-0.64687	1.40252	-0.269752	1.08963	0.386229	1.51208	0.86174	1.60398	0.39608	-0.109208	0.974999	0.505705	1.23771	0.133951	-0.393422	1.50882	1.85665	0.555102	0.985199	1.29836	-0.223308	0.397299	1.30155	0.647396	1.50324	0.238003	1.6457	0.172583	1.46281	1.49691	0.425915	0.375297	-0.458379	1.50548	1.47016	1.28013	1.3411	1.45633	0.287247	1.30283	-0.588284	1.51313
198	198	GFAP	4915	0.243194	0.0779466	-0.280064	-1.39721	-1.67727	1.72394	1.92086	2.19115	2.0842	1.44575	0.520923	2.05087	1.93861	2.81399	2.20177	-0.71944	0.637722	2.36804	1.78321	2.13455	2.55268	-0.810301	-0.0766749	2.00144	2.80059	1.94012	0.0849121	1.367	2.26962	-0.770369	1.29596	1.807	0.950334	2.81795	1.99178	1.50883	2.1037	2.27916	-0.0252045	2.53051	1.56713	1.38938	1.72104	2.10956	0.241277	1.68916
199	199	TNS4	2910	0.0176703	0.0003524	0.560061	-0.116156	0.443904	-0.188443	-0.134107	0.319088	1.34032	3.0607	-0.220793	-1.02057	-0.255755	-0.711877	-0.921585	0.00419667	-0.674312	-1.10624	-1.06679	0.505861	-0.608394	0.180823	0.0150465	-0.81952	0.236659	1.56603	0.707365	2.3575	-0.0625526	-0.185718	2.41131	2.70988	0.709377	-0.926943	0.0519115	0.127267	0.251127	-0.882033	1.8202	0.30678	-1.1297	2.08793	0.11961	-0.601918	1.26497	1.92275
200	200	PODNL1	4457	0.774568	0.586994	-0.0856544	-0.244091	-0.329746	0.0419129	0.422386	0.143499	0.112105	0.523106	0.483819	0.465456	0.56047	1.07488	0.961453	0.748809	0.749415	-0.247667	0.559922	0.799204	0.107752	0.0560412	0.952604	0.614743	-0.146354	0.546683	0.339509	0.110368	0.790825	0.160127	0.452233	-0.0349834	0.345563	0.797388	-0.370721	1.1896	0.557718	-0.0381784	-0.652045	0.908276	0.555946	1.10519	0.0900746	-0.252286	-0.601246	0.946906
201	201	LINC00470	4763	0.398943	0.174466	-0.149068	-0.366674	-0.515742	1.62987	1.66047	1.30414	1.08303	1.4162	0.882969	1.27178	-1.09529	-0.359758	1.06078	-1.71691	0.670609	-0.959226	-1.16585	0.0352701	0.58808	-1.08876	-1.33768	-1.78921	1.60805	-0.995781	1.37612	0.585103	0.485667	0.946941	1.51636	1.49275	1.18825	-0.910632	1.20879	-0.5349	-0.524205	-1.6372	1.42387	-1.61753	1.34787	1.30113	1.71201	-1.55183	1.49028	1.21738
202	202	RHBG	4777	0.386325	0.162934	-0.0835142	-1.23954	-1.32306	1.55412	1.61544	1.56956	1.16949	1.07905	1.74327	1.26994	1.02575	2.00933	1.04834	1.41165	1.05827	1.04608	1.18821	1.22423	1.46934	0.71778	1.45511	1.67618	1.53218	1.22779	0.595582	0.541121	1.3167	1.45858	1.11386	1.23054	1.00653	3.01153	1.20865	1.31108	1.19055	1.48933	1.23649	0.176515	1.47346	1.37387	1.58918	1.46538	0.527954	1.10556
203	203	ALDH3B2	3941	0.619354	0.407609	0.110228	-0.23637	-0.126142	0.356994	1.06982	0.423216	-0.87172	0.310568	-0.89217	-0.842338	-0.116005	0.405521	-1.88018	-0.573946	-1.78668	-1.453	0.288066	0.951827	0.879437	-0.578808	0.00339508	-0.0018367	0.997242	0.394108	1.11844	0.961175	0.828012	0.404471	0.451624	1.04763	-0.44411	-0.71147	1.23542	0.731921	0.61167	-1.38726	-0.021285	-0.202423	0.837827	0.981094	0.958675	0.619073	0.604741	0.427493
204	204	TPTE2	5127	0.124036	0.0199533	-0.232227	-0.4954	-0.727627	0.93056	0.720984	0.909352	-0.324961	1.64974	0.501623	1.20735	-0.229527	0.141053	0.978071	0.384717	0.539733	0.8685	1.18745	1.39457	1.25655	0.309443	1.19475	1.12809	1.24467	0.786679	1.60532	-0.898209	-0.214019	0.768318	-0.47523	0.361791	-0.541823	-0.578444	0.0538308	1.05962	0.785136	0.222164	0.395836	1.11049	0.85843	0.683302	0.0559458	-0.220164	0.763347	0.129298
205	205	CHI3L1	4486	0.733513	0.534984	-0.198623	0.232152	0.0335293	0.826043	1.63343	-0.517896	0.0451815	-0.723278	0.529505	-0.135562	0.0335467	0.628192	0.0835078	-1.02169	0.155785	0.0891076	0.0738459	1.23038	0.252132	-0.324321	0.796939	-0.557786	1.39512	-0.93551	0.193782	-1.15082	-1.05344	0.661376	-0.548809	-0.281357	-0.210131	-0.137365	0.0365699	2.16224	-0.440786	-0.777888	-1.40398	0.0309926	0.19375	-0.193715	0.448096	-0.406903	-1.03632	0.648717
206	206	EPHB2	4221	0.973024	0.934214	-0.0262746	0.379849	0.353574	0.138888	0.054449	0.530717	0.211196	0.321077	-0.652642	0.0466829	-0.788301	0.716043	0.46029	-0.724112	-0.319603	-0.359308	-0.130108	-0.0119481	0.454266	-0.66182	-1.04559	-0.594784	0.443267	-0.43062	-1.04049	0.600337	0.0853254	0.395498	-1.22444	0.656907	-0.668708	-1.14964	-0.0677721	-0.27774	-0.321633	-0.152618	0.260768	-0.166183	-1.13181	-1.16833	-1.90884	0.696717	-0.305109	-0.0230017
207	207	C1QTNF6	3925	0.59984	0.383911	0.0791722	0.637046	0.716218	-0.00990206	0.143201	-0.102448	-0.53928	-1.39067	-0.679245	-0.681969	-0.122912	-0.243247	-1.5312	-0.226011	-0.62632	-1.53358	-1.87531	0.142712	-0.322267	-0.66878	-0.279762	-0.540682	-0.555743	-0.0265509	0.0226255	-0.564917	-0.399872	-0.0835687	-0.932682	0.204341	-0.0331063	-0.605356	-0.930045	-2.33831	-0.154479	-0.672515	-0.721303	-0.772617	-0.352801	0.773263	-0.175304	-1.4283	0.14272	0.331818
208	208	TEX15	3772	0.422904	0.201211	0.117507	-1.05692	-0.93941	1.31216	1.26481	-0.000763385	1.65231	1.72768	1.4199	1.73461	0.463097	-1.74358	-2.18089	0.229118	1.67956	-0.355339	-0.30023	1.34052	1.59048	1.53547	-1.13947	0.104623	0.827821	1.50895	1.42726	1.70556	1.54524	0.811336	0.929787	1.61844	1.67445	1.26585	1.56958	-0.415716	-0.33477	0.843041	1.50052	0.916597	1.62924	1.00776	1.72054	1.37988	0.769476	1.68538
209	209	ADAMDEC1	4591	0.589999	0.368119	-0.125998	0.194314	0.068316	0.689024	0.48172	0.483393	0.521138	0.576209	-1.15622	-0.937067	-0.937068	-0.0691337	-0.224448	-0.944311	-0.78717	-0.263354	-0.171117	0.937787	1.18682	0.322519	0.307154	-0.350826	1.00124	-0.96915	0.856929	-0.237491	-1.21006	0.808501	-0.755304	0.48359	0.119711	-1.12348	1.2836	-0.276213	-0.139679	-0.300497	0.569157	0.40563	0.0488637	-0.731381	-0.575645	-0.179956	-0.627796	-0.385338
210	210	CCNB1	3882	0.546316	0.324521	0.130965	0.872093	1.00306	-0.892788	0.127707	-0.666396	-1.04641	-1.42453	-1.00136	-0.572337	-0.911314	-1.11154	-1.60439	-1.77233	-1.21479	-2.18665	-1.55584	0.987222	0.303795	-0.462106	-2.04305	-0.817748	-0.505888	-0.942268	-0.00741077	-0.680748	-0.409278	-0.324678	-2.37274	-1.19678	-1.2574	-1.06861	0.312752	-3.09759	-1.23201	-0.852743	-0.606366	-1.90327	0.263554	-2.23731	-0.746513	-0.716698	-1.97737	0.575237
211	211	PTGFRN	3462	0.169044	0.0354172	0.154366	0.70077	0.855137	-0.720541	-0.746246	-0.430285	-0.0726387	-1.33067	-0.54957	-1.14436	-0.684728	-0.587406	-0.428004	-0.877884	-0.831317	-1.26991	-1.84517	-0.0517056	-0.679692	-1.02077	-0.588392	-1.12757	-0.13333	-0.0281291	-0.35439	-0.307658	0.193539	-0.550582	-0.515816	-0.216798	-1.04699	-1.21993	-0.122046	-0.401227	-1.18992	-1.12837	-0.192862	-0.225221	-1.03169	-0.699829	-1.43383	-1.18232	-0.957417	-0.258163
212	212	VTCN1	5078	0.146887	0.0280382	-0.360568	0.0479408	-0.312627	0.77669	0.556665	0.171022	-0.652471	0.787007	-0.768935	0.804386	-0.782362	-0.842244	-1.70836	-0.399266	-1.23053	0.566657	-0.648395	-1.05731	0.124757	-1.00531	-2.12514	-1.31443	1.37814	1.94542	0.542487	0.37025	0.249813	-0.179199	-0.267101	1.28984	0.953119	0.600526	0.475425	-0.405116	0.686099	-0.0205079	1.64794	0.795754	-0.605696	0.632163	-0.982268	1.16403	1.86462	0.0450495
213	213	GRHL1	3807	0.458535	0.236051	0.0932175	0.210488	0.303705	0.731401	0.284911	0.20527	0.294749	0.995405	-0.510782	-0.441439	-0.319709	-0.358588	-1.46555	-1.01649	-0.357751	-0.906664	-0.896522	0.140666	-0.0373078	0.0341413	-0.907555	-0.419797	-0.21684	0.762594	-0.138076	-1.80694	0.0545784	0.236622	-1.4986	-0.63558	0.755869	0.881207	-0.0558366	-1.14258	-0.0983236	-0.858033	-0.111203	0.421869	-0.258729	-0.854634	0.433762	-0.187912	-0.380916	-0.381746
214	214	LDHA	3846	0.516648	0.279667	0.00165224	0.568882	0.570534	-0.0854218	-0.871249	-0.597558	-1.02423	-2.00472	-1.455	-0.59222	-0.302587	0.0627232	-0.112686	-0.858934	-0.888825	-1.17901	-0.997733	0.601318	-0.264266	-0.850348	-0.94049	0.57152	-1.02029	-0.181075	-0.452496	-1.54293	-0.0916293	-0.939249	-1.25244	-1.13502	-1.30239	-0.686068	-0.315049	-0.751666	-0.527703	-0.0177577	-1.16154	-0.549377	-0.966306	-0.961249	-1.66334	-1.19652	-0.631199	0.380265
215	215	SAA2	4262	0.992188	0.980881	-0.0302411	-0.798845	-0.829087	1.4908	2.23942	-1.18982	-0.289304	2.52388	0.534884	-0.044432	0.13437	1.08298	1.67555	0.584661	0.572301	1.00449	0.710116	2.22962	1.46247	0.729852	2.72454	-0.0212158	1.95035	2.39856	2.29281	1.18626	-0.63966	0.659025	0.200745	0.562557	-0.366542	-0.361204	5.18958	2.673	1.09439	0.126841	0.044494	0.562421	-1.14803	1.90873	-2.60866	1.18427	-1.31634	-0.00534395
[truncated: 2,575 more rows]
[truncated: 167 more columns]

## Sheet: Late_vs_Early_Pathways
	pathway	pval	padj	ES	NES	nMoreExtreme	size	leadingEdge
0	KEGG_NEUROACTIVE_LIGAND_RECEPTOR_INTERACTION	0.829074	0.839082	0.417174	0.744709	5839	5
1	KEGG_CELL_CYCLE	0.65902	0.839082	0.440009	0.88045	5055	8
[truncated: 296 more rows]

## Sheet: Late_vs_Early_MetabolicPathways
	pathway	pval	padj	ES	NES	nMoreExtreme	size	leadingEdge
[truncated: 60 more rows]

[truncated: 1 more sheets: Late-Early_mean_Integrated_comparison]
