# Supplementary material for: SiRCle (Signature Regulatory Clustering) model integration reveals mechanisms of phenotype regulation in renal cancer
Source: Genome Med. 2024 Dec 4;16:144. doi: 10.1186/s13073-024-01415-3 (PMC11616309; doi:10.1186/s13073-024-01415-3)
Supplement: Supplementary file 12 — Additional file 12: Table S11 New ccRCC cohort with DE results, SiRCle and ORA. Sheet 1: DE methylation. Sheet 2: DE RNA. Sheet 3: DE protein. Sheet 4: SiRCle. Sheet 5: ORA on each SiRCle cluster. [file 13073_2024_1415_MOESM12_ESM.xlsx]

## Sheet: CpG_DMC
Name	beta_diff	AveExpr	t	P.Value	adj.P.Val	B	gene_name
cg03630821	0.155565	-0.261632	3.51147	0.000580586	0.00348932	-0.846395	A1BG
cg20509831	-0.15179	-0.344589	-5.06359	1.13053e-06	2.02787e-05	5.04434	A1BG-AS1
cg10222734	-0.207588	-inf	-5.02601	1.39519e-06	2.41791e-05	4.84901	A1CF
cg07196505	-0.316865	0.0233992	-8.11295	1.27955e-13	2.22268e-11	20.5068	A2BP1
cg25710107	0.0726111	2.28839	2.90549	0.00419137	0.0173427	-2.65565	A2LD1
cg22294666	-0.203816	0.0486843	-5.44291	1.95666e-07	4.68072e-06	6.7243	A2MP1
cg01951142	0.146653	1.58213	4.21134	4.24387e-05	0.000408299	1.60018	A3GALT2
cg25657413	-0.207757	1.00305	-4.71982	5.154e-06	7.16446e-05	3.59761	A4GALT
cg23669440	-0.12846	1.00306	-3.40759	0.000830855	0.00467969	-1.17765	A4GNT
cg05399607	-0.199211	0.696829	-6.87202	1.36905e-10	9.76937e-09	13.7343	AAA1
cg07833959	0.0466913	2.19844	2.64147	0.00908136	0.0322005	-3.34816	AAAS
cg01392656	-0.104155	2.55218	-2.68277	0.00807586	0.0293203	-3.24379	AACS
cg21473545	-0.188356	0.634315	-7.8813	4.8666e-13	7.1824e-11	19.2078	AACSL
cg12923936	-0.123807	-inf	-3.31137	0.00115908	0.00614012	-1.48099	AADAC
cg22484330	-0.0783946	-inf	-2.83266	0.00525338	0.0207862	-2.85469	AADACL2
cg06386451	0.127697	2.53299	4.4201	1.82238e-05	0.000203692	2.39892	AADACL2-AS1
cg04505750	-0.209928	0.297895	-5.54211	1.22064e-07	3.15061e-06	7.17734	AADACL3
cg05274300	-0.174539	0.934522	-5.90698	2.05825e-08	7.02099e-07	8.88989	AADACL4
cg16275569	-0.11234	-inf	-2.78177	0.00606686	0.0233236	-2.98778	AAED1
cg07213853	0.0969349	1.80705	3.03809	0.00278514	0.0124843	-2.28554	AAGAB
cg26179530	-0.221083	-0.388354	-5.45559	1.84269e-07	4.44978e-06	6.7819	AAK1
cg10905699	0.0163223	-3.5608	2.88283	0.00448752	0.0183166	-2.71729	AAMDC
cg14699839	-0.189164	0.617784	-5.78741	3.71622e-08	1.15789e-06	8.3209	AANAT
cg05724986	0.0897831	0.805945	2.4429	0.015668	0.0496533	-3.82921	AAR2
cg05322632	-0.0367747	3.00922	-4.24245	3.74503e-05	0.000368193	1.71799	AARS
cg15447628	-0.10696	1.24413	-3.04326	0.00274037	0.0123219	-2.27082	AARS2
cg06083887	-0.295396	0.108342	-7.33038	1.10637e-11	1.09809e-09	16.1737	AASDHPPT
cg03288740	-0.108076	0.358373	-4.54368	1.08888e-05	0.000133068	2.88684	AATBC
cg04920416	0.146202	-inf	6.50953	9.57281e-10	5.15429e-08	11.8528	AATF
cg11684549	-0.179289	-inf	-4.87793	2.60125e-06	4.04894e-05	4.24961	AATK
cg15729298	-0.116321	1.19398	-4.83576	3.11456e-06	4.70992e-05	4.07719	AATK-AS1
cg17118435	0.212164	0.126478	5.50152	1.48155e-07	3.70871e-06	6.99131	ABAT
cg06795340	-0.245504	0.178729	-5.79902	3.51012e-08	1.10221e-06	8.37582	ABCA1
cg12411425	-0.251776	-inf	-7.6085	2.42739e-12	2.91872e-10	17.6486	ABCA10
cg07934026	0.0385877	-inf	3.40882	0.000828571	0.00466895	-1.17457	ABCA11P
cg05668745	-0.210527	0.881498	-5.63001	7.99996e-08	2.2108e-06	7.58335	ABCA12
cg17691939	-0.363055	-0.0787669	-9.14236	2.81903e-16	1.01391e-13	26.4615	ABCA13
cg00949442	0.0845741	-3.58283	2.52938	0.0124028	0.0412455	-3.62395	ABCA17P
cg13806966	-0.199392	-0.29865	-3.64216	0.000365739	0.00239344	-0.417646	ABCA2
cg21484914	-0.10771	1.31513	-3.94025	0.000121761	0.000971799	0.609204	ABCA3
cg12411425	-0.251776	-inf	-7.6085	2.42739e-12	2.91872e-10	17.6486	ABCA5
cg11375638	-0.15444	-inf	-5.18509	6.54457e-07	1.28807e-05	5.56794	ABCA6
cg23455677	-0.215873	0.123753	-4.37169	2.22273e-05	0.000239984	2.21099	ABCA7
cg20561863	-0.198239	-1.07733	-3.77606	0.0002249	0.00160758	0.0353089	ABCA8
cg26231095	0.0825215	-inf	2.86734	0.00470626	0.0190307	-2.75964	ABCA9
cg16531022	-0.0588961	2.15508	-2.84628	0.00500871	0.0200023	-2.81616	ABCA9-AS1
cg07007914	-0.272913	-inf	-7.42312	6.72971e-12	7.15233e-10	16.6573	ABCB1
cg15864310	-0.139989	-1.05459	-3.70382	0.000292832	0.00199506	-0.21077	ABCB11
cg06281721	-0.148242	-inf	-3.29239	0.00123458	0.00646226	-1.53899	ABCB5
cg16061369	0.143478	1.58223	5.0127	1.42152e-06	2.45561e-05	4.82551	ABCB6
cg03550138	-0.24965	-2.09853	-9.69876	9.44213e-18	5.15677e-15	29.77	ABCB8
cg13485184	-0.157743	-0.472192	-5.46168	1.78965e-07	4.34265e-06	6.8099	ABCB9
cg16890922	-0.348702	-2.84274	-8.87321	1.42819e-15	4.21819e-13	24.8814	ABCC1
cg21493899	-0.192297	1.40726	-6.06711	9.22602e-09	3.55122e-07	9.66341	ABCC11
cg22572859	-0.147165	1.80175	-5.98684	1.38159e-08	5.01504e-07	9.27405	ABCC12
cg05202042	0.0738495	-1.94653	3.08635	0.00239212	0.0110394	-2.14719	ABCC13
cg13617376	-0.193701	0.775465	-5.5929	9.56689e-08	2.57209e-06	7.41143	ABCC2
cg18426477	-0.352714	-0.00601516	-10.7085	1.78035e-20	1.97308e-17	35.8826	ABCC3
cg26881318	-0.324295	0.288038	-8.25544	5.571e-14	1.06846e-11	21.3156	ABCC4
cg19813803	0.184048	2.40182	7.66341	1.69771e-12	2.13396e-10	17.9938	ABCC5
cg16631992	-0.222422	0.0429609	-5.13029	8.35447e-07	1.58031e-05	5.33354	ABCC6
cg16262365	-0.209191	-0.229779	-4.9696	1.72378e-06	2.88016e-05	4.64141	ABCC6P1
cg27299814	-0.280665	-1.33507	-8.86061	1.54034e-15	4.51061e-13	24.8078	ABCC8
cg09185990	-0.263455	-inf	-7.04895	5.42393e-11	4.37097e-09	14.6337	ABCC9
cg24668255	-0.155883	0.475793	-2.95514	0.00360229	0.0153487	-2.5188	ABCD1
cg17122425	-0.0841866	1.62627	-2.91403	0.00408416	0.0169881	-2.63226	ABCD2
cg11237362	-0.186386	1.28228	-5.6088	8.86209e-08	2.4084e-06	7.48498	ABCD3
cg05289668	-0.141108	-0.186992	-4.40885	1.90875e-05	0.000211635	2.35509	ABCD4
cg16252726	-0.059091	2.43481	-3.34155	0.00103916	0.0056154	-1.38378	ABCE1
cg12716083	0.222221	0.204171	6.55579	7.40274e-10	4.13354e-08	12.1004	ABCF1
cg08499057	0.0902471	1.05905	3.21687	0.00157132	0.00785659	-1.7634	ABCF2
cg09866366	0.128208	-inf	2.63605	0.0092269	0.0326129	-3.36185	ABCF3
cg20727187	-0.529622	-3.00454	-16.195	1.98207e-35	1.18985e-30	69.3258	ABCG1
cg23968222	-0.261544	0.304235	-7.53402	3.53209e-12	4.0628e-10	17.2822	ABCG2
cg16772377	-0.201929	-0.217296	-5.44184	1.96661e-07	4.70189e-06	6.71943	ABCG4
cg07103454	-0.0983181	-inf	-2.78088	0.00609152	0.0233967	-2.9905	ABCG5
cg05981173	-0.0891087	1.85342	-5.44918	1.89611e-07	4.56027e-06	6.7543	ABCG8
cg23768539	-0.0908951	0.701749	-2.45939	0.0149919	0.0479492	-3.79058	ABHD1
cg20200594	0.161761	-inf	3.28074	0.0012781	0.0066463	-1.57244	ABHD10
cg05221465	-0.0364011	2.42521	-2.92981	0.00389169	0.0163334	-2.58873	ABHD11
cg03882842	-0.311908	0.607173	-12.1691	1.77315e-24	6.11154e-21	44.8563	ABHD12
cg21052932	-0.203597	-0.0588291	-4.20206	4.40344e-05	0.000420785	1.56538	ABHD12B
cg26715529	-0.172903	0.322671	-3.78667	0.000216286	0.00155665	0.071762	ABHD13
cg18328933	0.139644	0.904696	4.53593	1.12622e-05	0.000136848	2.85501	ABHD14A
cg18328933	0.139644	0.904696	4.53593	1.12622e-05	0.000136848	2.85501	ABHD14B
cg00574412	-0.140902	-0.236312	-4.82	3.33641e-06	4.98638e-05	4.01161	ABHD15
cg07454492	-0.202052	-inf	-5.12123	8.86722e-07	1.65977e-05	5.27897	ABHD16A
cg01809435	0.0709437	0.262565	2.45093	0.0153352	0.0488179	-3.81042	ABHD16B
cg00088282	0.0189855	-3.72832	2.55233	0.0116439	0.0392491	-3.56831	ABHD17B
cg22438251	0.150423	3.32884	8.74408	3.09437e-15	8.39576e-13	24.1287	ABHD17C
cg22650378	-0.205842	0.0280876	-5.1808	6.6328e-07	1.30263e-05	5.55433	ABHD2
cg10053495	0.0975434	-inf	3.18755	0.00173078	0.00849642	-1.85135	ABHD3
cg06162267	0.06756	2.57283	3.02913	0.0028643	0.0127699	-2.311	ABHD4
cg04988061	0.077873	-inf	3.98221	0.000104296	0.000855783	0.755638	ABHD5
cg26142490	-0.232479	0.34185	-6.79776	2.04234e-10	1.37435e-08	13.3469	ABI1
cg04925748	0.150606	0.32364	3.01419	0.00300109	0.013258	-2.35335	ABI2
cg25616535	-0.296739	-1.15493	-7.24724	1.75616e-11	1.64296e-09	15.7254	ABI3
cg15788038	-0.375741	-1.06006	-8.22516	6.65091e-14	1.24735e-11	21.1433	ABI3BP
cg22911547	-0.346148	-0.849211	-5.66993	6.59424e-08	1.87958e-06	7.76915	ABL2
cg03850986	-0.443241	-inf	-10.4541	9.856e-20	9.01005e-17	34.2171	ABLIM1
cg04200472	-0.248701	0.487777	-7.09688	4.02433e-11	3.37327e-09	14.9211	ABLIM2
cg04946818	-0.361135	-1.77099	-6.65164	4.4577e-10	2.68515e-08	12.5912	ABLIM3
cg24267699	0.0889527	-2.07056	2.87559	0.00458754	0.0186384	-2.73709	ABO
cg13603551	-0.134597	0.219841	-3.26344	0.00134826	0.00694117	-1.62306	ABP1
cg08837344	-0.137664	1.04187	-2.82451	0.00534395	0.0210747	-2.8744	ABRA
cg02902110	-0.0151985	-4.06353	-2.52801	0.0124496	0.0413704	-3.62727	ABRACL
cg06728252	0.275501	0.752381	4.00833	9.38867e-05	0.000784857	0.853064	ABT1
cg25929731	-0.117513	1.18709	-4.05007	7.99281e-05	0.00068796	1.00424	ABTB1
cg06625872	-0.328377	-2.84525	-10.839	7.8512e-21	9.56976e-18	36.6802	ABTB2
cg27183400	-0.246325	-1.98799	-8.12705	1.17877e-13	2.06958e-11	20.5866	ACAA2
cg06026545	0.190872	0.314033	4.37236	2.21666e-05	0.000239462	2.21358	ACACA
cg26625316	-0.185054	0.561517	-4.49314	1.3467e-05	0.000158562	2.68547	ACACB
cg26813561	-0.195943	0.331393	-4.18325	4.74475e-05	0.000447317	1.49501	ACAD10
cg12165180	-0.162918	0.0828556	-4.45572	1.57315e-05	0.000180455	2.53819	ACAD11
cg01692842	-0.0464292	2.524	-2.61309	0.00983643	0.0343332	-3.41904	ACAD8
cg01958008	0.135207	1.67624	4.49044	1.36194e-05	0.000160105	2.6748	ACAD9
cg20741644	0.102782	-inf	3.21934	0.0015605	0.00781202	-1.75656	ACADL
cg22875332	0.0625235	-1.93671	2.45331	0.0152379	0.0485732	-3.80484	ACADM
cg06698843	-0.0835311	1.58492	-4.37027	2.23389e-05	0.000240965	2.20614	ACADS
cg26391229	-0.152692	-1.66279	-6.59697	5.94524e-10	3.42455e-08	12.3125	ACADSB
cg27219955	-0.162754	-0.0753654	-4.61545	8.05296e-06	0.000103598	3.17339	ACAN
cg07520074	0.142114	-0.623585	4.55173	1.05395e-05	0.000129471	2.91793	ACAP1
cg00482107	0.161348	2.57106	5.12667	8.49311e-07	1.60173e-05	5.31779	ACAP2
cg23310884	-0.146477	-1.11892	-3.96569	0.000110528	0.000897771	0.69995	ACAP3
cg07852684	-0.242192	0.147846	-5.73914	4.7078e-08	1.41347e-06	8.09328	ACAT1
cg10562159	0.0509095	2.12638	2.62192	0.00959576	0.0336592	-3.39707	ACAT2
cg11434693	-0.12122	0.593061	-4.49836	1.31774e-05	0.000155822	2.70608	ACBD3
cg27395066	-0.222076	-0.81031	-4.13762	5.68065e-05	0.000519558	1.32543	ACBD4
cg00507135	-0.112265	1.26679	-3.07713	0.00246302	0.0113048	-2.17378	ACBD5
cg02834951	-0.176231	-inf	-4.01637	9.12635e-05	0.000766879	0.880293	ACBD6
cg16615454	0.15121	1.93298	3.99702	9.80514e-05	0.000813416	0.812324	ACCN2
cg01624004	0.155669	0.33223	3.70661	0.000289878	0.00197829	-0.201326	ACCN3
cg04576568	-0.148953	-3.53637	-5.43831	1.99971e-07	4.76914e-06	6.70342	ACCN4
cg15736994	-0.117033	1.33744	-3.9573	0.00011412	0.000921225	0.669959	ACCN5
cg04074835	-0.136923	-1.10151	-2.8664	0.00471588	0.0190613	-2.76194	ACCS
cg23980760	-0.185923	0.783535	-6.37643	1.89212e-09	9.22488e-08	11.1931	ACCSL
cg26919100	0.120966	-1.32199	2.58423	0.0106617	0.0366069	-3.49039	ACD
cg24189328	-0.0988999	1.3456	-3.43739	0.000750284	0.00430714	-1.0835	ACE
cg10408040	-0.213319	0.0984248	-4.28391	3.17368e-05	0.000321593	1.87438	ACE2
cg09310718	-0.199095	-inf	-3.46379	0.000687191	0.00400577	-1.00125	ACER2
cg24412297	-0.146056	1.26057	-4.41384	1.87001e-05	0.000208051	2.3745	ACER3
cg03733463	-0.119379	0.990445	-3.36699	0.000953732	0.00523635	-1.30479	ACHE
cg06067658	-0.127785	-0.250225	-2.68845	0.00794574	0.0289405	-3.22932	ACKR1
cg01419572	-0.232272	-1.74608	-6.3708	1.94825e-09	9.44448e-08	11.1648	ACKR2
cg20195763	-0.0518054	-2.34151	-2.75661	0.00652574	0.024722	-3.05353	ACKR3
cg15387619	-0.0796668	-inf	-2.52009	0.0127753	0.0422217	-3.64649	ACKR4
cg06956006	-0.324572	0.598039	-9.59731	1.7607e-17	8.88819e-15	29.163	ACLY
cg26972183	-0.125267	-inf	-2.92888	0.00393505	0.0164848	-2.59421	ACMSD
cg00555456	0.159761	0.49997	4.17222	4.95635e-05	0.000464059	1.4539	ACN9
cg22022320	-0.198578	0.814188	-4.96631	1.74926e-06	2.91455e-05	4.62741	ACO1
cg05288548	-0.179583	1.27547	-3.79242	0.000211742	0.00152977	0.0915871	ACO2
cg26875874	0.145716	-inf	2.57009	0.0113649	0.0385039	-3.45454	ACOT1
cg00580752	-0.1038	1.14067	-2.78143	0.00606866	0.0233284	-2.9885	ACOT12
cg13431929	0.128116	-1.12349	4.2187	4.12133e-05	0.000398478	1.62781	ACOT13
cg21703462	0.175309	2.32103	4.92374	2.11373e-06	3.40898e-05	4.44679	ACOT2
cg21877774	-0.0700461	-3.07461	-3.98201	0.000103854	0.000852876	0.758377	ACOT4
cg05904038	-0.225853	-inf	-5.95389	1.64581e-08	5.81169e-07	9.10628	ACOT7
cg13334949	0.0815591	-1.15528	2.71709	0.00731808	0.0270965	-3.15594	ACOT8
cg26205890	0.185936	1.85719	5.39665	2.43386e-07	5.62378e-06	6.51492	ACOX1
cg17781866	-0.18418	-inf	-4.51384	1.24011e-05	0.000148217	2.76434	ACOX3
cg12966876	-0.249679	-inf	-5.54787	1.21655e-07	3.14243e-06	7.18316	ACOXL
cg26398848	0.0785349	-1.68476	3.54475	0.00051675	0.00317388	-0.738496	ACP1
cg21207418	-0.153997	0.740664	-3.30911	0.0011585	0.00613759	-1.48376	ACP5
cg04689131	-0.190651	0.870385	-4.74135	4.6967e-06	6.63678e-05	3.68601	ACP6
cg03914735	-0.102807	0.784438	-2.69226	0.0078596	0.0286898	-3.21961	ACPL2
cg06619706	-0.0269677	4.06233	-2.72522	0.00714822	0.0265998	-3.13497	ACPT
cg19552414	-0.11161	1.16093	-4.50346	1.28998e-05	0.000153141	2.72626	ACR
cg08495950	-0.155949	1.14704	-3.90201	0.000140705	0.00109519	0.47374	ACRBP
cg27121267	-0.0766429	1.21764	-2.78409	0.00602152	0.0231852	-2.98151	ACRV1
cg02119938	-0.248514	-1.35294	-7.25537	1.67873e-11	1.58104e-09	15.7691	ACSBG1
cg27499185	-0.165502	-1.21993	-4.66676	6.47203e-06	8.6578e-05	3.38106	ACSBG2
cg05346527	-0.123514	1.39168	-3.7559	0.000242185	0.00170763	-0.0337739	ACSF2
cg27571769	0.164753	0.558957	5.26132	4.57712e-07	9.54078e-06	5.9095	ACSL1
cg25947773	0.156557	1.36965	3.7577	0.00024059	0.00169865	-0.0276129	ACSL3
cg09422883	-0.144949	-2.33256	-4.94971	1.88347e-06	3.10045e-05	4.55685	ACSL4
cg14657421	-0.220837	1.21976	-7.25236	1.70695e-11	1.60359e-09	15.7529	ACSL5
cg07841119	0.159216	-0.959773	5.21805	5.5895e-07	1.12749e-05	5.71814	ACSL6
cg16699736	-0.0616635	0.717209	-2.47143	0.0145131	0.0467266	-3.76216	ACSM2A
cg19501024	-0.0861903	-0.261311	-2.44292	0.0156671	0.0496508	-3.82916	ACSM2B
cg21343895	-0.148922	0.810107	-5.08521	1.02524e-06	1.87178e-05	5.13778	ACSM4
cg16736889	-0.338474	-1.26775	-9.31519	9.87157e-17	4.04501e-14	27.4836	ACSM5
cg21800396	-0.0613463	2.03745	-2.55221	0.0116495	0.0392651	-3.56869	ACSM6
cg09235357	0.202773	1.88567	5.80972	3.3301e-08	1.05511e-06	8.4265	ACSS1
cg13632208	-0.187918	-0.113968	-5.51552	1.38596e-07	3.50956e-06	7.05535	ACSS2
cg15051463	-0.0991315	-1.92897	-2.59604	0.0103167	0.0356705	-3.46128	ACSS3
cg16940506	0.163082	-2.1064	4.15057	5.39852e-05	0.000498214	1.3734	ACTA1
cg09248698	0.133241	-inf	2.5759	0.0115644	0.0390391	-3.44559	ACTA2
cg06098342	-0.110266	0.605307	-2.73275	0.00699423	0.0261367	-3.11552	ACTA2-AS1
cg04490349	-0.0793038	-1.66719	-2.56657	0.0111967	0.0380582	-3.53368	ACTB
cg05303982	-0.28676	0.35371	-5.55318	1.15762e-07	3.01541e-06	7.22826	ACTBL2
cg27239579	-0.13049	0.951777	-4.05598	7.8121e-05	0.000675027	1.02573	ACTC1
cg25883461	-0.163163	-inf	-4.6868	6.048e-06	8.18049e-05	3.44844	ACTG1P17
cg26486555	-0.12524	1.17879	-5.12386	8.60242e-07	1.61863e-05	5.30556	ACTG2
cg06650819	-0.107142	1.31463	-3.57799	0.000459618	0.00288557	-0.629846	ACTL6A
cg11628026	-0.0138521	3.60226	-2.77281	0.00622267	0.0238038	-3.01102	ACTL7A
cg00605182	-0.0802137	1.77806	-5.5424	1.21607e-07	3.14129e-06	7.18073	ACTL7B
cg03220543	-0.26825	-0.902622	-8.11785	1.24361e-13	2.16809e-11	20.5345	ACTL8
cg02339243	-0.102157	0.801079	-3.00219	0.00311524	0.0136615	-2.38721	ACTL9
cg27371320	-0.195383	-1.4283	-5.33141	3.30434e-07	7.28086e-06	6.22172	ACTN1
cg25476513	-0.150302	-inf	-4.10747	6.42935e-05	0.000575389	1.21019	ACTN1-AS1
cg18773362	-0.0745014	1.16907	-3.49077	0.000623678	0.00370091	-0.912757	ACTN3
cg04408200	-0.102327	-2.50695	-3.8291	0.000184842	0.00136912	0.218505	ACTR1A
cg02665968	-0.0913658	1.15006	-4.76545	4.22548e-06	6.07732e-05	3.78648	ACTR1B
cg04617267	-0.1715	-inf	-4.76811	4.20263e-06	6.04966e-05	3.79255	ACTR2
cg07093324	-0.336765	-inf	-9.66697	1.32629e-17	6.94338e-15	29.4421	ACTR3
cg25379012	-0.0688817	1.73438	-2.52252	0.0126377	0.0418719	-3.64048	ACTR3BP2
cg20927119	-0.286823	-0.080924	-7.37267	8.7383e-12	8.96307e-10	16.4027	ACTR3C
cg07276383	0.113089	-0.476125	4.26865	3.37303e-05	0.000337911	1.81679	ACTR5
cg12425800	0.123465	-inf	2.73155	0.00702319	0.0262232	-3.11876	ACTR6
cg20879770	0.058311	2.25986	2.67352	0.00829191	0.0299431	-3.2673	ACTR8
cg07940804	-0.182379	0.849084	-4.57289	9.64105e-06	0.000120318	3.00249	ACTRT1
cg15211996	-0.244679	-0.235635	-7.92475	3.80429e-13	5.80241e-11	19.4474	ACTRT2
cg14089787	0.164121	2.69723	6.06685	9.23844e-09	3.55448e-07	9.66212	ACVR1
cg08992565	0.160178	-0.417678	3.74211	0.000254719	0.00178008	-0.0808303	ACVR2A
cg25749512	0.206041	-0.524841	5.9142	1.98563e-08	6.81391e-07	8.9245	ACVRL1
cg23879118	-0.22644	-0.850708	-5.42149	2.16511e-07	5.09753e-06	6.62717	ACY3
cg09921423	-0.189996	1.28401	-4.26186	3.46802e-05	0.000345762	1.79065	ACYP2
cg05674377	-0.403848	-inf	-9.09327	3.94785e-16	1.36332e-13	26.1346	ADA
cg08265744	-0.200127	0.42389	-7.48831	4.56734e-12	5.08825e-10	17.0326	ADAD2
cg01949952	0.170474	0.676468	3.51329	0.000576919	0.00347142	-0.840529	ADAM10
cg06986765	-0.157888	0.683385	-3.8232	0.000188941	0.00139385	0.198011	ADAM11
cg07244202	-0.398802	-1.14916	-12.0225	4.48759e-24	1.40552e-20	43.9525	ADAM12
cg24935121	-0.140501	-inf	-5.29889	4.01013e-07	8.54435e-06	6.04126	ADAM15
cg12784422	-0.241275	-0.912848	-6.49699	1.00848e-09	5.38809e-08	11.8014	ADAM17
cg09532670	-0.238916	-inf	-5.09405	9.96812e-07	1.82886e-05	5.16625	ADAM18
cg21052869	-0.196539	-0.230906	-7.34464	1.01808e-11	1.02343e-09	16.2543	ADAM19
cg22936822	-0.118263	-inf	-3.30737	0.00116829	0.00618012	-1.49045	ADAM2
cg20954777	-0.092097	1.93593	-5.19677	6.1609e-07	1.22455e-05	5.62491	ADAM21
cg20576094	-0.123545	-inf	-2.75244	0.00661445	0.0249956	-3.0647	ADAM21P1
cg08427112	-0.189616	-inf	-4.70894	5.45024e-06	7.50441e-05	3.54592	ADAM22
cg13959753	-0.247954	-inf	-6.21759	4.34295e-09	1.87463e-07	10.3915	ADAM23
cg22915945	-0.295896	-0.583618	-5.11036	9.14719e-07	1.70346e-05	5.24684	ADAM28
cg10327756	-0.261842	-inf	-6.73241	2.94358e-10	1.8795e-08	12.994	ADAM29
cg17401106	-0.190847	-0.442209	-7.5903	2.55266e-12	3.0566e-10	17.5973	ADAM33
cg20418101	-0.14752	-inf	-3.7437	0.000274037	0.00188949	-0.0952685	ADAM3A
cg14908202	-0.125397	0.715792	-3.55582	0.000497008	0.00307544	-0.702387	ADAM5
cg19659741	0.233728	-0.965576	4.53562	1.12764e-05	0.000136986	2.85381	ADAM5P
cg27002186	-0.0764997	1.97851	-2.93946	0.00377962	0.01595	-2.56226	ADAM6
cg17897391	-0.19405	1.14867	-7.51939	3.836e-12	4.3655e-10	17.202	ADAM7
cg25526061	-0.146331	0.802821	-4.99737	1.52258e-06	2.59853e-05	4.75991	ADAM8
cg05917342	-0.278926	0.538899	-7.98993	2.61147e-13	4.15462e-11	19.8131	ADAM9
cg01181233	-0.208748	-2.55165	-7.39597	7.67106e-12	7.99937e-10	16.5292	ADAMDEC1
cg00952789	-0.24415	-0.522803	-5.48252	1.62174e-07	3.99892e-06	6.9045	ADAMTS1
cg11590772	0.138676	0.0232643	3.05337	0.00265468	0.0120095	-2.24194	ADAMTS10
cg06579577	-0.145685	-0.860699	-3.93426	0.000124556	0.000989957	0.587937	ADAMTS13
cg18886109	-0.152138	-0.297536	-3.47065	0.000669049	0.00392025	-0.977607	ADAMTS14
cg24321787	0.147314	2.97632	6.44398	1.33098e-09	6.83729e-08	11.5331	ADAMTS15
cg19094166	-0.139309	1.23945	-4.38301	2.12219e-05	0.000231031	2.25477	ADAMTS16
cg21314318	-0.267189	-1.71324	-6.71812	3.12867e-10	1.97944e-08	12.9339	ADAMTS17
cg24048678	-0.335717	-1.80152	-6.27086	3.26549e-09	1.46756e-07	10.6659	ADAMTS18
cg07906992	0.181792	-inf	3.99946	9.76376e-05	0.000810584	0.817544	ADAMTS19
cg27002378	0.121107	-2.08354	4.92599	2.09272e-06	3.38146e-05	4.45632	ADAMTS19-AS1
cg16237961	-0.250771	-0.374072	-6.9162	1.07796e-10	7.93424e-09	13.966	ADAMTS2
cg01138890	-0.191482	0.273916	-3.49321	0.000618716	0.00367664	-0.905268	ADAMTS3
cg05776323	-0.259961	-1.25168	-6.03355	1.09272e-08	4.10084e-07	9.50021	ADAMTS4
cg02800810	0.130902	-2.33426	3.89808	0.0001428	0.00110853	0.459904	ADAMTS5
cg20126681	-0.211693	-inf	-4.91965	2.19889e-06	3.52439e-05	4.41222	ADAMTS6
cg23506979	-0.258945	-0.504768	-8.11537	1.26166e-13	2.19372e-11	20.5205	ADAMTS7
cg06476693	-0.205209	-0.0382942	-6.4183	1.52183e-09	7.67644e-08	11.4036	ADAMTS8
cg09822320	0.164256	0.670396	4.8953	2.3971e-06	3.78483e-05	4.32679	ADAMTS9
cg09822320	0.164256	0.670396	4.8953	2.3971e-06	3.78483e-05	4.32679	ADAMTS9-AS1
cg05163012	-0.290351	-0.838601	-6.69205	3.59536e-10	2.23139e-08	12.7993	ADAMTS9-AS2
cg20712569	-0.213549	0.308275	-6.16634	5.57681e-09	2.3152e-07	10.1491	ADAMTSL1
cg21202204	-0.162808	0.331683	-4.62777	7.64249e-06	9.92355e-05	3.22309	ADAMTSL2
cg10122245	-0.322491	-0.410513	-8.24286	5.99689e-14	1.13923e-11	21.2439	ADAMTSL3
cg18616702	-0.143671	0.970284	-4.81324	3.43697e-06	5.11037e-05	3.98334	ADAMTSL4
cg22994198	0.146305	-1.7967	3.25562	0.00138355	0.00708724	-1.64677	ADAMTSL5
cg18127823	-0.180628	1.585	-3.55039	0.000506594	0.00312301	-0.720097	ADAP1
cg24615954	-0.202186	-0.66852	-4.39492	2.0211e-05	0.000221806	2.30095	ADAP2
cg14369893	-0.266823	-1.01659	-4.94019	1.96488e-06	3.20974e-05	4.51647	ADARB1
cg17735539	-0.341289	0.392445	-8.29604	4.39161e-14	8.69828e-12	21.547	ADARB2
cg15281535	-0.114852	0.452531	-3.21958	0.00155744	0.00780005	-1.75528	ADARB2-AS1
cg15643264	-0.186537	1.52548	-5.92216	1.90847e-08	6.5833e-07	8.96269	ADAT1
cg00809567	-0.102128	1.56005	-3.0703	0.00251674	0.0115036	-2.19341	ADAT2
cg19254118	0.36834	2.89391	6.42314	1.48389e-09	7.5119e-08	11.428	ADAT3
cg05127548	0.110223	0.942402	2.88179	0.00450262	0.018365	-2.72025	ADC
cg19369116	-0.041651	2.89909	-3.63795	0.000371196	0.00242251	-0.43147	ADCK1
cg05658202	0.0560366	-2.3404	2.71422	0.00737882	0.0272774	-3.16332	ADCK2
cg22093718	-0.124526	1.79301	-4.23004	3.93913e-05	0.000383819	1.67046	ADCK3
cg11544653	-0.187244	0.992351	-4.97711	1.66699e-06	2.80066e-05	4.6734	ADCK5
cg03696781	-0.182185	1.11496	-6.60725	5.64075e-10	3.27852e-08	12.3634	ADCY1
cg13861278	-0.105982	0.0643458	-2.94893	0.00367165	0.0155854	-2.53605	ADCY10
cg02191460	-0.0971792	2.30947	-5.38761	2.53957e-07	5.82765e-06	6.47414	ADCY10P1
cg04795186	-0.234616	0.682571	-5.7896	3.67658e-08	1.14702e-06	8.33122	ADCY2
cg00951869	-0.111315	0.194702	-3.68829	0.000309778	0.0020889	-0.263155	ADCY4
cg25714057	-0.311205	0.111894	-8.89669	1.24043e-15	3.73718e-13	25.0187	ADCY5
cg07113397	-0.199539	-1.66631	-5.94202	1.72865e-08	6.05997e-07	9.05804	ADCY7
cg01738022	-0.261217	-1.50968	-4.22223	4.06381e-05	0.000393768	1.64106	ADCY9
cg01637251	0.190775	-0.853204	4.27336	3.31141e-05	0.000332876	1.83427	ADCYAP1
cg01556466	-0.233369	0.0869938	-7.64445	1.89073e-12	2.34063e-10	17.8892	ADCYAP1R1
cg15548833	-0.264258	-0.672676	-8.51017	1.24351e-14	2.85189e-12	22.7748	ADD1
cg08294908	-0.168646	0.1289	-4.88272	2.53388e-06	3.96258e-05	4.27387	ADD2
cg01303442	-0.18276	1.45097	-5.91395	1.98814e-08	6.82059e-07	8.92328	ADGB
cg16314990	-0.155865	1.44181	-5.50222	1.47664e-07	3.69885e-06	6.99449	ADGRA1
cg02040103	-0.207732	-inf	-5.64092	7.71918e-08	2.14638e-06	7.61944	ADGRA3
cg13520942	-0.239495	0.156263	-6.7366	2.83457e-10	1.82054e-08	13.0295	ADGRB1
cg12211691	-0.128088	-1.08094	-3.86244	0.000163238	0.00123717	0.334721	ADGRB2
cg25762522	-0.167822	-inf	-3.66819	0.000333709	0.00222045	-0.331836	ADGRB3
cg20707969	-0.339849	0.235408	-9.15146	2.66786e-16	9.6526e-14	26.5152	ADGRD1
cg01662710	-0.182588	0.693908	-5.18054	6.64053e-07	1.30383e-05	5.55321	ADGRE1
cg16431791	-0.130603	1.82538	-5.0304	1.31289e-06	2.29743e-05	4.90144	ADGRE3
cg22475217	-0.23266	-2.1511	-5.62631	8.14405e-08	2.24408e-06	7.56619	ADGRE5
cg22623539	0.171277	-inf	4.45083	1.62343e-05	0.000185179	2.51048	ADGRF1
cg10730786	-0.203252	0.718455	-5.65109	7.2246e-08	2.02812e-06	7.68136	ADGRF2
cg12427404	-0.126399	-inf	-3.79847	0.000207947	0.00150702	0.109665	ADGRF3
cg26591510	-0.171327	1.07178	-5.59048	9.67894e-08	2.59785e-06	7.40024	ADGRF4
cg21249327	-0.247684	0.437271	-6.81063	1.90588e-10	1.29644e-08	13.4139	ADGRF5
cg10696060	0.203212	-0.903709	5.87593	2.40119e-08	8.00839e-07	8.74143	ADGRG1
cg09504231	-0.164486	-1.00339	-3.72041	0.000275705	0.00189908	-0.154625	ADGRG2
cg04793333	-0.219672	0.618841	-7.39024	7.921e-12	8.22812e-10	16.4981	ADGRG3
cg09601904	-0.223527	-0.135002	-4.926	2.09262e-06	3.38137e-05	4.45637	ADGRG4
cg05026634	-0.135648	1.83787	-5.38555	2.56424e-07	5.87378e-06	6.46487	ADGRG5
cg10886276	-0.319572	-2.50137	-9.60392	1.69071e-17	8.57693e-15	29.2025	ADGRG6
cg05657694	-0.176684	-inf	-3.91539	0.000135737	0.00106303	0.511173	ADGRG7
cg13711691	-0.125787	0.882259	-2.57434	0.0109583	0.0374137	-3.51465	ADGRL1
cg15452250	-0.163449	-inf	-3.95132	0.000118207	0.00094833	0.640121	ADGRL3
cg07396293	-0.115368	0.686449	-3.61602	0.00040156	0.00258293	-0.504477	ADGRL3-AS1
cg21296632	-0.418534	-1.0891	-7.65121	1.81952e-12	2.26572e-10	17.9265	ADGRV1
cg04539834	-0.200467	1.07448	-7.53336	3.54524e-12	4.07511e-10	17.2786	ADH1A
cg16001323	-0.137972	-inf	-3.07191	0.00252773	0.0115438	-2.19273	ADH1B
cg00689360	0.208983	1.27366	5.50452	1.46053e-07	3.66719e-06	7.00502	ADH1C
cg20533579	-0.0341234	2.53793	-2.98756	0.00325882	0.0141645	-2.42814	ADH5
cg15209081	0.094507	1.8404	3.84487	0.000174309	0.00130526	0.273354	ADH6
cg23179341	-0.210408	-inf	-5.6179	8.55231e-08	2.33703e-06	7.52004	ADH7
cg03103270	-0.282303	-inf	-7.99489	2.7519e-13	4.35016e-11	19.7655	ADHFE1
cg13816419	-0.125574	-inf	-2.53049	0.0123716	0.0411621	-3.62131	ADIG
cg23249140	-0.0911827	1.82043	-3.0611	0.00259083	0.0117761	-2.2198	ADIPOQ
cg16510983	-0.135004	-inf	-3.18758	0.00173258	0.00850345	-1.85179	ADIPOR1
cg25547630	-0.241854	-inf	-5.22994	5.36108e-07	1.08848e-05	5.75972	ADIPOR2
cg20929386	-0.0777157	1.93171	-3.30148	0.00118837	0.00626762	-1.50716	ADIRF
cg01085454	-0.120271	-3.23362	-5.57359	1.04973e-07	2.77929e-06	7.32225	ADM
cg13332571	-0.207488	0.218186	-4.51609	1.22373e-05	0.000146585	2.77625	ADM2
cg19875973	0.127539	0.310551	2.74077	0.00683336	0.0256597	-3.09472	ADM5
cg22920603	-0.301737	0.0724678	-6.62706	5.07879e-10	3.00425e-08	12.465	ADNP
cg21498459	-0.0344187	-3.41197	-2.73473	0.0069542	0.0260149	-3.11039	ADNP-AS1
cg05458220	-0.0840862	-1.89469	-2.98396	0.00329621	0.0142967	-2.4384	ADNP2
cg27517363	0.0698617	2.32107	3.92892	0.000127103	0.00100676	0.568973	ADO
cg12466983	-0.164178	0.736979	-4.73486	4.83023e-06	6.79224e-05	3.65934	ADORA1
cg02237342	-0.201075	0.79206	-7.89691	4.46587e-13	6.65919e-11	19.2915	ADORA2A
cg24040694	-0.179	-inf	-4.45237	1.60705e-05	0.000183657	2.51938	ADORA2A-AS1
cg24155952	-0.137464	-0.325312	-3.1385	0.00202548	0.00965088	-1.99552	ADORA3
cg11406128	-0.196996	0.302336	-5.382	2.60735e-07	5.95659e-06	6.44887	ADPGK
cg11737794	-0.170474	-0.0138381	-6.42073	1.4997e-09	7.57915e-08	11.4176	ADPGK-AS1
cg20619751	-0.140484	-0.222481	-3.60335	0.000420084	0.00268023	-0.546363	ADPRHL1
cg19252108	-0.0691307	1.69436	-3.89108	0.00014651	0.0011321	0.435771	ADPRHL2
cg10909375	-0.237405	-0.923195	-4.81621	3.39257e-06	5.05678e-05	3.99572	ADPRM
cg06246668	-0.183787	0.266616	-5.2623	4.55658e-07	9.50457e-06	5.91381	ADRA1A
cg09444685	-0.298291	-inf	-7.38054	8.53769e-12	8.78608e-10	16.4263	ADRA1B
cg12215340	0.177551	-2.11385	5.39992	2.39666e-07	5.55189e-06	6.52969	ADRA1D
cg05563110	0.0855045	-1.75698	3.35979	0.000977237	0.00534037	-1.32722	ADRA2A
cg10816249	0.129743	-3.42465	3.83221	0.000182722	0.00135627	0.229289	ADRA2B
cg04167239	0.110386	-0.851075	2.67951	0.00815151	0.0295383	-3.2521	ADRA2C
cg05575054	0.17511	-2.05459	4.67965	6.1247e-06	8.26921e-05	3.4335	ADRB1
cg15170512	-0.0238014	-3.31497	-3.06644	0.00254684	0.0116141	-2.2043	ADRB2
cg09442828	0.107443	-1.57706	3.70339	0.000293293	0.00199769	-0.212234	ADRB3
cg11436362	-0.1531	1.32597	-4.72272	5.08984e-06	7.09004e-05	3.60953	ADRBK1
cg23965712	-0.256492	-0.321637	-7.98347	2.71089e-13	4.28911e-11	19.7768	ADRBK2
cg03519239	-0.135826	0.672245	-3.18923	0.00171939	0.00845088	-1.84582	ADRM1
cg13370427	-0.0751914	-1.82892	-3.47886	0.000650293	0.00383054	-0.951314	ADSL
cg06160539	-0.196673	0.568542	-4.12503	5.96845e-05	0.000541045	1.27891	ADSS
cg01216100	-0.161716	0.38092	-5.21239	5.73682e-07	1.15249e-05	5.69324	ADSSL1
cg26036044	-0.253855	-inf	-7.0231	6.47464e-11	5.07851e-09	14.4642	ADTRP
cg16954452	-0.0968251	-0.118762	-3.43847	0.000747378	0.00429344	-1.07995	AEBP1
cg10783206	-0.10279	-inf	-2.90177	0.00430482	0.0177208	-2.67089	AEBP2
cg12741645	-0.272481	-2.74079	-6.3946	1.72162e-09	8.51488e-08	11.2844	AEN
cg12199450	-0.0928157	1.61534	-4.97632	1.67101e-06	2.80637e-05	4.67097	AFAP1-AS1
cg15621178	-0.181191	-inf	-3.38397	0.00090169	0.0050016	-1.25256	AFAP1L1
cg23260221	-0.130389	1.7224	-4.65147	6.9088e-06	9.13637e-05	3.31899	AFAP1L2
cg19777710	-0.060257	2.02566	-3.34553	0.00102514	0.00555265	-1.37133	AFARP1
cg13815332	-0.294579	-0.0415637	-10.2152	3.87234e-19	2.99624e-16	32.882	AFF3
cg22212250	-0.329662	-0.494899	-6.3203	2.53056e-09	1.18119e-07	10.9122	AFF4
cg01436329	0.0206011	3.5207	3.87222	0.00015726	0.00119965	0.369508	AFG3L1P
cg12831429	-0.255453	0.667727	-8.10571	1.33457e-13	2.30879e-11	20.4659	AFG3L2
cg08034835	-0.359699	-0.956468	-10.366	1.51385e-19	1.3086e-16	33.7971	AFP
cg20701676	-0.212968	-0.375205	-4.57262	9.65225e-06	0.00012043	3.00139	AFTPH
cg13250592	-0.383158	-inf	-5.83546	2.98985e-08	9.64005e-07	8.53207	AGAP1
cg06373470	-0.224785	0.409816	-4.97081	1.71453e-06	2.86676e-05	4.64655	AGAP11
cg13879455	0.193284	-0.297088	4.80161	3.61578e-06	5.32895e-05	3.93503	AGAP2
cg14591564	-0.0493369	2.59026	-4.03396	8.49988e-05	0.000723581	0.946329	AGAP4
cg02947784	-0.0333437	1.34936	-3.42646	0.000778615	0.00444056	-1.11781	AGAP5
cg13174343	-0.051789	1.60586	-2.49587	0.0135862	0.0443526	-3.7042	AGAP6
cg26271572	-0.0450819	1.74497	-2.74129	0.00682183	0.0256261	-3.09328	AGAP8
cg12956117	-0.29961	-0.657369	-7.54697	3.28322e-12	3.81778e-10	17.3531	AGBL1
cg06126405	-0.250453	0.257689	-5.72871	4.95368e-08	1.47518e-06	8.0443	AGBL1-AS1
cg13257390	-0.0967276	2.25808	-4.48288	1.40545e-05	0.000164282	2.645	AGBL2
cg18782488	-0.16388	-inf	-4.99745	1.57517e-06	2.67173e-05	4.73228	AGBL3
cg01172694	-0.287116	-inf	-7.64521	2.01982e-12	2.48295e-10	17.8283	AGBL4
cg17407908	-0.0756359	2.22267	-3.25205	0.0013999	0.0071547	-1.65754	AGER
cg15817406	0.0695861	0.799423	3.94837	0.000117975	0.000946846	0.638693	AGGF1
cg01933228	0.138981	-1.17347	3.81215	0.000196845	0.00144134	0.159721	AGL
cg23749507	-0.151399	-0.748825	-6.08186	8.53552e-09	3.32649e-07	9.73821	AGMAT
cg23527334	-0.20671	0.250406	-5.04106	1.25144e-06	2.20593e-05	4.94724	AGMO
cg01329260	-0.0832135	1.3496	-3.18988	0.00171579	0.00843689	-1.8439	AGO1
cg09623974	-0.351226	-1.80315	-7.84961	5.86083e-13	8.43882e-11	19.0273	AGO2
cg04762133	-0.194632	1.50979	-5.65616	7.04949e-08	1.98717e-06	7.70495	AGO3
cg21512216	0.216824	-inf	3.10532	0.00279248	0.0125103	-1.95214	AGO4
cg21351392	-0.207394	1.17042	-3.21875	0.00156168	0.00781679	-1.75776	AGPAT4
cg08872332	-0.379587	-inf	-8.26314	5.82626e-14	1.11121e-11	21.2754	AGPAT5
cg04307403	-0.103783	-3.01201	-5.37699	2.66951e-07	6.07725e-06	6.42628	AGPAT6
cg11425164	-0.370227	-inf	-11.7716	2.59214e-23	6.4168e-20	42.2461	AGPAT9
cg00555389	-0.344971	0.320153	-7.92821	3.72934e-13	5.70258e-11	19.4667	AGPS
cg24426405	-0.203938	0.286698	-4.5669	9.88767e-06	0.000122843	2.97852	AGR2
cg00525597	-0.149894	1.12472	-3.52393	0.000555868	0.00336755	-0.806107	AGRN
cg09179347	0.116641	2.07907	6.43766	1.37018e-09	7.01065e-08	11.5048	AGRP
cg00057134	-0.223726	-inf	-5.85413	2.70065e-08	8.84498e-07	8.62913	AGTPBP1
cg27537279	-0.249313	-inf	-4.65139	6.94097e-06	9.17117e-05	3.31529	AGTR1
cg15527643	0.0877962	-2.30088	3.71534	0.000280832	0.00192767	-0.171793	AGTRAP
cg10775488	-0.140203	0.922989	-3.43537	0.000755503	0.00433166	-1.0899	AGXT
cg16297030	-0.256271	0.226229	-5.57793	1.0281e-07	2.73195e-06	7.34226	AGXT2
cg20721320	-0.157012	-0.389056	-4.23821	3.81256e-05	0.000373629	1.70127	AGXT2L2
cg08831196	-0.0719338	2.41207	-3.46889	0.000673127	0.00393918	-0.983225	AHCTF1
cg05668121	-0.0947299	-3.32676	-7.11835	3.57675e-11	3.04415e-09	15.0354	AHCY
cg25116398	-0.3069	-inf	-6.06406	9.79024e-09	3.73566e-07	9.60993	AHCYL2
cg02123704	-0.33116	-0.496633	-8.08214	1.53045e-13	2.60081e-11	20.3327	AHI1
cg08508153	-0.33012	-0.0492587	-10.9539	3.81581e-21	5.02519e-18	37.3832	AHNAK2
cg17582637	-0.207551	0.217549	-4.36807	2.25582e-05	0.000242938	2.19701	AHR
cg12202185	-0.185048	-inf	-3.22279	0.00154295	0.00774074	-1.7462	AHRR
cg15630831	0.0916119	0.447538	3.21778	0.00156649	0.00783693	-1.7606	AHSA1
cg06949933	-0.252579	-0.255644	-8.59126	7.68874e-15	1.87245e-12	23.2427	AHSA2
cg17151621	-0.124102	2.49497	-4.93461	2.01419e-06	3.27662e-05	4.49282	AHSG
cg02989940	-0.141092	1.56286	-4.34831	2.44511e-05	0.000259582	2.12082	AHSP
cg07999668	-0.0630108	2.28325	-3.29327	0.00122132	0.00640685	-1.53229	AICDA
cg19563932	-0.103941	-inf	-2.53999	0.0120538	0.040325	-3.59837	AIF1
cg13776620	0.284324	2.85819	10.1961	4.36027e-19	3.3483e-16	32.7663	AIF1L
cg23859208	-0.1743	0.277895	-4.12596	5.9467e-05	0.0005394	1.28235	AIFM1
cg05279387	-0.110815	-0.707391	-3.59712	0.000429485	0.00272936	-0.566912	AIFM3
cg24343508	-0.284367	-inf	-6.16775	5.80086e-09	2.39442e-07	10.1149	AIG1
cg22261694	-0.414555	-inf	-8.72164	3.66412e-15	9.77594e-13	23.9652	AIM1
cg16801579	-0.0969754	0.489142	-2.53593	0.0121823	0.0406641	-3.60814	AIM1L
cg07195224	-0.170238	-inf	-3.6468	0.000360368	0.00236377	-0.403323	AIM2
cg25571149	-0.151258	0.978044	-4.47885	1.42922e-05	0.000166606	2.6291	AIMP1
cg10379724	0.222029	2.51371	7.92164	3.87317e-13	5.88628e-11	19.4299	AIMP2
cg21052656	-0.159864	-inf	-3.13667	0.00203959	0.00970442	-2.00136	AIP
cg17609294	-0.0974217	1.62418	-2.86901	0.00467917	0.0189419	-2.7549	AIPL1
cg04533919	-0.0998445	1.67442	-6.42536	1.46109e-09	7.41522e-08	11.4427	AIRE
cg15401399	-0.162967	1.44704	-6.85015	1.54053e-10	1.08226e-08	13.62	AJAP1
cg19826526	0.130513	-0.540807	3.89832	0.000142672	0.00110781	0.460745	AJUBA
cg01438174	0.13332	-1.3786	4.5806	9.3326e-06	0.000117111	3.03336	AK1
cg13993274	0.07085	-1.27693	2.72828	0.00708524	0.026411	-3.12707	AK3
cg24049468	-0.231617	-inf	-6.4129	1.58579e-09	7.94863e-08	11.3648	AK3L1
cg23100898	-0.265756	-inf	-7.52038	3.89937e-12	4.42636e-10	17.1872	AK4
cg22682605	-0.141654	0.873172	-4.08926	6.86428e-05	0.000607147	1.14734	AK5
cg13848429	-0.059659	-inf	-3.25946	0.00138729	0.00710253	-1.60961	AK6
cg06341690	-0.139533	0.511956	-5.07821	1.05814e-06	1.92059e-05	5.10758	AK7
cg19030044	-0.173762	1.17134	-4.36083	2.3235e-05	0.000248843	2.16905	AK8
cg23125640	0.0821676	1.67927	2.56171	0.0113481	0.0384598	-3.54555	AK9
cg04132472	-0.238271	-inf	-5.96889	1.52708e-08	5.45458e-07	9.17845	AKAP10
cg03439687	-0.123591	0.848652	-3.43813	0.000748397	0.00429837	-1.08117	AKAP11
cg11657498	-0.171941	-inf	-3.46961	0.00067784	0.00396167	-0.986304	AKAP12
cg00957585	-0.419435	-inf	-10.4382	1.22843e-19	1.09791e-16	34.0044	AKAP13
cg11531236	-0.0869764	1.76443	-2.61656	0.00974131	0.0340664	-3.41042	AKAP14
cg06957181	-0.072143	2.54133	-3.5748	0.000464822	0.00291209	-0.64029	AKAP3
cg23607813	-0.156891	0.537306	-2.99195	0.00321572	0.0140139	-2.41599	AKAP4
cg18807466	0.0572599	-3.44937	5.49216	1.54905e-07	3.84972e-06	6.94853	AKAP5
cg27151321	-0.281876	-0.762563	-6.00529	1.2595e-08	4.63335e-07	9.36324	AKAP6
cg20447920	0.154713	-inf	4.1127	6.28142e-05	0.000564457	1.23145	AKAP7
cg15212942	-0.133664	1.52225	-3.33065	0.00107792	0.00578588	-1.41747	AKAP8
cg10225149	-0.0900432	-inf	-2.70571	0.00756675	0.0278386	-3.18531	AKAP8L
cg06948588	-0.0678471	1.87406	-2.71025	0.00746383	0.0275297	-3.17354	AKD1
cg21272162	-0.0234788	-4.00399	-2.86471	0.00473991	0.0191384	-2.76652	AKIP1
cg08481336	0.046911	-2.82246	2.80192	0.0057136	0.0222317	-2.93444	AKIRIN2
cg04510490	-0.216751	-0.550315	-8.42616	2.02595e-14	4.40914e-12	22.2995	AKNA
cg05295584	-0.222507	1.06321	-6.78723	2.16112e-10	1.44295e-08	13.2922	AKNAD1
cg12001930	-0.117071	-0.937925	-4.25302	3.5931e-05	0.000355899	1.7572	AKR1B10
cg24819607	-0.394319	-0.385163	-10.8504	7.30886e-21	9.00008e-18	36.75	AKR1B15
cg07639198	-0.0712131	-inf	-2.98142	0.00333443	0.0144285	-2.4126	AKR1C1
cg00863716	-0.190697	0.212521	-6.41247	1.56875e-09	7.8756e-08	11.3742	AKR1C2
cg08894837	-0.245969	0.563109	-7.27245	1.52697e-11	1.45557e-09	15.8611	AKR1C3
cg21773771	-0.220525	-inf	-6.06177	9.90346e-09	3.77266e-07	9.59884	AKR1C4
cg24652415	-0.169491	0.34702	-4.64558	7.08432e-06	9.31931e-05	3.29515	AKR1C8P
cg27250318	-0.146988	1.29635	-5.81237	3.28697e-08	1.04383e-06	8.43905	AKR1D1
cg13494428	0.105454	-0.183627	3.56025	0.000489323	0.0030367	-0.687937	AKR7A2
cg12798157	-0.114263	-2.78788	-2.84814	0.00498089	0.019914	-2.81115	AKR7L
cg06298933	0.18211	1.97046	5.69919	5.72037e-08	1.66852e-06	7.90587	AKT1
cg12949396	-0.083812	1.84796	-2.90539	0.0041927	0.0173477	-2.65594	AKT1S1
cg00559177	0.237532	2.10579	7.04578	5.32434e-11	4.30082e-09	14.6496	AKT2
cg10266107	0.0457602	2.57394	2.74977	0.00665701	0.0251258	-3.07134	AKTIP
cg01257194	-0.149275	0.214996	-3.74208	0.000254744	0.00178022	-0.0809223	ALAD
cg13241645	-0.136591	1.177	-5.87758	2.38154e-08	7.95464e-07	8.74934	ALAS1
cg19003412	-0.14956	0.623586	-3.57316	0.000467531	0.0029255	-0.645682	ALB
cg13701510	0.0447923	1.99301	2.85808	0.00483387	0.0194438	-2.78426	ALDH16A1
cg16199877	-0.105369	-inf	-2.63723	0.00921268	0.0325735	-3.35914	ALDH1A1
cg08650597	0.179276	-0.777101	5.36588	2.81227e-07	6.35093e-06	6.37632	ALDH1A3
cg03237166	-0.141768	-3.1248	-10.0451	1.09918e-18	7.60627e-16	31.8652	ALDH1B1
cg11952434	-0.123675	1.5582	-4.90661	2.28024e-06	3.63103e-05	4.37446	ALDH1L1
cg21434883	-0.112949	1.28486	-5.08764	1.01353e-06	1.85347e-05	5.14871	ALDH1L1-AS1
cg08679466	-0.136786	0.562547	-4.74636	4.59607e-06	6.52101e-05	3.70663	ALDH1L1-AS2
cg16204509	0.191457	-0.473159	5.20013	6.06964e-07	1.20904e-05	5.63925	ALDH1L2
cg19186356	-0.107792	-2.62897	-5.9438	1.71338e-08	6.0158e-07	9.06659	ALDH2
cg27638168	-0.0999132	0.666965	-3.57898	0.000457977	0.00287694	-0.626537	ALDH3A1
cg02137702	-0.162251	0.921635	-4.7731	4.09317e-06	5.9162e-05	3.81694	ALDH3A2
cg27145347	-0.221972	1.07008	-6.22103	4.21731e-09	1.82747e-07	10.4189	ALDH3B1
cg09251557	-0.227447	-1.70778	-5.06829	1.10678e-06	1.99306e-05	5.06463	ALDH5A1
cg17908938	-0.0172541	3.37755	-3.03503	0.00281115	0.0125772	-2.29406	ALDH7A1
cg15946848	-0.119929	-inf	-2.81924	0.00543217	0.0213509	-2.88865	ALDH8A1
cg10274966	-0.0582268	2.35822	-3.68647	0.000311802	0.00210009	-0.269231	ALDH9A1
cg26519342	-0.321253	0.343698	-9.21299	1.83725e-16	6.93291e-14	26.8785	ALDOA
cg13568622	0.137783	-0.338386	3.15428	0.00192523	0.00926275	-1.94917	ALDOB
cg15835620	-0.115641	-2.33965	-3.59972	0.000425538	0.00270867	-0.55834	ALDOC
cg23423681	-0.167153	-0.223445	-3.28304	0.00126352	0.00658483	-1.56348	ALG1
cg24069489	-0.136548	-inf	-4.03245	8.64771e-05	0.000733669	0.932812	ALG10
cg24562943	-0.11914	-inf	-3.97354	0.000107805	0.000879559	0.724591	ALG10B
cg07982651	-0.154749	0.782819	-2.91985	0.00401261	0.0167487	-2.6163	ALG14
cg14455613	-0.0403844	-3.40486	-3.29586	0.0012108	0.00636233	-1.52434	ALG1L
cg05764975	-0.0787732	1.91367	-5.03929	1.25939e-06	2.2175e-05	4.94102	ALG1L2
cg17722962	-0.146616	-inf	-3.99963	9.91538e-05	0.000821027	0.807031	ALG1L9P
cg10612409	0.0564168	-2.31425	2.89854	0.00428054	0.0176414	-2.67465	ALG2
cg26642585	-0.0755156	1.56367	-4.49102	1.35709e-05	0.000159605	2.67804	ALG3
cg20620784	-0.105914	2.35551	-3.08952	0.0023682	0.0109502	-2.13804	ALG6
cg15793613	-0.254955	-0.0570114	-4.91477	2.19934e-06	3.52481e-05	4.40891	ALK
cg23113706	0.0192816	-inf	2.61419	0.00981162	0.0342643	-3.41637	ALKBH1
cg13489119	-0.123902	0.175869	-2.96284	0.00351808	0.0150625	-2.49739	ALKBH3
cg04028950	-0.246191	-1.27403	-7.07518	4.53297e-11	3.737e-09	14.8056	ALKBH3-AS1
cg10795119	0.115529	1.5547	3.64227	0.000365589	0.00239266	-0.417266	ALKBH4
cg11065439	-0.0921564	1.4377	-3.45623	0.000703195	0.0040825	-1.02362	ALKBH5
cg08252353	-0.0554376	1.46111	-3.12878	0.00208895	0.00989235	-2.02375	ALKBH6
cg03895994	-0.147989	-2.5268	-6.01687	1.18835e-08	4.40919e-07	9.41931	ALKBH7
cg20883510	-0.193744	-inf	-4.89658	2.40847e-06	3.79961e-05	4.3238	ALMS1
cg20736849	-0.402869	-inf	-9.28327	1.30515e-16	5.13481e-14	27.2137	ALMS1P
cg14375499	0.149278	0.935154	4.34323	2.4962e-05	0.000264034	2.10126	ALOX12
cg12830963	-0.101581	0.0426834	-3.29701	0.00120619	0.00634302	-1.52084	ALOX12P2
cg05397535	0.0861395	1.39071	3.05602	0.00263264	0.0119293	-2.23437	ALOX15
cg07358680	-0.140649	0.632001	-3.18302	0.00175441	0.00858942	-1.86426	ALOX15B
cg25274141	-0.099786	0.652341	-5.06282	1.13251e-06	2.03088e-05	5.04248	ALOX15P1
cg10909790	-0.270569	0.26644	-8.31705	3.88203e-14	7.80485e-12	21.667	ALOX5
cg00897144	-0.266103	-2.13027	-6.00973	1.23175e-08	4.54656e-07	9.38473	ALOX5AP
cg12859562	-0.236801	0.692157	-6.95177	8.88792e-11	6.70424e-09	14.1529	ALOXE3
cg04519870	-0.178856	0.173551	-4.56714	9.87762e-06	0.000122747	2.97948	ALPI
cg12139617	0.204138	-inf	2.89208	0.00483956	0.0194622	-2.61937	ALPK1
cg20760554	-0.293993	-0.201258	-8.41072	2.23745e-14	4.81128e-12	22.2031	ALPK2
cg06271561	-0.220817	0.475009	-6.64622	4.58788e-10	2.7539e-08	12.5634	ALPK3
cg12047425	-0.20552	0.308978	-3.26738	0.00133084	0.00686801	-1.61113	ALPL
cg12437012	-0.107857	1.53782	-5.14619	7.76953e-07	1.48696e-05	5.40296	ALPPL2
cg02223905	-0.0935735	2.17723	-3.83864	0.000178399	0.00133059	0.251669	ALS2CL
cg11052143	0.280181	-0.0737961	6.55436	7.45864e-10	4.16056e-08	12.0932	ALS2CR11
cg20550186	0.113857	1.87129	4.27105	3.34233e-05	0.000335456	1.8255	ALS2CR12
cg20731213	0.0290961	-inf	2.45399	0.0152225	0.0485373	-3.80317	ALS2CR4
cg13916459	0.276078	-inf	4.18336	4.7568e-05	0.000448237	1.49327	ALX1
cg06215569	0.119825	-2.73428	3.85988	0.000164808	0.00124717	0.325769	ALX3
cg21484512	-0.110618	-inf	-4.01635	9.61081e-05	0.000800195	0.844374	AMAC1L2
cg01781446	0.130534	-0.681456	2.77769	0.00613567	0.0235344	-2.99834	AMAC1L3
cg18397975	-0.193854	-0.00596157	-5.13098	8.32831e-07	1.57614e-05	5.33654	AMACR
cg14995157	-0.156343	0.898062	-5.61881	8.44446e-08	2.31349e-06	7.53137	AMBP
cg14074333	-0.136248	-inf	-5.4679	1.77879e-07	4.32036e-06	6.81833	AMBRA1
cg01815376	-0.151179	-inf	-4.4951	1.34089e-05	0.000158023	2.69026	AMD1
cg26410635	0.148573	1.14698	3.85699	0.000166599	0.001258	0.315659	AMDHD1
cg01923337	-0.1324	0.0319432	-4.29352	3.0531e-05	0.000311442	1.91097	AMDHD2
cg17972491	-0.194215	-inf	-4.39704	2.6467e-05	0.000276884	2.18586	AMELY
cg06497724	0.0919198	-0.47187	3.41188	0.000818777	0.00462381	-1.16414	AMER1
cg27386323	-0.158427	0.853787	-4.16274	5.14558e-05	0.000478646	1.4186	AMER2
cg23992208	0.101581	-2.04128	2.69881	0.00771334	0.0282657	-3.20287	AMER3
cg21599426	0.245035	2.56001	6.48098	1.09677e-09	5.79317e-08	11.7203	AMFR
cg05345154	0.102968	-2.13858	2.50701	0.0131833	0.0433118	-3.67769	AMH
cg10063575	-0.33554	-0.308186	-11.3879	2.47948e-22	4.52184e-19	40.046	AMHR2
cg22137649	-0.218553	-inf	-7.04416	5.46826e-11	4.4016e-09	14.6248	AMICA1
cg21692308	-0.0700514	2.06112	-2.51365	0.0129472	0.0426834	-3.66179	AMIGO1
cg18893793	0.113283	-2.18981	2.5044	0.0132771	0.0435512	-3.68392	AMIGO2
cg03883939	-0.102086	1.66915	-6.23466	3.91957e-09	1.7181e-07	10.4893	AMIGO3
cg16859696	-0.249535	-inf	-5.94943	1.70015e-08	5.97575e-07	9.0759	AMMECR1
cg09033638	0.100519	-1.24325	3.54985	0.000507566	0.00312822	-0.721875	AMMECR1L
cg23918296	0.176569	0.0586507	3.46808	0.000675003	0.00394791	-0.985798	AMN
cg01720074	-0.40852	-inf	-8.54662	1.03552e-14	2.41643e-12	22.954	AMN1
cg05177782	0.0905848	-0.514051	2.55926	0.0114253	0.0386689	-3.55153	AMOT
cg20735050	-0.225037	0.155751	-5.07203	1.08825e-06	1.96559e-05	5.08077	AMOTL1
cg15709065	0.143569	-inf	3.82325	0.000189317	0.00139618	0.196745	AMOTL2
cg12560076	-0.116251	1.01512	-4.3378	2.5519e-05	0.000268871	2.0804	AMPD3
cg10267110	-0.313975	0.0455963	-8.08728	1.48551e-13	2.5346e-11	20.3617	AMPH
cg20191453	0.189362	-0.122535	5.36079	2.88017e-07	6.4784e-06	6.35344	AMT
cg07691117	-0.0773875	-inf	-3.12832	0.00209718	0.00992339	-2.02626	AMTN
cg06321300	-0.0641813	2.12473	-2.81748	0.00545664	0.0214299	-2.89314	AMY1A
cg06321300	-0.0641813	2.12473	-2.81748	0.00545664	0.0214299	-2.89314	AMY1B
cg06321300	-0.0641813	2.12473	-2.81748	0.00545664	0.0214299	-2.89314	AMY1C
cg22215192	-0.052392	2.37831	-2.45933	0.0149945	0.0479564	-3.79073	AMY2A
cg22036057	-0.100281	-inf	-3.50308	0.000599725	0.00358351	-0.875314	AMY2B
cg14162629	-0.238257	0.573701	-5.8836	2.31157e-08	7.75472e-07	8.77807	AMZ1
cg17244772	-0.0516052	2.39322	-3.33329	0.00106823	0.00574409	-1.40921	AMZ2
cg18816074	-0.0771228	0.232878	-2.64282	0.00904693	0.0321014	-3.34479	AMZ2P1
cg21034784	-0.0731572	1.86546	-5.16504	7.11582e-07	1.38159e-05	5.48687	ANAPC1
cg03081045	-0.175152	0.292038	-4.35241	2.40461e-05	0.000256052	2.13661	ANAPC10
cg08119847	0.0281058	2.99798	3.3569	0.00098639	0.00538068	-1.33589	ANAPC11
cg11025877	-0.151284	-0.949123	-3.71007	0.000286267	0.00195795	-0.189651	ANAPC13
cg00150523	-0.0202402	2.86693	-3.30874	0.00115947	0.00614169	-1.48462	ANAPC15
cg13580382	-0.173848	1.21399	-4.57806	9.43338e-06	0.000118184	3.02316	ANAPC2
cg05294022	0.211455	-inf	2.87079	0.00495719	0.0198368	-2.66066	ANAPC5
cg05148335	-0.155465	0.399502	-3.79692	0.000208253	0.00150881	0.107103	ANG
cg13845418	0.036117	2.79869	2.99608	0.00317423	0.0138703	-2.40427	ANGEL1
cg03910962	-0.130711	1.03085	-3.15024	0.00195046	0.00936158	-1.96106	ANGEL2
cg23532123	-0.11236	-0.0560756	-3.01652	0.00297937	0.0131815	-2.34675	ANGPT1
cg09869156	-0.120886	-inf	-3.34629	0.00102693	0.00556054	-1.37128	ANGPT2
cg26258846	-0.354328	-0.799308	-7.28841	1.39745e-11	1.34744e-09	15.9471	ANGPT4
cg07044282	0.207971	1.12628	4.74378	4.6477e-06	6.58169e-05	3.696	ANGPTL1
cg17998288	-0.235919	-0.31416	-5.06713	1.11259e-06	2.00188e-05	5.05963	ANGPTL4
cg00593900	0.215055	-2.16244	4.57134	9.7042e-06	0.000120986	2.99629	ANGPTL6
cg01439572	0.0181213	4.00822	3.81774	0.000192685	0.00141601	0.179561	ANGPTL7
cg22812891	-0.238902	-inf	-6.08474	8.53245e-09	3.32565e-07	9.73973	ANK1
cg22164298	-0.347611	-inf	-5.45885	1.82819e-07	4.42127e-06	6.79032	ANK2
cg25557396	-0.368193	-inf	-10.947	4.26541e-21	5.55633e-18	37.2754	ANK3
cg01575450	0.0923119	1.37445	3.8587	0.000165497	0.0012514	0.321823	ANKAR
cg09291474	-0.226478	-0.0921751	-8.59682	7.39228e-15	1.80636e-12	23.2807	ANKDD1A
cg20885688	-0.0705023	2.34703	-4.0218	8.91467e-05	0.000752304	0.901705	ANKDD1B
cg14837810	-0.378458	-1.20302	-8.61598	6.63842e-15	1.6507e-12	23.3856	ANKEF1
cg26947967	-0.188367	1.08001	-5.70313	5.61176e-08	1.64105e-06	7.92431	ANKFN1
cg19442264	0.104238	-0.62489	2.70724	0.00752866	0.0277269	-3.18125	ANKFY1
cg15286148	-0.156602	-inf	-4.60029	8.65919e-06	0.000110018	3.10589	ANKH
cg09272951	0.0842963	-1.43145	2.70955	0.0074788	0.0275763	-3.17533	ANKHD1-EIF4EBP3
cg08038018	-0.131093	1.59236	-3.29262	0.00122393	0.0064182	-1.53425	ANKIB1
cg06284764	-0.113586	-0.914091	-5.14912	7.65275e-07	1.46827e-05	5.41727	ANKLE2
cg18536132	-0.356468	-inf	-6.40102	1.70911e-09	8.46234e-08	11.2933	ANKMY1
cg08954779	-0.149439	0.848954	-2.71308	0.00740317	0.0273516	-3.16626	ANKMY2
cg22534097	-0.13599	-0.100786	-3.14163	0.00200522	0.00957165	-1.98634	ANKRD1
cg18795525	-0.373972	-inf	-9.31369	1.08548e-16	4.39293e-14	27.3932	ANKRD11
cg00393531	-0.175555	0.927683	-4.07015	7.39404e-05	0.000645172	1.07743	ANKRD12
cg26770947	-0.212048	-inf	-4.9259	2.10465e-06	3.39768e-05	4.45166	ANKRD13A
cg12000131	-0.0909621	0.694852	-3.18778	0.00172751	0.00848323	-1.85013	ANKRD13B
cg18153135	-0.156455	-0.672562	-3.70245	0.000294287	0.00200327	-0.215388	ANKRD13D
cg16407947	0.159447	-inf	3.19824	0.00168588	0.0083175	-1.82357	ANKRD16
cg09205202	0.162654	0.683057	3.67995	0.000319255	0.00214155	-0.291204	ANKRD18A
cg02719411	0.20121	0.402173	4.4029	1.95599e-05	0.000215989	2.33195	ANKRD18B
cg13532174	-0.322267	-0.694723	-8.98821	7.15283e-16	2.29721e-13	25.5548	ANKRD18DP
cg13888858	0.0959995	-1.37939	2.57316	0.0109943	0.037511	-3.51756	ANKRD19
cg05260995	-0.0925595	1.23112	-3.37057	0.000942249	0.00518586	-1.29364	ANKRD19P
cg25633553	-0.048859	2.52719	-3.28264	0.00126499	0.00659137	-1.56459	ANKRD20A11P
cg13456836	-0.11162	-inf	-2.50883	0.0131246	0.043152	-3.67334	ANKRD20A19P
cg27628881	-0.115463	0.454274	-5.33126	3.2999e-07	7.27227e-06	6.22282	ANKRD20A2
cg27628881	-0.115463	0.454274	-5.33126	3.2999e-07	7.27227e-06	6.22282	ANKRD20A3
cg20159543	-0.0848078	1.01508	-2.89153	0.00437223	0.0179379	-2.69376	ANKRD20A5P
cg13261544	-0.081429	1.94383	-4.78832	3.82799e-06	5.58694e-05	3.88061	ANKRD20A8P
cg06438106	-0.0653174	2.33122	-4.71024	5.36414e-06	7.40597e-05	3.55944	ANKRD20A9P
cg13149744	-0.0418377	1.82384	-3.02652	0.00288703	0.012852	-2.31825	ANKRD20B
cg24275611	-0.190672	-0.171142	-3.66385	0.000338336	0.00224607	-0.34522	ANKRD22
cg14692453	-0.135048	1.91476	-4.34483	2.48001e-05	0.000262572	2.10742	ANKRD23
cg06688165	-0.16702	-0.259827	-4.33982	2.53105e-05	0.000267085	2.08816	ANKRD24
cg22988919	-0.188676	-inf	-4.96153	1.86945e-06	3.0806e-05	4.5704	ANKRD26P1
cg15144149	-0.0858339	-inf	-3.75412	0.000244265	0.00171964	-0.0411661	ANKRD26P3
cg14754151	-0.156764	1.30529	-6.29214	2.92648e-09	1.33723e-07	10.7717	ANKRD27
cg01543570	-0.413527	-inf	-9.02154	6.32541e-16	2.07918e-13	25.6766	ANKRD28
cg03354908	-0.228623	-inf	-4.15602	5.29902e-05	0.000490469	1.39157	ANKRD29
cg09542692	-0.146073	0.889087	-3.79003	0.000213623	0.00154079	0.0833315	ANKRD30A
cg16584393	0.213416	-0.533194	7.14129	3.15284e-11	2.72816e-09	15.1577	ANKRD30B
cg20571858	-0.0482074	1.87296	-3.69071	0.000306907	0.00207315	-0.254592	ANKRD30BL
cg09863084	-0.135815	-inf	-3.36158	0.000972668	0.0053198	-1.32237	ANKRD30BP3
cg22945473	-0.166355	-1.8853	-3.97204	0.000107885	0.000880105	0.722649	ANKRD31
cg17424856	0.104028	0.48852	3.14617	0.00197616	0.0094605	-1.97302	ANKRD33
cg22953759	-0.35139	-0.668252	-8.20475	7.49336e-14	1.38622e-11	21.0272	ANKRD33B
cg04886407	0.0173568	-3.60891	2.54132	0.0120016	0.0401859	-3.59502	ANKRD34A
cg03947688	0.144292	-1.41953	4.82253	3.30029e-06	4.94091e-05	4.022	ANKRD34B
cg23906060	0.119163	-1.09122	4.33084	2.62509e-05	0.000275127	2.05367	ANKRD34C
cg07652246	-0.0563782	-1.97578	-2.80364	0.00568465	0.0221431	-2.92989	ANKRD34C-AS1
cg05263666	-0.0509876	2.80191	-2.73984	0.00685193	0.0257128	-3.09715	ANKRD35
cg10148104	-0.0545859	-inf	-3.31794	0.00112596	0.00599603	-1.45712	ANKRD36
cg26741686	0.124265	-0.691067	3.73905	0.000257586	0.00179595	-0.0912662	ANKRD37
cg27003815	-0.128828	1.96088	-4.6157	8.04431e-06	0.000103501	3.17441	ANKRD39
cg02509979	-0.185567	0.222475	-5.06379	1.12951e-06	2.0263e-05	5.0452	ANKRD40
cg02699218	0.152556	-0.716526	3.63733	0.000372122	0.00242735	-0.433731	ANKRD43
cg23494847	-0.34212	-inf	-5.46606	1.7668e-07	4.29647e-06	6.8231	ANKRD44
cg09969145	-0.281115	-3.3753	-7.44961	5.67977e-12	6.17306e-10	16.8209	ANKRD44-IT1
cg04446579	0.108103	-1.99948	2.77449	0.00619351	0.0237146	-3.00675	ANKRD45
cg11764484	-0.202432	1.27952	-6.70558	3.34514e-10	2.09614e-08	12.8691	ANKRD46
cg17079765	0.0989575	-inf	2.53218	0.0123403	0.0410783	-3.61733	ANKRD49
cg24557878	0.052485	-3.54212	3.35835	0.000981971	0.00536152	-1.33167	ANKRD50
cg04737087	-0.274742	-1.15221	-6.68822	3.66962e-10	2.27141e-08	12.7795	ANKRD53
cg09189978	-0.0723605	-3.26468	-4.15971	5.20735e-05	0.000483447	1.40736	ANKRD54
cg15288366	-0.27816	-1.4689	-6.10515	7.61094e-09	3.01676e-07	9.84905	ANKRD55
cg10057126	-0.167721	-1.32587	-4.7572	4.3853e-06	6.26988e-05	3.75131	ANKRD56
cg22370326	-0.0682977	-1.91899	-2.87908	0.0045396	0.0184828	-2.72762	ANKRD57
cg14463725	0.143108	0.292169	2.81293	0.00553068	0.0216589	-2.90524	ANKRD58
cg21635307	-0.202296	-0.737785	-4.17134	4.97366e-05	0.000465444	1.45061	ANKRD6
cg13096801	-0.133173	-inf	-3.59546	0.000435895	0.00276256	-0.57778	ANKRD62P1-PARP4P3
cg22827694	-0.128998	1.17918	-4.55916	1.0215e-05	0.000126187	2.94761	ANKRD65
cg02643374	-0.147179	1.6376	-6.19956	4.70692e-09	2.00337e-07	10.3128	ANKRD66
cg14812265	-0.0348452	2.89297	-3.59772	0.000428349	0.00272331	-0.564555	ANKRD7
cg16787352	0.1387	-0.756116	3.54945	0.000508283	0.00313178	-0.723182	ANKRD9
cg15439747	0.257555	2.26953	8.10707	1.32404e-13	2.29277e-11	20.4736	ANKS1A
cg12391352	0.388789	-0.140048	5.83606	2.92465e-08	9.46797e-07	8.55151	ANKS1B
cg01642579	0.224604	2.55374	4.22828	3.96693e-05	0.000386078	1.66382	ANKS3
cg26937434	-0.292104	-0.147816	-4.68657	5.94568e-06	8.06421e-05	3.4617	ANKS4B
cg17814172	-0.0491613	2.43119	-2.58717	0.0105748	0.0363715	-3.48314	ANKUB1
cg01504356	0.140839	1.61735	3.88124	0.000152134	0.00116713	0.400632	ANLN
cg13779162	-0.243995	0.408486	-8.41695	2.15685e-14	4.65463e-12	22.2388	ANO1
cg16795888	-0.152034	1.01913	-3.92029	0.000131323	0.00103399	0.538369	ANO1-AS2
cg02916435	-0.179382	-inf	-4.07622	7.4545e-05	0.000649461	1.0772	ANO10
cg00282706	-0.354251	-0.144889	-6.77279	2.33522e-10	1.5426e-08	13.2171	ANO2
cg07956154	-0.255678	-inf	-6.78728	2.54967e-10	1.66217e-08	13.1427	ANO3
cg09223486	-0.396868	-0.97649	-8.17185	9.07989e-14	1.64343e-11	20.8404	ANO6
cg02678164	-0.152316	-0.922095	-4.82855	3.2144e-06	4.83371e-05	4.04712	ANO7
cg26946463	-0.0933397	0.49493	-3.33801	0.00105148	0.00566994	-1.39465	ANO8
cg16340603	-0.258737	0.299411	-5.14807	7.70391e-07	1.4764e-05	5.41108	ANOS1
cg16068038	0.208642	2.46151	6.04144	1.05014e-08	3.96561e-07	9.53853	ANP32A
cg06414254	-0.150268	-inf	-3.69442	0.00030415	0.00205757	-0.244924	ANP32C
cg15937838	-0.0821388	1.84306	-3.30408	0.00117812	0.0062239	-1.4992	ANP32D
cg21285133	0.153185	-0.285633	3.22487	0.00153068	0.00769159	-1.7394	ANP32E
cg04857054	-0.159487	0.328196	-3.86822	0.000159741	0.00121492	0.354976	ANPEP
cg12957817	-0.32158	-0.90556	-9.36431	7.31903e-17	3.1014e-14	27.775	ANTXR1
cg10430941	-0.0879107	1.55806	-3.4959	0.000612943	0.0036489	-0.896594	ANTXRL
cg06049924	-0.0795931	2.03932	-4.07105	7.36837e-05	0.000643275	1.0807	ANTXRLP1
cg12216772	0.0387873	2.82945	3.44185	0.000738549	0.00425171	-1.06903	ANUBL1
cg13591783	-0.422559	-1.40814	-7.59526	2.49889e-12	2.99669e-10	17.6183	ANXA1
cg02936570	-0.142024	-inf	-3.30123	0.00119086	0.00627802	-1.50857	ANXA10
cg12863172	-0.119768	-0.76087	-3.66503	0.000336901	0.002238	-0.341264	ANXA11
cg21788948	-0.202398	-inf	-4.90399	2.36904e-06	3.748e-05	4.34191	ANXA13
cg06738887	-0.313187	-0.529314	-7.11383	3.66669e-11	3.11004e-09	15.0113	ANXA2
cg13988611	-0.0667669	2.35209	-2.70842	0.00750319	0.0276505	-3.17823	ANXA2P2
cg14903688	-0.283	-inf	-6.82726	1.77095e-10	1.21858e-08	13.486	ANXA4
cg08211405	-0.185997	0.877511	-5.86584	2.52423e-08	8.35993e-07	8.6933	ANXA5
cg04150429	-0.140999	-1.04942	-2.82531	0.00533138	0.0210342	-2.87228	ANXA6
cg09197508	-0.018558	3.36614	-2.47245	0.0144732	0.0466277	-3.75975	ANXA8
cg09197508	-0.018558	3.36614	-2.47245	0.0144732	0.0466277	-3.75975	ANXA8L1
cg20661965	-0.068582	0.7904	-2.9009	0.00424908	0.0175375	-2.66806	ANXA8L2
cg07479786	0.115854	1.45349	3.86891	0.000159331	0.00121247	0.357385	ANXA9
cg18416362	-0.172942	1.14171	-7.44568	5.80621e-12	6.29245e-10	16.7996	AOAH
cg10713220	-0.138756	-2.88951	-7.32457	1.14275e-11	1.12999e-09	16.1423	AOAH-IT1
cg08801691	-0.086841	1.62187	-4.05864	7.73158e-05	0.000669434	1.03546	AOC1
cg22530519	-0.150558	-0.276953	-5.16141	7.24605e-07	1.40246e-05	5.46968	AOC3
cg04016501	-0.0545434	2.04631	-3.64288	0.000364605	0.00238714	-0.414865	AOC4P
cg20428984	0.131641	-0.133724	3.20309	0.0016436	0.00814811	-1.80458	AOX1
cg07548077	-0.170517	1.07856	-5.42231	2.15667e-07	5.0814e-06	6.63091	AOX2P
cg27391674	-0.108004	0.53155	-2.6709	0.0083541	0.0301243	-3.27395	AP1B1
cg06234182	-0.0817278	1.31924	-2.73833	0.0068819	0.0258017	-3.10105	AP1B1P1
cg09043230	-0.173219	0.400607	-4.34539	2.47436e-05	0.000262081	2.10957	AP1G1
cg23162655	-0.153652	-2.37234	-4.83179	3.16923e-06	4.77749e-05	4.06061	AP1G2
cg11207352	0.0673489	1.84987	2.61777	0.00970803	0.0339742	-3.40739	AP1M1
cg01654627	0.184718	0.246428	3.76887	0.000230927	0.00164292	0.0106312	AP1M2
cg00042882	-0.152221	-0.840034	-3.01346	0.00300792	0.0132823	-2.35541	AP1S1
cg24350752	-0.111214	-inf	-2.50071	0.0134174	0.0439163	-3.69275	AP1S2
cg02234653	-0.149538	1.45306	-3.89508	0.000144422	0.00111881	0.449327	AP1S3
cg07377519	0.0739153	-2.60158	4.19639	4.50381e-05	0.000428698	1.54413	AP2A1
cg16791781	0.294309	2.24724	11.9519	7.0167e-24	2.08867e-20	43.5174	AP2A2
cg08842268	0.137474	1.27092	3.23647	0.00147354	0.0074595	-1.70454	AP2B1
cg16301768	-0.170301	-0.332808	-3.91163	0.000135688	0.00106268	0.507742	AP2M1
cg01358551	-0.0234271	-3.02666	-2.47677	0.0143059	0.0462069	-3.74954	AP2S1
cg05606089	-0.164447	-inf	-3.28284	0.00126756	0.00660193	-1.56537	AP3B1
cg19175742	-0.187939	-0.533171	-6.35892	2.07207e-09	9.95098e-08	11.1053	AP3B2
cg12059904	0.125074	1.59967	4.48579	1.38856e-05	0.000162598	2.65646	AP3D1
cg05393286	-0.321633	-inf	-5.97674	1.46829e-08	5.27456e-07	9.21629	AP3M2
cg24770230	-0.13886	-inf	-3.30092	0.00119368	0.00628996	-1.51021	AP3S1
cg02349866	-0.384565	-0.703092	-10.3624	1.54892e-19	1.33149e-16	33.7748	AP3S2
cg06013042	-0.165928	1.02445	-4.23014	3.93757e-05	0.000383709	1.67083	AP4B1-AS1
cg04571509	-0.16183	-2.36491	-5.79808	3.52651e-08	1.10668e-06	8.37133	AP4E1
cg24367125	-0.263547	-2.08699	-8.76898	2.66641e-15	7.34247e-13	24.2736	AP4S1
cg18804805	0.0312044	-3.89803	2.51471	0.0129098	0.0425836	-3.65924	AP5B1
cg16011164	-0.0297088	3.10658	-2.66265	0.0085516	0.030688	-3.29478	AP5Z1
cg01737737	-0.148454	0.252603	-3.88395	0.000150592	0.00115763	0.410168	APAF1
cg05083630	-0.217315	0.814539	-5.89664	2.16669e-08	7.33255e-07	8.84042	APBA1
cg02060738	-0.234202	-0.248341	-6.31857	2.55339e-09	1.18976e-07	10.9035	APBA2
cg08603735	-0.0208933	3.08207	-2.60973	0.0099277	0.0345892	-3.42728	APBA3
cg01624871	0.197635	1.54278	7.60834	2.32023e-12	2.80533e-10	17.6903	APBB1
cg06378434	-0.326068	-inf	-6.20356	4.66596e-09	1.98875e-07	10.3222	APBB1IP
cg15729315	-0.377519	-inf	-7.04077	6.10591e-11	4.8335e-09	14.5232	APBB2
cg12089827	-0.0824058	1.48412	-3.34627	0.00102279	0.00554195	-1.36917	APBB3
cg15618517	-0.205144	-inf	-4.71386	5.33638e-06	7.37429e-05	3.566	APC
cg10169241	0.117374	-0.996372	2.74684	0.00671403	0.0252998	-3.07897	APC2
cg09196371	-0.235908	-inf	-4.90879	2.27014e-06	3.61807e-05	4.37945	APCDD1L
cg13486475	-0.249626	-0.000813774	-8.17777	8.77146e-14	1.5924e-11	20.8741	APCDD1L-AS1
cg03856044	0.083759	1.17491	2.59535	0.0103366	0.0357274	-3.46298	APCS
cg16691955	0.135624	0.629106	3.34555	0.00102529	0.00555327	-1.37141	APEH
cg22909050	-0.223984	0.60385	-6.52602	8.65886e-10	4.72922e-08	11.9488	APELA
cg16205058	-0.0954864	-3.10787	-4.86956	2.68508e-06	4.15921e-05	4.21861	APEX1
cg19633435	0.0774136	2.32431	4.4213	1.81263e-05	0.000202798	2.40393	APH1B
cg07894717	-0.0431756	3.05578	-2.63244	0.00931578	0.032868	-3.37079	APITD1
cg01466576	-0.20885	1.22329	-5.11707	8.87234e-07	1.6606e-05	5.27602	APLN
cg00074348	-0.247682	0.227096	-7.84346	6.07164e-13	8.71448e-11	18.9929	APLNR
cg19220607	-0.12365	-inf	-4.00384	9.57648e-05	0.00079778	0.835094	APLP1
cg17657285	-0.212212	-1.46973	-5.54573	1.19968e-07	3.10587e-06	7.19398	APLP2
cg14783239	-0.0513383	2.07206	-3.40532	0.000836967	0.00470812	-1.1845	APMAP
cg25987102	-0.116104	2.11732	-3.98514	0.000102619	0.000844709	0.769599	APOA1
cg00999338	-0.292994	-0.0575743	-7.1945	2.35113e-11	2.11577e-09	15.4423	APOA1-AS
cg16564525	0.147497	-0.16112	3.5867	0.000445653	0.00281329	-0.601214	APOA1BP
cg09136129	-0.0918152	1.95008	-5.64726	7.3478e-08	2.05868e-06	7.66497	APOA4
cg25682080	-0.163997	-0.303488	-4.34086	2.52042e-05	0.000266146	2.09214	APOA5
cg25123895	-0.151858	0.863116	-4.69728	5.67873e-06	7.76514e-05	3.50539	APOB
cg21566086	-0.164344	0.375924	-4.65554	6.78967e-06	9.00611e-05	3.33552	APOB48R
cg16879115	-0.231789	0.394175	-5.81057	3.31623e-08	1.05154e-06	8.43052	APOBEC1
cg27504369	-0.119673	0.488389	-2.50689	0.0131875	0.0433221	-3.67797	APOBEC3A
cg19798619	-0.214719	-inf	-7.31513	1.30717e-11	1.27094e-09	16.0251	APOBEC3A_B
cg10316474	-0.209658	-2.96431	-8.22978	6.47356e-14	1.21663e-11	21.1695	APOBEC3C
cg16066354	-0.207827	-3.56882	-5.7641	4.16644e-08	1.27586e-06	8.21083	APOBEC3D
cg17035591	-0.100893	-1.27731	-4.02025	8.96742e-05	0.000755888	0.896151	APOBEC3F
cg09135399	-0.136429	-1.53915	-3.93506	0.000124182	0.000987566	0.590759	APOBEC3H
cg16056272	-0.0959706	0.391353	-2.64709	0.00893839	0.0317986	-3.33407	APOBEC4
cg24365795	-0.112743	0.373647	-4.15713	5.25936e-05	0.00048735	1.39796	APOBR
cg23270113	-0.139165	-0.941711	-2.74457	0.00675845	0.0254346	-3.08487	APOC1
cg11911305	-0.199926	-1.10358	-5.45965	1.80758e-07	4.3798e-06	6.80036	APOC1P1
cg10872931	-0.172941	0.0265417	-4.51733	1.21738e-05	0.000145957	2.78119	APOC2
cg20957428	-0.148322	-1.02768	-3.60124	0.00042325	0.00269678	-0.553334	APOC3
cg10872931	-0.172941	0.0265417	-4.51733	1.21738e-05	0.000145957	2.78119	APOC4-APOC2
cg14484878	-0.0707677	2.7214	-4.57605	9.51366e-06	0.000118981	3.01512	APOD
cg06750524	-0.0980935	-1.50555	-3.21277	0.00159249	0.0079426	-1.77566	APOE
cg16481618	-0.154445	-inf	-5.42325	2.35976e-07	5.47962e-06	6.55532	APOH
cg08415592	-0.23609	-1.54478	-4.93591	2.0026e-06	3.2607e-05	4.49832	APOL1
cg15516759	-0.214756	-inf	-7.76762	9.60553e-13	1.30286e-10	18.5482	APOL3
cg04442631	-0.125182	-0.563868	-3.07188	0.00250422	0.011457	-2.18888	APOL4
cg20330126	-0.114195	0.533011	-3.41273	0.000816427	0.00461307	-1.16148	APOL5
cg09432376	-0.309057	-1.39205	-6.2798	3.11848e-09	1.41224e-07	10.7104	APOL6
cg06678269	-0.249515	-0.30784	-4.62215	7.82694e-06	0.000101182	3.20043	APOLD1
cg08110861	-0.17997	0.875807	-4.37859	2.1609e-05	0.000234543	2.23768	APOM
cg04049911	-0.144138	-inf	-3.09541	0.00232672	0.0107964	-2.12145	APOO
cg03267787	0.0437155	2.14677	2.97719	0.00336508	0.0145344	-2.4572	APOOL
cg08931262	-0.277263	-0.680441	-6.9005	1.17367e-10	8.5453e-09	13.8835	APOOP5
cg06590856	0.17752	-0.942852	4.13299	5.78497e-05	0.000527365	1.3083	APOPT1
cg00067981	-0.254639	-1.70372	-8.01134	2.30734e-13	3.73092e-11	19.9335	APP
cg05963604	-0.318452	-2.9471	-9.21696	1.79352e-16	6.80354e-14	26.902	APPL1
cg05034654	-0.161689	-1.18492	-6.47919	1.10426e-09	5.82635e-08	11.7135	APRT
cg04650889	-0.175413	0.467617	-3.15375	0.00192852	0.00927507	-1.95073	APTR
cg15783933	0.0926543	1.70567	4.18678	4.67784e-05	0.000442021	1.50837	APTX
cg26922585	-0.300598	0.0736935	-6.19767	4.75278e-09	2.02038e-07	10.3035	AQP1
cg09668808	0.0872906	-1.35585	2.7924	0.00587619	0.0227386	-2.95961	AQP11
cg07272353	-0.14574	0.659935	-6.3051	2.72779e-09	1.25954e-07	10.8394	AQP12A
cg08049592	-0.206451	-inf	-6.40994	1.63171e-09	8.13501e-08	11.3381	AQP12B
cg09032651	0.312075	2.55867	7.62651	2.09331e-12	2.56106e-10	17.7903	AQP2
cg06453717	-0.2222	-inf	-5.70877	5.50799e-08	1.61488e-06	7.94314	AQP3
cg16617723	-0.23709	-1.72298	-7.74116	1.09033e-12	1.45613e-10	18.424	AQP4
cg08114077	0.0983334	2.15342	4.42228	1.80614e-05	0.000202213	2.40739	AQP4-AS1
cg05242826	-0.194683	0.384025	-6.09792	7.8952e-09	3.11333e-07	9.81368	AQP5
cg12448267	-0.1233	0.683272	-3.92826	0.00012742	0.00100883	0.566636	AQP6
cg16494465	0.120115	-1.52103	3.44683	0.000726329	0.00419292	-1.05352	AQP7
cg13392512	-0.0553443	0.0927951	-2.7912	0.00589573	0.0227982	-2.96265	AQP7P1
cg13392512	-0.0553443	0.0927951	-2.7912	0.00589573	0.0227982	-2.96265	AQP7P2
cg02710875	-0.144448	0.469043	-4.26873	3.37364e-05	0.000337962	1.8167	AQP8
cg11098259	-0.348216	0.0335132	-9.97611	1.70603e-18	1.11622e-15	31.4371	AQP9
cg21215325	0.0813142	1.71422	2.87087	0.00465307	0.0188558	-2.74986	AQR
cg18305991	-0.197529	-inf	-8.09041	1.49975e-13	2.55285e-11	20.3535	AR
cg02024438	0.157117	-inf	3.4674	0.00067974	0.00397049	-0.99061	ARAF
cg00238848	0.151321	1.94811	5.12384	8.60316e-07	1.61867e-05	5.30548	ARAP1
cg03387716	-0.169839	-inf	-2.9641	0.00350754	0.0150281	-2.4942	ARAP2
cg07553500	-0.108785	0.382781	-3.5664	0.000478828	0.00298318	-0.667829	ARAP3
cg24743838	0.0526269	-2.10817	2.87867	0.00454502	0.0184997	-2.72871	ARC
cg02334660	-0.0463404	2.99947	-3.33927	0.00104716	0.00565059	-1.39084	AREG
cg01426210	-0.152039	-inf	-3.83093	0.000183989	0.00136388	0.223426	AREL1
cg05796981	-0.366634	-1.44188	-8.00425	2.40391e-13	3.86539e-11	19.8936	ARF1
cg25010880	-0.0300132	-3.96224	-2.72543	0.00714389	0.0265866	-3.13443	ARF3
cg13616963	-0.01924	-4.27739	-3.43599	0.000753777	0.00432386	-1.08782	ARF4
cg10156217	-0.110892	-3.70477	-6.3225	2.502e-09	1.16983e-07	10.9231	ARF6
cg03138416	-0.0211368	2.95167	-2.66766	0.00842992	0.0303461	-3.28205	ARFGAP1
cg04903825	-0.123593	1.46045	-3.60599	0.00041616	0.00265985	-0.537646	ARFGAP2
cg12647020	-0.226078	-inf	-4.76811	4.20261e-06	6.04966e-05	3.79255	ARFGAP3
cg07807672	-0.129435	1.66594	-5.4837	1.61261e-07	3.97968e-06	6.90992	ARFGEF3
cg26838398	0.110542	-inf	3.42358	0.000789003	0.00448865	-1.12887	ARFIP1
cg22199824	-0.099309	-inf	-2.98984	0.00324271	0.0141093	-2.42261	ARFIP2
cg19990689	-0.240552	0.104661	-8.53589	1.06777e-14	2.48124e-12	22.923	ARFRP1
cg03217204	-0.13494	0.834722	-3.69913	0.000297852	0.00202253	-0.2266	ARG1
cg06597610	0.0734412	1.80727	4.19842	4.46353e-05	0.000425527	1.55247	ARGFX
cg26017531	-0.132976	1.89136	-4.3907	2.0564e-05	0.000225041	2.28457	ARGLU1
cg16676292	-0.267622	0.871285	-4.45692	1.56533e-05	0.000179698	2.54291	ARHGAP1
cg21376325	-0.281572	-0.0130234	-6.65152	4.46052e-10	2.68662e-08	12.5906	ARHGAP10
cg19554522	-0.0293835	-3.46304	-4.53486	1.12992e-05	0.00013723	2.85175	ARHGAP11A
cg03689905	-0.2527	-inf	-6.08674	8.4468e-09	3.29834e-07	9.74946	ARHGAP12
cg06376392	-0.197435	0.561862	-4.47574	1.44781e-05	0.000168385	2.61686	ARHGAP15
cg05583636	-0.216736	0.353947	-5.32603	3.38835e-07	7.43301e-06	6.19766	ARHGAP17
cg27536168	0.196309	0.022074	4.27843	3.24451e-05	0.000327435	1.85354	ARHGAP18
cg08024668	0.229562	-inf	2.86871	0.00564027	0.0220046	-2.51544	ARHGAP19
cg13211715	-0.206006	-0.279536	-5.65093	7.23028e-08	2.02955e-06	7.6806	ARHGAP19-SLIT1
cg18364697	-0.190155	1.15042	-5.92085	1.92096e-08	6.61849e-07	8.9564	ARHGAP20
cg08623193	0.0937024	-inf	2.89049	0.00438953	0.0179949	-2.69686	ARHGAP21
cg10501360	-0.231649	0.574419	-4.77055	4.13878e-06	5.97266e-05	3.80638	ARHGAP22
cg02129597	-0.197901	0.0726396	-5.01806	1.38777e-06	2.40759e-05	4.84845	ARHGAP23
cg21599974	-0.29792	-inf	-5.72462	5.0988e-08	1.51208e-06	8.0174	ARHGAP24
cg22553423	-0.268863	-0.845494	-4.7565	4.39864e-06	6.28596e-05	3.74841	ARHGAP25
cg10647661	-0.32951	-1.19295	-5.89403	2.19505e-08	7.4153e-07	8.82789	ARHGAP26
cg07448458	-0.124549	0.517621	-2.78471	0.00601044	0.0231513	-2.97986	ARHGAP26-AS1
cg15880322	-0.105238	2.12059	-3.84266	0.000175749	0.00131392	0.265659	ARHGAP26-IT1
cg17364429	-0.219454	-0.0457644	-4.34591	2.46909e-05	0.000261616	2.11159	ARHGAP27
cg25133652	-0.121161	1.72629	-4.30701	2.89115e-05	0.000297768	1.96245	ARHGAP28
cg04659944	-0.083573	1.10183	-2.77382	0.00620565	0.0237523	-3.0085	ARHGAP29
cg02322641	-0.161089	0.345097	-5.2288	5.31925e-07	1.08128e-05	5.76559	ARHGAP30
cg26172064	-0.231764	0.538953	-4.99494	1.53925e-06	2.62189e-05	4.74952	ARHGAP31
cg05525455	-0.251913	-0.273336	-6.16024	5.75304e-09	2.37754e-07	10.1191	ARHGAP32
cg21117386	-0.216916	0.665377	-4.99898	1.5117e-06	2.58327e-05	4.76676	ARHGAP33
cg13211380	-0.232635	0.673667	-7.26718	1.57227e-11	1.49302e-09	15.8327	ARHGAP35
cg20773945	-0.110394	-inf	-3.5558	0.000502219	0.00310121	-0.70861	ARHGAP36
cg12233654	-0.113056	1.27632	-5.03597	1.2802e-06	2.24875e-05	4.92551	ARHGAP39
cg03008405	-0.165701	-0.210142	-4.16165	5.16774e-05	0.000480416	1.41455	ARHGAP4
cg17579353	-0.178354	-0.22369	-4.43437	1.71831e-05	0.000194005	2.4546	ARHGAP40
cg17085146	-0.348726	-inf	-8.62402	6.54633e-15	1.62949e-12	23.4003	ARHGAP42
cg05595517	-0.194679	-inf	-4.22953	3.95932e-05	0.000385473	1.66629	ARHGAP44
cg24093848	0.0285059	-3.87385	3.74399	0.000252978	0.0017697	-0.0744377	ARHGAP5-AS1
cg15933694	-0.378217	-1.74753	-6.96842	8.11868e-11	6.18356e-09	14.2407	ARHGAP6
cg04122498	-0.369428	-1.06013	-10.3312	1.88089e-19	1.57367e-16	33.5856	ARHGAP8
cg04312927	-0.221101	-1.04927	-4.78225	3.93367e-06	5.71906e-05	3.85478	ARHGAP9
cg25141766	-0.178734	1.12403	-5.10537	9.35699e-07	1.73562e-05	5.22516	ARHGDIA
cg06395232	-0.228463	0.468758	-6.79779	2.04199e-10	1.37435e-08	13.3471	ARHGDIB
cg02428506	-0.0833436	1.45091	-2.60233	0.010137	0.0351751	-3.44571	ARHGDIG
cg07796002	-0.121485	0.0241631	-2.60675	0.0100126	0.0348269	-3.43477	ARHGEF1
cg19627093	-0.205972	0.909756	-6.61226	5.49298e-10	3.20419e-08	12.3891	ARHGEF10
cg14780070	-0.377317	-inf	-9.86926	3.84955e-18	2.31863e-15	30.6473	ARHGEF10L
cg05835326	-0.149072	0.837553	-3.94323	0.00012039	0.000962713	0.619817	ARHGEF11
cg15892763	-0.113591	1.93677	-3.72757	0.000268606	0.00185858	-0.130317	ARHGEF12
cg23843103	-0.0576367	1.83785	-3.60499	0.000417427	0.00266649	-0.540573	ARHGEF15
cg15902830	-0.32247	0.564005	-8.33523	3.48908e-14	7.13227e-12	21.7708	ARHGEF16
cg16278107	0.282833	-0.653333	4.26651	3.40379e-05	0.000340481	1.80829	ARHGEF17
cg06881996	0.163261	2.76853	6.20224	4.64287e-09	1.98114e-07	10.3261	ARHGEF18
cg13921921	-0.362406	-2.77061	-9.12152	3.19809e-16	1.13264e-13	26.3387	ARHGEF2
cg08763019	-0.0812389	1.46154	-2.78895	0.00593606	0.0229237	-2.9687	ARHGEF25
cg01470330	0.159941	-1.61208	3.82139	0.000190215	0.00140151	0.191731	ARHGEF26
cg10844309	0.138892	0.456343	3.41544	0.000808881	0.00457863	-1.15292	ARHGEF26-AS1
cg06106662	-0.257328	-inf	-8.09449	1.46467e-13	2.50141e-11	20.3765	ARHGEF28
cg04766084	-0.356126	-0.678152	-11.2012	8.04855e-22	1.26592e-18	38.8992	ARHGEF3
cg05913399	-0.0418265	-inf	-2.69188	0.00787232	0.0287257	-3.22064	ARHGEF3-AS1
cg11077103	-0.0732073	-inf	-2.65598	0.00872134	0.0311763	-3.31178	ARHGEF33
cg16552525	-0.131252	1.13413	-3.37279	0.000935185	0.00515381	-1.2867	ARHGEF37
cg16811453	-0.292086	-2.86399	-8.80735	2.11956e-15	6.00653e-13	24.497	ARHGEF38
cg13284861	-0.0487774	-4.31324	-6.20509	4.57581e-09	1.95681e-07	10.3401	ARHGEF39
cg23664553	-0.249423	-inf	-4.96811	1.74472e-06	2.90853e-05	4.63066	ARHGEF4
cg23079438	-0.183937	-3.86996	-6.29377	2.90196e-09	1.32804e-07	10.7799	ARHGEF40
cg10928931	0.0527466	-1.45285	3.01631	0.00298049	0.0131855	-2.34717	ARHGEF5
cg07189368	-0.190289	-0.084737	-3.27026	0.0013182	0.00681543	-1.60238	ARHGEF6
cg02411443	-0.122867	1.74368	-5.44812	1.90903e-07	4.58691e-06	6.74795	ARHGEF7-AS1
cg10895844	-0.0717106	1.86763	-2.73729	0.00690278	0.0258645	-3.10376	ARHGEF7-AS2
cg14648036	-0.165663	0.91268	-4.99892	1.51207e-06	2.58383e-05	4.76653	ARHGEF9
cg16677621	0.278729	0.646034	5.34306	3.12938e-07	6.95041e-06	6.27388	ARID1B
cg06147887	0.0827913	-inf	2.91899	0.00404385	0.0168547	-2.6204	ARID2
cg05239928	-0.15374	1.00475	-3.10982	0.0022201	0.0103925	-2.0792	ARID3A
cg02933882	0.0644276	3.27826	4.59269	8.86778e-06	0.000112189	3.08186	ARID3B
cg13515584	0.112222	-1.11276	3.1822	0.0017591	0.00860806	-1.8667	ARID3C
cg12475524	-0.0964582	-inf	-5.37168	2.77632e-07	6.28232e-06	6.39032	ARID4A
cg10597982	-0.136787	-inf	-4.0501	8.12413e-05	0.000697305	0.992826	ARID4B
cg13112407	-0.145031	0.735107	-5.13578	8.14806e-07	1.54805e-05	5.35747	ARID5A
cg27027230	0.163888	-inf	3.85952	0.000166154	0.00125544	0.319985	ARID5B
cg15188939	-0.0689335	2.23506	-4.664	6.54223e-06	8.73322e-05	3.37068	ARIH1
cg23732483	-0.177092	0.436287	-4.7312	4.90707e-06	6.88122e-05	3.64432	ARIH2
cg23460066	-0.0622669	-3.45077	-6.08813	8.27767e-09	3.24179e-07	9.76788	ARIH2OS
cg13481250	-0.251265	-0.062825	-5.85597	2.65068e-08	8.70824e-07	8.64622	ARL1
cg08981957	0.177652	0.443415	4.43961	1.68155e-05	0.000190576	2.47507	ARL10
cg04638679	-0.110612	0.241189	-2.87965	0.00453179	0.0184592	-2.72607	ARL11
cg20535143	-0.118245	1.30534	-3.47214	0.000665592	0.00390393	-0.972817	ARL13B
cg15443863	-0.0616366	-inf	-2.72766	0.00710276	0.026464	-3.12883	ARL14EPL
cg00643051	-0.360448	-0.734825	-8.49839	1.33322e-14	3.03157e-12	22.707	ARL15
cg08782899	-0.299167	0.262602	-6.97739	7.73237e-11	5.92504e-09	14.2879	ARL16
cg26938474	-0.110739	0.891686	-5.21454	5.66958e-07	1.14137e-05	5.70433	ARL17A
cg26938474	-0.110739	0.891686	-5.21454	5.66958e-07	1.14137e-05	5.70433	ARL17B
cg19393605	0.0452678	2.40076	2.68259	0.00808	0.0293332	-3.24425	ARL2
cg20239369	-0.055931	2.76715	-6.21139	4.41528e-09	1.90001e-07	10.3743	ARL2-SNX15
cg14842030	-0.185395	0.417288	-4.60612	8.37767e-06	0.000107026	3.13585	ARL2BP
cg05204104	-0.393287	-inf	-7.40209	7.56977e-12	7.90977e-10	16.5431	ARL4C
cg27147556	0.169262	1.6845	4.69102	5.83323e-06	7.94099e-05	3.47986	ARL4D
cg16202734	0.110138	-1.95111	3.05887	0.00260914	0.0118425	-2.22621	ARL5C
cg13518149	0.0605008	-inf	2.45823	0.0150526	0.0481039	-3.79329	ARL6
cg06033407	0.0668004	1.2261	2.54238	0.0119687	0.0401008	-3.59254	ARL6IP1
cg02969798	-0.0677817	2.25757	-2.8185	0.00544014	0.0213767	-2.89042	ARL6IP4
cg18936216	-0.248988	-1.34849	-6.29984	2.81255e-09	1.2937e-07	10.8101	ARL6IP5
cg09650414	0.0468371	-inf	2.8226	0.00539494	0.0212313	-2.88058	ARL6IP6
cg08621778	0.0925016	3.17542	3.46846	0.000674133	0.00394375	-0.984606	ARL8A
cg09605467	-0.128944	-1.73841	-3.97168	0.000108035	0.000881113	0.721353	ARL8B
cg16043230	0.0316313	2.52276	2.61759	0.00971135	0.0339844	-3.40775	ARL9
cg16908151	0.06639	-2.40588	2.92952	0.00389611	0.016349	-2.58969	ARMC10
cg23149582	-0.0419261	2.44721	-4.30386	2.92538e-05	0.000300667	1.95119	ARMC12
cg04642300	-0.265215	0.106928	-5.62274	8.28586e-08	2.27645e-06	7.5496	ARMC2
cg22492709	-0.102981	0.204199	-4.32994	2.63205e-05	0.000275687	2.05103	ARMC2-AS1
cg06976947	-0.227965	-inf	-5.46635	1.79182e-07	4.34701e-06	6.81133	ARMC3
cg07025886	-0.247113	0.0744562	-5.92169	1.91294e-08	6.59591e-07	8.96043	ARMC4
cg15079206	-0.0286221	-3.43837	-2.75719	0.00651457	0.0246894	-3.05199	ARMC5
cg13318181	-0.108657	-0.949288	-3.15352	0.00192998	0.00928072	-1.95143	ARMC6
cg19115041	-0.0384673	2.695	-3.21989	0.00155535	0.00779138	-1.75412	ARMC8
cg06793436	-0.403228	-0.132015	-12.1761	1.6965e-24	5.87549e-21	44.8993	ARMC9
cg14682726	0.117332	-1.36076	4.0095	9.34669e-05	0.000782037	0.857271	ARMCX1
cg27348515	0.0936131	-1.76167	3.2198	0.00155632	0.00779544	-1.75462	ARMCX2
cg19818925	0.100414	1.84288	2.98076	0.00332897	0.0144106	-2.44736	ARMCX4
cg03623097	0.110815	-inf	2.45108	0.0153364	0.0488209	-3.81007	ARMS2
cg13201342	-0.118781	-inf	-2.88727	0.00443605	0.018146	-2.70589	ARNT
cg20207299	-0.158012	1.0086	-6.04576	1.02751e-08	3.89405e-07	9.55955	ARNT2
cg06884805	-0.337102	-inf	-10.3837	1.52494e-19	1.31558e-16	33.7918	ARNTL
cg26254193	0.11198	2.77013	4.87776	2.58988e-06	4.03455e-05	4.25303	ARNTL2
cg02181808	0.105489	1.4383	3.25894	0.00136847	0.00702515	-1.63671	ARNTL2-AS1
cg21422834	0.0382968	0.100407	3.25967	0.00136468	0.00700917	-1.63426	ARPC1A
cg14978691	-0.371579	-2.33907	-8.00932	2.33435e-13	3.76868e-11	19.9222	ARPC1B
cg00954025	-0.238475	-3.02239	-6.43443	1.39905e-09	7.13609e-08	11.4849	ARPC2
cg21023121	-0.0707834	2.11107	-3.24118	0.00145093	0.00736557	-1.69037	ARPC3
cg21871898	0.0777687	1.6131	2.68621	0.00799693	0.0290915	-3.23504	ARPC4-TTLL3
cg19767650	-0.0176281	-4.30918	-2.84254	0.00506481	0.0201858	-2.82617	ARPC5
cg10170306	-0.21193	-2.27972	-6.69787	3.48565e-10	2.17213e-08	12.8293	ARPC5L
cg03192231	-0.120093	1.29355	-4.21289	4.21776e-05	0.000406209	1.606	ARPP-21
cg04630800	-0.263945	-inf	-7.99371	3.09898e-13	4.83517e-11	19.6546	ARPP19
cg13795579	-0.154639	-inf	-3.88292	0.000151524	0.00116329	0.404995	ARPP21
cg01622872	-0.204221	-0.855332	-6.52485	8.71201e-10	4.75513e-08	11.9429	ARRB1
cg19265289	-0.164076	-1.21054	-4.43185	1.73625e-05	0.000195714	2.44476	ARRB2
cg08709962	0.0724908	-2.57354	3.21847	0.00156309	0.0078227	-1.75859	ARRDC1
cg11258257	-0.184375	0.726919	-4.26323	3.44891e-05	0.000344207	1.79586	ARRDC1-AS1
cg12965095	-0.190204	-inf	-3.80699	0.000201067	0.00146614	0.140489	ARRDC2
cg07504428	-0.107541	-inf	-4.11394	6.25113e-05	0.000562247	1.236	ARRDC3
cg18010014	-0.157124	0.685111	-3.93495	0.000124235	0.000987871	0.590359	ARRDC4
cg07001359	-0.16466	0.272121	-5.87294	2.43658e-08	8.10947e-07	8.72732	ARRDC5
cg22636905	-0.182267	1.02855	-3.69461	0.000302769	0.00204995	-0.241848	ARSB
cg04710661	-0.114965	-inf	-2.54568	0.011873	0.039848	-3.58461	ARSD
cg27495926	-0.258089	-0.055455	-6.34611	2.21434e-09	1.05359e-07	11.0411	ARSE
cg05801628	-0.169004	-inf	-3.39184	0.000881731	0.00491107	-1.23028	ARSF
cg08238388	-0.332639	-inf	-8.43273	2.09394e-14	4.54202e-12	22.2699	ARSG
cg01043281	0.142488	1.18992	3.10712	0.00223928	0.0104647	-2.08704	ARSH
cg22381548	-0.173698	-inf	-4.35685	2.36962e-05	0.000252921	2.15114	ARSJ
cg03977394	0.0444222	-inf	2.54492	0.0120178	0.0402293	-3.58704	ARSK
cg11173076	-0.134505	-inf	-4.40631	1.94271e-05	0.000214746	2.33977	ART1
cg17023631	-0.147846	-inf	-4.41518	1.86641e-05	0.000207728	2.377	ART3
cg15733114	0.156452	1.50769	5.46308	1.77849e-07	4.31978e-06	6.81593	ART4
cg07848404	-0.0587679	2.36627	-3.87573	0.000155266	0.00118703	0.381516	ART5
cg25891559	0.316261	2.18452	7.22049	2.03654e-11	1.86766e-09	15.5817	ARTN
cg03017653	-0.149056	-inf	-2.82273	0.00538443	0.0212002	-2.87979	ARV1
cg23238793	0.104209	-0.836167	2.80426	0.00567429	0.0221113	-2.92825	ARX
cg15744005	0.0539108	-2.26785	3.28709	0.00124663	0.00651399	-1.55113	AS3MT
cg16792160	-0.11667	1.60918	-4.40452	1.94301e-05	0.000214773	2.33825	ASAH2
cg12289553	0.0790332	-1.36384	2.4738	0.0144226	0.046503	-3.75662	ASAH2B
cg21597692	-0.139619	-inf	-5.2759	4.33039e-07	9.11003e-06	5.96409	ASAM
cg16251054	-0.36877	-2.16769	-6.67569	3.92269e-10	2.4043e-08	12.715	ASAP1
cg23951221	-0.240939	0.935903	-7.40274	7.38581e-12	7.75354e-10	16.566	ASAP3
cg02932663	-0.188882	-0.354277	-5.18501	6.50598e-07	1.28177e-05	5.5728	ASB10
cg11331191	-0.0882457	1.15428	-2.76669	0.00633637	0.0241493	-3.02717	ASB12
cg07190173	-0.148974	1.28649	-4.76051	4.32286e-06	6.19389e-05	3.76496	ASB13
cg15020889	-0.128136	-0.171696	-4.4032	1.95333e-05	0.000215735	2.33322	ASB15
cg21038703	0.119202	0.665726	3.63281	0.000378191	0.00245948	-0.448768	ASB16
cg21653804	-0.0929441	-inf	-2.81104	0.0055657	0.0217689	-2.91045	ASB17
cg06473675	-0.180429	-0.164475	-4.11478	6.21312e-05	0.00055945	1.2411	ASB18
cg05001401	-0.232542	-inf	-5.8859	2.35409e-08	7.87573e-07	8.76325	ASB3
cg10307907	0.165219	0.631242	3.80951	0.000198776	0.00145278	0.150599	ASB5
cg13622546	0.109374	-1.44949	3.8554	0.000167589	0.00126417	0.310115	ASB6
cg11865519	-0.109833	1.43261	-3.15168	0.00194145	0.00932642	-1.95684	ASB7
cg20114528	-0.0650264	2.65197	-4.02684	8.74308e-05	0.000740382	0.919957	ASB8
cg05742314	-0.0916641	0.541284	-2.56921	0.0111152	0.0378389	-3.52722	ASB9P1
cg23891284	0.130655	-inf	3.00581	0.00308318	0.0135485	-2.37735	ASCC1
cg15813443	-0.194035	-0.0630509	-5.77776	3.89651e-08	1.20629e-06	8.2753	ASCC2
cg11794935	-0.120257	1.69643	-2.69806	0.00772998	0.0283126	-3.20479	ASCC3
cg03700449	0.0705007	-4.21156	3.17615	0.00179394	0.00874399	-1.88463	ASCL1
cg10290276	0.199815	-1.26427	5.80453	3.41631e-08	1.07787e-06	8.4019	ASCL2
cg14711859	-0.0232169	2.65085	-2.60657	0.010016	0.0348358	-3.43513	ASCL3
cg01295392	0.175169	-1.25414	5.82471	3.09311e-08	9.92016e-07	8.49758	ASCL4
cg09655942	-0.0424442	2.32807	-4.5783	9.41206e-06	0.00011796	3.02515	ASCL5
cg04534026	0.0588629	1.90984	2.93184	0.00386864	0.0162556	-2.5833	ASF1B
cg05331340	-0.113459	-0.475729	-3.52389	0.000555945	0.00336794	-0.806236	ASGR1
cg12951282	-0.178769	-2.16852	-6.79031	2.12571e-10	1.42271e-08	13.3082	ASGR2
cg25506204	0.0136469	-3.92019	4.16535	5.08833e-05	0.000474314	1.42901	ASH1L-AS1
cg19639639	-0.153648	-inf	-3.60159	0.000424973	0.00270572	-0.555395	ASH2L
cg10542208	-0.190978	1.23047	-4.78031	3.96701e-06	5.76061e-05	3.84674	ASIC1
cg02405312	-0.288872	0.343629	-8.91121	1.13682e-15	3.45539e-13	25.1036	ASIC2
cg00095878	0.117635	2.15894	4.29906	2.98557e-05	0.000305793	1.93209	ASIC3
cg07959018	-0.0786931	2.35979	-4.51127	1.24863e-05	0.000149072	2.75715	ASIC4
cg27312304	-0.0234363	-inf	-2.55252	0.0116437	0.0392488	-3.56788	ASIC5
cg16410618	-0.0886939	0.518309	-2.68261	0.00807954	0.0293318	-3.2442	ASL
cg04903439	0.266489	-inf	3.53188	0.000774567	0.00442157	-0.776332	ASNS
cg00747241	-0.16717	-inf	-3.91385	0.000134872	0.00105739	0.513996	ASPA
cg02593905	-0.031813	2.43623	-2.76312	0.00640162	0.0243473	-3.0364	ASPDH
cg26831560	-0.196167	0.87499	-5.85695	2.63786e-08	8.67483e-07	8.65089	ASPG
cg00343433	-0.230526	-inf	-4.9884	1.59373e-06	2.69803e-05	4.71708	ASPH
cg06206626	0.0810202	-0.598703	3.20023	0.00165849	0.0082073	-1.8129	ASPHD2
cg15973503	-0.0516334	-inf	-4.63664	7.38123e-06	9.64621e-05	3.25669	ASPM
cg09868768	-0.0380165	2.98854	-3.70407	0.00029241	0.00199264	-0.209529	ASPRV1
cg02523804	-0.110687	0.992692	-4.65869	6.6954e-06	8.90386e-05	3.34874	ASS1
cg19308563	-0.0379865	2.61925	-2.94636	0.00369972	0.0156809	-2.54301	ASTE1
cg23100626	0.0917564	-0.444916	2.60217	0.0101418	0.0351882	-3.44613	ASTL
cg24659836	-0.3074	-inf	-5.93114	1.84336e-08	6.39516e-07	8.99704	ASTN2
cg24998347	-0.211985	0.0264365	-5.57682	1.03359e-07	2.74371e-06	7.33714	ASTN2-AS1
cg08531895	-0.080513	1.82143	-3.80754	0.000200237	0.00146138	0.14376	ASXL1
cg08549034	-0.149381	-inf	-4.70752	5.45871e-06	7.51306e-05	3.5437	ASXL2
cg21944373	-0.192943	0.444053	-6.64708	4.56697e-10	2.74249e-08	12.5678	ASXL3
cg26423145	-0.102921	1.68683	-3.75909	0.000239365	0.00169155	-0.0228496	ASZ1
cg10073338	-0.26931	-inf	-6.82024	1.83908e-10	1.25705e-08	13.4495	ATAD1
cg27095000	-0.201679	-inf	-6.29033	3.02742e-09	1.37649e-07	10.7409	ATAD2B
cg00088251	-0.0610848	1.04242	-2.46441	0.0147898	0.0474337	-3.77871	ATAD3A
cg13798621	-0.120642	0.401352	-3.70632	0.000290192	0.00197998	-0.202334	ATAD3C
cg15439745	-0.0336783	-3.36573	-2.55432	0.0115818	0.0390851	-3.56354	ATAD5
cg01076059	-0.332936	-inf	-6.42972	1.4723e-09	7.46264e-08	11.4375	ATE1
cg13320271	-0.0873905	-inf	-4.16271	5.16123e-05	0.000479893	1.41638	ATE1-AS1
cg20510552	-0.191267	0.0639786	-5.89778	2.15455e-08	7.29697e-07	8.84583	ATF1
cg10985914	-0.102147	-inf	-5.8861	2.39488e-08	7.99143e-07	8.74841	ATF3
cg11826116	-0.0183442	-3.95415	-2.61757	0.00971369	0.0339914	-3.4079	ATF4
cg23878206	-0.0822576	1.7235	-3.98044	0.000104477	0.000857084	0.752765	ATF5
cg12878119	-0.175299	0.299032	-3.79815	0.000207312	0.00150327	0.11133	ATF6
cg27598576	0.21103	-inf	6.23347	4.00393e-09	1.7505e-07	10.4699	ATF7
cg22208022	-0.341301	0.373048	-8.70602	3.8835e-15	1.02662e-12	23.9075	ATF7IP
cg17680773	0.0928926	-2.91364	2.48675	0.0139275	0.0452399	-3.72596	ATF7IP2
cg15153141	-0.157792	-inf	-4.97404	1.89758e-06	3.1194e-05	4.56614	ATG10
cg20561040	-0.0619858	-inf	-2.48254	0.0140934	0.0456612	-3.73594	ATG101
cg06871732	-0.203577	0.668605	-4.62105	7.86373e-06	0.000101559	3.19598	ATG13
cg01712233	-0.109344	1.98858	-4.84793	2.95276e-06	4.50496e-05	4.12803	ATG14
cg23339656	-0.247747	-inf	-4.99002	1.58224e-06	2.68174e-05	4.72398	ATG16L1
cg24245594	-0.0989721	-1.29738	-4.44048	1.67375e-05	0.000189849	2.47933	ATG2A
cg24996900	-0.130815	1.3484	-4.19661	4.49978e-05	0.00042836	1.54497	ATG2B
cg14511553	0.0638251	1.9117	3.00014	0.00313507	0.0137314	-2.39297	ATG4A
cg13516891	-0.142517	1.19691	-4.73992	4.72578e-06	6.6718e-05	3.68014	ATG4C
cg02446225	-0.0825178	1.53447	-4.72196	5.09973e-06	7.10149e-05	3.60751	ATG4D
cg22480404	-0.27754	-0.145613	-6.29431	2.89394e-09	1.32488e-07	10.7825	ATG7
cg16061369	0.143478	1.58223	5.0127	1.42152e-06	2.45561e-05	4.82551	ATG9A
cg12229082	-0.15599	0.0868216	-4.80075	3.62941e-06	5.34554e-05	3.93144	ATG9B
cg04412883	-0.249137	0.285037	-3.44243	0.000737416	0.00424614	-1.06752	ATHL1
cg21576602	-0.211915	-inf	-6.36131	2.18382e-09	1.04113e-07	11.0595	ATL1
cg26412374	-0.178103	-inf	-3.04786	0.00270632	0.0121991	-2.25848	ATL3
cg17726328	-0.208326	-inf	-4.61372	8.14624e-06	0.000104596	3.16317	ATM
cg22734315	0.0173832	-4.10082	2.53137	0.0123354	0.0410652	-3.61915	ATMIN
cg25464079	-0.192029	-0.674212	-4.4011	1.97051e-05	0.000217319	2.32495	ATN1
cg13511000	0.112902	-3.20839	2.71528	0.00735649	0.0272111	-3.16061	ATOH1
cg12077194	-0.0700461	-inf	-2.80568	0.0056539	0.0220493	-2.9246	ATOH7
cg26337070	0.180185	-1.26707	4.49796	1.31994e-05	0.00015602	2.7045	ATOH8
cg02729523	-0.260038	0.167093	-6.59382	6.05596e-10	3.4809e-08	12.2947	ATOX1
cg06015963	-0.15621	-0.423871	-3.61736	0.000399646	0.00257289	-0.500039	ATP10B
cg05769891	-0.319026	0.708921	-9.65835	1.21044e-17	6.39265e-15	29.5281	ATP11A
cg14669747	-0.267272	0.879746	-8.1987	7.763e-14	1.42993e-11	20.9929	ATP11A-AS1
cg21623281	0.120654	-0.159038	4.63619	7.36633e-06	9.62849e-05	3.25793	ATP11AUN
cg05366380	-0.163794	-inf	-4.14643	5.5688e-05	0.000511281	1.34746	ATP11B
cg06298190	-0.347741	-inf	-10.1155	1.12706e-18	7.77678e-16	31.8491	ATP11C
cg04166537	-0.237896	0.184642	-7.59271	2.53516e-12	3.03816e-10	17.6043	ATP12A
cg17502447	-0.138308	0.489667	-2.93184	0.00386863	0.0162556	-2.58329	ATP13A2
cg08059402	-0.0762038	-inf	-2.65554	0.00873217	0.0312092	-3.31288	ATP13A3
cg09798253	0.115085	-inf	2.78909	0.00593785	0.022928	-2.96852	ATP13A4-AS1
cg04977222	-0.157525	0.167626	-3.761	0.000237695	0.00168189	-0.0163167	ATP13A5
cg08315899	-0.0912614	1.37837	-3.83768	0.000179039	0.00133435	0.248321	ATP13A5-AS1
cg09580336	0.239243	0.233419	4.87341	2.63994e-06	4.10004e-05	4.23478	ATP1A1
cg03525467	-0.171865	0.948968	-5.80031	3.48789e-08	1.09637e-06	8.38193	ATP1A2
cg02959561	-0.106648	1.52835	-2.79484	0.00583413	0.0226055	-2.95317	ATP1A3
cg07204658	-0.118277	1.14739	-2.97553	0.00338318	0.014597	-2.46199	ATP1A4
cg17818559	0.137722	-1.291	3.97029	0.000108606	0.000884994	0.716402	ATP1B1
cg02948125	0.163977	0.418914	3.97289	0.000107536	0.000877722	0.725691	ATP1B2
cg10460838	-0.224742	-0.882166	-5.6069	8.94347e-08	2.42694e-06	7.47619	ATP1B3
cg09536652	-0.11465	-inf	-3.65887	0.000345083	0.00228236	-0.363016	ATP1B4
cg04417023	0.0617715	-2.99755	2.47262	0.0144684	0.0466167	-3.75941	ATP2A1-AS1
cg00100361	-0.351978	-0.166858	-6.22685	4.09331e-09	1.78189e-07	10.4477	ATP2A2
cg04638282	-0.158804	0.624989	-7.34249	1.02789e-11	1.03084e-09	16.2448	ATP2A3
cg06444180	-0.238869	-inf	-5.5997	9.33568e-08	2.51952e-06	7.4358	ATP2B2
cg03734623	-0.0530869	1.99062	-3.04122	0.00275727	0.0123835	-2.27646	ATP2B2-IT2
cg17314482	-0.20411	0.480607	-6.26424	3.37857e-09	1.51121e-07	10.633	ATP2B3
cg20312390	-0.305409	-inf	-7.43289	6.37176e-12	6.81413e-10	16.7104	ATP2B4
cg02082588	-0.193656	-inf	-3.14404	0.00199857	0.00954606	-1.98127	ATP2C1
cg23376861	0.156873	0.301577	3.24202	0.00144693	0.00734942	-1.68784	ATP5A1
cg17319083	0.0172242	-4.313	2.551	0.0116882	0.0393673	-3.57162	ATP5C1
cg25630530	0.035332	2.49785	2.95942	0.00355436	0.0151863	-2.50675	ATP5E
cg08559772	0.0997723	-0.811016	3.41366	0.000813821	0.00460087	-1.15853	ATP5EP2
cg10859192	0.243003	1.72382	6.93001	1.00024e-10	7.44357e-09	14.0385	ATP5G2
cg11115315	-0.101834	1.74383	-3.47796	0.000652317	0.00384023	-0.954188	ATP5J2
cg11115315	-0.101834	1.74383	-3.47796	0.000652317	0.00384023	-0.954188	ATP5J2-PTCD1
cg14284759	-0.261583	0.831828	-4.68467	5.9943e-06	8.1193e-05	3.45396	ATP5L2
cg20189937	0.125443	0.873221	3.22814	0.00151438	0.00762514	-1.72959	ATP5S
cg11336323	-0.0932164	-1.53464	-3.54039	0.000524711	0.00321351	-0.752666	ATP5SL
cg02893780	-0.0786118	0.624145	-2.65475	0.00874649	0.0312508	-3.31478	ATP6AP1
cg17534485	-0.117357	0.644727	-2.88342	0.00448058	0.0182937	-2.71583	ATP6AP1L
cg24984777	-0.246394	0.460567	-5.87032	2.46891e-08	8.19948e-07	8.71464	ATP6V0A1
cg09767076	-0.162574	-inf	-3.30271	0.00118656	0.00626026	-1.50471	ATP6V0A2
cg06784539	0.290443	0.985783	7.11625	3.61837e-11	3.07412e-09	15.0242	ATP6V0A4
cg06589734	0.0587376	-0.192482	2.4511	0.0153261	0.0487963	-3.80995	ATP6V0B
cg04939051	-0.121307	0.373407	-3.68438	0.000314191	0.00211326	-0.276323	ATP6V0C
cg00771593	0.244329	2.39762	10.7449	1.4171e-20	1.61523e-17	36.1049	ATP6V0D1
cg10289622	-0.156597	-0.312955	-3.12162	0.00213805	0.0100787	-2.04487	ATP6V0D2
cg23234674	0.190833	1.68106	7.03854	5.53936e-11	4.44956e-09	14.6112	ATP6V0E1
cg13655451	0.111945	2.05433	4.0543	7.86319e-05	0.000678672	1.01961	ATP6V0E2
cg13655451	0.111945	2.05433	4.0543	7.86319e-05	0.000678672	1.01961	ATP6V0E2-AS1
cg00904723	-0.219515	-inf	-5.40541	2.37009e-07	5.49989e-06	6.54206	ATP6V1A
cg17835072	-0.19065	0.810825	-5.41424	2.24042e-07	5.24545e-06	6.59436	ATP6V1B1
cg09511513	-0.103824	-inf	-4.33818	2.55659e-05	0.000269267	2.07934	ATP6V1B2
cg05418680	-0.110676	1.87886	-5.06152	1.14115e-06	2.04377e-05	5.0354	ATP6V1C2
cg23534241	-0.175675	-inf	-4.21355	4.30084e-05	0.000412766	1.59236	ATP6V1E1
cg05168133	-0.182176	-0.534344	-5.30431	3.74929e-07	8.08182e-06	6.10064	ATP6V1E2
cg23279058	-0.0266559	2.0721	-3.35121	0.00100553	0.00546562	-1.35359	ATP6V1F
cg14535884	-0.08821	-2.57456	-3.61966	0.000396379	0.00255507	-0.492413	ATP6V1G1
cg13100753	-0.176124	0.829976	-3.66211	0.000340463	0.00225715	-0.351048	ATP6V1G3
cg24816286	0.133466	0.801878	3.08477	0.00240415	0.0110844	-2.15176	ATP6V1H
cg02369495	0.0802453	1.20435	2.7357	0.00693458	0.0259582	-3.10787	ATP7A
cg02996256	-0.197112	-1.17504	-4.2469	3.68237e-05	0.000363108	1.73405	ATP7B
cg03336270	-0.28504	-1.31268	-4.89814	2.36725e-06	3.74551e-05	4.33874	ATP8A2
cg26129353	-0.152862	1.23879	-4.95509	1.83893e-06	3.03831e-05	4.57969	ATP8B1
cg27442164	-0.119822	0.672708	-2.62832	0.00942462	0.0331812	-3.3811	ATP8B2
cg22626413	-0.164406	-0.625745	-5.07899	1.05453e-06	1.91535e-05	5.11086	ATP8B4
cg19048347	-0.15235	0.178701	-3.7252	0.000270936	0.00187198	-0.138365	ATP8B5P
cg16887696	-0.250889	0.325297	-5.73303	4.85038e-08	1.44981e-06	8.06458	ATP9A
cg09304470	-0.278432	-inf	-6.97398	8.15482e-11	6.20846e-09	14.2384	ATP9B
cg00132626	0.0406189	-inf	3.79688	0.000208593	0.00151082	0.106055	ATPAF1
cg21580043	-0.258089	0.365048	-5.92176	1.91233e-08	6.59436e-07	8.96074	ATPAF2
cg05887421	0.147146	-0.278012	4.41633	1.85093e-05	0.000206289	2.3842	ATPBD4
cg26800893	-0.122158	0.157397	-3.41303	0.000815585	0.00460918	-1.16053	ATPGD1
cg11936145	-0.0167763	-4.32957	-2.59843	0.0102482	0.0354803	-3.45537	ATR
cg25142582	0.015523	-3.70972	3.73366	0.000262549	0.00182395	-0.109166	ATRAID
cg24327955	0.185653	-0.630279	5.05574	1.1713e-06	2.08796e-05	5.01048	ATRN
cg10539002	-0.26357	0.135217	-5.52275	1.33892e-07	3.40756e-06	7.08851	ATRNL1
cg22274117	-0.392483	-3.52759	-13.3767	8.49359e-28	6.95283e-24	52.2907	ATXN1
cg20201010	-0.144771	-inf	-3.34709	0.00102561	0.00555449	-1.36955	ATXN1L
cg20829834	-0.279171	-inf	-7.22409	2.03527e-11	1.86698e-09	15.5833	ATXN7
cg03525254	-0.0941923	1.06568	-3.61572	0.000401991	0.00258491	-0.505473	ATXN7L2
cg15662465	0.150735	-2.06172	5.30378	3.75856e-07	8.09741e-06	6.09828	ATXN8OS
cg18436808	-0.123944	-inf	-3.22005	0.00155688	0.00779806	-1.75444	AUH
cg13390113	-0.183494	-inf	-4.83974	3.12329e-06	4.72108e-05	4.07757	AUNIP
cg14377032	-0.249201	-0.670761	-4.59062	8.94584e-06	0.000113008	3.07354	AUP1
cg13150855	0.0711189	2.59193	3.91521	0.000133867	0.00105087	0.520396	AURKA
cg02144516	-0.0517982	1.34491	-2.53574	0.0121868	0.0406769	-3.60852	AURKAIP1
cg06755297	0.0579677	3.40774	6.66095	4.22383e-10	2.56163e-08	12.6431	AURKAPS1
cg06643849	0.110181	2.31261	3.07143	0.00250778	0.0114709	-2.19017	AURKC
cg07378424	-0.336945	-0.386821	-5.55279	1.15982e-07	3.02027e-06	7.22643	AUTS2
cg10772974	-0.208142	-0.125594	-5.69148	5.93893e-08	1.7214e-06	7.8698	AVEN
cg09400963	-0.153299	0.84068	-3.40803	0.000829627	0.00467387	-1.17628	AVL9
cg05136169	-0.0991404	1.56355	-6.28665	2.99957e-09	1.36603e-07	10.7477	AVP
cg08181251	0.102156	0.499451	2.80739	0.00562198	0.0219466	-2.91994	AVPI1
cg10906284	0.180197	-2.06779	4.7964	3.69887e-06	5.42896e-05	3.91339	AVPR1A
cg11215296	-0.220302	1.17829	-5.38792	2.53584e-07	5.82002e-06	6.47555	AVPR1B
cg13423140	-0.185594	-0.269911	-4.53894	1.11209e-05	0.000135407	2.86699	AVPR2
cg27053580	-0.121833	1.03997	-2.59957	0.0102155	0.0353915	-3.45255	AWAT2
cg07915516	-0.213153	-1.93622	-8.54175	1.03138e-14	2.40833e-12	22.9568	AXIN1
cg09119854	0.125076	1.57918	3.44013	0.000743261	0.00427395	-1.07481	AXIN2
cg27437585	-0.210344	-inf	-5.27974	4.2893e-07	9.03886e-06	5.97419	AXL
cg13241889	-0.241914	-0.0809861	-7.80158	7.71912e-13	1.07392e-10	18.7596	AZGP1
cg19755171	0.12196	-1.0865	3.19235	0.00170207	0.00838268	-1.83656	AZI1
cg26145442	-0.22544	0.739713	-6.16863	5.51207e-09	2.29269e-07	10.1604	AZIN1-AS1
cg10752406	-0.270172	0.604899	-8.40448	2.32125e-14	4.97663e-12	22.1674	AZU1
cg03425812	-0.454788	-0.741074	-7.04632	5.30872e-11	4.28916e-09	14.6525	B2M
cg19649707	0.103786	-2.1521	4.51026	1.2539e-05	0.000149582	2.75316	B3GALNT1
cg23259038	-0.0649276	1.47538	-2.83283	0.00521348	0.0206605	-2.85219	B3GALNT2
cg00282195	-0.171168	-inf	-4.68034	6.13367e-06	8.2788e-05	3.43283	B3GALT1
cg03415532	0.0890921	-inf	3.54667	0.00051412	0.00316105	-0.733213	B3GALT2
cg03127244	-0.0731833	1.35201	-3.88711	0.000148714	0.00114606	0.421796	B3GALT4
cg24253087	-0.210718	-inf	-10.0229	1.41914e-18	9.45696e-16	31.6185	B3GALT5
cg07146103	-0.0416419	1.48736	-3.80447	0.000202392	0.00147412	0.133646	B3GALT6
cg07005067	0.0854357	3.41313	6.38674	1.79345e-09	8.8229e-08	11.2448	B3GALTL
cg27121870	-0.133948	0.169067	-5.78944	3.66925e-08	1.14489e-06	8.33292	B3GAT1
cg18868483	0.093741	-2.89924	4.08578	6.95814e-05	0.000614046	1.13456	B3GAT2
cg06528773	-0.0770104	0.750444	-3.40527	0.0008371	0.00470868	-1.18465	B3GAT3
cg03380861	0.130604	0.965994	3.37566	0.000926135	0.00511289	-1.27774	B3GLCT
cg24992817	0.119084	0.274102	3.02244	0.00292483	0.0129883	-2.32998	B3GNT1
cg13352632	-0.207816	-0.744324	-6.18349	5.10985e-09	2.15022e-07	10.2335	B3GNT3
cg01728843	-0.157849	-inf	-4.5109	1.2554e-05	0.000149746	2.75273	B3GNT5
cg16500631	-0.11912	-0.87774	-4.4369	1.69988e-05	0.000192249	2.46476	B3GNT6
cg12588323	0.249305	-0.26575	5.416	2.22189e-07	5.209e-06	6.60233	B3GNT7
cg16849024	-0.129619	-1.48313	-3.41612	0.000807013	0.00457076	-1.15078	B3GNT8
cg21688152	0.163626	3.17593	7.65101	1.82161e-12	2.26675e-10	17.9254	B3GNTL1
cg03316790	-0.22142	0.908166	-5.93332	1.80531e-08	6.2827e-07	9.01623	B4GALNT2
cg24405700	-0.334318	-0.479293	-6.54108	7.99888e-10	4.41812e-08	12.0255	B4GALNT3
cg16004226	0.0720067	-2.33111	2.56353	0.0112912	0.0383097	-3.5411	B4GALNT4
cg08528287	0.111771	-0.550904	3.26704	0.00133232	0.00687437	-1.61215	B4GALT1-AS1
cg21017819	0.146329	0.212507	3.31406	0.0011395	0.00605523	-1.46856	B4GALT2
cg21305829	0.198167	-0.501939	5.38286	2.59685e-07	5.93867e-06	6.45274	B4GALT3
cg13609040	-0.192416	-3.28385	-10.0293	1.22732e-18	8.31719e-16	31.758	B4GALT4
cg16514888	-0.36438	-0.296573	-10.0769	9.14038e-19	6.45531e-16	32.0452	B4GALT5
cg14596422	-0.212657	-0.325763	-4.83001	3.19404e-06	4.80771e-05	4.05318	B4GALT6
cg06624562	-0.074481	2.67627	-2.97765	0.00336117	0.0145216	-2.45608	B4GALT7
cg00071911	-0.071664	2.40302	-2.93723	0.00380551	0.016039	-2.56843	B4GAT1
cg22639195	-0.110615	0.00418762	-3.95706	0.000114195	0.000921744	0.669301	B9D1
cg19133199	-0.0879171	-1.4758	-2.79396	0.00584922	0.0226512	-2.95549	B9D2
cg01706991	-0.270292	-0.168053	-8.56184	9.15543e-15	2.17881e-12	23.0727	BAALC
cg13094191	-0.14082	0.0279395	-3.29674	0.00120728	0.0063477	-1.52166	BAALC-AS2
cg13823666	-0.198026	0.725432	-5.11041	9.14499e-07	1.70318e-05	5.24707	BAAT
cg11523350	0.241482	0.846214	4.32586	2.67868e-05	0.000279704	2.03457	BACE1
cg01805547	-0.267861	-1.54431	-7.43944	6.01318e-12	6.48456e-10	16.7656	BACE2
cg11885415	-0.380145	-1.01628	-6.44103	1.35161e-09	6.93141e-08	11.5182	BACH1
cg09072231	-0.254475	-0.39659	-6.41875	1.51822e-09	7.66086e-08	11.4059	BACH1-IT2
cg12859373	-0.359792	-1.62107	-5.9044	2.0848e-08	7.09812e-07	8.87754	BACH2
cg01871121	0.156086	2.63148	9.86693	3.29973e-18	2.02817e-15	30.794	BAD
cg05201294	0.0848124	2.27279	3.12746	0.00209842	0.00992776	-2.0278	BAG1
cg09040817	-0.151679	1.26407	-3.0734	0.00249223	0.0114116	-2.18451	BAG3
cg14972510	-0.111528	-0.272691	-3.3472	0.00101961	0.00552802	-1.3663	BAG4
cg04110213	-0.224373	1.04624	-7.06868	4.69733e-11	3.85573e-09	14.7711	BAG5
cg24337318	-0.0735434	0.252363	-3.12354	0.00212424	0.0100264	-2.03904	BAGE
cg04225538	-0.160291	-inf	-5.31917	3.6509e-07	7.91162e-06	6.13121	BAGE2
cg04225538	-0.160291	-inf	-5.31917	3.6509e-07	7.91162e-06	6.13121	BAGE3
cg04225538	-0.160291	-inf	-5.31917	3.6509e-07	7.91162e-06	6.13121	BAGE4
cg04225538	-0.160291	-inf	-5.31917	3.6509e-07	7.91162e-06	6.13121	BAGE5
cg13477614	-0.394266	-2.09665	-13.612	1.92281e-28	1.82253e-24	53.7341	BAHCC1
cg15431934	-0.165157	-0.724232	-4.56478	9.97642e-06	0.000123784	2.97003	BAHD1
cg03896940	-0.191698	0.507369	-6.02946	1.11541e-08	4.17285e-07	9.48039	BAI1
cg17879376	-0.137216	0.666585	-6.14569	6.17421e-09	2.52279e-07	10.0507	BAI2
cg24119500	-0.171914	-inf	-4.58972	9.09292e-06	0.00011454	3.06021	BAI3
cg19707375	-0.165172	0.733057	-5.06435	1.12664e-06	2.02215e-05	5.04763	BAIAP2-AS1
cg21007971	-0.186043	0.569041	-5.46818	1.73595e-07	4.23431e-06	6.83917	BAIAP2L2
cg18244358	-0.250859	-1.05535	-5.92529	1.879e-08	6.49879e-07	8.97768	BAIAP3
cg07788272	-0.210132	0.56705	-4.74832	4.55734e-06	6.47486e-05	3.71468	BAK1
cg05046589	0.126517	0.334226	2.51645	0.0128488	0.0424245	-3.65507	BAMBI
cg18459223	0.103906	-1.80768	4.68003	6.11471e-06	8.25809e-05	3.43505	BAP1
cg24715680	0.139723	0.260196	3.0089	0.00305088	0.0134347	-2.36828	BARD1
cg06715092	0.095612	-1.93207	5.02257	1.35993e-06	2.36601e-05	4.86781	BARHL1
cg18322569	0.320135	-0.983039	5.48502	1.60255e-07	3.9577e-06	6.91593	BARHL2
cg26985080	-0.397361	-inf	-9.60629	1.74614e-17	8.82707e-15	29.1721	BARX2
cg10637995	-0.200767	-0.12155	-6.43918	1.36479e-09	6.9888e-08	11.5089	BASE
cg04219977	0.0749614	-inf	3.1539	0.00192973	0.00927983	-1.9508	BAT1
cg16291917	0.256576	2.37256	7.62836	2.07155e-12	2.53831e-10	17.8004	BAT2
cg14450427	0.142331	2.28165	6.3596	2.06481e-09	9.92208e-08	11.1087	BAT2L1
cg23666117	-0.252914	-0.207044	-5.23965	5.05956e-07	1.03776e-05	5.81352	BAT4
cg14986464	-0.104682	-1.47912	-3.02997	0.00285685	0.0127434	-2.30863	BAT5
cg09937039	-0.183756	-0.152316	-4.32852	2.64999e-05	0.000277171	2.04475	BATF
cg14451362	-0.182012	-1.77264	-3.5214	0.000560806	0.00339224	-0.814298	BATF2
cg03219362	-0.102705	1.3696	-3.63051	0.00038132	0.00247602	-0.456424	BATF3
cg13248287	-0.0651641	3.09113	-3.2321	0.00149485	0.00754518	-1.7177	BAX
cg18525312	-0.204128	-inf	-6.04451	1.04516e-08	3.94956e-07	9.54404	BAZ1A
cg03370957	-0.143178	-0.210507	-3.40368	0.000842011	0.00473018	-1.18995	BAZ1B
cg12199011	0.0503163	-3.11063	2.84919	0.00496535	0.0198626	-2.80834	BAZ2A
cg18847112	0.228613	1.20563	4.94715	1.90507e-06	3.12848e-05	4.54597	BAZ2B
cg25731261	-0.353289	-1.85408	-9.33724	8.6314e-17	3.60032e-14	27.6144	BBC3
cg10911135	-0.0728583	-inf	-2.95512	0.00360568	0.0153604	-2.51917	BBIP1
cg08185591	-0.219319	-inf	-5.94066	1.77607e-08	6.19783e-07	9.0338	BBOX1
cg04006266	-0.120839	-2.68682	-6.38628	1.79775e-09	8.83744e-08	11.2425	BBS1
cg10495464	0.0365641	-inf	3.69034	0.000316525	0.0021262	-0.274433	BBS12
cg23402534	0.153652	-inf	2.5156	0.0132944	0.0435961	-3.62351	BBS2
cg12429188	0.12878	-inf	2.56176	0.0117613	0.0395579	-3.51372	BBS4
cg21963720	0.0890733	1.72734	3.83068	0.000183762	0.00136259	0.223983	BBS5
cg06468646	0.0842376	-inf	2.45751	0.0150745	0.0481617	-3.79498	BBS7
cg22929721	-0.177055	-inf	-3.91703	0.000133583	0.00104891	0.523613	BBS9
cg01246178	-0.305187	-inf	-7.22668	2.00639e-11	1.84354e-09	15.5972	BBX
cg21978694	0.348518	4.45502	8.75402	2.91596e-15	7.95966e-13	24.1865	BCAM
cg25773262	0.166305	-0.428161	4.37793	2.16679e-05	0.000235073	2.2351	BCAN
cg10328766	-0.0769351	-inf	-2.53781	0.0122224	0.0407708	-3.60407	BCAP29
cg07761358	-0.141945	-0.112379	-2.48456	0.0140101	0.0454482	-3.73115	BCAP31
cg24870281	-0.239949	-inf	-6.00283	1.28855e-08	4.72525e-07	9.34217	BCAS3
cg15838320	-0.0861576	2.0013	-3.98604	0.000102266	0.000842337	0.772831	BCAS4
cg13736004	-0.195664	0.0480297	-4.21288	4.21791e-05	0.000406219	1.60596	BCAT1
cg06335364	0.114683	-1.28981	4.6552	6.79953e-06	9.0177e-05	3.33414	BCDIN3D-AS1
cg23083936	-0.0748221	-0.32257	-3.28557	0.00125248	0.00653821	-1.55551	BCKDHA
cg12044693	-0.192192	1.01748	-5.0217	1.36525e-06	2.37371e-05	4.86409	BCKDHB
cg23665568	-0.237924	0.18883	-7.01929	6.15343e-11	4.86417e-09	14.5093	BCL10
cg13721814	-0.214189	0.491004	-6.40037	1.67072e-09	8.30348e-08	11.3134	BCL11A
cg13633992	-0.176953	0.709616	-7.3988	7.5349e-12	7.88248e-10	16.5465	BCL11B
cg20593471	-0.331611	-3.11378	-14.567	4.75347e-31	8.78009e-27	59.5608	BCL2
cg12478874	-0.280378	-inf	-4.85158	2.92043e-06	4.46245e-05	4.13927	BCL2A1
cg15116802	0.222673	1.21307	5.11914	8.78931e-07	1.64763e-05	5.28501	BCL2L1
cg27563121	-0.114248	2.14833	-5.29335	3.94535e-07	8.42626e-06	6.0518	BCL2L10
cg07547695	0.110015	-inf	2.81923	0.00543248	0.0213515	-2.8887	BCL2L11
cg22136800	0.0121265	-4.2996	3.2928	0.00122274	0.00641312	-1.53344	BCL2L12
cg10631648	-0.304729	-2.15797	-9.22046	1.75579e-16	6.67444e-14	26.9227	BCL2L13
cg15280363	-0.167161	-0.934589	-5.60861	8.87011e-08	2.41003e-06	7.48411	BCL2L14
cg13991834	-0.108328	-0.790833	-2.96018	0.00354701	0.0151605	-2.5048	BCL2L15
cg11717907	0.101605	-1.23451	3.82723	0.000186133	0.00137696	0.212	BCL2L2
cg11717907	0.101605	-1.23451	3.82723	0.000186133	0.00137696	0.212	BCL2L2-PABPN1
cg13552858	-0.355647	0.265213	-9.13496	2.94823e-16	1.05537e-13	26.4179	BCL6
cg22975671	0.122127	-1.4973	3.7786	0.000222807	0.00159541	0.0440388	BCL6B
cg10552903	0.18422	-0.170511	4.11992	6.08927e-05	0.00055006	1.26005	BCL7A
cg18679615	-0.0927741	1.64828	-3.32371	0.00110329	0.00589703	-1.43887	BCL7B
cg13914857	0.191827	-inf	4.42915	1.76206e-05	0.000198038	2.43147	BCL7C
cg11842425	-0.0564044	2.4887	-2.49552	0.013601	0.0443931	-3.70511	BCL8
cg14694639	0.15323	2.04821	5.48554	1.59862e-07	3.94958e-06	6.91828	BCL9
cg27616543	0.114181	1.25463	4.37743	2.17116e-05	0.000235466	2.23319	BCL9L
cg10027245	-0.102601	0.413125	-4.17063	4.98323e-05	0.000466207	1.44867	BCLAF1
cg26827725	0.128558	-0.290204	3.8113	0.000197463	0.00144482	0.156792	BCMO1
cg05962452	-0.0646306	1.40147	-4.11998	6.08262e-05	0.000549623	1.26095	BCO2
cg08384999	0.33125	1.19609	6.84965	1.54469e-10	1.08476e-08	13.6174	BCOR
cg24490154	0.18195	-inf	2.6036	0.0108359	0.0370784	-3.29686	BCORL1
cg15027426	0.109763	-inf	3.06356	0.00260676	0.0118338	-2.21851	BCORL2
cg23189583	-0.134582	-1.13536	-4.59863	8.64794e-06	0.000109896	3.10569	BCRP2
cg16063000	-0.0688423	0.439729	-3.14384	0.00199036	0.00951467	-1.97963	BCRP3
cg18317959	-0.191448	-1.37869	-3.6166	0.000400732	0.00257855	-0.502561	BCYRN1
cg12443099	-0.294103	0.3803	-8.90305	1.19396e-15	3.60322e-13	25.0559	BDH1
cg04212111	-0.215903	-inf	-5.936	1.81771e-08	6.32049e-07	9.01146	BDKRB1
cg12021170	-0.206984	0.949471	-6.3424	2.25722e-09	1.07109e-07	11.0226	BDNF-AS
cg02723558	-0.158831	-inf	-3.96923	0.000109316	0.000889691	0.710909	BDNFOS
cg24856699	0.105965	2.77123	4.95971	1.80147e-06	2.98704e-05	4.59933	BDP1
cg06602871	-0.140765	1.4982	-4.6802	6.11035e-06	8.25274e-05	3.43573	BEAN
cg03272982	-0.234226	-inf	-5.74166	4.86863e-08	1.4546e-06	8.06548	BEAN1
cg03272982	-0.234226	-inf	-5.74166	4.86863e-08	1.4546e-06	8.06548	BEAN1-AS1
cg21295398	0.0537078	2.81559	3.47065	0.000669044	0.00392025	-0.9776	BECN1
cg05864082	-0.107169	-inf	-4.18913	4.64933e-05	0.000439842	1.51481	BECN2
cg11820913	-0.171515	1.18262	-6.45579	1.2513e-09	6.47875e-08	11.5928	BEGAIN
cg09606452	0.0257248	3.56687	3.05419	0.00264713	0.0119813	-2.23942	BEND2
cg02781618	0.174421	-1.61383	4.28758	3.12707e-05	0.000317742	1.88836	BEND4
cg08811259	-0.231886	0.998694	-6.94211	9.36656e-11	7.02775e-09	14.1021	BEND6
cg22834580	-0.171793	1.35379	-5.59223	9.5977e-08	2.57912e-06	7.40834	BEND7
cg21988813	-0.157492	-inf	-5.22589	5.42614e-07	1.09974e-05	5.74735	BEST1
cg25331073	0.102564	-1.19815	4.17965	4.81288e-05	0.000452603	1.48158	BEST2
cg07911961	-0.317598	-1.85229	-10.3501	1.67206e-19	1.42039e-16	33.7002	BEST3
cg02072975	-0.158	0.344519	-3.53877	0.000527708	0.0032283	-0.757943	BEST4
cg03078718	-0.21494	1.12368	-6.62578	5.11352e-10	3.02059e-08	12.4584	BET1
cg10953498	-0.0142234	-4.17401	-2.59137	0.0104514	0.0360415	-3.47277	BET1L
cg12354014	-0.106381	-1.83274	-4.59293	8.85901e-06	0.0001121	3.0828	BET3L
cg11307246	-0.0619132	2.22806	-2.93725	0.00380518	0.0160377	-2.56835	BEX1
cg09603684	-0.0340696	-4.07811	-2.72281	0.00719836	0.0267464	-3.14121	BEX4
cg12861622	-0.152762	-inf	-3.29479	0.00121669	0.0063874	-1.52828	BEYLA
cg19873763	0.18715	3.00677	9.17175	2.35925e-16	8.66218e-14	26.635	BFAR
cg04015097	-0.350391	-1.38546	-8.03777	1.97981e-13	3.25761e-11	20.0824	BFSP1
cg25249068	-0.198423	0.959346	-7.10707	3.80553e-11	3.21455e-09	14.9753	BFSP2
cg24843609	-0.361181	-0.174989	-10.3716	1.4624e-19	1.2766e-16	33.8308	BGLAP
cg11346960	-0.120005	0.728989	-3.04426	0.00273174	0.0122905	-2.26795	BGLT3
cg21943052	0.13159	-0.49182	2.72853	0.00708016	0.0263951	-3.12643	BGN
cg04421713	-0.243506	-0.864227	-7.99734	2.50195e-13	4.00694e-11	19.8548	BHLHA15
cg24605747	0.0772609	-1.169	2.83663	0.00515484	0.0204758	-2.84202	BHLHA9
cg09789426	0.169878	-0.17722	2.54504	0.0118817	0.0398711	-3.5861	BHLHB9
cg07923686	0.104246	-1.80493	3.60538	0.000417059	0.00266463	-0.53965	BHLHE22
cg14043737	0.13422	-1.90389	3.6341	0.000376452	0.00245064	-0.444482	BHLHE23
cg02220837	-0.12223	-0.455018	-2.60066	0.0101846	0.0353061	-3.44986	BHLHE40
cg07576338	0.143708	1.58314	4.04492	8.15387e-05	0.00069948	0.985497	BHLHE40-AS1
cg13515269	-0.284582	-inf	-6.34183	2.32187e-09	1.09721e-07	10.9972	BHLHE41
cg09550809	-0.17552	-inf	-4.3778	2.24061e-05	0.000241574	2.20984	BHMT
cg12065806	-0.254511	-0.518645	-7.82271	6.83907e-13	9.67333e-11	18.8773	BICC1
cg15775815	-0.233412	-2.52672	-5.66385	6.79169e-08	1.92565e-06	7.74077	BICD1
cg02628855	-0.183082	-0.279011	-4.68919	5.87917e-06	7.99236e-05	3.4724	BICD2
cg04701290	-0.166803	0.946958	-5.19399	6.24332e-07	1.23877e-05	5.61224	BID
cg06021088	-0.416335	-3.20526	-14.6452	2.91481e-31	5.80834e-27	60.0351	BIN1
cg02023138	-0.204127	1.25607	-5.52406	1.3306e-07	3.38963e-06	7.0945	BIN2
cg05828925	-0.1342	0.568269	-4.86703	2.71522e-06	4.19768e-05	4.20797	BIN3
cg22183731	-0.0710835	2.28022	-3.16616	0.00185282	0.00897926	-1.91415	BIRC2
cg19120513	-0.325129	-0.17786	-7.54505	3.31904e-12	3.85446e-10	17.3426	BIRC3
cg04972436	0.268848	0.881803	4.64562	7.08316e-06	9.31871e-05	3.2953	BIRC5
cg23839663	-0.1901	-inf	-4.23103	4.02622e-05	0.000390699	1.65532	BIRC6
cg14895298	-0.188309	0.245221	-3.85363	0.000168705	0.00127106	0.303912	BIRC7
cg19995259	-0.16686	-inf	-3.85377	0.000169371	0.00127485	0.301434	BIRC8
cg22337964	-0.282224	-0.952714	-5.71563	5.2802e-08	1.55754e-06	7.98289	BISPR
cg24062389	-0.331313	-0.98132	-7.95974	3.10915e-13	4.84788e-11	19.6435	BIVM
cg02242728	-0.231632	0.816222	-7.21152	2.14016e-11	1.94905e-09	15.5335	BIVM-ERCC5
cg15596749	-0.153755	-0.202171	-2.75889	0.00648249	0.024594	-3.04758	BLACAT1
cg07916828	-0.0727933	-3.38452	-4.01945	8.99571e-05	0.000757829	0.893207	BLACE
cg10642330	0.161762	1.44055	3.93999	0.000121879	0.000972609	0.608299	BLCAP
cg17196933	0.0358766	2.78556	2.82592	0.00532105	0.0210026	-2.87057	BLID
cg13440894	-0.20807	0.0874777	-7.66943	1.63776e-12	2.06908e-10	18.0286	BLK
cg19368823	-0.277357	0.861874	-8.00789	2.35382e-13	3.79416e-11	19.9141	BLM
cg27390206	0.135375	2.7602	6.0242	1.14533e-08	4.27203e-07	9.45486	BLMH
cg07765526	-0.0974548	1.66803	-3.27388	0.00130251	0.00674959	-1.59138	BLNK
cg12926596	-0.119886	-1.09763	-2.92608	0.00393713	0.0164911	-2.59915	BLOC1S1
cg23341182	-0.130182	-2.78782	-5.8277	3.04778e-08	9.80008e-07	8.5118	BLOC1S2
cg11042402	-0.159077	0.0327899	-4.65681	6.75302e-06	8.96477e-05	3.34066	BLOC1S5
cg11042402	-0.159077	0.0327899	-4.65681	6.75302e-06	8.96477e-05	3.34066	BLOC1S5-TXNDC5
cg05440070	-0.0791491	1.73972	-3.05135	0.00267157	0.0120718	-2.24771	BLOC1S6
cg10045861	-0.228695	1.18986	-7.76431	9.55329e-13	1.29651e-10	18.5524	BLVRA
cg17809595	0.160528	-0.295555	6.38014	1.85217e-09	9.05859e-08	11.2136	BMF
cg10763374	-0.135471	0.697872	-3.28345	0.00126182	0.00657771	-1.56225	BMI1
cg07632991	-0.269121	0.14025	-6.57464	6.70199e-10	3.7964e-08	12.1966	BMP1
cg08963213	-0.148799	-inf	-2.95618	0.0036004	0.0153424	-2.51688	BMP10
cg19528338	-0.135723	-1.69587	-4.67859	6.15245e-06	8.30089e-05	3.4292	BMP2
cg09237512	-0.142579	0.676099	-3.81593	0.000194103	0.00142468	0.172823	BMP2K
cg20631104	0.0928345	-2.79422	2.88413	0.00447104	0.0182614	-2.71391	BMP3
cg09367901	0.221432	0.349623	4.75293	4.46717e-06	6.3676e-05	3.7337	BMP4
cg10572135	-0.19348	-inf	-4.78308	3.97666e-06	5.77243e-05	3.84668	BMP5
cg16095798	-0.272078	0.556059	-7.23204	1.91036e-11	1.76408e-09	15.6437	BMP7
cg15601868	-0.0432355	2.68117	-2.70732	0.00752695	0.027722	-3.18105	BMP7-AS1
cg12863012	-0.0741883	2.51077	-3.87582	0.00015526	0.00118701	0.381598	BMP8A
cg21924116	-0.0912745	1.75481	-3.61958	0.000396496	0.00255574	-0.492688	BMP8B
cg16330131	-0.368157	-0.51789	-10.9241	4.60244e-21	5.93101e-18	37.2006	BMPER
cg22273744	0.214118	0.225073	4.08807	6.89626e-05	0.000609476	1.14296	BMPR1B
cg10600599	-0.0621491	1.47102	-3.51804	0.000567153	0.00342399	-0.824819	BMS1
cg03056838	-0.0525596	-3.92621	-5.25857	4.63594e-07	9.6419e-06	5.89727	BMS1P20
cg27030554	-0.0376966	2.58771	-2.84835	0.00497671	0.0199004	-2.81046	BMS1P21
cg19500311	-0.126044	0.703373	-3.84392	0.000174924	0.00130887	0.270059	BMS1P4
cg04090392	0.120219	-1.37541	3.51429	0.000574913	0.00346167	-0.837305	BNC1
cg14157107	-0.341372	-inf	-8.28789	4.89211e-14	9.55632e-12	21.4442	BNC2
cg17962355	-0.195899	-inf	-3.37732	0.000927554	0.00511915	-1.27643	BNIP2
cg09656274	-0.135893	0.819955	-3.398	0.000858482	0.0048067	-1.20782	BNIP3
cg22987267	-0.107718	-inf	-3.63453	0.000376549	0.00245113	-0.444155	BNIP3L
cg00732328	0.102541	1.07176	2.66707	0.00844579	0.0303909	-3.28366	BNIPL
cg26748726	-0.157342	0.892628	-4.94708	1.90559e-06	3.12906e-05	4.54571	BOC
cg19794111	0.0597874	1.70054	2.75964	0.00646817	0.0245504	-3.0456	BOD1
cg05330921	0.115352	3.04635	5.17484	6.81626e-07	1.3319e-05	5.52822	BOD1L
cg00394028	-0.238239	0.434908	-7.88746	4.71549e-13	6.97941e-11	19.2386	BOD1L2
cg07311394	-0.0995968	2.20297	-6.19363	4.85199e-09	2.05745e-07	10.2835	BOK-AS1
cg06586560	-0.135746	0.823154	-4.71816	5.1909e-06	7.2067e-05	3.59082	BOLA1
cg10657878	-0.114388	0.18572	-3.08939	0.00236918	0.0109538	-2.13841	BOLA3
cg00926400	0.14174	-2.94917	4.16513	5.09716e-05	0.000474959	1.42751	BOLL
cg10146692	0.117255	-0.10395	3.62846	0.000384112	0.00249119	-0.463204	BOP1
cg06930957	-0.143952	0.069986	-4.4695	1.48579e-05	0.000172062	2.59232	BPESC1
cg10308629	-0.261534	-inf	-9.04493	5.28342e-16	1.7727e-13	25.8508	BPGM
cg02179299	-0.0526174	-2.86991	-3.7489	0.000248472	0.00174359	-0.0576768	BPHL
cg08254089	-0.184123	0.101534	-5.23172	5.24802e-07	1.06935e-05	5.7785	BPI
cg12934433	-0.175765	0.779825	-4.9804	1.64267e-06	2.76704e-05	4.68742	BPIFA1
cg10855874	-0.109598	2.00907	-6.76452	2.43905e-10	1.60106e-08	13.175	BPIFA2
cg17166205	-0.204269	-inf	-5.70222	5.68635e-08	1.66015e-06	7.91248	BPIFA3
cg25714012	-0.199611	0.381443	-5.87754	2.38217e-08	7.95614e-07	8.74909	BPIFA4P
cg10393578	-0.255432	-inf	-7.48498	4.86331e-12	5.38316e-10	16.9738	BPIFB1
cg02345895	-0.151672	0.646735	-4.95821	1.81356e-06	3.00348e-05	4.59295	BPIFB2
cg24977301	-0.172892	-0.0585464	-5.13247	8.27169e-07	1.56748e-05	5.34306	BPIFB3
cg13769517	-0.116958	0.595776	-3.93259	0.000125347	0.000995099	0.582008	BPIFB4
cg16073342	-0.261077	-inf	-5.78791	3.88615e-08	1.2036e-06	8.28241	BPIFB6
cg03661666	-0.256051	-0.125034	-6.47662	1.1221e-09	5.90534e-08	11.6982	BPIFC
cg19750606	-0.136531	0.852578	-5.5535	1.15528e-07	3.0105e-06	7.23016	BPIL2
cg00471000	-0.152744	0.40039	-4.98867	1.58306e-06	2.68286e-05	4.72272	BPIL3
cg06807791	0.0703815	0.584965	2.89503	0.00432517	0.0177863	-2.68407	BPNT1
cg21043558	0.163993	-inf	3.1069	0.00224555	0.0104877	-2.08859	BRAF
cg05494591	-0.182889	0.292957	-5.53774	1.24642e-07	3.20705e-06	7.15727	BRAP
cg20185525	0.136487	1.52172	4.28185	3.2001e-05	0.000323843	1.86655	BRCA1
cg06935361	-0.0878006	2.28456	-5.11956	8.77252e-07	1.64491e-05	5.28684	BRCA2
cg25255586	-0.154413	-inf	-3.654	0.000355968	0.00234039	-0.387695	BRCAT107
cg12939534	-0.11279	-inf	-2.67102	0.00838286	0.0302087	-3.27429	BRCAT54
cg10530948	-0.180543	1.11664	-4.48824	1.37448e-05	0.000161232	2.66612	BRCC3
cg01937395	0.168691	1.0292	5.23903	5.07403e-07	1.04008e-05	5.81079	BRD1
cg11166962	0.157086	2.80175	9.73262	7.58899e-18	4.24035e-15	29.9827	BRD3
cg06246435	0.130348	-0.378912	3.21524	0.00157968	0.00789099	-1.76826	BRD4
cg02635209	0.0593888	3.47938	8.3914	2.48398e-14	5.27372e-12	22.1011	BRD7P3
cg12977827	0.120555	1.27008	4.09971	6.59014e-05	0.00058716	1.18567	BRD8
cg23815306	-0.0964265	-0.0902758	-2.77242	0.00623108	0.0238288	-3.01216	BRD9
cg00430732	-0.163219	-inf	-3.76623	0.000236156	0.00167303	-0.00662184	BRDT
cg09365759	-0.306895	-inf	-6.72125	3.22252e-10	2.03167e-08	12.9083	BRE
cg07623995	0.126484	1.5027	4.40566	1.93396e-05	0.000213953	2.34267	BRF2
cg04288619	0.119609	-1.75737	4.24523	3.70697e-05	0.000365084	1.72777	BRI3
cg17028118	-0.255996	-1.14373	-6.52779	8.57836e-10	4.69146e-08	11.9579	BRINP1
cg17960141	-0.193167	0.264064	-5.68307	6.18676e-08	1.78105e-06	7.83049	BRINP3
cg02240296	-0.102853	1.57473	-3.09813	0.00230431	0.0107093	-2.11313	BRIP1
cg02257031	-0.0667815	2.19541	-2.84946	0.00496129	0.0198501	-2.8076	BRIX1
cg12861925	0.0946284	1.45496	3.28593	0.00125148	0.00653433	-1.55469	BRK1
cg14370595	0.0368749	3.83939	3.53217	0.000540057	0.00328963	-0.779377	BRMS1
cg08151281	0.0113428	-3.79714	2.53776	0.0121196	0.0404988	-3.60365	BRP44
cg22608269	-0.1693	-1.53292	-3.45208	0.00071333	0.00413098	-1.03684	BRP44L
cg19099765	0.106198	1.14478	2.97043	0.00343686	0.0147817	-2.47625	BRPF1
cg22391978	-0.235825	-inf	-4.5295	1.17084e-05	0.000141369	2.82029	BRS3
cg21404878	0.0307985	3.49925	2.76045	0.006453	0.0245046	-3.0435	BRUNOL6
cg05166301	-0.0445221	-4.23406	-3.34965	0.00101122	0.00549127	-1.3587	BRWD1
cg24395379	0.139363	2.2445	5.70619	5.52859e-08	1.62019e-06	7.93867	BRWD1-AS1
cg05166301	-0.0445221	-4.23406	-3.34965	0.00101122	0.00549127	-1.3587	BRWD1-IT2
cg11264539	0.138707	2.01516	4.40994	1.9002e-05	0.000210837	2.35933	BSCL2
cg15482893	-0.129194	-inf	-3.37388	0.000933048	0.00514388	-1.28406	BSDC1
cg03233876	0.0876892	-0.113711	2.74271	0.00679499	0.0255451	-3.08969	BSG
cg18150353	-0.174155	1.10707	-8.05316	1.80703e-13	3.00767e-11	20.1711	BSN
cg11903404	-0.12207	0.139531	-4.2477	3.66997e-05	0.000362116	1.73721	BSN-AS2
cg22162435	0.147393	1.57045	5.92343	1.89617e-08	6.54749e-07	8.9689	BSND
cg24375690	0.105863	0.533763	3.49884	0.000606703	0.00361821	-0.887125	BSPH1
cg07741592	0.126326	1.81544	4.0435	8.19872e-05	0.000702585	0.980344	BST1
cg22337964	-0.282224	-0.952714	-5.71563	5.2802e-08	1.55754e-06	7.98289	BST2
cg02851062	0.0977847	-0.897123	3.28742	0.00124529	0.00650828	-1.55014	BSX
cg07969739	-0.119734	-inf	-4.0794	7.15256e-05	0.000628004	1.10928	BTAF1
cg01695279	-0.132099	-inf	-2.8395	0.00512277	0.0203752	-2.83501	BTBD1
cg15164173	0.155225	-inf	3.57361	0.000467587	0.00292581	-0.645235	BTBD10
cg24671734	-0.430446	-1.78997	-10.5063	6.30599e-20	6.04071e-17	34.6504	BTBD11
cg02405193	-0.0912076	1.55115	-4.59834	8.6584e-06	0.00011001	3.10455	BTBD12
cg14635715	-0.311227	-inf	-7.91058	4.23599e-13	6.36251e-11	19.344	BTBD16
cg04982308	0.134773	-1.99009	3.19664	0.00167848	0.0082869	-1.82379	BTBD17
cg09395239	-0.029818	2.83205	-2.45951	0.0149855	0.0479331	-3.79025	BTBD18
cg05085499	-0.358132	-2.14502	-8.34362	3.32108e-14	6.82371e-12	21.8189	BTBD19
cg20952434	-0.112792	-inf	-2.92811	0.00391623	0.0164196	-2.59387	BTBD2
cg05333194	0.237713	0.160899	4.79675	3.69314e-06	5.42243e-05	3.91487	BTBD3
cg05087067	0.102238	0.620006	2.87203	0.0046369	0.0188019	-2.74673	BTBD6
cg04348689	-0.162672	0.785624	-4.50317	1.29158e-05	0.000153289	2.72509	BTBD7
cg01891925	0.0964431	-inf	3.24513	0.00144294	0.0073329	-1.68213	BTC
cg04143310	-0.174072	-0.231207	-4.36624	2.27275e-05	0.000244366	2.18994	BTD
cg23035209	-0.0460313	-3.08179	-4.17419	4.91529e-05	0.000460772	1.46165	BTF3
cg16060854	-0.112722	1.38692	-4.21577	4.16967e-05	0.000402454	1.61681	BTF3L4
cg26675625	-0.189782	-inf	-4.83519	3.13787e-06	4.739e-05	4.07083	BTG1
cg00860712	-0.271092	-1.51667	-6.39262	1.73941e-09	8.58991e-08	11.2744	BTG2
cg03232933	0.138494	-0.521386	3.38962	0.000883309	0.00491819	-1.23411	BTG3
cg24251426	-0.138033	1.14649	-4.64406	7.13054e-06	9.37278e-05	3.28897	BTG4
cg07940547	-0.139651	0.256773	-2.58033	0.0107778	0.0369262	-3.49997	BTK
cg19281794	-0.141061	-inf	-4.41194	1.91236e-05	0.000211971	2.35608	BTLA
cg12806728	-0.0370556	2.86265	-3.31597	0.00113181	0.00602148	-1.46243	BTN1A1
cg21553977	-0.305646	-0.0384524	-9.98327	1.63209e-18	1.07076e-15	31.4803	BTN2A2
cg15676542	0.143907	-inf	3.55327	0.000502339	0.00310171	-0.711721	BTN2A3
cg27543291	-0.210024	-inf	-5.67069	6.62679e-08	1.88724e-06	7.76528	BTN3A2
cg12537337	-0.276559	-0.769305	-4.22535	4.01356e-05	0.000389684	1.6528	BTN3A3
cg02792446	-0.241771	-0.69495	-7.0146	6.31303e-11	4.96798e-09	14.4845	BTNL10
cg17961273	-0.210772	-0.560496	-6.30483	2.74112e-09	1.2648e-07	10.8349	BTNL2
cg03359067	-0.135959	-inf	-3.40011	0.000875534	0.00488357	-1.10993	BTNL3
cg01996004	-0.182056	1.51894	-5.70562	5.54413e-08	1.62409e-06	7.93597	BTNL8
cg21574423	-0.125525	-1.05095	-3.64574	0.000361073	0.00236771	-0.405709	BTNL9
cg16026813	0.430912	-inf	9.48696	3.62086e-17	1.67048e-14	28.4616	BTRC
cg23198623	-0.158755	-1.08661	-4.25542	3.55866e-05	0.00035304	1.7663	BUB1
cg20918218	0.100448	-inf	2.91038	0.00414365	0.0171842	-2.64341	BUB1B
cg22026423	-0.189511	-0.968468	-4.16754	5.04886e-05	0.000471275	1.43648	BUB3
cg19843271	-0.153284	-1.68128	-4.7652	4.23588e-06	6.09009e-05	3.78431	BUD13
cg14159026	0.143279	-3.4031	3.76084	0.000237838	0.00168271	-0.0168786	BVES
cg08521322	0.130971	-0.359999	3.22178	0.00154626	0.00775395	-1.74868	BVES-AS1
cg01526854	-0.0701687	0.778369	-2.64547	0.00897855	0.0319128	-3.33808	BYSL
cg06325595	-0.191937	-0.368878	-4.71134	5.34559e-06	7.38488e-05	3.56289	BZRAP1
cg06325595	-0.191937	-0.368878	-4.71134	5.34559e-06	7.38488e-05	3.56289	BZRAP1-AS1
cg24790568	-0.389775	-0.149952	-11.0034	2.79586e-21	3.86572e-18	37.6861	C10orf10
cg15013801	0.123186	-0.950496	3.8585	0.000165659	0.0012524	0.320948	C10orf104
cg14503822	-0.155682	1.7197	-5.72921	4.94167e-08	1.47252e-06	8.04664	C10orf105
cg01263942	0.19112	-0.981975	3.61434	0.000403972	0.00259541	-0.51004	C10orf108
cg13101717	-0.249477	-1.20359	-6.37262	1.92989e-09	9.37123e-08	11.174	C10orf11
cg18061433	-0.0960623	1.89541	-4.132	5.80747e-05	0.000529091	1.30465	C10orf113
cg26213561	-0.0126081	-4.1521	-2.99995	0.00313605	0.0137346	-2.39332	C10orf114
cg18539332	-0.121369	0.808543	-3.95328	0.000115879	0.000932879	0.655623	C10orf116
cg25824127	0.199843	2.48572	7.01385	6.339e-11	4.98569e-09	14.4805	C10orf118
cg17856981	-0.0768106	1.4664	-3.33566	0.00105993	0.00570728	-1.40199	C10orf12
cg07723474	-0.0810201	1.3491	-2.96534	0.00349118	0.0149709	-2.49044	C10orf120
cg03018949	-0.138201	-0.0509352	-4.36461	2.288e-05	0.00024577	2.18361	C10orf122
cg24660675	-0.0256105	2.81113	-3.01378	0.00300408	0.0132682	-2.35433	C10orf125
cg04126905	-0.226098	0.517497	-8.25052	5.7339e-14	1.09583e-11	21.2876	C10orf126
cg16720981	-0.316521	-3.356	-9.24259	1.53497e-16	5.89974e-14	27.0536	C10orf128
cg25835083	-0.239218	-1.39136	-5.11937	8.7801e-07	1.64608e-05	5.28601	C10orf131
cg09967440	0.105364	1.80559	4.22195	4.06832e-05	0.00039412	1.64002	C10orf137
cg03891590	0.129125	-1.73299	4.8601	2.79911e-06	4.30675e-05	4.17897	C10orf140
cg17337453	-0.107305	-0.217389	-2.72668	0.00711822	0.0265097	-3.13121	C10orf142
cg06805642	0.0600496	1.71562	2.63163	0.00933715	0.032929	-3.37283	C10orf18
cg00899659	-0.214191	-0.883742	-4.42857	1.75991e-05	0.000197859	2.43194	C10orf25
cg09038267	0.230859	1.47211	5.24772	4.87432e-07	1.00578e-05	5.84925	C10orf26
cg10593219	-0.165462	-0.0983388	-5.02141	1.36706e-06	2.37611e-05	4.86282	C10orf27
cg23108673	-0.0956533	-inf	-3.0135	0.00301036	0.0132907	-2.35566	C10orf28
cg01633438	-0.282675	-inf	-6.04449	1.05659e-08	3.98604e-07	9.53448	C10orf32-ASMT
cg27236154	-0.0338454	2.84473	-3.19706	0.0016756	0.00827632	-1.8223	C10orf35
cg01154537	-0.0541786	-3.82477	-4.81042	3.4795e-06	5.16316e-05	3.97162	C10orf4
cg25692425	-0.038707	2.77405	-3.29465	0.00121525	0.00638127	-1.5278	C10orf40
cg15488978	0.356199	3.09361	11.5798	7.38098e-23	1.60151e-19	41.2261	C10orf41
cg27009448	-0.0170428	3.39348	-2.53389	0.0122489	0.0408384	-3.613	C10orf46
cg01346596	0.108522	3.18127	6.71788	3.1327e-10	1.98164e-08	12.9327	C10orf47
cg20611453	-0.055018	2.52505	-5.04792	1.21124e-06	2.14715e-05	4.97826	C10orf50
cg09402276	0.175629	-2.41631	6.02708	1.12884e-08	4.21575e-07	9.46885	C10orf53
cg04117731	-0.251424	-1.8487	-6.47714	1.11909e-09	5.89076e-08	11.7008	C10orf54
cg12858416	0.180027	1.36339	5.58187	1.00881e-07	2.68925e-06	7.36045	C10orf55
cg03235788	-0.0435351	2.96916	-2.74008	0.00684714	0.0256994	-3.09652	C10orf58
cg01127249	-0.0353647	2.18776	-2.65892	0.00864199	0.0309476	-3.30415	C10orf62
cg09734965	0.104865	-1.74844	4.43183	1.73639e-05	0.000195724	2.44468	C10orf67
cg08642731	0.334006	-inf	6.37186	2.04081e-09	9.82507e-08	11.1239	C10orf71
cg08149223	0.0972673	-0.723795	4.0572	7.76953e-05	0.000672139	1.03075	C10orf71-AS1
cg06996956	-0.376362	-0.384883	-9.82131	4.43917e-18	2.62979e-15	30.5054	C10orf72
cg22139665	-0.237346	-inf	-4.15135	5.39744e-05	0.000498133	1.37423	C10orf76
cg03775802	-0.191465	0.204843	-4.36897	2.2476e-05	0.000242227	2.20047	C10orf79
cg11204562	-0.0970968	2.32496	-2.83312	0.005209	0.0206473	-2.85141	C10orf81
cg13707002	0.205203	2.26359	6.7273	2.97901e-10	1.89859e-08	12.9814	C10orf82
cg20433822	-0.0950011	0.994093	-2.65538	0.00873075	0.0312053	-3.31318	C10orf88
cg10878461	-0.294895	0.216324	-7.97559	2.83711e-13	4.47346e-11	19.7325	C10orf90
cg22045288	-0.138555	0.250204	-4.33698	2.56047e-05	0.000269573	2.07723	C10orf91
cg24626659	-0.152378	1.80669	-4.04436	8.17154e-05	0.000700765	0.983463	C10orf93
cg13329723	-0.131337	1.05292	-4.16126	5.17565e-05	0.000481055	1.41311	C10orf96
cg07798731	-0.231569	0.915366	-4.91664	2.18128e-06	3.49998e-05	4.41678	C10orf99
cg10669451	-0.0252691	3.18413	-3.19339	0.00169576	0.00835663	-1.83324	C11orf10
cg13853761	0.141762	2.16022	4.23756	3.82244e-05	0.000374389	1.69882	C11orf2
cg16978571	-0.153486	-1.03167	-5.80488	3.40715e-08	1.07545e-06	8.40441	C11orf20
cg18593591	-0.261824	-0.914241	-7.40153	7.43604e-12	7.79718e-10	16.5594	C11orf21
cg25633067	-0.0941025	-1.69183	-3.12322	0.00212715	0.0100378	-2.0402	C11orf24
cg02041561	0.106671	1.05872	2.71132	0.00744084	0.027463	-3.17079	C11orf30
cg00167836	-0.0615146	2.30658	-3.46411	0.000684331	0.00399223	-0.998486	C11orf34
cg15126733	0.163477	2.39991	5.59172	9.62141e-08	2.58453e-06	7.40597	C11orf35
cg26462595	-0.132672	1.59137	-4.63978	7.26172e-06	9.51713e-05	3.27164	C11orf36
cg01087690	-0.186341	-inf	-5.77864	3.91556e-08	1.21135e-06	8.27149	C11orf39
cg16497714	-0.29249	-inf	-5.12411	9.55451e-07	1.76566e-05	5.26837	C11orf40
cg11623855	-0.167656	-0.191177	-6.6103	5.52662e-10	3.21998e-08	12.383	C11orf41
cg04880418	-0.0195977	2.61847	-2.72665	0.00711741	0.0265075	-3.13118	C11orf42
cg07846523	-0.147091	0.147368	-5.48126	1.62937e-07	4.01417e-06	6.89988	C11orf44
cg19979370	-0.0887493	2.082	-3.36178	0.000970672	0.00531118	-1.32101	C11orf45
cg09177194	0.0374863	2.47663	2.57623	0.0109009	0.0372576	-3.51002	C11orf48
cg16379731	-0.359018	-inf	-7.36034	9.55549e-12	9.68953e-10	16.317	C11orf49
cg17794604	0.128318	-0.955762	3.8522	0.000169608	0.00127637	0.298919	C11orf52
cg08142096	-0.198373	-0.993975	-4.62094	7.86729e-06	0.000101589	3.19555	C11orf53
cg18350497	0.0770094	2.83608	2.64876	0.00889605	0.0316779	-3.32985	C11orf54
cg20874052	-0.135635	-inf	-4.77281	4.17809e-06	6.02106e-05	3.8004	C11orf60
cg17729887	-0.167043	0.272282	-4.54649	1.0774e-05	0.000131924	2.89705	C11orf63
cg17588350	0.0547102	3.80251	3.06959	0.00252241	0.0115244	-2.19546	C11orf64
cg13236257	-0.11522	-0.213928	-3.77788	0.000223399	0.00159891	0.0415623	C11orf66
cg10674107	-0.0839368	-1.95701	-3.72968	0.000266543	0.00184676	-0.123131	C11orf68
cg05342853	-0.0750346	-inf	-3.7655	0.000239871	0.00169443	-0.0173856	C11orf70
cg05705044	-0.136493	-inf	-3.4488	0.000723623	0.00417964	-1.04899	C11orf71
cg25837311	-0.117407	0.559126	-5.42968	2.07839e-07	4.92807e-06	6.66618	C11orf72
cg18206174	0.140293	2.88157	5.73836	4.72568e-08	1.41812e-06	8.08964	C11orf74
cg22050877	-0.221028	0.155571	-5.48523	1.60094e-07	3.95467e-06	6.91689	C11orf80
cg05650911	-0.0716906	0.753715	-3.35092	0.00100648	0.00547005	-1.35446	C11orf84
cg00160618	-0.308862	-1.9288	-10.2323	3.48143e-19	2.72302e-16	32.9857	C11orf85
cg15429888	-0.117039	1.31355	-2.70721	0.00752929	0.0277285	-3.18133	C11orf86
cg00595472	-0.228161	0.904446	-5.70198	5.64331e-08	1.64925e-06	7.91892	C11orf9
cg26875233	0.0512607	-2.86686	3.11216	0.00220363	0.0103296	-2.07241	C11orf90
cg26459819	0.138149	-1.14881	4.36057	2.32596e-05	0.000249053	2.16805	C11orf92
cg26459819	0.138149	-1.14881	4.36057	2.32596e-05	0.000249053	2.16805	C11orf93
cg09412305	-0.11635	1.19702	-3.83357	0.0001818	0.00135091	0.234016	C11orf94
cg09907758	0.172917	-1.29377	3.83423	0.000181352	0.00134829	0.236323	C11orf95
cg27340529	0.0839356	-1.87177	3.26642	0.00133505	0.00688566	-1.61403	C11orf97
cg03624316	-0.257796	-2.47166	-7.81807	7.02307e-13	9.89667e-11	18.8514	C12orf10
cg18044622	-0.0981615	2.0382	-4.8985	2.36345e-06	3.74046e-05	4.34027	C12orf12
cg21950493	-0.022792	-4.36098	-3.09705	0.0023122	0.0107397	-2.11624	C12orf24
cg22150397	-0.0146404	-4.04189	-2.66126	0.00858477	0.0307825	-3.29824	C12orf26
cg05674928	0.132054	-1.38347	3.67342	0.000326865	0.00218275	-0.313126	C12orf27
cg08822635	-0.102733	-0.25022	-3.24106	0.00145149	0.00736801	-1.69072	C12orf32
cg00019678	0.168565	3.02566	9.85546	3.59586e-18	2.19143e-15	30.7106	C12orf34
cg26547898	-0.0507113	2.53008	-3.74613	0.000250889	0.00175737	-0.0667894	C12orf36
cg02393721	-0.192193	-0.416824	-4.75565	4.41487e-06	6.3049e-05	3.74491	C12orf39
cg21411014	-0.0547548	2.52431	-2.52436	0.0125744	0.0416987	-3.63606	C12orf4
cg22941086	0.106737	2.41986	4.33124	2.62079e-05	0.00027474	2.05522	C12orf40
cg08864829	0.0889215	1.34982	3.50192	0.00060024	0.00358602	-0.877213	C12orf41
cg12938676	-0.296512	-0.491904	-6.70318	3.38833e-10	2.11985e-08	12.8567	C12orf42
cg25150715	-0.157205	-2.18888	-6.04536	1.02958e-08	3.90011e-07	9.5576	C12orf43
cg22874494	0.0670367	2.64817	3.11224	0.00220301	0.0103272	-2.07216	C12orf45
cg20090957	-0.0506999	-1.87851	-2.82649	0.00531197	0.0209723	-2.86905	C12orf47
cg15047060	0.0858338	2.21611	2.66114	0.00858935	0.0307961	-3.29866	C12orf49
cg15902139	-0.107422	-inf	-3.07264	0.0025032	0.0114534	-2.18752	C12orf50
cg00238770	0.0526835	-3.18851	3.11014	0.00221782	0.0103837	-2.07826	C12orf53
cg07916843	-0.201786	0.888353	-6.92396	1.03357e-10	7.65601e-09	14.0067	C12orf54
cg01031441	0.107992	-1.51633	2.51488	0.0129038	0.0425699	-3.65883	C12orf56
cg22335340	-0.171291	0.387246	-6.10219	7.72612e-09	3.05686e-07	9.83456	C12orf57
cg25494227	0.0762972	-0.922053	3.03287	0.00283082	0.0126486	-2.30034	C12orf59
cg09445639	0.102676	-inf	2.62733	0.00947881	0.0333314	-3.38397	C12orf60
cg20711383	-0.144857	-inf	-3.40505	0.000839306	0.00471837	-1.18645	C12orf61
cg20986307	0.0397314	-3.0663	3.78679	0.000216175	0.001556	0.0722349	C12orf62
cg25717295	0.158611	-0.150752	4.27651	3.26963e-05	0.000329499	1.84626	C12orf65
cg02418741	0.0512857	1.7105	2.58618	0.0106029	0.0364461	-3.48552	C12orf66
cg04926244	-0.0660593	2.17371	-3.94324	0.000120384	0.000962697	0.619864	C12orf67
cg15959252	0.204305	-1.38865	3.86868	0.000159472	0.00121332	0.356554	C12orf68
cg11915525	-0.098932	1.44628	-5.05632	1.16698e-06	2.08211e-05	5.0139	C12orf70
cg17419815	-0.0514898	2.65291	-4.36279	2.30267e-05	0.000247057	2.17743	C12orf71
cg05343755	0.0995588	2.12134	3.98467	0.0001028	0.000845943	0.76794	C12orf72
cg23887819	0.100981	1.31645	3.37706	0.00092176	0.00509299	-1.27338	C12orf73
cg14279760	-0.156427	-0.365475	-3.36502	0.000960094	0.00526478	-1.31092	C12orf75
cg12926383	-0.132797	0.910592	-4.36151	2.31708e-05	0.00024831	2.17167	C12orf76
cg02873991	-0.165481	-2.12919	-4.89711	2.37798e-06	3.76032e-05	4.33443	C12orf77
cg13070581	-0.295175	0.0965454	-6.10548	7.59852e-09	3.01266e-07	9.85063	C12orf79
cg18773851	-0.0847073	1.89332	-3.81037	0.00019815	0.00144893	0.153548	C12orf80
cg20472746	-0.161689	1.20265	-6.06506	9.32205e-09	3.58263e-07	9.65343	C13orf15
cg24499866	0.146263	1.41172	4.0966	6.67072e-05	0.000593185	1.17424	C13orf16
cg03135713	-0.0565377	-2.16273	-3.50922	0.000584902	0.0035104	-0.853343	C13orf18
cg02247178	0.270658	1.488	6.50644	9.59701e-10	5.16538e-08	11.8494	C13orf26
cg04015777	0.0756074	-2.39643	3.06398	0.0025674	0.0116897	-2.21154	C13orf27
cg03625684	-0.120939	0.834548	-3.68677	0.000311482	0.00209829	-0.268261	C13orf28
cg07409200	-0.234886	0.658756	-5.76599	4.12806e-08	1.26568e-06	8.21974	C13orf30
cg18992706	-0.0438439	-3.13055	-2.69984	0.00769062	0.0282016	-3.20024	C13orf31
cg24690437	0.0609813	-1.89305	3.0954	0.00232437	0.0107878	-2.12102	C13orf33
cg25099892	-0.162519	-inf	-3.23281	0.00149493	0.00754551	-1.71672	C13orf35
cg09907509	0.198937	-1.71646	4.37444	2.1979e-05	0.000237806	2.22162	C13orf36
cg23003720	0.0312056	-4.38077	3.65135	0.000353884	0.00232943	-0.387009	C13orf38
cg07951201	-0.0965219	-inf	-2.64106	0.00911953	0.0323093	-3.34966	C13orf39
cg02166473	-0.112567	1.226	-2.97636	0.00337454	0.0145664	-2.45967	C14orf1
cg13540852	0.00788124	4.25082	2.494	0.0136552	0.0445377	-3.70866	C14orf102
cg15986194	-0.128443	1.20043	-4.00303	9.58164e-05	0.000798136	0.833966	C14orf105
cg15961092	0.0130142	3.79397	2.96309	0.00351443	0.0150507	-2.49652	C14orf106
cg07481273	-0.079297	1.94314	-2.97484	0.00339038	0.0146217	-2.46392	C14orf109
cg24174941	-0.095557	-inf	-3.79701	0.000208625	0.00151101	0.106024	C14orf115
cg23117999	-0.222166	-0.181072	-6.8185	1.82691e-10	1.25028e-08	13.4549	C14orf132
cg04167075	0.0964622	1.30066	2.56206	0.0113371	0.0384316	-3.54469	C14orf138
cg18734330	0.136856	1.96153	5.80621	3.38819e-08	1.07036e-06	8.40985	C14orf139
cg02881609	-0.149707	-inf	-3.18292	0.00175699	0.00859938	-1.8651	C14orf142
cg02946885	-0.175651	-inf	-4.11403	6.24872e-05	0.000562093	1.23636	C14orf143
cg09291026	0.0964909	1.63496	3.25811	0.00137221	0.00704037	-1.63922	C14orf145
cg10762570	-0.0871583	2.30332	-4.02939	8.65783e-05	0.000734389	0.92916	C14orf147
cg13511324	-0.0849098	1.81253	-4.652	6.89056e-06	9.11619e-05	3.32145	C14orf153
cg12799777	-0.0534475	-inf	-2.95737	0.00358091	0.0152748	-2.51294	C14orf165
cg08516400	0.107404	-1.72969	4.35001	2.42828e-05	0.000258139	2.12734	C14orf166
cg03526920	-0.142753	0.761458	-5.21194	5.74871e-07	1.15443e-05	5.69125	C14orf166B
cg17919599	-0.151217	-1.00236	-4.37483	2.19443e-05	0.000237485	2.22311	C14orf167
cg00934997	-0.059744	-inf	-4.13495	5.75694e-05	0.000525181	1.31352	C14orf169
cg24169915	-0.248413	-1.5954	-4.67351	6.2878e-06	8.45311e-05	3.40851	C14orf177
cg19530831	0.0648661	1.90439	2.58734	0.0105697	0.036359	-3.48272	C14orf179
cg14803282	-0.168092	1.03218	-6.12606	6.84513e-09	2.75551e-07	9.95138	C14orf180
cg13247580	0.0315767	-3.62955	4.04925	8.01611e-05	0.000689603	1.00146	C14orf181
cg25053413	-0.0891294	-3.31314	-3.77244	0.000227917	0.00162529	0.0228767	C14orf182
cg04706229	-0.0838508	2.14331	-3.11267	0.00220002	0.0103154	-2.07092	C14orf183
cg16555466	-0.156836	-inf	-4.26212	3.4754e-05	0.000346345	1.7893	C14orf184
cg11965365	-0.0409325	-3.27002	-2.89152	0.00437242	0.0179384	-2.6938	C14orf2
cg23302649	0.247609	-1.61797	6.42232	1.49026e-09	7.53989e-08	11.4238	C14orf23
cg02538507	0.0172177	3.50167	2.58658	0.0105903	0.0364121	-3.4845	C14orf34
cg12804716	-0.198209	0.911537	-6.66078	4.24648e-10	2.57298e-08	12.6382	C14orf37
cg03950873	-0.176058	1.0639	-6.13461	6.55436e-09	2.65613e-07	9.99326	C14orf38
cg12189551	0.12208	-2.64036	4.12799	5.89964e-05	0.000535872	1.28983	C14orf39
cg13493526	0.197268	-1.23709	5.05474	1.17661e-06	2.09555e-05	5.00616	C14orf4
cg18638434	0.14749	-inf	3.62335	0.000391897	0.00253235	-0.481283	C14orf45
cg08097631	0.123009	0.740377	4.12166	6.04793e-05	0.000547024	1.26646	C14orf48
cg19821124	0.159876	0.00354906	3.92673	0.000128162	0.00101347	0.561198	C14orf49
cg13540480	0.0796261	3.22781	6.18496	5.06487e-09	2.13403e-07	10.242	C14orf50
cg00263248	-0.0757462	-0.931167	-2.46702	0.0146881	0.0471759	-3.77263	C14orf64
cg00978783	-0.0972768	-0.67928	-2.90856	0.00415255	0.0172146	-2.64725	C14orf68
cg16391347	0.0769329	3.16517	4.99104	1.56633e-06	2.65991e-05	4.73286	C14orf70
cg23358740	-0.123776	-1.45715	-4.06022	7.6847e-05	0.000665992	1.04119	C14orf72
cg20598457	-0.105769	0.899326	-3.53943	0.000526492	0.00322218	-0.755805	C14orf73
cg08456452	-0.093408	1.16195	-4.08201	7.05873e-05	0.000621159	1.12102	C14orf79
cg11763800	-0.127024	-inf	-3.78884	0.000215925	0.00155455	0.0751167	C14orf80
cg11789185	-0.0316125	-3.24037	-3.38977	0.000882519	0.00491458	-1.23336	C14orf93
cg18183774	0.0372878	2.60411	2.5391	0.0120771	0.0403879	-3.60049	C15orf17
cg20809224	-0.0679397	0.891661	-2.58372	0.0106759	0.0366459	-3.49159	C15orf2
cg02633229	0.245279	0.45464	3.68897	0.00030902	0.00208473	-0.260874	C15orf23
cg09236163	0.111712	-1.63981	4.08451	6.99247e-05	0.000616555	1.12993	C15orf26
cg10103121	-0.209596	-0.0191101	-5.0483	1.21124e-06	2.14715e-05	4.97844	C15orf27
cg16068038	0.208642	2.46151	6.04144	1.05014e-08	3.96561e-07	9.53853	C15orf28
cg25660297	-0.247564	0.788639	-8.39042	2.52179e-14	5.3461e-12	22.0867	C15orf32
cg13597554	-0.099674	-inf	-3.71035	0.000286528	0.00195949	-0.189921	C15orf33
cg11970192	-0.0513446	-3.29886	-4.17125	4.97548e-05	0.000465596	1.45027	C15orf37
cg05173987	0.101226	-0.156761	2.67099	0.00835186	0.0301172	-3.27371	C15orf38
cg04239831	-0.377245	-1.31415	-8.53665	1.06302e-14	2.47499e-12	22.9274	C15orf38-AP3S2
cg20993173	-0.210462	-3.85555	-8.71144	3.75999e-15	9.97997e-13	23.939	C15orf39
cg01048253	0.00980719	-3.93619	2.51586	0.0128676	0.0424722	-3.65641	C15orf40
cg24528923	-0.0288637	-4.14072	-4.15774	5.24539e-05	0.000486262	1.40043	C15orf42
cg23873027	-0.214675	-inf	-7.90174	4.69354e-13	6.9512e-11	19.2464	C15orf43
cg24513276	0.0456723	2.61686	2.89932	0.00427051	0.0176085	-2.67253	C15orf44
cg11429271	-0.19194	-2.45111	-6.07826	8.72095e-09	3.38721e-07	9.71772	C15orf48
cg10236962	-0.0439776	2.72077	-5.13583	8.13141e-07	1.54525e-05	5.35923	C15orf50
cg12394879	-0.0661151	2.53769	-5.12769	8.44497e-07	1.5942e-05	5.32312	C15orf51
cg12732548	-0.179346	1.11557	-5.50347	1.46788e-07	3.68026e-06	7.0002	C15orf52
cg20678353	-0.204658	0.0128803	-5.57723	1.03154e-07	2.73879e-06	7.33904	C15orf53
cg15648896	-0.0748305	0.957348	-3.3762	0.000924066	0.0051035	-1.27577	C15orf54
cg26471610	-0.056269	2.85994	-3.93906	0.000122312	0.000975446	0.604977	C15orf55
cg02857778	0.14868	-2.65001	3.72206	0.00027405	0.00188955	-0.149014	C15orf56
cg08078218	0.230013	0.699796	4.27918	3.23474e-05	0.000326628	1.85639	C15orf57
cg02461011	-0.0418748	-3.18129	-3.08202	0.00242517	0.0111614	-2.15968	C15orf58
cg17284334	-0.186255	1.16804	-5.39446	2.45907e-07	5.67183e-06	6.50503	C15orf59
cg12056138	-0.126528	2.21739	-5.75916	4.2686e-08	1.30223e-06	8.18752	C15orf60
cg22706883	0.0994216	-2.46239	2.90431	0.00420649	0.0173934	-2.6589	C15orf61
cg25700533	-0.225867	0.0945567	-6.48187	1.09167e-09	5.76962e-08	11.7248	C15orf62
cg13793048	0.0715902	1.43722	5.50145	1.47866e-07	3.70239e-06	6.99297	C15orf63
cg04562611	0.155185	3.51449	6.9227	1.04067e-10	7.69783e-09	14.0001	C16orf11
cg20319926	-0.115012	-1.71738	-4.1465	5.4856e-05	0.000504963	1.35833	C16orf13
cg10522466	-0.0392188	2.58655	-4.18252	4.75428e-05	0.000448063	1.49299	C16orf3
cg06246882	-0.0867381	1.19171	-4.19051	4.60598e-05	0.000436548	1.52285	C16orf38
cg10332816	0.0120365	-inf	2.81404	0.00551527	0.021611	-2.90235	C16orf42
cg06613738	-0.337167	-0.292386	-7.69603	1.4102e-12	1.81728e-10	18.174	C16orf45
cg22750782	-0.0792227	1.87053	-2.78364	0.00602935	0.023209	-2.98268	C16orf46
cg06178709	-0.196364	-0.690744	-5.03203	1.30329e-06	2.28335e-05	4.90845	C16orf47
cg26335299	0.0221108	-3.4453	2.8997	0.00426451	0.0175894	-2.67133	C16orf48
cg08468002	0.155385	-inf	3.6636	0.000339903	0.00225435	-0.348368	C16orf52
cg05164406	-0.159409	2.31975	-5.58548	9.91448e-08	2.65129e-06	7.37714	C16orf53
cg13241457	-0.176623	1.01215	-5.40124	2.38182e-07	5.52337e-06	6.53565	C16orf54
cg16725984	-0.153186	-0.561811	-4.51948	1.20652e-05	0.000144904	2.78969	C16orf55
cg04441775	-0.0818972	1.11562	-2.85223	0.00492042	0.0197181	-2.80016	C16orf57
cg02843500	-0.108427	0.253469	-4.10405	6.47644e-05	0.000578805	1.20198	C16orf58
cg16651780	-0.0908261	-3.88622	-6.63501	4.86924e-10	2.89695e-08	12.5058	C16orf61
cg02177087	-0.340733	0.65375	-10.2767	2.64117e-19	2.14499e-16	33.2548	C16orf62
cg05933815	-0.111647	1.24081	-3.02131	0.0029352	0.0130241	-2.3332	C16orf65
cg27050111	-0.0826787	1.48514	-4.0173	9.06679e-05	0.000762818	0.885753	C16orf68
cg00261912	-0.0854441	1.96373	-2.45754	0.0150664	0.0481401	-3.79492	C16orf7
cg12680107	0.0691898	-1.78558	3.94106	0.000121311	0.000968856	0.612576	C16orf71
cg03231735	0.165618	-0.961666	3.58546	0.000447618	0.00282344	-0.605296	C16orf72
cg08734647	0.115388	-2.38558	3.72827	0.000267923	0.00185478	-0.127943	C16orf73
cg11222608	-0.380839	0.555189	-11.3024	4.25252e-22	7.3462e-19	39.5206	C16orf74
cg03478444	-0.163383	1.49933	-6.40831	1.60305e-09	8.01933e-08	11.3533	C16orf78
cg10160842	0.0187354	4.79261	2.84193	0.00507413	0.0202167	-2.82783	C16orf79
cg27370229	0.108663	0.447448	3.7449	0.000252131	0.00176477	-0.0713139	C16orf81
cg17378554	-0.214381	0.859158	-5.21562	5.65232e-07	1.13841e-05	5.70744	C16orf82
cg20910139	0.0428094	-3.56141	3.76138	0.000237365	0.00168	-0.0150209	C16orf86
cg08150312	-0.203771	1.07548	-6.76373	2.45147e-10	1.6079e-08	13.1701	C16orf87
cg16616769	-0.260561	-0.182813	-7.16117	2.82589e-11	2.48162e-09	15.2639	C16orf88
cg25593128	-0.119567	-inf	-2.44895	0.0154529	0.0491094	-3.81499	C16orf89
cg05747899	-0.0604383	2.08367	-2.8614	0.00478724	0.0192953	-2.77546	C16orf90
cg04138881	-0.118582	0.145508	-4.25763	3.52592e-05	0.000350429	1.77497	C16orf91
cg23663627	0.0673831	1.5154	3.12756	0.00209748	0.00992448	-2.02743	C16orf93
cg04992056	-0.201491	-0.180842	-5.55408	1.15266e-07	3.00519e-06	7.23239	C16orf96
cg08678508	-0.264659	-1.28317	-6.81549	1.85674e-10	1.26816e-08	13.4392	C16orf97
cg15288800	0.100683	-1.72979	4.03963	8.32206e-05	0.000711251	0.966315	C17orf100
cg13165009	0.140503	0.118257	3.85414	0.000168383	0.00126918	0.305696	C17orf102
cg00968930	0.0256508	3.71197	4.90527	2.29026e-06	3.64385e-05	4.3701	C17orf103
cg17269633	0.250106	-0.514772	5.51171	1.41135e-07	3.56518e-06	7.03791	C17orf104
cg14666354	0.0303167	2.17563	2.82966	0.00526169	0.0208132	-2.86052	C17orf106
cg09495303	0.0906129	1.12117	2.55035	0.0117093	0.039423	-3.57321	C17orf107
cg02502358	-0.210939	-inf	-4.01492	9.17746e-05	0.000770473	0.875049	C17orf108
cg04030545	-0.14653	-inf	-4.12007	6.10292e-05	0.000551085	1.25858	C17orf112
cg07430967	-0.0956218	-2.06132	-3.90877	0.000137162	0.00107221	0.49762	C17orf28
cg19895197	-0.0351621	-3.7907	-3.37314	0.000934098	0.00514884	-1.28563	C17orf37
cg21722785	0.0818019	-0.608713	2.69885	0.00771254	0.0282638	-3.20277	C17orf44
cg03048083	0.158	-3.2241	2.47111	0.0145275	0.0467651	-3.76298	C17orf46
cg14375529	-0.1076	-inf	-3.36825	0.000950993	0.00522493	-1.30162	C17orf47
cg12478185	-0.152646	-1.48327	-3.706	0.000290524	0.00198181	-0.2034	C17orf48
cg06890522	-0.217407	0.415291	-5.57389	1.04822e-07	2.77599e-06	7.32363	C17orf49
cg17314478	-0.10691	1.45851	-3.94983	0.000117411	0.000943219	0.643311	C17orf50
cg19159964	-0.102156	2.26572	-4.18429	4.72521e-05	0.000445784	1.4989	C17orf54
cg20275928	0.165984	2.81978	5.19742	6.14557e-07	1.2221e-05	5.62735	C17orf55
cg17861836	-0.157266	0.650688	-4.30341	2.93356e-05	0.000301348	1.94869	C17orf56
cg12963237	0.118282	1.20485	3.64432	0.000362914	0.00237772	-0.410437	C17orf57
cg19720302	-0.135796	-inf	-3.31533	0.00114714	0.0060884	-1.47033	C17orf58
cg24655262	-0.0832295	-0.701536	-3.00459	0.00309194	0.0135794	-2.38041	C17orf59
cg02244309	-0.202223	-0.544304	-5.09627	9.75121e-07	1.7955e-05	5.1857	C17orf62
cg02172058	-0.103691	0.926442	-3.54691	0.000512833	0.00315466	-0.731444	C17orf64
cg04300873	0.064961	2.10455	2.90378	0.00421317	0.0174139	-2.66033	C17orf65
cg27254338	-0.149163	1.32493	-4.24931	3.64689e-05	0.000360256	1.74318	C17orf66
cg05514006	-0.097895	1.12703	-3.1335	0.0020582	0.00977468	-2.01014	C17orf67
cg19199266	-0.080551	1.09412	-2.58876	0.010528	0.0362452	-3.47922	C17orf69
cg27107970	-0.106063	-3.77369	-11.6269	5.35103e-23	1.20459e-19	41.5391	C17orf70
cg20433906	-0.0646389	-3.04683	-3.28655	0.00124889	0.00652319	-1.55279	C17orf72
cg19241878	-0.2168	-0.143006	-5.22566	5.39676e-07	1.09471e-05	5.75174	C17orf73
cg25627098	-0.171424	0.382067	-5.0471	1.21781e-06	2.15672e-05	4.97327	C17orf74
cg18643150	0.139201	-1.08606	3.04095	0.00276026	0.0123934	-2.27739	C17orf75
cg23662734	-0.197027	0.137069	-8.18144	8.51217e-14	1.55041e-11	20.9029	C17orf76
cg26886976	-0.153019	0.0360397	-3.63691	0.000372679	0.00243045	-0.435119	C17orf77
cg17577085	-0.143256	1.35887	-4.25091	3.62368e-05	0.000358386	1.74921	C17orf78
cg12000587	0.0676689	-2.32975	3.73504	0.000261389	0.00181754	-0.104928	C17orf79
cg20730219	-0.153381	1.45859	-3.18078	0.00176723	0.00863953	-1.87092	C17orf85
cg27353891	-0.0853729	0.587198	-3.12192	0.00213569	0.0100703	-2.04389	C17orf86
cg21337881	-0.116982	1.19571	-5.47735	1.66055e-07	4.07746e-06	6.88171	C17orf87
cg24631052	0.0713818	2.967	3.52051	0.000562554	0.00340101	-0.81718	C17orf88
cg01722734	-0.0779778	-0.32872	-2.77066	0.00626276	0.0239268	-3.01673	C17orf89
cg01863510	-0.126393	-2.65826	-4.94223	1.94717e-06	3.18587e-05	4.52511	C17orf90
cg19015264	0.0644066	-3.06494	4.53419	1.13446e-05	0.00013768	2.84809	C17orf91
cg12374721	0.176857	-2.31519	3.25495	0.00138661	0.00709944	-1.64879	C17orf93
cg24211157	-0.0947014	-0.9221	-2.54127	0.0120053	0.0401947	-3.59523	C17orf96
cg11765749	-0.11026	0.164903	-4.34505	2.47604e-05	0.000262232	2.10883	C17orf97
cg04487205	0.109821	0.236562	2.57102	0.0110597	0.0376905	-3.5228	C17orf98
cg06542700	-0.159748	0.0629679	-4.87065	2.67225e-06	4.14254e-05	4.22318	C17orf99
cg01022219	0.191114	-1.20006	4.48619	1.38624e-05	0.000162374	2.65804	C18orf1
cg16617723	-0.23709	-1.72298	-7.74116	1.09033e-12	1.45613e-10	18.424	C18orf16
cg17192954	-0.162087	0.137587	-5.55021	1.17423e-07	3.0504e-06	7.21457	C18orf2
cg10054857	-0.114834	1.97534	-4.11741	6.14937e-05	0.000554639	1.2508	C18orf20
cg23745864	0.0225093	2.81467	2.59863	0.0102407	0.0354587	-3.45479	C18orf22
cg21958561	-0.202833	-inf	-4.67792	6.19746e-06	8.35176e-05	3.42299	C18orf25
cg27537795	-0.120915	0.846228	-4.97984	1.64542e-06	2.77083e-05	4.68574	C18orf26
cg16886882	-0.103435	-inf	-3.12114	0.00214358	0.0100995	-2.04672	C18orf32
cg25436157	-0.107077	-0.610443	-2.92718	0.00392402	0.016447	-2.59614	C18orf45
cg14331670	-0.218613	-inf	-5.86938	2.55426e-08	8.44306e-07	8.68464	C18orf54
cg12270480	0.034808	3.77797	3.46489	0.000682495	0.00398391	-0.996003	C18orf55
cg15522677	-0.0539433	-3.31479	-4.30603	2.90268e-05	0.000298742	1.95869	C18orf56
cg08182724	-0.146818	1.33702	-5.15765	7.37401e-07	1.42367e-05	5.45296	C18orf61
cg13961027	-0.210525	-0.0246297	-5.05326	1.1845e-06	2.10711e-05	4.99977	C18orf63
cg06136007	0.0258665	-3.72259	2.56575	0.0112221	0.0381257	-3.53568	C18orf65
cg11961947	-0.102247	0.212743	-3.56373	0.0004833	0.00300608	-0.67647	C18orf8
cg14976569	-0.0710803	2.28119	-4.24436	3.71986e-05	0.000366154	1.72449	C19orf10
cg01518459	-0.187836	0.0515634	-4.82138	3.31693e-06	4.96251e-05	4.01721	C19orf12
cg07947705	-0.170489	0.0994541	-3.42291	0.000788477	0.00448604	-1.12934	C19orf18
cg23352808	0.0771174	-inf	3.17915	0.00178476	0.00870852	-1.87789	C19orf2
cg02281970	0.131587	0.798574	2.46649	0.0147088	0.0472285	-3.77386	C19orf23
cg16252808	-0.0141301	-4.18514	-2.66722	0.00844112	0.0303776	-3.2832	C19orf24
cg12548572	-0.0621816	1.68723	-4.11501	6.20232e-05	0.000558653	1.24261	C19orf25
cg12068124	-0.11288	-1.68104	-3.16975	0.00183149	0.00889465	-1.90357	C19orf26
cg19584038	-0.17467	-0.706061	-4.59656	8.72403e-06	0.000110699	3.09738	C19orf28
cg17458604	-0.0230983	3.03966	-3.084	0.00240929	0.0111026	-2.15378	C19orf29
cg14554491	0.0825201	-2.52548	2.69086	0.00789116	0.0287807	-3.22318	C19orf30
cg07665060	-0.158261	-1.3489	-5.77496	3.95048e-08	1.22063e-06	8.26206	C19orf33
cg08552290	-0.0569708	2.10099	-4.51097	1.24872e-05	0.000149081	2.75693	C19orf34
cg01559356	-0.0369007	-3.1768	-2.94189	0.00375155	0.015854	-2.55552	C19orf35
cg02010738	-0.126469	0.109492	-2.72064	0.00724353	0.0268784	-3.1468	C19orf36
cg11354682	-0.380318	-0.7501	-7.24674	1.76101e-11	1.64643e-09	15.7227	C19orf38
cg26495839	-0.153754	-inf	-3.91296	0.000135974	0.00106459	0.507621	C19orf39
cg26741350	0.0493336	-2.06177	2.76477	0.00637216	0.0242559	-3.03221	C19orf40
cg25903122	-0.0733032	2.42409	-3.0864	0.0023917	0.0110379	-2.14703	C19orf42
cg17195301	-0.1736	-1.32501	-4.61064	8.21883e-06	0.00010536	3.15403	C19orf45
cg21550442	0.15072	0.497049	3.13828	0.0020269	0.00965621	-1.99616	C19orf46
cg06875740	-0.0462549	-2.92282	-2.85206	0.00492299	0.019726	-2.80063	C19orf48
cg04395930	0.0770423	0.939993	2.98759	0.00325909	0.0141656	-2.42816	C19orf50
cg18417954	0.283886	-0.959222	6.64487	4.62104e-10	2.77057e-08	12.5564	C19orf51
cg04212445	0.0411079	-2.24087	3.03028	0.00285327	0.0127306	-2.30757	C19orf52
cg05683632	-0.112331	2.12104	-4.6037	8.46413e-06	0.000107941	3.1261	C19orf54
cg13558754	0.167734	-1.08659	4.52669	1.17063e-05	0.000141353	2.81832	C19orf55
cg07723365	-0.111353	-1.31713	-3.06812	0.00253414	0.0115673	-2.19968	C19orf59
cg00313722	0.0828928	1.22698	3.54092	0.00052359	0.0032081	-0.750742	C19orf6
cg03214420	-0.423522	-0.432293	-13.1713	3.11181e-27	2.24164e-23	51.0286	C19orf61
cg26172758	-0.0376828	2.8091	-2.80252	0.00570292	0.0222004	-2.93279	C19orf62
cg16263857	-0.0966825	0.252723	-2.60508	0.0100595	0.0349593	-3.43891	C19orf66
cg22754654	0.0398925	2.21421	2.48784	0.013886	0.0451319	-3.72335	C19orf67
cg27201837	-0.151958	-inf	-2.93817	0.00379782	0.0160121	-2.56613	C19orf68
cg03953069	-0.0927518	-0.836854	-2.85564	0.00487044	0.019559	-2.79097	C19orf69
cg17830754	0.0281004	-3.60972	3.15457	0.00192346	0.00925652	-1.94833	C19orf70
cg01481970	0.0273204	-2.56544	2.54331	0.0119362	0.0400152	-3.5902	C19orf73
cg22940961	-0.0347772	2.90241	-2.4648	0.0147758	0.0473969	-3.77785	C19orf75
cg19538614	0.0587617	-3.52765	3.40277	0.000844641	0.00474216	-1.19283	C19orf76
cg18795569	0.107526	-1.02121	3.70481	0.000291779	0.00198913	-0.207415	C19orf77
cg25205240	-0.161236	0.536883	-6.12134	7.00523e-09	2.80991e-07	9.92901	C19orf80
cg16216885	-0.324892	-0.0857363	-8.47407	1.53942e-14	3.44606e-12	22.567	C19orf81
cg19371470	0.141717	1.57789	3.40521	0.000837639	0.00471109	-1.18515	C19orf84
cg17994788	-0.311095	-inf	-7.47588	5.00742e-12	5.52231e-10	16.9443	C1GALT1
cg21601364	-0.0518716	-3.31514	-3.83521	0.000180693	0.00134435	0.239723	C1GALT1C1
cg13168221	-0.203215	0.58034	-6.02981	1.11349e-08	4.16706e-07	9.48205	C1QA
cg10088685	-0.204284	-inf	-4.92018	2.15858e-06	3.46966e-05	4.42752	C1QB
cg20137147	-0.143508	-1.95163	-4.04022	8.30328e-05	0.000709907	0.968437	C1QBP
cg12775742	-0.21204	0.477791	-5.59344	9.54219e-08	2.56621e-06	7.41392	C1QC
cg12891160	0.137298	-1.7977	4.82583	3.25298e-06	4.88225e-05	4.03575	C1QL2
cg03420540	0.237831	-0.216754	2.87576	0.00458513	0.0186304	-2.73661	C1QL3
cg01700003	0.0473739	-3.3093	3.33411	0.00106546	0.0057318	-1.40678	C1QL4
cg23130729	0.122076	0.254779	3.06706	0.00254259	0.0115991	-2.20271	C1QTNF1-AS1
cg12824871	-0.231678	-0.025825	-4.35554	2.37414e-05	0.000253337	2.14866	C1QTNF3
cg06899549	-0.286681	0.399314	-7.30093	1.30349e-11	1.26753e-09	16.0146	C1QTNF3-AMACR
cg12983679	-0.162543	-0.510387	-4.01372	9.19622e-05	0.000771778	0.872508	C1QTNF4
cg07573342	-0.225689	0.522228	-6.25403	3.56059e-09	1.58095e-07	10.5823	C1QTNF6
cg11757134	0.205497	-inf	5.20414	6.15707e-07	1.22401e-05	5.62968	C1QTNF7
cg14032985	-0.0835215	1.63295	-3.55497	0.000498509	0.00308311	-0.705181	C1QTNF9
cg14063945	-0.0516345	2.85657	-4.27581	3.27813e-05	0.000330204	1.84378	C1QTNF9B
cg14367829	-0.101174	0.660438	-3.72101	0.000275054	0.00189536	-0.152455	C1QTNF9B-AS1
cg05179292	0.0957332	-1.09348	3.49894	0.000606503	0.00361717	-0.88682	C1R
cg23467627	-0.28231	-0.10319	-7.01939	6.15019e-11	4.86267e-09	14.5098	C1RL
cg23467627	-0.28231	-0.10319	-7.01939	6.15019e-11	4.86267e-09	14.5098	C1RL-AS1
cg05538432	-0.269944	-inf	-7.83538	6.68873e-13	9.48304e-11	18.901	C1S
cg23028740	-0.212132	0.34352	-5.31572	3.5552e-07	7.73846e-06	6.15159	C1orf100
cg06300318	-0.279448	0.659577	-5.61683	8.52544e-08	2.3316e-06	7.5222	C1orf101
cg15566506	0.11366	-2.32435	3.1355	0.00204506	0.00972462	-2.0043	C1orf103
cg26876647	0.127141	0.268776	3.35659	0.000987847	0.00538687	-1.33716	C1orf104
cg11644454	-0.195615	1.1556	-5.22787	5.34218e-07	1.08523e-05	5.76147	C1orf105
cg16409409	-0.193799	-1.278	-3.8962	0.000143818	0.001115	0.45325	C1orf106
cg23166289	-0.151269	-0.848069	-2.87224	0.00463392	0.0187927	-2.74615	C1orf107
cg11338033	-0.0925918	2.56771	-3.00117	0.00312506	0.0136968	-2.39007	C1orf109
cg12610079	-0.0544899	2.32385	-2.44019	0.0157814	0.0499355	-3.83553	C1orf110
cg15564459	-0.122144	-inf	-6.13512	6.58861e-09	2.66731e-07	9.98892	C1orf111
cg27053597	-0.0697202	1.56307	-2.9927	0.00320825	0.0139893	-2.41388	C1orf112
cg19373545	0.120177	2.49947	3.51472	0.000574055	0.00345749	-0.835921	C1orf113
cg23818870	0.131351	-2.74821	4.81448	3.41835e-06	5.08688e-05	3.98851	C1orf114
cg24003560	0.160585	-1.43648	3.147	0.00197088	0.00944097	-1.97057	C1orf115
cg14120058	0.183371	0.981693	4.59762	8.68496e-06	0.00011029	3.10164	C1orf116
cg04299080	0.0962232	-1.94584	4.0792	7.13868e-05	0.000626983	1.11047	C1orf122
cg22037798	-0.0366589	-3.41534	-3.33659	0.00105665	0.00569282	-1.39913	C1orf124
cg00252781	-0.0913657	-2.76233	-4.661	6.63343e-06	8.83639e-05	3.35764	C1orf125
cg25316901	-0.354079	-1.63178	-7.27481	1.50706e-11	1.4385e-09	15.8738	C1orf127
cg22341848	-0.276966	-0.423043	-8.83727	1.77178e-15	5.10737e-13	24.6715	C1orf128
cg03458344	-0.141921	0.592603	-3.25796	0.00137288	0.00704297	-1.63966	C1orf129
cg26680644	-0.124771	1.26593	-3.27067	0.00131641	0.00680788	-1.60113	C1orf130
cg18265162	-0.187927	-1.71194	-4.26612	3.40912e-05	0.000340933	1.80682	C1orf133
cg00418303	-0.0140235	3.58125	-2.88455	0.00446422	0.0182381	-2.7126	C1orf135
cg11642728	-0.125624	1.09968	-4.27461	3.29476e-05	0.000331484	1.83903	C1orf137
cg02721693	-0.172372	-inf	-4.58987	9.01125e-06	0.000113655	3.06733	C1orf14
cg17990279	-0.0340666	-3.58683	-2.50753	0.0131646	0.0432632	-3.67644	C1orf140
cg22654157	0.152993	-1.89455	3.91893	0.000131999	0.00103865	0.533556	C1orf141
cg03885055	-0.216555	-1.3327	-7.06124	4.89252e-11	3.98958e-09	14.7316	C1orf144
cg20356145	-0.150594	1.55304	-4.82548	3.25797e-06	4.88862e-05	4.03429	C1orf146
cg17518550	-0.286705	-0.0266309	-5.40497	2.34035e-07	5.44152e-06	6.5525	C1orf150
cg20248822	0.0722951	-0.810082	3.04815	0.00269787	0.0121686	-2.25668	C1orf151
cg01980854	-0.114321	1.23016	-2.65815	0.0086626	0.0310063	-3.30621	C1orf157
cg19209802	-0.238744	-0.159394	-6.77225	2.34196e-10	1.54592e-08	13.2143	C1orf158
cg19307389	-0.270709	0.521895	-7.62122	2.15711e-12	2.62973e-10	17.7611	C1orf159
cg09440340	0.100933	-1.41044	4.62753	7.65029e-06	9.93063e-05	3.22212	C1orf161
cg23894854	-0.108867	-0.367379	-2.63108	0.00935161	0.0329683	-3.3742	C1orf162
cg12691620	-0.195897	-3.81209	-11.2823	4.82812e-22	8.12619e-19	39.3969	C1orf163
cg09470643	-0.11309	0.627753	-3.71959	0.000276527	0.00190368	-0.157401	C1orf167
cg10824915	-0.0741199	0.0966335	-2.59601	0.010317	0.0356709	-3.46132	C1orf170
cg16574155	0.176552	1.48015	4.66844	6.42572e-06	8.60623e-05	3.38788	C1orf172
cg15386773	0.0802761	-2.85655	2.56212	0.0113353	0.0384271	-3.54455	C1orf173
cg12594933	-0.104699	1.43203	-4.55694	1.03111e-05	0.000127148	2.93872	C1orf174
cg10210690	-0.126414	-0.353278	-4.33621	2.56818e-05	0.000270262	2.07437	C1orf175
cg11387751	0.154917	-inf	6.79039	2.15859e-10	1.44181e-08	13.2943	C1orf180
cg03888064	0.0747785	1.7457	2.97014	0.00343986	0.0147921	-2.47704	C1orf182
cg07037509	-0.0751924	2.49355	-4.41301	1.8764e-05	0.000208637	2.37126	C1orf183
cg25599902	0.142108	-inf	2.58022	0.0107868	0.0369501	-3.50028	C1orf185
cg02079181	-0.223515	1.1369	-5.43176	2.06259e-07	4.8961e-06	6.67371	C1orf186
cg24724832	-0.135017	-0.635664	-2.44636	0.0155238	0.0492873	-3.82112	C1orf187
cg24706124	0.0797957	2.19656	5.26674	4.4549e-07	9.33029e-06	5.93523	C1orf189
cg00009167	0.0256866	-3.85877	2.53344	0.0122659	0.0408835	-3.61417	C1orf194
cg10404278	-0.126016	0.777547	-3.91258	0.000135202	0.00105963	0.511098	C1orf195
cg06785325	0.161009	0.346108	3.91879	0.00013207	0.00103906	0.533057	C1orf198
cg00231528	-0.236994	-0.639149	-5.32443	3.4137e-07	7.48019e-06	6.19051	C1orf200
cg06606207	-0.0921016	1.17862	-2.67808	0.00818481	0.0296342	-3.25573	C1orf201
cg08120023	0.213354	-0.38164	5.86035	2.59378e-08	8.55251e-07	8.66712	C1orf203
cg00148618	-0.193429	0.131938	-7.23257	1.90186e-11	1.75803e-09	15.648	C1orf204
cg04289036	0.126073	-0.0339364	5.58824	9.75983e-08	2.61586e-06	7.39203	C1orf210
cg10223531	-0.131001	-inf	-3.81538	0.000196656	0.00144019	0.163662	C1orf212
cg20150640	0.148578	-0.311647	3.60812	0.000413021	0.00264342	-0.530616	C1orf213
cg06198758	-0.127443	-1.34884	-5.26801	4.43318e-07	9.29216e-06	5.94001	C1orf216
cg19399532	0.0688406	-1.74858	3.40849	0.000828329	0.00466784	-1.17484	C1orf220
cg06888626	-0.0170904	3.33033	-2.53379	0.0122523	0.0408473	-3.61325	C1orf223
cg15564459	-0.122144	-inf	-6.13512	6.58861e-09	2.66731e-07	9.98892	C1orf226
cg01048810	-0.186858	0.48212	-8.81414	2.01324e-15	5.72322e-13	24.5468	C1orf228
cg15236082	0.128595	-1.28344	4.5397	1.10852e-05	0.000135028	2.87003	C1orf229
cg15158067	0.123286	0.094031	3.94918	0.000117698	0.000945068	0.641019	C1orf233
cg23154011	0.102838	2.29285	3.71701	0.000279132	0.00191785	-0.166134	C1orf234
cg15813713	-0.163119	0.916908	-5.14224	7.91151e-07	1.50956e-05	5.38565	C1orf35
cg16684817	-0.2117	-inf	-5.09876	9.75809e-07	1.79659e-05	5.18661	C1orf38
cg04837847	-0.144765	1.06563	-5.9134	1.99352e-08	6.83644e-07	8.92067	C1orf49
cg08116724	0.0276232	-3.47686	2.73429	0.00696308	0.0260407	-3.11153	C1orf50
cg09563216	0.154062	-1.76637	4.19784	4.47797e-05	0.000426627	1.54956	C1orf51
cg05465666	0.105492	-0.219955	3.36349	0.000965078	0.00528676	-1.31569	C1orf54
cg25469800	-0.159063	-0.0930153	-4.5696	9.77567e-06	0.000121713	2.98933	C1orf55
cg26105649	0.114895	0.964057	2.66599	0.00847154	0.0304638	-3.28637	C1orf57
cg15623866	-0.173994	-0.165802	-3.97027	0.000108615	0.000885027	0.716325	C1orf61
cg09749435	0.144824	1.01497	4.43406	1.7205e-05	0.000194213	2.45338	C1orf64
cg04755954	-0.185348	-0.0960009	-6.519	8.97893e-10	4.88048e-08	11.9137	C1orf68
cg00419117	0.0579084	2.57367	3.69427	0.000303041	0.00205153	-0.24275	C1orf69
cg03450180	-0.164735	0.327268	-4.00919	9.35766e-05	0.000782746	0.85617	C1orf74
cg02482497	0.126535	-inf	3.91807	0.000133058	0.00104552	0.5273	C1orf77
[truncated: 18,303 more rows]

## Sheet: RNA_DE
gene_name	gene_id	logFC_rna	stat_rna	pvalue_rna	padj_rna	lfcSE_rna	baseMean_rna	var_rna
WASH7P	ENSG00000227232.5	0.0108726	0.170589	0.864547	0.878409	0.063736	66.5456	0.0833074
MIR6859-3	ENSG00000278267.1	0.140413	1.62388	0.104401	0.121924	0.0864676	14.7392	0.028773
RP11-34P13.15	ENSG00000268903.1	-0.435754	-2.06483	0.038939	0.047478	0.211036	10.2371	0.091645
RP11-34P13.13	ENSG00000241860.5	-0.0196909	-0.16834	0.866316	0.879875	0.116971	13.5033	0.0488356
FO538757.2	ENSG00000279457.2	0.0892146	1.77076	0.076601	0.0907899	0.0503822	197.433	0.0937268
AP006222.2	ENSG00000228463.7	-0.186407	-1.3706	0.170501	0.194303	0.136004	29.2484	0.15083
MTND1P23	ENSG00000225972.1	-3.23511	-12.9671	1.87963e-38	1.03443e-37	0.249486	16.7247	0.280837
MTND2P28	ENSG00000225630.1	-1.95268	-10.3616	3.70895e-25	1.35485e-24	0.188454	429.833	2.04139
AC114498.1	ENSG00000276171.1	-0.605945	-3.69768	0.000217579	0.000318226	0.163872	20.4993	0.432856
RP5-857K21.6	ENSG00000237973.1	-1.70252	-11.2923	1.43261e-29	6.06267e-29	0.150768	1128.55	1.8351
RP5-857K21.7	ENSG00000229344.1	-1.68411	-8.10447	5.29746e-16	1.37405e-15	0.2078	108.701	1.09946
MTATP6P1	ENSG00000248527.1	-2.594	-19.2857	7.08501e-83	1.41993e-81	0.134504	2848.09	2.58363
RP5-857K21.11	ENSG00000198744.5	-1.59131	-7.54721	4.44691e-14	1.06049e-13	0.210848	221.923	1.64152
RP11-206L10.3	ENSG00000235373.1	-0.367467	-4.62243	3.79265e-06	6.18974e-06	0.0794965	11.7997	0.0193448
RP11-206L10.5	ENSG00000240618.1	-0.258277	-1.55473	0.12001	0.139221	0.166123	16.7564	0.0996115
RP11-206L10.2	ENSG00000228327.2	-0.268203	-4.07512	4.59911e-05	7.03032e-05	0.0658149	93.5393	0.115621
RP11-206L10.9	ENSG00000237491.7	-0.196662	-2.80486	0.0050338	0.00663536	0.0701147	94.8775	0.130685
RP11-206L10.8	ENSG00000230092.6	0.493698	6.12434	9.10609e-10	1.79125e-09	0.0806125	148.745	0.237603
LINC01128	ENSG00000228794.7	0.216065	3.37837	0.000729158	0.00102619	0.0639555	534.612	0.194049
LINC00115	ENSG00000225880.5	-0.16834	-2.9767	0.00291371	0.00391717	0.0565525	103.12	0.0904041
RP11-54O7.1	ENSG00000230699.2	-1.44472	-8.3517	6.72854e-17	1.81004e-16	0.172985	16.5945	0.130976
RP11-54O7.3	ENSG00000223764.2	-0.653276	-4.11148	3.93138e-05	6.03623e-05	0.158891	232.832	1.00544
SAMD11	ENSG00000187634.9	-0.804959	-5.00221	5.66766e-07	9.67805e-07	0.160921	312.661	1.23862
NOC2L	ENSG00000188976.9	0.101951	2.86627	0.00415345	0.00551506	0.0355693	1951.88	0.0679911
KLHL17	ENSG00000187961.12	-0.0247907	-0.480953	0.63055	0.658779	0.051545	229.553	0.0987495
PLEKHN1	ENSG00000187583.9	2.02469	12.8376	1.00986e-37	5.44652e-37	0.157716	64.2686	0.580884
PERM1	ENSG00000187642.8	2.85625	10.2938	7.51664e-25	2.71633e-24	0.277473	153.706	1.74252
RP11-54O7.17	ENSG00000272512.1	0.671029	4.51818	6.23724e-06	1.0039e-05	0.148518	66.8312	0.436102
HES4	ENSG00000188290.9	1.56744	14.6459	1.4299e-48	1.06128e-47	0.107022	264.212	0.821183
ISG15	ENSG00000187608.7	1.73103	18.763	1.5169e-78	2.67357e-77	0.0922579	660.843	0.906038
AGRN	ENSG00000188157.12	0.251365	2.83003	0.00465438	0.00615395	0.0888205	6459.7	0.429797
RP11-465B22.3	ENSG00000217801.8	0.386743	2.41212	0.0158602	0.0200587	0.160334	33.7933	0.248058
C1orf159	ENSG00000131591.16	0.151796	2.79395	0.00520685	0.00685528	0.0543301	299.739	0.112223
LINC01342	ENSG00000223823.1	-2.13676	-16.5719	1.11277e-61	1.21107e-60	0.128939	19.6995	0.168147
MIR200A	ENSG00000207607.2	-2.38844	-17.0347	4.53832e-65	5.43121e-64	0.14021	10.539	0.0843859
MIR429	ENSG00000198976.1	-2.22502	-14.6385	1.59551e-48	1.18202e-47	0.151998	14.837	0.134746
RP11-465B22.8	ENSG00000272141.1	-2.33109	-18.0442	8.75745e-73	1.31606e-71	0.129188	85.0911	0.801319
TNFRSF18	ENSG00000186891.12	2.28139	14.6651	1.07861e-48	8.03495e-48	0.155566	29.5896	0.276743
TNFRSF4	ENSG00000186827.9	3.20069	25.6466	4.61371e-145	5.80181e-143	0.1248	182.632	1.42581
SDF4	ENSG00000078808.15	-0.0439474	-1.1108	0.266655	0.29608	0.0395638	3540.48	0.078273
B3GALT6	ENSG00000176022.4	0.158138	3.95922	7.51939e-05	0.000113443	0.0399416	535.999	0.0796293
FAM132A	ENSG00000184163.3	-1.29857	-10.6753	1.32825e-26	5.08383e-26	0.121643	74.9779	0.440125
RP5-902P8.12	ENSG00000260179.1	-0.479255	-4.3311	1.48363e-05	2.33665e-05	0.110654	9.96749	0.0309213
UBE2J2	ENSG00000160087.19	-0.111466	-3.09411	0.00197405	0.00269159	0.0360252	918.576	0.063392
RP5-902P8.10	ENSG00000230415.1	-0.205417	-2.80197	0.00507909	0.00669215	0.0733116	42.7506	0.0786177
SCNN1D	ENSG00000162572.18	-0.428786	-5.51487	3.49043e-08	6.35313e-08	0.077751	216.723	0.259384
ACAP3	ENSG00000131584.17	-0.223569	-3.90019	9.61189e-05	0.00014408	0.0573227	1250.34	0.165485
PUSL1	ENSG00000169972.10	-0.240937	-4.48661	7.23649e-06	1.1608e-05	0.0537012	202.506	0.112898
CPSF3L	ENSG00000127054.17	0.0592115	1.60525	0.10844	0.126427	0.0368863	1911.51	0.0690613
RP5-890O3.9	ENSG00000240731.1	-0.164094	-2.8971	0.00376634	0.00501834	0.0566408	55.5809	0.0612154
CPTP	ENSG00000224051.5	-0.444516	-8.19145	2.58095e-16	6.77626e-16	0.0542659	586.036	0.176065
TAS1R3	ENSG00000169962.4	0.860953	5.27411	1.33405e-07	2.35506e-07	0.163241	23.464	0.192369
DVL1	ENSG00000107404.16	-0.000340176	-0.00679008	0.994582	0.994992	0.050099	1575.65	0.131309
MXRA8	ENSG00000162576.15	1.03922	7.38069	1.57477e-13	3.67073e-13	0.140803	1423.58	1.26956
AURKAIP1	ENSG00000175756.12	-0.553486	-12.6058	1.96146e-36	1.01502e-35	0.0439072	1417.12	0.16132
CCNL2	ENSG00000221978.10	0.170506	4.38188	1.17661e-05	1.86473e-05	0.0389115	6074.09	0.0848078
RP4-758J18.2	ENSG00000224870.5	-0.357424	-9.52787	1.60538e-21	5.13881e-21	0.0375135	508.072	0.0888678
MRPL20	ENSG00000242485.4	-0.136545	-3.80702	0.000140654	0.000208532	0.0358667	1448.66	0.0703215
RP4-758J18.13	ENSG00000272455.1	-0.107567	-1.97036	0.0487976	0.0589535	0.0545928	80.6941	0.0721407
ANKRD65	ENSG00000235098.7	-0.206552	-1.58346	0.113318	0.131842	0.130444	84.4904	0.35718
RP4-758J18.10	ENSG00000225285.1	1.20635	8.5084	1.76345e-17	4.84699e-17	0.141783	32.1254	0.231219
VWA1	ENSG00000179403.11	1.39066	14.0307	1.01142e-44	6.71786e-44	0.0991157	2677.54	0.935114
ATAD3C	ENSG00000215915.8	-0.401519	-3.24467	0.00117588	0.00163152	0.123747	125.954	0.45597
ATAD3B	ENSG00000160072.18	-0.101402	-1.94121	0.0522323	0.0629089	0.0522363	776.458	0.128479
ATAD3A	ENSG00000197785.12	-0.121714	-2.10039	0.0356944	0.0436931	0.0579484	422.682	0.142024
TMEM240	ENSG00000205090.7	-0.0644653	-0.579192	0.56246	0.593156	0.111302	17.6422	0.0612711
SSU72	ENSG00000160075.11	-0.39781	-14.5467	6.12766e-48	4.45531e-47	0.027347	2195.27	0.075807
RP5-832C2.5	ENSG00000215014.4	-0.318805	-4.30925	1.63806e-05	2.57199e-05	0.0739816	22.8118	0.0410964
C1orf233	ENSG00000228594.3	-0.95666	-6.45709	1.06737e-10	2.19423e-10	0.148157	60.106	0.419641
RP11-345P4.9	ENSG00000272106.1	-0.425541	-8.27346	1.30126e-16	3.45835e-16	0.0514345	190.251	0.129957
MIB2	ENSG00000197530.11	-0.195971	-3.949	7.84775e-05	0.000118228	0.0496255	1205.47	0.133222
CDK11B	ENSG00000248333.6	0.0148312	0.327182	0.74353	0.76623	0.0453302	557.702	0.0917656
RP11-345P4.10	ENSG00000272004.1	-0.839978	-8.30546	9.94312e-17	2.65683e-16	0.101136	10.1011	0.0289606
SLC35E2B	ENSG00000189339.10	-0.146536	-2.74375	0.00607417	0.00795575	0.0534072	2022.22	0.155838
CDK11A	ENSG00000008128.21	-0.0198194	-0.303713	0.761347	0.78326	0.065257	125.039	0.128578
RP1-283E3.8	ENSG00000268575.1	-0.0554733	-0.83672	0.40275	0.435478	0.0662985	220.107	0.169486
SLC35E2	ENSG00000215790.5	-0.102615	-1.86255	0.0625259	0.0747723	0.055094	226.055	0.118507
NADK	ENSG00000008130.14	0.154272	3.5398	0.000400427	0.000574032	0.0435822	1485.3	0.0892955
GNB1	ENSG00000078369.16	0.226662	6.97167	3.1321e-12	6.89802e-12	0.0325119	8298.67	0.0716616
RP1-140A9.1	ENSG00000231050.1	-0.55308	-7.08061	1.43518e-12	3.20854e-12	0.0781119	23.7042	0.0537191
CALML6	ENSG00000169885.8	-1.17633	-11.1203	9.99774e-29	4.11333e-28	0.105783	11.0574	0.0429527
TMEM52	ENSG00000178821.11	-2.24178	-15.5038	3.26981e-54	2.89523e-53	0.144595	20.3542	0.209048
CFAP74	ENSG00000142609.16	3.2156	19.9486	1.54231e-88	3.58885e-87	0.161195	35.004	0.409232
RP11-547D24.1	ENSG00000233542.1	5.98475	22.2679	7.5702e-110	3.43418e-108	0.268761	20.7746	0.285635
GABRD	ENSG00000187730.7	5.32681	31.3726	4.7864e-216	2.42012e-213	0.169792	178.66	2.16661
PRKCZ	ENSG00000067606.14	-1.22195	-18.4901	2.48307e-76	4.11641e-75	0.066087	853.242	0.53865
RP11-181G12.2	ENSG00000182873.5	-0.376636	-3.13904	0.00169502	0.00232301	0.119985	11.8064	0.0404388
C1orf86	ENSG00000162585.15	-0.159563	-3.28102	0.00103432	0.00144071	0.0486321	646.783	0.117529
RP11-181G12.4	ENSG00000234396.3	-0.300041	-1.75669	0.0789705	0.0934296	0.170799	10.2353	0.0581457
SKI	ENSG00000157933.9	0.0259458	0.372297	0.709672	0.734707	0.0696911	1391.48	0.237729
MORN1	ENSG00000116151.12	-0.455873	-8.63772	5.73444e-18	1.60045e-17	0.0527769	684.902	0.18654
RP4-740C4.5	ENSG00000269896.2	-0.540511	-7.33562	2.20693e-13	5.11774e-13	0.073683	116.265	0.196332
RP4-740C4.7	ENSG00000272420.1	-0.358795	-4.26066	2.03822e-05	3.18385e-05	0.0842111	18.0334	0.0398252
RER1	ENSG00000157916.17	-0.103918	-3.56802	0.000359686	0.000517554	0.0291248	3855.73	0.0449564
PEX10	ENSG00000157911.8	0.137446	3.02138	0.00251623	0.00340084	0.045491	976.233	0.106515
PLCH2	ENSG00000149527.16	-2.00939	-11.9893	4.04326e-33	1.90285e-32	0.167599	921.142	2.46271
PANK4	ENSG00000157881.12	-0.207939	-5.98422	2.17426e-09	4.19503e-09	0.0347479	768.069	0.0675199
HES5	ENSG00000197921.5	3.73793	14.9626	1.28901e-50	1.02069e-49	0.249818	16.1841	0.280047
RP3-395M20.12	ENSG00000272449.1	0.058686	0.666017	0.5054	0.537608	0.0881148	43.3599	0.109339
RP3-395M20.8	ENSG00000238164.5	0.828963	7.95953	1.72697e-15	4.371e-15	0.104147	431.842	0.488769
TNFRSF14	ENSG00000157873.16	0.653009	9.06333	1.26524e-19	3.76361e-19	0.0720495	4025.87	0.369365
RP3-395M20.7	ENSG00000225931.3	1.32675	10.2466	1.22563e-24	4.4029e-24	0.129481	23.7235	0.160544
RP3-395M20.9	ENSG00000228037.1	0.982549	7.5664	3.83709e-14	9.17138e-14	0.129857	10.2313	0.0434694
FAM213B	ENSG00000157870.13	-0.0631275	-1.10239	0.270291	0.299697	0.0572641	688.735	0.155933
MMEL1	ENSG00000142606.14	-0.582093	-3.35578	0.000791416	0.00111098	0.17346	23.1962	0.197157
TTC34	ENSG00000215912.10	-0.356003	-4.12276	3.74353e-05	5.75764e-05	0.0863506	96.365	0.209088
LINC00982	ENSG00000177133.9	-6.00137	-24.7407	3.90315e-135	3.67168e-133	0.242571	992.725	7.17041
PRDM16	ENSG00000142611.15	-3.51127	-23.4677	8.71475e-122	5.7319e-120	0.149621	273.377	2.52071
RP11-193J6.1	ENSG00000279839.1	-4.32898	-23.0787	7.58429e-118	4.36186e-116	0.187575	20.6777	0.362909
ARHGEF16	ENSG00000130762.13	-0.0889828	-0.742308	0.457901	0.490342	0.119873	1392.28	0.957115
MEGF6	ENSG00000162591.14	0.879445	6.77808	1.21785e-11	2.61083e-11	0.129748	930.091	0.775854
RP11-46F15.2	ENSG00000238260.1	-0.606575	-6.21818	5.02961e-10	1.00262e-09	0.0975487	20.7055	0.0664734
TPRG1L	ENSG00000158109.13	-1.09266	-18.915	8.58637e-80	1.58112e-78	0.057767	2060.22	0.429217
WRAP73	ENSG00000116213.14	-0.0347616	-1.10056	0.271088	0.300493	0.0315853	574.734	0.0446423
TP73	ENSG00000078900.13	2.95449	15.3391	4.18718e-53	3.58458e-52	0.192611	22.8799	0.296178
TP73-AS1	ENSG00000227372.9	0.106528	3.0616	0.00220156	0.00299053	0.0347949	1041.01	0.062402
SMIM1	ENSG00000235169.6	-0.798156	-7.71353	1.22384e-14	2.9888e-14	0.103475	122.678	0.384732
LRRC47	ENSG00000130764.8	-0.1195	-3.60456	0.000312677	0.000452217	0.0331523	1568.96	0.0626328
CEP104	ENSG00000116198.11	-0.483054	-12.6616	9.64666e-37	5.03277e-36	0.038151	1904.65	0.137367
DFFB	ENSG00000169598.14	-0.466432	-11.2651	1.95178e-29	8.22249e-29	0.0414051	292.263	0.108037
C1orf174	ENSG00000198912.9	-0.0247552	-0.802914	0.422025	0.454846	0.0308317	687.178	0.0425252
LINC01134	ENSG00000236423.4	-0.786158	-6.623	3.51985e-11	7.38538e-11	0.118701	51.1372	0.25217
AJAP1	ENSG00000196581.9	-1.09194	-6.61086	3.82096e-11	8.00197e-11	0.165173	994.063	1.98498
NPHP4	ENSG00000131697.16	-0.332478	-5.76619	8.10835e-09	1.5242e-08	0.0576599	658.265	0.183673
KCNAB2	ENSG00000069424.13	-1.1174	-10.4429	1.5791e-25	5.85022e-25	0.107001	1510.54	0.872744
CHD5	ENSG00000116254.16	-2.58243	-14.7375	3.70446e-49	2.80522e-48	0.175229	42.8753	0.714958
RPL22	ENSG00000116251.8	0.196484	3.63792	0.000274848	0.000398766	0.0540099	6673.64	0.199129
RP1-120G22.11	ENSG00000226944.1	-1.47859	-13.9747	2.22311e-44	1.461e-43	0.105805	21.683	0.124231
RNF207	ENSG00000158286.11	-0.492402	-5.90681	3.488e-09	6.66146e-09	0.0833619	816.709	0.364646
ICMT	ENSG00000116237.14	-0.707671	-16.3927	2.15717e-60	2.28722e-59	0.0431699	3562.42	0.217157
GPR153	ENSG00000158292.6	-0.243031	-1.98952	0.046644	0.0564585	0.122156	198.245	0.546876
ACOT7	ENSG00000097021.18	-0.862592	-7.68654	1.51163e-14	3.6783e-14	0.112221	1893.7	0.906454
HES2	ENSG00000069812.10	-0.985489	-6.42708	1.30081e-10	2.66599e-10	0.153334	77.4827	0.547276
ESPN	ENSG00000187017.13	-2.42372	-14.0238	1.11532e-44	7.39788e-44	0.17283	707.761	2.69972
TNFRSF25	ENSG00000215788.8	1.08221	13.0064	1.12533e-38	6.22559e-38	0.0832057	349.848	0.469323
PLEKHG5	ENSG00000171680.19	0.721774	8.00601	1.18488e-15	3.02037e-15	0.090154	858.061	0.455833
NOL9	ENSG00000162408.10	-0.0237778	-0.893116	0.371795	0.404096	0.0266234	1631.63	0.0389881
ZBTB48	ENSG00000204859.10	-0.254996	-6.87005	6.4179e-12	1.39235e-11	0.037117	982.444	0.0833004
KLHL21	ENSG00000162413.15	-0.791254	-9.69616	3.13058e-22	1.03204e-21	0.0816049	1938.63	0.444448
PHF13	ENSG00000116273.5	-0.0496426	-0.880941	0.37835	0.410779	0.0563518	512.868	0.137757
THAP3	ENSG00000041988.14	0.0189449	0.446683	0.655104	0.682113	0.0424123	479.913	0.080361
DNAJC11	ENSG00000007923.14	-1.0689	-21.1487	2.83364e-99	9.49895e-98	0.0505422	2687.93	0.383618
RP11-312B8.1	ENSG00000237436.1	-1.13931	-12.969	1.83484e-38	1.01001e-37	0.0878488	12.3227	0.0403744
CAMTA1	ENSG00000171735.17	-0.198594	-5.36563	8.06685e-08	1.4417e-07	0.0370123	1286.94	0.0776537
RP11-338N10.2	ENSG00000270035.1	-0.0503906	-0.391783	0.695218	0.720789	0.128619	9.86522	0.0317186
RP11-338N10.3	ENSG00000269978.1	0.246826	1.93722	0.0527186	0.0634699	0.127413	13.3863	0.0533587
VAMP3	ENSG00000049245.11	0.386359	9.34632	9.07473e-21	2.82155e-20	0.0413381	3504.19	0.137486
RP3-467L1.6	ENSG00000269925.1	0.0508714	0.893862	0.371396	0.403716	0.0569119	36.9134	0.0406871
PER3	ENSG00000049246.13	-0.115186	-1.23441	0.217049	0.243924	0.093312	2487.38	0.524128
UTS2	ENSG00000049247.12	3.047	11.0001	3.81636e-28	1.54012e-27	0.276997	17.5954	0.33498
TNFRSF9	ENSG00000049249.7	4.29773	21.7784	3.71768e-105	1.46237e-103	0.197339	266.708	2.5011
PARK7	ENSG00000116288.11	-0.199074	-5.34604	8.98995e-08	1.6029e-07	0.0372377	3252.97	0.0839824
ERRFI1	ENSG00000116285.11	0.127482	0.801956	0.422578	0.455376	0.158963	13277	1.96315
RP11-431K24.1	ENSG00000238290.1	-0.265625	-1.58869	0.112131	0.130537	0.167198	25.2939	0.191015
SLC45A1	ENSG00000162426.13	-0.715479	-6.8922	5.49367e-12	1.19505e-11	0.10381	96.9519	0.322742
RERE	ENSG00000142599.16	-0.723739	-12.2285	2.18972e-34	1.06887e-33	0.0591847	4388.39	0.296675
RP5-1115A15.1	ENSG00000232912.4	-0.258114	-2.78528	0.00534819	0.00703755	0.0926707	13.7725	0.0314435
RPL7P7	ENSG00000224315.2	-0.186639	-2.87829	0.00399841	0.00531792	0.0648439	80.8353	0.10279
RP4-633I8.4	ENSG00000228423.2	-0.332073	-5.87639	4.19304e-09	7.98408e-09	0.0565096	65.7731	0.0774006
ENO1	ENSG00000074800.12	1.0219	14.3384	1.25991e-46	8.84271e-46	0.0712704	59929.1	0.507103
ENO1-IT1	ENSG00000236269.1	1.01417	11.1478	7.34378e-29	3.03428e-28	0.0909754	109.13	0.337262
SLC2A5	ENSG00000142583.16	0.555181	3.39428	0.000688083	0.000970861	0.163563	3304.97	1.91001
GPR157	ENSG00000180758.11	-0.259671	-3.78842	0.000151611	0.000224271	0.0685435	368.923	0.187535
MIR34A	ENSG00000207865.1	2.1068	17.677	6.3041e-70	8.66858e-69	0.119183	18.3363	0.119977
RP3-510D11.1	ENSG00000228526.2	2.06453	19.8927	4.7053e-88	1.07835e-86	0.103783	43.0833	0.290897
RP3-510D11.2	ENSG00000234546.2	1.99466	19.1616	7.75256e-82	1.50886e-80	0.104097	51.0669	0.343037
H6PD	ENSG00000049239.11	0.648026	10.7582	5.41917e-27	2.10134e-26	0.0602353	4896.65	0.269112
SPSB1	ENSG00000171621.12	1.07706	8.0257	1.00948e-15	2.58248e-15	0.134201	1232.14	1.21437
RP13-392I16.1	ENSG00000235263.1	-2.37291	-6.83142	8.40779e-12	1.81529e-11	0.347353	12.8665	0.206819
SLC25A33	ENSG00000171612.6	-1.72122	-21.7715	4.32392e-105	1.69534e-103	0.0790586	354.285	0.801468
RP13-15M17.1	ENSG00000231181.1	-1.65291	-16.2559	2.0292e-59	2.09391e-58	0.101681	34.2599	0.229179
TMEM201	ENSG00000188807.11	-0.720482	-10.7903	3.82435e-27	1.49199e-26	0.0667711	337.512	0.282687
PIK3CD	ENSG00000171608.14	0.513337	7.32866	2.32472e-13	5.38213e-13	0.0700452	1109.17	0.279622
PIK3CD-AS2	ENSG00000231789.2	-0.139139	-1.26677	0.205237	0.231477	0.109837	81.3259	0.268868
CLSTN1	ENSG00000171603.15	-0.274902	-4.84997	1.23479e-06	2.06778e-06	0.0566812	6262.93	0.191721
CTNNBIP1	ENSG00000178585.13	-0.803851	-17.1111	1.22602e-65	1.48259e-64	0.0469783	731	0.245263
LZIC	ENSG00000162441.10	-0.239355	-6.34445	2.23223e-10	4.52222e-10	0.0377267	1076.04	0.0906195
RP11-84A14.4	ENSG00000228150.1	-0.991449	-13.4499	3.08496e-41	1.84778e-40	0.0737145	14.5489	0.0378431
NMNAT1	ENSG00000173614.12	-0.516881	-11.8882	1.36345e-32	6.29702e-32	0.0434786	695.77	0.146692
RN7SKP269	ENSG00000202415.1	-0.568597	-8.65689	4.84789e-18	1.3566e-17	0.0656814	21.9046	0.0390059
RBP7	ENSG00000162444.11	1.54862	10.4684	1.20713e-25	4.48652e-25	0.147933	488.485	1.385
UBE4B	ENSG00000130939.17	-0.279002	-8.60003	7.96947e-18	2.21278e-17	0.032442	2593.24	0.0740119
PGAM1P11	ENSG00000233623.2	0.0357933	0.478998	0.63194	0.66009	0.0747254	22.0345	0.038548
KIF1B	ENSG00000054523.15	-0.610532	-15.6722	2.34365e-55	2.14967e-54	0.0389564	7048.3	0.166719
RNU6-37P	ENSG00000199562.1	-0.400233	-4.83313	1.34403e-06	2.24576e-06	0.0828103	21.5049	0.0497812
PGD	ENSG00000142657.19	-0.440423	-6.62246	3.53265e-11	7.41032e-11	0.0665044	2011.4	0.259446
APITD1	ENSG00000175279.20	-0.596804	-7.96126	1.70297e-15	4.31252e-15	0.0749635	56.9641	0.127579
CORT	ENSG00000241563.3	-0.758585	-8.13336	4.17543e-16	1.08731e-15	0.0932684	11.995	0.0316292
DFFA	ENSG00000160049.10	-0.450284	-13.711	8.72967e-43	5.46195e-42	0.0328412	2182.29	0.104465
PEX14	ENSG00000142655.11	-0.375354	-9.90052	4.14105e-23	1.41057e-22	0.0379125	543.757	0.0931733
CASZ1	ENSG00000130940.13	-2.21426	-22.222	2.10495e-109	9.37379e-108	0.0996429	555.35	1.5355
C1orf127	ENSG00000175262.13	2.33892	15.4978	3.58817e-54	3.17018e-53	0.150919	20.385	0.186499
TARDBP	ENSG00000120948.14	-0.143022	-5.69219	1.2542e-08	2.33665e-08	0.025126	2039.17	0.0376166
RP4-635E18.8	ENSG00000271895.2	-0.190675	-3.79515	0.000147553	0.000218401	0.0502417	80.5496	0.0668014
SRM	ENSG00000116649.8	0.299847	4.76432	1.89494e-06	3.13926e-06	0.0629359	441.357	0.177175
EXOSC10	ENSG00000171824.12	0.246688	9.74722	1.89583e-22	6.29867e-22	0.0253085	2398.15	0.0485022
RP4-635E18.7	ENSG00000226849.1	-0.343256	-4.40598	1.05304e-05	1.67457e-05	0.0779067	22.7319	0.0476995
MTOR	ENSG00000198793.11	-0.707587	-20.2446	3.961e-91	1.00663e-89	0.0349518	4983.45	0.17732
ANGPTL7	ENSG00000171819.4	-0.521333	-1.48098	0.138612	0.159626	0.352019	28.4067	0.59197
UBIAD1	ENSG00000120942.12	-0.158591	-5.04093	4.6328e-07	7.9484e-07	0.0314607	590.822	0.0537992
PTCHD2	ENSG00000204624.7	1.03039	5.86244	4.56112e-09	8.66931e-09	0.175762	13.2951	0.119041
FBXO2	ENSG00000116661.9	-1.63761	-8.92468	4.46986e-19	1.30217e-18	0.183492	183.307	1.36193
FBXO44	ENSG00000132879.12	-0.391183	-6.54342	6.01275e-11	1.2495e-10	0.0597826	911.056	0.203629
FBXO6	ENSG00000116663.9	0.682004	10.0444	9.72866e-24	3.3871e-23	0.0678992	348.671	0.255876
MAD2L2	ENSG00000116670.13	0.0728731	1.26719	0.205087	0.231348	0.0575076	417.621	0.137876
DRAXIN	ENSG00000162490.6	-0.804091	-7.49012	6.88089e-14	1.62815e-13	0.107354	17.269	0.141164
AGTRAP	ENSG00000177674.14	-0.216949	-4.20212	2.64428e-05	4.10205e-05	0.0516285	1238.76	0.14171
C1orf167	ENSG00000215910.6	0.813254	6.10701	1.01512e-09	1.99215e-09	0.133167	35.034	0.199157
MTHFR	ENSG00000177000.9	-0.340919	-6.05033	1.44549e-09	2.81105e-09	0.0563471	3410.4	0.20152
CLCN6	ENSG00000011021.20	-0.547832	-10.6989	1.03047e-26	3.96033e-26	0.0512047	1399.75	0.19592
NPPA-AS1	ENSG00000242349.4	-0.482448	-5.6856	1.30354e-08	2.42708e-08	0.0848544	23.0266	0.0588077
RNU5E-1	ENSG00000199347.1	0.35122	2.75299	0.00590535	0.00774216	0.127578	293.909	0.708433
KIAA2013	ENSG00000116685.14	-0.278101	-6.27807	3.42808e-10	6.88623e-10	0.0442972	1998.51	0.117332
PLOD1	ENSG00000083444.15	0.596935	7.73542	1.03061e-14	2.52809e-14	0.077169	5518.46	0.404089
MFN2	ENSG00000116688.15	-0.526104	-13.2388	5.23757e-40	3.01508e-39	0.0397395	4450.45	0.145377
MIIP	ENSG00000116691.9	-0.00373018	-0.0717721	0.942783	0.94851	0.0519725	379.075	0.107802
TNFRSF8	ENSG00000120949.13	0.414631	3.99679	6.42062e-05	9.72247e-05	0.103741	40.4939	0.140436
TNFRSF1B	ENSG00000028137.15	1.7238	20.0713	1.31462e-89	3.16212e-88	0.0858835	1774.29	1.05886
VPS13D	ENSG00000048707.12	-0.503316	-14.7542	2.8889e-49	2.19861e-48	0.0341133	12289.4	0.120369
AC243836.1	ENSG00000280999.1	-0.400233	-6.50839	7.59587e-11	1.57176e-10	0.061495	18.6786	0.0243953
SNORA59A	ENSG00000239149.1	-0.477126	-7.5875	3.26139e-14	7.81768e-14	0.0628832	21.1492	0.0321634
DHRS3	ENSG00000162496.7	0.0779201	1.18058	0.237769	0.265721	0.0660015	3794.71	0.23974
RNU6ATAC18P	ENSG00000221340.1	0.18689	1.65179	0.098578	0.115473	0.113144	16.6481	0.0572754
RP11-474O21.5	ENSG00000272482.1	0.216866	2.04102	0.0412487	0.0501682	0.106254	56.072	0.186098
PDPN	ENSG00000162493.15	0.593424	3.05403	0.00225789	0.0030643	0.194308	154.148	0.923265
PRDM2	ENSG00000116731.21	-0.195459	-3.46375	0.000532696	0.000757649	0.0564297	1659.27	0.152683
KAZN	ENSG00000189337.14	-0.681361	-8.0831	6.31417e-16	1.632e-15	0.0842945	1182.8	0.505493
TMEM51-AS1	ENSG00000175147.10	0.00214311	0.0190139	0.98483	0.986334	0.112713	587.398	0.514817
TMEM51	ENSG00000171729.12	-0.251279	-3.56415	0.000365037	0.00052497	0.0705018	1089.39	0.208434
RP5-903E17.2	ENSG00000278480.1	-0.216599	-1.49786	0.134169	0.154766	0.144606	11.2276	0.0608725
FHAD1	ENSG00000142621.18	0.160362	1.39728	0.162328	0.185468	0.114767	147.618	0.389612
RP3-467K16.2	ENSG00000233485.1	-1.10806	-6.47638	9.39513e-11	1.93713e-10	0.171092	10.5012	0.0669
RP3-467K16.4	ENSG00000228140.1	0.591393	4.60033	4.21829e-06	6.86685e-06	0.128555	10.2106	0.0397126
EFHD2	ENSG00000142634.11	1.13591	17.854	2.69233e-71	3.89408e-70	0.0636222	1047.77	0.435728
CASP9	ENSG00000132906.16	-0.797371	-15.7256	1.00992e-55	9.3624e-55	0.0507053	577.422	0.242719
DNAJC16	ENSG00000116138.11	-0.378827	-11.9412	7.21529e-33	3.36889e-32	0.0317243	2142.25	0.0824973
RP4-680D5.8	ENSG00000272510.1	-2.40441	-13.4907	1.77456e-41	1.07216e-40	0.178228	36.2776	0.452937
AGMAT	ENSG00000116771.5	-3.24773	-18.0127	1.54975e-72	2.31319e-71	0.180303	5055.19	5.17781
RP4-680D5.2	ENSG00000237301.1	-0.658409	-6.25744	3.91348e-10	7.84182e-10	0.10522	13.4332	0.0415424
CHCHD2P6	ENSG00000235084.3	-0.390653	-4.49644	6.90992e-06	1.10952e-05	0.0868803	18.4356	0.0429893
DDI2	ENSG00000197312.10	-0.303879	-8.3285	8.18716e-17	2.19367e-16	0.0364867	3192.92	0.0890022
PLEKHM2	ENSG00000116786.10	0.358157	7.82016	5.2755e-15	1.30823e-14	0.0457992	2245.65	0.12274
RP11-288I21.1	ENSG00000237938.4	-1.61974	-7.07139	1.53392e-12	3.42328e-12	0.229056	11.9454	0.122192
SLC25A34	ENSG00000162461.7	-1.02342	-6.50453	7.79384e-11	1.61204e-10	0.15734	402.613	1.22936
TMEM82	ENSG00000162460.6	-2.48573	-9.95484	2.40216e-23	8.25202e-23	0.249701	200.346	2.17928
FBLIM1	ENSG00000162458.11	0.243713	2.14881	0.0316498	0.0389149	0.113418	1327.45	0.690133
UQCRHL	ENSG00000233954.6	-0.458403	-5.21161	1.8721e-07	3.27701e-07	0.087958	183.819	0.308891
FLJ37453	ENSG00000179743.3	-0.294797	-5.97163	2.34894e-09	4.52702e-09	0.0493663	142.72	0.0954805
SPEN	ENSG00000065526.9	-0.382724	-7.45253	9.15642e-14	2.15482e-13	0.0513548	5109.85	0.172824
ZBTB17	ENSG00000116809.10	0.199	5.70467	1.16569e-08	2.17474e-08	0.0348836	864.334	0.0685642
C1orf64	ENSG00000183888.4	-5.41289	-23.1294	2.34123e-118	1.37251e-116	0.234026	26.3541	0.507251
HSPB7	ENSG00000173641.16	-2.31831	-10.6291	2.1814e-26	8.2956e-26	0.218109	173.92	1.69341
CLCNKA	ENSG00000186510.10	-5.23473	-21.8973	2.75575e-106	1.12786e-104	0.239058	1674.61	7.67689
RP11-5P18.10	ENSG00000232456.1	-0.50768	-3.10407	0.00190877	0.00260521	0.163553	16.0964	0.106245
CLCNKB	ENSG00000184908.16	-5.9025	-22.396	4.30287e-111	2.03868e-109	0.263551	2752.43	10.7943
FAM131C	ENSG00000185519.8	0.424793	2.94157	0.00326551	0.00437166	0.14441	106.041	0.535583
EPHA2	ENSG00000142627.12	0.340046	3.09138	0.00199228	0.00271553	0.109998	1355.77	0.645652
RP11-276H7.2	ENSG00000227959.1	-0.23444	-1.70549	0.0881028	0.103789	0.137462	13.4445	0.0615744
ARHGEF19	ENSG00000142632.15	0.37217	4.5473	5.43376e-06	8.77719e-06	0.0818441	189.624	0.259401
ANO7P1	ENSG00000237276.7	-0.98733	-10.3621	3.68806e-25	1.34742e-24	0.0952829	43.9456	0.181044
RSG1	ENSG00000132881.10	0.0247556	0.393096	0.694248	0.719937	0.0629758	199.996	0.15142
FBXO42	ENSG00000037637.9	0.223554	6.69509	2.15538e-11	4.56665e-11	0.0333908	1785.7	0.0705507
SZRD1	ENSG00000055070.15	-0.0556869	-1.63766	0.101492	0.11868	0.0340039	3149.9	0.0617942
NECAP2	ENSG00000157191.18	0.737357	19.6358	7.64235e-86	1.64433e-84	0.0375516	2269.39	0.197091
RP4-798A10.2	ENSG00000226029.1	0.458517	6.99549	2.64331e-12	5.83848e-12	0.0655447	89.9175	0.128792
CROCCP3	ENSG00000080947.13	0.0994614	1.9491	0.0512838	0.0618309	0.0510295	675.944	0.11858
RNU1-1	ENSG00000206652.1	0.455846	2.05491	0.0398873	0.0485879	0.221832	26.8045	0.448107
NBPF1	ENSG00000219481.9	-0.215433	-3.97798	6.95019e-05	0.000105064	0.0541563	1541.41	0.158414
CROCCP2	ENSG00000215908.6	-0.148115	-2.58162	0.00983374	0.0126599	0.057373	992.067	0.157207
MST1P2	ENSG00000186301.8	-1.49608	-11.4448	2.49609e-30	1.07986e-29	0.130721	352.401	1.16314
RNU1-3	ENSG00000207513.1	2.70971	5.86574	4.47133e-09	8.50398e-09	0.461955	97.6098	1.84698
RP5-875O13.7	ENSG00000280114.1	-2.76877	-13.4739	2.22706e-41	1.34021e-40	0.205491	22.6226	0.313756
EIF1AXP1	ENSG00000236698.1	-1.48677	-13.7774	3.48621e-43	2.2103e-42	0.107914	13.5477	0.0718344
ESPNP	ENSG00000268869.4	-2.44614	-12.8369	1.019e-37	5.49339e-37	0.190556	74.1089	0.945934
CROCC	ENSG00000058453.15	-0.196061	-2.97142	0.00296429	0.00398092	0.0659824	1017.3	0.207606
RNU1-4	ENSG00000207389.1	1.90523	5.30316	1.13816e-07	2.01776e-07	0.359263	68.3526	1.38571
MST1L	ENSG00000186715.9	-3.03198	-15.2044	3.30439e-52	2.75688e-51	0.199414	1163.35	4.30607
RP11-108M9.4	ENSG00000238142.1	-0.00345836	-0.0363048	0.971039	0.974331	0.0952591	133.068	0.283761
RNU1-2	ENSG00000207005.1	1.04534	6.23107	4.6327e-10	9.25091e-10	0.167763	33.6001	0.286451
MFAP2	ENSG00000117122.12	-0.0524227	-0.277899	0.78109	0.801736	0.188639	83.0835	0.656176
ATP13A2	ENSG00000159363.16	0.283813	5.66954	1.43183e-08	2.66104e-08	0.0500592	1211.39	0.135353
SDHB	ENSG00000117118.8	-0.840102	-16.1058	2.32095e-58	2.32671e-57	0.0521613	2678.89	0.297509
PADI2	ENSG00000117115.11	-1.00854	-6.47874	9.24903e-11	1.90749e-10	0.155669	792.385	1.43758
RP11-380J14.1	ENSG00000204362.5	5.83625	20.0619	1.59026e-89	3.81757e-88	0.290913	178.528	2.47569
PADI1	ENSG00000142623.9	6.62144	20.8861	7.15826e-97	2.20471e-95	0.317026	346.122	3.3316
PADI3	ENSG00000142619.4	5.30825	11.0563	2.04249e-28	8.31314e-28	0.480109	19.8918	1.15538
PADI4	ENSG00000159339.12	0.891494	5.52043	3.38178e-08	6.15907e-08	0.16149	17.8852	0.126075
RCC2	ENSG00000179051.12	0.428762	9.00033	2.25039e-19	6.62344e-19	0.0476385	2371.46	0.144411
ARHGEF10L	ENSG00000074964.15	-1.02786	-16.947	2.02496e-64	2.37419e-63	0.0606516	3500.99	0.446898
IGSF21	ENSG00000117154.10	1.30455	11.031	2.70702e-28	1.09792e-27	0.118262	79.9814	0.427251
RP11-174G17.3	ENSG00000280222.1	1.05074	6.62071	3.57473e-11	7.49664e-11	0.158705	71.5184	0.534565
KLHDC7A	ENSG00000179023.8	-1.22894	-9.54243	1.39531e-21	4.48056e-21	0.128787	2337.16	1.4796
RP13-279N23.2	ENSG00000255275.3	-2.65345	-15.5187	2.59397e-54	2.30185e-53	0.170984	13.1976	0.144557
ALDH4A1	ENSG00000159423.15	-3.07193	-20.1823	1.40126e-90	3.50604e-89	0.152209	5018.61	3.88795
IFFO2	ENSG00000169991.9	0.0173573	0.21178	0.832279	0.848679	0.0819589	988.493	0.324095
RP5-1126H10.2	ENSG00000272084.1	-0.168809	-2.20711	0.0273065	0.033773	0.076484	87.9066	0.141553
UBR4	ENSG00000127481.13	-0.350405	-7.73791	1.01067e-14	2.47994e-14	0.0452843	20281.9	0.134887
RP1-43E13.2	ENSG00000230424.1	0.212797	3.48652	0.000489349	0.000697141	0.0610342	30.503	0.0386237
EMC1	ENSG00000127463.12	0.121426	3.42387	0.000617351	0.000873651	0.0354645	3045.44	0.0681974
MRTO4	ENSG00000053372.4	0.50038	12.278	1.18925e-34	5.84273e-34	0.0407543	807.013	0.132013
AKR7L	ENSG00000211454.12	-1.3304	-10.5661	4.27761e-26	1.61157e-25	0.125911	265.93	0.960394
AKR7A3	ENSG00000162482.4	-2.3318	-14.7263	4.37031e-49	3.30531e-48	0.158343	1559.65	2.92817
RP4-657E11.10	ENSG00000270728.1	-1.75492	-10.6998	1.02048e-26	3.92319e-26	0.164015	16.3883	0.125763
AKR7A2	ENSG00000053371.11	-0.679311	-7.80518	5.94169e-15	1.47073e-14	0.0870333	2688.84	0.529248
PQLC2	ENSG00000040487.11	-0.23898	-4.92628	8.38091e-07	1.41785e-06	0.0485111	429.303	0.111929
CAPZB	ENSG00000077549.16	0.0930087	2.50375	0.0122885	0.0156987	0.0371478	2880.04	0.0668106
MINOS1	ENSG00000173436.12	-0.644092	-15.5227	2.43492e-54	2.1623e-53	0.0414935	800.131	0.175149
RP5-1056L3.3	ENSG00000226396.1	-0.170571	-2.85964	0.00424119	0.00562725	0.0596478	97.7202	0.0975495
NBL1	ENSG00000158747.12	0.765204	6.05655	1.39071e-09	2.70734e-09	0.126343	474.068	0.716817
HTR6	ENSG00000158748.3	6.20801	15.2375	1.99262e-52	1.6757e-51	0.407416	15.8207	0.342923
TMCO4	ENSG00000162542.12	-0.0521835	-0.856835	0.391536	0.423995	0.0609026	1200.48	0.166573
RNF186	ENSG00000178828.6	-0.712811	-3.17273	0.0015101	0.00207956	0.224668	905.555	2.96779
RP11-91K11.2	ENSG00000235434.1	-0.455908	-2.5968	0.0094097	0.012134	0.175566	21.1399	0.146024
OTUD3	ENSG00000169914.5	0.0912898	1.58167	0.113724	0.132302	0.0577173	1311.79	0.170452
PLA2G2A	ENSG00000188257.9	0.195236	0.406388	0.684457	0.710482	0.480418	9.62661	0.364959
PLA2G5	ENSG00000127472.9	3.58248	16.5283	2.2957e-61	2.4785e-60	0.216748	24.3469	0.38036
PLA2G2D	ENSG00000117215.13	3.25417	12.5014	7.33341e-36	3.73833e-35	0.260304	42.3113	0.825567
RP3-340N1.2	ENSG00000227066.1	2.09428	9.57134	1.05529e-21	3.4072e-21	0.218808	8.21779	0.168544
UBXN10-AS1	ENSG00000225986.1	1.05149	6.6765	2.44715e-11	5.17174e-11	0.157491	11.2394	0.0746807
UBXN10	ENSG00000162543.5	0.751346	6.71055	1.93886e-11	4.12014e-11	0.111965	688.674	0.768064
VWA5B1	ENSG00000158816.14	-3.88408	-13.847	1.32627e-43	8.50197e-43	0.280499	153.085	2.47581
CAMK2N1	ENSG00000162545.5	-0.724131	-6.8873	5.68598e-12	1.23611e-11	0.10514	1299.04	0.820367
MUL1	ENSG00000090432.6	-0.319226	-7.52004	5.47614e-14	1.30147e-13	0.0424501	1233.78	0.113554
FAM43B	ENSG00000183114.7	-1.02705	-5.87384	4.25807e-09	8.10472e-09	0.174852	26.0055	0.237038
CDA	ENSG00000158825.5	0.45552	3.15491	0.00160548	0.00220578	0.144385	154.56	0.632374
PINK1	ENSG00000158828.5	-0.542865	-8.64432	5.41266e-18	1.51168e-17	0.0628002	4806.01	0.313016
PINK1-AS	ENSG00000117242.7	0.226076	4.0232	5.74133e-05	8.72142e-05	0.0561932	397.996	0.152833
DDOST	ENSG00000244038.8	0.43943	10.5063	8.08229e-26	3.01641e-25	0.0418255	6109.77	0.133736
KIF17	ENSG00000117245.11	0.282482	3.39382	0.000689247	0.000972391	0.0832341	124.435	0.216249
SH2D5	ENSG00000189410.10	1.74422	9.92562	3.22103e-23	1.10167e-22	0.175729	63.0203	0.640751
HP1BP3	ENSG00000127483.16	-0.0353632	-1.38681	0.165499	0.188859	0.0254996	7283.3	0.0367566
EIF4G3	ENSG00000075151.18	0.0859013	2.22916	0.0258031	0.0319837	0.0385352	4191.12	0.0755669
RPS15AP6	ENSG00000233072.1	0.0965837	1.53052	0.125888	0.145705	0.0631051	44.2549	0.0584184
RP11-487E1.2	ENSG00000236073.2	0.0933248	1.14765	0.251113	0.27977	0.0813181	15.641	0.0274914
ECE1	ENSG00000117298.13	0.273881	3.31695	0.00091007	0.00127261	0.0825704	3640.91	0.302708
NBPF2P	ENSG00000227001.3	-0.0851511	-0.75891	0.447906	0.480748	0.112202	31.6465	0.108429
NBPF3	ENSG00000142794.17	-0.275738	-4.15772	3.21437e-05	4.96233e-05	0.0663196	644.529	0.23672
ALPL	ENSG00000162551.12	-1.13154	-6.50481	7.77924e-11	1.60916e-10	0.173955	2320.88	2.65393
RAP1GAP	ENSG00000076864.18	-2.54376	-17.2904	5.55258e-67	6.968e-66	0.14712	2529.39	2.91475
USP48	ENSG00000090686.14	0.203388	6.86021	6.87604e-12	1.49015e-11	0.0296474	3123.47	0.0561133
HSPG2	ENSG00000142798.15	1.1846	11.3632	6.3786e-30	2.72791e-29	0.104249	14289	0.92121
LINC00339	ENSG00000218510.5	-0.111131	-2.53773	0.0111575	0.0143117	0.0437917	343.691	0.0839616
CDC42	ENSG00000070831.14	0.314408	8.47604	2.32988e-17	6.37356e-17	0.0370937	7701.07	0.104524
CDC42-IT1	ENSG00000230068.2	-0.1628	-2.09692	0.0360002	0.044043	0.0776374	49.6052	0.0987314
RP1-224A6.9	ENSG00000271840.1	0.54274	7.00338	2.49866e-12	5.52552e-12	0.0774969	74.1165	0.160511
WNT4	ENSG00000162552.13	-1.21178	-5.58418	2.34804e-08	4.31294e-08	0.217003	32.4985	0.408329
ZBTB40	ENSG00000184677.15	-0.160127	-5.18118	2.20483e-07	3.84613e-07	0.0309055	2973.36	0.0556705
ZBTB40-IT1	ENSG00000237200.1	-0.0344015	-0.588265	0.556354	0.587228	0.0584797	28.7173	0.0328155
C1QA	ENSG00000173372.15	2.60523	23.296	4.86519e-120	2.99691e-118	0.111832	6087.01	2.20747
C1QC	ENSG00000159189.10	2.69424	24.0295	1.36916e-127	1.02878e-125	0.112122	4346.94	2.34274
C1QB	ENSG00000173369.14	2.95514	24.2997	1.97385e-130	1.62391e-128	0.121612	7275.74	2.83816
EPHB2	ENSG00000133216.15	-0.313437	-2.71505	0.00662663	0.00865646	0.115445	387.339	0.622147
KDM1A	ENSG00000004487.14	-0.140606	-4.61326	3.96404e-06	6.46076e-06	0.0304787	2655.88	0.0547676
LUZP1	ENSG00000169641.12	0.0160402	0.3957	0.692326	0.717975	0.0405362	3402.41	0.0899665
LINC01355	ENSG00000261326.2	0.12488	2.80662	0.00500637	0.00659992	0.0444946	817.425	0.0987558
HNRNPR	ENSG00000125944.17	0.111697	3.36553	0.000763956	0.00107373	0.0331884	4552.85	0.0617684
ZNF436	ENSG00000125945.13	0.53079	8.93868	3.93855e-19	1.14945e-18	0.0593813	1293.88	0.2279
ZNF436-AS1	ENSG00000249087.5	-0.066405	-0.891975	0.372406	0.404688	0.0744472	144.732	0.179342
RP5-1057J7.7	ENSG00000271420.1	0.122926	1.39664	0.162521	0.185653	0.0880151	28.1951	0.0689105
TCEA3	ENSG00000204219.8	0.569368	7.04593	1.84226e-12	4.09636e-12	0.080808	3707.66	0.446429
ASAP3	ENSG00000088280.17	-1.17177	-12.1241	7.87202e-34	3.78549e-33	0.0966481	1204.22	0.833567
E2F2	ENSG00000007968.6	2.68538	19.6651	4.28985e-86	9.30427e-85	0.136555	57.7284	0.549832
ID3	ENSG00000117318.8	0.772957	7.9341	2.1202e-15	5.34566e-15	0.0974221	2214.93	0.689421
RPL11	ENSG00000142676.11	0.67261	11.1529	6.93469e-29	2.87063e-28	0.0603084	18520.9	0.321271
TCEB3	ENSG00000011007.11	-0.057678	-2.13198	0.0330085	0.0405301	0.0270537	2225.08	0.0404445
TCEB3-AS1	ENSG00000236810.4	-0.278806	-5.69379	1.24251e-08	2.31558e-08	0.0489667	139.38	0.0903146
PITHD1	ENSG00000057757.8	0.0798433	2.16069	0.030719	0.0378164	0.0369526	1120.25	0.0660405
LYPLA2	ENSG00000011009.9	-0.51794	-11.4198	3.33103e-30	1.43544e-29	0.0453547	1580.96	0.164027
GALE	ENSG00000117308.13	-0.1194	-1.6191	0.105426	0.123067	0.0737447	1349.43	0.279717
HMGCL	ENSG00000117305.13	-1.06433	-15.5851	9.19378e-55	8.2949e-54	0.0682912	2688.26	0.50264
FUCA1	ENSG00000179163.11	0.272407	3.13424	0.001723	0.00236002	0.0869133	3676.3	0.363337
CNR2	ENSG00000188822.7	0.656953	3.35325	0.000798694	0.00112061	0.195916	23.2539	0.236424
PNRC2	ENSG00000189266.10	-0.102593	-2.13669	0.0326232	0.0400731	0.0480147	3505.66	0.130226
SRSF10	ENSG00000188529.13	0.0135336	0.398855	0.69	0.715745	0.0339312	4326.28	0.0616235
MYOM3	ENSG00000142661.17	-1.60257	-12.4194	2.05101e-35	1.03124e-34	0.129038	3956.25	1.93961
IL22RA1	ENSG00000142677.3	0.0729374	0.497974	0.618503	0.647335	0.146468	165.852	0.668492
IFNLR1	ENSG00000185436.10	-0.634481	-8.61779	6.82568e-18	1.89998e-17	0.0736245	369.444	0.341446
GRHL3	ENSG00000158055.14	0.599771	2.74568	0.00603853	0.00791078	0.218442	25.3209	0.318688
STPG1	ENSG00000001460.16	-0.359906	-6.65745	2.78619e-11	5.87393e-11	0.0540607	332.384	0.159848
NIPAL3	ENSG00000001461.15	0.171045	2.57713	0.00996253	0.0128196	0.0663705	2823.42	0.248578
RCAN3	ENSG00000117602.10	0.173427	2.12644	0.0334663	0.0410755	0.0815573	873.297	0.354553
NCMAP	ENSG00000184454.6	-1.37517	-6.104	1.03446e-09	2.02831e-09	0.22529	105.755	1.13108
SRRM1	ENSG00000133226.15	-0.178661	-4.56691	4.94967e-06	8.01284e-06	0.0391207	2557.8	0.0851558
CLIC4	ENSG00000169504.13	-0.0993331	-1.17403	0.240381	0.268454	0.0846084	17637	0.465571
RUNX3	ENSG00000020633.17	2.25458	17.9142	9.14267e-72	1.34562e-70	0.125855	297.724	1.33985
SYF2	ENSG00000117614.8	0.191809	4.2157	2.49008e-05	3.86829e-05	0.0454988	1678.57	0.126937
RSRP1	ENSG00000117616.16	0.148155	4.31801	1.57443e-05	2.47564e-05	0.034311	4127	0.0666128
RP3-465N24.5	ENSG00000261349.1	0.222162	1.15799	0.24687	0.275257	0.191852	52.4748	0.333094
TMEM50A	ENSG00000183726.9	0.232683	6.59978	4.11761e-11	8.61504e-11	0.0352561	2431.13	0.0816423
RHCE	ENSG00000188672.15	0.418915	2.70109	0.00691121	0.00901075	0.155091	15.4899	0.101665
TMEM57	ENSG00000204178.8	0.0328961	0.966203	0.333942	0.365443	0.0340468	1566.1	0.0609626
LDLRAP1	ENSG00000157978.10	-0.510747	-9.781	1.35867e-22	4.53699e-22	0.0522183	757.921	0.187096
MAN1C1	ENSG00000117643.13	-2.55864	-16.9387	2.33049e-64	2.72321e-63	0.151052	1405.92	2.72095
SEPN1	ENSG00000162430.15	-0.569987	-6.86341	6.7235e-12	1.45787e-11	0.0830472	1388.37	0.401981
RP1-317E23.3	ENSG00000228172.4	-0.763648	-9.53181	1.54569e-21	4.95365e-21	0.0801158	47.6625	0.135965
MTFR1L	ENSG00000117640.16	-0.950061	-17.5597	5.01088e-69	6.7153e-68	0.0541045	2314.8	0.357002
AUNIP	ENSG00000127423.9	1.12199	7.5844	3.34027e-14	8.00043e-14	0.147934	10.3479	0.0593834
PAQR7	ENSG00000182749.5	-2.0092	-28.4706	2.70717e-178	7.30034e-176	0.070571	1792.97	1.17775
STMN1	ENSG00000117632.19	0.0395992	0.697953	0.485207	0.517284	0.0567363	1403.29	0.167201
PAFAH2	ENSG00000158006.12	-0.829337	-17.2581	9.73137e-67	1.21242e-65	0.048055	1326.74	0.265254
EXTL1	ENSG00000158008.8	-0.310154	-2.15982	0.0307864	0.0378955	0.143601	15.2792	0.0863414
SLC30A2	ENSG00000158014.13	-4.36523	-16.6511	2.9728e-62	3.30054e-61	0.262159	901.029	6.02656
TRIM63	ENSG00000158022.6	-1.34348	-5.28325	1.26911e-07	2.24351e-07	0.25429	57.2977	1.40825
PDIK1L	ENSG00000175087.8	-0.140024	-3.33166	0.000863299	0.00120867	0.0420282	569.114	0.0877132
FAM110D	ENSG00000197245.4	0.925208	7.90595	2.65903e-15	6.67646e-15	0.117027	142.897	0.523541
ZNF593	ENSG00000142684.7	-0.41283	-7.88443	3.15966e-15	7.90975e-15	0.0523602	274.989	0.140363
CNKSR1	ENSG00000142675.16	-2.72219	-15.9288	3.99955e-57	3.855e-56	0.170897	110.746	1.3286
RP11-231P20.2	ENSG00000236155.5	-2.85934	-23.2148	3.22804e-119	1.93922e-117	0.123169	103.079	1.0811
CEP85	ENSG00000130695.12	-0.332782	-5.42591	5.76609e-08	1.03808e-07	0.061332	637.072	0.177271
SH3BGRL3	ENSG00000142669.12	0.820422	13.0446	6.81936e-39	3.79253e-38	0.0628935	1456.62	0.312932
UBXN11	ENSG00000158062.19	0.202686	3.36427	0.000767478	0.00107837	0.0602467	1197.01	0.181025
CD52	ENSG00000169442.7	1.90696	14.3862	6.32056e-47	4.47752e-46	0.132555	474.907	1.43368
AIM1L	ENSG00000176092.12	-0.117566	-0.754302	0.450668	0.483392	0.155861	35.0938	0.254157
ZNF683	ENSG00000176083.16	2.25209	13.3369	1.41129e-40	8.2995e-40	0.168861	30.23	0.319956
DHDDS	ENSG00000117682.15	-0.154352	-3.51658	0.000437147	0.000625084	0.0438926	1547.74	0.0936098
RP3-476K8.3	ENSG00000225891.1	0.0947485	1.35426	0.175654	0.199875	0.0699635	41.058	0.0674795
HMGN2	ENSG00000198830.9	0.437628	10.7531	5.73132e-27	2.22026e-26	0.0406979	3263.01	0.13084
RPS6KA1	ENSG00000117676.12	-0.458764	-8.44378	3.07225e-17	8.36946e-17	0.0543316	2094.41	0.191819
RP5-968P14.2	ENSG00000260063.1	-0.787448	-10.6954	1.07002e-26	4.10907e-26	0.0736252	25.0063	0.0643203
ARID1A	ENSG00000117713.16	-0.488308	-8.1111	5.01639e-16	1.30295e-15	0.0602024	2665.81	0.232764
PIGV	ENSG00000060642.9	-0.389228	-7.56825	3.7828e-14	9.0434e-14	0.051429	828.89	0.17196
ZDHHC18	ENSG00000204160.10	0.50232	9.74375	1.96171e-22	6.51577e-22	0.0515531	651.533	0.159019
SFN	ENSG00000175793.11	0.461857	1.75562	0.0791528	0.0936315	0.263073	80.2291	1.16869
GPN2	ENSG00000142751.13	-0.116263	-4.13143	3.60516e-05	5.55221e-05	0.0281411	1115.3	0.0442302
GPATCH3	ENSG00000198746.11	-0.114033	-4.08158	4.47313e-05	6.84205e-05	0.0279384	396.44	0.0381133
NUDC	ENSG00000090273.12	-0.0475833	-1.45673	0.14519	0.166798	0.0326644	1824.5	0.0546742
NR0B2	ENSG00000131910.4	-3.84402	-8.74187	2.29282e-18	6.50686e-18	0.439725	92.8752	1.84828
KDF1	ENSG00000175707.8	-1.8897	-14.0444	8.33771e-45	5.55314e-44	0.134552	179.863	1.10717
TRNP1	ENSG00000253368.3	-1.26601	-6.67373	2.49384e-11	5.26858e-11	0.1897	207.931	1.41787
FAM46B	ENSG00000158246.7	-1.52205	-8.86564	7.60674e-19	2.19754e-18	0.17168	169.62	1.12285
SLC9A1	ENSG00000090020.9	-0.314196	-3.16445	0.00155379	0.00213766	0.0992894	437.864	0.394563
WDTC1	ENSG00000142784.14	-0.77748	-16.5382	1.94879e-61	2.10678e-60	0.0470113	1635.18	0.24108
TMEM222	ENSG00000186501.13	-0.0143808	-0.364847	0.715226	0.739731	0.0394159	1049.59	0.0800945
RP11-4K3__A.5	ENSG00000241547.1	-0.0865239	-1.11102	0.266561	0.296016	0.0778781	25.9075	0.050109
SYTL1	ENSG00000142765.16	0.888934	7.21403	5.43192e-13	1.23647e-12	0.123223	199.044	0.551135
MAP3K6	ENSG00000142733.13	0.830004	8.62709	6.2934e-18	1.75403e-17	0.096209	1244.92	0.582966
FCN3	ENSG00000142748.11	0.8629	5.26102	1.43258e-07	2.52459e-07	0.164018	484.104	1.41999
GPR3	ENSG00000181773.6	0.869034	5.80855	6.30169e-09	1.19086e-08	0.149613	35.7341	0.261083
WASF2	ENSG00000158195.9	0.371047	7.81569	5.46626e-15	1.35512e-14	0.0474746	4076.77	0.152155
AHDC1	ENSG00000126705.12	-0.107983	-1.33361	0.182333	0.207057	0.0809706	773.627	0.305041
FGR	ENSG00000000938.11	1.76077	18.4969	2.18645e-76	3.6346e-75	0.0951924	542.231	0.988311
IFI6	ENSG00000126709.13	1.45763	13.4593	2.71607e-41	1.62883e-40	0.108299	1468.93	0.953398
FAM76A	ENSG00000009780.14	0.119315	2.24185	0.0249708	0.0309933	0.0532217	687.827	0.139048
RP3-426I6.2	ENSG00000231344.1	0.249628	2.52036	0.0117236	0.0150078	0.0990447	14.3378	0.040563
RPEP3	ENSG00000230833.1	0.0710722	0.713718	0.475401	0.507611	0.0995802	20.601	0.0616821
STX12	ENSG00000117758.12	0.323845	8.63141	6.06006e-18	1.69035e-17	0.0375193	2469.38	0.0985208
RP3-426I6.5	ENSG00000269971.1	0.0979385	0.989729	0.322307	0.353554	0.0989549	36.2127	0.114494
RP3-426I6.6	ENSG00000270031.1	0.256046	2.22039	0.026392	0.0326886	0.115316	12.876	0.0394062
PPP1R8	ENSG00000117751.16	0.218027	8.39125	4.80982e-17	1.30313e-16	0.0259826	1312.68	0.0483692
SCARNA1	ENSG00000252947.1	0.572921	5.34195	9.19515e-08	1.63888e-07	0.107249	116.152	0.34895
THEMIS2	ENSG00000130775.14	1.86852	17.4237	5.44963e-68	7.02776e-67	0.10724	1662.15	1.40016
RPA2	ENSG00000117748.8	0.530308	12.177	4.12253e-34	1.99668e-33	0.04355	1262.38	0.164383
SMPDL3B	ENSG00000130768.13	-0.488758	-3.13448	0.0017216	0.00235824	0.15593	257.461	0.943191
XKR8	ENSG00000158156.7	-0.0289287	-0.745352	0.456059	0.488527	0.0388122	265.939	0.058974
EYA3	ENSG00000158161.14	-0.693889	-16.022	8.96923e-58	8.82738e-57	0.0433085	2121.29	0.211287
RP11-460I13.6	ENSG00000238231.2	-0.377542	-6.28312	3.31853e-10	6.67003e-10	0.0600884	32.3433	0.0461345
RN7SL559P	ENSG00000240750.3	-0.540335	-10.1867	2.27269e-24	8.08772e-24	0.053043	43.9673	0.0605148
SPCS2P4	ENSG00000228589.3	-0.0266601	-0.228705	0.819098	0.836539	0.11657	9.9343	0.032837
PTAFR	ENSG00000169403.10	1.88373	17.3811	1.1478e-67	1.46617e-66	0.108378	807.426	1.27391
DNAJC8	ENSG00000126698.9	0.100238	3.09613	0.00196065	0.00267437	0.0323753	2292.85	0.0600456
ATPIF1	ENSG00000130770.16	-0.729484	-12.0984	1.07748e-33	5.15992e-33	0.0602961	2493.47	0.30725
RP5-1092A3.4	ENSG00000270605.1	-0.580016	-5.70973	1.13158e-08	2.11192e-08	0.101584	156.578	0.382699
SESN2	ENSG00000130766.4	-1.23721	-16.8462	1.11891e-63	1.28641e-62	0.0734417	1127.03	0.588125
MED18	ENSG00000130772.12	-0.0583321	-1.77533	0.075843	0.0899311	0.032857	472.505	0.0501861
PHACTR4	ENSG00000204138.11	-0.381477	-9.41867	4.56825e-21	1.43616e-20	0.0405023	2035.35	0.119372
RP1-308E4.1	ENSG00000229820.2	-0.0848499	-1.00859	0.313172	0.344093	0.0841273	18.9707	0.0414039
RCC1	ENSG00000180198.14	0.92252	11.1153	1.05636e-28	4.34099e-28	0.0829951	609.617	0.457045
SNHG3	ENSG00000242125.3	0.77732	9.06039	1.29984e-19	3.86417e-19	0.0857932	794.631	0.423489
SNORA73B	ENSG00000200087.1	1.24061	11.7143	1.07618e-31	4.84311e-31	0.105905	20880.1	0.907559
RP4-669K10.8	ENSG00000279443.1	0.417696	3.12436	0.00178191	0.00243865	0.13369	9.78447	0.0386769
TRNAU1AP	ENSG00000180098.8	0.683095	14.9411	1.77909e-50	1.40235e-49	0.0457191	881.078	0.204786
SNHG12	ENSG00000197989.12	1.46851	15.2667	1.27431e-52	1.07837e-51	0.0961905	728.234	0.758589
SNORD99	ENSG00000221539.1	1.49395	12.0332	2.37774e-33	1.12776e-32	0.124152	31.2078	0.212755
TAF12	ENSG00000120656.10	0.184705	6.03435	1.59601e-09	3.09684e-09	0.0306089	473.637	0.0512853
RAB42	ENSG00000188060.6	5.17246	27.5719	2.41837e-167	5.43462e-165	0.187599	763.354	4.21934
RP11-442N24__B.1	ENSG00000229388.1	0.183502	2.05976	0.0394218	0.0480474	0.0890893	17.6791	0.0408787
GMEB1	ENSG00000162419.11	-0.0453645	-1.55741	0.119372	0.138514	0.0291281	675.415	0.0404483
YTHDF2	ENSG00000198492.13	-0.0629258	-2.34386	0.0190851	0.0239378	0.026847	2565.32	0.0385246
EPB41	ENSG00000159023.17	0.839554	10.7842	4.08591e-27	1.59199e-26	0.0778501	4271.34	0.382772
TMEM200B	ENSG00000253304.1	0.50061	5.24329	1.57741e-07	2.77338e-07	0.0954764	494.06	0.495889
RP11-242O24.3	ENSG00000225750.1	0.23419	1.35329	0.175964	0.200199	0.173053	12.4618	0.0732806
SRSF4	ENSG00000116350.14	0.199028	6.19628	5.78145e-10	1.14881e-09	0.0321205	2978.9	0.0663809
uc_338	ENSG00000277916.1	-0.0735113	-1.64481	0.100009	0.117065	0.0446929	144.028	0.0684687
MECR	ENSG00000116353.14	-0.364851	-9.36456	7.63692e-21	2.37992e-20	0.0389608	588.668	0.0986746
PTPRU	ENSG00000060656.18	1.36817	12.3619	4.20347e-35	2.09097e-34	0.110677	1100.36	0.966182
MATN1-AS1	ENSG00000186056.8	0.973551	14.2994	2.20656e-46	1.53844e-45	0.0680832	126.08	0.249837
LAPTM5	ENSG00000162511.7	2.58341	23.8962	3.35547e-126	2.41654e-124	0.10811	5938.54	2.25268
SDC3	ENSG00000162512.14	1.48308	14.634	1.7057e-48	1.26211e-47	0.101345	1912.64	0.942002
PUM1	ENSG00000134644.14	-0.110119	-5.07822	3.80978e-07	6.5656e-07	0.0216845	6338.83	0.0272576
NKAIN1	ENSG00000084628.8	3.34026	13.6571	1.83223e-42	1.13584e-41	0.244581	19.499	0.321429
SNRNP40	ENSG00000060688.11	0.0356298	1.32465	0.185286	0.210165	0.0268975	1129.44	0.0360927
RP11-490K7.4	ENSG00000229447.2	0.0488258	0.800534	0.423402	0.456182	0.0609915	26.5833	0.0321506
ZCCHC17	ENSG00000121766.13	0.0796387	2.52146	0.011687	0.0149633	0.0315844	937.177	0.0540504
FABP3	ENSG00000121769.6	-0.664349	-4.49666	6.90289e-06	1.10846e-05	0.147743	2011.71	1.4919
SERINC2	ENSG00000168528.10	-0.0689973	-0.625144	0.531876	0.563548	0.11037	1780.27	0.714505
LINC01225	ENSG00000260386.4	-2.80558	-10.1497	3.32483e-24	1.17749e-23	0.276421	55.6647	1.04875
LINC01226	ENSG00000223907.1	-2.61003	-9.73788	2.07854e-22	6.89627e-22	0.268029	31.8295	0.597125
RP11-73M7.1	ENSG00000229167.1	-1.16776	-11.2755	1.73465e-29	7.32044e-29	0.103566	23.8018	0.1097
TINAGL1	ENSG00000142910.14	-0.231423	-2.71457	0.00663621	0.00866804	0.085252	5327.79	0.442551
PEF1	ENSG00000162517.11	-0.114026	-3.57177	0.000354572	0.000510376	0.0319241	1850.72	0.0583834
COL16A1	ENSG00000084636.16	-0.0476541	-0.287829	0.773477	0.794931	0.165564	1575.87	1.61841
BAI2	ENSG00000121753.11	0.147506	0.725972	0.467856	0.500082	0.203185	125.11	0.928864
SPOCD1	ENSG00000134668.11	1.82271	9.59168	8.66626e-22	2.80815e-21	0.19003	40.221	0.487251
RP11-84A19.4	ENSG00000269967.1	-0.0629042	-0.634626	0.525672	0.557389	0.0991201	54.814	0.163393
PTP4A2	ENSG00000184007.16	0.189764	3.83021	0.000128036	0.000190383	0.049544	4790.16	0.125919
KHDRBS1	ENSG00000121774.16	0.173638	6.04244	1.51798e-09	2.94826e-09	0.0287364	3199.97	0.0499381
TMEM39B	ENSG00000121775.16	0.320178	7.41497	1.2165e-13	2.84985e-13	0.0431799	289.11	0.0938909
KPNA6	ENSG00000025800.12	-0.237245	-8.37882	5.34591e-17	1.44515e-16	0.0283148	4238.54	0.0559991
TXLNA	ENSG00000084652.14	0.121941	3.30225	0.000959111	0.00133949	0.0369266	3592.23	0.0697769
CCDC28B	ENSG00000160050.13	0.336613	3.18402	0.00145245	0.00200358	0.105719	113.885	0.24413
RP4-622L5.7	ENSG00000224066.1	-0.355326	-5.52636	3.26939e-08	5.96378e-08	0.0642965	142.183	0.148146
IQCC	ENSG00000160051.10	0.255824	4.42934	9.45216e-06	1.50715e-05	0.0577568	144.825	0.117682
TMEM234	ENSG00000160055.18	0.0393684	0.911101	0.362242	0.394561	0.0432097	865.649	0.0905559
EIF3I	ENSG00000084623.10	0.155371	4.08253	4.45483e-05	6.81535e-05	0.0380576	3576.86	0.0882354
MTMR9LP	ENSG00000220785.6	0.519687	5.72273	1.04828e-08	1.95842e-08	0.0908111	580.775	0.441951
FAM167B	ENSG00000183615.5	0.783313	7.59454	3.08897e-14	7.40876e-14	0.103142	252.179	0.512238
LCK	ENSG00000182866.15	1.98256	14.1402	2.1471e-45	1.45926e-44	0.140207	446.088	1.49232
HDAC1	ENSG00000116478.10	0.139973	3.62449	0.000289531	0.000419518	0.0386187	2681.31	0.0848852
MARCKSL1	ENSG00000175130.6	1.09747	10.9266	8.59769e-28	3.42975e-27	0.10044	776.15	0.740297
TSSK3	ENSG00000162526.6	-1.09349	-12.1278	7.52825e-34	3.6209e-33	0.090164	35.8599	0.152117
FAM229A	ENSG00000225828.1	-0.208225	-3.66294	0.000249337	0.000363077	0.0568464	275.2	0.144088
BSDC1	ENSG00000160058.17	-0.0354831	-1.07972	0.280268	0.309961	0.0328633	3467.2	0.0592134
ZBTB8A	ENSG00000160062.13	-0.174478	-2.3976	0.0165031	0.0208327	0.0727719	211.244	0.212008
ZBTB8OS	ENSG00000176261.14	0.126361	4.67486	2.94161e-06	4.82449e-06	0.0270299	661.449	0.0379011
RBBP4	ENSG00000162521.17	0.107154	3.5632	0.000366363	0.000526755	0.0300726	5498.7	0.0518396
SYNC	ENSG00000162520.13	0.0989899	0.749768	0.453394	0.485973	0.132027	165.251	0.54109
KIAA1522	ENSG00000162522.9	-1.62597	-17.5172	1.05965e-68	1.40381e-67	0.0928213	1280.77	1.12917
YARS	ENSG00000134684.9	0.382668	9.03422	1.65181e-19	4.88835e-19	0.0423576	1713.9	0.112049
S100PBP	ENSG00000116497.16	0.410969	13.5131	1.30906e-41	7.92686e-41	0.0304127	1656.52	0.0835767
FNDC5	ENSG00000160097.14	-2.26951	-14.9527	1.49561e-50	1.18121e-49	0.151779	35.7643	0.412181
HPCA	ENSG00000121905.8	2.0329	13.6008	3.96131e-42	2.43087e-41	0.149469	13.7726	0.102079
TMEM54	ENSG00000121900.17	0.653914	6.3616	1.9966e-10	4.05434e-10	0.102791	588.259	0.590017
RNF19B	ENSG00000116514.15	0.258389	5.07685	3.83746e-07	6.61142e-07	0.0508956	1647.42	0.150848
AK2	ENSG00000004455.15	-0.466541	-10.1225	4.39078e-24	1.54912e-23	0.0460895	6107.96	0.161471
AZIN2	ENSG00000142920.15	0.0349841	0.636829	0.524236	0.555963	0.0549349	362.935	0.13302
RP11-131M11.2	ENSG00000278997.1	-0.125182	-1.48626	0.137211	0.158103	0.0842266	19.4068	0.0409885
TRIM62	ENSG00000116525.12	-0.228372	-3.41994	0.000626361	0.000885988	0.0667767	180.765	0.154213
RP11-131M11.3	ENSG00000279179.1	-1.33486	-13.1602	1.48738e-39	8.46195e-39	0.101431	19.3328	0.0968379
ZNF362	ENSG00000160094.13	-0.502764	-11.2136	3.49678e-29	1.46499e-28	0.0448352	802.49	0.153132
RP11-415J8.7	ENSG00000270115.1	-0.967335	-13.7302	6.69496e-43	4.20188e-42	0.0704531	29.76	0.0869132
PHC2	ENSG00000134686.15	0.201141	4.03385	5.48711e-05	8.34465e-05	0.0498632	3665.35	0.133181
AL513327.1	ENSG00000266239.2	0.13162	1.6486	0.0992286	0.116196	0.0798374	40.7057	0.0845929
RN7SKP16	ENSG00000222112.1	-0.121584	-1.66918	0.0950809	0.111549	0.0728402	84.2716	0.128508
RP11-415J8.5	ENSG00000233246.1	0.130679	1.18721	0.235144	0.263041	0.110072	10.4479	0.0290991
ZSCAN20	ENSG00000121903.13	0.170426	4.88591	1.02951e-06	1.73239e-06	0.034881	462.73	0.0628292
CSMD2	ENSG00000121904.16	0.856874	5.96898	2.38748e-09	4.59838e-09	0.143555	121.683	0.605692
SMIM12	ENSG00000163866.8	-0.212376	-6.05235	1.42748e-09	2.77737e-09	0.0350898	1206.65	0.0726413
GJB4	ENSG00000189433.5	1.71954	4.31805	1.57412e-05	2.4753e-05	0.398221	9.08076	0.237811
GJB3	ENSG00000188910.7	0.0352309	0.104029	0.917146	0.925574	0.338664	14.1115	0.292893
GJA4	ENSG00000187513.8	1.91104	16.2829	1.30495e-59	1.35463e-58	0.117365	912.767	1.38669
DLGAP3	ENSG00000116544.10	-1.0516	-11.5621	6.40839e-31	2.82374e-30	0.0909523	21.5815	0.0840927
RP11-244H3.1	ENSG00000241014.1	0.180891	3.7269	0.00019385	0.000284704	0.0485366	171.615	0.0865561
ZMYM6NB	ENSG00000243749.1	0.511725	6.51109	7.46059e-11	1.54429e-10	0.0785928	38.4756	0.0888776
ZMYM6	ENSG00000163867.15	-0.0573497	-1.78681	0.0739683	0.0878025	0.0320962	795.091	0.0498801
ZMYM1	ENSG00000197056.8	0.0895639	2.37662	0.0174721	0.0219999	0.0376854	867.723	0.0740461
SFPQ	ENSG00000116560.9	-0.0325313	-1.09328	0.274273	0.303788	0.0297558	11552.4	0.0477606
ZMYM4	ENSG00000146463.10	0.0556496	2.06834	0.0386083	0.0470937	0.0269055	4271.65	0.0386278
RPL5P4	ENSG00000229994.1	-0.0356049	-0.842852	0.399311	0.431952	0.0422433	113.95	0.0517713
KIAA0319L	ENSG00000142687.16	-0.234267	-7.65456	1.93968e-14	4.6968e-14	0.0306049	4920.4	0.0604961
NCDN	ENSG00000020129.14	-0.200177	-4.19452	2.73454e-05	4.23964e-05	0.0477235	714.618	0.112775
RP4-728D4.2	ENSG00000239636.1	1.51232	13.9449	3.38026e-44	2.20951e-43	0.10845	23.9378	0.128031
TFAP2E	ENSG00000116819.6	0.592357	5.8614	4.58988e-09	8.7226e-09	0.101061	17.4797	0.0538319
PSMB2	ENSG00000126067.10	0.283585	7.12531	1.0385e-12	2.33894e-12	0.0397997	1703.38	0.0884848
C1orf216	ENSG00000142686.7	1.32765	21.4199	8.72429e-102	3.15087e-100	0.061982	443.717	0.505827
CLSPN	ENSG00000092853.12	2.75055	24.3541	5.24405e-131	4.40391e-129	0.11294	127.059	0.940247
AGO4	ENSG00000134698.10	0.525933	13.7206	7.64516e-43	4.79204e-42	0.0383317	1932.67	0.134284
AGO1	ENSG00000092847.9	-0.178475	-5.05617	4.27768e-07	7.35316e-07	0.0352985	2910.58	0.0708065
AGO3	ENSG00000126070.17	-0.00484191	-0.143268	0.886078	0.897791	0.0337961	3533.37	0.0600414
TEKT2	ENSG00000092850.10	-0.634649	-4.09983	4.13448e-05	6.33643e-05	0.154799	82.1442	0.499816
ADPRHL2	ENSG00000116863.10	0.654241	13.634	2.51545e-42	1.55264e-41	0.0479862	1066.59	0.199895
COL8A2	ENSG00000171812.9	1.86937	13.8946	6.83324e-44	4.42484e-43	0.134539	254.606	1.08136
TRAPPC3	ENSG00000054116.10	-0.062843	-2.02545	0.042821	0.0520074	0.0310266	1526.04	0.0501142
MAP7D1	ENSG00000116871.14	0.46014	6.96811	3.21223e-12	7.06936e-12	0.0660352	1218.77	0.237164
THRAP3	ENSG00000054118.12	-0.0160522	-0.746862	0.455147	0.487593	0.0214928	6749.35	0.0245142
SH3D21	ENSG00000214193.8	0.256228	2.56515	0.0103131	0.0132629	0.0998881	849.18	0.491085
EVA1B	ENSG00000142694.6	0.723219	9.54	1.4283e-21	4.58347e-21	0.0758091	460.177	0.359244
RP11-268J15.5	ENSG00000116883.8	-0.250665	-2.63129	0.0085062	0.0109986	0.0952631	142.755	0.292856
STK40	ENSG00000196182.9	-0.249553	-5.56089	2.68409e-08	4.91643e-08	0.0448764	1452.25	0.114386
LSM10	ENSG00000181817.5	-0.390145	-7.56897	3.76204e-14	8.99642e-14	0.0515454	278.501	0.134155
OSCP1	ENSG00000116885.17	-0.474342	-7.91615	2.44985e-15	6.16015e-15	0.0599208	471.204	0.219763
SNORA63	ENSG00000201448.1	0.265871	2.10709	0.03511	0.0430016	0.12618	94.0831	0.391753
MRPS15	ENSG00000116898.10	-0.416246	-10.6517	1.7121e-26	6.52727e-26	0.0390779	1247.9	0.110411
CSF3R	ENSG00000119535.16	2.05004	17.875	1.84615e-71	2.68783e-70	0.114687	725.643	1.3717
GRIK3	ENSG00000163873.8	5.16235	28.2975	3.71344e-176	9.48687e-174	0.182432	512.123	3.95135
LINC01137	ENSG00000233621.1	0.327884	6.03462	1.59333e-09	3.09187e-09	0.0543338	168.322	0.117248
ZC3H12A	ENSG00000163874.8	-0.187559	-1.86345	0.0623987	0.0746312	0.100651	667.015	0.465439
MEAF6	ENSG00000163875.14	0.0594117	2.01371	0.0440403	0.0534242	0.0295036	1129.21	0.0457828
MIR5581	ENSG00000263675.1	-0.0832424	-1.32368	0.185608	0.21051	0.0628869	20.1218	0.0250838
SNIP1	ENSG00000163877.9	0.288223	10.5487	5.15268e-26	1.93465e-25	0.0273232	799.04	0.0567529
DNALI1	ENSG00000163879.10	-0.642652	-7.90649	2.64751e-15	6.64892e-15	0.0812816	843.146	0.507962
GNL2	ENSG00000134697.11	0.481343	14.1219	2.78426e-45	1.88596e-44	0.0340849	1666.98	0.111121
RSPO1	ENSG00000169218.12	-1.72556	-5.53604	3.09383e-08	5.65118e-08	0.311695	8.66465	0.154187
C1orf109	ENSG00000116922.13	-0.0114676	-0.329224	0.741987	0.764802	0.0348322	554.595	0.0588681
CDCA8	ENSG00000134690.9	1.91254	16.6437	3.36162e-62	3.72711e-61	0.114911	78.6285	0.489732
EPHA10	ENSG00000183317.15	2.07762	7.40322	1.32921e-13	3.10849e-13	0.280638	61.3556	0.994169
MANEAL	ENSG00000185090.13	-0.0719519	-0.480981	0.63053	0.658779	0.149594	167.981	0.686345
YRDC	ENSG00000196449.3	0.0173268	0.398798	0.690042	0.715759	0.0434475	405.841	0.0906369
C1orf122	ENSG00000197982.13	-0.473517	-7.78674	6.87589e-15	1.69833e-14	0.0608107	560.736	0.215255
MTF1	ENSG00000188786.9	-0.188934	-4.5156	6.31386e-06	1.01569e-05	0.0418403	954.817	0.0925454
INPP5B	ENSG00000204084.11	-0.261121	-7.58742	3.26349e-14	7.82193e-14	0.034415	1923.92	0.0771911
SF3A3	ENSG00000183431.10	0.263593	11.244	2.47845e-29	1.04195e-28	0.023443	2424.46	0.0455372
FHL3	ENSG00000183386.8	0.624382	6.27786	3.4327e-10	6.89494e-10	0.0994578	196.911	0.413589
UTP11L	ENSG00000183520.10	0.246286	7.99801	1.26448e-15	3.2189e-15	0.0307934	650.608	0.0578171
RRAGC	ENSG00000116954.7	0.038125	0.729782	0.465523	0.497742	0.0522416	571.799	0.12402
RP5-864K19.4	ENSG00000228436.2	-0.307881	-4.48476	7.29953e-06	1.17037e-05	0.0686506	76.931	0.114362
MYCBP	ENSG00000214114.7	-0.289857	-4.81661	1.4602e-06	2.4355e-06	0.0601787	407.95	0.19046
RHBDL2	ENSG00000158315.9	1.79537	15.2709	1.19493e-52	1.0126e-51	0.117568	54.7133	0.370916
AKIRIN1	ENSG00000174574.14	-0.630786	-12.8549	8.0764e-38	4.36654e-37	0.0490698	1791.31	0.216499
NDUFS5	ENSG00000168653.9	0.25755	5.55096	2.84097e-08	5.19714e-08	0.0463973	2545.7	0.121146
MACF1	ENSG00000127603.22	0.116022	3.04605	0.00231866	0.00314362	0.0380892	52404.1	0.0794813
BMP8A	ENSG00000183682.7	1.19741	8.35323	6.64202e-17	1.78696e-16	0.143347	25.2486	0.180321
OXCT2P1	ENSG00000237624.1	0.445858	3.09982	0.0019364	0.00264189	0.143834	10.6239	0.0461087
RP11-69E11.4	ENSG00000182109.6	-0.304146	-4.44529	8.77738e-06	1.40196e-05	0.0684199	213.685	0.191379
PPIEL	ENSG00000243970.1	-0.160362	-2.29276	0.0218618	0.0272598	0.0699428	82.7861	0.115135
PABPC4	ENSG00000090621.12	0.183577	3.93791	8.21958e-05	0.000123699	0.046618	3086.08	0.107674
SNORA55	ENSG00000201457.1	0.0565146	0.78358	0.433287	0.466232	0.0721236	55.5761	0.0913168
HEYL	ENSG00000163909.7	1.23362	9.82233	9.02348e-23	3.03955e-22	0.125593	756.367	1.12828
NT5C1A	ENSG00000116981.3	-4.15765	-23.6286	1.96096e-123	1.34442e-121	0.175959	26.4462	0.452715
HPCAL4	ENSG00000116983.11	-3.78444	-16.9356	2.45832e-64	2.8712e-63	0.223461	170.77	2.30088
PPIE	ENSG00000084072.15	0.231481	5.86061	4.61171e-09	8.76272e-09	0.0394977	1202.01	0.0881731
BMP8B	ENSG00000116985.9	1.59563	10.6099	2.67904e-26	1.01531e-25	0.15039	137.306	0.869533
OXCT2	ENSG00000198754.5	1.37666	8.25671	1.49742e-16	3.96794e-16	0.166732	10.5128	0.0745794
TRIT1	ENSG00000043514.14	0.205946	5.93531	2.93298e-09	5.61737e-09	0.0346985	1059.76	0.0679227
MYCL	ENSG00000116990.10	0.685215	6.99232	2.70377e-12	5.96876e-12	0.0979954	147.144	0.347406
MFSD2A	ENSG00000168389.16	0.542364	2.5465	0.010881	0.013966	0.212984	233.271	1.50476
RP3-342P20.2	ENSG00000228477.1	0.158411	0.771254	0.440556	0.473257	0.205393	17.3337	0.19373
CAP1	ENSG00000131236.15	0.630733	17.0144	6.42516e-65	7.63283e-64	0.0370706	10035.1	0.171868
PPT1	ENSG00000131238.15	0.845961	18.0153	1.47661e-72	2.20537e-71	0.0469578	4844.7	0.286116
RLF	ENSG00000117000.8	0.848471	18.7488	1.98032e-78	3.47523e-77	0.0452547	2986.57	0.26861
RNU6-1237P	ENSG00000207508.1	0.659909	6.15153	7.6738e-10	1.51503e-09	0.107275	10.1412	0.0275297
RP1-39G22.7	ENSG00000259943.1	-0.330041	-6.65213	2.88886e-11	6.08616e-11	0.0496143	230.668	0.113186
ZMPSTE24	ENSG00000084073.7	-0.229886	-4.60805	4.06456e-06	6.62059e-06	0.0498879	2425.01	0.145073
COL9A2	ENSG00000049089.12	-1.86487	-14.4869	1.46567e-47	1.05554e-46	0.128728	473.083	1.46345
SMAP2	ENSG00000084070.10	1.28502	15.9214	4.50162e-57	4.33034e-56	0.0807101	2355.47	0.688653
ZFP69B	ENSG00000187801.13	0.869445	10.0823	6.61717e-24	2.31878e-23	0.0862349	82.9255	0.236825
RP1-228H13.5	ENSG00000260920.2	0.966422	10.557	4.71612e-26	1.7732e-25	0.0915435	35.2434	0.132627
ZFP69	ENSG00000187815.8	0.573168	13.3599	1.0367e-40	6.10847e-40	0.042902	183.458	0.11346
RP11-656D10.3	ENSG00000238287.1	-0.238671	-3.62091	0.000293563	0.000425233	0.0659145	33.4676	0.0521389
EXO5	ENSG00000164002.10	-0.0872999	-2.20006	0.0278024	0.0343654	0.0396806	332.874	0.069442
ZNF684	ENSG00000117010.14	-0.863222	-14.0455	8.2051e-45	5.46632e-44	0.0614588	304.129	0.294376
RIMS3	ENSG00000117016.8	-0.336766	-3.56068	0.000369902	0.000531567	0.0945794	239.042	0.364465
NFYC-AS1	ENSG00000272145.1	-0.393765	-8.01624	1.09032e-15	2.7849e-15	0.0491209	185.867	0.115545
NFYC	ENSG00000066136.18	-0.393656	-11.9779	4.64101e-33	2.17825e-32	0.0328653	1856.23	0.088185
MIR30E	ENSG00000198974.2	-0.28745	-4.51929	6.20486e-06	9.98886e-06	0.0636051	30.0253	0.0440241
MIR30C1	ENSG00000207962.1	-0.0496781	-0.616028	0.537876	0.569479	0.0806427	13.9147	0.0233007
KCNQ4	ENSG00000117013.13	0.404071	3.07042	0.00213759	0.00290657	0.131601	24.4942	0.205334
CITED4	ENSG00000179862.6	0.410344	4.08475	4.41247e-05	6.75395e-05	0.100458	271.736	0.435366
CTPS1	ENSG00000171793.12	-0.0802312	-0.895493	0.370524	0.402859	0.0895945	1366.09	0.381424
SLFNL1-AS1	ENSG00000281207.1	-0.144547	-1.15716	0.247205	0.275606	0.124915	254.415	0.580675
SLFNL1	ENSG00000171790.14	0.0127743	0.144894	0.884794	0.896586	0.0881628	61.8549	0.143834
SCMH1	ENSG00000010803.15	0.223474	4.94827	7.48752e-07	1.26945e-06	0.045162	2508.89	0.117664
RP11-399E6.1	ENSG00000235358.1	-0.544733	-3.34877	0.000811714	0.00113822	0.162667	56.8649	0.438093
FOXO6	ENSG00000204060.5	0.609707	3.93532	8.30843e-05	0.000124982	0.154932	15.6696	0.10022
EDN2	ENSG00000127129.8	1.23954	5.26678	1.38836e-07	2.4488e-07	0.235351	328.24	2.21659
HIVEP3	ENSG00000127124.12	0.104378	1.09864	0.271927	0.301341	0.095007	373.064	0.354967
GUCA2B	ENSG00000044012.3	4.74867	13.7457	5.40738e-43	3.4061e-42	0.345467	22.7511	0.497312
FOXJ3	ENSG00000198815.7	1.16326	11.2376	2.66626e-29	1.12013e-28	0.103515	4644.91	0.731104
RIMKLA	ENSG00000177181.13	2.54851	20.6557	8.6675e-95	2.45461e-93	0.12338	953.451	1.94664
ZMYND12	ENSG00000066185.11	-1.45917	-12.6534	1.07071e-36	5.57524e-36	0.115318	190.347	0.797881
PPCS	ENSG00000127125.8	-0.153301	-3.29297	0.000991359	0.00138285	0.0465541	1617.84	0.121616
CCDC30	ENSG00000186409.13	-0.718467	-11.5827	5.04339e-31	2.2316e-30	0.0620294	1434.25	0.336439
RP11-163G10.2	ENSG00000230116.1	-1.10723	-10.9076	1.05998e-27	4.21179e-27	0.10151	13.2459	0.0498416
RP11-163G10.4	ENSG00000236180.2	-0.555503	-6.09621	1.0861e-09	2.12613e-09	0.0911227	12.8695	0.0292181
PPIH	ENSG00000171960.9	0.313838	9.6776	3.75427e-22	1.2353e-21	0.0324293	416.556	0.0637346
YBX1	ENSG00000065978.16	0.330118	8.52676	1.50499e-17	4.14175e-17	0.0387155	7998.85	0.101717
CLDN19	ENSG00000164007.9	-5.23239	-20.9411	2.25983e-97	7.06779e-96	0.249862	614.009	5.30349
P3H1	ENSG00000117385.14	0.899626	17.5624	4.78007e-69	6.41307e-68	0.0512245	1104.9	0.290552
C1orf50	ENSG00000164008.12	-0.0717752	-2.41621	0.0156829	0.0198406	0.0297056	342.741	0.0398361
CCDC23	ENSG00000177868.10	0.366921	8.5475	1.25788e-17	3.47035e-17	0.0429273	275.565	0.0991138
ERMAP	ENSG00000164010.12	0.159725	4.50062	6.77554e-06	1.08837e-05	0.0354897	929.449	0.0647056
RP11-342M1.3	ENSG00000228192.6	-0.0373921	-0.399832	0.68928	0.715121	0.0935196	68.0908	0.170654
ZNF691	ENSG00000164011.16	0.104705	3.09509	0.00196752	0.00268313	0.0338294	410.635	0.052181
SLC2A1	ENSG00000117394.18	2.60629	22.994	5.3541e-117	3.02195e-115	0.113347	5025.65	2.15724
SLC2A1-AS1	ENSG00000227533.4	1.01059	8.82887	1.05737e-18	3.03806e-18	0.114465	109.961	0.443284
FAM183A	ENSG00000186973.9	0.938445	6.14609	7.94173e-10	1.5664e-09	0.15269	65.2218	0.401838
EBNA1BP2	ENSG00000117395.9	-0.632204	-13.7075	9.15707e-43	5.72346e-42	0.0461211	1571.12	0.194966
CFAP57	ENSG00000243710.6	-0.818107	-7.26659	3.68687e-13	8.4599e-13	0.112585	61.5424	0.269166
TMEM125	ENSG00000179178.9	-0.842471	-5.71182	1.11777e-08	2.08696e-08	0.147496	437.362	1.22574
C1orf210	ENSG00000253313.4	-1.5325	-9.43827	3.78983e-21	1.19609e-20	0.162371	362.61	1.61478
TIE1	ENSG00000066056.12	0.952146	8.99445	2.37416e-19	6.98264e-19	0.105859	1807.73	0.862711
RP1-92O14.3	ENSG00000234694.1	-0.996895	-11.2064	3.79509e-29	1.58805e-28	0.088958	17.0724	0.0580828
CDC20	ENSG00000117399.12	1.76191	13.2158	7.11601e-40	4.07902e-39	0.133319	102.637	0.60664
ELOVL1	ENSG00000066322.11	0.146686	3.96548	7.32471e-05	0.000110581	0.0369908	1653.19	0.0755889
MED8	ENSG00000159479.15	0.0939851	2.85462	0.00430889	0.00571552	0.0329239	1114.62	0.0556778
SZT2	ENSG00000198198.12	-0.420849	-7.54394	4.55972e-14	1.08686e-13	0.0557864	3211.09	0.185271
SZT2-AS1	ENSG00000229372.1	-0.264757	-2.73413	0.00625453	0.00818492	0.096834	17.5621	0.0469279
HYI	ENSG00000178922.15	0.0447619	0.749187	0.453744	0.486327	0.0597473	1274.56	0.184608
HYI-AS1	ENSG00000229348.1	-0.732122	-8.40231	4.37798e-17	1.18785e-16	0.0871334	14.97	0.040377
PTPRF	ENSG00000142949.15	0.198056	2.35709	0.018419	0.0231354	0.0840257	7436.89	0.390136
KDM4A	ENSG00000066135.11	-0.0597879	-1.90647	0.0565892	0.0679305	0.0313605	2680.85	0.0481528
KDM4A-AS1	ENSG00000236200.4	0.0635992	0.559275	0.575974	0.606196	0.113717	9.94369	0.0282872
ST3GAL3	ENSG00000126091.18	0.0320606	0.580695	0.561446	0.592216	0.0552108	499.256	0.123006
RP11-184I16.3	ENSG00000233674.2	0.422271	5.6804	1.3438e-08	2.50107e-08	0.0743382	18.6016	0.0325945
ARTN	ENSG00000117407.15	-0.608586	-4.05684	4.97404e-05	7.58196e-05	0.150015	33.2333	0.226031
RP11-7O11.3	ENSG00000237950.1	0.345514	4.48503	7.29021e-06	1.16904e-05	0.0770371	42.6979	0.0899522
IPO13	ENSG00000117408.9	-1.30458	-18.4297	7.59148e-76	1.24154e-74	0.0707869	1807.65	0.642746
DPH2	ENSG00000132768.12	-0.164697	-3.68513	0.00022859	0.000333848	0.0446923	611.686	0.0947199
ATP6V0B	ENSG00000117410.12	-0.512959	-8.71631	2.87415e-18	8.12813e-18	0.0588505	2937.41	0.224535
B4GALT2	ENSG00000117411.15	0.0671069	1.20552	0.228002	0.255511	0.0556662	789.06	0.141014
CCDC24	ENSG00000159214.11	-0.850472	-12.2936	9.80044e-35	4.82664e-34	0.0691799	449.747	0.365418
SLC6A9	ENSG00000196517.10	-0.235174	-2.73862	0.00616971	0.0080774	0.0858732	135.408	0.239165
RP5-1198O20.4	ENSG00000230615.5	1.05568	5.09975	3.40093e-07	5.87353e-07	0.207005	19.3344	0.243753
DMAP1	ENSG00000178028.12	-0.154277	-4.52322	6.09066e-06	9.81152e-06	0.0341078	1241.9	0.0641526
ERI3	ENSG00000117419.13	-0.452069	-9.53683	1.47264e-21	4.72266e-21	0.0474025	1853.16	0.158939
ERI3-IT1	ENSG00000233602.1	-0.614257	-9.19214	3.85099e-20	1.1664e-19	0.0668241	69.5518	0.128142
RNF220	ENSG00000187147.16	0.114392	4.38867	1.14045e-05	1.80978e-05	0.0260653	1564.06	0.0367525
TMEM53	ENSG00000126106.12	-0.97487	-13.5801	5.25504e-42	3.2134e-41	0.0717866	312.484	0.354914
C1orf228	ENSG00000198520.9	-0.517012	-6.22641	4.7725e-10	9.52381e-10	0.0830354	57.3996	0.141795
RNU5F-1	ENSG00000199377.1	1.08234	6.87731	6.09914e-12	1.32438e-11	0.157378	18.7747	0.138489
RNU5D-1	ENSG00000200169.1	0.993862	7.44043	1.00358e-13	2.3588e-13	0.133576	65.7575	0.396398
KIF2C	ENSG00000142945.11	2.17575	18.3102	6.85691e-75	1.08983e-73	0.118827	133.252	0.766402
RP11-269F19.2	ENSG00000225721.4	1.0049	11.8786	1.5294e-32	7.04873e-32	0.084598	17.5877	0.0513681
RPS8	ENSG00000142937.10	1.02438	15.2133	2.8861e-52	2.4187e-51	0.0673346	21809.8	0.484799
SNORD46	ENSG00000200913.1	0.771696	6.53037	6.56094e-11	1.36214e-10	0.11817	46.7958	0.234208
BEST4	ENSG00000142959.4	2.6154	13.5434	8.6699e-42	5.271e-41	0.193113	46.2781	0.619519
PLK3	ENSG00000173846.11	0.655322	5.89564	3.73237e-09	7.122e-09	0.111154	592.967	0.693257
BTBD19	ENSG00000222009.7	0.643525	7.41302	1.23451e-13	2.8912e-13	0.0868101	488.086	0.410249
PTCH2	ENSG00000117425.12	0.605535	5.55185	2.82664e-08	5.17208e-08	0.109069	66.828	0.245797
EIF2B3	ENSG00000070785.15	0.0307946	0.992014	0.321191	0.352378	0.0310425	662.516	0.0443332
HECTD3	ENSG00000126107.13	-0.383137	-9.29155	1.52059e-20	4.6792e-20	0.041235	1348.2	0.110524
UROD	ENSG00000126088.11	0.0500484	1.17803	0.238783	0.266793	0.0424847	2482.16	0.0985787
ZSWIM5	ENSG00000162415.6	0.102865	1.01299	0.311065	0.341917	0.101546	763.24	0.597891
LINC01144	ENSG00000281912.1	-0.607948	-7.51273	5.79066e-14	1.37407e-13	0.0809224	38.8994	0.103953
HPDL	ENSG00000186603.5	-0.599577	-3.58438	0.000337886	0.000487457	0.167275	10.2676	0.0678224
MUTYH	ENSG00000132781.16	-0.457023	-12.7059	5.48313e-37	2.88542e-36	0.0359693	504.103	0.10202
TOE1	ENSG00000132773.10	-0.0157804	-0.415025	0.678123	0.70451	0.0380228	413.518	0.0657897
TESK2	ENSG00000070759.15	-0.0563956	-1.01982	0.307814	0.338574	0.0552996	223.782	0.122027
CCDC163P	ENSG00000280670.1	0.688353	5.44881	5.07084e-08	9.16308e-08	0.126331	57.7865	0.30631
MMACHC	ENSG00000132763.13	-0.813685	-14.7819	1.91769e-49	1.46775e-48	0.0550462	442.062	0.267448
PRDX1	ENSG00000117450.12	-0.314255	-5.46178	4.71379e-08	8.52932e-08	0.057537	7985.12	0.200588
AKR1A1	ENSG00000117448.12	-1.06465	-14.6297	1.81629e-48	1.34312e-47	0.0727732	6426.77	0.55832
NASP	ENSG00000132780.15	0.548701	12.8192	1.28057e-37	6.88057e-37	0.0428032	3247.23	0.169716
CCDC17	ENSG00000159588.13	-0.363121	-5.919	3.23913e-09	6.1925e-09	0.0613485	176.523	0.157263
GPBP1L1	ENSG00000159592.9	-0.128181	-5.33773	9.41174e-08	1.67662e-07	0.0240142	5350.27	0.0360947
RPS15AP10	ENSG00000225447.1	-0.044	-1.11089	0.266616	0.296051	0.0396079	103.444	0.0448128
RP11-767N6.2	ENSG00000234329.1	-0.0275363	-0.708507	0.47863	0.510878	0.0388653	250.623	0.0616538
TMEM69	ENSG00000159596.6	0.142706	3.92769	8.57654e-05	0.000128903	0.0363334	517.702	0.0670521
IPP	ENSG00000197429.9	-0.24193	-7.54732	4.44299e-14	1.05966e-13	0.0320551	805.908	0.0617781
RP11-767N6.7	ENSG00000230896.1	-0.272297	-6.41422	1.41542e-10	2.89526e-10	0.042452	71.4462	0.0468251
MAST2	ENSG00000086015.19	-0.57552	-8.72227	2.7267e-18	7.71563e-18	0.0659828	1297.25	0.268954
PIK3R3	ENSG00000117461.13	1.14319	12.9609	2.03789e-38	1.12077e-37	0.0882025	2156.03	0.682304
TSPAN1	ENSG00000117472.8	-1.40423	-8.01323	1.11734e-15	2.85302e-15	0.175239	6192.95	3.18853
POMGNT1	ENSG00000085998.12	-0.0651264	-1.31972	0.186928	0.211899	0.0493486	2885.49	0.124777
LURAP1	ENSG00000171357.5	-1.33723	-11.4938	1.41707e-30	6.18676e-30	0.116343	242.681	0.845447
RAD54L	ENSG00000085999.10	0.946582	8.21786	2.0716e-16	5.46259e-16	0.115186	55.9968	0.263655
LRRC41	ENSG00000132128.15	1.73752	15.9357	3.57981e-57	3.45592e-56	0.109033	6822	1.132
UQCRH	ENSG00000173660.10	-0.547124	-6.31636	2.67796e-10	5.40491e-10	0.0866201	2476.4	0.530526
NSUN4	ENSG00000117481.9	-0.260044	-6.74788	1.50025e-11	3.20491e-11	0.0385371	1220.97	0.0878859
FAAH	ENSG00000117480.14	-1.0257	-10.6969	1.05252e-26	4.0425e-26	0.0958881	1651.58	0.808654
FAAHP1	ENSG00000232022.5	-1.18188	-9.81608	9.60026e-23	3.22891e-22	0.120402	64.5937	0.36956
DMBX1	ENSG00000197587.9	3.80743	6.78882	1.13051e-11	2.42658e-11	0.560837	2.66069	0.367773
MKNK1	ENSG00000079277.18	0.353384	9.84964	6.87909e-23	2.32561e-22	0.0358779	1454.57	0.0890561
MOB3C	ENSG00000142961.13	0.41104	10.523	6.76534e-26	2.52919e-25	0.039061	1189.86	0.115676
ATPAF1	ENSG00000123472.11	-0.749427	-14.6808	8.55585e-49	6.38728e-48	0.0510481	2323.74	0.264081
EFCAB14	ENSG00000159658.9	-0.136601	-4.4789	7.50296e-06	1.20251e-05	0.0304989	6604.19	0.0553921
CYP4B1	ENSG00000142973.11	-0.0756504	-0.362921	0.716664	0.740903	0.208449	97.1305	0.882796
CYP4Z2P	ENSG00000154198.13	-0.734042	-3.28371	0.00102449	0.0014276	0.22354	17.9244	0.211171
CYP4A11	ENSG00000187048.11	-3.4786	-12.3857	3.12295e-35	1.55955e-34	0.280856	5123.51	9.74844
CYP4X1	ENSG00000186377.7	-0.92187	-8.19612	2.48279e-16	6.5256e-16	0.112476	207.715	0.617833
CYP4Z1	ENSG00000186160.4	-1.24892	-8.76482	1.87068e-18	5.32944e-18	0.142493	21.6686	0.145023
CYP4A22-AS1	ENSG00000225506.2	-2.12897	-14.6427	1.4992e-48	1.11135e-47	0.145394	99.1511	0.865048
CYP4A22	ENSG00000162365.10	-4.0625	-14.8151	1.17085e-49	9.00685e-49	0.274214	450.941	4.09777
MTND1P34	ENSG00000225514.1	-1.74951	-10.0649	7.89438e-24	2.75679e-23	0.173823	20.5028	0.210988
LINC00853	ENSG00000224805.2	-1.02966	-8.3494	6.86085e-17	1.8444e-16	0.123321	54.857	0.307538
PDZK1IP1	ENSG00000162366.6	-1.40007	-11.3159	1.09494e-29	4.65397e-29	0.123726	13609.3	1.82505
TAL1	ENSG00000162367.10	0.88585	7.22429	5.0371e-13	1.14821e-12	0.122621	513.93	0.867326
STIL	ENSG00000123473.14	1.09034	13.0986	3.35261e-39	1.88438e-38	0.0832409	252.156	0.397152
CMPK1	ENSG00000162368.12	0.170297	3.52941	0.000416488	0.000596387	0.0482508	3652.35	0.135088
FOXD2-AS1	ENSG00000237424.1	0.585681	6.16956	6.84803e-10	1.35564e-09	0.0949308	42.8541	0.139019
FOXD2	ENSG00000186564.5	-0.317002	-3.61261	0.000303128	0.000438774	0.0877488	64.8295	0.158006
RP11-543D5.1	ENSG00000227947.1	3.32066	15.4103	1.39641e-53	1.21039e-52	0.215484	16.7203	0.220352
TRABD2B	ENSG00000269113.3	-0.335367	-2.82937	0.00466404	0.00616638	0.118531	1745.94	0.954436
RP4-683M8.2	ENSG00000226133.4	0.182329	1.1513	0.249611	0.278173	0.158368	16.3904	0.107974
SKINTL	ENSG00000242267.5	0.218514	2.16236	0.0305907	0.0376623	0.101054	36.7637	0.122206
AL356289.1	ENSG00000279096.1	-0.70088	-5.6383	1.71735e-08	3.17925e-08	0.124307	44.5749	0.224799
SLC5A9	ENSG00000117834.11	-0.633623	-3.98803	6.66242e-05	0.000100802	0.158881	1070.85	1.59672
RP5-1024N4.4	ENSG00000272491.1	-0.299106	-2.62565	0.00864834	0.0111765	0.113917	40.7352	0.165762
SPATA6	ENSG00000132122.10	0.0356337	0.688681	0.491024	0.523141	0.0517419	1159.88	0.15493
PPP1R8P1	ENSG00000224986.2	0.0272809	0.415107	0.678063	0.704478	0.0657201	93.5681	0.110978
AGBL4	ENSG00000186094.15	-1.71153	-14.5858	3.4579e-48	2.53162e-47	0.117342	211.892	0.956514
BEND5	ENSG00000162373.11	-0.269526	-2.8478	0.00440225	0.00583521	0.0946435	392.91	0.440301
AGBL4-IT1	ENSG00000225623.1	-0.726543	-5.43964	5.33888e-08	9.63236e-08	0.133565	20.9114	0.0926343
RP5-926E3.1	ENSG00000237478.2	-0.635116	-4.69469	2.67007e-06	4.38774e-06	0.135284	17.2618	0.0748564
ELAVL4	ENSG00000162374.15	1.34865	10.2037	1.90842e-24	6.81138e-24	0.132172	10.4106	0.0488188
FAF1	ENSG00000185104.18	0.0069928	0.243241	0.807819	0.82641	0.0287485	2590.45	0.0417052
CDKN2C	ENSG00000123080.9	1.31357	13.9674	2.46535e-44	1.61845e-43	0.0940455	456.415	0.650842
RNF11	ENSG00000123091.4	-0.226206	-5.02845	4.94455e-07	8.47129e-07	0.0449853	3011.76	0.127105
TTC39A	ENSG00000085831.14	1.11559	9.47334	2.71039e-21	8.60336e-21	0.117761	1679.89	0.931567
EPS15	ENSG00000085832.15	0.149305	5.4522	4.97494e-08	8.99514e-08	0.0273843	5294.67	0.0433775
RP11-191G24.1	ENSG00000227070.1	-1.41364	-11.6791	1.63012e-31	7.2981e-31	0.12104	23.5179	0.151599
OSBPL9	ENSG00000117859.17	-0.222399	-7.38872	1.48248e-13	3.46093e-13	0.0300997	5720.82	0.0618319
SLC25A6P3	ENSG00000232846.1	-0.317263	-4.35995	1.30092e-05	2.05568e-05	0.0727675	20.3986	0.0341704
NRD1	ENSG00000078618.18	0.185572	6.01887	1.75644e-09	3.40242e-09	0.0308317	4723.66	0.0544571
RP4-657D16.3	ENSG00000266993.3	-0.628513	-8.45349	2.82714e-17	7.71211e-17	0.0743496	44.1573	0.105014
RAB3B	ENSG00000169213.6	-0.997648	-3.96168	7.44256e-05	0.000112326	0.251825	201.076	2.13492
TXNDC12	ENSG00000117862.10	0.555047	14.2148	7.41272e-46	5.09218e-45	0.039047	1666.42	0.151939
KTI12	ENSG00000198841.3	0.0363612	1.09605	0.273056	0.302468	0.0331747	228.897	0.0411593
BTF3L4	ENSG00000134717.16	0.403317	9.90262	4.05511e-23	1.38168e-22	0.0407283	1256.74	0.119239
ZFYVE9	ENSG00000157077.13	-0.460242	-10.8655	1.68263e-27	6.64024e-27	0.042358	2443.46	0.154198
PDCL3P6	ENSG00000224255.2	-0.563444	-5.99843	1.99229e-09	3.84944e-09	0.0939319	17.2425	0.0517068
ANAPC10P1	ENSG00000213735.2	-0.372007	-4.07122	4.67666e-05	7.14526e-05	0.0913748	11.6599	0.0259826
CC2D1B	ENSG00000154222.13	-0.205981	-6.12528	9.05217e-10	1.78094e-09	0.0336279	2248.11	0.0655355
ORC1	ENSG00000085840.11	0.993649	11.1823	4.97827e-29	2.07207e-28	0.0888591	103.225	0.292949
PRPF38A	ENSG00000134748.12	-0.0539412	-1.45451	0.145805	0.167464	0.0370855	1526.14	0.0761138
ZCCHC11	ENSG00000134744.12	-0.0172949	-0.5498	0.582456	0.612508	0.0314567	3465.97	0.0538852
GPX7	ENSG00000116157.5	0.743358	8.58404	9.15954e-18	2.53885e-17	0.0865976	330.68	0.425977
FAM159A	ENSG00000182183.13	1.44515	11.3586	6.71857e-30	2.87229e-29	0.127229	50.4051	0.331889
COA7	ENSG00000162377.5	-0.8267	-16.5565	1.437e-61	1.55766e-60	0.049932	764.377	0.267042
ZYG11B	ENSG00000162378.11	-0.312278	-7.01051	2.37449e-12	5.25428e-12	0.0445443	3899.41	0.128681
RPS13P2	ENSG00000228929.1	0.214021	1.54699	0.121866	0.141253	0.138347	15.9784	0.08618
ZYG11A	ENSG00000203995.8	-2.71547	-12.3987	2.65684e-35	1.33006e-34	0.219013	487.675	3.28714
ECHDC2	ENSG00000121310.15	-0.618623	-10.8158	2.89736e-27	1.13417e-26	0.0571962	4792.7	0.279865
SCP2	ENSG00000116171.15	-0.50093	-10.6242	2.29867e-26	8.73609e-26	0.0471497	5676.53	0.175325
PODN	ENSG00000174348.12	1.10978	5.69858	1.20808e-08	2.25227e-08	0.194746	367.729	1.72721
SLC1A7	ENSG00000162383.10	0.110941	0.518542	0.60408	0.633661	0.213947	32.2838	0.619225
CPT2	ENSG00000157184.5	-0.624233	-8.11446	4.87964e-16	1.26838e-15	0.0769285	1782.56	0.40829
RP5-1024G6.2	ENSG00000236723.2	-0.141414	-2.00094	0.0453985	0.0549948	0.0706737	36.2219	0.0604553
C1orf123	ENSG00000162384.12	0.268406	7.76365	8.2517e-15	2.03236e-14	0.0345722	1157.11	0.0812675
MAGOH	ENSG00000162385.9	0.140309	4.32086	1.5542e-05	2.44493e-05	0.0324724	506.563	0.0540832
RP5-1024G6.5	ENSG00000226754.1	-1.45363	-16.7459	6.06198e-63	6.83346e-62	0.0868051	32.6468	0.170135
LRP8	ENSG00000157193.13	0.915651	7.10905	1.16842e-12	2.62327e-12	0.128801	251.053	0.670667
GLIS1	ENSG00000174332.4	-0.144373	-1.03006	0.302984	0.333488	0.140161	394.661	0.867095
NDC1	ENSG00000058804.11	0.185401	4.8921	9.9768e-07	1.68011e-06	0.0378981	964.551	0.0816635
YIPF1	ENSG00000058799.12	0.0318742	0.869034	0.384828	0.417421	0.0366777	900.359	0.0638495
DIO1	ENSG00000211452.9	-5.66097	-18.7206	3.36636e-78	5.87781e-77	0.302393	1839.53	9.47671
HSPB11	ENSG00000081870.10	0.397802	10.8341	2.37317e-27	9.31384e-27	0.0367177	607.161	0.0947346
LRRC42	ENSG00000116212.13	0.145065	3.52885	0.000417365	0.000597572	0.0411082	598.776	0.0819675
TMEM59	ENSG00000116209.10	-0.0953849	-1.9469	0.0515465	0.0621354	0.0489932	10263.6	0.143802
RP4-758J24.6	ENSG00000280378.1	0.241534	4.71337	2.43658e-06	4.01275e-06	0.0512444	62.4091	0.0578643
TCEANC2	ENSG00000116205.9	-0.052951	-1.53907	0.123788	0.143439	0.0344046	754.54	0.0583806
CYB5RL	ENSG00000215883.8	0.145721	2.40104	0.0163483	0.020646	0.0606906	253.344	0.153682
MRPL37	ENSG00000116221.14	-0.151817	-3.25086	0.00115057	0.00159722	0.0467005	1617.17	0.117655
SSBP3	ENSG00000157216.14	-0.403163	-7.73909	1.00135e-14	2.45779e-14	0.0520944	923.553	0.183826
ACOT11	ENSG00000162390.16	-1.8491	-15.788	3.76612e-56	3.53183e-55	0.117121	2290.48	1.5839
FAM151A	ENSG00000162391.10	-5.75584	-20.8708	9.87319e-97	3.01033e-95	0.275785	4979.58	11.4356
MROH7	ENSG00000184313.18	-1.61062	-12.4919	8.26586e-36	4.20395e-35	0.128933	189.308	0.920457
TTC4	ENSG00000243725.5	0.0257111	0.664669	0.506263	0.538454	0.0386827	115.556	0.0446851
PARS2	ENSG00000162396.5	-0.484452	-9.39798	5.562e-21	1.74293e-20	0.0515485	298.679	0.15469
TTC22	ENSG00000006555.9	-0.476983	-4.84869	1.24277e-06	2.08072e-06	0.0983735	620.324	0.547563
C1orf177	ENSG00000162398.10	-0.52814	-3.73319	0.000189072	0.000277939	0.141472	13.3174	0.067987
DHCR24	ENSG00000116133.10	0.0884369	0.771898	0.440175	0.472889	0.114571	3453.59	0.688591
TMEM61	ENSG00000143001.4	-4.02515	-15.5441	1.74379e-54	1.55652e-53	0.25895	100.609	1.81434
BSND	ENSG00000162399.6	-6.80125	-18.2502	2.0625e-74	3.22532e-73	0.372668	377.122	5.13312
USP24	ENSG00000162402.11	-0.306655	-10.3246	5.45316e-25	1.98096e-24	0.0297013	9019.99	0.0640363
RP4-710M16.1	ENSG00000229871.1	1.31707	9.48357	2.4574e-21	7.81667e-21	0.13888	13.8999	0.0831905
RP11-504A18.1	ENSG00000260971.3	0.922873	8.99987	2.25983e-19	6.65041e-19	0.102543	34.3225	0.147628
PPAP2B	ENSG00000162407.8	0.662533	7.92679	2.24879e-15	5.66105e-15	0.0835815	10056.4	0.473173
PRKAA2	ENSG00000162409.9	-0.445017	-5.49334	3.94403e-08	7.16157e-08	0.0810103	4771.46	0.547884
C1orf168	ENSG00000187889.11	-2.57864	-11.5855	4.88392e-31	2.16182e-30	0.222576	464.427	3.4326
DAB1	ENSG00000173406.14	-0.467505	-2.97378	0.00294155	0.00395367	0.157209	50.184	0.410451
RP11-414C16.1	ENSG00000233216.1	-1.02918	-8.73406	2.45685e-18	6.96275e-18	0.117835	10.067	0.0379323
OMA1	ENSG00000162600.10	-0.633	-12.0477	1.99412e-33	9.47294e-33	0.0525411	1261.2	0.225728
TACSTD2	ENSG00000184292.6	-2.71065	-13.8434	1.39381e-43	8.9279e-43	0.195808	1708.73	4.13646
MYSM1	ENSG00000162601.8	0.0950063	3.14509	0.00166036	0.00227834	0.0302078	2788.19	0.050229
JUN	ENSG00000177606.6	0.519404	4.27094	1.94648e-05	3.04466e-05	0.121614	10189.3	0.952936
LINC01135	ENSG00000234807.5	-0.295618	-3.14384	0.00166745	0.0022869	0.0940307	45.2379	0.129787
RP4-794H19.1	ENSG00000232453.4	0.428546	2.97197	0.00295897	0.00397422	0.144196	49.615	0.368402
LINC01358	ENSG00000230812.4	2.37082	17.1726	4.26027e-66	5.24324e-65	0.138058	32.2043	0.305876
RP11-145M4.3	ENSG00000237352.2	5.86967	23.9028	2.86212e-126	2.07354e-124	0.245564	73.3314	1.28897
FGGY	ENSG00000172456.15	-0.540341	-6.80703	9.96333e-12	2.14257e-11	0.0793799	2439.15	0.425595
RP4-782L23.1	ENSG00000231816.1	-0.527669	-4.58132	4.6204e-06	7.50031e-06	0.115178	28.0798	0.120652
HOOK1	ENSG00000134709.9	0.263258	3.27866	0.00104301	0.0014524	0.0802943	3534.87	0.391876
CYP2J2	ENSG00000134716.8	4.73593	25.1619	1.04746e-139	1.11991e-137	0.188218	3470.07	6.18639
RP11-776H12.1	ENSG00000226476.2	1.29243	4.98725	6.12444e-07	1.04338e-06	0.259146	16.5832	0.26988
RP11-436K8.1	ENSG00000231252.1	0.88448	3.51373	0.000441864	0.000631681	0.251721	31.4071	0.48928
NFIA	ENSG00000162599.14	0.275119	4.65176	3.29113e-06	5.38428e-06	0.0591429	5511.42	0.231736
RP4-802A10.1	ENSG00000270742.1	0.392489	6.73685	1.61854e-11	3.45244e-11	0.05826	149.901	0.140075
TM2D1	ENSG00000162604.11	0.234085	7.76478	8.17841e-15	2.01472e-14	0.030147	1370.33	0.0608587
INADL	ENSG00000132849.17	-0.714482	-10.7592	5.36255e-27	2.08006e-26	0.0664066	16998.8	0.405311
RNU6-414P	ENSG00000200575.1	-0.723704	-7.82271	5.16992e-15	1.2827e-14	0.0925133	13.6565	0.0365374
RNU6-1177P	ENSG00000212360.1	-0.517174	-6.16105	7.22661e-10	1.42884e-09	0.0839426	15.847	0.0350436
LAMTOR5P1	ENSG00000236646.1	-0.605241	-8.36124	6.20621e-17	1.67268e-16	0.0723865	40.0314	0.0884361
RN7SL180P	ENSG00000242860.3	-0.646657	-7.34449	2.06542e-13	4.79415e-13	0.0880466	24.6079	0.0696838
L1TD1	ENSG00000240563.1	0.154817	1.08608	0.277443	0.307005	0.142546	19.4066	0.111056
KANK4	ENSG00000132854.17	-1.44708	-10.1424	3.58272e-24	1.26735e-23	0.142676	99.2045	0.667437
USP1	ENSG00000162607.11	0.374762	8.39683	4.58693e-17	1.24358e-16	0.0446313	1532.55	0.158299
DOCK7	ENSG00000116641.14	0.177421	4.16693	3.08734e-05	4.77259e-05	0.0425785	3280.18	0.129091
ANGPTL3	ENSG00000132855.4	-1.76075	-5.8791	4.12496e-09	7.85877e-09	0.299494	1014.23	5.38574
RP5-849H19.3	ENSG00000278967.1	-2.78461	-9.90825	3.83284e-23	1.30687e-22	0.281039	36.786	0.619086
RP5-849H19.2	ENSG00000213703.2	0.215139	3.47499	0.000510866	0.000727112	0.0619107	43.1886	0.0584561
RP11-230B22.1	ENSG00000235545.1	0.216079	2.4896	0.0127887	0.0163196	0.0867929	25.7112	0.0623377
ATG4C	ENSG00000125703.13	0.156693	3.11895	0.00181497	0.00248249	0.0502392	696.26	0.135885
ALG6	ENSG00000088035.14	0.476286	11.5575	6.76153e-31	2.97772e-30	0.0412099	610.726	0.125282
ITGB3BP	ENSG00000142856.15	0.661745	11.8482	2.19989e-32	1.00967e-31	0.0558522	525.572	0.233181
EFCAB7	ENSG00000203965.11	0.109399	2.7612	0.00575891	0.00755426	0.0396202	576.714	0.0760661
DLEU2L	ENSG00000116652.6	0.11886	2.38192	0.0172225	0.0216935	0.0499007	167.059	0.0889538
PGM1	ENSG00000079739.14	0.300497	4.73545	2.18565e-06	3.61126e-06	0.0634569	3478.71	0.22248
RN7SL130P	ENSG00000244256.3	0.023661	0.31451	0.753133	0.775533	0.0752311	34.4443	0.0627174
ROR1	ENSG00000185483.10	0.0175657	0.231253	0.817118	0.834847	0.0759587	542.017	0.283425
UBE2U	ENSG00000177414.12	-2.06984	-7.11056	1.15571e-12	2.59521e-12	0.291093	18.9588	0.334654
CACHD1	ENSG00000158966.12	-0.946358	-10.0689	7.58234e-24	2.65087e-23	0.0939882	1269.85	0.702033
RAVER2	ENSG00000162437.13	0.0688344	1.02521	0.305264	0.335907	0.0671417	1116.7	0.244818
JAK1	ENSG00000162434.10	0.662561	16.255	2.05797e-59	2.12179e-58	0.0407604	14091.5	0.19424
LINC01359	ENSG00000226891.5	0.0760062	0.927514	0.35366	0.385732	0.0819461	513.744	0.334717
SLC2A3P2	ENSG00000185031.6	0.0225443	0.264925	0.791067	0.810777	0.0850967	236.14	0.297285
RP4-535B20.4	ENSG00000272506.1	-0.106993	-1.29916	0.193887	0.219408	0.0823551	69.6353	0.144758
RNU6-1176P	ENSG00000212257.1	-0.0917959	-0.983492	0.325365	0.356667	0.0933367	20.4328	0.0528621
MIR3671	ENSG00000265996.1	0.00732804	0.081035	0.935414	0.942208	0.0904305	45.7647	0.117168
MIR101-1	ENSG00000199135.1	0.164966	1.63287	0.102497	0.119803	0.101029	22.3786	0.0677578
RP4-535B20.1	ENSG00000231485.1	0.239288	2.86317	0.00419421	0.00556705	0.0835746	38.8288	0.0928242
AK4	ENSG00000162433.13	-1.52382	-13.6099	3.49872e-42	2.15081e-41	0.111965	11709.4	1.59907
RP4-700A9.1	ENSG00000231622.1	-1.46013	-11.8907	1.32303e-32	6.11267e-32	0.122796	44.1669	0.292322
DNAJC6	ENSG00000116675.14	-1.40344	-13.3782	8.10339e-41	4.79214e-40	0.104904	926.979	1.07756
LEPROT	ENSG00000213625.7	-0.183935	-3.64326	0.000269202	0.000390881	0.0504864	6316.89	0.146276
LEPR	ENSG00000116678.17	0.223683	2.96894	0.00298827	0.00401225	0.0753411	1234	0.314095
RP4-630A11.3	ENSG00000237852.1	0.255419	3.08669	0.00202401	0.00275692	0.0827488	27.1738	0.060532
PDE4B	ENSG00000184588.16	1.00833	9.45851	3.1235e-21	9.88877e-21	0.106605	1292.6	0.779085
SGIP1	ENSG00000118473.20	-0.410045	-2.92332	0.00346319	0.0046261	0.140267	1329.3	1.25668
AL139147.1	ENSG00000264720.2	-0.373359	-2.58499	0.00973824	0.0125416	0.144433	32.2579	0.183624
RP4-598P13.1	ENSG00000248458.2	1.52879	7.50262	6.25559e-14	1.48222e-13	0.203768	13.293	0.143441
TCTEX1D1	ENSG00000152760.8	1.21728	9.37357	7.01196e-21	2.1891e-20	0.129863	35.6351	0.227492
WDR78	ENSG00000152763.15	-0.305654	-4.54474	5.50039e-06	8.88068e-06	0.0672545	883.324	0.283147
MIER1	ENSG00000198160.13	0.278687	6.83582	8.15358e-12	1.76166e-11	0.0407686	2447.79	0.10453
SLC35D1	ENSG00000116704.7	-0.247613	-4.1512	3.30734e-05	5.1039e-05	0.0596484	2480.41	0.198651
IL23R	ENSG00000162594.13	0.955201	5.1288	2.91596e-07	5.05611e-07	0.186243	12.6862	0.112419
IL12RB2	ENSG00000081985.9	1.50172	6.58953	4.41225e-11	9.21561e-11	0.227894	81.3563	0.96356
SERBP1	ENSG00000142864.13	0.189187	5.57773	2.43684e-08	4.47166e-08	0.0339184	8451.26	0.0724091
RP4-763G1.2	ENSG00000235200.1	-4.11332	-20.6387	1.23356e-94	3.47718e-93	0.199301	24.1089	0.418391
GADD45A	ENSG00000116717.10	-0.669186	-6.22344	4.86381e-10	9.69805e-10	0.107527	1800.67	0.752856
GNG12	ENSG00000172380.5	-0.241447	-4.3114	1.62224e-05	2.54801e-05	0.0560019	6417.41	0.198227
RNU7-80P	ENSG00000238778.1	-0.612535	-8.75172	2.10117e-18	5.97137e-18	0.0699902	22.9734	0.0464552
GNG12-AS1	ENSG00000232284.6	0.00382739	0.047247	0.962316	0.966378	0.0810082	74.4992	0.143016
DIRAS3	ENSG00000162595.4	-1.77347	-13.7511	5.01312e-43	3.16268e-42	0.128969	129.544	0.843873
WLS	ENSG00000116729.12	-1.40811	-17.7934	7.94379e-71	1.1301e-69	0.0791365	3702.39	0.938647
CTBP2P8	ENSG00000234383.1	-1.19714	-14.0362	9.35656e-45	6.22147e-44	0.0852894	183.048	0.496781
MIR1262	ENSG00000221203.1	-1.53389	-16.1264	1.66432e-58	1.67467e-57	0.0951167	12.2175	0.0552213
DEPDC1	ENSG00000024526.15	3.16013	21.3826	1.93909e-101	6.9515e-100	0.14779	84.7016	0.879117
LRRC7	ENSG00000033122.17	0.0254598	0.120241	0.904292	0.914118	0.21174	292.367	1.7022
LRRC40	ENSG00000066557.5	0.265112	5.91007	3.41966e-09	6.53197e-09	0.0448576	1000.25	0.117096
RN7SL242P	ENSG00000244389.3	0.13982	1.50813	0.131521	0.151856	0.0927107	12.9572	0.0280808
SRSF11	ENSG00000116754.12	0.104934	3.00309	0.00267257	0.00360492	0.0349419	5975.43	0.0675726
ANKRD13C	ENSG00000118454.11	0.058703	2.23628	0.0253332	0.0314221	0.0262502	1522.33	0.0371286
HHLA3	ENSG00000197568.12	-0.767119	-12.9296	3.06539e-38	1.6775e-37	0.0593306	82.3014	0.144628
CTH	ENSG00000116761.10	-2.05672	-20.8766	8.74264e-97	2.68248e-95	0.0985182	304.921	1.11487
RP11-42O15.3	ENSG00000271992.1	-1.70632	-12.7233	4.39144e-37	2.32049e-36	0.13411	10.1906	0.0598039
RP5-952N6.1	ENSG00000229051.1	-2.27595	-8.5876	8.88036e-18	2.46203e-17	0.265028	298.045	3.01479
PTGER3	ENSG00000050628.19	-1.23311	-5.79489	6.83648e-09	1.29011e-08	0.212793	5502.62	4.56174
RP3-333A15.1	ENSG00000235782.1	-2.14851	-8.58136	9.37549e-18	2.59752e-17	0.25037	53.0923	0.741086
RP3-333A15.2	ENSG00000269933.1	-0.838457	-3.73625	0.000186786	0.000274695	0.224411	176.899	1.50824
ZRANB2-AS1	ENSG00000235079.1	-1.1	-5.3306	9.78912e-08	1.7418e-07	0.206357	17.2212	0.159113
ZRANB2	ENSG00000132485.11	0.0770171	1.83256	0.0668684	0.0797335	0.0420271	2931.83	0.0926601
MIR186	ENSG00000207721.1	-0.233793	-2.054	0.0399755	0.0486929	0.113823	26.5786	0.10408
ZRANB2-AS2	ENSG00000229956.8	-0.295495	-3.97022	7.18058e-05	0.000108453	0.0744277	212.717	0.226867
RP11-386O9.2	ENSG00000237726.1	-0.353643	-3.40263	0.000667402	0.000942448	0.103932	12.9876	0.0351546
NEGR1	ENSG00000172260.12	-0.705445	-3.62916	0.000284349	0.000412206	0.194383	660.872	2.23261
LRRIQ3	ENSG00000162620.14	-0.845066	-8.76965	1.79218e-18	5.10997e-18	0.0963625	86.0883	0.292291
FPGT	ENSG00000254685.5	0.267548	5.17164	2.32046e-07	4.04377e-07	0.0517337	871.928	0.154149
FPGT-TNNI3K	ENSG00000259030.5	-1.01225	-11.2011	4.02879e-29	1.68381e-28	0.090371	206.08	0.461849
TNNI3K	ENSG00000116783.13	-1.31755	-11.1071	1.15917e-28	4.75782e-28	0.118623	35.9786	0.228084
ERICH3	ENSG00000178965.12	2.45676	10.7409	6.53886e-27	2.52946e-26	0.228729	64.8779	0.879984
RP11-17E13.2	ENSG00000272864.1	0.259261	1.58762	0.112373	0.130805	0.163302	24.3515	0.177066
CRYZ	ENSG00000116791.12	-0.340657	-4.11243	3.91511e-05	6.012e-05	0.0828358	6802.3	0.50679
TYW3	ENSG00000162623.14	-0.0731485	-1.57687	0.114826	0.133469	0.0463886	1201.11	0.133987
LHX8	ENSG00000162624.13	7.17331	14.194	9.98619e-46	6.84067e-45	0.505377	21.9682	0.523047
SLC44A5	ENSG00000137968.15	0.523555	1.77046	0.0766501	0.0908393	0.295717	367.719	3.08471
ACADM	ENSG00000117054.12	-1.44335	-17.2578	9.7782e-67	1.21701e-65	0.0836348	4690.88	0.858605
RABGGTB	ENSG00000137955.14	0.292222	6.81175	9.64173e-12	2.07469e-11	0.0428997	3016.75	0.113746
MSH4	ENSG00000057468.6	1.49044	11.3193	1.05262e-29	4.47644e-29	0.131672	74.0422	0.468247
ASB17	ENSG00000154007.6	-0.642344	-2.64182	0.00824625	0.0106745	0.243145	12.6837	0.120388
RP11-550H2.2	ENSG00000230027.1	-4.35073	-17.1381	7.71252e-66	9.39202e-65	0.253863	29.3514	0.559339
ST6GALNAC3	ENSG00000184005.10	-0.55808	-5.16808	2.36513e-07	4.11983e-07	0.107986	670.329	0.725518
TPI1P1	ENSG00000226415.1	0.946059	7.84	4.5056e-15	1.12063e-14	0.120671	60.9171	0.2927
ST6GALNAC5	ENSG00000117069.13	0.185197	0.818713	0.41295	0.445812	0.226206	29.5413	0.355277
PIGK	ENSG00000142892.13	-0.0880597	-2.02682	0.0426807	0.0518448	0.0434472	1608.27	0.101647
RP4-706A16.3	ENSG00000226084.5	0.73124	7.75278	8.9901e-15	2.21019e-14	0.0943197	32.0818	0.111801
AK5	ENSG00000154027.17	-1.13813	-7.72005	1.16282e-14	2.84493e-14	0.147426	59.2741	0.648282
ZZZ3	ENSG00000036549.11	-0.0411585	-1.35549	0.175263	0.199467	0.0303644	3878.56	0.0465422
USP33	ENSG00000077254.13	0.0621305	2.16836	0.0301315	0.0371252	0.0286533	4566.42	0.0461681
FAM73A	ENSG00000180488.13	-0.0244076	-0.554337	0.579348	0.609431	0.0440302	2521.13	0.103776
NSRP1P1	ENSG00000235613.2	0.339381	5.55662	2.75041e-08	5.03602e-08	0.0610768	102.22	0.106041
HSPE1P25	ENSG00000232015.2	0.123016	2.23747	0.0252555	0.0313273	0.0549797	26.1557	0.0260915
NEXN-AS1	ENSG00000235927.4	-0.346563	-3.05332	0.00226322	0.00307086	0.113503	16.5116	0.0597489
NEXN	ENSG00000162614.17	0.329121	2.58451	0.00975162	0.0125571	0.127344	456.744	0.737325
FUBP1	ENSG00000162613.15	0.245733	8.30141	1.02886e-16	2.74732e-16	0.0296014	5397.84	0.0611643
DNAJB4	ENSG00000162616.8	0.383168	5.95333	2.62735e-09	5.04835e-09	0.0643619	1539.5	0.247135
GIPC2	ENSG00000137960.5	-1.1295	-7.9379	2.05636e-15	5.18631e-15	0.142292	2122.53	1.93
RP11-386I14.4	ENSG00000273338.1	1.10142	5.81324	6.12758e-09	1.15841e-08	0.189468	14.6298	0.142426
RP11-386I14.2	ENSG00000213561.4	-0.243004	-1.75755	0.0788239	0.0932607	0.138263	21.4093	0.0978457
RP11-386I14.3	ENSG00000213560.4	-0.700512	-5.70141	1.18821e-08	2.21591e-08	0.122866	60.0551	0.263828
MGC27382	ENSG00000237413.4	-0.579057	-4.79032	1.66512e-06	2.76704e-06	0.12088	157.301	0.515207
PTGFR	ENSG00000122420.8	-0.748778	-4.1634	3.13539e-05	4.8441e-05	0.179848	321.269	1.4776
IFI44L	ENSG00000137959.14	1.97324	17.4174	6.0879e-68	7.83837e-67	0.113291	3252.71	1.49441
IFI44	ENSG00000137965.9	1.55193	19.8012	2.9046e-87	6.54546e-86	0.0783756	1618.06	0.802081
RP4-641G12.3	ENSG00000238015.2	1.66483	12.7802	2.11535e-37	1.12834e-36	0.130266	22.1356	0.154043
ELTD1	ENSG00000162618.11	1.87177	17.188	3.26436e-66	4.02367e-65	0.1089	2009.99	1.38442
RP5-887A10.1	ENSG00000234184.4	0.129315	0.832126	0.405338	0.438022	0.155404	137.834	0.638756
LPHN2	ENSG00000117114.18	0.45243	7.28615	3.18947e-13	7.34565e-13	0.0620945	5824.51	0.266566
RP11-475O6.1	ENSG00000233008.4	-0.611043	-6.73009	1.69554e-11	3.61319e-11	0.0907926	235.187	0.398705
TTLL7	ENSG00000137941.15	0.54372	4.48773	7.19877e-06	1.15483e-05	0.121157	871.336	0.850444
TTLL7-IT1	ENSG00000233061.1	0.321343	2.40242	0.0162871	0.0205718	0.133758	56.2254	0.292476
RP11-486G15.2	ENSG00000271576.1	0.484534	5.79253	6.93326e-09	1.30746e-08	0.0836481	40.6436	0.103827
PRKACB	ENSG00000142875.18	0.0252999	0.501419	0.616076	0.64499	0.0504566	2326.14	0.127435
RP11-486G15.1	ENSG00000213540.3	-0.119604	-2.25147	0.0243558	0.0302562	0.0531226	51.7141	0.0509907
AL450063.1	ENSG00000266671.3	0.183315	2.12667	0.0334476	0.0410546	0.0861983	13.6344	0.0256866
SAMD13	ENSG00000203943.7	-0.730123	-6.81454	9.45652e-12	2.03592e-11	0.107142	38.976	0.159978
DNASE2B	ENSG00000137976.7	3.53671	14.3841	6.51153e-47	4.60743e-46	0.245876	14.7389	0.239014
RPF1	ENSG00000117133.9	0.0217656	0.66446	0.506396	0.538543	0.0327568	729.86	0.054274
GNG5	ENSG00000174021.9	-0.108121	-3.03931	0.00237121	0.00321235	0.0355743	1042.07	0.0643052
SPATA1	ENSG00000122432.15	-0.576163	-8.13776	4.02674e-16	1.0495e-15	0.0708012	51.5217	0.106882
CTBS	ENSG00000117151.11	-0.0107564	-0.209088	0.83438	0.850393	0.0514447	1314.3	0.133568
SSX2IP	ENSG00000117155.15	-0.569898	-6.14554	7.96908e-10	1.57154e-09	0.0927335	1546.25	0.482903
LPAR3	ENSG00000171517.5	0.153044	0.879308	0.379235	0.411721	0.17405	6.92106	0.235589
MCOLN2	ENSG00000153898.11	0.426616	3.42067	0.000624679	0.000883661	0.124717	252.049	0.595356
WDR63	ENSG00000162643.11	-1.03693	-7.75734	8.67278e-15	2.13412e-14	0.13367	72.4628	0.424754
MCOLN3	ENSG00000055732.11	-2.53186	-13.2109	7.5923e-40	4.34792e-39	0.191649	346.364	2.59755
RP11-33E12.2	ENSG00000280099.1	-1.14137	-11.7912	4.33474e-32	1.97344e-31	0.0967988	109.457	0.409317
SYDE2	ENSG00000097096.8	-0.956541	-10.8337	2.38318e-27	9.3501e-27	0.0882931	1079.9	0.699419
C1orf52	ENSG00000162642.12	0.316201	10.1013	5.44914e-24	1.91584e-23	0.0313029	537.269	0.0672986
BCL10	ENSG00000142867.11	0.414042	9.54444	1.36841e-21	4.39653e-21	0.0433804	888.937	0.135432
RP11-131L23.1	ENSG00000223653.4	0.76087	6.43187	1.26046e-10	2.58505e-10	0.118297	13.9616	0.0570447
DDAH1	ENSG00000153904.17	-1.02049	-12.2206	2.4137e-34	1.17679e-33	0.0835059	6030.94	0.714283
CYR61	ENSG00000142871.14	-0.627885	-4.2233	2.4075e-05	3.74408e-05	0.148672	4790.72	1.47085
ZNHIT6	ENSG00000117174.9	0.368714	8.65956	4.73581e-18	1.32585e-17	0.0425788	862.55	0.119427
COL24A1	ENSG00000171502.13	-0.461034	-2.95377	0.0031392	0.00420931	0.156083	159.239	0.933597
ODF2L	ENSG00000122417.14	0.291661	6.08034	1.19931e-09	2.34264e-09	0.0479678	2166.82	0.13824
RP4-612B15.3	ENSG00000261737.1	0.43575	5.51062	3.57578e-08	6.50556e-08	0.0790746	20.2276	0.0424963
SH3GLB1	ENSG00000097033.13	0.521647	14.6892	7.559e-49	5.65876e-48	0.0355123	4773.26	0.135258
SEP15	ENSG00000183291.14	0.112356	2.84698	0.00441364	0.00584967	0.0394651	2995.07	0.0922329
HS2ST1	ENSG00000153936.15	0.313034	6.63335	3.28163e-11	6.89689e-11	0.047191	1536.53	0.1523
AL121989.1	ENSG00000280842.1	0.0908779	1.28293	0.199516	0.225441	0.0708361	20.0358	0.0300017
RP5-1052I5.2	ENSG00000267561.2	0.0141368	0.193777	0.84635	0.861363	0.0729538	13.3432	0.0172593
RP11-384B12.3	ENSG00000225568.1	0.0337917	0.617124	0.537153	0.568791	0.0547567	36.8136	0.0365456
LINC01140	ENSG00000267272.4	-0.225582	-2.3421	0.0191754	0.0240461	0.0963158	43.2307	0.129052
LMO4	ENSG00000143013.11	-0.206364	-3.35585	0.000791218	0.00111083	0.0614938	948.032	0.197956
RP11-60A14.1	ENSG00000279778.1	0.214105	1.27189	0.203411	0.229532	0.168336	15.6102	0.117543
PKN2-AS1	ENSG00000237505.5	0.956012	7.70796	1.27843e-14	3.11803e-14	0.124029	19.4112	0.104805
PKN2	ENSG00000065243.17	0.0249324	0.82948	0.406833	0.43952	0.0300578	3793.86	0.0487729
RNU6-125P	ENSG00000207234.1	0.0449709	0.767575	0.442739	0.475518	0.0585882	27.7043	0.0316549
TCEB1P19	ENSG00000241975.1	-0.0963606	-2.3921	0.0167524	0.0211331	0.0402829	81.6381	0.0407515
GTF2B	ENSG00000137947.10	0.174004	5.10059	3.38592e-07	5.84843e-07	0.0341145	987.025	0.0683309
CCBL2	ENSG00000137944.15	-0.394017	-9.00372	2.18191e-19	6.42579e-19	0.0437616	933.011	0.13288
RBMXL1	ENSG00000213516.8	-0.152823	-3.68933	0.000224847	0.000328579	0.0414229	1035.95	0.0920084
GBP3	ENSG00000117226.10	0.82364	7.61019	2.73686e-14	6.58441e-14	0.108228	2667.9	0.858144
GBP1	ENSG00000117228.9	1.71427	14.1817	1.18939e-45	8.13829e-45	0.120879	3771.11	1.36692
PTGES3P1	ENSG00000234518.2	0.97771	12.8574	7.81297e-38	4.22789e-37	0.0760424	93.2791	0.231643
GBP2	ENSG00000162645.11	2.1833	21.3359	5.26757e-101	1.86906e-99	0.10233	4525.74	1.64607
GBP7	ENSG00000213512.1	0.740574	3.94988	7.81911e-05	0.000117811	0.187493	21.9919	0.214449
GBP4	ENSG00000162654.8	1.75624	15.8722	9.87055e-57	9.38341e-56	0.110649	4269.82	1.17166
GBP5	ENSG00000154451.13	3.20094	18.9422	5.12477e-80	9.50177e-79	0.168985	1842.43	3.009
GBP6	ENSG00000183347.14	1.90147	11.1642	6.10692e-29	2.53359e-28	0.170319	13.5707	0.122602
GBP1P1	ENSG00000225492.5	1.73512	13.8843	7.88633e-44	5.0986e-43	0.12497	230.491	0.903351
LRRC8B	ENSG00000197147.11	-0.316099	-5.68216	1.33005e-08	2.47568e-08	0.0556301	861.916	0.170172
FLJ27354	ENSG00000231999.5	0.352383	4.88857	1.01569e-06	1.70973e-06	0.072083	69.8656	0.119181
RP11-413E1.4	ENSG00000230735.1	1.21026	13.3229	1.70314e-40	9.98977e-40	0.0908407	31.1736	0.126148
LRRC8C	ENSG00000171488.13	1.47716	23.1328	2.16842e-118	1.27427e-116	0.0638556	1333.87	0.666674
RP5-943J3.2	ENSG00000272931.1	-1.32817	-14.6206	2.07484e-48	1.53105e-47	0.090842	21.7353	0.101928
LRRC8D	ENSG00000171492.13	-0.647146	-11.7057	1.19102e-31	5.35395e-31	0.0552845	1804.88	0.265976
RP11-302M6.5	ENSG00000272672.1	-0.676	-8.27106	1.32776e-16	3.52801e-16	0.0817308	27.7526	0.0752664
GEMIN8P4	ENSG00000228175.3	-1.1434	-9.88801	4.6928e-23	1.59628e-22	0.115636	14.5468	0.0644862
ZNF326	ENSG00000162664.15	-0.2485	-7.62423	2.45491e-14	5.91783e-14	0.0325935	1669.27	0.0690553
U3	ENSG00000199666.2	2.34006	3.55138	0.00038322	0.000550113	0.658917	54.3155	1.50997
RP4-665J23.1	ENSG00000233593.5	1.66543	15.4592	6.54483e-54	5.74062e-53	0.107731	86.7229	0.477113
PHKA1P1	ENSG00000232882.1	0.466419	5.56875	2.56577e-08	4.70363e-08	0.0837565	14.4127	0.0296278
ZNF644	ENSG00000122482.19	0.220332	7.5222	5.38618e-14	1.28084e-13	0.0292909	4057.73	0.0584401
HFM1	ENSG00000162669.14	-1.2962	-8.02971	9.77006e-16	2.50073e-15	0.161426	136.92	0.921484
CDC7	ENSG00000097046.11	0.986948	11.1491	7.23011e-29	2.98986e-28	0.0885224	251.847	0.462627
TGFBR3	ENSG00000069702.9	-1.27833	-13.2678	3.55698e-40	2.06181e-39	0.0963483	4004.96	1.03091
RN7SL653P	ENSG00000239794.3	-0.858212	-7.92013	2.37265e-15	5.96975e-15	0.108358	33.7813	0.143972
EPHX4	ENSG00000172031.6	1.04256	7.28504	3.21579e-13	7.40276e-13	0.14311	25.8701	0.182594
BTBD8	ENSG00000189195.8	0.298068	5.63257	1.77546e-08	3.28457e-08	0.0529187	191.425	0.117145
PRKAR1AP	ENSG00000233401.1	0.362237	4.82808	1.37852e-06	2.30181e-06	0.0750271	26.0662	0.0517384
KIAA1107	ENSG00000069712.10	0.36294	6.90937	4.86802e-12	1.06209e-11	0.0525286	594.121	0.157797
GLMN	ENSG00000174842.15	0.353452	8.75607	2.02183e-18	5.75059e-18	0.0403666	376.808	0.0962715
RPAP2	ENSG00000122484.8	-0.210628	-6.73034	1.69265e-11	3.60735e-11	0.0312953	2290.17	0.0585524
GFI1	ENSG00000162676.10	1.85502	13.6111	3.43861e-42	2.116e-41	0.136287	142.28	0.854566
EVI5	ENSG00000067208.13	-0.162311	-3.2401	0.00119488	0.00165703	0.0500945	2049.92	0.10573
RP4-593M8.1	ENSG00000223787.2	-0.138153	-1.99768	0.0457517	0.0554144	0.069157	28.2598	0.0438648
HMGB3P9	ENSG00000229992.1	-0.277574	-4.41874	9.92788e-06	1.58114e-05	0.0628175	102.557	0.103514
RPL5	ENSG00000122406.11	0.555972	9.75307	1.78972e-22	5.95348e-22	0.0570048	18193.1	0.265084
FAM69A	ENSG00000154511.10	-0.0493081	-0.582045	0.560537	0.591308	0.0847154	362.543	0.277465
SNORA66	ENSG00000207523.1	0.041252	0.364045	0.715824	0.740224	0.113316	48.7782	0.197468
MTF2	ENSG00000143033.16	0.270454	8.19541	2.49743e-16	6.56337e-16	0.0330007	1654.71	0.0722799
TMED5	ENSG00000117500.11	0.0219676	0.367916	0.712936	0.737614	0.0597083	4119.97	0.169745
CCDC18	ENSG00000122483.16	0.851629	16.211	4.2182e-59	4.31783e-58	0.0525341	410.02	0.243167
RP4-717I23.3	ENSG00000223745.6	-0.191657	-4.3952	1.1067e-05	1.75817e-05	0.043606	2021.18	0.105876
RP4-717I23.2	ENSG00000229567.1	-0.230001	-3.01599	0.00256141	0.00345998	0.0762606	15.0308	0.0244726
DR1	ENSG00000117505.11	0.0703993	1.8375	0.0661366	0.0788842	0.0383126	2554.59	0.0756324
FNBP1L	ENSG00000137942.15	-0.161999	-2.96818	0.00299568	0.00402152	0.0545785	5743.21	0.186314
BCAR3	ENSG00000137936.15	-0.605993	-9.28736	1.58168e-20	4.86223e-20	0.0652493	1298.89	0.31368
RP5-1033H22.2	ENSG00000224093.4	-0.265205	-2.21241	0.0269385	0.0333299	0.119872	176.154	0.514956
RP11-488P3.1	ENSG00000230439.2	-0.216855	-2.66548	0.00768778	0.00997927	0.0813568	29.7689	0.0652175
RP4-561L24.3	ENSG00000260464.1	-0.185754	-2.71455	0.00663664	0.00866814	0.068429	28.2722	0.0442451
DNTTIP2	ENSG00000067334.12	0.354175	9.81245	9.95187e-23	3.34439e-22	0.0360944	1836.49	0.0989287
GCLM	ENSG00000023909.8	0.529038	6.91404	4.71053e-12	1.02838e-11	0.0765165	1132	0.330346
ABCA4	ENSG00000198691.10	-3.44567	-18.159	1.08984e-73	1.66774e-72	0.18975	269.834	2.25203
ARHGAP29	ENSG00000137962.11	0.00981015	0.146548	0.883489	0.895517	0.0669414	9830.52	0.250671
ABCD3	ENSG00000117528.10	-0.917004	-14.8669	5.40971e-50	4.19737e-49	0.0616811	4685.65	0.413831
F3	ENSG00000117525.12	-0.302204	-1.66427	0.0960585	0.112625	0.181584	568.094	1.57195
RP11-86H7.7	ENSG00000235565.1	-0.735221	-7.61008	2.73931e-14	6.58965e-14	0.0966114	95.55	0.293157
LINC01057	ENSG00000224081.6	-0.602822	-7.20536	5.78921e-13	1.31657e-12	0.0836631	314.989	0.362953
KATNBL1P2	ENSG00000232857.2	-0.86205	-7.41196	1.24451e-13	2.9135e-13	0.116305	15.1005	0.06328
PGBD4P7	ENSG00000244433.2	-0.799147	-7.04265	1.88613e-12	4.19274e-12	0.113472	15.4836	0.0624897
MIR378G	ENSG00000263526.1	-1.02421	-8.35073	6.78423e-17	1.82441e-16	0.122649	11.0732	0.0437725
SLC44A3	ENSG00000143036.15	-0.47003	-5.19685	2.02692e-07	3.54214e-07	0.0904451	1374.7	0.533625
RP11-465K1.2	ENSG00000237416.5	0.685024	3.58398	0.000338397	0.000488103	0.191135	34.9288	0.330693
CNN3	ENSG00000117519.14	0.115369	2.36624	0.0179697	0.0225995	0.0487562	9724.74	0.13601
RP4-639F20.1	ENSG00000235501.4	-0.463559	-5.53111	3.18219e-08	5.80734e-08	0.0838095	337.436	0.350855
ALG14	ENSG00000172339.9	-0.0363532	-0.838752	0.401608	0.434282	0.043342	449.409	0.086012
TMEM56	ENSG00000152078.8	-0.712736	-6.86816	6.50343e-12	1.41078e-11	0.103774	520.143	0.640062
TMEM56-RWDD3	ENSG00000271092.4	-0.0950387	-1.01921	0.308103	0.338846	0.0932473	21.1988	0.0550658
RP11-57H12.2	ENSG00000231992.1	-1.07911	-9.94702	2.59836e-23	8.91087e-23	0.108486	16.7692	0.0699765
RP11-57H12.3	ENSG00000226026.4	-0.974543	-9.53053	1.56475e-21	5.01209e-21	0.102255	57.81	0.251275
RWDD3	ENSG00000122481.15	0.103731	2.65431	0.00794708	0.0103048	0.0390802	227.301	0.0618929
EEF1A1P11	ENSG00000228502.1	0.277933	2.2212	0.0263377	0.032623	0.125128	169.914	0.527607
RPL7P9	ENSG00000137970.7	0.297894	2.93329	0.00335386	0.00448573	0.101556	51.8793	0.166126
PTBP2	ENSG00000117569.17	0.234588	5.92708	3.08368e-09	5.90042e-09	0.0395791	1463.4	0.0941008
DPYD	ENSG00000188641.11	0.663989	10.9275	8.5154e-28	3.39748e-27	0.060763	3239.61	0.268011
DPYD-IT1	ENSG00000232542.1	0.917881	9.58336	9.39359e-22	3.03976e-21	0.0957786	24.6881	0.0913872
SNX7	ENSG00000162627.15	0.547531	10.0615	8.17607e-24	2.85392e-23	0.0544186	1195.87	0.215393
LPPR5	ENSG00000117598.10	5.9143	20.6365	1.29063e-94	3.62542e-93	0.286594	138.056	2.22699
LPPR4	ENSG00000117600.11	0.111656	0.654796	0.512599	0.544669	0.17052	99.4094	0.648677
PALMD	ENSG00000099260.9	1.14189	11.3585	6.72777e-30	2.87521e-29	0.100532	1091.94	0.784032
FRRS1	ENSG00000156869.11	1.23748	13.7353	6.24305e-43	3.92536e-42	0.0900955	656.684	0.546349
AGL	ENSG00000162688.14	-0.591673	-13.6386	2.35901e-42	1.45719e-41	0.0433821	2885.4	0.174259
RP5-884G6.2	ENSG00000228084.1	-0.293759	-3.52523	0.000423111	0.000605585	0.0833303	50.3799	0.117327
SLC35A3	ENSG00000117620.11	-0.0569532	-1.26178	0.207027	0.233418	0.0451371	1836.09	0.108439
RP4-714D9.5	ENSG00000261254.2	-0.0348112	-0.752833	0.45155	0.484146	0.0462402	159.616	0.0710423
HIAT1	ENSG00000156875.12	0.222465	7.1089	1.16972e-12	2.62595e-12	0.0312939	2006.35	0.0682507
SASS6	ENSG00000156876.9	0.405755	9.01193	2.02468e-19	5.97072e-19	0.0450242	208.427	0.0997458
TRMT13	ENSG00000122435.8	-0.0213541	-0.62871	0.529539	0.561247	0.0339649	772.759	0.0562393
LRRC39	ENSG00000122477.11	0.370665	4.40424	1.06155e-05	1.68778e-05	0.0841608	66.6858	0.323499
DBT	ENSG00000137992.13	-1.10483	-23.4996	4.11461e-122	2.73593e-120	0.0470146	2214.51	0.382896
RTCA-AS1	ENSG00000224616.1	-1.47033	-20.3645	3.45528e-92	8.98817e-91	0.0722005	99.2215	0.375846
RTCA	ENSG00000137996.11	-0.204336	-5.11111	3.20276e-07	5.53984e-07	0.0399788	1588.9	0.0880748
MIR553	ENSG00000207750.1	-0.0586879	-0.701813	0.482796	0.514939	0.0836232	17.8683	0.034654
CDC14A	ENSG00000079335.16	-0.437268	-7.73537	1.03101e-14	2.52881e-14	0.0565284	877.089	0.205638
GPR88	ENSG00000181656.6	-0.490209	-2.48977	0.0127826	0.0163127	0.196889	9.08263	0.122446
RP11-84O12.2	ENSG00000213421.4	-2.01542	-10.7069	9.44721e-27	3.63711e-26	0.188235	41.5215	0.501226
LINC01349	ENSG00000230402.2	-2.52806	-13.9835	1.96568e-44	1.29533e-43	0.180789	44.069	0.581714
VCAM1	ENSG00000162692.9	1.66143	13.3286	1.57903e-40	9.27023e-40	0.124652	22049.4	1.60534
EXTL2	ENSG00000162694.12	-0.352906	-7.29036	3.09133e-13	7.123e-13	0.0484072	739.884	0.152498
RP4-549L20.3	ENSG00000273204.1	-0.052456	-0.572808	0.566774	0.597213	0.0915768	12.9666	0.0268474
SLC30A7	ENSG00000162695.10	0.599307	13.3708	8.95488e-41	5.28667e-40	0.044822	2912.95	0.183043
DPH5	ENSG00000117543.18	0.096991	2.76521	0.00568867	0.00746373	0.0350755	649.118	0.0607985
RP11-421L21.3	ENSG00000233184.5	0.259849	5.37501	7.65793e-08	1.37063e-07	0.0483439	207.682	0.0960184
RP4-575N6.4	ENSG00000225938.1	1.47301	11.2431	2.50336e-29	1.05188e-28	0.131014	29.8541	0.21126
S1PR1	ENSG00000170989.8	1.59084	14.594	3.06485e-48	2.24793e-47	0.109006	2036.98	1.19298
RP4-575N6.5	ENSG00000260940.1	2.51075	13.4515	3.01629e-41	1.8071e-40	0.186652	11.9377	0.115507
OLFM3	ENSG00000118733.15	-4.82365	-15.9751	1.90623e-57	1.85502e-56	0.301949	10.2051	0.174331
COL11A1	ENSG00000060718.17	3.18713	12.4966	7.78938e-36	3.96577e-35	0.25504	308.033	2.587
RNPC3	ENSG00000185946.14	-0.431593	-9.41363	4.7931e-21	1.50509e-20	0.0458477	2229.95	0.149352
AMY2B	ENSG00000240038.5	-0.559288	-8.04782	8.42794e-16	2.16359e-15	0.0694955	1414.76	0.347839
PRMT6	ENSG00000198890.7	-0.830019	-18.4908	2.44878e-76	4.06511e-75	0.0448882	549.241	0.239776
NTNG1	ENSG00000162631.17	-4.04712	-14.8889	3.89121e-50	3.03177e-49	0.271821	280.331	3.56309
VAV3	ENSG00000134215.14	-0.895473	-13.2816	2.96001e-40	1.72112e-39	0.0674221	5413.82	0.461364
SLC25A24	ENSG00000085491.14	0.536014	13.1457	1.80182e-39	1.02173e-38	0.0407749	1991.11	0.154107
FAM102B	ENSG00000162636.14	0.971919	15.2057	3.24112e-52	2.70595e-51	0.063918	1181.24	0.42417
HENMT1	ENSG00000162639.14	0.993625	11.0196	3.07305e-28	1.24512e-27	0.0901686	170.353	0.39117
PRPF38B	ENSG00000134186.10	0.292855	7.42815	1.10128e-13	2.58367e-13	0.0394251	1851.24	0.0979908
STXBP3	ENSG00000116266.9	-0.0162914	-0.415638	0.677675	0.704135	0.039196	2367.98	0.0805833
GPSM2	ENSG00000121957.11	0.672601	9.20649	3.3697e-20	1.02318e-19	0.0730573	319.67	0.381939
CLCC1	ENSG00000121940.14	0.511414	19.0047	1.55858e-80	2.91647e-79	0.0269099	2055.3	0.0948373
WDR47	ENSG00000085433.14	0.21155	6.03906	1.55019e-09	3.01008e-09	0.0350303	1060.14	0.0722444
RP11-20O24.4	ENSG00000244716.3	0.619894	5.9483	2.70939e-09	5.19818e-09	0.104214	18.026	0.0629934
TAF13	ENSG00000197780.8	-0.0843535	-1.37292	0.169778	0.193505	0.061441	614.217	0.1833
RP5-1065J22.8	ENSG00000273382.1	-0.63223	-7.67734	1.62421e-14	3.94788e-14	0.0823502	63.4939	0.163871
TMEM167B	ENSG00000215717.5	0.188979	4.78174	1.73783e-06	2.88489e-06	0.039521	1822.51	0.102342
KIAA1324	ENSG00000116299.15	1.22553	9.50564	1.98812e-21	6.34058e-21	0.128926	93.1036	0.489741
SARS	ENSG00000031698.11	0.218279	7.12971	1.00583e-12	2.2664e-12	0.0306155	4439.89	0.0612999
CELSR2	ENSG00000143126.7	-0.533242	-5.04015	4.65169e-07	7.98024e-07	0.105799	1956.61	0.687483
PSRC1	ENSG00000134222.15	0.681545	9.11591	7.80155e-20	2.33729e-19	0.0747644	127.279	0.218823
SORT1	ENSG00000134243.10	-0.960492	-13.7345	6.30535e-43	3.96248e-42	0.0699326	6674.32	0.511291
PSMA5	ENSG00000143106.11	-0.0541833	-1.23105	0.218306	0.245188	0.044014	2067.08	0.0962731
SYPL2	ENSG00000143028.8	-2.24246	-16.5721	1.10857e-61	1.20759e-60	0.135315	462.942	1.84772
ATXN7L2	ENSG00000162650.14	-0.781435	-11.4325	2.87744e-30	1.2424e-29	0.0683521	262.856	0.2883
CYB561D1	ENSG00000174151.13	0.136737	3.19138	0.00141596	0.00195535	0.0428457	688.594	0.089134
AMIGO1	ENSG00000181754.6	0.318713	2.81738	0.00484166	0.00638973	0.113124	937.036	0.637949
GNAI3	ENSG00000065135.8	0.406661	11.1589	6.47991e-29	2.68604e-28	0.0364428	4382.92	0.11162
AMPD2	ENSG00000116337.14	0.319759	5.51607	3.46665e-08	6.3108e-08	0.0579687	1734.67	0.185072
GSTM4	ENSG00000168765.14	-0.744929	-12.0067	3.27696e-33	1.54822e-32	0.0620428	924.035	0.319541
GSTM2	ENSG00000213366.11	-0.689132	-8.51076	1.72804e-17	4.75019e-17	0.0809719	666.343	0.419179
GSTM1	ENSG00000134184.11	0.223531	0.685789	0.492846	0.52499	0.325947	267.181	3.40186
GSTM5	ENSG00000134201.9	-1.00728	-5.58195	2.37839e-08	4.36737e-08	0.180453	71.3065	0.606491
GSTM3	ENSG00000134202.9	-2.457	-20.2121	7.66016e-91	1.9386e-89	0.121561	2465.82	2.33549
EPS8L3	ENSG00000198758.9	4.42837	13.9054	5.87047e-44	3.81055e-43	0.318463	90.801	1.59431
CSF1	ENSG00000184371.12	1.01198	12.2102	2.74096e-34	1.33473e-33	0.0828798	1117.37	0.546976
AHCYL1	ENSG00000168710.16	-0.700143	-17.5284	8.70074e-69	1.15645e-67	0.0399434	6607.62	0.1982
STRIP1	ENSG00000143093.13	-0.336488	-12.3986	2.65965e-35	1.3312e-34	0.0271392	1704.29	0.0618878
RP4-773N10.4	ENSG00000258634.3	-0.664161	-16.2356	2.82476e-59	2.90372e-58	0.0409077	426.041	0.16261
SLC6A17	ENSG00000197106.6	-2.75438	-14.4173	4.02993e-47	2.87244e-46	0.191047	85.1561	1.13137
KCNC4-AS1	ENSG00000224965.1	-0.84841	-6.39658	1.58894e-10	3.2439e-10	0.132635	18.4674	0.0952116
KCNC4	ENSG00000116396.12	-1.36933	-14.2924	2.44213e-46	1.69878e-45	0.0958083	929.21	0.905796
RP5-1074L1.1	ENSG00000227963.1	0.368792	4.90015	9.57657e-07	1.61439e-06	0.0752615	16.9339	0.0289981
RBM15	ENSG00000162775.13	0.145406	4.7607	1.92919e-06	3.19404e-06	0.0305429	2192.48	0.0510673
LAMTOR5-AS1	ENSG00000224699.7	-0.0134054	-0.307268	0.758639	0.780706	0.0436277	426.009	0.0885223
SLC16A4	ENSG00000168679.16	-0.750087	-7.05889	1.67835e-12	3.73874e-12	0.106261	5919.28	0.955178
RP5-1074L1.4	ENSG00000273373.1	0.20541	4.16828	3.06912e-05	4.74654e-05	0.0492794	449.642	0.122448
LAMTOR5	ENSG00000134248.12	-0.948429	-13.2891	2.67863e-40	1.56087e-39	0.071369	2433.52	0.497884
KCNA2	ENSG00000177301.12	1.49387	6.97042	3.16e-12	6.95757e-12	0.214316	28.7311	0.519844
RP11-284N8.3	ENSG00000259834.1	1.50288	9.44573	3.52948e-21	1.11508e-20	0.159107	110.828	0.760092
KCNA3	ENSG00000177272.8	1.6381	11.0413	2.4162e-28	9.81115e-28	0.148362	153.369	0.858002
CD53	ENSG00000143119.11	2.22275	21.1956	1.04853e-99	3.55418e-98	0.104868	2184.23	1.73722
RP11-96K19.4	ENSG00000261654.1	-0.177165	-1.92193	0.0546146	0.0656674	0.092181	47.2857	0.1289
LRIF1	ENSG00000121931.14	0.182993	3.37833	0.000729277	0.0010263	0.0541666	597.983	0.143875
DRAM2	ENSG00000156171.13	0.486369	10.2946	7.45631e-25	2.69493e-24	0.0472453	1641.69	0.156558
CEPT1	ENSG00000134255.12	0.27079	7.58447	3.33852e-14	7.99702e-14	0.0357032	2181.9	0.0832742
RP5-1180E21.5	ENSG00000273221.1	0.0492299	0.637776	0.523619	0.555364	0.0771899	49.7648	0.0936229
DENND2D	ENSG00000162777.15	0.304221	4.61639	3.90466e-06	6.36698e-06	0.0659002	1873.61	0.217127
CHI3L2	ENSG00000064886.12	2.16926	10.5379	5.77663e-26	2.1649e-25	0.205853	161.825	1.37046
PIFO	ENSG00000173947.12	0.490591	4.91406	8.92075e-07	1.50655e-06	0.099834	336.472	0.476787
OVGP1	ENSG00000085465.12	-0.374747	-4.6743	2.94958e-06	4.83723e-06	0.0801718	201.957	0.330345
RP11-552M11.8	ENSG00000260948.1	-0.231185	-4.16278	3.14391e-05	4.85695e-05	0.0555362	98.6481	0.0910008
RP11-552M11.4	ENSG00000243960.1	-0.290715	-5.24443	1.56766e-07	2.75663e-07	0.0554331	37.9909	0.044417
WDR77	ENSG00000116455.12	-0.263148	-7.62626	2.41666e-14	5.82736e-14	0.0345055	778.712	0.0692509
ATP5F1	ENSG00000116459.9	-0.335398	-6.65846	2.76714e-11	5.8353e-11	0.0503717	4946.1	0.161623
C1orf162	ENSG00000143110.10	1.84427	20.1288	4.12831e-90	1.01514e-88	0.0916235	788.233	1.07556
ADORA3	ENSG00000121933.16	3.06231	26.3195	1.14632e-152	1.73882e-150	0.116351	612.671	2.18361
RAP1A	ENSG00000116473.13	0.174138	4.38846	1.14156e-05	1.81131e-05	0.0396808	1501.12	0.0859152
LINC01160	ENSG00000231346.4	0.264091	2.93074	0.0033816	0.00452159	0.0901109	13.5905	0.0290255
FAM212B	ENSG00000197852.9	-0.514985	-6.32153	2.58992e-10	5.2294e-10	0.0814652	471.315	0.374768
FAM212B-AS1	ENSG00000227811.2	-0.599174	-5.21716	1.81684e-07	3.18419e-07	0.114847	20.4681	0.084125
DDX20	ENSG00000064703.10	0.143781	5.02892	4.9324e-07	8.45107e-07	0.0285907	815.507	0.0460335
KCND3	ENSG00000171385.8	0.126943	0.645293	0.518737	0.550612	0.196721	422.655	1.63176
RP11-88H9.2	ENSG00000231437.3	0.656695	3.12916	0.00175308	0.00240027	0.209863	17.392	0.200666
RP5-965F6.2	ENSG00000231246.1	-0.109494	-0.64772	0.517166	0.549137	0.169045	15.3604	0.0971137
CTTNBP2NL	ENSG00000143079.13	0.401488	8.59747	8.14941e-18	2.26222e-17	0.0466984	2405.41	0.156617
WNT2B	ENSG00000134245.16	1.32594	7.28594	3.19438e-13	7.35626e-13	0.181986	794.697	1.16254
ST7L	ENSG00000007341.17	0.0650629	2.3321	0.0196954	0.02467	0.0278988	919.275	0.0418688
CAPZA1	ENSG00000116489.11	0.893959	19.5069	9.59288e-85	2.00533e-83	0.0458278	4243.6	0.287528
MOV10	ENSG00000155363.17	-0.217767	-4.79021	1.66607e-06	2.76824e-06	0.0454609	2461.37	0.111925
RHOC	ENSG00000155366.15	-0.0484726	-0.967827	0.333131	0.36462	0.0500839	3701.42	0.143754
PPM1J	ENSG00000155367.14	-0.988638	-9.67141	3.98843e-22	1.31075e-21	0.102223	32.1371	0.143608
RP3-522D1.1	ENSG00000224167.1	2.49874	14.7422	3.45106e-49	2.61905e-48	0.169495	11.5914	0.0977065
SLC16A1	ENSG00000155380.10	1.67761	18.1743	8.25192e-74	1.26595e-72	0.0923068	2838.3	1.13005
SLC16A1-AS1	ENSG00000226419.5	1.73625	24.7072	8.94244e-135	8.34742e-133	0.070273	394.582	0.737024
RP11-389O22.1	ENSG00000236066.4	1.84603	19.712	1.70002e-86	3.75429e-85	0.0936501	31.3584	0.177569
RP11-31F15.2	ENSG00000238198.1	-0.274209	-2.14139	0.0322424	0.0396195	0.128052	11.1793	0.0466487
LRIG2	ENSG00000198799.10	-0.201707	-5.80194	6.55536e-09	1.23774e-08	0.0347655	2405.8	0.0683786
RLIMP2	ENSG00000237278.2	-3.71866	-16.9334	2.55284e-64	2.97729e-63	0.219605	21.6942	0.360596
MAGI3	ENSG00000081026.17	-1.23718	-13.2829	2.9073e-40	1.69087e-39	0.0931408	1680.24	0.858558
RP11-512F24.1	ENSG00000232499.2	-1.25203	-11.4875	1.52409e-30	6.64685e-30	0.108991	38.9978	0.214563
PHTF1	ENSG00000116793.14	0.293601	6.3944	1.61177e-10	3.28941e-10	0.0459154	1103.19	0.112354
RP4-730K3.3	ENSG00000232450.1	0.296187	4.59319	4.36516e-06	7.09757e-06	0.0644839	52.4671	0.0751942
RSBN1	ENSG00000081019.12	0.263593	6.87672	6.12478e-12	1.32971e-11	0.0383312	1584.45	0.0931535
PTPN22	ENSG00000134242.14	1.95448	15.9721	1.99922e-57	1.94396e-56	0.122368	427.776	1.27247
BCL2L15	ENSG00000188761.10	-0.18886	-1.22385	0.221009	0.248007	0.154317	74.9827	0.461386
AP4B1	ENSG00000134262.11	0.178294	5.35078	8.75756e-08	1.56261e-07	0.033321	834.078	0.0590162
DCLRE1B	ENSG00000118655.4	0.813102	16.6038	6.54558e-62	7.19154e-61	0.0489709	293.195	0.209911
HIPK1-AS1	ENSG00000235527.5	-0.747673	-8.21722	2.08278e-16	5.49089e-16	0.0909886	44.1057	0.148491
HIPK1	ENSG00000163349.20	-0.0818653	-2.77399	0.00553742	0.0072763	0.0295118	4969.76	0.0462167
OLFML3	ENSG00000116774.10	-0.115957	-1.20953	0.226458	0.253805	0.0958691	947.047	0.479116
SYT6	ENSG00000134207.13	-1.75204	-12.5454	4.21403e-36	2.16179e-35	0.139656	150.877	0.949009
RP4-543J13.1	ENSG00000232895.2	-3.4885	-15.515	2.74424e-54	2.43342e-53	0.224846	57.2414	0.962529
TRIM33	ENSG00000197323.9	-0.241511	-9.43011	4.09663e-21	1.29057e-20	0.0256107	3665.47	0.0460497
BCAS2	ENSG00000116752.5	0.1058	2.69028	0.00713925	0.00929459	0.0393266	985.481	0.0841676
DENND2C	ENSG00000175984.13	0.700168	8.70298	3.23282e-18	9.12119e-18	0.0804515	289.111	0.357081
AMPD1	ENSG00000116748.18	0.644324	2.58379	0.00977222	0.0125827	0.249372	17.8276	0.254074
NRAS	ENSG00000213281.4	0.641552	13.6838	1.26965e-42	7.90724e-42	0.0468842	2741.55	0.225414
CSDE1	ENSG00000009307.14	0.084467	2.29917	0.0214954	0.0268196	0.0367381	23011.2	0.0877167
SIKE1	ENSG00000052723.10	-0.0580651	-1.51107	0.130771	0.151077	0.0384266	1819.12	0.0804284
TSPAN2	ENSG00000134198.8	-0.267944	-2.19486	0.0281739	0.034798	0.122078	364.991	0.696871
NGF	ENSG00000134259.3	1.76413	13.6445	2.17638e-42	1.34644e-41	0.129292	90.1321	0.602934
VANGL1	ENSG00000173218.13	0.0263215	0.58187	0.560655	0.591407	0.045236	1443.95	0.110995
CASQ2	ENSG00000118729.11	0.960215	5.64915	1.61241e-08	2.9891e-08	0.169975	181.853	0.961161
SLC22A15	ENSG00000163393.11	-0.794782	-8.0527	8.09875e-16	2.08159e-15	0.0986976	467.128	0.576487
MAB21L3	ENSG00000173212.4	-0.267577	-1.28857	0.197546	0.223319	0.207654	152.555	1.12294
ATP1A1	ENSG00000163399.14	-2.51206	-37.5179	4.69671e-308	2.27978e-304	0.0669562	46320.1	1.74455
ATP1A1-AS1	ENSG00000203865.8	-0.533779	-7.37056	1.69911e-13	3.95524e-13	0.0724204	253.991	0.272893
RNU6-817P	ENSG00000212385.1	-0.730411	-8.38203	5.20225e-17	1.40678e-16	0.0871401	16.2259	0.0429097
RP4-655J12.4	ENSG00000233154.4	-4.31406	-36.9027	4.17621e-298	1.44795e-294	0.116903	362.2	3.07274
RP4-655J12.5	ENSG00000230381.2	-3.22035	-22.4396	1.61788e-111	7.74476e-110	0.143512	20.4967	0.279205
RP5-1086K13.1	ENSG00000224950.2	-1.55297	-19.338	2.57065e-83	5.19049e-82	0.0803064	279.136	0.667811
CD58	ENSG00000116815.14	0.551688	11.0542	2.0929e-28	8.51547e-28	0.0499077	728.448	0.181671
NAP1L4P1	ENSG00000177173.5	0.391207	6.35082	2.14175e-10	4.34327e-10	0.0615995	140.657	0.135855
IGSF3	ENSG00000143061.16	-0.965711	-11.6007	4.08795e-31	1.81247e-30	0.083246	2718.26	0.657493
CD2	ENSG00000116824.4	2.45878	16.1286	1.60499e-58	1.61564e-57	0.152448	567.255	2.01374
FTH1P22	ENSG00000225079.2	3.04057	16.0812	3.45673e-58	3.44113e-57	0.189076	23.8505	0.311225
PTGFRN	ENSG00000134247.9	1.24533	10.8805	1.42731e-27	5.64917e-27	0.114455	2102.69	0.884644
CD101	ENSG00000134256.11	1.27476	11.8455	2.2715e-32	1.04214e-31	0.107616	102.022	0.43377
RP11-27K13.3	ENSG00000236137.1	-0.893801	-8.84983	8.76525e-19	2.52561e-18	0.100996	15.6196	0.0539316
TTF2	ENSG00000116830.10	0.327426	7.53916	4.73015e-14	1.12671e-13	0.04343	1098.12	0.109536
TRIM45	ENSG00000134253.8	-0.524703	-6.95668	3.48385e-12	7.65741e-12	0.0754243	235.714	0.264321
VTCN1	ENSG00000134258.15	-3.62913	-13.6011	3.94603e-42	2.42272e-41	0.266827	441.053	4.13129
MAN1A2	ENSG00000198162.11	-0.052023	-1.45434	0.145852	0.167511	0.0357709	5529.09	0.0705136
RP4-675C20.4	ENSG00000279513.1	-0.385269	-5.50136	3.76883e-08	6.85114e-08	0.0700317	36.6998	0.0668507
FAM46C	ENSG00000183508.4	-0.560677	-4.56098	5.09163e-06	8.23826e-06	0.122929	1591.4	0.912084
GDAP2	ENSG00000196505.9	-0.282141	-9.06516	1.24426e-19	3.70256e-19	0.0311237	2762.43	0.0656797
WDR3	ENSG00000065183.14	0.429379	11.9495	6.53048e-33	3.05091e-32	0.0359327	1575.76	0.107961
SPAG17	ENSG00000155761.12	0.633155	4.96771	6.77498e-07	1.15114e-06	0.127454	1108.28	1.06405
TBX15	ENSG00000092607.12	3.36756	17.3795	1.17994e-67	1.50642e-66	0.193766	167.373	1.82674
WARS2	ENSG00000116874.10	0.172974	4.33445	1.46126e-05	2.30231e-05	0.0399068	949.191	0.0869654
WARS2-IT1	ENSG00000224238.2	0.183833	1.17544	0.239817	0.267861	0.156395	11.9473	0.0642373
RBMX2P3	ENSG00000223575.2	0.0944434	1.2801	0.200509	0.226489	0.0737779	21.1957	0.0353033
RPS3AP12	ENSG00000236804.1	0.00622116	0.084546	0.932622	0.939786	0.0735832	31.3426	0.0560914
RP11-418J17.1	ENSG00000231365.4	-0.00121576	-0.0297138	0.976295	0.978957	0.0409157	765.249	0.0847033
RPL6P2	ENSG00000227056.2	-0.772542	-3.84847	0.000118859	0.000177128	0.20074	15.1965	0.11111
RP11-418J17.3	ENSG00000227712.1	-0.811055	-4.27179	1.93909e-05	3.03331e-05	0.189863	54.5247	0.455263
RP5-834N19.1	ENSG00000232650.4	-2.37209	-15.2934	8.45532e-53	7.19028e-52	0.155105	41.2886	0.484872
HAO2	ENSG00000116882.13	-3.41588	-15.5719	1.13048e-54	1.01542e-53	0.219362	3926.48	6.7261
HAO2-IT1	ENSG00000230921.1	-3.88954	-18.0766	4.87558e-73	7.36802e-72	0.21517	45.6236	0.820406
HSD3B2	ENSG00000203859.8	-1.47929	-9.09543	9.42148e-20	2.81566e-19	0.162642	60.3493	0.515562
GAPDHP23	ENSG00000235595.1	-1.85631	-11.0862	1.463e-28	5.99072e-28	0.167443	10.7275	0.084268
GAPDHP58	ENSG00000229570.2	-2.15042	-13.6391	2.34391e-42	1.44861e-41	0.157666	15.9517	0.150036
GAPDHP32	ENSG00000226443.3	-1.79281	-13.473	2.25405e-41	1.35612e-40	0.133067	48.4913	0.408557
GAPDHP27	ENSG00000239873.2	-1.80099	-13.6917	1.13868e-42	7.10429e-42	0.131539	111.316	0.766323
GAPDHP33	ENSG00000240244.3	-1.8429	-15.2099	3.04096e-52	2.54497e-51	0.121164	197.807	1.00155
LINC00622	ENSG00000260941.1	-1.67701	-15.6264	4.80928e-55	4.38637e-54	0.107319	175.597	0.788366
ZNF697	ENSG00000143067.4	-1.26049	-14.9381	1.86278e-50	1.46689e-49	0.0843811	1995.76	0.798137
PHGDH	ENSG00000092621.10	-1.8847	-12.8087	1.46577e-37	7.86347e-37	0.147142	1255.22	2.20662
HMGCS2	ENSG00000134240.10	-1.53113	-5.10317	3.34004e-07	5.77124e-07	0.300035	2062.31	6.33838
RP5-1042I8.7	ENSG00000261662.1	0.287707	3.72003	0.000199201	0.000292192	0.0773401	61.3167	0.116061
NOTCH2	ENSG00000134250.16	0.538903	10.2193	1.62487e-24	5.81047e-24	0.0527338	11124.6	0.211223
SEC22B	ENSG00000265808.3	0.29469	9.02979	1.72006e-19	5.08351e-19	0.0326353	2634.9	0.0715501
CH17-472G23.1	ENSG00000274642.1	0.230718	1.43586	0.151044	0.173232	0.160683	23.2981	0.165017
CH17-472G23.2	ENSG00000223804.4	0.359375	4.4915	7.07228e-06	1.13491e-05	0.0800121	87.5336	0.167825
PFN1P2	ENSG00000270392.2	0.0943403	0.875092	0.381524	0.414114	0.107806	11.1406	0.0302262
NBPF8P	ENSG00000270231.3	1.42788	23.2174	3.03581e-119	1.82827e-117	0.0615006	639.355	0.581499
CH17-472G23.4	ENSG00000275131.1	-0.137804	-1.84158	0.0655364	0.0782029	0.0748293	1801.37	0.266967
AC253572.1	ENSG00000278882.1	0.610793	5.43961	5.33985e-08	9.63341e-08	0.112286	233.465	0.559229
NBPF26	ENSG00000273136.4	0.703028	9.73899	2.05579e-22	6.82265e-22	0.0721869	558.372	0.354312
RNVU1-19	ENSG00000275538.1	0.82198	3.94464	7.99214e-05	0.000120373	0.208379	54.2528	0.544608
CH17-118O6.2	ENSG00000226067.5	0.74811	9.52826	1.59942e-21	5.12041e-21	0.0785148	69.8877	0.173783
RNVU1-20	ENSG00000277610.1	0.818173	6.30137	2.95028e-10	5.94168e-10	0.12984	15.557	0.0788137
FCGR1B	ENSG00000198019.11	2.45453	19.2136	2.85003e-82	5.61903e-81	0.12775	88.0554	0.714265
HIST2H2BA	ENSG00000223345.3	-0.105135	-0.805178	0.420717	0.453612	0.130573	25.3365	0.131502
HIST2H3DP1	ENSG00000213244.3	0.260312	1.75403	0.0794257	0.0939361	0.148408	16.1107	0.0975143
FAM72B	ENSG00000188610.11	1.67711	14.5308	7.7276e-48	5.60684e-47	0.115417	17.2485	0.0953625
SRGAP2C	ENSG00000171943.10	-0.0551535	-0.851931	0.394253	0.426766	0.0647394	440.367	0.193623
CH17-437K3.1	ENSG00000227082.1	-0.643732	-5.84343	5.11374e-09	9.69992e-09	0.110163	32.9367	0.132632
EMBP1	ENSG00000231752.4	1.20186	9.43502	3.90917e-21	1.23231e-20	0.127383	58.6706	0.327042
CH17-13I23.3	ENSG00000277702.1	1.63756	7.33435	2.22802e-13	5.16566e-13	0.223273	21.8904	0.261894
RNVU1-18	ENSG00000206737.1	1.49369	8.02539	1.01201e-15	2.58843e-15	0.186121	30.0489	0.437174
RP11-403I13.5	ENSG00000232721.2	1.84016	8.42764	3.52698e-17	9.59855e-17	0.218348	18.5797	0.237389
RP11-403I13.4	ENSG00000223779.5	0.0382821	0.120692	0.903935	0.9138	0.317189	16.4318	0.266713
FCGR1C	ENSG00000265531.2	2.35235	15.4542	7.07121e-54	6.19337e-53	0.152215	55.3592	0.533591
SRGAP2D	ENSG00000270872.2	1.79565	15.4367	9.27346e-54	8.0843e-53	0.116323	49.4083	0.332537
RP11-14N7.2	ENSG00000232527.6	2.11636	12.0964	1.10386e-33	5.28423e-33	0.174958	27.8624	0.305236
RNVU1-15	ENSG00000207205.1	1.65573	9.82187	9.06456e-23	3.05297e-22	0.168576	58.3466	0.555176
NBPF15	ENSG00000266338.5	1.14456	19.266	1.03611e-82	2.06457e-81	0.059408	1485.42	0.47618
SRGAP2B	ENSG00000196369.9	0.195062	3.11359	0.00184827	0.00252633	0.0626485	342.114	0.176411
RP11-403I13.8	ENSG00000272419.4	-0.059768	-0.736732	0.461285	0.493733	0.0811258	258.226	0.263129
AC241585.2	ENSG00000281571.1	0.166426	1.3578	0.174527	0.198657	0.12257	16.21	0.0601919
RP11-289I10.2	ENSG00000223612.3	0.886464	9.82978	8.38037e-23	2.82645e-22	0.0901815	35.471	0.122058
CH17-373J23.1	ENSG00000276216.1	0.613602	3.67931	0.000233862	0.00034128	0.166771	60.6809	0.464369
NBPF8	ENSG00000162825.15	0.624678	13.8646	1.03865e-43	6.68118e-43	0.0450557	212.394	0.139052
NBPF25P	ENSG00000272150.4	-0.973596	-13.4033	5.78204e-41	3.43105e-40	0.0726384	110.056	0.255219
GPR89A	ENSG00000117262.17	-0.634371	-13.5445	8.53488e-42	5.19152e-41	0.046836	368.834	0.163701
PDZK1	ENSG00000174827.12	-1.2756	-9.95331	2.43925e-23	8.37822e-23	0.128158	8110.65	1.86796
CD160	ENSG00000117281.14	1.75836	14.0759	5.34104e-45	3.59078e-44	0.12492	26.7397	0.188588
RNF115	ENSG00000265491.4	0.438985	9.65185	4.8278e-22	1.57997e-21	0.045482	3309.27	0.141814
POLR3C	ENSG00000186141.7	0.623262	19.0321	9.23954e-81	1.74237e-79	0.0327479	1243.27	0.135301
NUDT17	ENSG00000186364.10	0.621515	7.40851	1.27729e-13	2.98879e-13	0.083892	133.114	0.24041
PIAS3	ENSG00000131788.14	0.27155	5.31426	1.07089e-07	1.90128e-07	0.0510983	777.636	0.131234
ANKRD35	ENSG00000198483.11	0.0755523	0.649408	0.516075	0.54805	0.11634	32.5244	0.131966
ITGA10	ENSG00000143127.11	1.33373	10.0829	6.57474e-24	2.30458e-23	0.132276	350.414	0.971824
PEX11B	ENSG00000131779.9	-0.0240856	-0.77892	0.436027	0.468889	0.0309217	885.584	0.0467186
GNRHR2	ENSG00000211451.10	-0.606181	-8.08016	6.46841e-16	1.67044e-15	0.075021	31.3417	0.0734083
RBM8A	ENSG00000265241.5	0.275057	8.07121	6.96069e-16	1.79452e-15	0.0340788	2874.38	0.0813122
RP11-315I20.1	ENSG00000234222.5	-0.52706	-4.21385	2.5105e-05	3.89876e-05	0.125078	12.0168	0.0459407
LIX1L	ENSG00000271601.3	0.798709	16.8232	1.6487e-63	1.88656e-62	0.0474765	1194.2	0.260931
ANKRD34A	ENSG00000272031.2	0.387126	5.10515	3.30525e-07	5.71153e-07	0.0758304	25.1463	0.0507899
POLR3GL	ENSG00000121851.11	0.677629	14.7611	2.60966e-49	1.98983e-48	0.0459064	442.918	0.192492
TXNIP	ENSG00000265972.4	0.479729	7.2046	5.82138e-13	1.32376e-12	0.0665864	52612.6	0.307645
RNVU1-6	ENSG00000201558.1	0.817053	4.54798	5.41624e-06	8.75064e-06	0.179652	18.4845	0.16236
RP11-458D21.1	ENSG00000233396.6	-0.0907616	-0.617548	0.536874	0.568521	0.146971	37.406	0.235267
NBPF10	ENSG00000271425.5	0.537246	9.3651	7.59767e-21	2.3686e-20	0.0573668	220.468	0.157801
CH17-385C13.2	ENSG00000277406.1	1.36562	11.3485	7.54215e-30	3.21814e-29	0.120335	15.6494	0.0760491
CH17-408M7.1	ENSG00000277420.1	0.186302	1.25179	0.210645	0.2372	0.148828	21.6894	0.112977
HYDIN2	ENSG00000276975.1	0.0988497	0.716019	0.47398	0.506137	0.138055	247.158	0.755769
NBPF12	ENSG00000268043.6	-0.0206932	-0.486461	0.62664	0.654977	0.0425382	1358.6	0.0860988
PRKAB2	ENSG00000131791.7	0.114963	2.26369	0.0235929	0.0293446	0.0507857	1573.04	0.132325
RP11-337C18.8	ENSG00000237188.3	-0.300778	-5.74905	8.97462e-09	1.68261e-08	0.0523178	198.28	0.120157
FMO5	ENSG00000131781.11	-2.77572	-21.1584	2.30771e-99	7.75736e-98	0.131187	1426.36	2.69544
RP11-337C18.9	ENSG00000271721.1	-0.230872	-4.18245	2.88383e-05	4.46596e-05	0.0552002	208.751	0.126068
PDIA3P1	ENSG00000180867.10	-0.0697761	-1.48372	0.137882	0.158853	0.0470277	245.076	0.0835855
CCT8P1	ENSG00000226015.2	-1.90257	-18.0494	7.97093e-73	1.1986e-71	0.105409	125.249	0.74186
RPL7AP15	ENSG00000236806.1	-0.555218	-6.00445	1.91985e-09	3.71243e-09	0.0924678	14.9432	0.0378433
CHD1L	ENSG00000131778.16	0.246408	5.06022	4.18769e-07	7.20204e-07	0.0486951	1619.92	0.121025
BCL9	ENSG00000116128.8	-1.29909	-19.3406	2.44562e-83	4.94627e-82	0.0671688	657.499	0.571926
ACP6	ENSG00000162836.10	-0.463702	-9.08058	1.08001e-19	3.22329e-19	0.0510652	1471.16	0.177963
GJA5	ENSG00000265107.2	-0.0463415	-0.371672	0.710137	0.735095	0.124684	1032.01	0.906022
RP11-433J22.3	ENSG00000234190.1	-1.81459	-7.38937	1.47523e-13	3.44466e-13	0.245567	15.104	0.184723
RP11-314N2.2	ENSG00000223728.3	-2.36911	-9.28721	1.58386e-20	4.86771e-20	0.255094	13.7837	0.170687
GPR89B	ENSG00000188092.13	-1.26971	-18.1797	7.47072e-74	1.14829e-72	0.0698419	590.18	0.535132
RP6-74O6.2	ENSG00000215859.7	0.20971	0.776308	0.437567	0.470359	0.270138	2.65948	0.22549
XXyac-YX155B6.7	ENSG00000273059.1	-1.28325	-11.1857	4.79167e-29	1.9968e-28	0.114723	12.7687	0.0656238
RP11-94I2.4	ENSG00000274372.3	-0.460042	-3.51963	0.000432154	0.0006182	0.130708	14.9018	0.0697847
RNVU1-7	ENSG00000206585.1	1.22883	8.12527	4.46372e-16	1.16139e-15	0.151236	90.587	0.604332
NBPF11	ENSG00000263956.4	0.168093	4.4443	8.8179e-06	1.40824e-05	0.0378221	746.502	0.0723959
RP4-565E6.1	ENSG00000227733.7	0.0563632	0.479474	0.631601	0.659821	0.117552	40.8881	0.167619
LINC01138	ENSG00000274020.1	0.553044	7.02956	2.07193e-12	4.59691e-12	0.078674	450.726	0.32727
RNU1-13P	ENSG00000238825.1	0.84706	5.68983	1.27164e-08	2.36895e-08	0.148873	14.0671	0.0860157
RP11-495P10.1	ENSG00000231551.5	1.32945	11.1421	7.82955e-29	3.23114e-28	0.119319	63.8699	0.371442
AC245100.1	ENSG00000280649.1	0.298779	3.57301	0.000352898	0.000508088	0.0836211	52.6307	0.12079
NBPF14	ENSG00000270629.4	0.478824	9.2745	1.78459e-20	5.4687e-20	0.051628	809.304	0.165543
PDE4DIP	ENSG00000178104.18	-0.262245	-3.58475	0.000337403	0.000486789	0.0731556	4224.38	0.289524
NBPF9	ENSG00000269713.6	0.743076	12.6318	1.411e-36	7.3267e-36	0.058826	1030.06	0.277131
CH17-189H20.1	ENSG00000274265.3	0.363567	4.98673	6.14109e-07	1.04607e-06	0.0729069	176.948	0.197495
WI2-1896O14.1	ENSG00000215861.5	0.501119	3.64326	0.000269204	0.000390881	0.137547	83.5775	0.407828
NBPF19	ENSG00000271383.5	0.672256	10.704	9.74431e-27	3.74852e-26	0.062804	814.832	0.277734
LINC00869	ENSG00000277147.3	0.276137	3.19553	0.00139573	0.00192818	0.0864135	376.476	0.333414
RP11-353N4.6	ENSG00000275557.1	0.411184	3.9229	8.74879e-05	0.000131443	0.104816	16.388	0.0502362
FCGR1A	ENSG00000150337.12	2.96486	21.5238	9.3206e-103	3.4536e-101	0.137748	383.715	1.9602
HIST2H2BF	ENSG00000203814.6	0.120549	1.32503	0.18516	0.210061	0.0909778	774.872	0.354851
HIST2H3D	ENSG00000183598.3	1.60203	13.4988	1.58911e-41	9.61309e-41	0.118679	111.533	0.562341
HIST2H2BE	ENSG00000184678.9	-0.217394	-3.14185	0.00167882	0.00230197	0.069193	1504.94	0.23553
RP11-196G18.22	ENSG00000261716.1	0.499872	8.2593	1.46531e-16	3.88625e-16	0.0605223	344.944	0.192968
RP11-196G18.24	ENSG00000272993.1	0.289538	3.78021	0.000156694	0.000231549	0.076593	47.1971	0.0931673
HIST2H2BC	ENSG00000203819.6	0.602791	6.29696	3.0354e-10	6.10957e-10	0.0957273	16.1168	0.0444132
HIST2H2AC	ENSG00000184260.5	-0.141668	-2.19499	0.0281642	0.0347896	0.0645415	1821.98	0.224825
HIST2H2AB	ENSG00000184270.4	0.228223	3.14015	0.00168863	0.00231477	0.072679	359.773	0.224518
BOLA1	ENSG00000178096.8	-0.0476848	-0.924645	0.355151	0.387307	0.0515709	372.19	0.118162
SV2A	ENSG00000159164.8	0.53725	4.53725	5.69925e-06	9.19259e-06	0.118409	121.454	0.3592
SF3B4	ENSG00000143368.9	-0.0245544	-0.48981	0.624269	0.652666	0.0501304	671.504	0.107836
MTMR11	ENSG00000014914.18	0.6436	7.26675	3.68241e-13	8.45047e-13	0.0885678	2260.97	0.555009
OTUD7B	ENSG00000264522.4	-0.140646	-3.43081	0.000601783	0.000852216	0.0409949	2190.85	0.0890378
VPS45	ENSG00000136631.11	0.0407151	1.24212	0.214194	0.24095	0.0327789	1645.53	0.0490019
PLEKHO1	ENSG00000023902.12	1.42406	17.8892	1.43124e-71	2.0938e-70	0.0796042	1201.42	0.742903
ANP32E	ENSG00000143401.13	0.187712	3.18777	0.00143375	0.0019788	0.0588851	1614.29	0.20489
APH1A	ENSG00000117362.11	0.11106	3.06975	0.00214239	0.00291293	0.0361787	4341.11	0.0776407
C1orf54	ENSG00000118292.7	1.05768	17.5505	5.89203e-69	7.86144e-68	0.060265	402.154	0.359035
CIART	ENSG00000159208.14	0.847921	7.20412	5.84211e-13	1.32835e-12	0.1177	293.101	0.681246
MRPS21	ENSG00000266472.4	0.00953654	0.212136	0.832001	0.848467	0.0449548	1624.63	0.101761
PRPF3	ENSG00000117360.11	0.445299	11.8525	2.08961e-32	9.59961e-32	0.0375701	2727.37	0.114189
RPRD2	ENSG00000163125.14	-0.455986	-10.4688	1.20217e-25	4.46878e-25	0.0435569	2454.72	0.140292
TARS2	ENSG00000143374.13	-0.0533712	-1.13504	0.256358	0.285234	0.0470214	1216.69	0.101629
ECM1	ENSG00000143369.13	0.342034	3.18702	0.00143745	0.00198367	0.107321	343.584	0.49193
FALEC	ENSG00000228126.1	0.342921	3.12679	0.00176724	0.00241926	0.109672	10.5337	0.0285797
RP11-54A4.2	ENSG00000237781.3	0.666593	6.39933	1.56062e-10	3.18742e-10	0.104166	103.013	0.329331
ADAMTSL4	ENSG00000143382.12	1.18671	10.3471	4.31355e-25	1.57263e-24	0.11469	280.902	0.685648
ADAMTSL4-AS1	ENSG00000203804.4	0.695731	6.33958	2.30397e-10	4.66327e-10	0.109744	408.597	0.598986
MCL1	ENSG00000143384.11	0.485985	6.42649	1.30586e-10	2.67611e-10	0.0756222	18448.7	0.376348
ENSA	ENSG00000143420.16	-0.0570726	-2.20417	0.0275125	0.0340233	0.025893	4488.38	0.0364167
U4	ENSG00000276103.1	0.113411	1.52609	0.126988	0.146916	0.0743147	13.2501	0.0172871
GOLPH3L	ENSG00000143457.9	0.270523	5.60312	2.10525e-08	3.87696e-08	0.0482808	1469.99	0.123222
HORMAD1	ENSG00000143452.14	2.28624	18.4537	4.87044e-76	8.00309e-75	0.123891	24.7145	0.192268
CTSS	ENSG00000163131.9	2.51242	22.5516	1.2941e-112	6.37074e-111	0.111407	6033.39	2.09622
CTSK	ENSG00000143387.11	1.11247	7.26966	3.604e-13	8.27678e-13	0.15303	896.289	1.01092
ARNT	ENSG00000143437.19	0.0430869	1.74407	0.0811463	0.0959243	0.0247048	3078.82	0.0329789
SETDB1	ENSG00000143379.11	0.339087	12.4316	1.76151e-35	8.87707e-35	0.0272763	2323.16	0.0610343
CERS2	ENSG00000143418.18	-0.124243	-1.95218	0.050917	0.061404	0.0636435	9723.32	0.227474
RP11-316M1.12	ENSG00000259357.2	0.157083	1.63407	0.102243	0.119513	0.0961297	12.2261	0.0270968
ANXA9	ENSG00000143412.8	-2.60847	-17.9166	8.74821e-72	1.28834e-70	0.14559	440.898	2.33663
FAM63A	ENSG00000143409.14	-0.561593	-7.73422	1.04039e-14	2.55104e-14	0.0726115	1795.17	0.320243
PRUNE	ENSG00000143363.14	-0.159792	-3.14656	0.00165204	0.00226717	0.0507831	1120.27	0.119627
BNIPL	ENSG00000163141.17	-1.42208	-12.7399	3.54819e-37	1.88023e-36	0.111624	60.6681	0.367617
C1orf56	ENSG00000143443.9	-0.948839	-12.6346	1.36063e-36	7.06818e-36	0.0750984	177.374	0.333671
CDC42SE1	ENSG00000197622.11	0.403933	8.68613	3.74998e-18	1.05472e-17	0.0465032	4152.13	0.147316
MLLT11	ENSG00000213190.3	0.494723	3.87698	0.000105762	0.000158048	0.127605	76.5648	0.556544
GABPB2	ENSG00000143458.10	-0.0975815	-2.6989	0.00695684	0.00906731	0.036156	1440.57	0.0701731
RP11-68I18.10	ENSG00000261168.1	-1.56229	-15.212	2.94187e-52	2.46459e-51	0.102701	16.7581	0.0912378
SEMA6C	ENSG00000143434.14	-1.40493	-15.7108	1.2755e-55	1.17705e-54	0.0894247	585.403	0.817025
TNFAIP8L2	ENSG00000163154.5	1.99047	19.5752	2.51886e-85	5.37195e-84	0.101683	165.113	0.785144
SCNM1	ENSG00000163156.10	0.628502	20.6861	4.61821e-95	1.3233e-93	0.0303827	547.631	0.119839
LYSMD1	ENSG00000163155.10	0.0685826	1.57271	0.115787	0.134547	0.043608	432.504	0.0881389
VPS72	ENSG00000163159.10	0.212101	7.395	1.41406e-13	3.30533e-13	0.0286816	878.768	0.0485397
PIP5K1A	ENSG00000143398.18	-0.209597	-5.92359	3.14986e-09	6.02468e-09	0.0353835	2236.91	0.0693332
PSMD4	ENSG00000159352.14	0.239097	6.29051	3.16417e-10	6.36295e-10	0.0380091	3069.63	0.0824107
RP11-126K1.2	ENSG00000232671.4	-0.691732	-8.76551	1.85927e-18	5.29756e-18	0.0789151	17.4545	0.0417633
ZNF687	ENSG00000143373.16	-0.222435	-6.91731	4.60285e-12	1.00559e-11	0.0321563	1382.81	0.0602801
PI4KB	ENSG00000143393.15	-0.0822765	-2.93177	0.00337034	0.00450729	0.0280638	3107.01	0.0384901
RN7SL444P	ENSG00000265753.2	0.391217	4.05605	4.99105e-05	7.60741e-05	0.0964528	28.2978	0.0895126
RFX5	ENSG00000143390.16	0.228054	4.24927	2.14471e-05	3.34633e-05	0.0536691	2118.77	0.138209
SELENBP1	ENSG00000143416.19	-1.97763	-20.4176	1.16591e-92	3.08241e-91	0.0968589	2291.11	1.3994
PSMB4	ENSG00000159377.9	0.270073	6.39661	1.58868e-10	3.24366e-10	0.0422212	4512.28	0.105076
POGZ	ENSG00000143442.20	-0.298155	-9.07956	1.09013e-19	3.25269e-19	0.032838	4380.77	0.0767448
CGN	ENSG00000143375.13	-2.34893	-16.4701	6.01659e-61	6.44976e-60	0.142618	1462.5	2.76507
TUFT1	ENSG00000143367.14	-0.758459	-8.2783	1.24944e-16	3.325e-16	0.0916201	1246.7	0.512036
RP11-74C1.4	ENSG00000232536.1	-1.8596	-12.5956	2.2325e-36	1.15381e-35	0.147639	69.7979	0.614374
MIR554	ENSG00000207606.1	-1.86583	-12.0057	3.31483e-33	1.5658e-32	0.155411	19.8604	0.209437
RP11-74C1.2	ENSG00000223861.1	-1.79107	-11.1319	8.77293e-29	3.6137e-28	0.160895	54.2057	0.538609
SNX27	ENSG00000143376.11	-0.577667	-10.904	1.10259e-27	4.37608e-27	0.0529774	3411.54	0.204211
MRPL9	ENSG00000143436.9	0.193776	5.42536	5.78379e-08	1.04111e-07	0.0357166	893.845	0.0663913
OAZ3	ENSG00000143450.13	0.445699	5.50485	3.69484e-08	6.71965e-08	0.0809647	28.4408	0.0663009
TDRKH	ENSG00000182134.14	-0.0636064	-1.1597	0.24617	0.274502	0.0548472	283.666	0.116525
RP11-98D18.9	ENSG00000203288.3	0.117687	1.33929	0.180475	0.205053	0.0878728	20.8538	0.0486848
LINGO4	ENSG00000213171.2	-0.345036	-2.68314	0.00729347	0.00948671	0.128594	38.8736	0.198083
RORC	ENSG00000143365.15	-0.195572	-1.96722	0.0491581	0.0593625	0.0994157	2402.61	0.627162
AL450992.2	ENSG00000234614.1	0.197277	1.9148	0.0555176	0.0666937	0.103027	157.809	0.350182
THEM4	ENSG00000159445.11	-0.787586	-15.3317	4.69681e-53	4.01379e-52	0.0513698	783.917	0.250284
KRT8P28	ENSG00000223810.2	-4.42018	-15.1709	5.51207e-52	4.56113e-51	0.291359	18.2513	0.354758
S100A10	ENSG00000197747.7	1.37243	17.898	1.22217e-71	1.79336e-70	0.0766804	3591.63	0.727666
AL591893.1	ENSG00000229021.2	0.31891	2.7083	0.00676291	0.00882735	0.117753	13.3199	0.0881519
S100A11	ENSG00000163191.5	1.0269	11.4158	3.48726e-30	1.50223e-29	0.089954	3068.17	0.635169
TCHH	ENSG00000159450.11	2.34805	12.5374	4.65849e-36	2.38728e-35	0.187283	22.1611	0.671288
RPTN	ENSG00000215853.3	4.19255	7.61986	2.53942e-14	6.1185e-14	0.550213	3.5453	0.463627
FLG-AS1	ENSG00000237975.5	-0.28045	-2.10296	0.0354692	0.0434284	0.13336	275.236	0.86051
RP11-107M16.2	ENSG00000236427.1	-0.352857	-2.46434	0.0137265	0.0174621	0.143185	42.5685	0.226002
FLG	ENSG00000143631.10	1.69614	3.88706	0.000101465	0.000151841	0.436356	50.012	2.07807
S100A9	ENSG00000163220.10	1.44528	9.57065	1.06235e-21	3.42909e-21	0.151012	818.016	1.53502
S100A12	ENSG00000163221.8	0.922946	4.81645	1.46134e-06	2.43724e-06	0.191624	18.3157	0.166977
S100A8	ENSG00000143546.8	1.18806	7.57699	3.53671e-14	8.46759e-14	0.156799	239.758	1.05186
S100A6	ENSG00000197956.8	-0.0606818	-0.698858	0.484641	0.516726	0.0868299	7652.47	0.370107
S100A4	ENSG00000196154.10	0.733692	7.97481	1.5262e-15	3.87537e-15	0.0920012	839.828	0.514577
S100A3	ENSG00000188015.8	0.645145	4.77414	1.80474e-06	2.99352e-06	0.135133	48.9966	0.281488
S100A2	ENSG00000196754.9	-3.69156	-20.6947	3.86344e-95	1.10965e-93	0.178382	600.633	3.23369
S100A16	ENSG00000188643.9	0.626872	9.53157	1.54922e-21	4.96429e-21	0.065768	1566.38	0.314573
S100A14	ENSG00000189334.7	-1.57509	-9.3911	5.93771e-21	1.85754e-20	0.167722	127.64	0.982268
S100A13	ENSG00000189171.12	0.671558	9.64286	5.27011e-22	1.7224e-21	0.0696431	999.748	0.331864
S100A1	ENSG00000160678.10	0.903719	4.55762	5.17359e-06	8.36863e-06	0.198287	889.586	2.18636
RP1-178F15.4	ENSG00000272030.1	-0.477684	-6.90619	4.97847e-12	1.08521e-11	0.0691676	48.5228	0.0901945
CHTOP	ENSG00000160679.11	-0.136529	-5.23908	1.61376e-07	2.83565e-07	0.0260596	2505.01	0.0365852
SNAPIN	ENSG00000143553.9	0.3112	8.32736	8.26682e-17	2.21452e-16	0.0373708	783.043	0.0895184
ILF2	ENSG00000143621.15	-0.13046	-2.87016	0.00410264	0.00545147	0.045454	3961.1	0.109945
NPR1	ENSG00000169418.9	-0.315651	-2.91314	0.00357818	0.00477576	0.108354	1717.24	0.677102
INTS3	ENSG00000143624.12	0.164528	3.39279	0.000691837	0.00097593	0.0484933	6026.25	0.114174
SLC27A3	ENSG00000143554.12	1.2937	16.7514	5.52807e-63	6.23449e-62	0.0772293	892.271	0.606239
GATAD2B	ENSG00000143614.7	-0.543573	-9.59231	8.61353e-22	2.7918e-21	0.0566676	1274.57	0.22053
RP11-216N14.7	ENSG00000223599.1	-0.159179	-2.7907	0.00525946	0.00692267	0.057039	169.284	0.111419
DENND4B	ENSG00000198837.8	0.285523	5.22622	1.73013e-07	3.03507e-07	0.0546328	1519.57	0.146931
CRTC2	ENSG00000160741.15	0.0691903	1.55377	0.120239	0.139474	0.0445306	584.428	0.087667
SLC39A1	ENSG00000143570.16	0.646959	13.3761	8.34399e-41	4.93081e-40	0.0483669	4273.71	0.218644
RP11-422P24.10	ENSG00000273026.1	0.662256	7.39152	1.45164e-13	3.3912e-13	0.0895968	10.5523	0.0206946
CREB3L4	ENSG00000143578.14	0.52103	8.89261	5.96902e-19	1.73142e-18	0.0585914	498.803	0.210456
JTB	ENSG00000143543.13	0.133463	2.96607	0.00301635	0.00404793	0.0449967	2349.79	0.101606
RP11-422P24.11	ENSG00000272654.1	-0.206315	-2.7663	0.00566962	0.00744074	0.0745814	32.5673	0.0615299
RAB13	ENSG00000143545.7	0.14113	2.87057	0.00409726	0.00544462	0.0491643	1594.25	0.125705
RPS27	ENSG00000177954.10	0.921628	12.7467	3.25122e-37	1.72475e-36	0.0723031	17739.3	0.49114
NUP210L	ENSG00000143552.8	-0.170694	-0.979468	0.327349	0.358777	0.174272	31.2427	0.334684
RP11-422P24.9	ENSG00000231416.1	0.407449	4.09751	4.17624e-05	6.39801e-05	0.0994382	12.0102	0.0287535
TPM3	ENSG00000143549.18	0.756725	19.4715	1.91649e-84	3.97549e-83	0.0388633	7267.59	0.213523
RN7SL431P	ENSG00000264384.2	0.568845	7.22529	5.00047e-13	1.14019e-12	0.0787298	29.1531	0.0680992
C1orf43	ENSG00000143612.17	0.0530724	1.04143	0.297676	0.327988	0.0509611	5740.82	0.154771
UBAP2L	ENSG00000143569.17	0.0204032	0.587202	0.557068	0.587905	0.0347465	3830.78	0.0546971
AL590431.1	ENSG00000252817.2	-0.176202	-3.34293	0.000828998	0.00116192	0.0527089	51.9243	0.0498497
HAX1	ENSG00000143575.13	0.227876	4.67769	2.90128e-06	4.75964e-06	0.0487155	2066.36	0.134812
ATP8B2	ENSG00000143515.15	0.503775	6.4747	9.49984e-11	1.95839e-10	0.0778066	1487.35	0.347761
RP11-350G8.5	ENSG00000228013.1	0.184682	2.02133	0.0432458	0.0524998	0.0913665	24.5743	0.0644501
IL6R	ENSG00000160712.11	0.128379	1.40559	0.159847	0.182753	0.0913346	3321.13	0.445001
SHE	ENSG00000169291.8	0.749352	8.27774	1.2553e-16	3.33985e-16	0.0905261	1204.41	0.545345
TDRD10	ENSG00000163239.11	0.971122	8.49541	1.97239e-17	5.40904e-17	0.114311	88.5277	0.372277
UBE2Q1	ENSG00000160714.8	0.266979	9.56135	1.16235e-21	3.74487e-21	0.0279227	2001.21	0.0537786
CHRNB2	ENSG00000160716.4	-0.357329	-2.08064	0.0374671	0.0457638	0.17174	14.5346	0.184271
RP11-61L14.6	ENSG00000233875.1	0.167029	1.66707	0.0954997	0.111992	0.100193	11.839	0.0276859
ADAR	ENSG00000160710.14	0.0916086	2.92329	0.00346349	0.00462625	0.0313374	13541.4	0.0469628
KCNN3	ENSG00000143603.17	1.0002	8.72387	2.68856e-18	7.60949e-18	0.114651	1262.28	1.02852
PMVK	ENSG00000163344.5	-0.337164	-6.16632	6.98967e-10	1.38312e-09	0.0546783	899.551	0.179924
PBXIP1	ENSG00000163346.15	0.0158331	0.399898	0.689232	0.715101	0.0395929	5775.86	0.0824459
PYGO2	ENSG00000163348.3	-0.331477	-9.00867	2.08564e-19	6.14674e-19	0.0367953	1013.52	0.0885271
RP11-307C12.12	ENSG00000271380.1	-0.47938	-6.71955	1.82282e-11	3.87831e-11	0.071341	42.65	0.0857706
SHC1	ENSG00000160691.17	1.05069	17.5568	5.27464e-69	7.06097e-68	0.0598451	3625.52	0.410194
CKS1B	ENSG00000173207.11	0.974096	16.5977	7.23598e-62	7.94289e-61	0.0586884	334.196	0.31462
FLAD1	ENSG00000160688.17	0.059664	1.45411	0.145917	0.167577	0.0410314	864.485	0.0729108
ZBTB7B	ENSG00000160685.12	0.174885	3.77852	0.00015776	0.000233068	0.046284	1884.1	0.114143
DCST2	ENSG00000163354.13	0.35293	3.3883	0.000703277	0.000991262	0.104161	27.3847	0.0980868
RP11-307C12.11	ENSG00000232093.1	0.742897	6.63835	3.17211e-11	6.66901e-11	0.11191	11.4419	0.0394566
ADAM15	ENSG00000143537.12	0.989026	16.196	5.37985e-59	5.4884e-58	0.061066	2161.99	0.403876
EFNA4	ENSG00000243364.6	0.193785	2.90166	0.00371192	0.00494801	0.0667843	106.77	0.125295
EFNA3	ENSG00000143590.12	2.62174	23.4937	4.73102e-122	3.13721e-120	0.111594	59.794	0.516287
EFNA1	ENSG00000169242.10	1.05026	10.1424	3.58033e-24	1.26668e-23	0.103551	3304.24	0.894494
SLC50A1	ENSG00000169241.16	0.208071	4.06485	4.80636e-05	7.33512e-05	0.0511878	775.689	0.122597
DPM3	ENSG00000179085.7	-0.295076	-6.26157	3.81124e-10	7.6401e-10	0.0471249	312.278	0.108002
KRTCAP2	ENSG00000163463.10	0.101823	2.40452	0.0161937	0.0204613	0.0423467	111.199	0.05209
TRIM46	ENSG00000163462.16	1.71339	10.5488	5.14351e-26	1.9315e-25	0.162425	34.4789	0.339943
MUC1	ENSG00000185499.15	-1.34934	-8.7507	2.12024e-18	6.02416e-18	0.154198	869.302	1.81347
THBS3	ENSG00000169231.12	0.290847	5.52361	3.32098e-08	6.05289e-08	0.0526552	1550.21	0.14202
RP11-263K19.4	ENSG00000231064.4	-0.358404	-3.15646	0.00159698	0.00219472	0.113546	50.373	0.203748
MTX1	ENSG00000173171.13	0.227763	5.89555	3.73432e-09	7.12515e-09	0.038633	447.247	0.0719913
GBAP1	ENSG00000160766.13	0.206481	2.82037	0.00479678	0.0063336	0.0732105	147.33	0.169183
GBA	ENSG00000177628.14	0.277435	5.02298	5.08769e-07	8.71037e-07	0.0552332	1952.69	0.160464
FAM189B	ENSG00000160767.19	-0.0981004	-1.32896	0.183862	0.208715	0.0738176	286.101	0.20661
SCAMP3	ENSG00000116521.9	0.186138	3.99385	6.50081e-05	9.84123e-05	0.046606	1407.78	0.100991
CLK2	ENSG00000176444.17	0.176442	5.24132	1.59431e-07	2.80229e-07	0.0336637	1688.38	0.0611774
HCN3	ENSG00000143630.8	-0.259821	-3.62114	0.000293312	0.000424895	0.0717512	242.063	0.21458
PKLR	ENSG00000143627.16	-2.21933	-10.3237	5.50493e-25	1.99887e-24	0.214974	1040.74	3.72825
FDPS	ENSG00000160752.13	0.117424	3.50509	0.000456455	0.000651809	0.033501	2694.96	0.0650074
RUSC1-AS1	ENSG00000225855.5	-0.513563	-8.336	7.68451e-17	2.06195e-16	0.0616078	206.691	0.186726
RUSC1	ENSG00000160753.14	-0.0353731	-0.723695	0.469253	0.501465	0.0488784	612.401	0.112905
ASH1L	ENSG00000116539.9	-0.148163	-6.23451	4.53197e-10	9.0535e-10	0.023765	10081.8	0.0339358
ASH1L-IT1	ENSG00000227773.1	-0.111446	-1.62584	0.103984	0.12146	0.0685467	19.2215	0.0278204
ASH1L-AS1	ENSG00000235919.4	-0.438834	-8.48713	2.11809e-17	5.80334e-17	0.0517059	100.234	0.0938912
MSTO1	ENSG00000125459.13	0.0882132	1.80162	0.0716047	0.0851259	0.0489632	339.93	0.0922587
RP11-29H23.5	ENSG00000246203.2	2.07498	11.4673	1.92487e-30	8.37217e-30	0.180947	20.1136	0.235585
YY1AP1	ENSG00000163374.18	0.266073	9.19405	3.78335e-20	1.14648e-19	0.0289397	2300.11	0.059077
DAP3	ENSG00000132676.14	0.0635396	1.55195	0.120673	0.13995	0.0409417	2143.92	0.0749946
MSTO2P	ENSG00000203761.5	0.837521	10.8506	1.98161e-27	7.80362e-27	0.0771868	115.515	0.232764
GON4L	ENSG00000116580.17	0.0173341	0.588798	0.555997	0.586876	0.0294399	4409.41	0.042351
SYT11	ENSG00000132718.8	0.937733	11.6833	1.55119e-31	6.9524e-31	0.0802625	1221.26	0.472453
RIT1	ENSG00000143622.9	0.924358	15.704	1.42067e-55	1.30803e-54	0.0588615	3190.82	0.368774
KIAA0907	ENSG00000132680.9	0.0965313	2.58164	0.00983323	0.0126599	0.0373915	2805.73	0.0696886
SNORA80E	ENSG00000207475.1	0.113211	0.982061	0.32607	0.357423	0.115279	83.7435	0.307656
ARHGEF2	ENSG00000116584.16	0.809534	13.764	4.19846e-43	2.65356e-42	0.0588155	2696.46	0.310206
RP11-336K24.12	ENSG00000273002.1	0.813714	7.88812	3.06763e-15	7.68413e-15	0.103157	30.4484	0.123249
SSR2	ENSG00000163479.12	0.607283	13.8782	8.58778e-44	5.54028e-43	0.043758	4461.18	0.182427
UBQLN4	ENSG00000160803.7	-0.509049	-11.2808	1.63217e-29	6.89277e-29	0.0451252	834.724	0.149979
LAMTOR2	ENSG00000116586.10	0.0581417	1.25436	0.209711	0.236202	0.0463516	892.049	0.0984409
RAB25	ENSG00000132698.12	-3.79154	-12.2244	2.3038e-34	1.12366e-33	0.310163	245.052	3.37619
MEX3A	ENSG00000254726.2	0.0600656	0.614546	0.538855	0.570395	0.0977399	151.014	0.301022
LMNA	ENSG00000160789.18	0.423634	6.10014	1.05979e-09	2.07628e-09	0.0694467	7346.22	0.28121
SEMA4A	ENSG00000196189.11	-0.466415	-4.96845	6.74908e-07	1.14706e-06	0.0938754	572.444	0.434858
SLC25A44	ENSG00000160785.12	-1.14916	-17.2717	7.67966e-67	9.61244e-66	0.0665338	2240.75	0.526435
PMF1	ENSG00000160783.18	0.0144958	0.341078	0.733045	0.756292	0.0424999	605.458	0.0842883
BGLAP	ENSG00000242252.1	-0.158596	-1.87066	0.0613928	0.0734897	0.0847812	17.6617	0.0364973
PAQR6	ENSG00000160781.14	0.514289	5.20238	1.96754e-07	3.44036e-07	0.0988566	137.459	0.296828
SMG5	ENSG00000198952.8	-0.0310554	-0.726342	0.467629	0.499862	0.0427559	4692.35	0.0854063
TMEM79	ENSG00000163472.17	0.411026	8.05644	7.85483e-16	2.02132e-15	0.0510183	146.686	0.105298
GLMP	ENSG00000198715.10	-0.119182	-1.68823	0.0913671	0.107467	0.0705956	1990.95	0.24456
CCT3	ENSG00000163468.13	-0.0829923	-1.57525	0.115198	0.133895	0.0526851	6077.97	0.132455
RHBG	ENSG00000132677.11	-5.32091	-15.1344	9.59933e-52	7.88679e-51	0.351577	387.152	4.944
MEF2D	ENSG00000116604.16	0.177461	2.99019	0.00278805	0.00375483	0.0593476	1738.64	0.182563
IQGAP3	ENSG00000183856.9	2.42006	16.0625	4.67351e-58	4.63152e-57	0.150665	395.64	1.50031
TTC24	ENSG00000187862.10	2.73457	12.2468	1.7477e-34	8.5483e-34	0.223289	19.2508	0.268806
APOA1BP	ENSG00000163382.10	-0.407875	-5.82162	5.8279e-09	1.10287e-08	0.0700621	1574.33	0.256435
GPATCH4	ENSG00000160818.15	0.10123	2.05239	0.040132	0.0488761	0.0493232	605.572	0.110934
AL365181.2	ENSG00000280316.1	-0.610824	-9.85157	6.74786e-23	2.28315e-22	0.0620027	40.5745	0.0737834
HAPLN2	ENSG00000132702.11	1.08256	5.88448	3.99316e-09	7.61066e-09	0.183968	17.6657	0.166833
RP11-284F21.9	ENSG00000272068.1	3.06331	14.6437	1.47817e-48	1.09609e-47	0.20919	37.1536	0.520464
BCAN	ENSG00000132692.17	0.232927	0.86121	0.389122	0.421588	0.270465	17.01	0.681147
RP11-284F21.10	ENSG00000272405.1	3.15247	17.4429	3.89878e-68	5.06549e-67	0.180731	77.9933	0.93327
RP11-284F21.7	ENSG00000229953.1	3.50597	21.2644	2.42603e-100	8.42343e-99	0.164875	26.8358	0.313675
NES	ENSG00000132688.10	-0.262651	-2.71268	0.00667408	0.00871516	0.0968235	3162.91	0.646934
CRABP2	ENSG00000143320.7	-1.06975	-6.13389	8.57531e-10	1.68849e-09	0.1744	53.5704	0.545224
ISG20L2	ENSG00000143319.15	0.0464152	1.55453	0.120057	0.139269	0.0298579	846.066	0.0427516
RRNAD1	ENSG00000143303.10	-0.37325	-11.349	7.50189e-30	3.20153e-29	0.0328884	715.697	0.0790099
MRPL24	ENSG00000143314.11	-0.0457079	-0.956619	0.338759	0.370346	0.0477806	1289.94	0.109736
HDGF	ENSG00000143321.17	-0.0621454	-1.26066	0.207431	0.233818	0.0492958	5779.67	0.126231
PRCC	ENSG00000143294.13	0.0108015	0.227091	0.820353	0.837539	0.0475649	896.52	0.0985519
SH2D2A	ENSG00000027869.10	2.0284	13.8963	6.67419e-44	4.32299e-43	0.145967	113.701	0.851775
NTRK1	ENSG00000198400.10	-2.35925	-15.4796	4.76084e-54	4.19251e-53	0.15241	45.0396	0.521496
INSRR	ENSG00000027644.4	-4.72336	-21.6832	2.95514e-104	1.13483e-102	0.217835	101.103	1.74318
PEAR1	ENSG00000187800.12	0.629415	6.06036	1.35816e-09	2.64589e-09	0.103858	747.783	0.647927
ARHGEF11	ENSG00000132694.17	-0.206385	-4.32887	1.49876e-05	2.35956e-05	0.0476764	2749.18	0.117601
KRT8P45	ENSG00000224520.2	0.3728	2.80431	0.00504241	0.00664563	0.132938	9.94711	0.0379373
ETV3	ENSG00000117036.10	0.14043	3.38793	0.000704232	0.00099255	0.0414503	1302.88	0.0912595
FCRL5	ENSG00000143297.17	1.99657	7.35362	1.92908e-13	4.48326e-13	0.271509	265.834	2.20476
FCRL3	ENSG00000160856.19	2.45186	12.1029	1.01931e-33	4.88425e-33	0.202584	163.631	1.471
FCRL2	ENSG00000132704.14	1.23399	4.88248	1.04759e-06	1.76244e-06	0.252739	52.7158	0.716372
FCRL1	ENSG00000163534.13	0.707003	2.89002	0.00385222	0.00512742	0.244636	71.9605	0.901161
CD5L	ENSG00000073754.5	5.61975	17.1351	8.11811e-66	9.86119e-65	0.327967	95.2383	1.67033
KIRREL	ENSG00000183853.16	0.227465	2.70556	0.00681885	0.00889559	0.0840731	3087.49	0.39522
KIRREL-IT1	ENSG00000226520.1	0.178673	1.66149	0.0966156	0.113251	0.107538	52.6313	0.187205
CD1D	ENSG00000158473.6	2.34712	23.2842	6.41459e-120	3.94132e-118	0.100803	254.179	1.1643
RP11-404O13.5	ENSG00000176320.2	1.23792	7.18764	6.59209e-13	1.49551e-12	0.172229	11.139	0.0781927
CD1A	ENSG00000158477.6	2.63433	9.98195	1.82842e-23	6.30786e-23	0.263909	11.6219	0.196339
CD1C	ENSG00000158481.11	-0.300334	-2.03532	0.0418189	0.0508286	0.147561	89.5109	0.488574
CD1E	ENSG00000158488.14	0.436374	2.45877	0.0139416	0.0177264	0.177477	48.906	0.416356
SPTA1	ENSG00000163554.10	3.16128	16.3287	6.17181e-60	6.46761e-59	0.193603	45.6843	0.602231
MNDA	ENSG00000163563.7	1.94564	19.4746	1.80327e-84	3.74382e-83	0.0999067	665.712	1.2247
PYHIN1	ENSG00000163564.13	2.41291	16.1631	9.18425e-59	9.30308e-58	0.149285	242.037	1.41913
IFI16	ENSG00000163565.17	1.80811	21.5569	4.55787e-103	1.70709e-101	0.0838759	3404.4	1.12753
AIM2	ENSG00000163568.12	2.59764	15.4584	6.62693e-54	5.81054e-53	0.168041	129.254	1.16033
CADM3	ENSG00000162706.11	2.7875	12.2708	1.2998e-34	6.38329e-34	0.227166	268.286	2.01369
CADM3-AS1	ENSG00000225670.4	1.85296	9.67971	3.67758e-22	1.21056e-21	0.191427	85.9942	0.878718
ACKR1	ENSG00000213088.8	1.32366	7.08489	1.39156e-12	3.11387e-12	0.186829	401.759	1.85577
FCER1A	ENSG00000179639.9	-0.436686	-2.75991	0.00578174	0.00758297	0.158225	197.023	0.873676
APCS	ENSG00000132703.3	3.50929	6.54831	5.81906e-11	1.21008e-10	0.535908	28.2782	1.05045
CRP	ENSG00000132693.11	5.99507	14.4847	1.51347e-47	1.08932e-46	0.413889	138.368	2.91469
DUSP23	ENSG00000158716.7	0.629134	6.90027	5.19035e-12	1.13089e-11	0.0911752	1211.33	0.425955
FCRL6	ENSG00000181036.12	2.01175	15.2785	1.06285e-52	9.01618e-52	0.131671	104.106	0.725221
SLAMF8	ENSG00000158714.9	2.41741	16.8742	6.96743e-64	8.04087e-63	0.143261	461.944	1.75436
C1orf204	ENSG00000188004.8	-1.03827	-17.029	5.00188e-65	5.96831e-64	0.0609704	135.417	0.265176
VSIG8	ENSG00000243284.1	-3.60672	-26.6134	4.74433e-156	8.05209e-154	0.135522	24.7376	0.367405
RP11-190A12.8	ENSG00000272668.1	0.0124902	0.107477	0.91441	0.923189	0.116212	62.8258	0.248652
CFAP45	ENSG00000213085.8	-0.665462	-6.39557	1.59953e-10	3.26499e-10	0.10405	36.0709	0.141554
TAGLN2	ENSG00000158710.13	1.15828	16.05	5.71421e-58	5.64904e-57	0.0721666	5905.5	0.573582
IGSF9	ENSG00000085552.15	-2.46112	-12.4517	1.36957e-35	6.92775e-35	0.197654	35.5431	0.494924
RP11-226L15.5	ENSG00000260766.1	0.0559927	1.26692	0.205183	0.231435	0.0441958	88.7543	0.0487123
PIGM	ENSG00000143315.6	-0.00996176	-0.301569	0.762981	0.784908	0.0330331	613.777	0.0497573
KCNJ10	ENSG00000177807.6	-4.92391	-19.6232	9.80399e-86	2.10197e-84	0.250923	836.45	6.17799
IGSF8	ENSG00000162729.12	-0.298081	-6.58613	4.51436e-11	9.42568e-11	0.0452589	1263.14	0.121089
ATP1A2	ENSG00000018625.13	-0.205815	-1.44474	0.14853	0.17044	0.142458	235.034	0.781248
RP11-536C5.7	ENSG00000227741.1	0.274664	3.07592	0.00209853	0.00285522	0.089295	16.5943	0.0394412
PEA15	ENSG00000162734.11	0.870983	16.0034	1.20948e-57	1.18268e-56	0.0544248	3897.24	0.336115
DCAF8	ENSG00000132716.17	-0.175751	-6.13003	8.78627e-10	1.72932e-09	0.0286704	3543.74	0.046501
RP11-179G5.1	ENSG00000224261.2	-0.275578	-3.39739	0.000680314	0.000960177	0.0811147	13.4055	0.02356
PEX19	ENSG00000162735.17	-0.196601	-4.44859	8.64346e-06	1.38102e-05	0.0441941	2076.9	0.120495
COPA	ENSG00000122218.13	0.166033	4.29483	1.74827e-05	2.74099e-05	0.0386588	10724.2	0.0729541
NCSTN	ENSG00000162736.14	-0.097507	-2.38512	0.0170734	0.021518	0.0408813	3138.62	0.080701
VANGL2	ENSG00000162738.5	-0.698886	-4.23488	2.28675e-05	3.56245e-05	0.165031	238.805	1.08419
SLAMF6	ENSG00000162739.12	2.40839	15.3871	1.99936e-53	1.725e-52	0.156521	354.151	1.74904
CD84	ENSG00000066294.13	2.76667	23.1773	7.72261e-119	4.59382e-117	0.11937	2313.82	2.42956
SLAMF1	ENSG00000117090.13	1.40512	9.59428	8.45078e-22	2.73979e-21	0.146454	124.974	0.741228
RP11-404F10.2	ENSG00000228863.7	1.15175	6.07499	1.23995e-09	2.42026e-09	0.189589	14.2783	0.136117
CD48	ENSG00000117091.8	1.99383	15.0739	2.40593e-51	1.95356e-50	0.132271	600.186	1.56156
SLAMF7	ENSG00000026751.15	2.69778	14.6977	6.6703e-49	5.00582e-48	0.183552	584.767	2.25603
LY9	ENSG00000122224.16	1.67693	10.5732	3.96666e-26	1.49558e-25	0.158601	149.451	0.962487
CD244	ENSG00000122223.11	2.14121	16.7518	5.48987e-63	6.19428e-62	0.127819	110.578	0.751503
ITLN1	ENSG00000179914.4	-3.20632	-14.5396	6.79749e-48	4.93789e-47	0.220523	33.2667	0.755897
RP11-312J18.5	ENSG00000213080.3	-0.535729	-4.44965	8.60084e-06	1.37448e-05	0.120398	10.9703	0.0431453
F11R	ENSG00000158769.16	-0.291709	-5.87715	4.17386e-09	7.94819e-09	0.0496344	2419.62	0.157688
RP11-544M22.13	ENSG00000270149.4	0.212391	2.29004	0.022019	0.0274487	0.0927455	12.7932	0.0284038
TSTD1	ENSG00000215845.9	-0.658412	-10.1404	3.65763e-24	1.29347e-23	0.0649298	814.673	0.312479
USF1	ENSG00000158773.13	0.410937	12.5988	2.14459e-36	1.10884e-35	0.0326172	1718.01	0.0845543
ARHGAP30	ENSG00000186517.12	2.12998	19.6343	7.87828e-86	1.69209e-84	0.108483	1258.37	1.57779
PVRL4	ENSG00000143217.8	-2.56712	-13.285	2.82742e-40	1.6456e-39	0.193234	98.8776	1.26961
KLHDC9	ENSG00000162755.12	-0.920129	-11.2052	3.84271e-29	1.60714e-28	0.0821159	244.568	0.412668
PFDN2	ENSG00000143256.4	-0.0129294	-0.283107	0.777095	0.798136	0.0456697	441.997	0.0827415
NIT1	ENSG00000158793.12	-0.26953	-5.4258	5.7694e-08	1.0386e-07	0.0496755	1779.83	0.140301
DEDD	ENSG00000158796.15	0.158591	5.9561	2.58328e-09	4.96603e-09	0.0266267	911.039	0.0402342
UFC1	ENSG00000143222.10	0.42212	9.16116	5.13436e-20	1.54796e-19	0.0460772	2387.16	0.153557
USP21	ENSG00000143258.14	-0.284869	-6.42006	1.36224e-10	2.78813e-10	0.0443717	699.405	0.103705
PPOX	ENSG00000143224.16	0.074538	2.21784	0.026566	0.0328924	0.0336084	678.018	0.0523843
B4GALT3	ENSG00000158850.13	0.178843	5.10746	3.26526e-07	5.64444e-07	0.0350161	1073.13	0.064418
ADAMTS4	ENSG00000158859.9	1.34052	6.53925	6.18292e-11	1.28454e-10	0.204996	1364.94	3.11661
NDUFS2	ENSG00000158864.11	-0.67125	-15.2429	1.83408e-52	1.54559e-51	0.0440367	3920.79	0.197047
FCER1G	ENSG00000158869.9	2.3457	23.3331	2.04703e-120	1.28376e-118	0.100531	982.885	1.58258
TOMM40L	ENSG00000158882.11	-0.313541	-7.40158	1.34574e-13	3.14655e-13	0.0423614	684.835	0.10102
NR1I3	ENSG00000143257.10	-7.33575	-26.2346	1.07034e-151	1.5649e-149	0.279621	135.484	2.58453
MPZ	ENSG00000158887.14	0.262306	3.70016	0.000215467	0.000315233	0.0708904	90.3094	0.128659
SDHC	ENSG00000143252.13	-0.892882	-14.8417	7.87223e-50	6.08081e-49	0.0601603	4236.4	0.370774
CFAP126	ENSG00000188931.3	-0.741157	-4.24378	2.19788e-05	3.42752e-05	0.174646	12.387	0.091899
RP11-122G18.7	ENSG00000215840.3	0.189926	2.36252	0.018151	0.0228145	0.080391	27.5953	0.0574013
FCGR2A	ENSG00000143226.12	1.82989	19.2456	1.53772e-82	3.04906e-81	0.0950813	2401.32	1.25198
HSPA6	ENSG00000173110.7	1.35257	10.9208	9.16345e-28	3.65004e-27	0.123852	238.352	0.82304
FCGR3A	ENSG00000203747.8	3.5911	27.9123	1.89082e-171	4.68268e-169	0.128656	3667.96	3.81421
FCGR2B	ENSG00000072694.17	1.85385	13.0591	5.63599e-39	3.14233e-38	0.141958	440.268	1.39073
FCGR2C	ENSG00000244682.6	2.10603	15.4991	3.5174e-54	3.10879e-53	0.13588	818.397	1.7493
HSPA7	ENSG00000225217.1	2.0895	14.6641	1.094e-48	8.1471e-48	0.14249	591.352	1.69226
FCGR3B	ENSG00000162747.8	1.57724	8.92515	4.45097e-19	1.29682e-18	0.176718	150.802	0.933477
FCRLA	ENSG00000132185.15	1.1099	4.79499	1.62684e-06	2.70509e-06	0.23147	30.1812	0.400128
FCRLB	ENSG00000162746.13	-0.922498	-7.83241	4.78603e-15	1.18952e-14	0.11778	119.224	0.460614
DUSP12	ENSG00000081721.10	0.415908	12.3605	4.27331e-35	2.12527e-34	0.033648	489.891	0.0841824
ATF6	ENSG00000118217.5	-0.00987074	-0.320019	0.748954	0.771492	0.0308442	4656.9	0.0464242
RP11-456P18.2	ENSG00000229808.1	0.0244403	0.477615	0.632924	0.661032	0.0511716	85.6665	0.0634647
OLFML2B	ENSG00000162745.9	2.59451	20.1327	3.81267e-90	9.39426e-89	0.12887	1068.11	2.14702
NOS1AP	ENSG00000198929.11	-2.61824	-20.8733	9.37085e-97	2.86798e-95	0.125435	224.456	1.62189
MIR4654	ENSG00000266144.1	-2.98456	-20.8928	6.22853e-97	1.92324e-95	0.142851	10.9876	0.107448
C1orf226	ENSG00000239887.4	-2.53367	-19.6381	7.30416e-86	1.57435e-84	0.129018	199.116	1.52235
SH2D1B	ENSG00000198574.5	1.38031	11.7661	5.83613e-32	2.64605e-31	0.117312	42.1358	0.257236
UHMK1	ENSG00000152332.14	-0.0389257	-0.796816	0.425558	0.458363	0.0488516	7466.48	0.125493
UAP1	ENSG00000117143.12	0.0684279	1.04292	0.296986	0.327287	0.0656118	1754.38	0.211101
RP11-359K18.4	ENSG00000272574.1	-0.317081	-3.56446	0.000364605	0.000524383	0.0889564	60.986	0.155864
DDR2	ENSG00000162733.15	0.188214	1.81477	0.0695591	0.082767	0.103712	2394.28	0.580423
HSD17B7	ENSG00000132196.12	1.35428	14.3671	8.32867e-47	5.87607e-46	0.094263	785.127	0.653972
RGS4	ENSG00000117152.12	1.04276	6.53607	6.31565e-11	1.31155e-10	0.159539	220.977	1.03503
RGS5	ENSG00000143248.11	2.97426	22.3608	9.48759e-111	4.44525e-109	0.133012	27933.8	2.95733
NUF2	ENSG00000143228.11	2.32829	19.7969	3.16704e-87	7.13025e-86	0.117609	67.8386	0.531406
PBX1	ENSG00000185630.17	-1.26635	-11.9957	3.74348e-33	1.76347e-32	0.105567	5128.61	1.25026
AL391001.1	ENSG00000274155.2	-1.18896	-10.5826	3.58778e-26	1.35484e-25	0.112351	49.6684	0.263375
RNU6-171P	ENSG00000207082.1	-1.03821	-9.25703	2.10191e-20	6.42244e-20	0.112154	70.8566	0.326779
AL391001.2	ENSG00000277116.1	-1.22878	-11.2168	3.37341e-29	1.41428e-28	0.109549	20.0686	0.0954831
RP11-477H21.2	ENSG00000269887.1	-1.13829	-9.99304	1.6349e-23	5.64747e-23	0.113909	115.07	0.503084
RP11-506O24.2	ENSG00000271917.1	-0.930764	-8.13645	4.07039e-16	1.06053e-15	0.114394	48.8532	0.224813
MGST3	ENSG00000143198.11	-0.107444	-2.19583	0.028104	0.0347205	0.0489307	3953.51	0.127435
ALDH9A1	ENSG00000143149.11	-0.77174	-11.9769	4.69461e-33	2.20213e-32	0.0644357	4599.53	0.368963
TMCO1	ENSG00000143183.15	0.183713	3.97851	6.93496e-05	0.000104841	0.0461764	2983.58	0.112429
RP11-466F5.8	ENSG00000224358.1	-0.291996	-3.59548	0.000323798	0.0004678	0.0812119	77.3129	0.1585
UCK2	ENSG00000143179.11	0.371521	5.29008	1.22265e-07	2.16265e-07	0.0702298	807.182	0.236646
FAM78B	ENSG00000188859.6	0.769538	6.46693	1.00014e-10	2.05934e-10	0.118996	147.016	0.449106
RP11-9L18.3	ENSG00000230898.1	0.540594	4.37498	1.21444e-05	1.92329e-05	0.123565	25.6263	0.127384
RP11-9L18.2	ENSG00000215835.2	-0.197083	-1.95172	0.050971	0.0614631	0.100979	11.8073	0.0286513
POGK	ENSG00000143157.10	-0.058276	-1.62708	0.10372	0.121169	0.0358163	3199.85	0.0605906
TADA1	ENSG00000152382.5	-0.160223	-3.80321	0.000142832	0.00021162	0.0421283	601.247	0.0847134
ILDR2	ENSG00000143195.11	-0.949225	-6.34466	2.22922e-10	4.51649e-10	0.14961	1359.76	1.69534
MAEL	ENSG00000143194.11	-0.217066	-1.33296	0.182545	0.207268	0.162845	54.5445	0.373674
GPA33	ENSG00000143167.10	2.19766	13.3466	1.23958e-40	7.30033e-40	0.16466	12.3329	0.101073
DUSP27	ENSG00000198842.8	0.787407	4.71028	2.47381e-06	4.07212e-06	0.167168	14.124	0.105412
POU2F1	ENSG00000143190.20	0.0433419	1.94368	0.051934	0.0625807	0.0222989	2623.32	0.0259703
RP11-52A20.2	ENSG00000272033.1	0.373872	7.53986	4.70492e-14	1.12092e-13	0.0495861	110.971	0.0877616
CD247	ENSG00000198821.9	2.38504	19.3997	7.76971e-84	1.59266e-82	0.122943	321.087	1.4
RP11-104L21.2	ENSG00000233411.1	2.03276	13.4973	1.62133e-41	9.80553e-41	0.150605	14.0403	0.0989652
RP11-104L21.3	ENSG00000273160.1	2.03828	13.1445	1.82926e-39	1.03681e-38	0.155066	14.148	0.105561
CREG1	ENSG00000143162.7	0.653804	10.421	1.98844e-25	7.3365e-25	0.062739	4421.72	0.288643
RCSD1	ENSG00000198771.9	1.53158	20.7371	1.60423e-95	4.69091e-94	0.0738572	1351.24	0.767016
MPZL1	ENSG00000197965.10	0.89237	13.541	8.9547e-42	5.44143e-41	0.0659013	3941.13	0.358896
ADCY10	ENSG00000143199.16	0.163873	1.76993	0.0767394	0.0909363	0.0925874	112.938	0.239062
MPC2	ENSG00000143158.9	-0.157491	-2.0471	0.0406484	0.0494752	0.0769336	3724.98	0.353863
DCAF6	ENSG00000143164.14	0.236696	5.66515	1.46896e-08	2.72858e-08	0.0417811	4047.2	0.0901265
GPR161	ENSG00000143147.13	0.879394	10.1345	3.88289e-24	1.37253e-23	0.0867722	513.6	0.495892
TIPRL	ENSG00000143155.11	0.275784	6.5292	6.61237e-11	1.37246e-10	0.0422386	1349.76	0.106662
SFT2D2	ENSG00000213064.8	0.230858	4.73827	2.15549e-06	3.56289e-06	0.048722	8886.99	0.130677
TBX19	ENSG00000143178.11	0.967861	14.5758	4.00568e-48	2.93001e-47	0.0664021	234.96	0.300333
XCL2	ENSG00000143185.3	2.15187	13.4839	1.94591e-41	1.17306e-40	0.159588	24.8035	0.241467
XCL1	ENSG00000143184.4	1.82435	11.3086	1.19018e-29	5.0526e-29	0.161324	34.7303	0.34047
DPT	ENSG00000143196.4	-1.44942	-6.32431	2.54366e-10	5.13727e-10	0.229182	183.487	1.98437
RP1-10C16.1	ENSG00000235736.1	-1.85316	-11.6446	2.44486e-31	1.08915e-30	0.159144	13.1167	0.104267
LINC00626	ENSG00000225826.1	3.24963	11.3108	1.15981e-29	4.92626e-29	0.287303	23.6396	0.599882
LINC00970	ENSG00000203601.3	-1.76574	-12.054	1.84856e-33	8.79354e-33	0.146487	52.9177	0.465322
RP5-1018K9.1	ENSG00000237707.1	-5.21037	-30.0993	4.94483e-199	1.79121e-196	0.173106	44.0068	0.891714
ATP1B1	ENSG00000143153.11	-1.06813	-13.2873	2.74252e-40	1.59734e-39	0.0803868	35405.1	0.677504
NME7	ENSG00000143156.12	0.226	5.52087	3.3732e-08	6.14436e-08	0.0409355	806.464	0.0953307
BLZF1	ENSG00000117475.12	0.348191	9.30234	1.37393e-20	4.23702e-20	0.0374305	1347.7	0.0917123
CCDC181	ENSG00000117477.11	-2.79193	-13.9963	1.64153e-44	1.08319e-43	0.199476	133.319	1.60137
SLC19A2	ENSG00000117479.11	-0.780641	-7.44758	9.50708e-14	2.23561e-13	0.104818	1054.01	0.785194
RP1-206D15.5	ENSG00000234604.2	-0.334734	-2.41068	0.0159229	0.0201345	0.138855	37.0999	0.215781
RP1-206D15.6	ENSG00000213062.4	-1.35257	-13.0006	1.21323e-38	6.7073e-38	0.104038	51.3287	0.286524
F5	ENSG00000198734.9	1.44903	5.58699	2.31038e-08	4.24666e-08	0.259357	880.843	3.06279
SELP	ENSG00000174175.15	-0.185297	-1.58758	0.112381	0.130808	0.116716	560.772	0.707372
C1orf112	ENSG00000000460.15	0.776076	19.9392	1.85985e-88	4.30302e-87	0.0389221	386.096	0.176564
SELL	ENSG00000188404.7	1.18623	9.65374	4.73953e-22	1.55255e-21	0.122878	399.847	0.899329
SELE	ENSG00000007908.14	-0.795564	-3.27766	0.00104671	0.00145747	0.242723	398.031	2.18246
METTL18	ENSG00000171806.10	0.452798	8.12169	4.59737e-16	1.19578e-15	0.0557517	242.519	0.165596
SCYL3	ENSG00000000457.12	-0.149796	-5.44478	5.18702e-08	9.36395e-08	0.0275119	1067.44	0.0397712
RN7SL333P	ENSG00000239494.2	0.653794	7.44388	9.77703e-14	2.29864e-13	0.0878297	9.77322	0.0176656
KIFAP3	ENSG00000075945.11	0.263282	6.46789	9.93836e-11	2.04653e-10	0.040706	2358.69	0.0962014
RN7SL269P	ENSG00000243051.3	0.46978	6.90873	4.88997e-12	1.06659e-11	0.067998	22.1636	0.0357755
GORAB	ENSG00000120370.11	0.354231	7.49534	6.61286e-14	1.56564e-13	0.0472602	419.774	0.1106
PRRX1	ENSG00000116132.10	1.52263	8.45304	2.83806e-17	7.73931e-17	0.180128	471.271	1.78504
RP1-79C4.4	ENSG00000271811.1	1.47072	7.015	2.29942e-12	5.09234e-12	0.209653	19.1254	0.213856
FMO3	ENSG00000007933.11	0.133398	0.810166	0.417845	0.450715	0.164656	695.813	1.44097
FMO6P	ENSG00000117507.4	-0.276902	-2.0933	0.0363227	0.0444218	0.132281	6.81767	0.156812
FMO2	ENSG00000094963.12	0.972147	5.73533	9.73212e-09	1.82111e-08	0.169501	2198.52	2.1721
RP1-45C12.1	ENSG00000231424.2	1.53626	10.3245	5.45975e-25	1.98306e-24	0.148798	23.7321	0.190588
FMO1	ENSG00000010932.14	-1.91959	-10.6119	2.62285e-26	9.94324e-26	0.18089	4777.84	3.74717
FMO4	ENSG00000076258.8	-2.1698	-21.3643	2.8685e-101	1.0208e-99	0.101562	1567.68	1.49759
RP4-798A17.5	ENSG00000225704.2	-3.06123	-25.2883	4.29606e-141	4.73933e-139	0.121053	70.7357	0.874919
PRRC2C	ENSG00000117523.14	0.270856	5.50848	3.61944e-08	6.58449e-08	0.0491707	12415	0.126915
RN7SL425P	ENSG00000239373.3	0.18826	3.24718	0.00116555	0.00161765	0.0579765	80.8622	0.0800504
Z98750.1	ENSG00000276381.1	0.303115	3.73971	0.000184231	0.00027102	0.081053	16.3473	0.0308491
MYOC	ENSG00000034971.13	-1.27131	-5.63525	1.748e-08	3.23525e-08	0.225599	10.2263	0.112719
VAMP4	ENSG00000117533.13	0.115019	2.1483	0.03169	0.0389584	0.0535396	733.261	0.142451
RP4-560B9.4	ENSG00000236741.4	5.2895	22.6889	5.76126e-114	2.99413e-112	0.233131	49.076	0.826761
METTL13	ENSG00000010165.18	0.221887	5.03275	4.83506e-07	8.28779e-07	0.0440888	1262.93	0.0971865
DNM3	ENSG00000197959.12	-0.200806	-2.32132	0.0202697	0.025358	0.0865052	936.326	0.431871
DNM3-IT1	ENSG00000233540.1	0.467541	4.20606	2.59866e-05	4.03232e-05	0.111159	18.8359	0.0694594
DNM3OS	ENSG00000230630.2	-0.368239	-2.89423	0.00380084	0.00506125	0.127232	203.652	0.614219
PIGC	ENSG00000135845.8	0.355403	9.85794	6.33323e-23	2.14556e-22	0.0360524	907.33	0.0908106
SUCO	ENSG00000094975.12	0.0726741	1.22618	0.22013	0.247089	0.0592686	2843.06	0.155428
FASLG	ENSG00000117560.7	2.81416	17.6898	5.02859e-70	6.9422e-69	0.159084	81.6185	0.840589
AIMP1P2	ENSG00000227177.1	0.337727	1.71467	0.0864054	0.101878	0.196963	19.4519	0.180341
TNFSF18	ENSG00000120337.8	1.54358	8.79445	1.43746e-18	4.11019e-18	0.175518	38.41	0.388818
TNFSF4	ENSG00000117586.9	0.950529	12.1647	4.79162e-34	2.31566e-33	0.0781383	173.452	0.308298
RP11-296O14.2	ENSG00000231615.2	0.244252	4.13584	3.53661e-05	5.4494e-05	0.0590574	95.1073	0.0954671
RP11-296O14.3	ENSG00000203739.3	0.102732	2.04868	0.0404935	0.049299	0.0501453	183.73	0.0914519
PRDX6	ENSG00000117592.8	-0.299335	-5.6589	1.52346e-08	2.82788e-08	0.0528963	5643.69	0.161693
SLC9C2	ENSG00000162753.11	0.617842	2.97437	0.00293595	0.00394636	0.207722	45.7873	0.457168
ANKRD45	ENSG00000183831.6	-0.364813	-2.52968	0.0114165	0.0146278	0.144213	68.7916	0.389595
KLHL20	ENSG00000076321.9	0.102383	3.68406	0.000229549	0.000335207	0.0277907	1365.19	0.0393398
RP11-360D2.2	ENSG00000225591.2	-0.371868	-5.1015	3.36969e-07	5.82205e-07	0.0728939	21.8964	0.0400709
RN7SKP160	ENSG00000200674.1	-0.417693	-4.18626	2.83588e-05	4.39339e-05	0.099777	12.1393	0.0300573
CENPL	ENSG00000120334.14	0.867189	15.9288	3.99647e-57	3.85357e-56	0.0544414	200.925	0.210516
DARS2	ENSG00000117593.9	-0.643785	-12.3283	6.37887e-35	3.15499e-34	0.0522202	1355.66	0.221439
GAS5-AS1	ENSG00000270084.1	-0.594935	-10.2492	1.19355e-24	4.28957e-24	0.0580471	43.1177	0.0708323
GAS5	ENSG00000234741.6	1.12358	14.1099	3.3e-45	2.23033e-44	0.0796308	3930.33	0.552675
ZBTB37	ENSG00000185278.13	-0.201079	-5.86268	4.55444e-09	8.65797e-09	0.0342981	4594.45	0.0676136
SERPINC1	ENSG00000117601.12	-3.342	-19.9528	1.41623e-88	3.29865e-87	0.167495	32.3014	0.524128
RC3H1	ENSG00000135870.10	0.120494	4.65417	3.25288e-06	5.32313e-06	0.0258894	3747.02	0.038279
RC3H1-IT1	ENSG00000236535.1	0.260885	4.95485	7.23879e-07	1.22848e-06	0.0526525	61.3926	0.0587106
RABGAP1L	ENSG00000152061.20	-0.407669	-6.51487	7.27528e-11	1.50722e-10	0.0625752	3854.41	0.187331
GPR52	ENSG00000203737.3	-0.450048	-7.76315	8.28479e-15	2.03989e-14	0.0579724	159.975	0.125569
RP1-102G20.2	ENSG00000237249.1	-0.326714	-4.35766	1.31461e-05	2.07665e-05	0.0749746	23.3355	0.0432233
RABGAP1L-IT1	ENSG00000223525.1	-0.454468	-6.37654	1.81138e-10	3.68873e-10	0.071272	47.5661	0.0891021
CACYBP	ENSG00000116161.16	0.0228694	0.428365	0.668385	0.695196	0.0533875	1412.19	0.137082
MRPS14	ENSG00000120333.4	-0.0810076	-2.26997	0.0232094	0.0288839	0.0356866	987.098	0.0649744
TNN	ENSG00000120332.14	0.404435	1.96239	0.0497175	0.0600023	0.206093	58.3077	0.608595
KIAA0040	ENSG00000235750.8	0.0188816	0.343395	0.731301	0.754588	0.0549849	1918.65	0.163182
TNR	ENSG00000116147.15	1.60272	7.45822	8.76985e-14	2.06525e-13	0.214894	25.3535	0.589702
RP11-318C24.2	ENSG00000227740.1	0.12247	1.51469	0.129851	0.150057	0.0808547	14.8904	0.0254063
RFWD2	ENSG00000143207.18	0.199557	6.18183	6.33634e-10	1.25609e-09	0.0322813	2146.16	0.0555893
SCARNA3	ENSG00000252906.1	0.5598	6.81739	9.27104e-12	1.99652e-11	0.0821136	12.6214	0.0232692
RP11-195C7.1	ENSG00000236021.1	-0.409465	-4.58056	4.63742e-06	7.52692e-06	0.0893921	22.9202	0.060502
PAPPA2	ENSG00000116183.9	-3.49507	-15.6528	3.1805e-55	2.91066e-54	0.223288	1631.69	5.79429
ASTN1	ENSG00000152092.14	-0.340171	-1.35064	0.176812	0.201107	0.25186	18.4389	0.396595
BRINP2	ENSG00000198797.6	1.4943	6.37527	1.82647e-10	3.71851e-10	0.23439	7.9482	0.285853
SEC16B	ENSG00000120341.17	0.109862	1.23381	0.217274	0.244143	0.0890427	141.494	0.252224
RP4-798P15.3	ENSG00000254154.7	0.230536	2.70679	0.00679373	0.00886424	0.0851694	405.791	0.339756
RP11-568K15.1	ENSG00000242193.8	-0.115688	-1.42793	0.153313	0.175692	0.0810183	2729.92	0.374326
RASAL2-AS1	ENSG00000224687.1	0.0227154	0.347619	0.728126	0.75176	0.0653456	41.3284	0.058744
RASAL2	ENSG00000075391.15	0.339086	6.35965	2.02208e-10	4.10539e-10	0.0533183	4367.58	0.178851
RP4-765C7.2	ENSG00000213058.3	1.03048	5.11952	3.06317e-07	5.30492e-07	0.201284	112.262	1.10472
C1orf220	ENSG00000213057.5	-0.397424	-5.01437	5.32076e-07	9.10041e-07	0.079257	80.8484	0.159387
RP11-428K3.1	ENSG00000273062.1	-0.631505	-5.54908	2.8717e-08	5.25137e-08	0.113803	13.7952	0.0482123
RALGPS2	ENSG00000116191.16	-0.359677	-5.12333	3.00188e-07	5.20249e-07	0.0702039	1346.99	0.277335
ANGPTL1	ENSG00000116194.11	-1.87471	-10.6935	1.09137e-26	4.18907e-26	0.175313	335.475	1.91293
FAM20B	ENSG00000116199.10	-0.234331	-5.64613	1.641e-08	3.03953e-08	0.041503	2821.23	0.0991332
TOR3A	ENSG00000186283.12	0.339821	4.99815	5.78817e-07	9.87757e-07	0.0679894	912.159	0.194398
ABL2	ENSG00000143322.18	0.8276	14.5464	6.15476e-48	4.47368e-47	0.0568938	3996.45	0.30325
SOAT1	ENSG00000057252.11	0.816161	12.7847	1.99733e-37	1.06633e-36	0.0638391	3405.97	0.310113
AXDND1	ENSG00000162779.19	-0.726645	-7.28552	3.20428e-13	7.37766e-13	0.0997382	63.5852	0.231297
RP11-545A16.1	ENSG00000261250.1	-5.04323	-16.5545	1.48676e-61	1.61016e-60	0.304645	16.5682	0.298246
NPHS2	ENSG00000116218.11	-5.7851	-13.4209	4.56324e-41	2.71912e-40	0.431052	1138.14	8.51926
RP11-545A16.3	ENSG00000227141.2	-0.884065	-3.99515	6.46523e-05	9.78798e-05	0.221284	21.3252	0.22729
TDRD5	ENSG00000162782.14	-2.06001	-7.6006	2.94764e-14	7.07608e-14	0.271033	91.9534	1.31085
FAM163A	ENSG00000143340.6	3.35149	17.8029	6.71489e-71	9.58086e-70	0.188256	20.6606	0.261034
TOR1AIP2	ENSG00000169905.11	0.13707	3.3294	0.000870329	0.0012183	0.0411696	6357.48	0.0839118
RP11-533E19.7	ENSG00000272906.1	-0.714274	-10.1489	3.35261e-24	1.18716e-23	0.0703797	30.9081	0.0722965
TOR1AIP1	ENSG00000143337.17	0.290878	8.3652	6.00107e-17	1.61883e-16	0.0347724	3757.55	0.0842388
RN7SL230P	ENSG00000264916.2	0.358606	4.67691	2.91224e-06	4.77697e-06	0.0766757	24.9492	0.0499835
CEP350	ENSG00000135837.14	0.309251	11.8804	1.49684e-32	6.9039e-32	0.0260304	8206.25	0.0575845
RP11-533E19.3	ENSG00000235145.2	0.079324	1.52916	0.126224	0.146074	0.0518742	88.1178	0.0680975
QSOX1	ENSG00000116260.15	1.40385	10.7054	9.59913e-27	3.69443e-26	0.131134	4252.54	0.917877
LHX4	ENSG00000121454.5	-2.04248	-10.1883	2.23616e-24	7.96353e-24	0.200473	76.4279	0.891935
LHX4-AS1	ENSG00000230124.5	0.125197	3.72503	0.000195294	0.000286739	0.0336096	1845.19	0.0561693
XPR1	ENSG00000143324.12	-0.252672	-5.08809	3.61689e-07	6.23938e-07	0.0496595	3724.28	0.141576
KIAA1614	ENSG00000135835.9	-0.207932	-3.11025	0.00186926	0.00255373	0.0668536	693.561	0.257113
RP11-46A10.5	ENSG00000243155.1	-0.375232	-5.01183	5.39157e-07	9.21632e-07	0.0748692	42.3802	0.0866176
KIAA1614-AS1	ENSG00000232586.1	-0.0106127	-0.174946	0.861122	0.875222	0.0606628	72.0978	0.0797633
STX6	ENSG00000135823.12	0.566112	18.1766	7.90807e-74	1.21474e-72	0.0311451	1882.84	0.11692
MR1	ENSG00000153029.13	0.931266	16.2576	1.97202e-59	2.03837e-58	0.0572818	1906.56	0.333795
IER5	ENSG00000162783.10	1.33688	20.7614	9.66391e-96	2.83265e-94	0.0643927	764.094	0.557661
CACNA1E	ENSG00000198216.9	-1.30907	-7.86748	3.61855e-15	9.03056e-15	0.16639	640.558	1.64092
ZNF648	ENSG00000179930.5	0.990508	3.34633	0.00081889	0.00114808	0.295998	16.1419	0.335983
RP11-538D16.2	ENSG00000224810.1	0.838432	3.3808	0.000722753	0.00101765	0.247998	8.72309	0.147313
GLUL	ENSG00000135821.15	1.36579	14.1119	3.20968e-45	2.1711e-44	0.0967828	21137.9	0.785455
RNASEL	ENSG00000135828.10	0.429676	11.213	3.5222e-29	1.47538e-28	0.0383196	1304.08	0.110853
RGS16	ENSG00000143333.6	0.340016	2.45759	0.0139871	0.0177816	0.138353	523.693	0.983637
RGS8	ENSG00000135824.11	-1.17011	-4.91648	8.81135e-07	1.48891e-06	0.237998	4.35231	0.161801
NPL	ENSG00000135838.12	-0.48692	-3.81879	0.00013411	0.000199158	0.127506	2681.16	0.900202
DHX9	ENSG00000135829.15	-0.0283904	-1.00724	0.313821	0.344775	0.0281864	8759.16	0.0445116
LAMC1	ENSG00000135862.5	1.00945	17.5768	3.70667e-69	4.98674e-68	0.0574308	12432.2	0.410876
LAMC2	ENSG00000058085.13	-0.672278	-3.23482	0.00121718	0.0016869	0.207825	1126.18	2.46327
NMNAT2	ENSG00000157064.9	1.5014	8.19706	2.46328e-16	6.47572e-16	0.183163	66.7991	0.724183
SMG7-AS1	ENSG00000232860.6	-0.475021	-5.18306	2.1827e-07	3.80835e-07	0.0916487	12.5761	0.0279257
SMG7	ENSG00000116698.19	-0.223338	-5.43223	5.56543e-08	1.00291e-07	0.0411135	2252.57	0.0908132
NCF2	ENSG00000116701.13	1.76979	16.9604	1.61361e-64	1.89556e-63	0.104348	871.587	1.138
ARPC5	ENSG00000162704.14	1.02354	20.2194	6.60902e-91	1.67608e-89	0.0506218	3896.04	0.369458
RGL1	ENSG00000143344.14	0.0426565	0.651614	0.51465	0.546704	0.0654628	5108.33	0.273378
COLGALT2	ENSG00000198756.9	-0.304454	-2.22401	0.0261475	0.0323974	0.136894	93.5991	0.415249
TSEN15	ENSG00000198860.10	-0.0127668	-0.227554	0.819993	0.837242	0.0561044	634.259	0.133362
C1orf21	ENSG00000116667.11	0.121893	1.12305	0.261414	0.290553	0.108537	837.148	0.48646
GS1-115G20.1	ENSG00000230470.1	0.029739	0.255306	0.798487	0.817725	0.116484	24.6782	0.100708
GS1-115G20.2	ENSG00000232036.2	0.10631	0.864108	0.387528	0.420111	0.123028	26.4918	0.123837
EDEM3	ENSG00000116406.17	0.183465	4.36101	1.29462e-05	2.04587e-05	0.0420694	3233.34	0.0967094
FAM129A	ENSG00000135842.15	1.75575	20.6382	1.2457e-94	3.50325e-93	0.0850728	2558.45	1.06201
RNF2	ENSG00000121481.9	0.392341	9.21826	3.01972e-20	9.18519e-20	0.0425613	719.188	0.116065
TRMT1L	ENSG00000121486.10	0.100681	2.42128	0.0154658	0.0195835	0.0415815	1532.55	0.0913764
SWT1	ENSG00000116668.11	0.22813	4.92331	8.50914e-07	1.43904e-06	0.0463367	814.608	0.106748
RP4-635A23.4	ENSG00000238061.2	0.346508	5.4708	4.48003e-08	8.11602e-08	0.0633376	44.2452	0.0643557
RP4-635A23.6	ENSG00000279838.1	0.948844	7.32432	2.40119e-13	5.55652e-13	0.129547	377.383	0.85929
IVNS1ABP	ENSG00000116679.14	0.189992	2.71072	0.00671367	0.00876638	0.0700891	22090.1	0.287616
GS1-279B7.2	ENSG00000273004.1	0.158358	1.79904	0.0720127	0.0855858	0.0880239	26.3421	0.0662221
GS1-204I12.3	ENSG00000279401.1	-2.83159	-14.4618	2.11313e-47	1.51419e-46	0.195798	13.9871	0.182118
GS1-204I12.4	ENSG00000261729.1	-0.366703	-2.50377	0.0122877	0.0156984	0.14646	22.1481	0.122587
HMCN1	ENSG00000143341.10	1.43747	14.3832	6.59595e-47	4.66309e-46	0.0999407	4692.02	1.09089
TPR	ENSG00000047410.12	0.391703	15.5744	1.08588e-54	9.76084e-54	0.0251503	10803.2	0.0700759
C1orf27	ENSG00000157181.13	0.1261	3.19864	0.00138076	0.00190827	0.039423	1936.22	0.0744852
OCLM	ENSG00000262180.1	-0.153971	-2.13557	0.0327147	0.0401815	0.0720986	34.2345	0.0597086
RP11-295K2.3	ENSG00000229739.2	-0.337964	-4.51846	6.22902e-06	1.00271e-05	0.0747962	69.3399	0.126377
GS1-304P7.2	ENSG00000228238.1	-0.471761	-4.44291	8.87489e-06	1.41706e-05	0.106183	19.5231	0.06469
PTGS2	ENSG00000073756.10	-0.481796	-2.67494	0.00747431	0.00971153	0.180115	585.724	1.62996
PACERR	ENSG00000273129.1	0.505111	3.26924	0.00107836	0.00150042	0.154504	12.0719	0.0665522
PLA2G4A	ENSG00000116711.9	-0.62536	-6.40475	1.50617e-10	3.07715e-10	0.0976401	529.033	0.505557
LINC01036	ENSG00000236030.1	-0.575963	-3.52143	0.000429225	0.000614119	0.163559	12.3171	0.0684517
BRINP3	ENSG00000162670.9	-3.78581	-10.6347	2.05541e-26	7.8214e-26	0.355987	58.7334	1.22334
RGS18	ENSG00000150681.8	1.79737	16.7792	3.46718e-63	3.93769e-62	0.107119	216.948	0.857237
RGS1	ENSG00000090104.10	2.73527	17.4594	2.92056e-68	3.81086e-67	0.156665	5397.81	3.47473
RGS13	ENSG00000127074.13	2.21914	13.7477	5.25701e-43	3.31224e-42	0.161419	21.1994	0.194346
RP11-92K2.2	ENSG00000231767.3	0.255684	2.09068	0.0365569	0.0446948	0.122297	18.414	0.0825113
RGS2	ENSG00000116741.7	-0.110737	-0.89362	0.371525	0.403839	0.123919	1708.14	0.822222
LINC01032	ENSG00000234871.1	1.15476	9.87063	5.58107e-23	1.89418e-22	0.116989	10.0461	0.0373371
ZNF101P2	ENSG00000234473.1	0.767129	9.94532	2.64334e-23	9.06128e-23	0.0771347	74.27	0.176475
UCHL5	ENSG00000116750.12	0.115088	2.82553	0.00472028	0.00623802	0.0407314	1260.97	0.079346
TROVE2	ENSG00000116747.11	0.125489	2.67698	0.00742881	0.00965448	0.046877	4006	0.121584
RP11-101E13.5	ENSG00000272579.1	-0.0954813	-1.04895	0.2942	0.324408	0.0910253	23.5358	0.0595871
GLRX2	ENSG00000023572.7	0.0576796	1.00379	0.315478	0.346486	0.0574616	170.574	0.106371
CDC73	ENSG00000134371.9	0.164291	4.62443	3.75635e-06	6.13132e-06	0.0355267	2243.91	0.0696482
B3GALT2	ENSG00000162630.5	-0.974282	-7.16378	7.84799e-13	1.77578e-12	0.136001	57.3254	0.358349
LINC01031	ENSG00000232077.1	-0.78812	-6.66951	2.56661e-11	5.4195e-11	0.118168	11.2828	0.0432679
EEF1A1P14	ENSG00000233057.1	0.237916	1.92755	0.0539106	0.0648467	0.123429	22.8537	0.103767
KCNT2	ENSG00000162687.15	0.890137	6.13862	8.32419e-10	1.63997e-09	0.145006	536.127	1.21098
CFH	ENSG00000000971.14	1.22826	8.34974	6.84145e-17	1.83939e-16	0.147102	5781.6	1.52691
CFHR3	ENSG00000116785.12	1.0421	3.77993	0.000156874	0.000231801	0.275692	16.9266	0.269273
CFHR1	ENSG00000244414.5	-1.92709	-6.8235	8.88481e-12	1.91539e-11	0.28242	24.9995	0.41676
ASPM	ENSG00000066279.15	3.35014	23.8829	4.60668e-126	3.29806e-124	0.140273	503.866	2.31023
ZBTB41	ENSG00000177888.7	0.351174	6.70064	2.07506e-11	4.40147e-11	0.052409	1939.36	0.157099
RP11-332L8.1	ENSG00000237861.1	0.26532	3.11111	0.00186388	0.0025468	0.0852815	49.5959	0.119691
CRB1	ENSG00000134376.13	0.303567	2.2278	0.0258937	0.0320927	0.136263	65.2923	0.347521
DENND1B	ENSG00000213047.10	-0.355541	-5.1764	2.26206e-07	3.94341e-07	0.0686849	1803.07	0.263975
FAM204BP	ENSG00000233040.2	-0.545517	-5.95379	2.62006e-09	5.03475e-09	0.0916252	44.2513	0.133349
C1orf53	ENSG00000203724.9	-0.391688	-2.63693	0.00836611	0.0108239	0.14854	28.6535	0.186068
LHX9	ENSG00000143355.14	0.336519	1.41137	0.158136	0.180925	0.238435	3.33341	0.544958
NEK7	ENSG00000151414.13	0.448204	9.2753	1.7712e-20	5.42903e-20	0.0483223	2976.1	0.166409
ATP6V1G3	ENSG00000151418.10	-4.27703	-8.29333	1.1012e-16	2.93661e-16	0.515719	155.056	2.94544
PTPRC	ENSG00000081237.17	2.01471	17.8509	2.84317e-71	4.10736e-70	0.112863	5637.42	1.68623
MIR181A1HG	ENSG00000229989.3	1.38615	21.2117	7.44104e-100	2.54358e-98	0.0653482	307.4	0.502293
NR5A2	ENSG00000116833.12	2.33626	19.3666	1.47643e-83	3.00996e-82	0.120634	367.924	1.462
LINC00862	ENSG00000203721.4	-0.234871	-1.57087	0.116213	0.135029	0.149517	33.5799	0.221865
ZNF281	ENSG00000162702.7	0.0864358	1.7088	0.0874884	0.1031	0.0505828	1447.59	0.120782
KIF14	ENSG00000118193.10	2.87861	21.0332	3.2571e-98	1.054e-96	0.13686	128.994	1.05944
DDX59	ENSG00000118197.12	0.245733	8.00698	1.17564e-15	2.99808e-15	0.0306899	915.617	0.0609897
CAMSAP2	ENSG00000118200.13	0.282276	6.837	8.08668e-12	1.74752e-11	0.0412865	3223.96	0.101736
RPL34P6	ENSG00000231333.2	0.426525	5.17125	2.32532e-07	4.05165e-07	0.08248	12.2933	0.0213224
C1orf106	ENSG00000163362.9	-0.927337	-7.56921	3.75486e-14	8.98015e-14	0.122514	930.549	1.15273
MROH3P	ENSG00000233217.1	-0.996923	-4.59674	4.29145e-06	6.98361e-06	0.216876	31.419	0.35276
KIF21B	ENSG00000116852.13	1.55223	14.865	5.56144e-50	4.31233e-49	0.104422	420.761	0.864644
CACNA1S	ENSG00000081248.9	-1.72457	-9.49263	2.25272e-21	7.17407e-21	0.181675	14.81	0.142956
TMEM9	ENSG00000116857.15	-0.0146859	-0.277179	0.781643	0.80227	0.0529836	2216.8	0.145923
IGFN1	ENSG00000163395.15	2.58743	7.67108	1.7056e-14	4.14238e-14	0.337297	89.1121	2.5234
PKP1	ENSG00000081277.10	1.88046	8.64978	5.15997e-18	1.4421e-17	0.2174	148.64	1.362
TNNT2	ENSG00000118194.17	-4.33454	-18.909	9.61012e-80	1.76695e-78	0.229231	227.766	3.19394
LAD1	ENSG00000159166.12	-2.6234	-12.3455	5.15422e-35	2.55761e-34	0.212499	1086.54	4.51306
TNNI1	ENSG00000159173.17	-5.49468	-21.215	6.94656e-100	2.3779e-98	0.259	80.232	1.59746
PHLDA3	ENSG00000174307.6	2.02705	21.7032	1.91529e-104	7.40194e-103	0.0933989	864.419	1.18862
CSRP1	ENSG00000159176.12	-0.38446	-4.74489	2.08619e-06	3.45022e-06	0.0810261	6127.44	0.389121
RP11-134G8.7	ENSG00000224536.1	-0.735764	-6.32982	2.4545e-10	4.96133e-10	0.116238	18.6652	0.0786127
RP11-134G8.5	ENSG00000223396.2	-0.652788	-6.22621	4.77854e-10	9.5343e-10	0.104845	50.3712	0.195961
NAV1	ENSG00000134369.14	0.776991	8.77156	1.76207e-18	5.0271e-18	0.0885807	1538.59	0.476622
IPO9	ENSG00000198700.8	0.245046	8.84778	8.92804e-19	2.57161e-18	0.0276958	3672.19	0.0489521
MIR6739	ENSG00000277681.1	0.0893346	1.10369	0.269728	0.299148	0.0809418	10.5552	0.0149594
SHISA4	ENSG00000198892.6	-0.356558	-3.74419	0.000180976	0.00026636	0.0952298	204.482	0.343276
LMOD1	ENSG00000163431.12	0.471966	3.12876	0.00175545	0.00240338	0.150848	1095.43	1.25524
TIMM17A	ENSG00000134375.9	0.153287	2.81031	0.00494938	0.00652657	0.0545445	1331.76	0.141897
RNPEP	ENSG00000176393.9	-0.0358039	-0.842217	0.399667	0.432298	0.0425115	1587.7	0.0829593
RP11-465N4.4	ENSG00000234678.1	-0.0264918	-0.179633	0.857441	0.871846	0.147477	25.7939	0.162993
ELF3	ENSG00000163435.14	-0.839413	-5.27996	1.29215e-07	2.28308e-07	0.158981	2205.51	1.72257
RP11-510N19.5	ENSG00000249007.1	-1.00208	-4.95306	7.3057e-07	1.23949e-06	0.202315	29.188	0.309594
ARL8A	ENSG00000143862.6	-0.0789732	-2.15133	0.03145	0.038681	0.036709	985.137	0.0632752
PTPN7	ENSG00000143851.14	1.55293	12.5103	6.55562e-36	3.34605e-35	0.124132	355.485	0.959352
PTPRVP	ENSG00000243323.4	-0.0202985	-0.202466	0.839553	0.855162	0.100257	38.3451	0.121449
LGR6	ENSG00000133067.16	-0.47635	-3.87872	0.000105009	0.00015696	0.122811	34.879	0.16529
UBE2T	ENSG00000077152.8	1.26428	13.5443	8.55797e-42	5.20426e-41	0.0933435	80.8185	0.316959
PPP1R12B	ENSG00000077157.19	-0.00992865	-0.147576	0.882677	0.894868	0.0672781	5133.37	0.218261
RP11-175B9.2	ENSG00000232626.3	-0.0502573	-0.945422	0.344443	0.376154	0.0531585	86.3491	0.066887
SYT2	ENSG00000143858.10	-1.24829	-5.05467	4.3113e-07	7.40833e-07	0.246957	14.9573	0.463718
KDM5B	ENSG00000117139.15	0.325786	7.72772	1.09491e-14	2.68257e-14	0.0421581	3675.07	0.113331
RP11-480I12.2	ENSG00000235449.2	0.211952	3.78524	0.000153563	0.000227047	0.0559944	51.0622	0.0549714
PCAT6	ENSG00000228288.5	0.219088	1.85009	0.0643006	0.0767999	0.11842	20.5128	0.088281
RP11-480I12.5	ENSG00000214796.7	-3.77406	-26.7105	3.54998e-157	6.24334e-155	0.141295	211.425	2.21089
RP11-480I12.7	ENSG00000234996.3	-4.09919	-22.1718	6.43558e-109	2.81426e-107	0.184883	42.2973	0.76105
RABIF	ENSG00000183155.4	0.232781	5.60531	2.07887e-08	3.82924e-08	0.0415286	357.193	0.0815288
KLHL12	ENSG00000117153.14	0.151514	3.93962	8.16119e-05	0.000122866	0.0384591	2368.54	0.0747182
ADIPOR1	ENSG00000159346.11	0.202893	5.3172	1.05374e-07	1.87152e-07	0.0381578	3575.31	0.0878058
CYB5R1	ENSG00000159348.11	-0.349498	-7.6876	1.49916e-14	3.64905e-14	0.0454626	1941.21	0.130593
TMEM183A	ENSG00000163444.10	-0.0561043	-1.78206	0.0747387	0.0886693	0.0314827	1201.76	0.052189
PPFIA4	ENSG00000143847.14	2.9119	23.3825	6.44387e-121	4.14835e-119	0.124533	1873.74	2.50187
ADORA1	ENSG00000163485.14	-0.367663	-1.97311	0.0484834	0.0585886	0.186337	236.94	1.22697
MYBPH	ENSG00000133055.7	-2.4104	-11.9983	3.62664e-33	1.70976e-32	0.200895	11.1225	0.153517
CHI3L1	ENSG00000133048.11	-0.128493	-0.657488	0.510867	0.543042	0.195429	709.826	2.05048
CHIT1	ENSG00000133063.14	5.19313	19.9615	1.19093e-88	2.78456e-87	0.260158	430.069	3.3695
[truncated: 22,271 more rows]

## Sheet: Protein_DA
gene_name	logFC_protein	stat_protein	pvalue_protein	padj_protein	B_protein	mean_protein
A1BG	0.453691	3.81934	0.000170417	0.000331989	-0.831931	25.0856
A1CF	-0.19267	-1.1606	0.24696	0.29259	-7.2593	20.7949
A2M	0.796655	7.34486	3.19409e-12	1.22085e-11	16.4669	26.3194
AAAS	0.363773	4.33586	2.13735e-05	4.67361e-05	1.14302	20.4351
AACS	-0.0539707	-0.527766	0.598149	0.64265	-7.79327	20.4785
AAGAB	0.218424	0.775881	0.438584	0.489995	-7.63137	20.8893
AAK1	-0.431745	-8.05482	3.71258e-14	1.58704e-13	20.8618	21.6586
AAMDC	0.143426	1.61478	0.10767	0.137795	-6.63237	22.139
AAMP	0.41175	5.51699	8.90471e-08	2.48755e-07	6.43631	20.6628
AAR2	-1.09617	-3.9851	8.95245e-05	0.000180489	-0.222099	20.8027
AARS	0.13119	2.53278	0.0119542	0.0179624	-4.75835	23.9135
AARS2	-0.332387	-3.88352	0.000133133	0.000263214	-0.598375	21.0321
AARSD1	0.244776	4.32559	2.23179e-05	4.8705e-05	1.10166	21.202
AASDHPPT	-0.0774875	-1.02312	0.307282	0.355933	-7.4091	20.9821
AASS	-1.98998	-11.8471	8.49503e-26	6.38377e-25	47.4607	21.5059
AATF	-0.000342597	-0.00182799	0.998543	0.998969	-7.93286	19.6522
ABAT	-5.47555	-28.9303	3.46164e-80	1.04526e-77	172.412	22.5242
ABCB1	-1.35277	-6.86741	5.56487e-11	1.99932e-10	13.655	20.8929
ABCB10	0.315851	1.92539	0.0553621	0.0743317	-6.08814	18.9337
ABCB6	0.938095	10.149	2.26905e-20	1.33156e-19	35.0375	20.6127
ABCB7	-0.0594896	-0.404348	0.686317	0.725526	-7.8509	20.5206
ABCB8	-0.835404	-7.48382	1.36154e-12	5.31104e-12	17.3072	22.8465
ABCC1	0.263014	1.47243	0.142216	0.177051	-6.85058	20.1954
ABCC2	2.03692	10.4283	3.05633e-21	1.86782e-20	37.0289	21.1506
ABCC3	0.945111	5.32796	2.28669e-07	6.13509e-07	5.51985	19.2887
ABCC4	0.02467	0.24869	0.803813	0.830311	-7.90185	19.9291
ABCC6	1.41382	6.48207	5.10032e-10	1.69917e-09	11.4802	20.9645
ABCD1	1.00037	5.93424	1.02613e-08	3.08442e-08	8.54269	19.4149
ABCD3	-1.56631	-14.151	1.80928e-33	2.10123e-32	65.0577	21.515
ABCD4	-0.0542211	-0.230586	0.817833	0.842696	-7.9062	18.6924
ABCE1	0.25317	5.71922	3.16628e-08	9.16897e-08	7.44323	22.4261
ABCF1	0.083884	2.2193	0.027401	0.0386957	-5.48808	22.1267
ABCF2	0.0369554	0.644005	0.520187	0.569292	-7.72507	20.8193
ABCF3	-0.232389	-4.00901	8.14167e-05	0.000165145	-0.132012	21.2044
ABHD10	-1.97028	-19.3191	8.2254e-51	2.58964e-49	104.903	23.1858
ABHD11	-1.33902	-11.2819	5.7867e-24	3.98352e-23	43.2607	21.9256
ABHD12	0.67874	6.27694	1.60046e-09	5.15108e-09	10.3596	19.4796
ABHD14B	-1.32796	-21.3488	2.06054e-57	9.22038e-56	120.077	23.8072
ABHD16A	-0.19062	-2.44854	0.0150597	0.0222216	-4.96345	20.5225
ABHD4	0.738915	2.03788	0.0426591	0.0583816	-5.8682	19.9349
ABHD5	0.823365	2.8094	0.00537253	0.00850769	-4.03883	19.2753
ABHD6	-0.829748	-4.61588	6.3801e-06	1.47831e-05	2.30261	19.6123
ABI1	-0.170279	-3.30009	0.00111335	0.00195351	-2.59211	21.9928
ABI2	-0.408092	-4.977	1.23221e-06	3.08773e-06	3.88796	20.4663
ABI3	1.2225	14.9039	5.1861e-36	7.05969e-35	70.8955	20.6962
ABI3BP	0.950808	6.13507	3.48641e-09	1.0904e-08	9.59775	20.6493
ABL1	0.507459	2.38209	0.017995	0.0261979	-5.12062	18.8213
ABL2	0.780816	3.44453	0.000675056	0.00122224	-2.12588	18.3
ABLIM1	-0.907136	-12.1498	8.52902e-27	6.76921e-26	49.7483	21.7254
ABLIM2	-0.348514	-2.35205	0.0194793	0.0282104	-5.1903	19.2719
ABLIM3	0.831841	5.30917	2.5079e-07	6.70693e-07	5.43021	19.3582
ABR	0.384367	4.62804	6.04261e-06	1.40402e-05	2.35479	19.9916
ABRACL	-0.402786	-3.07894	0.00231901	0.00387792	-3.27076	22.5923
ABRAXAS2	-0.17398	-2.89812	0.00410122	0.00662237	-3.79321	20.8824
ACAA1	-3.30555	-28.1127	6.68076e-78	1.43162e-75	167.162	23.8412
ACAA2	-1.55901	-12.8463	4.26228e-29	3.82626e-28	55.0252	25.9514
ACACA	0.501651	4.21228	3.57844e-05	7.59961e-05	0.650671	19.6397
ACAD10	-1.11797	-5.23078	3.67722e-07	9.69355e-07	5.0589	20.807
ACAD11	-0.395794	-2.57093	0.0107466	0.0162582	-4.66331	22.8202
ACAD8	-2.61842	-24.4098	5.46504e-67	5.18632e-65	142.089	22.231
ACAD9	-1.35724	-15.3201	2.03592e-37	2.98557e-36	74.1247	21.8819
ACADL	-0.692241	-3.99484	8.61449e-05	0.000174098	-0.185565	21.7025
ACADM	-2.72263	-21.9185	3.23689e-59	1.66687e-57	124.224	25.7898
ACADS	-1.6516	-13.4735	3.43469e-31	3.45184e-30	59.8287	23.4301
ACADSB	-3.44732	-25.9155	1.69385e-71	2.20632e-69	152.451	23.0258
ACADVL	-1.04761	-12.3507	1.85629e-27	1.54334e-26	51.2665	24.7853
ACAN	1.63187	9.26263	1.17161e-17	6.06623e-17	28.84	20.4856
ACAP1	0.341239	2.38213	0.0179929	0.0261979	-5.12052	20.6156
ACAP2	0.45683	8.66572	6.73198e-16	3.16046e-15	24.8271	21.2521
ACAT1	-2.64645	-19.0631	6.00036e-50	1.82011e-48	102.919	27.0068
ACAT2	-0.422649	-6.23815	1.9813e-09	6.32474e-09	10.1506	23.1685
ACBD3	0.122475	2.49034	0.0134391	0.0200261	-4.86251	21.7749
ACBD5	-0.431171	-3.81852	0.000170948	0.000332926	-0.834876	20.1363
ACBD6	0.741988	7.60373	6.46623e-13	2.57217e-12	18.0413	19.206
ACE	-2.12857	-15.4389	8.28805e-38	1.25131e-36	75.0217	20.8861
ACE2	-0.823341	-4.87458	1.9841e-06	4.8475e-06	3.4279	21.4616
ACIN1	0.0542991	1.10101	0.271995	0.318671	-7.32652	21.7673
ACLY	1.58597	16.1344	3.61549e-40	6.45637e-39	80.4432	24.8166
ACMSD	-1.6636	-7.90725	9.58527e-14	3.98966e-13	19.9252	21.0895
ACO1	-2.25338	-23.3164	1.2566e-63	8.97591e-62	134.363	24.1652
ACO2	-1.65684	-16.1526	3.14212e-40	5.65667e-39	80.5832	26.0654
ACOT11	-1.69631	-8.41084	3.67041e-15	1.66547e-14	23.1493	20.2046
ACOT13	-2.31424	-20.0293	3.91914e-53	1.36308e-51	110.24	23.5347
ACOT2	-2.80107	-23.9423	1.50118e-65	1.2785e-63	138.782	24.0211
ACOT7	-1.14251	-11.0048	4.48151e-23	2.97409e-22	41.2251	22.9054
ACOT8	-0.486184	-2.74153	0.00657583	0.0102825	-4.22185	20.0798
ACOT9	-0.527551	-8.96757	8.79246e-17	4.34586e-16	26.8426	22.3802
ACOX1	-2.93596	-24.8635	2.32981e-68	2.41827e-66	145.238	21.9001
ACOX2	-2.72553	-13.3632	8.10335e-31	7.98672e-30	58.9735	21.6336
ACOX3	-0.0256127	-0.127092	0.898974	0.91453	-7.92476	19.5022
ACP1	0.246522	5.00582	1.07644e-06	2.71173e-06	4.01863	23.5075
ACP2	-0.909338	-8.92754	1.15414e-16	5.67083e-16	26.5732	21.0941
ACP5	0.603737	3.77004	0.000205564	0.000395929	-1.00901	20.5241
ACP6	-0.582237	-2.65824	0.00838335	0.0128973	-4.44074	20.0222
ACP7	-2.23237	-14.6479	3.88652e-35	4.97459e-34	68.8874	22.4405
ACSF2	-5.42574	-33.0257	3.20191e-91	2.12703e-88	197.738	23.2454
ACSF3	-1.74681	-16.6328	7.56196e-42	1.49953e-40	84.3021	20.8304
ACSL1	-1.93095	-18.2015	4.17121e-47	1.10396e-45	96.3864	24.1539
ACSL3	0.212624	3.40534	0.000774369	0.00138843	-2.25406	20.9537
ACSL4	-0.832766	-13.316	1.1452e-30	1.11385e-29	58.6284	21.2825
ACSM2A	-3.26752	-18.2706	2.54453e-47	6.76132e-46	96.8802	23.1356
ACSM2B	-3.93935	-18.9468	1.45392e-49	4.31179e-48	102.036	24.865
ACSM3	-3.23622	-17.9949	2.10986e-46	5.30902e-45	94.7688	21.8318
ACSM5	0.0239352	0.117036	0.906929	0.921213	-7.92599	20.5156
ACSS1	-2.06568	-19.0041	9.07967e-50	2.71695e-48	102.505	22.0689
ACSS2	-0.550581	-7.03086	2.11672e-11	7.76015e-11	14.6053	21.2183
ACSS3	-2.67836	-18.0252	1.67067e-46	4.26856e-45	95.0018	22.0764
ACTA1	0.0879492	0.419318	0.675359	0.714964	-7.84472	21.9069
ACTA2	-0.280518	-1.59904	0.111127	0.141693	-6.65747	26.9414
ACTB	0.0853148	1.43418	0.152822	0.189085	-6.90584	30.4451
ACTBL2	0.030763	0.361944	0.717712	0.754035	-7.86718	27.5459
ACTC1	-0.270857	-1.56099	0.119843	0.151613	-6.71714	27.9563
ACTG1	-0.0370759	-0.209639	0.834127	0.857889	-7.91082	25.57
ACTG2	-0.578829	-3.98579	8.9282e-05	0.000180055	-0.219524	25.8499
ACTL6A	0.262048	4.39186	1.68596e-05	3.7221e-05	1.37008	21.8544
ACTN1	0.328534	3.10517	0.00213005	0.00358044	-3.19251	25.0166
ACTN4	-0.548806	-9.58061	1.27586e-18	6.90197e-18	31.0385	27.2008
ACTR10	-0.102989	-1.24655	0.213778	0.25713	-7.15618	20.3002
ACTR1A	0.0475793	1.10208	0.271531	0.31824	-7.32535	23.5768
ACTR1B	-0.0355187	-0.293908	0.769082	0.799903	-7.88955	21.8824
ACTR2	0.244315	5.05861	8.39061e-07	2.13641e-06	4.25963	25.359
ACTR3	0.263846	5.9204	1.10291e-08	3.29879e-08	8.47211	25.3623
ACTR3B	-0.500867	-2.95969	0.00338796	0.00553114	-3.61865	23.555
ACTR5	0.672023	3.65158	0.000319959	0.000603318	-1.42592	19.9834
ACTR8	0.309526	0.889425	0.374666	0.426767	-7.53683	20.57
ACY1	-3.87272	-27.2408	2.24615e-75	4.03276e-73	161.359	25.5169
ACY3	-1.96143	-12.0885	1.37432e-26	1.08043e-25	49.2738	22.5038
ACYP1	0.835034	10.6684	5.28914e-22	3.3304e-21	38.7715	20.8404
ACYP2	0.288308	2.5512	0.0113568	0.0171345	-4.71263	18.6398
ADA	1.65005	15.35	1.62091e-37	2.39282e-36	74.3522	20.2979
ADA2	-1.40209	-5.42868	1.38829e-07	3.80148e-07	6.00461	20.1889
ADAL	1.11492	3.33525	0.00098732	0.00174482	-2.48037	19.8392
ADAM10	-0.778835	-12.7597	8.19939e-29	7.21438e-28	54.3733	21.6708
ADAM17	0.271542	1.28022	0.201706	0.243845	-7.1138	20.1249
ADAM9	1.07455	6.44195	6.39259e-10	2.11379e-09	11.2588	19.7961
ADAMTSL4	0.640829	2.04001	0.0424446	0.0581121	-5.86391	20.0835
ADAP1	0.345759	1.46613	0.143922	0.17904	-6.85977	18.7656
ADAR	0.0952853	1.82084	0.0698755	0.0924298	-6.28171	21.9544
ADD1	-1.00545	-21.8728	4.36595e-59	2.1972e-57	123.925	23.2273
ADD2	0.797495	4.18328	4.03242e-05	8.50393e-05	0.536772	20.3341
ADD3	-1.30271	-20.9248	4.76184e-56	2.02775e-54	116.942	23.0065
ADGRE5	0.678588	5.59567	5.97751e-08	1.69405e-07	6.82426	20.0345
ADGRF5	0.706201	4.96593	1.29864e-06	3.24318e-06	3.8373	20.377
ADGRG1	0.593873	3.66783	0.000301309	0.000569768	-1.36942	20.0628
ADGRL2	1.22439	3.60548	0.00037894	0.000706851	-1.58495	19.8164
ADGRL4	1.13362	3.89571	0.000127024	0.000251887	-0.553846	19.1099
ADH1B	-3.4214	-15.544	4.04455e-38	6.24836e-37	75.7402	24.5838
ADH1C	-1.17728	-5.57304	6.71065e-08	1.89214e-07	6.71169	21.858
ADH5	-0.774501	-11.7075	2.39651e-25	1.75524e-24	46.4283	25.8115
ADH6	-2.29113	-10.6314	6.9905e-22	4.35627e-21	38.4947	22.1539
ADHFE1	-0.155546	-0.682681	0.495467	0.545745	-7.69938	20.9626
ADI1	-0.4225	-6.10565	4.08406e-09	1.26659e-08	9.44289	21.2064
ADIPOQ	1.36329	9.80259	2.69347e-19	1.50233e-18	32.5819	20.8827
ADIRF	0.322794	2.13266	0.033968	0.0471774	-5.67351	23.5602
ADK	-0.518633	-10.2949	7.94477e-21	4.77621e-20	36.0797	22.0239
ADNP	-0.0318269	-0.46902	0.639481	0.682093	-7.8226	19.8021
ADO	0.11098	1.50448	0.133772	0.167574	-6.80317	20.7393
ADPGK	0.675678	8.45113	2.80171e-15	1.28268e-14	23.4162	20.6154
ADPRH	0.651694	4.72423	3.93469e-06	9.33172e-06	2.76773	19.8301
ADPRHL2	0.762358	14.0594	3.65858e-33	4.16878e-32	64.3556	22.57
ADRM1	0.308245	2.68367	0.00778866	0.0120262	-4.37456	21.3482
ADSL	0.414108	8.89265	1.46183e-16	7.1509e-16	26.3391	21.4702
ADSS	-0.053442	-1.10354	0.270895	0.317606	-7.32373	22.1247
ADSSL1	1.0755	5.51677	8.92358e-08	2.49178e-07	6.43435	22.2212
AEBP1	0.384491	2.43878	0.0154631	0.0227583	-4.98682	22.8943
AES	0.0950417	0.609725	0.542621	0.59073	-7.74658	20.2243
AFAP1	0.642289	3.27172	0.00122616	0.00213789	-2.6817	19.3243
AFAP1L1	-2.23936	-8.12846	2.31744e-14	1.00488e-13	21.3276	20.3493
AFAP1L2	-0.439761	-3.88394	0.000132928	0.000262966	-0.596899	20.2583
AFDN	-0.402486	-6.46428	5.62813e-10	1.86938e-09	11.3835	21.5378
AFF4	0.491466	4.01827	7.84892e-05	0.000159499	-0.0971967	18.8892
AFG1L	-0.0987421	-0.411668	0.68095	0.720196	-7.84791	20.0927
AFG3L2	-1.0734	-10.2461	1.12988e-20	6.72562e-20	35.7299	21.8658
AFM	0.402024	3.25019	0.00131849	0.00228807	-2.74907	22.862
AFMID	-1.52926	-6.76372	1.01828e-10	3.5734e-10	13.0614	19.9197
AFTPH	-0.466978	-5.38421	1.7304e-07	4.69762e-07	5.79046	19.7109
AGA	0.640121	5.56075	7.13846e-08	2.00681e-07	6.65147	22.2745
AGAP1	0.0694741	0.585046	0.559066	0.606248	-7.76135	19.2269
AGAP3	0.200579	1.60523	0.109758	0.140216	-6.64763	18.4257
AGFG1	-0.122982	-2.31758	0.0213137	0.0306532	-5.26921	21.28
AGFG2	-0.103661	-0.615334	0.538918	0.587661	-7.74314	19.9914
AGK	-0.916786	-10.4114	3.42427e-21	2.0831e-20	36.9157	21.5792
AGL	0.67616	8.32452	6.44236e-15	2.88971e-14	22.5927	22.6517
AGMAT	-4.52167	-21.3082	2.94367e-57	1.30365e-55	119.722	24.6336
AGO1	-0.010847	-0.209029	0.834603	0.858113	-7.91095	21.3593
AGO2	0.722181	12.2687	3.4611e-27	2.80734e-26	50.6462	20.3783
AGO3	0.0688963	0.876039	0.381884	0.433799	-7.54864	20.364
AGPAT1	0.448813	2.7989	0.00554463	0.0087635	-4.06743	20.0896
AGPAT2	0.594993	2.96557	0.00332617	0.00544097	-3.60181	21.4837
AGPAT3	-1.40967	-12.6014	2.76191e-28	2.38277e-27	53.1639	21.0204
AGPAT5	-0.508855	-4.16908	4.27309e-05	8.96413e-05	0.481472	21.1242
AGPS	-0.260628	-4.03691	7.28625e-05	0.000148748	-0.0265413	21.393
AGRN	-0.0790576	-0.790108	0.430244	0.482219	-7.62023	24.9312
AGT	0.107204	0.993598	0.321419	0.371078	-7.43883	23.7496
AGTRAP	0.280732	2.03682	0.0427663	0.0585122	-5.87033	20.8518
AGXT2	-2.29873	-14.4642	1.61855e-34	2.00972e-33	67.4649	22.6608
AHCTF1	0.716088	4.36293	1.90714e-05	4.18538e-05	1.25213	18.8798
AHCY	-1.20311	-20.5911	5.71363e-55	2.18136e-53	114.461	24.9353
AHCYL1	-0.481948	-8.30349	7.39302e-15	3.29936e-14	22.4567	23.0934
AHCYL2	-0.827541	-11.1077	2.09397e-23	1.41077e-22	41.9816	20.7355
AHDC1	0.617672	2.61857	0.00939199	0.0143329	-4.54273	21.3282
AHNAK	0.76347	10.769	2.53309e-22	1.61181e-21	39.5032	25.8266
AHNAK2	0.698909	5.32062	2.37024e-07	6.35155e-07	5.48499	23.3961
AHSA1	-0.396661	-8.65861	7.05982e-16	3.3097e-15	24.78	22.4624
AHSG	0.481599	3.97263	9.40222e-05	0.000189098	-0.268651	25.1702
AHSP	0.634155	3.08686	0.0022605	0.00378535	-3.24723	20.7044
AIDA	0.456643	6.29028	1.48623e-09	4.79739e-09	10.4321	21.2608
AIF1	0.698887	7.25042	5.66871e-12	2.13719e-11	15.9019	22.193
AIF1L	-2.44736	-16.805	2.04893e-42	4.1121e-41	85.6057	21.3238
AIFM1	-2.18908	-19.0148	8.43249e-50	2.53471e-48	102.579	24.9574
AIFM2	0.53888	4.57996	7.47263e-06	1.72304e-05	2.15064	20.1985
AIG1	0.627365	3.91413	0.000118252	0.000235406	-0.486057	20.6413
AIMP1	-0.229375	-5.58604	6.27467e-08	1.77524e-07	6.77697	23.5752
AIMP2	-0.297216	-4.1831	4.03387e-05	8.50428e-05	0.53637	21.9461
AIP	0.0318719	0.673508	0.501272	0.551499	-7.70561	22.4882
AK1	-0.381766	-4.70118	4.36148e-06	1.02852e-05	2.66849	24.205
AK2	-1.50164	-16.7804	2.39917e-42	4.78608e-41	85.4476	25.4667
AK3	-1.88753	-21.9422	2.6267e-59	1.37395e-57	124.432	23.9686
AK4	-2.40707	-17.7025	1.99266e-45	4.69405e-44	92.5275	25.1839
AK6	-0.693716	-3.60443	0.000380397	0.000709028	-1.58855	21.3556
AKAP1	-0.253953	-2.4586	0.0146545	0.0216719	-4.9393	20.1331
AKAP10	0.734826	3.98316	9.02129e-05	0.000181767	-0.229371	20.0424
AKAP11	0.405227	1.43752	0.151872	0.188054	-6.90106	19.1265
AKAP12	0.219527	1.8397	0.0670464	0.0888469	-6.24757	23.3745
AKAP13	0.593688	11.7208	2.16785e-25	1.59303e-24	46.5281	20.1199
AKAP17A	1.25913	4.65557	5.35024e-06	1.24971e-05	2.47192	19.6438
AKAP8	0.0701324	1.08975	0.276917	0.323924	-7.33883	19.5702
AKAP8L	0.141468	1.38879	0.166184	0.204097	-6.96957	19.4204
AKAP9	-0.170927	-3.3148	0.00105885	0.00186378	-2.54546	20.0547
AKR1A1	-1.47837	-17.1895	1.00992e-43	2.16417e-42	88.609	25.8578
AKR1B1	1.11641	7.49383	1.28254e-12	5.0117e-12	17.3662	25.9448
AKR1B10	0.767237	3.26028	0.00127448	0.0022169	-2.71756	23.9865
AKR1C1	-0.511405	-3.27979	0.00119307	0.00208294	-2.65631	22.6162
AKR1C2	0.112236	0.597399	0.550805	0.598364	-7.75403	19.9897
AKR1C3	-0.216117	-2.18533	0.0298313	0.0418167	-5.56164	25.0141
AKR1C4	0.619067	3.46468	0.000628686	0.00114202	-2.05938	22.1595
AKR7A2	-0.976988	-10.6421	6.40779e-22	4.01196e-21	38.5809	25.0899
AKR7A3	-3.18858	-17.4715	1.18601e-44	2.69818e-43	90.7473	23.3465
AKT1	0.390247	6.60094	2.59303e-10	8.85631e-10	12.1436	20.8437
AKT1S1	0.14356	1.54585	0.123458	0.155711	-6.7405	19.9533
AKT2	0.241135	3.91627	0.000117236	0.000233593	-0.47793	20.2229
AKT3	0.559473	4.73471	3.75213e-06	8.92104e-06	2.81345	18.6588
AKTIP	0.639688	2.33325	0.0204621	0.0295179	-5.23348	19.1347
ALAD	-1.05279	-13.4447	4.24693e-31	4.26169e-30	59.6169	24.0398
ALB	0.435647	4.2029	3.7189e-05	7.88279e-05	0.613915	31.7911
ALCAM	-0.716076	-7.09448	1.44886e-11	5.36497e-11	14.9782	21.2982
ALDH16A1	-0.167105	-3.39423	0.000804979	0.0014402	-2.29022	22.5588
ALDH18A1	-0.0338218	-0.388793	0.697773	0.735997	-7.85708	21.7011
ALDH1A1	0.597087	5.30709	2.53213e-07	6.76789e-07	5.42081	26.9264
ALDH1A2	-0.560109	-3.15126	0.00183242	0.00311563	-3.05364	21.7577
ALDH1A3	0.71883	5.01264	1.04322e-06	2.63101e-06	4.04904	20.7415
ALDH1B1	-2.83838	-20.3394	3.94985e-54	1.44966e-52	112.532	22.9326
ALDH1L1	-2.4183	-11.5466	8.09899e-25	5.77891e-24	45.217	24.3826
ALDH2	-2.53673	-21.7117	1.45767e-58	7.0681e-57	122.722	25.3992
ALDH3A2	-1.90787	-18.1556	5.92397e-47	1.54325e-45	96.0362	22.6883
ALDH3B1	0.27352	1.57183	0.117308	0.148915	-6.70029	19.8234
ALDH4A1	-4.14027	-24.1039	5.00087e-66	4.42944e-64	139.88	25.1811
ALDH5A1	-2.60497	-20.0017	4.9059e-53	1.69739e-51	110.016	22.5425
ALDH6A1	-4.70099	-29.5808	5.3416e-82	1.97135e-79	176.572	25.2929
ALDH7A1	-1.77373	-19.9583	6.55945e-53	2.25774e-51	109.726	25.4413
ALDH8A1	-1.72593	-10.846	1.45471e-22	9.40958e-22	40.0548	22.1425
ALDH9A1	-1.0948	-13.8572	1.75302e-32	1.93123e-31	62.7937	25.733
ALDOA	1.3094	22.1143	7.46392e-60	4.03113e-58	125.688	27.4092
ALDOB	-6.44489	-25.7029	9.91392e-71	1.2665e-68	150.69	24.8795
ALDOC	1.89046	13.6582	8.32059e-32	8.87218e-31	61.2418	24.0293
ALG1	0.317419	1.4532	0.147474	0.183218	-6.87853	19.9703
ALG11	0.0580508	0.432184	0.665996	0.707103	-7.83923	19.5629
ALG12	0.620104	3.95805	9.95907e-05	0.000199632	-0.323215	20.1606
ALG13	0.461975	2.67893	0.00789679	0.0121854	-4.38696	19.3428
ALG2	0.090998	0.91457	0.361334	0.413069	-7.51416	20.6296
ALG5	0.334336	2.84037	0.00489274	0.00780372	-3.95388	20.5988
ALG6	0.115253	0.346312	0.729412	0.764513	-7.87273	20.4256
ALG9	0.767517	3.9311	0.000110679	0.000221258	-0.423326	18.5757
ALKBH4	-0.92295	-2.98654	0.003114	0.00511531	-3.54145	20.8453
ALKBH5	0.416841	5.14864	5.46199e-07	1.41679e-06	4.6753	19.8141
ALKBH7	1.34615	4.61321	6.45587e-06	1.49534e-05	2.29126	19.7364
ALOX5	1.65517	9.97137	8.13376e-20	4.662e-19	33.7703	20.9458
ALOX5AP	0.0193905	0.0984955	0.921621	0.933851	-7.92799	21.2058
ALPL	0.0528607	0.297761	0.766144	0.797726	-7.88841	20.0089
ALS2	1.00787	3.16898	0.00172858	0.00295039	-2.99975	20.3034
ALYREF	0.145677	3.05273	0.00252286	0.00418983	-3.34828	22.5141
AMACR	-1.90154	-13.5984	1.32135e-31	1.37582e-30	60.7809	23.3373
AMBP	-1.19145	-10.2685	9.6448e-21	5.77525e-20	35.8872	25.7481
AMDHD1	-0.0834342	-0.448972	0.653857	0.695974	-7.83182	21.0818
AMDHD2	0.0118946	0.135219	0.892552	0.908583	-7.92369	22.02
AMFR	1.85494	7.31325	3.88126e-12	1.4767e-11	16.2751	20.5218
AMN	-2.0085	-12.0017	2.64839e-26	2.05529e-25	48.6208	22.2077
AMPD2	1.00259	12.2772	3.24351e-27	2.63729e-26	50.7109	22.2877
AMPD3	1.03594	9.95513	9.06723e-20	5.17916e-19	33.6622	20.2686
AMT	-2.23647	-14.3353	4.40247e-34	5.33679e-33	66.4672	21.8198
ANAPC1	0.775416	4.47652	1.17317e-05	2.64451e-05	1.71768	19.4637
ANAPC10	0.685856	4.73683	3.71771e-06	8.84236e-06	2.82237	19.5585
ANAPC13	0.102542	0.278741	0.780684	0.810325	-7.8939	20.3428
ANAPC15	-0.333982	-1.41286	0.158992	0.196171	-6.93602	21.9276
ANAPC16	1.61349	5.86224	1.50191e-08	4.45014e-08	8.17078	19.6181
ANAPC4	0.624205	2.2426	0.0258366	0.0366658	-5.43704	19.1652
ANAPC5	0.741189	2.72841	0.00683483	0.0106607	-4.25675	19.4633
ANAPC7	0.293567	4.16489	4.34594e-05	9.10154e-05	0.465325	20.0096
ANG	-0.597908	-5.54909	7.57183e-08	2.12414e-07	6.59409	20.7728
ANGEL2	0.592741	2.18997	0.0294895	0.0413813	-5.55166	19.9576
ANGPT2	-2.32682	-14.2758	6.98236e-34	8.34241e-33	66.0073	21.3684
ANGPTL2	1.7844	11.4449	1.72978e-24	1.22244e-23	44.4621	20.4801
ANGPTL4	-0.478365	-3.23361	0.0013941	0.00241104	-2.80074	21.8038
ANK1	1.29332	8.25984	9.87317e-15	4.37542e-14	22.1709	23.278
ANK2	-1.85847	-14.3431	4.11503e-34	5.01581e-33	66.5343	21.3045
ANK3	-1.89985	-16.3981	4.71607e-41	8.9511e-40	82.4757	22.4061
ANKFY1	-0.504973	-11.5217	9.63734e-25	6.84715e-24	45.0436	21.9373
ANKHD1-EIF4EBP3	0.440133	8.88913	1.49714e-16	7.31288e-16	26.3155	20.1386
ANKIB1	2.38069	8.32055	6.63985e-15	2.97428e-14	22.5631	19.6299
ANKLE2	0.243645	1.32465	0.186548	0.22676	-7.05617	17.9787
ANKMY2	-0.0855761	-0.69329	0.488798	0.539472	-7.69208	19.8491
ANKRD10	1.37859	5.44714	1.26602e-07	3.47671e-07	6.09422	18.8067
ANKRD13A	1.02701	11.3261	4.14468e-24	2.87402e-23	43.5925	20.2844
ANKRD17	0.282686	1.76056	0.0795875	0.104239	-6.38855	19.4585
ANKRD22	-0.0248769	-0.0779305	0.937948	0.947582	-7.92981	20.0475
ANKRD28	-0.201204	-1.62788	0.104863	0.134532	-6.61132	18.6138
ANKRD31	1.06584	7.11023	1.32178e-11	4.90534e-11	15.0687	23.3923
ANKRD44	1.15748	13.149	4.14044e-30	3.89588e-29	57.3478	19.6096
ANKRD54	0.0929316	0.602732	0.547256	0.59519	-7.75083	19.7002
ANKS1A	-0.390656	-6.84624	6.28502e-11	2.24832e-10	13.5353	19.943
ANKS3	1.43428	5.53687	8.06168e-08	2.25775e-07	6.53318	19.6141
ANKS4B	-0.171172	-0.77815	0.437247	0.488913	-7.6296	20.9654
ANKZF1	1.0599	10.1321	2.5618e-20	1.49675e-19	34.917	20.1325
ANO10	-0.463047	-2.96324	0.0033505	0.00547806	-3.60848	19.5496
ANO6	0.331793	3.92497	0.000113323	0.00022634	-0.445759	19.963
ANP32A	0.0172475	0.342784	0.732061	0.767048	-7.87395	24.9334
ANP32B	0.217977	3.24694	0.00133287	0.00231121	-2.75915	22.1713
ANP32E	0.304465	3.86541	0.000142778	0.000281195	-0.664583	22.4541
ANPEP	-3.83584	-25.0272	7.80448e-69	8.4992e-67	146.33	23.7257
ANXA1	1.5068	15.7354	8.0452e-39	1.32288e-37	77.3479	25.1103
ANXA11	-0.178863	-3.59231	0.000397489	0.000739434	-1.62987	24.0774
ANXA13	-0.260468	-1.49444	0.136375	0.17059	-6.81813	21.6441
ANXA2	1.14431	16.0992	4.75168e-40	8.41744e-39	80.1705	27.422
ANXA3	-1.22861	-7.52362	1.06676e-12	4.19317e-12	17.5478	22.8385
ANXA4	2.08821	24.3131	1.06383e-66	9.81527e-65	141.424	27.3536
ANXA5	0.781156	13.7955	2.82543e-32	3.05689e-31	62.3179	27.3753
ANXA6	-0.109731	-1.68149	0.0939675	0.121421	-6.52335	25.4186
ANXA7	-0.480697	-11.758	1.63962e-25	1.21157e-24	46.806	23.9795
ANXA9	0.68248	4.43056	1.42972e-05	3.18819e-05	1.52807	21.5487
AOC1	-1.73503	-9.12006	3.12251e-17	1.5762e-16	27.8685	23.4258
AOC3	-1.45525	-11.0353	3.60451e-23	2.40651e-22	41.4418	23.0845
AOX1	-2.59598	-17.0089	4.22852e-43	8.72363e-42	87.1805	22.2317
AP1B1	-0.413587	-9.85096	1.89879e-19	1.06805e-18	32.9285	23.0013
AP1G1	-0.75154	-12.5834	3.15302e-28	2.70614e-27	53.0319	22.4719
AP1G2	0.162588	1.50785	0.132906	0.166584	-6.79812	19.9254
AP1M1	-0.246819	-4.97327	1.25394e-06	3.13862e-06	3.87107	23.0035
AP1S1	-0.780935	-11.1418	1.62743e-23	1.10405e-22	42.2322	21.7844
AP1S2	0.457123	4.41481	1.52875e-05	3.39309e-05	1.46384	20.738
AP1S3	2.15496	7.83048	1.56095e-13	6.42066e-13	19.4438	20.6807
AP2A1	-0.208363	-4.25353	3.01644e-05	6.47229e-05	0.813737	22.8738
AP2A2	-0.63895	-13.6719	7.34919e-32	7.84898e-31	61.3651	23.3694
AP2B1	-0.52582	-13.3229	1.08564e-30	1.05902e-29	58.6816	24.4792
AP2M1	-0.43108	-9.22566	1.50276e-17	7.7147e-17	28.5931	23.4631
AP2S1	-0.320135	-5.08664	7.34554e-07	1.88331e-06	4.38838	23.1902
AP3B1	-0.460161	-9.6747	6.5913e-19	3.61569e-18	31.6936	22.9029
AP3D1	-0.391839	-7.71392	3.24537e-13	1.31217e-12	18.7213	21.4707
AP3M1	-0.382037	-5.87165	1.42743e-08	4.23511e-08	8.22031	21.6574
AP3M2	-0.257296	-2.0108	0.045465	0.0618395	-5.92225	19.9684
AP3S1	0.160831	3.24681	0.00133347	0.00231165	-2.75957	21.6276
AP4S1	-0.574672	-1.63605	0.103141	0.13245	-6.59809	18.9239
AP5B1	-0.582405	-1.76067	0.079569	0.104235	-6.38836	20.7696
AP5M1	0.990297	3.52818	0.000501334	0.000922537	-1.84752	20.8122
AP5Z1	-0.197126	-0.662093	0.508547	0.558024	-7.71324	18.6518
APAF1	0.768893	6.59214	2.72859e-10	9.30495e-10	12.0937	19.5426
APBB1	0.383707	1.24759	0.213396	0.256717	-7.15488	19.2398
APBB1IP	0.152752	0.782811	0.43451	0.486344	-7.62597	20.291
APBB2	0.521954	4.05013	6.91313e-05	0.00014174	0.023467	19.3647
APC	0.569898	1.48813	0.138029	0.172484	-6.82748	19.2599
APCS	-0.191907	-1.15624	0.248734	0.29464	-7.26434	24.4822
APEH	-0.763805	-13.6329	9.9336e-32	1.05078e-30	61.0648	23.669
APEX1	0.033233	0.601004	0.548404	0.596341	-7.75187	24.88
API5	0.00732717	0.179072	0.858032	0.877989	-7.91678	22.6316
APIP	-0.529967	-5.17916	4.71657e-07	1.23016e-06	4.81749	21.4133
APLP2	-0.0184397	-0.106072	0.915614	0.928189	-7.92722	18.6161
APMAP	0.531162	8.76686	3.41663e-16	1.63168e-15	25.4985	22.9215
APOA1	0.382455	3.29579	0.00112988	0.00197989	-2.60579	28.2157
APOA2	0.7125	5.12791	6.03712e-07	1.56049e-06	4.57841	26.1593
APOA4	-0.353759	-2.62798	0.00914335	0.0139695	-4.51867	24.9575
APOB	-0.0918061	-0.764023	0.445604	0.496913	-7.6405	23.6142
APOBEC3C	-1.27968	-5.57583	6.6162e-08	1.86789e-07	6.72549	20.6446
APOBEC3F	-1.5492	-3.9086	0.000120822	0.000240162	-0.506427	20.2154
APOBEC3G	-0.50653	-2.04452	0.0419936	0.0575301	-5.85483	19.7737
APOBR	-0.407278	-1.93918	0.053652	0.0721625	-6.06184	19.9229
APOC1	0.1032	0.843165	0.399975	0.452031	-7.57689	22.8709
APOC2	-0.122739	-0.897189	0.370517	0.422549	-7.52989	22.2845
APOC3	-0.52002	-4.17115	4.2372e-05	8.89624e-05	0.489518	24.9556
APOD	-0.683439	-6.02137	6.43754e-09	1.96981e-08	8.99808	24.4825
APOE	-0.686255	-6.45696	5.86641e-10	1.94464e-09	11.3429	24.4366
APOF	0.583948	3.30439	0.00109734	0.00192745	-2.57861	18.6738
APOH	-0.408836	-3.43418	0.000700022	0.00126194	-2.15983	25.2638
APOL1	0.745383	6.75592	1.06379e-10	3.7272e-10	13.0184	22.3166
APOL2	1.11051	8.6826	6.03279e-16	2.84428e-15	24.9358	21.9618
APOM	0.0561317	0.506444	0.61301	0.657447	-7.80431	21.4546
APOO	-2.06446	-19.7734	2.65468e-52	8.90659e-51	108.33	22.9241
APOOL	-0.820209	-8.46378	2.57721e-15	1.18235e-14	23.4988	21.6471
APP	-0.122316	-1.51617	0.130791	0.164181	-6.78563	21.0412
APPL1	-0.528278	-10.6661	5.3755e-22	3.37838e-21	38.7554	22.8084
APPL2	-0.232177	-3.73368	0.000235681	0.000451321	-1.13805	21.0121
APRT	0.253414	4.16871	4.27866e-05	8.97196e-05	0.480198	24.6732
APTX	2.13294	6.4719	5.40117e-10	1.7967e-09	11.424	19.2861
AQP1	-0.827881	-4.70063	4.37467e-06	1.0309e-05	2.66566	22.0622
AQR	0.321143	5.76976	2.43522e-08	7.10773e-08	7.69917	19.7953
ARAF	0.189398	3.77784	0.000199538	0.000385329	-0.980979	20.7668
ARAP1	0.490293	6.49907	4.62503e-10	1.54937e-09	11.576	20.3244
ARCN1	0.0722057	1.39729	0.163614	0.201351	-6.95778	22.7732
ARF1	-0.107993	-2.8776	0.00436788	0.00701543	-3.85063	26.1092
ARF4	-0.0939149	-1.31012	0.191406	0.232107	-7.07523	24.2091
ARF5	0.0874178	1.6917	0.092	0.11918	-6.50628	22.6924
ARF6	-0.838335	-16.0479	7.08101e-40	1.24442e-38	79.7725	22.6803
ARFGAP1	0.141779	2.41861	0.0163243	0.023944	-5.03473	21.1838
ARFGAP2	-0.203691	-4.44254	1.35744e-05	3.03313e-05	1.57772	21.097
ARFGAP3	0.0586229	0.939807	0.348261	0.399499	-7.49077	21.0377
ARFGEF1	-0.687677	-11.8622	7.48715e-26	5.64554e-25	47.5861	21.3785
ARFGEF2	-0.611604	-9.57553	1.32211e-18	7.13468e-18	31.0031	20.0676
ARFGEF3	0.348431	0.992043	0.322176	0.371831	-7.44037	19.1655
ARFIP1	-0.24142	-5.45207	1.23399e-07	3.39578e-07	6.11903	21.6626
ARFIP2	-0.157342	-2.36769	0.0186925	0.0271301	-5.1541	20.2813
ARFRP1	0.804399	2.46875	0.0142564	0.0211349	-4.91487	19.5186
ARG1	-1.3823	-5.63889	4.79505e-08	1.36887e-07	7.03895	20.7346
ARG2	2.07628	9.54065	1.69877e-18	9.0934e-18	30.7548	20.9146
ARGLU1	0.0951468	1.04825	0.295578	0.343574	-7.38311	20.8362
ARHGAP1	0.5351	7.91506	9.08732e-14	3.79429e-13	19.9777	24.0589
ARHGAP10	0.982887	2.92384	0.00378828	0.00613943	-3.72074	19.953
ARHGAP12	-0.351389	-6.53198	3.83892e-10	1.29386e-09	11.7587	19.9686
ARHGAP15	-1.67134	-4.41468	1.53024e-05	3.39525e-05	1.46297	19.5817
ARHGAP17	0.491685	10.1923	1.66242e-20	9.8339e-20	35.3464	21.7176
ARHGAP18	-0.0795707	-1.47567	0.141343	0.17603	-6.84584	21.386
ARHGAP21	0.985859	4.05717	6.72195e-05	0.000138119	0.0501495	18.3586
ARHGAP24	-0.480909	-3.65594	0.000314832	0.000594156	-1.41074	19.893
ARHGAP25	1.23234	11.9067	5.35992e-26	4.07391e-25	47.9187	19.9609
ARHGAP26	-0.715915	-2.43894	0.0154566	0.0227567	-4.98644	19.7285
ARHGAP27	0.51391	5.7353	2.91319e-08	8.46559e-08	7.52444	19.7747
ARHGAP29	0.50268	2.11157	0.0357579	0.0494772	-5.71758	18.9359
ARHGAP30	-0.895841	-3.69074	0.000276761	0.000525442	-1.28941	20.7551
ARHGAP31	0.883128	7.96015	6.82153e-14	2.86625e-13	20.2609	18.677
ARHGAP32	1.49791	5.21453	3.97863e-07	1.04467e-06	4.98251	20.1602
ARHGAP35	-0.300833	-4.38874	1.70846e-05	3.76803e-05	1.35738	20.2579
ARHGAP4	0.829841	6.0819	4.65049e-09	1.43823e-08	9.316	19.6119
ARHGAP42	-0.328843	-0.999831	0.318399	0.367755	-7.43262	20.194
ARHGAP45	1.41037	12.1229	1.05136e-26	8.30461e-26	49.5402	19.4597
ARHGAP5	-0.2784	-2.41666	0.0164102	0.0240434	-5.03936	20.0646
ARHGAP6	0.256618	1.02463	0.306568	0.355167	-7.40755	19.6108
ARHGAP9	-1.96315	-7.54635	9.266e-13	3.65306e-12	17.6867	20.363
ARHGDIA	0.370054	8.17649	1.69113e-14	7.39579e-14	21.6387	26.7869
ARHGDIB	1.24823	16.2416	1.57174e-40	2.90837e-39	81.2744	23.907
ARHGEF1	0.834365	14.2169	1.07925e-33	1.27344e-32	65.5727	21.5219
ARHGEF10	0.827381	5.77448	2.37885e-08	6.95847e-08	7.72213	18.8462
ARHGEF10L	-0.943289	-9.68335	6.20232e-19	3.40794e-18	31.754	19.7604
ARHGEF11	0.205481	0.673331	0.501385	0.551531	-7.70573	18.5842
ARHGEF12	-0.257593	-4.62355	6.16412e-06	1.43026e-05	2.33565	21.2815
ARHGEF15	1.79501	4.96689	1.29278e-06	3.22975e-06	3.84167	20.0681
ARHGEF16	0.0814609	0.740754	0.459566	0.511031	-7.65802	21.0459
ARHGEF17	0.601337	6.76655	9.99613e-11	3.50974e-10	13.0794	20.8096
ARHGEF18	0.651793	3.32727	0.00101476	0.00179046	-2.50587	18.9053
ARHGEF2	1.10005	14.6176	4.80663e-35	6.11694e-34	68.6751	20.6197
ARHGEF28	0.376903	2.39558	0.0173612	0.0253307	-5.08904	18.6103
ARHGEF37	0.522424	2.99983	0.00298599	0.0049111	-3.50298	19.1541
ARHGEF40	0.677016	2.95078	0.00348372	0.00567492	-3.64415	19.3953
ARHGEF5	0.159451	1.1411	0.254967	0.301057	-7.28168	19.4524
ARHGEF6	0.938834	10.636	6.69568e-22	4.18433e-21	38.5372	20.3051
ARHGEF7	0.679138	13.1929	2.95423e-30	2.79557e-29	57.6841	22.4616
ARID1A	0.220475	3.30282	0.00110304	0.00193695	-2.58347	20.8016
ARID1B	0.0854882	0.574591	0.566107	0.613282	-7.76742	18.9665
ARID2	-0.121626	-0.433729	0.664875	0.70623	-7.83856	18.9433
ARIH1	0.329245	5.94658	9.59664e-09	2.89249e-08	8.60797	20.5581
ARIH2	0.20166	4.29694	2.51695e-05	5.46588e-05	0.986696	19.6327
ARL1	0.27335	3.25248	0.00130823	0.00227145	-2.74184	21.4481
ARL15	-0.363449	-3.96074	9.8511e-05	0.000197647	-0.312929	21.2367
ARL2	-1.1284	-18.7003	9.11368e-49	2.6047e-47	100.203	22.004
ARL2BP	0.76154	13.0033	1.268e-29	1.16505e-28	56.2328	20.2553
ARL3	-0.172623	-2.64419	0.00872825	0.0134062	-4.47699	22.714
ARL5A	0.569156	2.14364	0.0330674	0.0460227	-5.65041	19.1524
ARL6	0.967896	4.70284	4.33166e-06	1.02221e-05	2.67517	19.5622
ARL6IP1	-0.00808605	-0.0625124	0.950207	0.958576	-7.9309	20.7615
ARL6IP4	-0.143644	-2.02716	0.0437504	0.0596906	-5.88966	20.6379
ARL6IP5	0.391863	4.29595	2.52742e-05	5.48681e-05	0.982731	23.1262
ARL8A	-0.543002	-2.14459	0.0329909	0.0459259	-5.64842	18.7875
ARL8B	-0.284152	-4.78114	3.04037e-06	7.32047e-06	3.01611	23.42
ARMC1	-1.26802	-18.5376	3.16046e-48	8.67559e-47	98.9617	20.5402
ARMC10	-0.298176	-2.6044	0.00977761	0.0148837	-4.5788	20.3397
ARMC6	0.540351	1.97537	0.0493719	0.0667706	-5.99191	20.0138
ARMC8	0.033938	0.492931	0.622512	0.666507	-7.81108	19.6435
ARMCX1	0.312289	1.68982	0.0923617	0.119579	-6.50944	20.0974
ARMCX2	1.40685	5.4589	1.19371e-07	3.29039e-07	6.15139	19.6898
ARMCX3	0.0762435	0.823359	0.411121	0.463444	-7.5934	19.9722
ARMH3	0.195361	1.82644	0.0690254	0.0913643	-6.27161	20.0731
ARMT1	-0.223332	-3.33649	0.000982989	0.00173809	-2.47632	22.3918
ARNT	1.03923	3.47789	0.000599922	0.00109276	-2.01558	19.4286
ARPC1A	-0.689799	-11.304	4.88451e-24	3.36945e-23	43.4292	23.5692
ARPC1B	0.787866	11.3325	3.95292e-24	2.74679e-23	43.6396	23.6757
ARPC2	0.15111	3.19171	0.00160304	0.00275167	-2.93008	25.0442
ARPC3	0.351209	5.95067	9.38999e-09	2.83406e-08	8.62923	24.4506
ARPC4	0.221852	3.67206	0.000296561	0.00056127	-1.35452	25.154
ARPC5	0.47531	9.13577	2.78765e-17	1.41039e-16	27.9807	24.8406
ARPC5L	-0.462178	-8.55418	1.41587e-15	6.57279e-15	24.0914	23.2629
ARPP19	0.186716	4.21895	3.48071e-05	7.41102e-05	0.677067	22.8022
ARRB1	-0.0169985	-0.300324	0.76419	0.795941	-7.88764	22.7089
ARRB2	0.602105	5.01205	1.0457e-06	2.63627e-06	4.04669	20.024
ARRDC1	1.04545	4.12014	5.21586e-05	0.000108346	0.291544	20.163
ARSA	-0.328943	-3.15961	0.00178254	0.00303471	-3.02819	21.5681
ARSB	-1.07815	-11.9246	4.67615e-26	3.57877e-25	48.0545	21.308
ARSD	0.284707	1.69817	0.0907724	0.117705	-6.49542	20.4449
ARSE	0.236872	1.57055	0.117606	0.149237	-6.70229	20.8983
ARVCF	-0.199079	-1.12371	0.262258	0.308569	-7.30132	19.8059
AS3MT	-0.204103	-1.43877	0.151518	0.187751	-6.89928	20.1757
ASAH1	-0.613164	-7.34975	3.09837e-12	1.18631e-11	16.4968	24.2266
ASAP1	0.67074	6.76977	9.81135e-11	3.44756e-10	13.0978	18.5955
ASAP2	-0.771518	-10.1454	2.32846e-20	1.36522e-19	35.0118	20.6424
ASB9	-0.830908	-3.76818	0.000207014	0.000398492	-1.01565	20.2644
ASCC1	0.745299	4.22492	3.39733e-05	7.24276e-05	0.70027	18.6728
ASCC2	-0.0739446	-0.376326	0.707007	0.744554	-7.86186	19.7946
ASCC3	0.924986	13.9601	7.89773e-33	8.86227e-32	63.5885	19.752
ASDURF	-0.144979	-1.79139	0.0744898	0.0981038	-6.33434	20.1475
ASH2L	0.286941	3.34337	0.000959973	0.00169965	-2.45427	19.6346
ASL	-0.948866	-11.096	2.28435e-23	1.53437e-22	41.8951	23.3768
ASMTL	-0.422782	-4.55462	8.34931e-06	1.91191e-05	2.04405	21.0056
ASNA1	-0.370636	-5.66557	4.17644e-08	1.19638e-07	7.1734	23.2257
ASNS	0.0827013	0.293757	0.769197	0.799903	-7.88959	19.8767
ASPA	-0.898051	-6.27134	1.65281e-09	5.31186e-09	10.3282	22.6078
ASPDH	-1.03902	-4.98148	1.20748e-06	3.02805e-06	3.90764	22.304
ASPG	0.998728	4.68087	4.77935e-06	1.12228e-05	2.5805	20.7382
ASPH	0.514601	7.90855	9.4721e-14	3.94503e-13	19.9367	21.4869
ASPN	-0.64617	-3.44402	0.000676251	0.00122407	-2.12754	24.2249
ASPSCR1	-0.974674	-18.0026	1.91214e-46	4.84823e-45	94.8665	21.0315
ASRGL1	-0.807142	-5.14159	5.65452e-07	1.46559e-06	4.64183	22.0917
ASS1	-4.23193	-29.1157	1.04878e-80	3.31763e-78	173.603	25.8568
ATAD1	-0.975284	-11.2477	7.42427e-24	5.08465e-23	43.0127	21.1204
ATAD3A	-0.786424	-9.34497	6.58949e-18	3.46313e-17	29.4103	21.5642
ATE1	-0.264615	-4.15442	4.53582e-05	9.46339e-05	0.424568	20.501
ATF2	-0.832847	-1.74842	0.0816697	0.106672	-6.40963	20.1478
ATF7	0.56263	2.33681	0.0202731	0.0292897	-5.22534	18.9883
ATF7IP	0.294293	0.876848	0.381446	0.433376	-7.54793	19.5462
ATG101	0.996116	5.4036	1.57303e-07	4.28615e-07	5.8832	20.3675
ATG12	-0.0843581	-0.198866	0.842536	0.86453	-7.91303	20.1367
ATG13	0.490522	2.48285	0.0137183	0.0204008	-4.88074	18.6977
ATG16L1	0.128068	1.66243	0.0977307	0.12599	-6.55494	20.0849
ATG3	0.234781	4.6417	5.68737e-06	1.32566e-05	2.41306	21.7076
ATG4B	0.298266	1.92439	0.0554889	0.0744522	-6.09006	19.859
ATG4C	0.647977	2.53204	0.0119795	0.0179927	-4.76021	19.5168
ATG5	0.399685	7.43947	1.7878e-12	6.94523e-12	17.0387	20.5248
ATG7	0.2767	4.84029	2.32126e-06	5.63179e-06	3.27636	21.0557
ATG9A	0.540137	2.33825	0.0201967	0.0291984	-5.22203	19.5155
ATIC	0.338005	6.31175	1.31971e-09	4.27235e-09	10.5485	24.0816
ATL1	0.237733	1.79016	0.0746883	0.0983262	-6.33652	19.069
ATL2	-0.316942	-2.92605	0.00376208	0.00610145	-3.71443	20.1743
ATL3	0.596854	10.0603	4.28038e-20	2.47688e-19	34.4073	21.5977
ATM	0.482669	5.99612	7.36712e-09	2.24186e-08	8.86624	19.6294
ATOX1	-0.198656	-2.92092	0.00382232	0.00619159	-3.72894	24.4984
ATP11A	0.872604	8.07142	3.3384e-14	1.43355e-13	20.9668	19.8025
ATP11C	0.378265	2.93231	0.00368981	0.00599008	-3.6967	20.3926
ATP13A1	0.00340787	0.0417625	0.966723	0.971249	-7.93198	20.7154
ATP1A1	-2.29273	-27.7779	5.80828e-77	1.13483e-74	165.005	25.8713
ATP1A2	-0.043531	-0.373203	0.709327	0.746879	-7.86304	22.5734
ATP1B1	-2.69752	-27.1081	4.97586e-75	8.26366e-73	160.565	24.5505
ATP1B3	-0.124546	-1.59146	0.112822	0.143633	-6.66948	21.431
ATP2A2	0.334446	4.66122	5.21437e-06	1.21926e-05	2.49659	23.2021
ATP2A3	1.02891	6.44621	6.24129e-10	2.06581e-09	11.2823	19.1136
ATP2B1	-0.493228	-4.91654	1.63319e-06	4.0317e-06	3.61574	20.5196
ATP2B4	0.658008	12.9692	1.64694e-29	1.50905e-28	55.9723	21.1854
ATP2C1	0.200085	1.71015	0.0885298	0.114976	-6.47518	19.5557
ATP5F1A	-1.529	-18.582	2.25037e-48	6.22883e-47	99.3007	27.1121
ATP5F1B	-1.34175	-17.321	3.65671e-44	8.01701e-43	89.6229	27.3584
ATP5F1C	-1.51154	-17.0983	2.04611e-43	4.32877e-42	87.9044	25.6647
ATP5F1D	-1.33439	-15.5016	4.96082e-38	7.59326e-37	75.5332	25.8189
ATP5F1E	-0.554336	-2.4936	0.0133203	0.0198667	-4.85459	20.6673
ATP5IF1	-0.925092	-6.4148	7.44416e-10	2.44689e-09	11.1096	20.4105
ATP5MD	-1.47167	-14.7308	1.99363e-35	2.60703e-34	69.5527	23.0745
ATP5ME	-1.49572	-14.7532	1.67623e-35	2.20499e-34	69.7256	24.2312
ATP5MF	-1.15435	-10.2536	1.0731e-20	6.39912e-20	35.7812	23.0812
ATP5MF-PTCD1	-0.594984	-4.41846	1.50565e-05	3.34629e-05	1.47848	22.2577
ATP5MG	-1.47764	-15.182	5.96362e-37	8.61225e-36	73.0528	24.9212
ATP5MPL	-1.36798	-9.82902	2.23417e-19	1.25564e-18	32.7674	22.0631
ATP5PB	-1.28635	-14.2285	9.865e-34	1.16815e-32	65.6623	22.91
ATP5PD	-1.44108	-14.8399	8.53747e-36	1.13202e-34	70.3984	24.3731
ATP5PF	-1.65498	-21.4254	1.17055e-57	5.39622e-56	120.642	23.6176
ATP5PO	-1.51493	-18.868	2.53675e-49	7.42362e-48	101.48	25.5443
ATP5S	-1.06004	-5.56254	7.0784e-08	1.99112e-07	6.65976	19.9977
ATP6AP1	0.365731	2.45413	0.0148342	0.0219229	-4.95007	20.3275
ATP6AP2	-0.321513	-0.901714	0.368113	0.420023	-7.52583	20.1935
ATP6V0A1	-1.40382	-14.2138	1.10554e-33	1.30215e-32	65.5487	22.761
ATP6V0D1	-1.30899	-17.0264	3.567e-43	7.40487e-42	87.3497	23.0094
ATP6V1A	-1.67413	-22.5697	2.72035e-61	1.55787e-59	128.995	24.5946
ATP6V1B2	-1.3642	-20.6966	2.60191e-55	1.02275e-53	115.247	24.2447
ATP6V1C1	-1.3359	-18.6105	1.81064e-48	5.03268e-47	99.5178	22.4156
ATP6V1D	-2.03924	-22.2484	2.80877e-60	1.5294e-58	126.664	22.3974
ATP6V1E1	-1.65865	-22.0465	1.22461e-59	6.50804e-58	125.194	24.1046
ATP6V1F	-1.69218	-19.6961	4.7345e-52	1.57256e-50	107.753	22.6683
ATP6V1G1	-1.51583	-19.4033	4.33812e-51	1.38549e-49	105.541	24.6455
ATP6V1H	-1.86298	-23.8749	2.34983e-65	1.97594e-63	138.335	22.7433
ATP7A	2.5842	6.86743	5.56425e-11	1.99932e-10	13.6552	18.5629
ATP8A1	0.16684	0.492152	0.623062	0.66672	-7.81146	19.2077
ATP9B	2.24359	6.75311	1.08288e-10	3.79207e-10	13.001	19.5857
ATPAF1	-1.42333	-11.1917	1.13238e-23	7.70738e-23	42.5931	21.0395
ATPAF2	-1.8124	-13.2856	1.47147e-30	1.42078e-29	58.379	21.0579
ATRN	0.566413	5.58137	6.42578e-08	1.81722e-07	6.75381	20.6785
ATRX	-0.0777568	-1.3268	0.185834	0.225974	-7.05333	19.3074
ATXN10	0.0498613	0.733762	0.463809	0.515231	-7.66318	21.4779
ATXN1L	-0.00207082	-0.0126566	0.989912	0.991853	-7.93278	19.3584
ATXN2	-0.355365	-5.10553	6.7133e-07	1.72854e-06	4.47552	19.5243
ATXN2L	0.336014	7.90175	9.89192e-14	4.11214e-13	19.8939	21.1436
ATXN3	0.200169	3.08903	0.00224441	0.00376126	-3.24069	20.2257
AUH	-3.01974	-22.922	2.24585e-62	1.40747e-60	131.485	23.4129
AUP1	0.493981	4.9295	1.53781e-06	3.80757e-06	3.67387	20.038
AVEN	0.0898427	0.430949	0.666893	0.707469	-7.83977	19.397
AVL9	0.570495	3.11388	0.00207075	0.00349048	-3.16646	20.6876
AXIN1	1.33475	5.13131	5.93997e-07	1.53777e-06	4.59413	20.5454
AZGP1	-0.611226	-5.66867	4.1113e-08	1.17871e-07	7.18873	24.5901
AZU1	0.379549	1.7422	0.0827544	0.108003	-6.42038	19.9002
B2M	0.636573	6.36866	9.61762e-10	3.14264e-09	10.8584	22.7337
B3GAT3	0.601058	2.51394	0.0125949	0.0188399	-4.80481	19.2281
B3GLCT	-0.134842	-0.433344	0.665154	0.706414	-7.83873	19.6573
B4GALT1	0.273446	1.4619	0.145078	0.180377	-6.86594	19.3202
BABAM1	0.0116507	0.267063	0.78965	0.817732	-7.8971	21.2604
BABAM2	0.0325362	0.72671	0.468112	0.519403	-7.66833	22.1044
BACH1	0.0952043	0.735902	0.462509	0.513959	-7.6616	22.1565
BAD	-0.514346	-6.19526	2.50695e-09	7.94545e-09	9.92029	20.3413
BAG1	-0.122261	-1.05751	0.291343	0.339126	-7.37338	20.0928
BAG2	-0.101087	-0.805513	0.421321	0.473256	-7.60793	20.8269
BAG3	0.315875	4.74211	3.62799e-06	8.64135e-06	2.84583	22.9456
BAG5	0.272112	4.45327	1.29624e-05	2.90517e-05	1.62195	20.4279
BAG6	-0.135617	-2.94175	0.0035828	0.00583061	-3.66982	21.9988
BAIAP2	-2.1589	-18.6736	1.13631e-48	3.21214e-47	99.9831	20.5525
BAIAP2L1	0.0327684	0.419776	0.675024	0.714725	-7.84453	22.9192
BAIAP2L2	3.6431	9.52182	1.93772e-18	1.03392e-17	30.6242	19.1687
BANF1	0.130117	1.94934	0.0524187	0.0706036	-6.04232	23.7802
BASP1	-0.807688	-7.20888	7.29314e-12	2.74029e-11	15.6538	22.3274
BAX	0.773256	13.2425	2.01659e-30	1.92751e-29	58.0646	22.381
BAZ1B	0.642441	4.83982	2.32737e-06	5.6426e-06	3.27389	19.3062
BBOX1	-1.93961	-10.1688	1.98472e-20	1.16987e-19	35.1707	24.6988
BBS1	-0.0469619	-0.268102	0.788851	0.817259	-7.89682	18.7226
BBS2	0.180455	1.06834	0.28644	0.334121	-7.36188	18.3089
BBS7	0.485639	2.24302	0.0258088	0.0366342	-5.4361	19.0673
BCAM	-0.854124	-9.20685	1.71059e-17	8.75458e-17	28.4647	22.6403
BCAP29	0.313062	1.11827	0.264569	0.311013	-7.30741	18.8411
BCAP31	0.000449051	0.0054123	0.995686	0.996528	-7.93284	23.2093
BCAR1	0.220204	2.37451	0.0183588	0.0266924	-5.13825	19.6798
BCAS2	0.537438	8.26876	9.27699e-15	4.11396e-14	22.2322	20.4312
BCAS3	-0.0308234	-0.303634	0.76167	0.794188	-7.88664	19.9866
BCAT1	-0.460775	-1.64301	0.101692	0.13072	-6.58678	19.6288
BCAT2	-1.00059	-10.1223	2.74698e-20	1.60212e-19	34.8477	21.897
BCCIP	0.105149	1.13318	0.258271	0.304448	-7.29067	20.3317
BCHE	0.289082	1.39027	0.165734	0.203619	-6.96751	19.7165
BCKDHA	-2.05628	-20.0496	3.30887e-53	1.16919e-51	110.409	22.7244
BCKDHB	-2.47045	-20.0511	3.35731e-53	1.18003e-51	110.395	22.4693
BCKDK	0.0681559	0.737788	0.461364	0.512858	-7.66021	22.0202
BCL10	0.73313	5.97756	8.14162e-09	2.46752e-08	8.76864	19.5638
BCL2L1	0.181008	1.20272	0.230271	0.275372	-7.20968	20.1561
BCL2L13	-1.22178	-14.3104	5.22418e-34	6.29841e-33	66.2961	21.9342
BCL2L2-PABPN1	0.601421	2.70707	0.00727603	0.0112932	-4.3132	19.9847
BCL7B	-0.256725	-0.908614	0.364466	0.416362	-7.51958	20.7762
BCL7C	0.305806	2.05546	0.0409174	0.0561847	-5.83274	21.4396
BCL9L	-0.0386807	-0.135841	0.892061	0.908425	-7.92361	19.633
BCLAF1	0.0608524	1.18458	0.237355	0.282723	-7.23126	21.6138
BCOR	-1.23143	-8.67383	6.40763e-16	3.01458e-15	24.8762	25.647
BCR	-0.598894	-3.72844	0.000240424	0.000459739	-1.15679	19.0077
BCS1L	-1.30911	-13.7565	3.81935e-32	4.11214e-31	62.0175	20.8228
BDH1	-2.53351	-13.3145	1.17923e-30	1.14527e-29	58.5996	22.6671
BDH2	-2.15989	-20.6146	4.82121e-55	1.85129e-53	114.631	25.3912
BECN1	0.169207	1.47613	0.141218	0.17594	-6.84515	18.5244
BET1	-0.097236	-0.475528	0.634844	0.677799	-7.81952	21.3276
BET1L	1.05486	5.37216	1.83849e-07	4.97074e-07	5.7317	19.291
BGN	0.141002	0.811531	0.417865	0.470092	-7.60306	25.8914
BHMT	-2.20577	-10.6397	6.58252e-22	4.11749e-21	38.5544	27.1554
BHMT2	-2.4245	-13.078	7.26542e-30	6.75969e-29	56.788	23.3687
BICC1	0.291106	3.24394	0.00134639	0.00233284	-2.76851	19.9513
BICD2	0.458997	5.37369	1.82298e-07	4.93282e-07	5.73983	19.2857
BID	1.29518	15.641	1.67593e-38	2.66345e-37	76.6158	20.8435
BIN1	-1.08049	-14.87	6.7516e-36	9.03662e-35	70.6325	22.4206
BIN2	1.09853	7.8697	1.21713e-13	5.03135e-13	19.6894	20.0646
BIN3	0.702593	5.06334	8.21081e-07	2.09464e-06	4.28068	19.9057
BIRC6	0.233569	2.41407	0.0165245	0.0242002	-5.04549	19.6803
BIVM-ERCC5	0.577945	4.58858	7.19552e-06	1.66087e-05	2.18697	19.3291
BLMH	0.256994	4.08574	5.99133e-05	0.000123835	0.159544	23.5001
BLNK	0.450913	2.11354	0.0355877	0.0492621	-5.71349	17.7846
BLOC1S1	0.271796	5.48197	1.06221e-07	2.93888e-07	6.26478	21.8725
BLOC1S2	0.259243	3.70389	0.000263471	0.000501213	-1.24311	21.9637
BLOC1S3	0.391216	7.76185	2.40035e-13	9.78855e-13	19.0189	21.4955
BLOC1S4	0.287807	4.65205	5.43153e-06	1.26825e-05	2.45734	21.0061
BLOC1S5	0.272487	4.62445	6.13945e-06	1.42603e-05	2.3395	21.0595
BLOC1S6	0.441746	1.67761	0.0947262	0.122306	-6.52982	20.9354
BLVRA	0.613033	11.6455	3.81425e-25	2.76014e-24	45.9659	23.409
BLVRB	0.707199	8.48315	2.26735e-15	1.04307e-14	23.6255	26.6382
BMP2K	0.513229	7.96026	6.80956e-14	2.86303e-13	20.2626	20.2888
BMS1	0.586846	3.17609	0.00168843	0.00288781	-2.97803	19.8052
BNIP1	0.141144	0.889168	0.374803	0.42685	-7.53705	19.7321
BNIP2	0.632197	2.02113	0.0443767	0.0604582	-5.90171	20.0467
BNIP3	0.79588	2.71398	0.00713039	0.011093	-4.29496	18.7386
BNIP3L	0.325524	1.65054	0.100142	0.128873	-6.57448	18.7946
BOD1L1	0.525578	8.72427	4.54813e-16	2.15809e-15	25.2153	22.1568
BOK	1.53287	6.71302	1.36535e-10	4.75619e-10	12.7734	20.5378
BOLA1	-0.219577	-2.35739	0.019207	0.0278464	-5.17796	20.0985
BOLA2	0.555888	9.28155	1.02194e-17	5.32036e-17	28.9753	22.9638
BOLA3	-0.799696	-4.64896	5.50986e-06	1.28563e-05	2.44364	19.1776
BOP1	0.527014	8.87615	1.63461e-16	7.96094e-16	26.2285	20.5127
BORCS5	0.0829854	1.07634	0.282854	0.330286	-7.35332	20.21
BORCS6	0.12547	2.21763	0.0275164	0.0388339	-5.49173	20.3882
BORCS7	0.448373	3.41322	0.00075344	0.0013531	-2.22846	19.1419
BORCS8	0.312688	1.99173	0.0475348	0.0644042	-5.9599	21.2116
BPGM	1.39128	11.444	1.73181e-24	1.22257e-23	44.4607	23.959
BPHL	-3.35551	-24.612	1.39957e-67	1.36726e-65	143.449	21.9041
BPI	-0.23934	-0.896717	0.370769	0.422691	-7.53032	20.6705
BPNT1	-0.629978	-11.7978	1.21539e-25	9.06153e-25	47.1039	23.0739
BPTF	-0.121055	-0.430373	0.66731	0.707686	-7.84001	19.3461
BRAF	0.900746	3.75928	0.00021409	0.000411517	-1.04737	20.1009
BRAP	0.70457	3.62458	0.00035335	0.000661399	-1.51926	18.9833
BRAT1	-0.532336	-1.52005	0.129815	0.163048	-6.77978	20.2045
BRCC3	-0.30561	-4.25381	3.01294e-05	6.46686e-05	0.814847	20.8081
BRD2	0.92087	4.05122	6.88377e-05	0.000141226	0.0275304	18.7167
BRD3	0.752165	4.29037	2.58812e-05	5.60942e-05	0.96011	19.4584
BRD4	0.332225	4.87311	1.99622e-06	4.87533e-06	3.42194	20.8884
BRD8	0.55306	1.98518	0.0482634	0.0653513	-5.97275	20.5178
BRI3BP	0.692686	2.09485	0.0372335	0.0514118	-5.75221	19.1463
BRIX1	1.09013	13.7571	3.80215e-32	4.10027e-31	62.022	19.2906
BRK1	0.261849	4.42706	1.45061e-05	3.23369e-05	1.51411	21.4149
BROX	0.333347	3.65961	0.000310538	0.000586385	-1.39785	20.8434
BSDC1	0.167131	1.64388	0.10151	0.130557	-6.58535	19.6345
BSG	0.235765	3.11602	0.00205616	0.00346941	-3.15997	23.2575
BSPRY	1.89309	6.78363	9.07168e-11	3.1936e-10	13.1749	19.7567
BST1	0.438087	2.23975	0.0260241	0.0368941	-5.44332	19.6773
BST2	1.08973	6.34607	1.09252e-09	3.55939e-09	10.7336	19.8532
BTAF1	-0.785786	-2.68515	0.00775565	0.0119844	-4.37072	19.2291
BTD	-0.882822	-9.66986	6.81937e-19	3.73771e-18	31.6599	21.0888
BTF3	0.0675906	0.912443	0.36245	0.414202	-7.5161	21.2169
BTF3L4	0.267051	4.51267	1.00258e-05	2.27619e-05	1.86837	21.1098
BTN2A1	0.23089	0.697917	0.485905	0.536547	-7.68886	18.9518
BTN3A3	-1.09932	-4.86733	2.05142e-06	5.00095e-06	3.39569	20.1137
BUB1	0.160521	0.86751	0.386529	0.438551	-7.55607	21.6959
BUB3	0.151485	3.5698	0.000431357	0.000798635	-1.70662	22.9501
BUD13	1.15349	3.70581	0.000261651	0.000498037	-1.23653	20.0036
BUD31	0.0739177	0.805666	0.421232	0.473236	-7.60781	20.6148
BYSL	0.911609	9.597	1.13745e-18	6.17834e-18	31.1524	19.5226
BZW1	0.251086	5.42376	1.42144e-07	3.88744e-07	5.98157	21.9738
BZW2	0.76763	4.07267	6.31678e-05	0.000129995	0.109277	19.8578
C11orf52	1.10573	4.87171	2.01046e-06	4.90649e-06	3.41516	20.8877
C11orf54	-1.94192	-16.4733	2.6349e-41	5.10309e-40	83.0566	25.521
C11orf58	0.137284	1.71486	0.0876605	0.114026	-6.46719	21.7336
C11orf68	0.48023	7.65596	4.66723e-13	1.87451e-12	18.3628	20.8063
C11orf96	0.62722	3.64783	0.000324406	0.000611183	-1.43891	20.0954
C11orf98	-0.499633	-2.2903	0.0228726	0.0326758	-5.3309	20.3716
C12orf10	0.0080267	0.118732	0.905587	0.920271	-7.92579	22.271
C12orf4	1.88357	5.59166	6.10418e-08	1.72848e-07	6.80389	19.6417
C12orf43	0.864076	6.04892	5.55668e-09	1.70815e-08	9.14197	18.8487
C12orf57	0.514915	7.29989	4.19855e-12	1.59559e-11	16.1975	20.6041
C12orf75	0.550866	2.5437	0.0115973	0.0174657	-4.73131	18.9724
C15orf38-AP3S2	-0.0714419	-1.29627	0.196127	0.237534	-7.09321	22.1336
C15orf40	-0.151995	-0.819319	0.413417	0.465796	-7.59671	19.0377
C15orf48	0.920213	4.16927	4.27056e-05	8.96345e-05	0.482065	19.9598
C16orf58	0.782398	4.05538	6.77014e-05	0.000139023	0.0433573	19.9095
C16orf70	0.0383767	0.295359	0.767975	0.799176	-7.88912	19.4266
C17orf49	0.679526	9.97625	7.79636e-20	4.48021e-19	33.8121	21.7194
C17orf75	0.496912	2.95165	0.00347427	0.00566092	-3.64166	18.4319
C18orf25	0.868607	4.38815	1.71351e-05	3.77791e-05	1.35462	19.4423
C19orf12	-1.17608	-10.9476	6.83757e-23	4.51062e-22	40.8051	19.9661
C19orf25	-0.114192	-0.572819	0.567304	0.614379	-7.76843	20.3992
C19orf66	0.396567	6.83919	6.54914e-11	2.33652e-10	13.4949	20.9441
C19orf70	-0.733056	-5.09639	7.01759e-07	1.8034e-06	4.43268	20.5304
C1QA	1.11911	9.59593	1.14913e-18	6.23666e-18	31.1423	22.6884
C1QB	0.920649	7.58427	7.3109e-13	2.89085e-12	17.9203	22.7751
C1QBP	-1.31334	-9.72139	4.77366e-19	2.63384e-18	32.014	23.5679
C1QC	1.10355	9.2318	1.44433e-17	7.4262e-17	28.6325	23.9618
C1QTNF5	-0.199135	-1.0437	0.297676	0.345771	-7.38787	21.416
C1R	0.402242	3.49138	0.000571759	0.00104432	-1.97063	21.7777
C1RL	0.0495811	0.240739	0.809963	0.835583	-7.9038	19.2945
C1S	0.289634	3.13355	0.00194176	0.00329059	-3.10718	22.5715
C1orf116	2.28385	11.5837	6.13528e-25	4.40613e-24	45.4933	20.881
C1orf122	0.157975	1.15484	0.249305	0.295158	-7.26595	19.2226
C1orf123	0.326453	5.98458	7.83608e-09	2.37803e-08	8.80595	22.9017
C1orf198	0.329791	2.86714	0.0045101	0.00722813	-3.8798	21.3908
C1orf50	0.550214	3.63891	0.000335247	0.000630712	-1.46982	18.4392
C2	0.542194	4.80049	2.78478e-06	6.71969e-06	3.10079	22.4655
C20orf27	0.72058	8.66602	6.7188e-16	3.1565e-15	24.8291	21.1134
C21orf2	0.110267	0.790911	0.429777	0.481858	-7.61959	19.3696
C22orf39	1.05018	2.88882	0.0042206	0.00678872	-3.81934	18.0739
C2CD5	-0.170234	-2.29078	0.022843	0.0326406	-5.32979	20.6623
C2orf49	0.444644	1.35921	0.175356	0.214331	-7.01	19.4701
C2orf54	1.10356	4.62409	6.15253e-06	1.42857e-05	2.33753	20.3762
C2orf76	1.13781	3.2631	0.00126239	0.0021976	-2.70872	20.3446
C3	0.434201	3.87061	0.000139958	0.000276052	-0.645691	27.077
C3orf38	-0.60312	-2.81665	0.00525667	0.00833414	-4.01904	20.4358
C4A	-0.164663	-1.08809	0.277647	0.324662	-7.34063	21.3113
C4BPA	0.029522	0.232605	0.816266	0.841343	-7.90573	24.1786
C4BPB	0.146338	0.978834	0.328648	0.378714	-7.45337	20.0315
C4B_2	0.439314	3.80027	0.000183267	0.000355769	-0.900626	24.9228
C4orf3	-0.461538	-2.08661	0.03798	0.0523338	-5.76918	21.0198
C4orf33	0.489564	2.9879	0.00310069	0.0050947	-3.53752	20.7544
C5	-0.265035	-2.1515	0.0324347	0.0452085	-5.63379	23.608
C5orf24	0.349225	1.3875	0.166577	0.204466	-6.97135	20.5163
C5orf51	0.232134	2.83896	0.0049136	0.00783323	-3.95776	20.1966
C6	-0.13785	-1.16844	0.243787	0.289419	-7.25019	22.0421
C6orf203	-0.6501	-2.87248	0.00443728	0.00711829	-3.86496	19.9989
C6orf47	0.388379	1.39351	0.164754	0.202603	-6.96303	19.9244
C7	-0.610688	-5.17161	4.89265e-07	1.27508e-06	4.782	22.4565
C7orf50	0.764304	8.41534	3.54762e-15	1.61086e-14	23.1827	19.9829
C7orf55-LUC7L2	-0.901006	-6.67148	1.73399e-10	6.00255e-10	12.5387	21.8108
C8A	-0.127231	-1.00541	0.315713	0.364744	-7.42704	23.2653
C8B	-0.043333	-0.356347	0.721894	0.757829	-7.8692	22.5168
C8G	0.00718666	0.0538582	0.957093	0.964205	-7.9314	22.0199
C8orf33	0.667482	4.92221	1.59168e-06	3.93284e-06	3.64068	19.4331
C8orf37	0.549451	1.98264	0.0485481	0.0657234	-5.97771	19.0135
C8orf82	-1.76601	-15.3066	2.28339e-37	3.33375e-36	74.0105	21.5921
C9	-0.130901	-1.05347	0.293187	0.341093	-7.37764	23.971
C9orf64	0.470785	7.51168	1.14513e-12	4.49063e-12	17.4777	22.3894
C9orf78	0.287089	2.00543	0.04604	0.0625319	-5.93288	19.1745
CA1	1.36717	7.45532	1.62636e-12	6.32547e-12	17.1321	26.8628
CA12	-1.33686	-10.7297	3.39724e-22	2.14932e-21	39.2117	22.1145
CA2	-0.60937	-6.1352	3.4788e-09	1.08905e-08	9.59977	26.8153
CA3	0.962798	5.67061	4.07404e-08	1.16906e-07	7.19769	21.2433
CA4	0.0806804	0.400981	0.688791	0.72791	-7.85226	21.3913
CA5B	2.1261	7.91214	9.29152e-14	3.87711e-13	19.9559	20.1001
CA9	-0.369087	-3.49318	0.000568077	0.00103817	-1.96459	23.3856
CAAP1	1.56719	5.59588	5.97423e-08	1.69405e-07	6.82484	18.7947
CAB39	-0.654413	-10.1497	2.25683e-20	1.32556e-19	35.0429	22.0877
CAB39L	2.04988	8.71505	4.86221e-16	2.30219e-15	25.1494	20.465
CACNA2D1	-0.116516	-1.01701	0.310173	0.358968	-7.41532	20.4194
CACYBP	-0.167258	-3.09104	0.00222991	0.00373979	-3.23472	23.0256
CAD	0.82798	12.3366	2.0657e-27	1.70465e-26	51.1601	21.4669
CADM1	-0.664498	-4.57279	7.71401e-06	1.77533e-05	2.12014	20.3616
CALB1	-3.63093	-12.453	9.64017e-28	8.16832e-27	51.9244	23.7622
CALCOCO1	0.0301794	0.287689	0.773833	0.804094	-7.89136	19.1037
CALCOCO2	-0.133293	-1.61697	0.107197	0.13726	-6.62886	19.5804
CALCRL	0.169849	0.704348	0.481899	0.532832	-7.68434	20.0618
CALD1	0.185997	1.7589	0.0798673	0.104523	-6.39142	26.0591
CALM1	0.817417	9.88959	1.44379e-19	8.16957e-19	33.2004	25.2086
CALM3	0.019214	0.490033	0.624558	0.668106	-7.8125	28.1501
CALML3	-0.29493	-3.63606	0.000338701	0.000636489	-1.4795	24.5425
CALML4	-0.99658	-6.47712	5.24455e-10	1.74634e-09	11.4529	21.4723
CALR	0.216303	3.94466	0.000104929	0.000210144	-0.372798	26.6682
CALU	0.891091	12.8211	5.12374e-29	4.5626e-28	54.8417	23.3661
CAMK1	0.534196	8.89887	1.40156e-16	6.86115e-16	26.3808	20.032
CAMK1D	-0.426702	-1.95502	0.0517423	0.0697209	-6.03139	19.5928
CAMK2D	0.0772674	1.31455	0.189916	0.230473	-7.06944	22.6571
CAMK2G	-0.804557	-13.2076	2.63837e-30	2.50025e-29	57.7968	20.7871
CAMKK2	0.0167618	0.0885026	0.929551	0.940452	-7.92893	18.9701
CAMLG	0.618586	2.51762	0.0124677	0.0186707	-4.79578	19.7671
CAMP	0.742071	2.66785	0.00815394	0.0125647	-4.41579	20.3965
CAMSAP2	-0.524266	-1.58334	0.114662	0.145808	-6.68227	17.861
CAMSAP3	-0.45365	-4.06517	6.50831e-05	0.000133895	0.0808268	21.0691
CAND1	0.231069	6.51957	4.11861e-10	1.38391e-09	11.6897	24.2603
CANX	0.685549	10.108	3.04281e-20	1.77155e-19	34.7462	24.5416
CAP1	0.472983	9.24925	1.27725e-17	6.58754e-17	28.7542	25.508
CAP2	0.50381	6.01623	6.61439e-09	2.02299e-08	8.97155	21.2109
CAPG	0.734551	8.33923	5.85021e-15	2.62588e-14	22.6881	24.6353
CAPN1	0.56054	11.9731	3.24484e-26	2.50645e-25	48.4182	24.7105
CAPN15	-0.0872219	-0.219793	0.826219	0.850678	-7.90864	18.9019
CAPN2	0.0962401	1.76734	0.0784412	0.102941	-6.3767	23.6541
CAPN5	-0.821136	-5.143	5.61622e-07	1.45623e-06	4.64842	19.6936
CAPN7	-0.461075	-5.37343	1.82535e-07	4.93721e-07	5.73857	19.6173
CAPNS1	0.190909	3.89188	0.000128891	0.00025536	-0.567715	25.1883
CAPRIN1	-0.226039	-4.34062	2.09487e-05	4.58374e-05	1.16223	21.681
CAPS	-0.571146	-2.91624	0.00387847	0.00627488	-3.74223	21.8311
CAPZA1	0.507997	9.82229	2.32639e-19	1.30525e-18	32.727	25.7791
CAPZA2	-0.281967	-5.42272	1.42885e-07	3.9061e-07	5.97652	23.5542
CAPZB	0.138903	3.30064	0.0011113	0.00195042	-2.5904	25.7658
CARD16	-2.26262	-7.99296	5.5439e-14	2.34127e-13	20.4659	20.6916
CARD19	-0.46979	-4.12442	5.12508e-05	0.000106593	0.308228	20.0467
CARD8	-1.24169	-2.70861	0.0072432	0.0112475	-4.30912	19.0277
CARD9	0.725075	3.43554	0.000696737	0.00125671	-2.15541	20.9004
CARHSP1	0.508794	7.67007	4.27262e-13	1.72018e-12	18.45	23.6082
CARM1	0.334106	6.90116	4.55553e-11	1.6447e-10	13.8516	21.3963
CARMIL1	-0.383593	-5.22429	3.79171e-07	9.98745e-07	5.02907	20.3271
CARNMT1	0.808994	1.7296	0.0849882	0.11081	-6.44205	19.5177
CARS	0.599679	12.9441	1.99634e-29	1.82166e-28	55.7806	21.8393
CARS2	-1.46175	-13.5828	1.46699e-31	1.51795e-30	60.6763	21.5112
CASC3	0.750695	2.54658	0.0115045	0.0173337	-4.72414	18.4456
CASC4	0.885164	4.26324	2.89821e-05	6.24483e-05	0.851987	20.0601
CASK	-1.10096	-17.0185	3.79254e-43	7.84855e-42	87.2885	22.0983
CASKIN2	-0.116477	-1.15377	0.24974	0.29562	-7.26718	19.3625
CASP1	1.64398	17.7664	1.17637e-45	2.80094e-44	93.053	22.0881
CASP10	0.44087	5.36284	1.92349e-07	5.1942e-07	5.68771	19.421
CASP3	1.18437	15.7133	9.55026e-39	1.55878e-37	77.1768	23.2927
CASP4	1.21932	14.9213	4.52962e-36	6.20418e-35	71.0305	19.9013
CASP6	-0.0422641	-0.535803	0.592591	0.637916	-7.78899	20.8942
CASP7	0.470124	5.85084	1.5928e-08	4.70893e-08	8.11333	21.0263
CASP8	0.997181	13.8397	2.00606e-32	2.19905e-31	62.6593	20.2308
CASP9	0.581333	1.79721	0.0735592	0.0969551	-6.324	18.6669
CAST	0.697709	13.4383	4.45987e-31	4.46862e-30	59.5681	24.1647
CASTOR1	2.86314	9.86747	1.70155e-19	9.5954e-19	33.0377	19.846
CASTOR2	0.615248	2.47735	0.013926	0.020682	-4.89407	18.9393
CAT	-0.736205	-6.69346	1.52615e-10	5.30242e-10	12.6639	25.693
CAV1	2.15262	17.049	3.06313e-43	6.39887e-42	87.5021	22.9467
CAVIN1	1.15963	10.13	2.60699e-20	1.52181e-19	34.8998	24.3764
CAVIN2	0.179516	1.78307	0.0758376	0.0996615	-6.34906	22.9454
CAVIN3	1.28598	10.4088	3.50742e-21	2.12978e-20	36.892	22.6102
CBFB	1.23245	10.527	1.48606e-21	9.20029e-21	37.7451	20.4674
CBL	0.365359	2.19371	0.0292158	0.0410232	-5.5436	19.5748
CBR1	-0.738186	-12.0473	1.8516e-26	1.44538e-25	48.9767	26.2855
CBR3	0.364539	2.99704	0.00301235	0.00495322	-3.51105	21.6954
CBR4	-2.59239	-21.9639	2.29912e-59	1.21215e-57	124.565	22.4269
CBWD1	0.504075	2.37435	0.0183678	0.0266996	-5.13866	19.1336
CBX1	0.0426273	0.510086	0.61046	0.654923	-7.80246	21.2998
CBX3	0.257709	5.20524	4.15817e-07	1.09094e-06	4.93962	22.1471
CBX5	0.203795	2.86976	0.0044739	0.00717531	-3.87247	21.0568
CC2D1A	0.0538957	1.00653	0.315175	0.364295	-7.42591	20.3871
CC2D1B	-0.0735211	-1.31586	0.189477	0.230067	-7.06773	19.7747
CCAR1	-0.133175	-2.59657	0.00999663	0.0151893	-4.59864	21.8148
CCAR2	-0.169645	-3.39428	0.000804835	0.0014402	-2.29005	22.7047
CCDC102A	0.568762	1.9439	0.0530764	0.0714316	-6.05278	19.9686
CCDC115	0.134477	1.04533	0.296923	0.345017	-7.38616	19.0589
CCDC12	0.425004	2.72225	0.00695971	0.0108504	-4.27309	19.8524
CCDC121	0.116907	0.798038	0.425638	0.47762	-7.61393	23.5076
CCDC124	0.225675	5.72055	3.14464e-08	9.11821e-08	7.44992	21.7762
CCDC127	0.311792	1.07495	0.283477	0.330786	-7.35482	20.2867
CCDC134	1.13355	5.41827	1.46223e-07	3.99408e-07	5.95417	19.7943
CCDC158	0.791454	6.22788	2.09851e-09	6.68925e-09	10.0944	21.9384
CCDC186	1.71218	5.69822	3.53363e-08	1.01883e-07	7.33636	18.7641
CCDC22	-0.551141	-14.0681	3.42213e-33	3.92629e-32	64.4222	21.9627
CCDC25	-0.10289	-1.48383	0.139164	0.173674	-6.83382	20.2482
CCDC28A	0.576907	2.97875	0.00319134	0.00523458	-3.56392	18.7504
CCDC43	0.428104	4.76224	3.31244e-06	7.93243e-06	2.9335	19.9823
CCDC47	0.0111304	0.181591	0.856057	0.876103	-7.91632	20.1988
CCDC50	0.851412	13.3742	7.31297e-31	7.25076e-30	59.0753	20.5687
CCDC51	-0.705706	-3.08856	0.00224814	0.00376656	-3.24218	19.8711
CCDC58	-1.09007	-11.6261	4.4135e-25	3.17992e-24	45.8207	21.8044
CCDC6	0.1723	3.5043	0.000545972	0.0010008	-1.92745	21.9784
CCDC61	0.604027	1.32423	0.186687	0.226886	-7.05672	19.7878
CCDC8	0.732301	2.93977	0.0036053	0.00586435	-3.67551	18.7973
CCDC85C	1.26765	4.15853	4.46208e-05	9.3154e-05	0.440248	17.4995
CCDC86	-1.84053	-6.04179	5.77397e-09	1.77166e-08	9.10448	19.1599
CCDC88A	0.899742	3.34934	0.000940611	0.00166804	-2.43526	19.0925
CCDC9	0.103534	1.90511	0.05796	0.0774705	-6.12651	20.5698
CCDC90B	0.65123	3.19207	0.00160138	0.00274953	-2.92908	19.8321
CCDC91	0.767347	4.48955	1.1089e-05	2.50814e-05	1.77173	19.4105
CCDC92	0.331174	1.18249	0.238181	0.283606	-7.23372	18.4512
CCDC93	-0.590869	-13.6147	1.1432e-31	1.20353e-30	60.9248	21.2345
[truncated: 5,719 more rows]

## Sheet: SiRCle
gene_name	Unnamed: 0	gene_id	logFC_rna	stat_rna	pvalue_rna	padj_rna	lfcSE_rna	baseMean_rna	var_rna	logFC	AveExpr	t	P.Value	adj.P.Val	B	beta_diff	Name	AddressA_ID	AlleleA_ProbeSeq	AddressB_ID	AlleleB_ProbeSeq	Infinium_Design_Type	Next_Base	Color_Channel	Forward_Sequence	Genome_Build	CHR	MAPINFO	SourceSeq	Strand	UCSC_RefGene_Name	UCSC_RefGene_Accession	UCSC_RefGene_Group	UCSC_CpG_Islands_Name	Relation_to_UCSC_CpG_Island	Phantom4_Enhancers	Phantom5_Enhancers	DMR	450k_Enhancer	HMM_Island	Regulatory_Feature_Name	Regulatory_Feature_Group	GencodeBasicV12_NAME	GencodeBasicV12_Accession	GencodeBasicV12_Group	GencodeCompV12_NAME	GencodeCompV12_Accession	GencodeCompV12_Group	DNase_Hypersensitivity_NAME
[truncated: 31,548 more rows]
[truncated: 37 more columns]

[truncated: 1 more sheets: ORA_SiRCleClusters]
